# Supplementary material for: Gene expression signatures as candidate biomarkers of response to PD-1 blockade in non-small cell lung cancers
Source: PLoS One. 2021 Nov 29;16(11):e0260500. doi: 10.1371/journal.pone.0260500 (PMC8629226; doi:10.1371/journal.pone.0260500)
Supplement: S2 Table — (XLSX) [file pone.0260500.s028.xlsx]

## Sheet: DEG_DESeq2.Pre-tissue.LUAD
GeneName	baseMean	log2FoldChange	lfcSE	stat	pvalue	padj
GSTM1	40.4731	-22.7664	3.41869	-6.6594	2.74955e-11	5.10537e-07
EEF1A2	799.47	-5.48159	0.994053	-5.51439	3.49995e-08	0.000324935
LINC02783	24.7695	6.37027	1.27585	4.99295	5.94632e-07	0.00368037
PIP	354.214	6.67374	1.42268	4.69096	2.7193e-06	0.012623
ALKBH4	320.474	-1.1844	0.266672	-4.4414	8.93753e-06	0.0331904
SNAPC1	272.516	1.1165	0.254884	4.38041	1.18455e-05	0.0366578
ADCYAP1	109.791	-7.01779	1.64749	-4.2597	2.04702e-05	0.0542987
LINC02015	42.2512	5.76676	1.40134	4.11517	3.86899e-05	0.0798215
RGS7	110.269	-6.03966	1.5148	-3.98711	6.68826e-05	0.0901503
POLRMT	1461.03	-1.35474	0.340108	-3.98328	6.7972e-05	0.0901503
CAMK2B	601.115	-6.60149	1.64414	-4.01516	5.94061e-05	0.0901503
TMEM59L	727.764	-6.14549	1.54251	-3.98408	6.77424e-05	0.0901503
FSIP2	94.9888	3.87328	0.964424	4.01616	5.91539e-05	0.0901503
IGKV6-21	89.6894	5.54516	1.40654	3.9424	8.0669e-05	0.0991753
POLRMTP1	46.0557	-2.94084	0.748582	-3.92855	8.54591e-05	0.0991753
