# Supplementary material for: Gene expression signatures as candidate biomarkers of response to PD-1 blockade in non-small cell lung cancers
Source: PLoS One. 2021 Nov 29;16(11):e0260500. doi: 10.1371/journal.pone.0260500 (PMC8629226; doi:10.1371/journal.pone.0260500)
Supplement: S3 Table — (XLSX) [file pone.0260500.s029.xlsx]

## Sheet: DEG_DESeq2.Pre-WB.LUAD
GeneName	baseMean	log2FoldChange	lfcSE	stat	pvalue	padj
VMO1	22.1966	2.37844	0.417673	5.69449	1.2374e-08	0.000199604
TEX52	30.7867	-1.72341	0.335707	-5.13367	2.84147e-07	0.00229179
STAC	14.9485	3.59425	0.711821	5.04937	4.43263e-07	0.00238343
GYPB	150.749	2.52232	0.514398	4.90344	9.41736e-07	0.00379779
SLC5A10	71.0663	-1.84692	0.396709	-4.6556	3.23034e-06	0.0104217
DLEC1	150.223	-1.17755	0.257721	-4.56908	4.89864e-06	0.0112886
BPGM	1341.92	2.02933	0.441443	4.59703	4.2855e-06	0.0112886
DUSP8P5	33.8477	-1.58812	0.355754	-4.46411	8.04028e-06	0.0162122
CTSL	330.06	1.34811	0.304668	4.42486	9.65053e-06	0.017297
NEIL1	212.198	-1.40848	0.331853	-4.24429	2.19283e-05	0.0272097
AHSP	1716.16	2.03888	0.477247	4.27216	1.93584e-05	0.0272097
C9orf78	3694.32	1.57777	0.37115	4.25102	2.12799e-05	0.0272097
N4BP3	69.0074	-1.79974	0.418564	-4.29979	1.70959e-05	0.0272097
IDO1	229.441	2.13928	0.519858	4.11512	3.86972e-05	0.041615
OASL	3202.1	1.37075	0.336548	4.07296	4.64203e-05	0.0468004
CYP2D6	23.0379	-1.55084	0.384166	-4.03691	5.4161e-05	0.0474266
LINC02520	12.2095	-2.40929	0.594072	-4.05556	5.0015e-05	0.0474266
PPFIA4	51.3571	-1.36379	0.34295	-3.97665	6.98935e-05	0.0489571
PSMD10P1	6.59365	-2.86225	0.716501	-3.99476	6.47595e-05	0.0489571
HEMGN	252.549	2.09115	0.52716	3.96682	7.28392e-05	0.0489571
TENT5C	1449.11	1.44099	0.36955	3.89931	9.64686e-05	0.0622454
TUB	24.3706	-1.5264	0.395351	-3.86088	0.000112979	0.0652379
SOX6	25.5667	1.63379	0.421909	3.87238	0.000107779	0.0652379
MYCBPAP	10.7117	-1.85608	0.485195	-3.82544	0.000130539	0.0695358
LINC00943	27.9888	-1.73868	0.454316	-3.82702	0.000129704	0.0695358
CSPG4P10	10.2401	-1.82585	0.478151	-3.81855	0.000134236	0.0695358
REEP6	34.5023	-1.08217	0.284969	-3.7975	0.000146161	0.0704844
BNIP3L	3666.25	1.24121	0.329511	3.76682	0.000165337	0.0740849
ALDH8A1	19.3371	-2.04992	0.544086	-3.76764	0.000164801	0.0740849
ARL6IP4	24.4011	-1.26708	0.338421	-3.74411	0.000181037	0.0760601
ANO7L1	26.5779	1.08068	0.288734	3.7428	0.00018198	0.0760601
IFIT1B	412.409	1.80645	0.482986	3.74018	0.000183891	0.0760601
ROBO3	74.6294	-1.12693	0.305064	-3.69408	0.000220685	0.0868259
SLC9A5	17.078	-1.38723	0.376753	-3.68208	0.000231341	0.0881199
WARS	4936.27	1.11615	0.307338	3.63166	0.000281601	0.0911391
CHKB-DT	24.6643	-1.26944	0.349543	-3.63173	0.000281527	0.0911391
CALML6	6.4703	-2.55415	0.701985	-3.63846	0.000274271	0.0911391
HBD	5883.68	1.94416	0.531474	3.65806	0.000254131	0.0911391
PARP14	5042.1	1.05374	0.29022	3.63084	0.000282497	0.0911391
PLXDC1	180.098	-1.55523	0.427649	-3.63669	0.000276164	0.0911391
CCL28	69.5984	-1.00688	0.278786	-3.61165	0.000304252	0.096233
AKR7A3	6.81767	-2.07713	0.580882	-3.57582	0.000349127	0.0978752
KRT73-AS1	13.4479	-1.69242	0.471609	-3.5886	0.000332457	0.0978752
C1QTNF6	155.985	-1.15421	0.323374	-3.56927	0.000357984	0.0978752
LINC00672	97.0416	-1.09903	0.305883	-3.59299	0.000326907	0.0978752
VIPR1-AS1	31.6218	-1.20067	0.33463	-3.58804	0.000333178	0.0978752
YBX1P10	78.2923	1.2867	0.359453	3.5796	0.000344116	0.0978752
CCDC78	46.6709	-1.09386	0.316016	-3.46142	0.000537343	0.0981805
RRP7BP	100.82	-1.06312	0.305473	-3.48025	0.000500946	0.0981805
PAQR6	210.788	-1.12518	0.321025	-3.50495	0.00045669	0.0981805
POU5F1	22.5631	-1.72862	0.491856	-3.51449	0.000440595	0.0981805
YBX1P1	283.853	1.11712	0.317942	3.51358	0.000442104	0.0981805
GOLGA2P5	219.418	-1.02392	0.295536	-3.46462	0.000530971	0.0981805
FAM71F2	53.5855	-1.29189	0.363191	-3.55706	0.000375028	0.0981805
SMIM5	247.43	1.24206	0.356218	3.4868	0.000488842	0.0981805
LCN10	8.8195	-2.79845	0.800405	-3.49629	0.000471777	0.0981805
CTNNAL1	89.3091	1.59436	0.449804	3.54456	0.000393264	0.0981805
LINC02772	42.1235	2.33488	0.676716	3.45031	0.000559953	0.0981805
GSPT1	3088.98	1.32469	0.381681	3.47068	0.000519133	0.0981805
SCART1	42.7253	-1.6079	0.460194	-3.49395	0.000475925	0.0981805
CTH	7.48354	-2.01511	0.583397	-3.45409	0.000552146	0.0981805
CKB	108.002	1.09367	0.307448	3.55726	0.000374742	0.0981805
NSUN5P2	16.545	-1.51301	0.42915	-3.52559	0.000422533	0.0981805
GATA1	946.244	1.09384	0.310726	3.52027	0.000431106	0.0981805
GARNL3	11.1353	-1.53805	0.439644	-3.4984	0.000468056	0.0981805
ABCC13	166.149	1.80143	0.514237	3.50312	0.000459842	0.0981805
HNRNPA1P70	8.09167	-2.57831	0.740584	-3.48145	0.000498702	0.0981805
CLBA1	36.3966	-1.04542	0.302219	-3.45914	0.000541897	0.0981805
