# Supplementary material for: Gene expression signatures as candidate biomarkers of response to PD-1 blockade in non-small cell lung cancers
Source: PLoS One. 2021 Nov 29;16(11):e0260500. doi: 10.1371/journal.pone.0260500 (PMC8629226; doi:10.1371/journal.pone.0260500)
Supplement: S4 Table — (XLSX) [file pone.0260500.s030.xlsx]

## Sheet: DEG_DESeq2.On-WB.LUAD
GeneName	baseMean	log2FoldChange	lfcSE	stat	pvalue	padj
CLEC4D	785.349	2.86741	0.591033	4.85152	1.22519e-06	0.00741263
PLXDC1	178.012	-1.96533	0.413056	-4.75803	1.95494e-06	0.00741263
ISM1	18.4993	-2.31873	0.47306	-4.90155	9.50833e-07	0.00741263
TLE2	97.4547	-1.59245	0.331485	-4.80397	1.55546e-06	0.00741263
ENGASE	1350.46	-1.1303	0.247203	-4.57236	4.8227e-06	0.0112375
LINC01303	24.6413	1.51768	0.328836	4.61533	3.92473e-06	0.0112375
AIM2	452.016	1.8168	0.398675	4.5571	5.18641e-06	0.0112375
SLC29A2	72.6726	-1.4264	0.318551	-4.47778	7.54247e-06	0.0126789
CD248	24.5699	-3.09765	0.691711	-4.47825	7.52586e-06	0.0126789
POU6F1	247.131	-1.34491	0.30572	-4.39915	1.08674e-05	0.0126789
TTC9	561.184	-1.1464	0.26057	-4.39959	1.08457e-05	0.0126789
CASTOR1	22.3312	-1.41789	0.320038	-4.43039	9.40638e-06	0.0126789
TRBV30	55.9466	-1.75716	0.402142	-4.3695	1.24532e-05	0.0134166
LARGE2	164.628	-2.04877	0.470373	-4.35562	1.32689e-05	0.0134166
PSTPIP2	1718.27	1.27086	0.294814	4.3107	1.62737e-05	0.0146702
CARMIL2	756.731	-1.3837	0.321163	-4.30841	1.64431e-05	0.0146702
OBSCN	306.344	-1.56282	0.366762	-4.26113	2.03393e-05	0.0162362
MS4A4A	215.96	2.10873	0.5012	4.20737	2.58359e-05	0.0195927
ARG1	678.488	3.33968	0.811939	4.11322	3.90181e-05	0.0253242
BMX	203.33	2.30091	0.560233	4.10706	4.00725e-05	0.0253242
ANKRD22	300.018	1.99718	0.490723	4.06988	4.70383e-05	0.0266191
IL1R2	2863.55	1.65633	0.407996	4.05967	4.91419e-05	0.0266191
N4BP3	72.7194	-1.71761	0.42602	-4.03175	5.53635e-05	0.0289551
TRBV19	127.419	-1.63431	0.407559	-4.00999	6.07219e-05	0.030699
METTL7B	27.0422	3.45178	0.86622	3.98488	6.75141e-05	0.0319996
LTBP3	742.468	-1.37771	0.345528	-3.98727	6.68376e-05	0.0319996
BACH2	281.39	-1.17571	0.296052	-3.97131	7.14783e-05	0.0328518
LRRN3	37.0664	-2.44758	0.619562	-3.9505	7.7989e-05	0.0328572
PDGFC	64.6588	1.89558	0.479377	3.95424	7.67772e-05	0.0328572
HIP1R	629.098	-1.16343	0.294186	-3.95475	7.66139e-05	0.0328572
APBB1	500.872	-1.109	0.283217	-3.91574	9.0127e-05	0.0330134
TNKS1BP1	73.8414	-1.19709	0.305878	-3.9136	9.09284e-05	0.0330134
SH2D3A	225.104	-1.13513	0.289597	-3.91968	8.86677e-05	0.0330134
LINC02520	11.7349	-2.65633	0.673894	-3.94176	8.08861e-05	0.0330134
FAM83G	155.267	-1.20246	0.307354	-3.9123	9.14198e-05	0.0330134
CCR7	2046.38	-1.32414	0.339261	-3.90301	9.50033e-05	0.0335096
IGFBP3	91.9858	-1.11529	0.287087	-3.88486	0.00010239	0.03451
PPFIA3	37.1871	-1.5007	0.385861	-3.88922	0.000100565	0.03451
TCF7	2907.68	-1.33573	0.348405	-3.83384	0.000126161	0.0406154
SMPDL3A	190.192	2.39786	0.626197	3.82924	0.000128538	0.0406154
SORBS3	370.884	-1.08195	0.283404	-3.81769	0.000134709	0.0415553
ADGRA2	72.0751	-1.61249	0.423799	-3.80485	0.000141892	0.0415553
SPEG	38.2177	-1.98156	0.523468	-3.78545	0.000153431	0.0415553
GRASP	84.5145	-1.18894	0.312804	-3.8009	0.000144172	0.0415553
FCMR	3078.07	-1.05516	0.278495	-3.78879	0.000151385	0.0415553
TNFRSF13C	463.205	-2.0067	0.527846	-3.80168	0.000143716	0.0415553
COL6A1	30.3031	-2.39508	0.631132	-3.7949	0.000147704	0.0415553
TNFAIP6	1124.49	1.52445	0.403458	3.77847	0.000157796	0.0415895
EPHX2	175.385	-1.23592	0.327584	-3.77285	0.000161396	0.0415895
TRAV8-6	39.5188	-1.71089	0.453546	-3.77225	0.000161784	0.0415895
ASPDH	14.9488	-1.86239	0.494713	-3.76458	0.000166832	0.0421724
NELL2	277.606	-1.58284	0.421539	-3.75491	0.000173401	0.0431143
CD22	1653.94	-1.91251	0.518329	-3.68976	0.000224464	0.0467231
NEIL1	232.835	-1.27699	0.346287	-3.68766	0.000226329	0.0467231
CLEC4E	3909.4	1.16247	0.312819	3.71612	0.000202304	0.0467231
NPTXR	82.1959	-1.50188	0.404432	-3.71355	0.000204374	0.0467231
FCGBP	143.573	-2.01566	0.541357	-3.72334	0.000196604	0.0467231
ZMAT4	8.09245	-4.03455	1.09055	-3.69956	0.000215972	0.0467231
SYNGAP1	419.795	-1.02666	0.278541	-3.68585	0.000227939	0.0467231
TRAV8-4	28.5588	-2.51674	0.680391	-3.69896	0.000216485	0.0467231
WNT10A	60.8011	-1.6665	0.45353	-3.67451	0.000238303	0.0481156
NBPF15	116.842	-1.46353	0.398617	-3.67153	0.000241102	0.0481156
ALS2CL	164.62	-1.37247	0.374762	-3.66224	0.00025002	0.0486161
NOG	43.874	-2.06681	0.565796	-3.65293	0.000259261	0.0487475
MC1R	93.6305	-1.41563	0.387645	-3.65187	0.000260338	0.0487475
POLRMT	693.107	-1.00616	0.275872	-3.6472	0.000265113	0.0490363
MMP11	32.2042	-1.60795	0.442276	-3.63562	0.000277315	0.0504219
FAM102A	1731.38	-1.09224	0.301399	-3.62388	0.000290212	0.0507776
AEBP1	117.709	-1.71696	0.473913	-3.62295	0.000291267	0.0507776
LSR	184.515	-1.41475	0.390852	-3.61966	0.000294987	0.0508416
WNT7A	27.4793	-1.788	0.498885	-3.584	0.000338377	0.0515966
TMEM204	434.232	-1.31974	0.365702	-3.60877	0.000307649	0.0515966
FBXL16	156.162	-1.05314	0.29298	-3.59457	0.000324932	0.0515966
CRIP2	285.032	-1.56253	0.433378	-3.60547	0.000311589	0.0515966
SSTR3	147.63	-1.43969	0.399464	-3.60405	0.000313299	0.0515966
SCART1	62.4866	-2.49446	0.696269	-3.5826	0.00034019	0.0515966
PRRT1	14.5523	-1.90038	0.529556	-3.58864	0.00033241	0.0515966
PKD1	465.723	-1.05353	0.294424	-3.57829	0.000345844	0.0519348
SLC5A5	19.2626	-1.82453	0.510987	-3.57061	0.000356151	0.0529582
TRAV8-2	30.8575	-1.84188	0.517346	-3.56025	0.000370498	0.0540322
LINC01128	99.8558	-1.03434	0.290977	-3.55471	0.000378398	0.0545036
ZFR2	13.8053	-1.72609	0.491479	-3.51203	0.000444692	0.06022
DNM1	39.4271	-1.07529	0.305976	-3.51428	0.000440941	0.06022
CCR12P	46.1618	-1.40325	0.400134	-3.50696	0.000453264	0.0608377
MIR4539	23.4484	-2.77504	0.795636	-3.48782	0.000486972	0.0625924
DCHS1	71.8116	-1.34746	0.38627	-3.48838	0.000485953	0.0625924
PLXNA1	143.657	-1.1757	0.336478	-3.49413	0.000475605	0.0625924
SNPH	184.816	-1.10408	0.316193	-3.49177	0.000479829	0.0625924
SLC22A17	48.1011	-1.50409	0.430965	-3.49006	0.000482916	0.0625924
TSPAN18	379.86	-1.17869	0.339868	-3.46808	0.000524185	0.0646367
FLT4	38.7435	-2.49632	0.718989	-3.47199	0.000516621	0.0646367
BMP8A	81.3973	-1.2645	0.363984	-3.47405	0.00051266	0.0646367
IGHD	1932.42	-1.93273	0.560121	-3.45056	0.000559431	0.065649
SLC5A10	62.7301	-1.6703	0.4842	-3.4496	0.000561412	0.065649
LDLRAP1	1950.04	-1.00019	0.289607	-3.4536	0.000553148	0.065649
GPSM1	70.4543	-1.16264	0.336409	-3.45603	0.000548203	0.065649
CXCR5	53.2092	-1.79854	0.521945	-3.44585	0.000569271	0.0657155
LIX1-AS1	23.107	-2.25046	0.653333	-3.44459	0.000571929	0.0657155
AGRN	196.416	-1.73781	0.505192	-3.43991	0.000581914	0.06636
NR1D1	138.988	-1.32986	0.387082	-3.43561	0.000591224	0.0669186
SPTBN1	881.728	-1.13288	0.330197	-3.43092	0.000601541	0.067085
TMEM254-AS1	13.9508	-2.25181	0.657803	-3.42322	0.000618836	0.0675244
FBF1	95.7614	-1.02792	0.300553	-3.42008	0.000626032	0.0676251
RHPN1	153.995	-1.51792	0.443991	-3.41882	0.000628938	0.0676251
ANO9	516.607	-1.32236	0.386994	-3.41701	0.000633135	0.0676251
WWC1	10.3861	-2.19874	0.646425	-3.40139	0.000670435	0.0698673
MAN1C1	248.461	-1.00616	0.295656	-3.40316	0.000666115	0.0698673
LINC01624	27.2788	-1.32725	0.390347	-3.40017	0.000673437	0.0698673
MIR600HG	268.94	-1.57128	0.463289	-3.39158	0.000694914	0.0699274
ARHGEF4	19.3196	-1.87371	0.553609	-3.38454	0.000712966	0.0706768
CORO2B	61.6269	-2.115	0.627876	-3.3685	0.000755786	0.0739549
DOCK3	33.9211	-1.34912	0.401902	-3.35685	0.000788352	0.0758679
KANK3	31.5336	-1.27771	0.380613	-3.35699	0.00078797	0.0758679
TRBV6-1	44.6321	-1.31539	0.391933	-3.35616	0.000790342	0.0758679
NR3C2	49.53	-1.01065	0.302191	-3.34439	0.000824623	0.0772041
AMIGO1	191.515	-1.10054	0.329926	-3.33573	0.000850754	0.0779119
ACER3	374.32	1.25817	0.377135	3.33613	0.000849526	0.0779119
PDSS1	98.9886	1.26173	0.378742	3.33137	0.000864195	0.0784865
ATP6V0E2-AS1	34.281	-1.1463	0.344943	-3.32315	0.000890069	0.0798798
PPFIBP1	15.1275	-1.36073	0.412137	-3.30165	0.000961173	0.0828302
KIR3DL1	89.1594	-2.0645	0.625004	-3.30318	0.00095594	0.0828302
LINC00663	20.1	-1.4827	0.448452	-3.30626	0.000945506	0.0828302
CEP170B	34.9544	-1.64971	0.499297	-3.30406	0.00095296	0.0828302
PPFIA4	50.0002	-1.4997	0.45493	-3.29654	0.00097882	0.0829373
LAMC3	10.2781	-2.64927	0.804618	-3.29257	0.000992749	0.0836501
TRAV26-1	39.8659	-1.54235	0.468916	-3.28918	0.00100479	0.083687
PSD	46.2798	-1.40053	0.426847	-3.2811	0.00103403	0.0843181
RTEL1-TNFRSF6B	38.6684	-1.20779	0.373454	-3.23411	0.00122024	0.0875812
LINC02273	238.614	-1.11083	0.341597	-3.25186	0.00114651	0.0875812
FLNB	416.832	-1.35404	0.414827	-3.26412	0.00109806	0.0875812
DBNDD1	101.973	-1.66475	0.51121	-3.25649	0.00112798	0.0875812
GTDC1	493.585	1.01263	0.312315	3.24233	0.00118555	0.0875812
CR2	94.6584	-1.73023	0.533312	-3.24431	0.00117734	0.0875812
PLEKHB1	242.514	-1.14779	0.354887	-3.23425	0.00121962	0.0875812
DIRAS1	37.6305	-1.41784	0.438412	-3.23403	0.00122059	0.0875812
PLCH2	295.119	-1.16346	0.359297	-3.23815	0.0012031	0.0875812
CACNA1H	35.2603	-1.60285	0.493992	-3.24469	0.00117578	0.0875812
IL11RA	508.654	-1.04361	0.321677	-3.24429	0.00117746	0.0875812
MICAL3	119.766	-1.30778	0.401072	-3.26071	0.00111135	0.0875812
CEACAMP3	15.9703	-2.48515	0.766455	-3.24239	0.0011853	0.0875812
SCNN1D	55.108	-1.17467	0.363945	-3.22762	0.00124826	0.0880574
LZTS1	13.561	-1.60749	0.498887	-3.22215	0.00127233	0.0893397
IRAK3	1957.11	1.58105	0.492666	3.20917	0.00133118	0.092192
CYP4F35P	10.2055	-2.51937	0.784757	-3.21038	0.00132562	0.092192
LDHAP5	23.0042	1.8775	0.585317	3.20766	0.00133819	0.0922557
PNPLA7	137.037	-1.34078	0.418228	-3.20586	0.00134662	0.0924169
NIBAN3	975.608	-1.62592	0.507415	-3.20432	0.00135381	0.0924917
TRAV41	17.3886	-1.26839	0.396	-3.20301	0.00136001	0.092499
AK5	51.9082	-1.2384	0.387487	-3.19599	0.00139353	0.0936013
PIK3C2B	378.405	-1.05624	0.330772	-3.19324	0.00140684	0.0939982
AQP3	738.488	-1.00167	0.314072	-3.18931	0.00142615	0.0940267
PLEKHG5	35.9406	-1.75766	0.551591	-3.18653	0.00143992	0.0940267
CLEC17A	233.923	-1.21183	0.379862	-3.19019	0.0014218	0.0940267
SIGLEC1	908.547	-1.96102	0.616107	-3.18293	0.00145794	0.094498
ALOX15P1	33.9195	-1.4309	0.449932	-3.18027	0.0014714	0.0949646
RAP1GAP	287.099	2.97626	0.937121	3.17596	0.00149339	0.0955707
WFS1	39.2456	-1.29513	0.409224	-3.16485	0.00155162	0.0981364
TCL1B	5.72315	-3.89538	1.23097	-3.16448	0.00155362	0.0981364
LINC00926	1261.37	-1.78108	0.563028	-3.1634	0.00155936	0.0981364
SDK2	36.7805	-1.77641	0.562814	-3.1563	0.00159784	0.0993213
