# Supplementary material for: Gene expression signatures as candidate biomarkers of response to PD-1 blockade in non-small cell lung cancers
Source: PLoS One. 2021 Nov 29;16(11):e0260500. doi: 10.1371/journal.pone.0260500 (PMC8629226; doi:10.1371/journal.pone.0260500)
Supplement: S5 Table — (XLSX) [file pone.0260500.s031.xlsx]

## Sheet: FGSEA_GO.Pre-tissue.LUAD
pathway	pval	padj	log2err	ES	NES	size	leadingEdge
GO_COTRANSLATIONAL_PROTEIN_TARGETING_TO_MEMBRANE	1.36953e-29	7.02708e-26	1.40995	-0.751202	-3.1988	103	RPL8 RPS5 RPS15 RPS28 RPL30 RPS3 RPL36 RPS2 RPL18 RPLP2 RPL10 RPL35 RPS29 RPL7A RPS19 RPS7 RPL18A RPL13A ZFAND2B RPS9 RPS18 RPLP1 RPL3 RPL13 RPL37A RPL28 RPL29 RPL10A RPS10 RPS15A RPS20 RPS16 RPL41 RPS8 RPL19 RPL38 RPS21 RPL31 RPL6 RPS27A RPS11 RPL34 RPS14 RPL32 RPS3A RPL24 RPL27A RPL5 RPLP0 RPSA RPL26 RPL12 RPS4X RPL4 RPL14 RPL23 RPL23A RPL7 RPS24 RPS27 UBA52 RPL11 RPL9 RPS6 RPL27 RPS12 SSR2 RPL…
GO_PROTEIN_TARGETING_TO_MEMBRANE	3.33741e-28	8.56213e-25	1.38026	-0.618401	-2.90734	201	RPL8 RPS5 RPS15 RPS28 RPL30 RPS3 HRAS RPL36 RPS2 RPL18 RPLP2 GOLGA7B RPL10 RPL35 RPS29 RPL7A RPS19 RPS7 RPL18A ZDHHC24 MIEF2 RPL13A ZFAND2B RPS9 RPS18 RPLP1 FIS1 RPL3 RPL13 RPL37A RPL28 RPL29 SGTA RPL10A RPS10 RPS15A RPS20 RPS16 RPL41 RPS8 GOLGA7 PEX16 RPL19 RPL38 RPS21 RPL31 INPP5K RPL6 RPS27A RPS11 RPL34 ZDHHC12 RPS14 RPL32 RPS3A RPL24 RPL27A RPL5 RPLP0 RPSA RPL26 RPL12 RPS4X RPL4 RPL14 RPL23 G…
GO_ESTABLISHMENT_OF_PROTEIN_LOCALIZATION_TO_ENDOPLASMIC_RETICULUM	3.56505e-27	6.09742e-24	1.34993	-0.70704	-3.08893	118	RPL8 RPS5 RPS15 RPS28 RPL30 RPS3 RPL36 RPS2 RPL18 RPLP2 RPL10 RPL35 RPS29 RPL7A RPS19 RPS7 RPL18A RPL13A ZFAND2B RPS9 RPS18 RPLP1 RPL3 RPL13 RPL37A RPL28 RPL29 SGTA RPL10A RPS10 RPS15A RPS20 RPS16 RPL41 RPS8 RPL19 RPL38 RPS21 RPL31 RPL6 RPS27A RPS11 RPL34 RPS14 RPL32 RPS3A RPL24 RPL27A RPL5 RPLP0 RPSA RPL26 RPL12 RPS4X RPL4 RPL14 RPL23 GET3 RPL23A RPL7 RPS24 RPS27 UBA52 RPL11 RPL9 RPS6 RPL27 RPS1…
GO_NUCLEAR_TRANSCRIBED_MRNA_CATABOLIC_PROCESS_NONSENSE_MEDIATED_DECAY	6.01626e-27	7.71736e-24	1.34993	-0.703065	-3.07903	120	RPL8 RPS5 RPS15 RPS28 RPL30 RPS3 RPL36 RPS2 RPL18 RPLP2 UPF1 RPL10 RPL35 RPS29 RPL7A RPS19 RPS7 RPL18A RPL13A RPS9 RPS18 RPLP1 RPL3 RPL13 RPL37A RPL28 RPL29 DHX34 RPL10A RPS10 RPS15A RPS20 RPS16 RPL41 RPS8 RPL19 RPL38 RPS21 RPL31 RPL6 RPS27A RPS11 RPL34 RPS14 RPL32 RPS3A RPL24 RPL27A PABPC1 RPL5 RPLP0 RPSA RPL26 RPL12 RPS4X RPL4 RPL14 RPL23 CASC3 RPL23A RPL7 RPS24 RPS27 UBA52 RPL11 RPL9 RPS6 RPL2…
GO_ESTABLISHMENT_OF_PROTEIN_LOCALIZATION_TO_MEMBRANE	1.50682e-26	1.5463e-23	1.3345	-0.527055	-2.62625	331	TIMM22 RPL8 RPS5 RPS15 TIMM13 RPS28 RPL30 RPS3 HRAS RPL36 RPS2 RPL18 RPLP2 GOLGA7B RPL10 RPL35 FRMPD1 RPS29 RPL7A CPLX1 RPS19 TIMM29 RPS7 RPL18A ZDHHC24 MIEF2 RPL13A ZFAND2B RPS9 RPS18 RPLP1 FIS1 RPL3 RPL13 RPL37A RPL28 RPL29 SGTA RPL10A RPS10 RPS15A REEP2 RPS20 RPS16 RPL41 RPS8 GOLGA7 PEX16 UBL4A RAB11B RPL19 RPL38 RPS21 RACK1 RPL31 INPP5K RPL6 BBC3 RPS27A SCRIB RPS11 RPL34 ZDHHC12 VAMP2 RPS14 R…
GO_HUMORAL_IMMUNE_RESPONSE	1.92686e-26	1.64779e-23	1.3345	0.513349	2.66398	315	IGHV1-58 IFNE TF IL6 BPIFA2 IL1B CXCL6 CXCL2 C4A CXCL3 CRP CXCL11 IGKV3D-11 IGHV3-74 C2 IGHV3-35 BPIFB2 PRSS2 IGHV3-72 KLK5 PGLYRP4 BPIFA1 IGHV3-38 IGHG4 KLK7 S100A9 IGLV3-1 BLNK ACOD1 IGHE IGLV3-27 IGLL1 IGKV1D-39 IGKV3-15 C8A KRT6A IGKV2-40 CR2 LYZ IGHV2-26 JCHAIN IGKV1-16 IGHV1-3 POU2AF1 MS4A1 CXCL13 IGKV3D-20 CFB IGLV1-47 CXCL10 S100A8 LTF WFDC2 CD83 IGLV6-57 IGKC IGLV1-40 IGHV4-4 CXCL8 TNF C…
GO_TRANSLATIONAL_INITIATION	5.16144e-24	3.78333e-21	1.27091	-0.602649	-2.821	186	RPL8 RPS5 RPS15 RPS28 RPL30 RPS3 RPL36 RPS2 RPL18 RPLP2 RPL10 RPL35 RPS29 RPL7A RPS19 RPS7 RPL18A RPL13A RPS9 RPS18 RPLP1 EIF3G RPL3 RPL13 RPL37A RPL28 RPL29 RPS6KB2 EIF2B4 RPL10A RPS10 RPS15A RPS20 LTO1 RPS16 RPL41 RPS8 RPL19 RPL38 RPS21 RPL31 RPL6 RPS27A RPS11 RPL34 EIF3F RPS14 RPL32 RPS3A RPL24 RPL27A PABPC1 EIF3K RPL5 RPLP0 RPSA RPL26 RPL12 RPS4X RPL4 RPL14 AGO2 RPL23 C8orf88 RPL23A RPL7 RPS2…
GO_PROTEIN_LOCALIZATION_TO_ENDOPLASMIC_RETICULUM	1.26777e-23	8.13114e-21	1.26274	-0.645762	-2.89591	146	RPL8 RPS5 RPS15 RPS28 RPL30 RPS3 RPL36 RPS2 RPL18 RPLP2 RPL10 RPL35 RPS29 RPL7A RPS19 RPS7 RPL18A RPL13A ZFAND2B RPS9 DDRGK1 RPS18 RPLP1 RPL3 RPL13 RPL37A RPL28 RPL29 SGTA RPL10A RPS10 RPS15A RPS20 RPS16 RPL41 RPS8 RPL19 RPL38 RPS21 RPL31 RPL6 RPS27A RPS11 GPAA1 RPL34 RPS14 RPL32 RPS3A RPL24 RPL27A RPL5 RPLP0 RPSA RPL26 RPL12 RPS4X RPL4 RPL14 RPL23 GET3 RPL23A RPL7 RPS24 RPS27 UBA52 RPL11 RPL9 RP…
GO_HUMORAL_IMMUNE_RESPONSE_MEDIATED_BY_CIRCULATING_IMMUNOGLOBULIN	2.691e-23	1.53417e-20	1.24623	0.636227	3.00295	141	IGHV1-58 C4A CRP IGKV3D-11 IGHV3-74 C2 IGHV3-35 IGHV3-72 IGHV3-38 IGHG4 IGLV3-1 IGHE IGLV3-27 IGLL1 IGKV1D-39 IGKV3-15 C8A IGKV2-40 CR2 IGHV2-26 IGKV1-16 IGHV1-3 IGKV3D-20 IGLV1-47 IGLV6-57 IGKC IGLV1-40 IGHV4-4 TNF IGHV3-48 IGHV7-81 IGLL5 IGKV2D-28 IGHV7-4-1 FCGR2B C9 IGHV4-31 IGHV1-69D HLA-DQB1 IGLC2 IGKV2D-30 IGHV4-59 IGHV3-53 IGHV3-49 IGHV3-64D IGHV3-73 IGHV3-15 IGLV3-25 IGKV3-20 IGHV1-18 IGK…
GO_VIRAL_GENE_EXPRESSION	6.09735e-23	3.12855e-20	1.2379	-0.583873	-2.73306	195	RPL8 RPS5 RPS15 RPS28 RPL30 RPS3 RPL36 RPS2 RPL18 RPLP2 RPL10 RPL35 POLR2L RPS29 NELFB RPL7A RPS19 RPS7 RPL18A RPL13A RPS9 RPS18 RPLP1 EIF3G RPL3 RPL13 RPL37A RPL28 RPL29 RPL10A RPS10 RPS15A RPS20 RPS16 RPL41 RPS8 PTBP1 RPL19 RPL38 POLR2E RPS21 SMARCA4 RPL31 NELFA INPP5K GTF2F1 RPL6 POLR2J RPS27A POLR2H RPS11 RPL34 EIF3F RPS14 RPL32 RPS3A RPL24 RPL27A RPL5 RPLP0 RPSA FURIN RPL26 POLR2C RPL12 RPS4…
GO_B_CELL_MEDIATED_IMMUNITY	1.80595e-22	8.42395e-20	1.2295	0.554455	2.73751	215	IGHV1-58 C4A CRP IGKV3D-11 IGHV3-74 AICDA C2 IGHV3-35 IGHV3-72 IGHV3-38 IGHG4 IGLV3-1 IL10 IGHE IGLV3-27 IGLL1 IGKV1D-39 IGKV3-15 C8A IGKV2-40 GCNT3 CR2 IGHV2-26 IGKV1-16 IGHV1-3 IGKV3D-20 NBN IGLV1-47 IGLV6-57 IGKC IGLV1-40 IGHV4-4 TNF CD28 IGHV3-48 IGHV7-81 IGLL5 IGKV2D-28 IGHV7-4-1 FCGR2B CD19 C9 IGHV4-31 IGHV1-69D HLA-DQB1 IL13RA2 IGLC2 IGKV2D-30 IGHV4-59 IGHV3-53 IGHV3-49 IGHV3-64D IGHV3-73 …
GO_COMPLEMENT_ACTIVATION	3.08118e-22	1.31746e-19	1.22105	0.603267	2.89592	162	IGHV1-58 IL1B C4A CRP IGKV3D-11 IGHV3-74 C2 IGHV3-35 IGHV3-72 IGHV3-38 IGHG4 IGLV3-1 IGHE IGLV3-27 IGLL1 IGKV1D-39 IGKV3-15 C8A IGKV2-40 CR2 IGHV2-26 IGKV1-16 IGHV1-3 IGKV3D-20 CFB IGLV1-47 IGLV6-57 IGKC IGLV1-40 IGHV4-4 IGHV3-48 IGHV7-81 IGLL5 IGKV2D-28 IGHV7-4-1 CD19 C9 IGHV4-31 IGHV1-69D IGLC2 IGKV2D-30 IGHV4-59 IGHV3-53 IGHV3-49 IGHV3-64D IGHV3-73 IGHV3-15 IGLV3-25 IGKV3-20 CD5L IGHV1-18 IGKV…
GO_NUCLEAR_TRANSCRIBED_MRNA_CATABOLIC_PROCESS	4.57345e-21	1.80511e-18	1.18665	-0.566513	-2.67228	206	RPL8 RPS5 RPS15 RPS28 RPL30 RPS3 EXOSC5 RPL36 RPS2 RPL18 RPLP2 UPF1 RPL10 RPL35 RPS29 RPL7A RPS19 RPS7 RPL18A LSM7 RPL13A RPS9 RPS18 RPLP1 NANOS3 RPL3 RPL13 RPL37A RPL28 RPL29 DHX34 RPL10A RPS10 RPS15A RPS20 RPS16 RPL41 RPS8 LSM4 RPL19 EXOSC4 RPL38 RPS21 RPL31 RPL6 CNOT3 RPS27A RPS11 RPL34 EXOSC2 RPS14 RPL32 RPS3A RPL24 RPL27A PABPC1 RPL5 RPLP0 RPSA RPL26 RPL12 RPS4X RPL4 RPL14 AGO2 RPL23 CASC3 R…
GO_PRODUCTION_OF_MOLECULAR_MEDIATOR_OF_IMMUNE_RESPONSE	7.19596e-21	2.63732e-18	1.17789	0.491069	2.52624	293	NR4A3 IGKV6-21 IL6 IGLV3-9 IL1B HMOX1 IGKV3D-11 AICDA IGKV1D-43 IGLV4-60 IGKV1-13 IL31RA KLK5 IGLV2-18 IGKV3D-15 KLK7 LACC1 IGLV5-45 IGLV3-22 IGLV3-1 IL10 IGLV5-48 IGLV3-27 IGKV1D-39 IGKV3-15 IGKV2-40 GCNT3 IL13 IGKV1-16 TRAV14DV4 IGLV1-50 XBP1 IGKV1-27 IGKV3D-20 IL12B NBN IGKV1-6 IGLV1-47 IRAK3 IGLV3-10 IGLV6-57 IGKC IGLV1-40 IGKV1D-17 TNFSF13B TLR2 RSAD2 TNF CD28 IGKV1-9 NLRP3 IGKV2D-28 FCGR2B …
GO_ADAPTIVE_IMMUNE_RESPONSE_BASED_ON_SOMATIC_RECOMBINATION_OF_IMMUNE_RECEPTORS_BUILT_FROM_IMMUNOGLOBULIN_SUPERFAMILY_DOMAINS	1.39222e-20	4.76233e-18	1.16907	0.456984	2.40466	351	IGHV1-58 IL6 IL1B C4A CRP IGKV3D-11 IGHV3-74 AICDA C2 IL31RA IL20RB IGHV3-35 NFKBIZ IGHV3-72 IGHV3-38 IGHG4 IGLV3-1 IL10 IGHE IGLV3-27 IGLL1 IGKV1D-39 IGKV3-15 C8A IGKV2-40 GCNT3 CR2 ANXA1 IGHV2-26 IGKV1-16 IGHV1-3 CXCL13 IGKV3D-20 IL12B KLHL6 NBN IGLV1-47 STX7 IGLV6-57 IGKC IRF4 IGLV1-40 IGHV4-4 TNFSF13B RSAD2 TNF CD28 CTSC IGHV3-48 IGHV7-81 IGLL5 NLRP3 IGKV2D-28 IGHV7-4-1 FCGR2B IL23R CD19 C9 I…
GO_LYMPHOCYTE_MEDIATED_IMMUNITY	1.40517e-19	4.50619e-17	1.14219	0.452938	2.37895	348	IGHV1-58 IL6 IL1B C4A CRP IGKV3D-11 IGHV3-74 AICDA C2 IL31RA IL20RB IGHV3-35 IGHV3-72 PRDX1 SERPINB4 IGHV3-38 IGHG4 IGLV3-1 IL10 IGHE IGLV3-27 IGLL1 IGKV1D-39 IGKV3-15 KLRF2 C8A IGKV2-40 GCNT3 CR2 IGHV2-26 IGKV1-16 IGHV1-3 IGKV3D-20 IL12B NBN IGLV1-47 STX7 IGLV6-57 IGKC SLAMF7 IGLV1-40 IGHV4-4 RSAD2 TNF CD28 CTSC IGHV3-48 IGHV7-81 IGLL5 NLRP3 IGKV2D-28 IGHV7-4-1 FCGR2B IL23R CD19 C9 IGHV4-31 IGHV…
GO_CILIUM_ORGANIZATION	4.3239e-19	1.30506e-16	1.13309	0.435896	2.30677	382	FSIP2 HSPB11 PIBF1 MNS1 CEP83 CFAP54 TEKT5 JHY CFAP53 CEP162 RABL2B IQUB SPEF2 KIF27 WDR78 MAK BBOF1 DNAAF4 IQCG CFAP43 TMEM231 ARMC2 DYNLRB2 RFX3 NME5 TTC30A CFAP70 CETN2 NEK1 ODF2L TEKT3 LRRC6 KIFAP3 LRGUK ATG5 RPGR DNAH7 WDR63 CFAP61 WDR11 CFAP44 BBS12 CC2D2A TTC30B TTC25 TBC1D32 LCA5L TMEM67 CCDC65 HAUS4 IFT81 CCDC113 DRC1 CCDC88A GMNC NPHP1 LCA5 SPAG16 IFT88 IFT172 RSPH4A TTC21A WDR19 IFT74 …
GO_RIBONUCLEOPROTEIN_COMPLEX_BIOGENESIS	5.22422e-19	1.48919e-16	1.12391	-0.435186	-2.21949	447	WDR18 RPS5 RPS15 RPS28 GEMIN4 EXOSC5 SURF6 RPS2 SNRPB RPL10 RPL35 NOP53 ISY1 PPAN RPL7A RPS19 XAB2 RPS7 RPL13A RPS9 NHP2 CELF3 DDX49 MRPS2 ABT1 BOP1 SNRPD2 SF3A2 RRS1 FBL PUF60 EIF3G RPL3 POP7 REXO4 PRPF31 RPL10A KRI1 SENP3 USP39 RPS10 MPV17L2 LTO1 RPS16 RPS8 LSM4 EXOSC4 RPL38 NOC4L RPS21 NOC2L RPUSD1 SART1 SFSWAP NSUN5 RPL6 WDR74 RPLP0P6 CELF5 PIH1D1 FAM207A EXOSC2 EIF3F MRPL10 RPS14 SRSF9 RPL24…
GO_IMMUNOGLOBULIN_PRODUCTION	1.6085e-18	4.3438e-16	1.11466	0.530684	2.62569	200	IGKV6-21 IL6 IGLV3-9 IGKV3D-11 AICDA IGKV1D-43 IGLV4-60 IGKV1-13 IGLV2-18 IGKV3D-15 IGLV5-45 IGLV3-22 IGLV3-1 IL10 IGLV5-48 IGLV3-27 IGKV1D-39 IGKV3-15 IGKV2-40 GCNT3 IL13 IGKV1-16 TRAV14DV4 IGLV1-50 XBP1 IGKV1-27 IGKV3D-20 NBN IGKV1-6 IGLV1-47 IGLV3-10 IGLV6-57 IGKC IGLV1-40 IGKV1D-17 TNFSF13B TNF CD28 IGKV1-9 IGKV2D-28 FCGR2B IGKV2D-24 IGKV3-7 HLA-DQB1 TRAV2 IGKV3D-7 IGKV6D-41 IL13RA2 IGKV2D-30…
GO_PROTEIN_TARGETING	4.70315e-18	1.20659e-15	1.09593	-0.436865	-2.22556	433	TIMM22 RPL8 RPS5 RPS15 TIMM13 RPS28 RPL30 RPS3 TOMM7 HRAS RPL36 SLC25A6 TIMM44 RPS2 RPL18 RPLP2 MON1A GOLGA7B RPL10 RPL35 RPS29 MGARP RPL7A RPS19 CDC37 TIMM29 RPS7 RPL18A ZDHHC24 MIEF2 RPL13A ZFAND2B RPS9 RPS18 RPLP1 FIS1 UBE2J2 RPL3 RPL13 RPL37A RPL28 RPL29 GSK3A SGTA RPL10A HTRA2 PMPCA RPS10 RPS15A RPS20 RPS16 RPL41 RPS8 GOLGA7 PEX16 RPL19 RPL38 RPS21 RPL31 INPP5K RPL6 TOMM40 AIP RPS27A RPS11 R…
GO_REGULATION_OF_HUMORAL_IMMUNE_RESPONSE	5.05017e-18	1.23392e-15	1.09593	0.610122	2.85317	128	IL1B C4A IGKV3D-11 C2 KLK5 IGHG4 KLK7 IGLV3-1 ACOD1 IGLV3-27 IGKV1D-39 IGKV3-15 C8A IGKV2-40 CR2 IGKV1-16 CXCL13 IGKV3D-20 CFB IGLV1-47 IGLV6-57 IGKC IGLV1-40 TNF IGHV3-48 IGKV2D-28 FCGR2B CD19 C9 IGLC2 IGKV2D-30 IGHV4-59 IGHV3-53 IGLV3-25 IGKV3-20 CD5L IGKV1-39 C3AR1 CFH IGKV1-17 IGLC7 FCER2 CR1 IGLV2-14 IGKV2-28 IGLV3-21 IGLV2-11 C5AR1 CCR7 C4B IGHV3-30 IGHV3-13 IGLV3-19 IGLV1-44 IGHG3 IGHG2 IG…
GO_DEFENSE_RESPONSE_TO_BACTERIUM	4.50319e-17	1.05027e-14	1.06721	0.469596	2.38881	270	HP IGHV1-58 IFNE TF IL6 BPIFA2 CXCL6 CRP IGHV3-74 AICDA PRB3 IGHV3-35 IGHV3-72 KLK5 PGLYRP4 BPIFA1 IGHV3-38 IGHG4 KLK7 S100A9 IL10 IGHE IGLL1 HAMP KRT6A GSDMA LYZ IGHV2-26 JCHAIN STATH IGHV1-3 IRF8 CXCL13 IL12B PLAC8 S100A8 LTF WFDC2 IGKC GSDMB IGHV4-4 TLR2 TNF IGHV3-48 IGHV7-81 IGLL5 DEFB1 NLRP3 IGHV7-4-1 IL22RA1 TMF1 IL23R S100A7 IGHV4-31 IGHV1-69D IGLC2 EPPIN RNASE7 IGHV4-59 IGHV3-53 IGHV3-49 …
GO_RNA_CATABOLIC_PROCESS	6.4622e-17	1.44163e-14	1.05746	-0.432697	-2.19129	402	RPL8 RPS5 RPS15 RPS28 RPL30 RPS3 EXOSC5 RPL36 RPS2 RPL18 RPLP2 UPF1 RPL10 RPL35 CIRBP RPS29 RPL7A RPS19 FASTK RPS7 RPL18A LSM7 TRIR RPL13A RPS9 DDX49 RPS18 RPLP1 PSMD9 NANOS3 RPL3 PSMB6 RPL13 RPL37A RPL28 RNH1 PSMF1 RPL29 DHX34 RPL10A RPS10 RNASEH2C RPS15A FXR2 RPS20 RPS16 RPL41 RPS8 LSM4 RPL19 EXOSC4 RPL38 RPS21 SND1 HNRNPA0 RPL31 RPL6 CNOT3 RPS27A RPS11 RPL34 EXOSC2 RPS14 RPL32 FUS RPS3A RPL24 …
GO_REGULATION_OF_IMMUNE_EFFECTOR_PROCESS	1.32773e-16	2.83858e-14	1.04763	0.396286	2.12766	455	NR4A3 IL6 IL1B CXCL6 C4A HMOX1 IGKV3D-11 C2 IL20RB AIM2 NFKBIZ KLK5 SERPINB4 IGHG4 KLK7 IGLV3-1 IL10 IGLV3-27 IGKV1D-39 IGKV3-15 C8A STAT1 IGKV2-40 IL13 CR2 APPL2 ANXA1 DUSP10 IGKV1-16 RIOK3 XBP1 IGKV3D-20 CFB IL12B IGLV1-47 STX7 C12orf4 IRAK3 IGLV6-57 IGKC IRF4 IGLV1-40 IFIT1 PARP9 RSAD2 TNF CD28 IGHV3-48 STAP1 NLRP3 IGKV2D-28 FCGR2B ZMPSTE24 PLA2G3 IL23R CD19 C9 TSPAN6 AP1G1 IL13RA2 IGLC2 IGKV2…
GO_RIBOSOME_BIOGENESIS	4.36338e-15	8.9554e-13	0.996986	-0.454532	-2.24057	306	WDR18 RPS5 RPS15 RPS28 GEMIN4 EXOSC5 SURF6 RPS2 RPL10 RPL35 NOP53 PPAN RPL7A RPS19 RPS7 RPS9 NHP2 DDX49 MRPS2 ABT1 BOP1 RRS1 FBL RPL3 POP7 REXO4 RPL10A KRI1 SENP3 RPS10 MPV17L2 LTO1 RPS16 RPS8 EXOSC4 RPL38 NOC4L RPS21 NOC2L RPUSD1 SART1 NSUN5 RPL6 WDR74 RPLP0P6 PIH1D1 FAM207A EXOSC2 MRPL10 RPS14 RPL24 TSR3 RPL5 RPLP0 RPSA NLE1 DDX51 RPL26 RPL12 TBL3 DDX28 NOP56 RPL14 MALSU1 RPL3L RRP8 RPL23A RPL7…
GO_AXONEME_ASSEMBLY	7.10437e-15	1.40202e-12	0.996986	0.694948	2.85997	66	FSIP2 JHY SPEF2 WDR78 DNAAF4 IQCG CFAP43 ARMC2 LRRC6 LRGUK DNAH7 WDR63 CFAP44 CC2D2A TTC25 CCDC65 DRC1 SPAG16 RSPH4A SPAG17 HYDIN PLA2G3 RSPH1 CCDC39 DNAAF1 ARMC4 DNAH5 C11orf88 ZMYND10 LRRC49 CFAP157 RSPH9 TTC26 RP1 CCDC114 DNAL1 DNAJB13 DNAI1 CFAP206 CFAP46 TEKT2 SPAG1 CFAP73 DNAH8 CFAP100 CCDC40 CFAP65 CFAP74 DNAH1
GO_RIBONUCLEOPROTEIN_COMPLEX_SUBUNIT_ORGANIZATION	5.0987e-14	9.68942e-12	0.965328	-0.495192	-2.34131	208	RPS5 RPS15 RPS28 GEMIN4 SNRPB RPL10 NOP53 ISY1 PPAN RPS19 XAB2 RPL13A CELF3 ABT1 BOP1 SNRPD2 SF3A2 RRS1 PUF60 EIF3G RPL3 PRPF31 KLC1 USP39 RPS10 LSM4 RPL38 SART1 SFSWAP RPL6 RPLP0P6 CELF5 PIH1D1 EIF3F RPS14 SRSF9 RPL24 EIF3K RPL5 RPLP0 RPSA NLE1 PRPF8 RPL12 DDX28 TXNL4A RPL3L AGO2 RPL23A RPS27 RPL11 MRPL20 PRPF19 EIF3H EIF4H PRMT7 RNVU1-15 CD2BP2 EIF3B RPL10L MRPS11 SF1 DDX39B MRPL11 CELF4
GO_B_CELL_RECEPTOR_SIGNALING_PATHWAY	9.23151e-14	1.69167e-11	0.954542	0.565613	2.6254	121	IGHV1-58 IGHV3-74 IGHV3-35 IGHV3-72 IGHV3-38 IGHG4 BLNK IGHE IGLL1 IGHV2-26 CD38 IGHV1-3 MS4A1 KLHL6 IGKC IGHV4-4 IGHV3-48 IGHV7-81 IGLL5 STAP1 IGHV7-4-1 FCGR2B CD19 IGHV4-31 IGHV1-69D IGLC2 IGHV4-59 IGHV3-53 IGHV3-49 IGHV3-64D IGHV3-73 IGHV3-15 IGHV1-18 LCK IGLC7 IGHV3-64 CD22 CD79A IGHM IGHV5-51 IGHA1 IGHV3-30 IGHV4-28 RUNX1 IGHV3-13 IGHV6-1 IGHG3 IGHG2 IGHG1 CBFB ELF1 PAX5 IGHV5-10-1 BTK PTPN2…
GO_IMMUNE_RESPONSE_REGULATING_SIGNALING_PATHWAY	1.26056e-13	2.23033e-11	0.943632	0.366842	1.98944	492	IGHV1-58 NR4A3 IGKV3D-11 IGHV3-74 IL20RB IGHV3-35 NFKBIZ IGHV3-72 IGHV3-38 IGHG4 IGLV3-1 BLNK IGHE IGLV3-27 PTPN2 IGLL1 IGKV1D-39 IGKV3-15 MUC4 LILRB4 GBP1 IGKV2-40 PLSCR1 CR2 APPL2 IGHV2-26 IGKV1-16 CD38 IGHV1-3 MS4A1 IGKV3D-20 KLHL6 IGLV1-47 CD24 IGLV6-57 IGKC TRAV8-4 HLA-DQA1 IGLV1-40 IGHV4-4 NCK1 CD28 ABI1 PSMA1 IGHV3-48 IGHV7-81 IGLL5 STAP1 IGKV2D-28 IGHV7-4-1 FCGR2B PIGR WIPF3 CD19 FPR3 IGH…
GO_CILIUM_MOVEMENT	3.99848e-13	6.83874e-11	0.932595	0.544146	2.55388	136	FSIP2 CFAP54 TEKT5 CFAP53 SPEF2 KIF27 WDR78 PLTP DNAAF4 IQCG CFAP43 ARMC2 RFX3 NME5 CFAP70 TEKT3 CFAP69 LRRC6 ZBBX DNAH7 WDR63 CFAP61 CFAP44 TTC25 CCDC65 DRC1 SPAG16 RSPH4A TTC21A DEFB1 CCNYL1 SPAG17 HYDIN TMF1 SPA17 PLA2G3 SLC22A16 CCDC39 CFAP298 TTLL6 DNAAF1 BBS4 ARMC4 DNAH5 C11orf88 TACR3 TTC29 EPPIN ZMYND10 LDHC SORD CFAP157 RSPH9 TTLL9 DRC7 CFAP221 TEKT1 ROPN1L CCDC114 DNAI1 CFAP206 CFAP46 D…
GO_NCRNA_METABOLIC_PROCESS	6.63928e-13	1.09891e-10	0.921426	-0.383726	-1.96318	459	MAPT WDR18 CTU1 RPS15 RPS28 GEMIN4 HRAS EXOSC5 RPS2 RPP21 CPSF4 RPL35 NOP53 RPL7A RPS19 RPS7 DUS3L TRIR RPS9 NHP2 DDX49 TRMT61A ABT1 BOP1 TRMT1 RRS1 DTD1 FBL POP7 REXO4 RPL10A KRI1 SENP3 RPS16 RPS8 CTU2 ELP5 FARSA EXOSC4 NOC4L RPS21 SND1 INTS11 RPUSD1 SART1 NSUN5 WDR74 PUS1 PUSL1 PIH1D1 GTPBP3 FAM207A EXOSC2 MEPCE RPS14 QTRT1 TSR3 RPP25L RPL5 TYW1B PIWIL1 DDX51 RPL26 METTL2B TBL3 KHSRP NOP56 RPL1…
GO_RIBOSOMAL_LARGE_SUBUNIT_BIOGENESIS	8.80895e-13	1.41246e-10	0.921426	-0.639967	-2.57274	74	SURF6 RPL10 RPL35 NOP53 PPAN RPL7A NHP2 BOP1 RRS1 RPL3 RPL10A LTO1 RPL38 NOC2L RPL6 WDR74 RPLP0P6 RPL24 RPL5 RPLP0 NLE1 RPL26 RPL12 DDX28 RPL14 MALSU1 RPL3L RPL23A RPL7 RPL11 MRPL20 NOP16 RPL35A RPL10L RPL26L1 MRPL11
GO_NCRNA_PROCESSING	2.26491e-12	3.52159e-10	0.898671	-0.401624	-2.02625	383	WDR18 CTU1 RPS15 RPS28 GEMIN4 EXOSC5 RPS2 RPP21 CPSF4 RPL35 NOP53 RPL7A RPS19 RPS7 DUS3L RPS9 NHP2 DDX49 TRMT61A ABT1 BOP1 TRMT1 RRS1 FBL POP7 REXO4 RPL10A KRI1 SENP3 RPS16 RPS8 CTU2 ELP5 EXOSC4 NOC4L RPS21 INTS11 RPUSD1 SART1 NSUN5 WDR74 PUS1 PUSL1 PIH1D1 GTPBP3 FAM207A EXOSC2 RPS14 QTRT1 TSR3 RPP25L RPL5 TYW1B DDX51 RPL26 METTL2B TBL3 NOP56 RPL14 RRP8 TUT1 AGO2 TSEN34 RPL7 RPS24 RPS27 CPSF1 RPL…
GO_PHAGOCYTOSIS	2.52238e-12	3.80656e-10	0.898671	0.386822	2.03581	362	IGHV1-58 IL1B HAVCR1 C4A CRP IGKV3D-11 IGHV3-74 C2 IGHV3-35 IGHV3-72 IGHV3-38 IGHG4 IGLV3-1 IGHE IGLV3-27 IGLL1 IGKV1D-39 IGKV3-15 IGKV2-40 RAB20 APPL2 ARHGAP12 ANXA1 IGHV2-26 IGKV1-16 IGHV1-3 ATG5 IRF8 IGKV3D-20 IGLV1-47 IGLV6-57 IGKC IGLV1-40 IGHV4-4 TLR2 NCK1 TNF ABI1 IGHV3-48 IGHV7-81 IGLL5 STAP1 ABCA1 IGKV2D-28 IGHV7-4-1 FCGR2B ITGAV WIPF3 IGHV4-31 IGHV1-69D MERTK IGLC2 NR1H3 IGKV2D-30 IGHV4…
GO_RIBOSOME_ASSEMBLY	5.29838e-12	7.76742e-10	0.887075	-0.657839	-2.55497	65	RPS5 RPS15 RPS28 RPL10 NOP53 PPAN RPS19 MRPS2 ABT1 BOP1 RRS1 RPL3 RPS10 MPV17L2 RPL38 RPL6 RPLP0P6 RPS14 RPL24 RPL5 RPLP0 RPSA NLE1 RPL12 DDX28 RPL3L RPL23A RPS27 RPL11 MRPL20 DHX37 RPL10L MRPS11 MRPL11
GO_POSITIVE_REGULATION_OF_CELL_ACTIVATION	2.81471e-11	4.01174e-09	0.863415	0.365716	1.94368	400	IGHV1-58 NR4A3 IL6 MAP3K8 IL1B HAVCR1 IGHV3-74 TNFSF11 IGHV3-35 NFKBIZ IGHV3-72 HSPH1 IGHV3-38 IGHG4 IL10 CCL3 IGHE IGLL1 LILRB4 IL13 ANXA1 IGHV2-26 DUSP10 CD38 CLECL1 IGHV1-3 XBP1 IL12B IGF1 CD24 CD83 IGKC EGR3 IGHV4-4 TNFSF13B LRRK2 NCK1 CD28 CTSC IGHV3-48 IGHV7-81 IGLL5 STAP1 NLRP3 VCAM1 IGHV7-4-1 PLA2G3 IL23R IGHV4-31 IGHV1-69D AP1G1 IGLC2 HLA-DPA1 IGHV4-59 RHOA IGHV3-53 HHLA2 IGHV3-49 IGHV3-…
GO_MICROTUBULE_BASED_MOVEMENT	2.97767e-11	4.1293e-09	0.851339	0.38379	2.01684	346	FSIP2 HSPB11 CFAP54 TEKT5 CFAP53 RABL2B SPEF2 KIF27 WDR78 PLTP MAK DNAAF4 KIF5B IQCG DNAH6 CFAP43 ARMC2 DYNLRB2 RFX3 NME5 HIF1A TTC30A CFAP70 TEKT3 CFAP69 LRRC6 KIFAP3 ZBBX RPGR DNAH7 WDR63 ARHGAP21 CFAP61 CFAP44 BBS12 DNAH12 TTC30B TTC25 KIF9 LCA5L CCDC65 IFT81 RAB27B KIF13B DRC1 LCA5 SPAG16 IFT88 IFT172 RSPH4A TTC21A WDR19 DNAH3 DEFB1 CCNYL1 IFT74 SPAG17 HYDIN TMF1 SPA17 PLA2G3 SLC22A16 TRAK1 C…
GO_REGULATION_OF_LYMPHOCYTE_ACTIVATION	6.83323e-11	9.22666e-09	0.839089	0.343888	1.86678	493	IGHV1-58 IL6 MAP3K8 IL1B IGHV3-74 PIBF1 TNFSF11 IL20RB IGHV3-35 NFKBIZ IGHV3-72 HSPH1 IGHV3-38 IGHG4 IL10 IDO1 IGHE SOCS6 PTPN2 IGLL1 GPNMB LILRB4 IL13 ANXA1 IGHV2-26 DUSP10 CD38 CLECL1 LGALS9B IGHV1-3 XBP1 IL12B IGF1 HLA-DOA CD24 CD83 IGKC IRF4 EGR3 PRKAR1A IGHV4-4 TNFSF13B NCK1 CD28 IGHV3-48 IGHV7-81 IGLL5 NLRP3 BANK1 VCAM1 IGHV7-4-1 FCGR2B IL23R CD19 IGHV4-31 IGHV1-69D MERTK AP1G1 IGLC2 PLA2G2…
GO_FC_RECEPTOR_MEDIATED_STIMULATORY_SIGNALING_PATHWAY	8.36887e-11	1.10104e-08	0.839089	0.493708	2.33713	142	NR4A3 IGKV3D-11 IGHG4 IGLV3-1 IGLV3-27 IGKV1D-39 IGKV3-15 IGKV2-40 PLSCR1 APPL2 IGKV1-16 IGKV3D-20 IGLV1-47 IGLV6-57 IGKC IGLV1-40 NCK1 ABI1 IGHV3-48 IGKV2D-28 FCGR2B WIPF3 IGLC2 IGKV2D-30 IGHV4-59 IGHV3-53 IGLV3-25 IGKV3-20 IGKV1-39 ACTR2 PIK3CB IGKV1-17 IGLC7 APPL1 YES1 CYFIP1 IGLV2-14 ACTR3 IGKV2-28 IGLV3-21 HSP90AA1 IGLV2-11 IGHV3-30 ARPC5 PLPP4 IGHV3-13 IGLV3-19 IGLV1-44 IGHG3 IGHG2 IGHG1 IG…
GO_RRNA_METABOLIC_PROCESS	1.59958e-10	2.05186e-08	0.826657	-0.440861	-2.12435	235	MAPT WDR18 RPS15 RPS28 GEMIN4 EXOSC5 RPS2 RPL35 NOP53 RPL7A RPS19 RPS7 TRIR RPS9 NHP2 DDX49 ABT1 BOP1 RRS1 FBL POP7 REXO4 RPL10A KRI1 SENP3 RPS16 RPS8 EXOSC4 NOC4L RPS21 RPUSD1 SART1 NSUN5 WDR74 PIH1D1 FAM207A EXOSC2 RPS14 TSR3 RPL5 DDX51 RPL26 TBL3 NOP56 RPL14 RRP8 RPL7 RPS24 RPS27 RPL11 RPS6 ERCC2 DDX56 RPL27 EXOSC6 DDX54 WDR55 WDR46 DEDD2 MRM1 DHX37 IMP4 TRMT112 RPL35A EXOSC7 MRPS11 MRM3 PELP1…
GO_PHAGOCYTOSIS_RECOGNITION	2.23674e-10	2.79919e-08	0.826657	0.586097	2.47853	77	IGHV1-58 IGHV3-74 IGHV3-35 IGHV3-72 IGHV3-38 IGHG4 IGHE IGLL1 IGHV2-26 IGHV1-3 IGKC IGHV4-4 IGHV3-48 IGHV7-81 IGLL5 IGHV7-4-1 IGHV4-31 IGHV1-69D IGLC2 IGHV4-59 IGHV3-53 IGHV3-49 IGHV3-64D IGHV3-73 IGHV3-15 IGHV1-18 CLEC7A IGLC7 IGHV3-64 IGHM IGHV5-51 IGHA1 IGHV3-30 IGHV4-28 IGHV3-13 IGHV6-1 IGHG3 IGHG2 IGHG1 CD36
GO_POSITIVE_REGULATION_OF_LYMPHOCYTE_ACTIVATION	2.53686e-10	3.0992e-08	0.814036	0.369116	1.93701	342	IGHV1-58 IL6 MAP3K8 IL1B IGHV3-74 TNFSF11 IGHV3-35 NFKBIZ IGHV3-72 HSPH1 IGHV3-38 IGHG4 IGHE IGLL1 LILRB4 IL13 ANXA1 IGHV2-26 DUSP10 CD38 CLECL1 IGHV1-3 XBP1 IL12B IGF1 CD24 CD83 IGKC EGR3 IGHV4-4 TNFSF13B NCK1 CD28 IGHV3-48 IGHV7-81 IGLL5 NLRP3 VCAM1 IGHV7-4-1 IL23R IGHV4-31 IGHV1-69D AP1G1 IGLC2 HLA-DPA1 IGHV4-59 RHOA IGHV3-53 HHLA2 IGHV3-49 IGHV3-64D IGHV3-73 IGHV3-15 CD74 MYB IGHV1-18 HAVCR2 …
GO_MICROTUBULE_BUNDLE_FORMATION	2.88179e-10	3.43871e-08	0.814036	0.545202	2.42702	97	FSIP2 JHY SPEF2 WDR78 DNAAF4 IQCG CFAP43 ARMC2 LRRC6 LRGUK DNAH7 WDR63 CFAP44 CC2D2A TTC25 CCDC65 DRC1 SPAG16 RSPH4A SPAG17 HYDIN PLA2G3 RSPH1 CCDC39 TTLL6 DNAAF1 ARMC4 DNAH5 C11orf88 ZMYND10 LRRC49 CLIP1 CFAP157 RSPH9 TTC26 RP1 MAPRE1 CCDC114 DNAL1 DNAJB13 DNAI1 CFAP206 CFAP46 TEKT2 SPAG1 CFAP73 DNAH8 CFAP100 GAS2L2 TPPP3 CCDC40 CFAP65 CFAP74 DNAH1
GO_RIBOSOMAL_LARGE_SUBUNIT_ASSEMBLY	2.81659e-09	3.28453e-07	0.774939	-0.762359	-2.53954	30	RPL10 NOP53 PPAN BOP1 RRS1 RPL3 RPL38 RPL6 RPLP0P6 RPL24 RPL5 RPLP0 NLE1 RPL12 DDX28 RPL3L RPL23A RPL11 MRPL20 RPL10L MRPL11
GO_OXIDATIVE_PHOSPHORYLATION	3.17949e-09	3.62532e-07	0.774939	-0.490862	-2.17917	131	ATP5F1D NDUFB7 NDUFA11 CYC1 UQCR11 ANTKMT NDUFA10 COX5B NDUFS7 UQCC3 NDUFV3 COX8A NDUFB2 NDUFV2 NDUFA13 NDUFA3 COX7A2L UQCRFS1 NDUFV1 MLXIPL NDUFA7 COX6A1 SHMT2 NDUFA8 UQCRB NDUFA2 NDUFS8 COX4I1 NDUFA9 NDUFB9 MECP2 SURF1 ATP5ME NDUFB10 ATP5MC2 ATP5MF NDUFB1 NDUFB4 NDUFS3 NDUFB8 MIR210 PINK1 COX7C ABCD1 ATP5F1B NDUFS2 CHCHD10 UQCRQ COX7A1 UQCRC1 COX6C COX5A ATP5MC3 COX6B1 BID ATP5F1A SLC25A23 TAZ …
GO_POSITIVE_REGULATION_OF_B_CELL_ACTIVATION	3.57718e-09	3.99011e-07	0.774939	0.4731	2.2249	140	IGHV1-58 IL6 IGHV3-74 IGHV3-35 IGHV3-72 IGHV3-38 IGHG4 IGHE IGLL1 IL13 IGHV2-26 CD38 IGHV1-3 XBP1 IGKC IGHV4-4 TNFSF13B CD28 IGHV3-48 IGHV7-81 IGLL5 IGHV7-4-1 IGHV4-31 IGHV1-69D IGLC2 IGHV4-59 IGHV3-53 IGHV3-49 IGHV3-64D IGHV3-73 IGHV3-15 CD74 IGHV1-18 IL21 IL7 IGLC7 IGHV3-64 TFRC SHLD2 IGHM IGHV5-51 MMP14 IGHA1 IGHV3-30 IGHV4-28 IGHV3-13 IGHV6-1 IGHG3 IL2 IGHG2 IGHG1 SHLD3
GO_CYTOPLASMIC_TRANSLATION	4.75954e-09	5.196e-07	0.761461	-0.534163	-2.27615	100	RPL8 RPS28 RPL30 EEF2 RPL36 RPL18 RPS29 RPL18A RPL13A RPLP1 EIF3G RPL29 RPL10A DPH7 RPL41 RPL19 RPL38 RPS21 RPL31 RPL6 RPLP0P6 EIF3F RPL32 RPL24 EIF3K DRG2 RPLP0 RPSA RPL26 RPL11 RPL9 EIF3H EIF4H EIF3B RPL35A RPL26L1 RPL15 RPS23
GO_B_CELL_ACTIVATION	5.26767e-09	5.63092e-07	0.761461	0.368073	1.89707	300	IGHV1-58 IFNE IL6 CDH17 IGHV3-74 AICDA IGHV3-35 IGHV3-72 IGHV3-38 IGHG4 IL10 BLNK IGHE PTPN2 IGLL1 CD180 IL13 CR2 IGHV2-26 CD38 IGHV1-3 XBP1 POU2AF1 MS4A1 NBN DCLRE1C IGKC KLF6 IGHV4-4 TNFSF13B CD28 IGHV3-48 IGHV7-81 IGLL5 BANK1 VCAM1 IGHV7-4-1 FCGR2B CD19 IGHV4-31 IGHV1-69D IGLC2 IGHV4-59 IGHV3-53 IGHV3-49 IGHV3-64D IGHV3-73 IGHV3-15 MZB1 CD74 SLAMF8 ONECUT1 IGHV1-18 TNFAIP3 IL21 SKAP2 IL7 TNFRS…
GO_CILIUM_OR_FLAGELLUM_DEPENDENT_CELL_MOTILITY	6.17815e-09	6.46941e-07	0.761461	0.505758	2.29458	105	FSIP2 CFAP54 TEKT5 SPEF2 EFHC2 PLTP EFHC1 IQCG CFAP43 ARMC2 RFX3 TEKT3 CFAP69 LRRC6 DNAH7 WDR63 CFAP44 CCDC65 DRC1 SPAG16 RSPH4A TTC21A DNAH3 DEFB1 CCNYL1 TMF1 PLA2G3 SLC22A16 CCDC39 BBS4 DNAH5 C11orf88 TACR3 EPPIN LDHC SORD CFAP157 RSPH9 TTLL9 DRC7 TEKT1 ROPN1L DNAI1 CFAP46 TEKT2 DNAH2 TCTE1 DNAH8 GAS2L2 CCDC40 CFAP65 DNAH1 DNAH11 TEKT4
GO_AXONEMAL_DYNEIN_COMPLEX_ASSEMBLY	7.37866e-09	7.57198e-07	0.761461	0.735422	2.54487	30	WDR78 DNAAF4 LRRC6 DNAH7 WDR63 TTC25 CCDC65 DRC1 CCDC39 DNAAF1 ARMC4 DNAH5 ZMYND10 LRRC49 CCDC114 DNAL1 DNAI1 TEKT2 SPAG1 CFAP73 DNAH8 CFAP100 CCDC40 DNAH1 DNAI2
GO_RNA_SPLICING	8.23991e-09	8.28999e-07	0.74774	-0.347191	-1.77121	443	GEMIN4 WDR83 CACTIN SNRPB CPSF4 CIRBP POLR2L YJU2 ISY1 FASTK XAB2 LSM7 CELF3 AKAP8L SNRPD2 SF3A2 RBFOX3 PUF60 SYMPK PRKRIP1 CHERP PRPF31 USP39 SCAF1 CLASRP FXR2 LSM4 PTBP1 CCDC130 POLR2E HNRNPA0 SART1 DDX39A SFSWAP GTF2F1 RP9 POLR2J POLR2H CELF5 SNRNP70 SRSF9 FUS RBM28 UBL5 PABPC1 DAZAP1 RAVER1 PRPF8 RBM42 DDX41 POLR2C KHSRP ELAVL4 DHX16 TXNL4A ZBTB7A RBM38 HNRNPUL1 HNRNPA1 TSEN34 CASC3 CPSF1 PCB…
GO_ATP_SYNTHESIS_COUPLED_ELECTRON_TRANSPORT	1.06442e-08	1.05029e-06	0.74774	-0.548362	-2.27199	85	NDUFB7 NDUFA11 CYC1 UQCR11 NDUFA10 COX5B NDUFS7 UQCC3 NDUFV3 COX8A NDUFB2 NDUFV2 NDUFA13 NDUFA3 COX7A2L UQCRFS1 NDUFV1 NDUFA7 COX6A1 NDUFA8 UQCRB NDUFA2 NDUFS8 COX4I1 NDUFA9 NDUFB9 MECP2 NDUFB10 NDUFB1 NDUFB4 NDUFS3 NDUFB8 MIR210 PINK1 COX7C NDUFS2 UQCRQ UQCRC1 COX6C COX5A COX6B1 BID TAZ NDUFB11 NDUFA1 NDUFS6 UQCRH SDHAF2 COQ9 UQCRFS1P1
GO_REGULATION_OF_TRANS_SYNAPTIC_SIGNALING	1.14482e-08	1.10831e-06	0.74774	-0.34666	-1.76515	435	ADCYAP1 CAMK2B NPTX1 MAPT ADGRB1 CRTC1 PRKAR1B HRAS SYP VGF CPLX2 GRIN2C CPLX1 BEGAIN RAB3A DVL1 MPP2 NSMF NRGN IGSF9B CNTN2 SLC8A2 ADCY1 RETN BRSK1 DGKZ SH3GL1 GRIK1 NGF DLGAP3 SYT1 KCTD13 PTPRA CHRNA7 EGLN1 VAMP2 CRHR2 NPTXR ACP4 SYN1 NLGN3 NSG1 ANAPC2 CEL DBN1 SHISA6 GRIN1 SYNGR1 NCDN BDNF DLGAP1 RGS14 CALM3 CACNA1B ABAT ITPKA PRKACA RNF216 RIN1 ACHE ADORA2A CA2 JPH3 TOR1A SEPTIN5 P2RX1 TUBB2B…
GO_REGULATION_OF_B_CELL_ACTIVATION	1.24292e-08	1.15953e-06	0.74774	0.423251	2.04904	184	IGHV1-58 IL6 IGHV3-74 IGHV3-35 IGHV3-72 IGHV3-38 IGHG4 IL10 IGHE IGLL1 IL13 IGHV2-26 CD38 IGHV1-3 XBP1 IGKC IGHV4-4 TNFSF13B CD28 IGHV3-48 IGHV7-81 IGLL5 BANK1 IGHV7-4-1 FCGR2B CD19 IGHV4-31 IGHV1-69D IGLC2 IGHV4-59 IGHV3-53 IGHV3-49 IGHV3-64D IGHV3-73 IGHV3-15 MZB1 CD74 SLAMF8 IGHV1-18 TNFAIP3 IL21 IL7 TNFRSF13B IGLC7 IGHV3-64 CD22 TFRC SHLD2 IGHM IGHV5-51 MMP14 MIR17HG IGHA1 IGHV3-30 IGHV4-28 I…
GO_RESPIRATORY_ELECTRON_TRANSPORT_CHAIN	1.22733e-08	1.15953e-06	0.74774	-0.52128	-2.21974	103	NDUFB7 NDUFA11 CYC1 UQCR11 SLC25A22 ETFB NDUFA10 COX5B NDUFS7 UQCC3 NDUFV3 COX8A NDUFB2 NDUFV2 NDUFA13 NDUFA3 COX7A2L UQCRFS1 NDUFV1 NDUFA7 COX6A1 NDUFA8 UQCRB NDUFA2 NDUFS8 COX4I1 NDUFA9 NDUFB9 MECP2 NDUFB10 NDUFB1 NDUFB4 NDUFS3 NDUFB8 MIR210 PINK1 COX7C NDUFS2 UQCRQ UQCRC1 COX6C COX5A COX6B1 BID IMMP2L TAZ NDUFB11 NDUFA1 AIFM2 NDUFS6 UQCRH SDHAF2 COQ9 SLC25A13 NDUFAF2 UQCRFS1P1 MYBBP1A
GO_RIBOSOMAL_SMALL_SUBUNIT_BIOGENESIS	1.62932e-08	1.49287e-06	0.733762	-0.561353	-2.25671	74	RPS5 RPS15 RPS28 SURF6 RPS19 RPS7 ABT1 RRS1 KRI1 RPS10 RPS16 RPS8 RPL38 RPS21 FAM207A RPS14 TSR3 RPSA TBL3 RPS24 RPS27 RPS6 ERCC2 WDR46 DHX37 MRPS11 RRP36 BYSL
GO_TRANSLATIONAL_ELONGATION	2.20369e-08	1.98371e-06	0.733762	-0.475768	-2.11216	131	EEF1A2 RPL30 EEF2 RPLP2 MRPS26 GADD45GIP1 MRPL41 MRPS2 RPLP1 MRPL54 MRPL57 MRPL12 EIF5A AURKAIP1 DPH7 MRPS12 EEF1A1P5 EEF1D RACK1 MRPL34 MRPL4 MRPL10 MRPL28 MRPL14 EEF1A1 MRPL43 EEFSEC MRPL2 MRPL23 MRPL20 MRPS28 MRPS18B EIF5AL1 MRPL55 MRPL17 MRPS18A MRPS34 EEF1B2 ZNF598 ALKBH1 ABTB1 MRPS11 MRPL11 MRPS5 GTPBP2 MRPS7 MRPS17
GO_MEMBRANE_INVAGINATION	3.26767e-08	2.89076e-06	0.719513	0.464806	2.17362	132	IGHV1-58 HAVCR1 IGHV3-74 IGHV3-35 IGHV3-72 IGHV3-38 IGHG4 IGHE IGLL1 APPL2 ARHGAP12 IGHV2-26 IGHV1-3 IGKC IGHV4-4 FCHO2 IGHV3-48 IGHV7-81 IGLL5 STAP1 ABCA1 IGHV7-4-1 FCGR2B IGHV4-31 IGHV1-69D IGLC2 SNX9 IGHV4-59 RHOA IGHV3-53 IGHV3-49 IGHV3-64D IGHV3-73 IGHV3-15 RAB31 IGHV1-18 MSR1 IGLC7 IGHV3-64 IGHM IGHV5-51 IGHA1 IGHV3-30 IGHV4-28 SNX33 THBS1 VAMP7 IGHV3-13 IGHV6-1 IGHG3 IGHG2 IGHG1 CD36 ITGAM…
GO_NADH_DEHYDROGENASE_COMPLEX_ASSEMBLY	3.50321e-08	3.04661e-06	0.719513	-0.597912	-2.30073	59	ECSIT NDUFB7 NDUFA11 DMAC2 NDUFA10 NDUFS7 NDUFV3 NDUFAF8 NDUFB2 NDUFV2 NDUFA13 NDUFA3 NDUFV1 NDUFA7 TIMM21 NDUFA8 NDUFA2 NDUFS8 NDUFA9 NDUFB9 NDUFB10 NDUFB1 NDUFB4 NDUFS3 NDUFB8 ACAD9 COA1 NDUFS2 NDUFAF3 OXA1L TAZ NDUFB11 NDUFA1 NDUFS6
GO_RESPONSE_TO_MOLECULE_OF_BACTERIAL_ORIGIN	3.79639e-08	3.24655e-06	0.719513	0.349231	1.81863	333	IL6 CSF3 IL1B CXCL6 CXCL2 CXCL3 CXCL11 AICDA TRIB1 ABCC2 S100A9 IL10 GPR31 ACOD1 CCL3 IDO1 IL36G HAMP CD180 IL13 HPGD CDK19 DUSP10 XBP1 SELE IRF8 CXCL13 IL37 IL12B CXCL10 S100A8 LTF IRAK3 CD24 TLR2 PTGFR CXCL8 NUGGC TNF ADAM9 STAP1 PRDX3 ABCA1 NLRP3 FCGR2B IL23R S100A7 NFKBIA CXCL9 KMO NR1H3 RHOA HDAC2 PF4V1 AKAP12 HAVCR2 CD274 ZFP36 CDC73 GGT1 CMPK2 ZC3H12A TNFAIP3 PTGS2 TLR6 IL1A ERBIN CHUK PLA…
GO_INTRACILIARY_TRANSPORT	4.17933e-08	3.45873e-06	0.719513	0.62009	2.40789	52	HSPB11 RABL2B MAK DYNLRB2 TTC30A KIFAP3 RPGR BBS12 TTC30B LCA5L IFT81 LCA5 IFT88 IFT172 TTC21A WDR19 IFT74 CLUAP1 PCM1 IFT46 DYNC2LI1 DYNC2H1 TTC26 IFT80 TRAF3IP1 KIF3B TCTEX1D2 KIF3A TNPO1 WDR35 WDR60 TRIP11 ARL3 IFT52
GO_LEUKOCYTE_MIGRATION	4.17179e-08	3.45873e-06	0.719513	0.314112	1.70969	495	IL6 SAA1 IL1B CXCL6 CXCL2 CXCL3 CXCL11 HMOX1 IGKV3D-11 TNFSF11 CCL4 S100A9 GCNT1 IGLV3-1 IL10 CCL3 IGLV3-27 IGLL1 IGKV1D-39 IGKV3-15 IGKV2-40 EDN2 ANXA1 JCHAIN IGKV1-16 CCL18 SELE CXCL13 IGKV3D-20 CCL28 IGLV1-47 CXCL10 S100A8 TNFRSF10D MOSPD2 FCAMR IGLV6-57 IGKC IGLV1-40 CXCL8 TNF IGHV3-48 STAP1 IGKV2D-28 VCAM1 ITGAV CCL16 S100A7 AIMP1 GP6 CXCL9 MERTK P2RY12 CCL8 IGLC2 IGKV2D-30 IGHV4-59 RHOA PF4…
GO_ATP_METABOLIC_PROCESS	7.29177e-08	5.93874e-06	0.704976	-0.374486	-1.83579	286	ADCYAP1 ATP5F1D ALDOC NDUFB7 NDUFA11 CYC1 OGDHL UQCR11 ANTKMT AK5 NDUFA10 ENO2 COX5B ENO1 SIRT6 NDUFS7 UQCC3 GAPDH HDAC4 NDUFV3 COX8A TPI1 NDUFB2 PFKM PGAM1 NDUFV2 NDUFA13 NDUFA3 MYH6 NADK GALK1 FBP1 ZBTB7A COX7A2L POM121C BAD UQCRFS1 NDUFV1 MLXIPL TGFB1 NDUFA7 PID1 GPI COX6A1 SHMT2 HK1 NDUFA8 UQCRB NDUFA2 NDUFS8 COX4I1 NDUFA9 NDUFB9 MECP2 SURF1 ATP5ME NDUFB10 NUP62 GUK1 ATP5MC2 ATP5MF NDUFB1 NUP…
GO_CELLULAR_RESPONSE_TO_BIOTIC_STIMULUS	1.09163e-07	8.75182e-06	0.704976	0.375706	1.86729	226	IL6 CSF3 IL1B CXCL6 CXCL2 CXCL3 CXCL11 AICDA TRIB1 ABCC2 IL10 ACOD1 CCL3 IL36G HAMP CD180 CDK19 XBP1 IRF8 CXCL13 IL37 IL12B CXCL10 LTF TLR2 CXCL8 NUGGC TNF ADAM9 STAP1 ABCA1 NLRP3 FCGR2B ZMPSTE24 NFKBIA CXCL9 KMO NR1H3 RHOA PF4V1 PPP1R15B HAVCR2 CD274 ZFP36 CDC73 CMPK2 ZC3H12A TNFAIP3 CLEC7A BCL2L11 TLR6 IL1A TMCO1 PLAA PDCD1LG2 DEFB124 IL18 NOS2 TIGAR MRC1 CCL2 CXCL1 TFPI AXL FBH1 APAF1 IL12A CD…
GO_MITOCHONDRIAL_RESPIRATORY_CHAIN_COMPLEX_ASSEMBLY	1.37337e-07	1.08412e-05	0.690132	-0.509891	-2.14777	96	ECSIT NDUFB7 NDUFA11 DMAC2 NDUFA10 NDUFS7 UQCC3 NDUFV3 COA8 SDHAF1 NDUFAF8 PET117 NDUFB2 NDUFV2 NDUFA13 NDUFA3 NDUFV1 SDHAF3 NDUFA7 TIMM21 NDUFA8 UQCRB NDUFA2 NDUFS8 NDUFA9 NDUFB9 SURF1 NDUFB10 NDUFB1 NDUFB4 NDUFS3 NDUFB8 ACAD9 COA1 COX16 NDUFS2 COX19 TACO1 NDUFAF3 OXA1L IMMP2L TAZ NDUFB11 NDUFA1 NDUFS6 UQCC2 SDHAF2 NDUFAF2 COA4 AIFM1
GO_ACUTE_PHASE_RESPONSE	1.6803e-07	1.30631e-05	0.690132	0.654461	2.4008	40	HP IL6 SAA1 IL1B SAA4 CRP TNFSF11 SERPINF2 HAMP SAA2 PLSCR1 SERPINA3 APOL2 TNF PTGS2 CD163 IL1A FN1
GO_REGULATION_OF_INFLAMMATORY_RESPONSE	1.81878e-07	1.39286e-05	0.690132	0.330108	1.73784	359	IL6 SAA1 IL1B TNFSF11 IL20RB NFKBIZ AGT TLR10 LACC1 S100A9 IL10 GPR31 ACOD1 CCL3 IDO1 OSM PTPN2 ESR1 VPS35 IL13 APPL2 CDK19 IL22RA2 ANXA1 PROC IL20 DUSP10 TLR7 SELE ABCD2 IL37 RB1 IL12B IGF1 S100A8 TLR2 LRRK2 TNF CD28 CTSC PSMA1 STAP1 NLRP3 ADAMTS12 SERPINF1 FCGR2B PLA2G3 NFKBIA NR1H3 PIK3AP1 PPARA ACE2 IL17A SLAMF8 BIRC3 GGT1 ZC3H12A TNFAIP3 CLEC7A IL2RA IL21 PTGS2 TLR6 MIR221 APPL1 PLA2G2D SOCS…
GO_CELLULAR_RESPIRATION	2.04024e-07	1.53948e-05	0.690132	-0.426589	-1.97354	172	ATP5F1D NDUFB7 NDUFA11 CYC1 NOP53 OGDHL PRELID1 UQCR11 IDH3B SLC25A22 ETFB NDUFA10 COX5B NDUFS7 UQCC3 NDUFV3 COX8A NDUFB2 NDUFV2 NDUFA13 BNIP3 DLST NDUFA3 COX7A2L UQCRFS1 NDUFV1 NDUFA7 COX6A1 SHMT2 NDUFA8 MDH2 UQCRB NDUFA2 NDUFS8 COX4I1 NDUFA9 SIRT3 NDUFB9 MECP2 IDH3G SURF1 NDUFB10 UCN PANK2 PRDM16 NDUFB1 NDUFB4 SUCLG1 NDUFS3 NDUFB8 MIR210 PINK1 OGDH COX7C CS NDUFS2 UQCRQ UQCRC1 COX6C COX5A COX6B…
GO_LEUKOCYTE_CELL_CELL_ADHESION	2.10948e-07	1.56866e-05	0.690132	0.335166	1.75788	344	NR4A3 IL6 MAP3K8 IL1B TNFSF11 IL20RB NFKBIZ HSPH1 S100A9 GCNT1 IL10 IDO1 SOCS6 HAS2 PTPN2 GPNMB LILRB4 ANXA1 DUSP10 CLECL1 LGALS9B XBP1 SELE IL12B CCL28 IGF1 S100A8 CD24 CD83 EGR3 PRKAR1A TNFSF13B NCK1 TNF CD28 NLRP3 VCAM1 FCGR2B IL23R EZR PLA2G2F HLA-DPA1 RHOA HHLA2 PPARA CD74 MYB HAVCR2 CD274 LCK FGL2 DLG1 CD177 OLR1 ZC3H12A IL2RA IL21 PAK3 IL7 CD40LG IL1A MIR221 PLA2G2D YES1 CD209 TFRC HLA-DMB…
GO_RNA_SPLICING_VIA_TRANSESTERIFICATION_REACTIONS	2.48515e-07	1.82162e-05	0.674963	-0.352305	-1.76239	353	GEMIN4 WDR83 CACTIN SNRPB CPSF4 CIRBP POLR2L ISY1 XAB2 LSM7 CELF3 SNRPD2 SF3A2 RBFOX3 PUF60 SYMPK CHERP PRPF31 USP39 FXR2 LSM4 PTBP1 POLR2E HNRNPA0 SART1 DDX39A SFSWAP GTF2F1 POLR2J POLR2H CELF5 SNRNP70 SRSF9 FUS UBL5 PABPC1 DAZAP1 RAVER1 PRPF8 RBM42 DDX41 POLR2C KHSRP DHX16 TXNL4A ZBTB7A HNRNPUL1 HNRNPA1 CASC3 CPSF1 PCBP1 U2AF2 HNRNPM SNRPA PRPF19 SRRM4 ZC3H10 RNPS1 PRMT7 RBM8A RNVU1-15 CD2BP2 P…
GO_ACUTE_INFLAMMATORY_RESPONSE	2.76682e-07	1.99951e-05	0.674963	0.478439	2.14335	100	HP HPR IL6 SAA1 IL1B SAA4 CRP TNFSF11 IL31RA IL20RB SERPINF2 F3 OSM HAMP SAA2 PLSCR1 SERPINA3 APOL2 S100A8 ACVR1 TNF NLRP3 FCGR2B PTGS2 CD163 IL1A B4GALT1 PLA2G2D FN1 CCR7 C2CD4B C2CD4A CD6 IL6ST MYLK3 EDNRB BTK SERPINC1 FCER1G
GO_TRANSLATIONAL_TERMINATION	5.10844e-07	3.64047e-05	0.659444	-0.479596	-2.04287	104	UPF1 MRPS26 GADD45GIP1 MRPL41 MRPS2 MRPL54 MRPL57 MRPL12 EIF5A AURKAIP1 MRPS12 MRPL34 MRPL4 MRPL10 MRPL28 MRPL14 MRPL43 MRPL2 MRPL23 MRPL20 MRPS28 MRPS18B EIF5AL1 MRPL55 MRPL17 MRPS18A MRPS34 TRMT112 MRPS11 MRRF MRPL11 MRPS5 JMJD4 MRPS7 MRPS17 APEH MRPL21 C12orf65 MRPL32 MRPL24 OXA1L MRPL51 MRPS21
GO_ANTIGEN_RECEPTOR_MEDIATED_SIGNALING_PATHWAY	6.71635e-07	4.72077e-05	0.659444	0.336431	1.74745	306	IGHV1-58 IGHV3-74 IGHV3-35 NFKBIZ IGHV3-72 IGHV3-38 IGHG4 BLNK IGHE PTPN2 IGLL1 LILRB4 GBP1 IGHV2-26 CD38 IGHV1-3 MS4A1 KLHL6 IGKC TRAV8-4 HLA-DQA1 IGHV4-4 NCK1 CD28 PSMA1 IGHV3-48 IGHV7-81 IGLL5 STAP1 IGHV7-4-1 FCGR2B CD19 IGHV4-31 IGHV1-69D HLA-DQB1 IGLC2 EZR HLA-DPA1 IGHV4-59 IGHV3-53 HHLA2 IGHV3-49 IGHV3-64D IGHV3-73 IGHV3-15 PSME4 BTNL2 PSMA2 IGHV1-18 LCK ZC3H12A HLA-DRA PAK3 PSMD12 PIK3CB I…
GO_ENERGY_DERIVATION_BY_OXIDATION_OF_ORGANIC_COMPOUNDS	1.18236e-06	8.19823e-05	0.643552	-0.36882	-1.78897	257	ATP5F1D KHK NDUFB7 NDUFA11 CYC1 NOP53 OGDHL PRELID1 UQCR11 IDH3B SLC25A22 GSK3A ETFB NDUFA10 COX5B PYGM NDUFS7 PHLDA2 PYGB UQCC3 INPP5K NDUFV3 COX8A NDUFB2 NDUFV2 NDUFA13 BNIP3 DLST NDUFA3 COX7A2L UQCRFS1 NDUFV1 NDUFA7 PID1 AKT1 COX6A1 SHMT2 AKT2 NDUFA8 MDH2 UQCRB NDUFA2 ACADVL NDUFS8 COX4I1 NDUFA9 SIRT3 NDUFB9 MECP2 PPP1CA IDH3G SURF1 NDUFB10 UCN PANK2 PRDM16 NDUFB1 NDUFB4 SUCLG1 NDUFS3 NDUFB8 M…
GO_CELLULAR_RESPONSE_TO_MOLECULE_OF_BACTERIAL_ORIGIN	1.38463e-06	9.47273e-05	0.643552	0.374891	1.84911	202	IL6 CSF3 IL1B CXCL6 CXCL2 CXCL3 CXCL11 AICDA TRIB1 ABCC2 IL10 ACOD1 CCL3 IL36G HAMP CD180 CDK19 XBP1 IRF8 CXCL13 IL37 IL12B CXCL10 LTF TLR2 CXCL8 NUGGC TNF ADAM9 STAP1 ABCA1 NLRP3 FCGR2B NFKBIA CXCL9 KMO NR1H3 RHOA PF4V1 HAVCR2 CD274 ZFP36 CDC73 CMPK2 ZC3H12A TNFAIP3 TLR6 IL1A PLAA PDCD1LG2 DEFB124 IL18 NOS2 MRC1 CCL2 CXCL1 TFPI AXL IL12A CD6 BCR CD36 SGMS1 EDNRB CAPN2 TREM2 LY86 PTPN22 CD80 LY96…
GO_CELLULAR_PROTEIN_COMPLEX_DISASSEMBLY	1.6106e-06	0.000108737	0.643552	-0.380928	-1.8149	219	SPTB APC2 MAP6D1 UPF1 MRPS26 GADD45GIP1 MRPL41 MRPS2 ADD2 MRPL54 MRPL57 MRPL12 EIF5A AURKAIP1 SH3GL1 STMN3 MRPS12 MRPL34 MRPL4 MRPL10 MRPL28 MRPL14 MRPL43 SH3BP1 VPS4A MRPL2 MRPL23 ARHGEF2 MRPL20 MRPS28 MRPS18B EIF5AL1 MRPL55 SPTBN5 PDXP MRPL17 MRPS18A MRPS34 NAPA TRMT112 TWF2 FLII PEX14 MRPS11 NES MRRF GAK MRPL11 MAP1S MRPS5 JMJD4 CARMIL2 MRPS7 MRPS17 APEH MRPL21 PPP1R9B C12orf65 SPTBN4 DNAJC6 M…
GO_POSITIVE_REGULATION_OF_INFLAMMATORY_RESPONSE	2.18792e-06	0.000145795	0.627257	0.414507	1.9622	142	IL6 IL1B TNFSF11 NFKBIZ AGT TLR10 S100A9 CCL3 IDO1 OSM CDK19 TLR7 IL12B S100A8 TLR2 LRRK2 TNF CD28 CTSC STAP1 PLA2G3 NFKBIA IL17A CLEC7A IL21 PTGS2 TLR6 APPL1 CCR7 IL18 PLA2G2A ABCC1 C2CD4B MMP8 CLOCK VAMP7 SUCNR1 C2CD4A PLA2G7 IL15 SNCA CD6 IL2 KPNA6 NLRP10 IL6ST JAK2 IFNG BTK TREM2 FCER1G GPRC5B
GO_ANTIMICROBIAL_HUMORAL_RESPONSE	2.56881e-06	0.000168048	0.627257	0.444207	2.01427	107	TF BPIFA2 CXCL6 CXCL2 CXCL3 CXCL11 BPIFB2 PRSS2 KLK5 PGLYRP4 BPIFA1 KLK7 S100A9 ACOD1 KRT6A LYZ JCHAIN CXCL13 CXCL10 S100A8 LTF WFDC2 CXCL8 DEFB1 S100A7 CXCL9 EPPIN RNASE7 PF4V1 IGKV3-20 FGA IGHM PLA2G2A IGHA1 RNASE3 CXCL1 PGLYRP3 DMBT1 MUC7
GO_PROTEIN_TRANSPORT_ALONG_MICROTUBULE	2.58738e-06	0.000168048	0.627257	0.519714	2.15513	67	HSPB11 RABL2B MAK KIF5B DYNLRB2 TTC30A KIFAP3 RPGR BBS12 TTC30B LCA5L IFT81 RAB27B LCA5 IFT88 IFT172 TTC21A WDR19 IFT74 CLUAP1 PCM1 IFT46 DYNC2LI1 DYNC2H1 TTC26 IFT80 TRAF3IP1 KIF3B TCTEX1D2 KIF3A BAG3 TNPO1 WDR35 WDR60 TERF2 TRIP11 ARL3 IFT52 SFPQ
GO_REGULATION_OF_T_CELL_ACTIVATION	2.77417e-06	0.000177929	0.627257	0.320414	1.65967	321	IL6 MAP3K8 IL1B TNFSF11 IL20RB NFKBIZ HSPH1 IL10 IDO1 SOCS6 PTPN2 GPNMB LILRB4 ANXA1 DUSP10 CLECL1 LGALS9B XBP1 IL12B IGF1 HLA-DOA CD24 CD83 IRF4 EGR3 PRKAR1A TNFSF13B NCK1 CD28 NLRP3 VCAM1 FCGR2B IL23R PLA2G2F HLA-DPA1 RHOA HHLA2 CD74 MYB HAVCR2 CD274 LCK FGL2 DLG1 ZC3H12A IL2RA IL21 PAK3 IL7 CD40LG IL1A PLA2G2D YES1 CD209 TFRC SIT1 CR1 HLA-DMB PDCD1LG2 CCR7 IL18 AP3B1 CD70 GPAM VTCN1 CGAS BTN2A…
GO_MITOCHONDRIAL_ELECTRON_TRANSPORT_NADH_TO_UBIQUINONE	4.09079e-06	0.000259134	0.610527	-0.580432	-2.1363	47	NDUFB7 NDUFA11 NDUFA10 NDUFS7 NDUFV3 NDUFB2 NDUFV2 NDUFA13 NDUFA3 NDUFV1 NDUFA7 NDUFA8 NDUFA2 NDUFS8 NDUFA9 NDUFB9 NDUFB10 NDUFB1 NDUFB4 NDUFS3 NDUFB8 MIR210 PINK1
GO_INTRACILIARY_TRANSPORT_INVOLVED_IN_CILIUM_ASSEMBLY	4.35842e-06	0.00027272	0.610527	0.611317	2.24253	40	HSPB11 DYNLRB2 KIFAP3 TTC30B IFT81 IFT88 IFT172 WDR19 IFT74 CLUAP1 PCM1 IFT46 DYNC2LI1 DYNC2H1 TTC26 IFT80 TRAF3IP1 KIF3B KIF3A TNPO1 WDR35 WDR60 TRIP11 IFT52 TTC21B IFT22
GO_FC_RECEPTOR_SIGNALING_PATHWAY	4.59311e-06	0.000283943	0.610527	0.348755	1.74218	237	NR4A3 IGKV3D-11 IGHG4 IGLV3-1 IGHE IGLV3-27 IGKV1D-39 IGKV3-15 IGKV2-40 APPL2 IGKV1-16 IGKV3D-20 IGLV1-47 IGLV6-57 IGKC IGLV1-40 NCK1 ABI1 PSMA1 IGHV3-48 IGKV2D-28 FCGR2B PIGR WIPF3 IGLC2 IGKV2D-30 IGHV4-59 IGHV3-53 PSME4 IGLV3-25 IGKV3-20 PSMA2 IGKV1-39 ACTR2 PSMD12 PIK3CB IGKV1-17 IGLC7 APPL1 YES1 TAB3 CYFIP1 IGLV2-14 ACTR3 IGKV2-28 CHUK IGLV3-21 HSP90AA1 IGLV2-11 IGHV3-30 PPP3CA ARPC5 TAB2 PLP…
GO_MITOCHONDRIAL_TRANSLATION	5.78361e-06	0.000353282	0.610527	-0.423429	-1.88411	132	MRPS26 GADD45GIP1 MRPL41 MRPS2 MRPL54 MRPL57 MRPL12 AURKAIP1 MPV17L2 MRPS12 MRPL34 MRPL4 MRPL10 MRPL28 MRPL14 MRPL43 MRPL2 MALSU1 MRPL23 NDUFA7 MRPL20 MRPS28 SHMT2 MRPS18B MRPL55 MTG2 MRPL17 AARS2 MRPS18A MRPS34 ALKBH1 MRPS11 MRRF MRPL11 RPUSD3 MRPS5 NGRN MRPS7 MRPS17 TACO1 MRPL21 C1QBP SARS2 MRPL32 MRPL24 OXA1L MRPL51 RCC1L MRPS21 TRUB2 TUFM MTG1 UQCC2 MRPS6
GO_PROTEIN_CONTAINING_COMPLEX_DISASSEMBLY	8.13943e-06	0.000491334	0.593325	-0.3425	-1.7042	321	SPTB APC2 MAP6D1 UPF1 MRPS26 GADD45GIP1 MRPL41 DVL1 MRPS2 ADD2 MRPL54 MRPL57 KLC1 MRPL12 EIF5A SMARCD3 AURKAIP1 SH3GL1 STMN3 MRPS12 SMARCA4 MRPL34 VPS16 MAP1LC3A MRPL4 FZD2 MRPL10 GRWD1 MRPL28 MRPL14 MRPL43 BNIP3 DVL2 SH3BP1 TECPR1 VPS4A WNT8B MRPL2 MRPL23 RPL23 ARHGEF2 MRPL20 MRPS28 MRPS18B EIF5AL1 MRPL55 SPTBN5 PDXP MRPL17 MRPS18A CHMP1A PPP1CA MRPS34 MCOLN1 NAPA TRMT112 TWF2 FLII SET PEX14 MRP…
GO_GRANULOCYTE_MIGRATION	8.31936e-06	0.000496356	0.593325	0.389458	1.85345	144	SAA1 IL1B CXCL6 CXCL2 CXCL3 CXCL11 CCL4 S100A9 CCL3 EDN2 ANXA1 CCL18 CXCL13 CXCL10 S100A8 MOSPD2 CXCL8 CCL16 S100A7 CXCL9 CCL8 PF4V1 IL17A CD74 SLAMF8 CMKLR1 C3AR1 CD177 GP2 C5AR1 CCR7 IL1R1 HRH1 CCL2 CXCL1 THBS1 CCL15 CCL25 IRAK4 CCL7 CSF1R MPP1 FCER1G MCOLN2 DNM1L LGALS3
GO_EXTRACELLULAR_TRANSPORT	1.00083e-05	0.000587022	0.593325	0.636808	2.20992	31	CFAP53 SPEF2 KIF27 DNAAF4 RFX3 NME5 LRRC6 TTC25 SPAG17 SPA17 CCDC39 DNAAF1 DNAH5 ROPN1L SLC9A3R1 CCDC40 OFD1 DNAH1 DNAH11 DPCD STK36 TTLL1
GO_NEUTROPHIL_MIGRATION	1.00678e-05	0.000587022	0.593325	0.417433	1.9253	117	SAA1 IL1B CXCL6 CXCL2 CXCL3 CXCL11 CCL4 S100A9 CCL3 EDN2 CCL18 CXCL13 CXCL10 S100A8 MOSPD2 CXCL8 CCL16 CXCL9 CCL8 PF4V1 CD74 SLAMF8 C3AR1 CD177 GP2 C5AR1 CCR7 IL1R1 CCL2 CXCL1 CCL15 CCL25 IRAK4 CCL7 MPP1 FCER1G MCOLN2 DNM1L LGALS3
GO_KERATINOCYTE_DIFFERENTIATION	1.02112e-05	0.000588696	0.593325	0.353086	1.74077	204	DSG3 KRT6C KRT16 KLK5 KRT6B KRT6A NCOA3 ANXA1 IL20 KRT40 FOSL2 KRT39 CD109 CASP14 KRT17 ADAM9 IFT74 EREG KRT81 S100A7 KRT31 CTSL ZFP36 DSC2 TGM5 KLK12 KRT4 KRT78 ZBED2 UGCG TCHH KRT9 KRTAP2-3 INTU DSG4 PLAAT4 KRT15 KRT23 POU3F1 DSG2 TP63 ROCK1 RUNX1 RPTN KRT76 CBFB ERRFI1 BCR SGPP1 EXPH5 IRF6 CTSK LATS1 PERP KRT3 CLIC4 DSC3 ASAH1 SPRR3 CASP3 KRT20
GO_MITOCHONDRIAL_TRANSLATIONAL_TERMINATION	1.12509e-05	0.000634375	0.593325	-0.476574	-1.98381	88	MRPS26 GADD45GIP1 MRPL41 MRPS2 MRPL54 MRPL57 MRPL12 AURKAIP1 MRPS12 MRPL34 MRPL4 MRPL10 MRPL28 MRPL14 MRPL43 MRPL2 MRPL23 MRPL20 MRPS28 MRPS18B MRPL55 MRPL17 MRPS18A MRPS34 MRPS11 MRRF MRPL11 MRPS5 MRPS7 MRPS17 MRPL21 MRPL32 MRPL24 OXA1L MRPL51 MRPS21
GO_RECEPTOR_SIGNALING_PATHWAY_VIA_STAT	1.12024e-05	0.000634375	0.593325	0.40385	1.90345	137	IFNE IL6 PIBF1 IL31RA GADD45A AGT IL10 PRLR OSM SOCS6 PTPN2 STAT1 STAT2 IL13 IL22RA2 IL20 IL12B IGF1 PARP9 TNF CNTF IL23R LEPROT NMI PARP14 HDAC2 INPP5F IL21 MIR221 SOCS3 IL18 MGAT5 AKR1B1 CCL2 PPP2CA IL15 IL12A SOCS5 ERBB4 IL2 PTPRT CLCF1 IL6ST JAK2 IFNG SOCS2 CSF1R SOCS1 IFNAR1 ISL1 F2
GO_ELECTRON_TRANSPORT_CHAIN	1.19451e-05	0.000655938	0.593325	-0.392813	-1.81667	168	NDUFB7 NDUFA11 CYC1 UQCR11 IDH3B PTGES2 SLC25A22 ETFB NDUFA10 COX5B NDUFS7 UQCC3 TSTA3 NDUFV3 COX8A NDUFB2 NDUFV2 NDUFA4L2 NDUFA13 NDUFA3 COX7A2L UQCRFS1 NDUFV1 NDUFA7 CIAPIN1 COX6A1 NDUFA8 UQCRB NDUFA2 NDUFS8 COX4I1 NDUFA9 AOC2 NDUFB9 MECP2 SURF1 NDUFB10 PHGDH NDUFB1 NDUFB4 NDUFS3 NDUFB8 MIR210 PINK1 COX7C CYBA QDPR GPX2 NDUFS2 UQCRQ COX7A1 UQCRC1 COX6C AKR7A3 COX5A COX6B1 GLRX5 BID AKR7A2 IMMP2…
GO_MATURATION_OF_SSU_RRNA_FROM_TRICISTRONIC_RRNA_TRANSCRIPT_SSU_RRNA_5_8S_RRNA_LSU_RRNA	1.1971e-05	0.000655938	0.593325	-0.606941	-2.11328	37	RPS19 ABT1 RRS1 KRI1 RPS16 RPS8 RPS21 FAM207A RPS14 TBL3 ERCC2 WDR46 DHX37 MRPS11 RRP36 BYSL
GO_NEUTROPHIL_CHEMOTAXIS	1.20168e-05	0.000655938	0.593325	0.434353	1.93995	99	SAA1 IL1B CXCL6 CXCL2 CXCL3 CXCL11 CCL4 S100A9 CCL3 EDN2 CCL18 CXCL13 CXCL10 S100A8 MOSPD2 CXCL8 CCL16 CXCL9 CCL8 PF4V1 CD74 C3AR1 C5AR1 CCR7 CCL2 CXCL1 CCL15 CCL25
GO_POSITIVE_REGULATION_OF_CELL_CELL_ADHESION	1.29313e-05	0.000698426	0.593325	0.32772	1.66937	273	NR4A3 IL6 MAP3K8 IL1B TNFSF11 SERPINF2 NFKBIZ HSPH1 PLAUR IL10 HAS2 LILRB4 ANXA1 DUSP10 CLECL1 XBP1 KIFAP3 SELE CXCL13 IL12B IGF1 CD24 CD83 EGR3 TNFSF13B NCK1 TNF CD28 NLRP3 VCAM1 IL23R HLA-DPA1 RHOA HHLA2 CD74 MYB HAVCR2 CD274 LCK IL2RA IL21 PAK3 IL7 CD40LG IL1A FGA YES1 CD209 TFRC HLA-DMB PDCD1LG2 GCNT2 CCR7 IL18 AP3B1 CD70 GPAM VTCN1 BTN2A2 CCL2 RUNX1 IL15 IL12A PDPK1 SOCS5 CD6 IL2 CBFB
GO_FC_EPSILON_RECEPTOR_SIGNALING_PATHWAY	1.63405e-05	0.000873368	0.57561	0.38375	1.84989	165	NR4A3 IGKV3D-11 IGLV3-1 IGHE IGLV3-27 IGKV1D-39 IGKV3-15 IGKV2-40 IGKV1-16 IGKV3D-20 IGLV1-47 IGLV6-57 IGKC IGLV1-40 PSMA1 IGHV3-48 IGKV2D-28 IGLC2 IGKV2D-30 IGHV4-59 IGHV3-53 PSME4 IGLV3-25 IGKV3-20 PSMA2 IGKV1-39 PSMD12 PIK3CB IGKV1-17 IGLC7 TAB3 IGLV2-14 IGKV2-28 CHUK IGLV3-21 IGLV2-11 IGHV3-30 PPP3CA TAB2 IGHV3-13 PDPK1 IGLV3-19 IGLV1-44 MAP3K7 PSMB2 FOS IGKV1-5 PSMD10 IGLV2-8 PIK3CA PSMA4 IG…
GO_CELL_RECOGNITION	1.69042e-05	0.00089418	0.57561	0.348415	1.71775	204	IGHV1-58 IGHV3-74 IGHV3-35 DSCAM IGHV3-72 IGHV3-38 IGHG4 IGHE IGLL1 MYPN IGHV2-26 IGHV1-3 IGKC IGHV4-4 IGHV3-48 IGHV7-81 IGLL5 IGHV7-4-1 SPA17 IGHV4-31 ZPBP IGHV1-69D IGLC2 IGHV4-59 IGHV3-53 IGHV3-49 IGHV3-64D IGHV3-73 IGHV3-15 IGHV1-18 HAVCR2 DLG1 CLEC7A FOLR2 EPHB2 B4GALT1 IGLC7 NCAM2 IGHV3-64 CD209 FETUB IGHM IGHV5-51 CCR7 NPTN IGHA1 IGHV3-30 IGHV4-28 TCP1 ZPBP2 IGHV3-13 IGHV6-1 CD6 GLIPR1L2 A…
GO_COVALENT_CHROMATIN_MODIFICATION	2.20778e-05	0.00114425	0.57561	-0.300193	-1.53667	461	MIER2 CHD5 AKAP8L PKN1 FBL WDR5 MCRS1 MBD3 PCGF1 KDM4B SIRT6 NOS1 PRMT1 NOC2L TRIM28 HDAC4 BRPF1 ZNHIT1 RING1 EHMT1 RIOX1 OTUB1 PHF19 KANSL2 PIH1D1 DOT1L RCOR2 MRGBP ZNF335 HDAC5 MTA1 BRD4 NAA60 SIN3B TAF10 AKAP8 KMT5A NELFE PHF2 PAGR1 ING4 CXXC1 DNMT3A BRMS1 BRD8 PRDM12 LDB1 C6orf89 PRKD2 ING5 SETD1B BCOR PHF1 CBX8 GTF3C4 SIRT3 NTMT1 TAF6L CDK5 MECP2 HDAC3 BAP1 PADI4 PRMT7 HDAC7 SETD1A ATXN7L3 U…
GO_DEFENSE_RESPONSE_TO_VIRUS	2.19556e-05	0.00114425	0.57561	0.335036	1.66724	233	IFNE IL6 IL1B AICDA AIM2 BPIFA1 DNAJC3 ACOD1 IFIH1 STAT1 GBP1 PLSCR1 STAT2 IFI44L PMAIP1 EXOC1 OAS1 IFI16 RIOK3 TLR7 IL12B CXCL10 IFIT1 PARP9 RSAD2 NLRP3 ZMPSTE24 IL23R AIMP1 CXCL9 GBP3 TSPAN6 BNIP3L ELMOD2 FGL2 DDX60 BIRC3 ZC3H12A TNFAIP3 IFIT3 IL2RA IL21 IFIT5 IFIT2 PLA2G10 SAMHD1 OAS2 DTX3L TRIM15 SLFN13 GPAM TRIM34 CGAS TRAF3IP1 ITCH DHX36 EIF2AK2 IL15 DMBT1 DDX21 IFIT1B APOBEC1 TRIM22 DDX17 …
GO_MITOCHONDRIAL_GENE_EXPRESSION	2.2628e-05	0.00114955	0.57561	-0.392916	-1.80273	162	POLRMT MRPS26 GADD45GIP1 MRPL41 MRPS2 MRPL54 MRPL57 MRPL12 AURKAIP1 MPV17L2 MRPS12 MRPL34 MRPL4 PUS1 MRPL10 MRPL28 MRPL14 TBRG4 MRPL43 MRPL2 MALSU1 MRPL23 NDUFA7 MRPL20 MRPS28 SHMT2 MRPS18B MRPL55 MTG2 MRPL17 AARS2 MRPS18A MRPS34 ELAC2 ALKBH1 MRPS11 MRRF MRPL11 RPUSD3 MRPS5 HSD17B10 NGRN CHCHD10 MRPS7 MRPS17 TACO1 MRPL21 C1QBP SARS2 MRPL32 MRPL24 OXA1L MRPL51 RCC1L MRPS21 TRUB2 TUFM MTG1 UQCC2 MR…
GO_RIBOSOMAL_SMALL_SUBUNIT_ASSEMBLY	2.25382e-05	0.00114955	0.57561	-0.726398	-2.21108	20	RPS5 RPS15 RPS28 RPS19 ABT1 RPS10 RPL38 RPS14 RPSA RPS27 MRPS11 MRPS7
GO_POSITIVE_REGULATION_OF_LEUKOCYTE_CELL_CELL_ADHESION	2.40686e-05	0.00121075	0.57561	0.336885	1.6785	229	NR4A3 IL6 MAP3K8 IL1B TNFSF11 NFKBIZ HSPH1 HAS2 LILRB4 ANXA1 DUSP10 CLECL1 XBP1 SELE IL12B IGF1 CD24 CD83 EGR3 TNFSF13B NCK1 TNF CD28 NLRP3 VCAM1 IL23R HLA-DPA1 RHOA HHLA2 CD74 MYB HAVCR2 CD274 LCK IL2RA IL21 PAK3 IL7 CD40LG IL1A YES1 CD209 TFRC HLA-DMB PDCD1LG2 CCR7 IL18 AP3B1 CD70 GPAM VTCN1 BTN2A2 CCL2 RUNX1 IL15 IL12A PDPK1 SOCS5 CD6 IL2 CBFB EBI3 PIK3CA IL6ST IFNG PTPN22 CD80 CTLA4 SOCS1 VNN…
GO_REGULATION_OF_SYNAPTIC_PLASTICITY	2.4907e-05	0.00124076	0.57561	-0.371033	-1.7368	186	CAMK2B MAPT ADGRB1 CRTC1 HRAS SYP VGF CPLX2 GRIN2C RAB3A MPP2 NSMF NRGN CNTN2 SLC8A2 ADCY1 BRSK1 CHRNA7 VAMP2 CRHR2 ACP4 NLGN3 NSG1 ANAPC2 DBN1 SHISA6 GRIN1 SYNGR1 NCDN BDNF RGS14 ITPKA RIN1 ADORA2A JPH3 CDK5 MECP2 SCGN DRD1 NLGN1 ABL1 LRRTM1 SNAP47 PTK2B SLC4A10 SORCS2 ARF1 PPFIA3 SHANK1 PRKCZ STXBP1 ATF4 P2RX3 SNAP25 MAP1B UNC13A RELN GRIN2B KIT GRIK2 DLG4 GRIN2D ADCY8 GIPC1
GO_OSTEOCLAST_DIFFERENTIATION	2.56605e-05	0.00124296	0.57561	0.439918	1.95198	96	TF TNFSF11 CCL3 GPR137B LILRB4 IL20 IL12B LTF CD109 TNF LRRK1 IL23R ANXA2 SNX10 IL17A SIGLEC15 PRXL2A NOTCH2 TFRC TOB2 MITF CTNNB1 FOS CLDN18 NF1 IREB2 IFNG CSF1R TREM2 FCER1G CAMK4 CREB1 JUNB GPR183 TLR3 KLF10 OSTM1 MAFB
GO_RECEPTOR_MEDIATED_ENDOCYTOSIS	2.56779e-05	0.00124296	0.57561	0.303904	1.57742	316	HP HPR TF SAA1 IGKV3D-11 HSPH1 IGLV3-1 IGLV3-27 IGKV1D-39 IGKV3-15 IGKV2-40 JCHAIN IGKV1-16 SELE IGKV3D-20 UBQLN2 IGLV1-47 IGLV6-57 IGKC PPT1 DAB2 IGLV1-40 CXCL8 FCHO2 APOC2 IGHV3-48 IGKV2D-28 FCGR2B EPS15 ANXA2 AP1G1 IGLC2 CTSL EZR SNX9 IGKV2D-30 APOC3 IGHV4-59 CAP1 DNAJC13 IGHV3-53 ITSN1 IGLV3-25 IGKV3-20 RAB31 IGKV1-39 INPP5F APOL1 MSR1 ITGB3 CD163 FOLR2 PIK3CB IGKV1-17 IGLC7 SIGLEC1 SCYL2 MIR…
GO_REGULATION_OF_RECEPTOR_SIGNALING_PATHWAY_VIA_STAT	2.53336e-05	0.00124296	0.57561	0.407042	1.87738	117	IFNE IL6 PIBF1 IL31RA GADD45A AGT IL10 PRLR OSM PTPN2 IL13 IL22RA2 IL20 IL12B IGF1 PARP9 TNF CNTF IL23R LEPROT PARP14 HDAC2 INPP5F IL21 MIR221 SOCS3 IL18 MGAT5 AKR1B1 PPP2CA IL15 IL12A ERBB4 IL2 PTPRT CLCF1 IL6ST JAK2 IFNG SOCS2 CSF1R
GO_GRANULOCYTE_CHEMOTAXIS	2.99559e-05	0.00143648	0.57561	0.403105	1.87467	122	SAA1 IL1B CXCL6 CXCL2 CXCL3 CXCL11 CCL4 S100A9 CCL3 EDN2 ANXA1 CCL18 CXCL13 CXCL10 S100A8 MOSPD2 CXCL8 CCL16 S100A7 CXCL9 CCL8 PF4V1 CD74 CMKLR1 C3AR1 C5AR1 CCR7 HRH1 CCL2 CXCL1 THBS1 CCL15 CCL25
GO_RESPONSE_TO_VIRUS	3.07481e-05	0.00146082	0.557332	0.305767	1.58675	315	IFNE IL6 IL1B AICDA AIM2 BPIFA1 CCL4 DNAJC3 DUOX2 ACOD1 IFIH1 STAT1 GBP1 PLSCR1 STAT2 IFI44L PMAIP1 EXOC1 OAS1 IFI16 RIOK3 TLR7 POU2AF1 IL12B CXCL10 IRAK3 IFIT1 PARP9 RSAD2 IFI44 TNF NLRP3 ZMPSTE24 IL23R AIMP1 CXCL9 GBP3 TSPAN6 CCL8 BNIP3L ELMOD2 IFNGR2 PSMA2 FGL2 DDX3X DDX60 BIRC3 ZC3H12A TNFAIP3 IFIT3 IL2RA IL21 HMGA2 IFIT5 IFIT2 PLA2G10 SAMHD1 CHUK OAS2 POU2F2 DTX3L TRIM15 SLFN13 GPAM TRIM34 C…
GO_ANTERIOR_POSTERIOR_PATTERN_SPECIFICATION	3.81538e-05	0.00179603	0.557332	-0.364616	-1.71789	205	FOXB1 BARX1 HOXA11 HOXA10 DLL3 HOXD10 HOXA9 LFNG HOXD3 SHH HOXB9 EN1 FOXA2 HOXD4 HOXD8 PCDH8 RING1 HOXB2 GBX2 HOXD9 HES4 NLE1 HES5 HOXA7 HOXB8 HOXA6 NOTCH1 DLL1 HOXC9 PLD6 HOXB5 NOG LRP5 PAX6 YY1 PLXNA2 FOXC2 TP53 GDF11 OSR1 HES7 EMX2 HOXB3 LEF1 CELSR2 ZBTB16 HNF1B SKI TCAP CFC1 DDIT3 PBX3 HOXA5 TDGF1 TBX3 AXIN2 HES6 MEOX1 TBX1 HOXB4 MESP1 HOXA2 RIPPLY2 CRB2 HIPK2 ACVR2B GLI2 XRCC2 CDX2 HOXA3 SFR…
GO_REGULATION_OF_SYNAPTIC_VESICLE_CYCLE	4.37193e-05	0.00203931	0.557332	-0.422161	-1.81456	111	PRKAR1B SYP BSN CPLX2 CPLX1 RAB3A DVL1 ADCY1 BRSK1 SH3GL1 DGKQ SYT1 SYN1 BRSK2 NLGN3 CALM3 ADORA2A TOR1A SEPTIN5 P2RX1 CDK5 CACNB2 NAPA DRD1 DTNBP1 RIMS4 NLGN1 DNM1 GIT1 NCS1 STX1B BTBD9 BACE1 PPFIA2 APBA1 STXBP1 SLC2A4 P2RY4 APBA2 STX1A RAPGEF4 CSPG5 DNAJC5 NAPB GIPC1 VPS18 VAMP1 SYT11
GO_INTERLEUKIN_1_PRODUCTION	5.85848e-05	0.0027081	0.557332	0.40853	1.84214	102	IL6 SAA1 IL1B AIM2 IL10 CCL3 ANXA1 IFI16 IGF1 TNF ABCA1 NLRP3 HDAC2 IL17A EGR1 HAVCR2 ZC3H12A TNFAIP3 CLEC7A TLR6 CCR7 SMAD3 SUCNR1 ERRFI1 TMEM106A CD36 NLRP10 TLR8 JAK2 IFNG TREM2 P2RX7 FFAR1 MALT1 ISL1
GO_POSITIVE_REGULATION_OF_INTERLEUKIN_10_PRODUCTION	6.25558e-05	0.00286584	0.538434	0.555147	2.00287	38	IL6 PIBF1 IL20RB IL13 IL12B CD83 IRF4 TLR2 CD28 CD274 CLEC7A CD40LG
GO_AMINO_SUGAR_METABOLIC_PROCESS	6.35974e-05	0.00288777	0.538434	0.557976	2.0538	41	CHI3L1 CHST6 GNE CHST4 UAP1 ST6GAL1 B4GALNT2 PGM3 CTBS CHIT1 CSGALNACT1 SLC35A3 GFPT1 NPL
GO_PROTEIN_LOCALIZATION_TO_MITOCHONDRION	6.75229e-05	0.00303912	0.538434	-0.388768	-1.74462	143	TIMM22 MAPT TIMM13 TOMM7 SLC25A6 TIMM44 MGARP TIMM29 FIS1 UBE2J2 GSK3A HTRA2 PMPCA BBC3 TOMM40 AIP UBL5 NDUFA13 MFN2 ROMO1 MOAP1 BAX CALM3 BAD AKT1 TOMM40L TIMM21 HK1 TIMM17B BAP1 HAX1 TIMM8B HK2 PINK1 TP53 SAE1 GDAP1 TIMM50 GRPEL1 TSPO PPP1R13B PARL BID DNLZ PRKN RAC2 ARIH2 DDIT3 OXA1L RNF31
GO_INNER_DYNEIN_ARM_ASSEMBLY	6.96843e-05	0.00310913	0.538434	0.779619	2.13134	13	DNAAF4 LRRC6 DNAH7 WDR63 CCDC39 DNAAF1 ZMYND10 TEKT2 CFAP73 CFAP100 CCDC40 DNAH1
GO_SYNAPTIC_VESICLE_EXOCYTOSIS	7.12562e-05	0.00315186	0.538434	-0.422617	-1.84634	118	SYP TRIM9 CPLX2 CPLX1 RAB3A DVL1 ADCY1 SYT1 SCRIB VAMP2 SYN1 SNPH SV2A CALM3 ADORA2A SEPTIN5 P2RX1 CDK5 CACNB2 PIP5K1C NAPA SYT8 DRD1 CADPS2 DTNBP1 RIMS4 NLGN1 DOC2A SNAP47 GIT1 CADPS NCS1 STX1B PPFIA3 SYT5 BACE1 PPFIA2 SYT10 APBA1 STXBP1 SNAP25 UNC13A P2RY4 APBA2 STX1A CSPG5 DNAJC5 NAPB GIPC1 SYT3 VPS18 VAMP1
GO_VESICLE_MEDIATED_TRANSPORT_IN_SYNAPSE	7.33616e-05	0.00321725	0.538434	-0.353766	-1.68309	215	PRKAR1B SYP BSN TRIM9 CPLX2 CPLX1 RAB3A DVL1 CALY ADCY1 BRSK1 SH3GL1 DGKQ SYT1 SCRIB VAMP2 SYN1 BRSK2 GRIP1 NLGN3 NSG1 CEL SNPH PACSIN1 SV2A CALM3 DNM2 ADORA2A TOR1A SEPTIN5 P2RX1 CDK5 CACNB2 PIP5K1C AP3D1 NAPA SYT8 DRD1 CADPS2 DTNBP1 RIMS4 HPCA NLGN1 GAK DOC2A DNM1 SNAP47 GIT1 CADPS NCS1 STX1B BTBD9 PPFIA3 SYT5 BACE1 PPFIA2 SYT10 APBA1 STXBP1 DNAJC6 DENND1A SNAP25 SLC2A4 GRIP2 UNC13A P2RY4 APBA2…
GO_REGULATION_OF_LEUKOCYTE_PROLIFERATION	8.29061e-05	0.00360501	0.538434	0.318395	1.58398	232	IL6 IL1B CRP IL20RB IL10 IDO1 GPNMB IL13 ANXA1 CD38 CLECL1 LGALS9B IL12B IGF1 CD24 PRKAR1A TNFSF13B NCK1 CD28 VCAM1 FCGR2B IL23R CCL8 PLA2G2F HLA-DPA1 HHLA2 MZB1 CD74 HAVCR2 CD274 DLG1 TNFAIP3 IL2RA IL21 IL7 TNFRSF13B CD40LG IL1A PLA2G2D CD209 CD22 TFRC IL5RA HLA-DMB PDCD1LG2 IL18 CD70 GPAM VTCN1 BTN2A2 IL15 IL12A CTNNB1 CD6 IL2 EBI3 CLCF1 IL6ST VSIG4 CSF1R BTK PTPN22 CD80 SOS1 LGALS9C NDFIP1 CTL…
GO_MALE_GAMETE_GENERATION	9.86609e-05	0.00425402	0.538434	0.266016	1.43555	468	FSIP2 SERPINA5 ADAM29 HSPB11 GJB3 MNS1 HORMAD1 CFAP54 MORN2 UBE2J1 SPEF2 PIWIL3 CREM MAK IQCG CFAP43 ARMC2 TDRD1 NME5 SYCP2 PIWIL2 TSGA10 PTCHD3 CETN2 CFAP69 LRGUK MYCBP PRDM9 CFAP44 WFDC2 ADAM28 YBX2 IFT81 SPAG6 NPHP1 SPAG16 SKIL LRRK2 TTC21A DEFB1 TEX11 PACRG CCNYL1 SGPL1 TMF1 RPL39L SPA17 PLA2G3 SLC22A16 WIPF3 RSPH1 ZPBP MERTK BBS4 C11orf88 LIMK2 TSNAXIP1 PAFAH1B2 MEIG1 PSME4 STRBP SPATA6 GOPC…
GO_ANTIMICROBIAL_HUMORAL_IMMUNE_RESPONSE_MEDIATED_BY_ANTIMICROBIAL_PEPTIDE	9.97546e-05	0.00426534	0.538434	0.497773	1.9652	54	CXCL6 CXCL2 CXCL3 CXCL11 KLK5 PGLYRP4 BPIFA1 KLK7 S100A9 KRT6A CXCL13 CXCL10 LTF CXCL8 DEFB1 S100A7 CXCL9 RNASE7 PF4V1
GO_NEURON_PROJECTION_GUIDANCE	0.000101652	0.00427523	0.538434	-0.323576	-1.58485	277	SPTB EPHB3 KIF5C BSG SLIT1 EPHA8 DVL1 CNTN2 SHH GAP43 UNC5A PSPN EPHA7 MAPK7 CRMP1 PTPRA LGR6 GBX2 EPHA5 PLXNB3 BDNF KIF5A DOK1 NRTN LHX9 NOTCH1 MATN2 SPTBN5 TUBB2B EPHA10 GPC1 SEMA3E CDK5 DPYSL5 PLXNA4 RAP1GAP GDF7 NCAM1 NOG TUBB3 NIBAN2 SEMA5B FOXD1 SEMA6C EPHA3 PAX6 GAB2 PLXNA2 FLRT2 FYN ARHGAP35 ISL2 DSCAML1 DRAXIN EPHB6 EPHA1 MEGF8 LAMA1 DOK6 SEMA4A UNC5D RNF165 NKX2-1 NFASC ROBO1 SPTBN4 SEM…
GO_RETINA_HOMEOSTASIS	0.000100989	0.00427523	0.538434	0.454338	1.89706	73	PIP TF PRDX1 MAK LYZ JCHAIN SLC28A2 PRR4 LTF BBS12 IGKC DRAM2 LCA5 PCDH15 PIGR BBS4 MDM1 POC1B RP1 POTEE IGHA1 PROM1 IQCB1 IGHG3 USP45 SLC2A1 WDR36 POTEI LCN1 SPATA7 CCDC66 RPE65 NXNL2 CST4 BBS10 IGHA2
GO_INTERLEUKIN_10_PRODUCTION	0.000104328	0.00435211	0.538434	0.475491	1.89435	58	IL6 PIBF1 IL20RB IDO1 IL13 IL12B CD83 IRF4 TLR2 CD28 FCGR2B IL23R CD274 CLEC7A CD40LG PDCD1LG2 MMP8
GO_OUTER_DYNEIN_ARM_ASSEMBLY	0.00011891	0.00492039	0.538434	0.722367	2.13067	16	DNAAF4 LRRC6 TTC25 DNAAF1 ARMC4 DNAH5 ZMYND10 LRRC49 CCDC114 DNAL1 DNAI1 DNAH8
GO_LEUKOCYTE_PROLIFERATION	0.000122526	0.00502946	0.518848	0.30518	1.56489	289	IFNE IL6 IL1B CRP TNFSF11 IL20RB AZI2 IL10 IDO1 GPNMB CD180 IL13 CR2 ANXA1 CD38 CLECL1 LGALS9B MS4A1 IL12B IGF1 CD24 PRKAR1A TNFSF13B NCK1 CD28 VCAM1 FCGR2B IL23R CD19 CCL8 PLA2G2F HLA-DPA1 HHLA2 MZB1 CD74 HAVCR2 CD274 DLG1 TNFAIP3 IL2RA IL21 IL7 TNFRSF13B CD40LG IL1A PLA2G2D CD209 CD22 TFRC CD79A IL5RA HLA-DMB PDCD1LG2 IL18 CD70 GPAM VTCN1 BTN2A2 IL15 IL12A CTNNB1 CD6 IL2 EBI3 CLCF1 RC3H2 IL6ST …
GO_PEPTIDYL_LYSINE_MODIFICATION	0.000126907	0.00516794	0.518848	-0.299801	-1.51555	390	TOLLIP CHD5 ANTKMT WDR5 MCRS1 MBD3 SENP3 DOHH PIAS4 NOS1 CSKMT NOC2L TRIM28 HDAC4 BRPF1 EHMT1 PHF19 KANSL2 PIH1D1 DOT1L MRGBP ZNF335 BRD4 NAA60 TAF10 HMG20B EEF1AKMT4 DHPS KMT5A NELFE PAGR1 ING4 CXXC1 POM121C CBX4 BRD8 PRDM12 SUMO1P1 PLOD3 LDB1 BAG6 ING5 P3H4 SETD1B BCOR PHF1 GTF3C4 SIRT3 TAF6L MECP2 SETD1A NUP62 DPF2 JARID2 TRMT112 DMRTC2 GATA2 EZH1 MLLT6 PRDM16 SGF29 RNF113A NUP214 SET RNF212B …
GO_EPITHELIAL_CILIUM_MOVEMENT_INVOLVED_IN_DETERMINATION_OF_LEFT_RIGHT_ASYMMETRY	0.000141449	0.00571475	0.518848	0.815426	2.08581	10	CFAP53 RFX3 LRRC6 TTC25 CCDC39 DNAAF1 CCDC40 OFD1 DNAH11
GO_ENDONUCLEOLYTIC_CLEAVAGE_INVOLVED_IN_RRNA_PROCESSING	0.000154687	0.00620079	0.518848	-0.71701	-2.01804	16	ABT1 BOP1 RRS1 KRI1 RPS21 TBL3
GO_REGULATION_OF_UNSATURATED_FATTY_ACID_BIOSYNTHETIC_PROCESS	0.000158465	0.00630296	0.518848	0.780976	2.11002	12	IL1B PIBF1 ANXA1 ABCD2 PLA2G3 CD74 PTGS2
GO_POSITIVE_REGULATION_OF_CELL_ADHESION	0.000160647	0.00634061	0.518848	0.276722	1.47649	419	NR4A3 IL6 SAA1 MAP3K8 IL1B TNFSF11 BAG4 SERPINF2 PRSS2 NFKBIZ HSPH1 PLAUR IL10 HAS2 LILRB4 ANXA1 DUSP10 CLECL1 XBP1 KIFAP3 SELE CXCL13 IL12B CCL28 IGF1 CD24 CD83 EGR3 TNFSF13B NCK1 TNF CD28 ADAM9 NLRP3 MAP4K4 IFT74 VCAM1 ITGAV IL23R P2RY12 RSU1 HLA-DPA1 RHOA HHLA2 CD74 MYOC MYB HAVCR2 CD274 LCK IL2RA LIMS1 IL21 PAK3 IL7 CD40LG IL1A FGA YES1 CD209 FN1 TFRC HLA-DMB PDCD1LG2 HSD17B12 GCNT2 CCR7 IL18…
GO_NEGATIVE_REGULATION_OF_LEUKOCYTE_CELL_CELL_ADHESION	0.000166524	0.00652241	0.518848	0.375391	1.74978	123	IL20RB IL10 IDO1 SOCS6 PTPN2 GPNMB ANXA1 LGALS9B CCL28 PRKAR1A FCGR2B PLA2G2F PPARA CD74 HAVCR2 CD274 FGL2 DLG1 ZC3H12A IL2RA MIR221 PLA2G2D PDCD1LG2 VTCN1 BTN2A2 RUNX1 CCL25 SOCS5 IL2 CBFB KLF4 RC3H2 ADTRP VSIG4 PTPN22 CD80 LGALS9C NDFIP1 CTLA4 LGALS3 SOCS1 PELI1 DUSP3 HLA-DRB1 CASP3 CD86 RC3H1
GO_MACROPHAGE_ACTIVATION	0.000180818	0.00702863	0.518848	0.408575	1.81355	95	IL6 IL31RA IL10 CCL3 GPR137B IL13 EDN2 TLR7 TLR2 LRRK2 TNF CTSC STAP1 FCGR2B NR1H3 CD74 HAVCR2 ZC3H12A TLR6 PLA2G10 C5AR1 MMP8 FER1L5 THBS1 SUCNR1 SNCA TMEM106A PLA2G4A C1QA TLR8 JAK2 ITGAM IFNG VSIG4 TREM2 PJA2
GO_REGULATION_OF_CELL_CELL_ADHESION	0.000183373	0.00707435	0.518848	0.276328	1.47869	420	NR4A3 IL6 MAP3K8 IL1B TNFSF11 IL20RB SERPINF2 NFKBIZ HSPH1 PLAUR IL10 IDO1 SOCS6 HAS2 PTPN2 GPNMB LILRB4 ANXA1 DUSP10 CLECL1 LGALS9B XBP1 KIFAP3 SELE CXCL13 IL12B CCL28 IGF1 CD24 CD83 EGR3 PRKAR1A TNFSF13B NCK1 TNF CD28 NLRP3 VCAM1 FCGR2B IL23R PLA2G2F HLA-DPA1 RHOA HHLA2 PPARA CD74 MYB HAVCR2 CD274 LCK FGL2 DLG1 B4GALNT2 ZC3H12A IL2RA IL21 PAK3 IL7 CD40LG IL1A MIR221 PLA2G2D FGA YES1 CD209 TFRC …
GO_LYMPHOCYTE_ACTIVATION_INVOLVED_IN_IMMUNE_RESPONSE	0.000189529	0.00724935	0.518848	0.342088	1.63976	171	IFNE IL6 CDH17 AICDA NFKBIZ IL10 KLRF2 CD180 ANXA1 XBP1 POU2AF1 IL12B NBN IRF4 CD28 NLRP3 FCGR2B IL23R CD19 AP1G1 CD74 MYB HAVCR2 FGL2 ZC3H12A IL21 CD40LG NOTCH2 LIG4 TFRC SHLD2 HLA-DMB IL18 VAMP7 SOCS5 PGLYRP3 IL2 SHLD3 SWAP70 RORC CLCF1 BATF RC3H2 IFNG GAPT THOC1 EIF2AK4 CD80 FCER1G NDFIP1 LGALS3
GO_TYROSINE_PHOSPHORYLATION_OF_STAT_PROTEIN	0.000190735	0.00724935	0.518848	0.440622	1.85524	75	IL6 PIBF1 IL31RA OSM PTPN2 IL13 IL22RA2 IL20 IL12B IGF1 PARP9 TNF CNTF IL23R PARP14 HDAC2 INPP5F IL21 MIR221 SOCS3 IL18 PPP2CA IL15 IL12A ERBB4 IL2 CLCF1 IL6ST JAK2 IFNG CSF1R SOCS1 ISL1
GO_POSITIVE_REGULATION_OF_CYTOKINE_BIOSYNTHETIC_PROCESS	0.000205854	0.00775768	0.518848	0.551453	1.9816	37	IL6 IL1B HMOX1 TNF EREG CYBB IL17A CD74 AKAP12 EGR1 CLEC7A THBS1 JAK2 IFNG CD80 MAPKAPK2 TLR1 CD86
GO_REGULATION_OF_CD4_POSITIVE_ALPHA_BETA_T_CELL_DIFFERENTIATION	0.000207133	0.00775768	0.518848	0.506384	1.9188	47	NFKBIZ ANXA1 IL12B CD83 IRF4 NLRP3 IL23R MYB ZC3H12A IL18 RUNX1 SOCS5 IL2 CBFB RC3H2 IFNG CD80 SOCS1 MALT1 CD86 RC3H1
GO_GLUCOSE_CATABOLIC_PROCESS	0.0002126	0.00790472	0.518848	-0.58446	-1.98719	33	ALDOC ENO2 ENO1 GAPDH TPI1 PFKM PGAM1 BAD GPI HK1 LRP5 MIR210 PFKL HK2 TP53 FOXK2 ENO3 FOXK1 TKTL1
GO_MYELOID_LEUKOCYTE_MIGRATION	0.000214845	0.00793073	0.518848	0.325671	1.60739	211	IL6 SAA1 IL1B CXCL6 CXCL2 CXCL3 CXCL11 TNFSF11 CCL4 S100A9 CCL3 EDN2 ANXA1 CCL18 CXCL13 CXCL10 S100A8 MOSPD2 CXCL8 STAP1 CCL16 S100A7 CXCL9 P2RY12 CCL8 PF4V1 IL17A CD74 SLAMF8 CMKLR1 C3AR1 CD177 DEFB124 GP2 C5AR1 CCR7 MMP14 IL1R1 HRH1 CYP19A1 MST1L CCL2 CXCL1 THBS1 CCL15 PLA2G7 CCL25 SWAP70 IRAK4 EDNRB CCL7 PTPRO CSF1R MPP1 TREM2 FCER1G MCOLN2 DNM1L LGALS3
GO_T_CELL_ACTIVATION	0.000224072	0.00821225	0.518848	0.264972	1.42369	456	IFNE IL6 MAP3K8 IL1B TNFSF11 IL20RB AZI2 NFKBIZ HSPH1 IL10 CDH26 IDO1 SOCS6 PTPN2 GPNMB LILRB4 ANXA1 DUSP10 CLECL1 LGALS9B XBP1 ATG5 IL12B IGF1 HLA-DOA CD24 CD83 IRF4 EGR3 KIF13B PRKAR1A TNFSF13B RSAD2 NCK1 CD28 NLRP3 VCAM1 FCGR2B IL23R CTSL PLA2G2F HLA-DPA1 RHOA HHLA2 CD74 MYB EGR1 HAVCR2 FZD8 CD274 LCK FGL2 DLG1 ZC3H12A CLEC7A IL2RA IL21 PAK3 IL7 CD40LG IL1A PLA2G2D LIG4 YES1 CD209 TFRC SIT1 CR…
GO_FOAM_CELL_DIFFERENTIATION	0.00027341	0.00994941	0.498493	0.545164	1.959	37	CRP AGT SOAT1 STAT1 ABCA5 ABCA1 ITGAV PLA2G3 NFKBIA NR1H3 PPARA MSR1 ITGB3 PLA2G10 EP300 IL18 PLA2G2A
GO_MATURATION_OF_SSU_RRNA	0.000293814	0.0106166	0.498493	-0.511989	-1.90178	50	RPS28 RPS19 ABT1 RRS1 KRI1 RPS16 RPS8 RPS21 FAM207A RPS14 TSR3 TBL3 ERCC2 WDR46 DHX37 MRPS11 RRP36 BYSL
GO_POSITIVE_REGULATION_OF_TYROSINE_PHOSPHORYLATION_OF_STAT_PROTEIN	0.000298214	0.0107002	0.498493	0.449415	1.81599	62	IL6 PIBF1 IL31RA OSM IL13 IL20 IL12B IGF1 PARP9 TNF CNTF IL23R PARP14 HDAC2 IL21 MIR221 SOCS3 IL18 IL15 IL12A ERBB4 IL2 CLCF1 IL6ST JAK2 IFNG CSF1R
GO_PROTEASOMAL_PROTEIN_CATABOLIC_PROCESS	0.000318449	0.0113469	0.498493	-0.281323	-1.43945	470	TMEM259 RMND5B FBXL15 TRIM9 RNF126 FBXL16 CDC34 NOP53 DMAC2 UBE2S SPSB2 FBXO44 TRIB3 ZFAND2B KEAP1 DVL1 DDRGK1 KCTD17 FBXL12 FZR1 SHARPIN PSMD9 UBE2J2 TMUB1 PSMB6 SHH PSMF1 AGAP3 GSK3A SGTA RBCK1 RAD23A STUB1 KCTD2 SIRT6 RACK1 ANAPC15 KCTD13 AUP1 UCHL1 ZER1 RPS27A DDA1 WNT10B BRSK2 MTA1 UBXN6 ANAPC2 TMEM129 TRIM3 FBXL6 FBXW4 PSMD13 AREL1 ANAPC11 FBXL14 FBXW5 RNF41 UBXN1 AKT1 UBA52 PRKACA RPL11 NS…
GO_POSITIVE_REGULATION_OF_CYTOKINE_PRODUCTION	0.000326169	0.0115419	0.498493	0.263014	1.40582	440	NR4A3 IL6 SAA1 IL1B HMOX1 PIBF1 IL20RB AIM2 SERPINF2 AGT F3 IL10 CCL3 IDO1 AGTR2 ATP6AP2 OSM IFIH1 STAT1 IL13 HIF1A ANXA1 IFI16 RIOK3 TLR7 XBP1 POU2AF1 IRF8 IL12B CD83 IRF4 TLR2 RSAD2 LRRK2 TNF CD28 NLRP3 EREG TMF1 IL23R TSPAN6 CYBB HLA-DPA1 ARFGEF2 HDAC2 HHLA2 IL17A CD74 AKAP12 MYB EGR1 HAVCR2 CD274 C3AR1 DDX3X DDX60 BIRC3 AFAP1L2 CLEC7A CLNK IL21 PTGS2 TLR6 IL7 TLR5 CD40LG IL1A APPL1 EP300 CHUK…
GO_POSITIVE_REGULATION_OF_RESPONSE_TO_EXTERNAL_STIMULUS	0.000342837	0.0119859	0.498493	0.262682	1.42673	494	IL6 IL1B TNFSF11 AIM2 DSCAM SERPINF2 NFKBIZ KLK5 AGT TLR10 CCL4 KLK7 S100A9 F3 ACOD1 CCL3 IDO1 OSM MUC4 PLSCR1 CD180 CDK19 EDN2 IFI16 CCR4 RIOK3 TLR7 CXCL13 IL12B CXCL10 S100A8 MOSPD2 TLR2 PARP9 LRRK2 CXCL8 TNF CD28 CTSC PSMA1 STAP1 CNTF EREG PLA2G3 S100A7 NFKBIA MUC2 P2RY12 AP1G1 MUC16 NRAS MUC5AC MUC5B IL17A CD74 PSME4 PSMA2 HAVCR2 CMKLR1 C3AR1 DDX60 OPTN CLEC7A CLNK IL21 PTGS2 PAK3 TLR6 PSMD12…
GO_REGULATION_OF_CD4_POSITIVE_ALPHA_BETA_T_CELL_ACTIVATION	0.00034339	0.0119859	0.498493	0.455588	1.84801	61	NFKBIZ ANXA1 LGALS9B IL12B CD83 IRF4 NLRP3 IL23R MYB CD274 ZC3H12A IL18 RUNX1 SOCS5 IL2 CBFB RC3H2 IFNG CD80 LGALS9C SOCS1 MALT1 CD86 RC3H1
GO_RESPONSE_TO_CHEMOKINE	0.000357749	0.0124028	0.498493	0.398023	1.76055	94	CXCL6 CXCL2 CXCL3 ACKR2 CXCL11 CCL4 CCL3 HIF1A CCL18 CCR4 CXCL13 CXCL10 CXCL8 CCL16 CXCL9 CCL8 RHOA PF4V1 CMKLR1 ZC3H12A CCR7 CCL2 CXCL1 CCL15 CCL25
GO_REGULATION_OF_MEMBRANE_POTENTIAL	0.000367008	0.0126384	0.498493	-0.286371	-1.45372	412	ADCYAP1 MAPT CRTC1 KCNK9 HCN2 ATP1A3 MTLN CACNA1I CACNA1G KCNH2 GRIN2C PRELID1 DVL1 KCNJ11 MPP2 GPR35 CHRNB1 CACNA1H P2RX6 IGSF9B SCN2A SLC8A2 GSK3A CLCN1 KCNC1 SH3GL1 GRIK1 CHRNG ALOX12 RACK1 GABRB1 KCNK15 SCN8A CHRNA7 MLLT11 NLGN3 KCNH4 GRIN1 BNIP3 BDNF BAX RANGRF BAD CACNA1B ABAT PID1 AKT1 ADORA2A AKT2 SLC4A3 CLIC1 HCN4 P2RX1 KCNH1 CDK5 MECP2 CACNB2 SEZ6 BIN1 KCNE2 GABRG1 PANK2 INSYN1 KCND3 DR…
GO_POSITIVE_REGULATION_OF_VIRAL_TRANSCRIPTION	0.000370505	0.0126737	0.498493	-0.5232	-1.8582	41	POLR2L NELFB POLR2E SMARCA4 NELFA GTF2F1 POLR2J POLR2H POLR2C NELFE POLR2G SUPT5H POLR2A CDK9 POLR2I LEF1 TFAP4 CTDP1 POLR2F SNW1
GO_HISTONE_METHYLATION	0.00038674	0.0131415	0.498493	-0.370657	-1.64835	133	CHD5 FBL WDR5 PRMT1 EHMT1 PHF19 PIH1D1 DOT1L ZNF335 BRD4 KMT5A NELFE PAGR1 CXXC1 PRDM12 SETD1B BCOR PHF1 NTMT1 MECP2 PRMT7 SETD1A JARID2 TRMT112 DMRTC2 EZH1 MLLT6 PRDM13 PRDM16 TET3 KMT5C SUV39H1 SETD6 EHMT2 CHTOP KMT2B MEN1 PAF1 PRMT2 KMT2D TET1 SNW1 SUPT6H WDR61 RTF1 EZHIP ZNF274 PAXIP1 KDM3A GFI1 PYGO2
GO_CYTOKINE_METABOLIC_PROCESS	0.000400296	0.0135126	0.498493	0.446332	1.83683	66	IL6 IL1B HMOX1 IGF2BP1 UBE2J1 IL10 IL37 IL12B TNF CD28 EREG CYBB IL17A CD74 AKAP12 EGR1 CLEC7A IL18 THBS1 ERRFI1 JAK2 IFNG CD80 MAPKAPK2 TLR1 CD86
GO_INNER_MITOCHONDRIAL_MEMBRANE_ORGANIZATION	0.000421496	0.0141353	0.498493	-0.49624	-1.83305	49	TIMM22 ATP5F1D TIMM13 TIMM29 MICOS13 UQCC3 NDUFA13 ROMO1 TMEM11 ATP5ME ATP5MC2 SPG7 ATP5MF PINK1 ATP5F1B CHCHD10 CHCHD6 ATP5MC3 ATP5F1A TAZ IMMT TIMM10 LETM1 ATP5MC1 AGK
GO_NEGATIVE_REGULATION_OF_WNT_SIGNALING_PATHWAY	0.00045226	0.0150085	0.498493	-0.334671	-1.58374	211	BARX1 APC2 TLE5 DVL1 PSMD9 PSMB6 SHH PSMF1 GSK3A KREMEN2 RACK1 APCDD1 SHISA6 DVL2 PSMD13 IGFBP6 GSC NPHP4 NOTCH1 LZTS2 TLE3 NOTUM PSMB4 LMBR1L MAD2L2 PSMB7 PFDN5 NOG PSMC5 PSMC3 STK11 IGFBP2 AXIN1 PSMD4 DVL3 WIF1 DRAXIN PSMD3 WWOX PSMA6 PSMD8 PSMC1 DKK4 DKKL1 CSNK1A1L PSMA7 RAPGEF1 KREMEN1 PRKN FGF9 RUVBL2 DDIT3 CHD8 NXN TMEM88 AXIN2 DACT3 NFATC1 PSMC4 CCDC88C MESP1 TRABD2B EMD PSMB10 HIC1 SDHAF2…
GO_POSITIVE_REGULATION_OF_RECEPTOR_SIGNALING_PATHWAY_VIA_STAT	0.000456311	0.0150085	0.498493	0.413102	1.77713	84	IL6 PIBF1 IL31RA AGT IL10 PRLR OSM IL13 IL20 IL12B IGF1 PARP9 TNF CNTF IL23R PARP14 HDAC2 IL21 MIR221 SOCS3 IL18 MGAT5 AKR1B1 IL15 IL12A ERBB4 IL2 CLCF1 IL6ST JAK2 IFNG CSF1R SOCS1 ISL1 F2
GO_SPERM_MOTILITY	0.000453706	0.0150085	0.498493	0.424076	1.80875	81	FSIP2 SPEF2 PLTP IQCG CFAP43 ARMC2 TEKT3 CFAP69 LRRC6 CFAP44 SPAG16 TTC21A DEFB1 CCNYL1 TMF1 PLA2G3 SLC22A16 CCDC39 DNAH5 C11orf88 TACR3 EPPIN LDHC SORD CFAP157 TTLL9 DRC7 ROPN1L DNAI1 TEKT2 TCTE1 CCDC40 CFAP65 DNAH1 DNAH11
GO_POSITIVE_REGULATION_OF_T_CELL_PROLIFERATION	0.000470795	0.0153863	0.498493	0.386052	1.7173	98	IL6 IL1B ANXA1 CLECL1 IL12B IGF1 CD24 TNFSF13B NCK1 CD28 VCAM1 IL23R HLA-DPA1 HHLA2 HAVCR2 CD274 IL2RA IL21 CD40LG IL1A CD209 TFRC HLA-DMB PDCD1LG2 IL18 CD70 GPAM VTCN1 IL15 IL12A CD6 IL2 EBI3 IL6ST PTPN22 CD80
GO_HISTONE_DEACETYLATION	0.000488851	0.0155795	0.477271	-0.43243	-1.74109	76	MIER2 AKAP8L SIRT6 HDAC4 ZNHIT1 RCOR2 HDAC5 MTA1 SIN3B AKAP8 BRMS1 C6orf89 PRKD2 SIRT3 HDAC3 HDAC7 UCN PHB PINK1 TP53 PER1 SPHK2 SIRT2 CTBP1 SKI RCOR1 ZBTB7B TADA3 BAZ2A RBM14
GO_PROTEIN_LOCALIZATION_TO_SYNAPSE	0.000486606	0.0155795	0.498493	-0.426183	-1.72717	79	MAPT HRAS BSN KIF5C GRIN2C CPLX1 DVL1 SCRIB GRIP1 NSG1 DBN1 GPHN SHISA6 GRIN1 KIF5A CDK5 NLGN1 LRRTM1 SNAP47 CLSTN3 STX1B MAPK8IP3 SHANK1 PRKCZ SNAP25 GRIP2 RELN MPP4 DLG4 ADAM22 NRXN2
GO_PROTEIN_TARGETING_TO_MITOCHONDRION	0.000484021	0.0155795	0.498493	-0.409311	-1.73845	99	TIMM22 TIMM13 TOMM7 SLC25A6 TIMM44 MGARP TIMM29 FIS1 UBE2J2 GSK3A HTRA2 PMPCA TOMM40 AIP UBL5 NDUFA13 MFN2 ROMO1 TOMM40L TIMM21 TIMM17B BAP1 HAX1 TIMM8B PINK1 SAE1 GDAP1 TIMM50 GRPEL1 TSPO PARL BID DNLZ PRKN RAC2 ARIH2 RNF31 IMMP2L
GO_RESPONSE_TO_INTERFERON_GAMMA	0.000487896	0.0155795	0.498493	0.324953	1.60231	194	TRIM31 IFI30 CCL4 ACOD1 CCL3 PTPN2 STAT1 KIF5B GBP1 RAB20 CCL18 KYNU OAS1 IRF8 IL12B SYNCRIP IRF4 HLA-DQA1 TLR2 PARP9 VCAM1 IL23R CCL16 HLA-DQB1 GBP3 CCL8 NMI NR1H3 PARP14 SUMO1 HLA-DPA1 IFNGR2 ACTR2 HLA-DRA UBD SOCS3 ACTR3 OAS2 STXBP3 TRIM34 CIITA NOS2 MRC1 CCL2 CCL15 CCL25 SP100 SNCA CDC42EP4 TRIM22 IRF6 OAS3 JAK2 IFNG CCL7 MT2A GBP4 STXBP4 RAB12 CLDN1 SOCS1 HLA-DPB1 HLA-DRB1
GO_REGULATION_OF_MRNA_METABOLIC_PROCESS	0.000521837	0.016528	0.477271	-0.304005	-1.51437	327	EXOSC5 UPF1 CPSF4 CIRBP FASTK CELF3 RBFOX3 PUF60 PSMD9 ZC3H3 NANOS3 PSMB6 PSMF1 DHX34 FXR2 PTBP1 EXOSC4 HNRNPA0 SAFB2 SFSWAP CDK11A RPS27A CELF5 SAFB EXOSC2 SNRNP70 SRSF9 FUS HSF1 PABPC1 DAZAP1 TBRG4 RBM42 KHSRP NELFE ELAVL4 PSMD13 ZBTB7A AGO2 HNRNPA1 AKT1 UBA52 U2AF2 HNRNPM SNRPA PRPF19 TNRC6C PLEKHN1 EXOSC6 PSMB4 SRRM4 ZC3H10 RNPS1 PSMB7 RBM8A PSMC5 POLR2G SUPT5H NUP214 PSMC3 SET EXOSC7 KHDRBS2…
GO_REGULATION_OF_SYNAPTIC_VESICLE_EXOCYTOSIS	0.000556002	0.0175021	0.477271	-0.424693	-1.71362	77	SYP CPLX2 CPLX1 RAB3A DVL1 ADCY1 SYT1 SYN1 CALM3 ADORA2A SEPTIN5 P2RX1 CDK5 CACNB2 NAPA DRD1 DTNBP1 RIMS4 NLGN1 GIT1 NCS1 STX1B BACE1 PPFIA2 APBA1 STXBP1 P2RY4 APBA2 STX1A CSPG5 NAPB GIPC1 VPS18 VAMP1
GO_REGIONALIZATION	0.000582164	0.0182139	0.477271	-0.293551	-1.46702	335	FOXB1 BARX1 HOXA11 HOXA10 DLL3 LMX1B FBXL15 HOXD10 HOXA9 PBX2 LFNG HOXD3 GREM2 SHH HOXB9 EN1 SMARCD3 PITX2 CHRD FOXA2 HOXD11 DLX2 HOXD4 HOXD8 PCDH8 RING1 HOXB2 GBX2 SP8 HOXD9 EMX1 HES4 NLE1 HES5 DVL2 WNT8B HOXA7 FKBP8 HOXB8 PKD1L1 HOXA6 GSC NOTCH1 PRKACA DLL1 HOXC9 PLD6 HOXB5 NOG VAX2 FOXD1 LRP5 PAX6 YY1 PLXNA2 FOXC2 DSCAML1 TP53 GDF11 SMAD6 MEGF8 OSR1 HES7 EMX2 HOXB3 NKX2-2 LEF1 IRX1 CELSR2 NKX2…
GO_HEXOSE_CATABOLIC_PROCESS	0.000589464	0.0183305	0.477271	-0.481699	-1.79983	52	KHK ALDOC ENO2 ENO1 GAPDH TPI1 PFKM PGAM1 GALK1 BAD GPI HK1 LRP5 MIR210 PFKL HK2 TP53 GALT FOXK2 ENO3 FOXK1 FUT7 TKTL1 TKFC PKM
GO_CD4_POSITIVE_ALPHA_BETA_T_CELL_DIFFERENTIATION	0.000605881	0.0186154	0.477271	0.399472	1.68932	77	IL6 NFKBIZ ANXA1 IL12B CD83 IRF4 RSAD2 NLRP3 IL23R CTSL MYB ZC3H12A IL21 PLA2G2D IL18 RUNX1 SOCS5 IL2 CBFB RORC BATF RC3H2 IFNG CD80 SOCS1 MALT1 TMEM98 CD86 RC3H1 ATP7A GPR183
GO_NEGATIVE_REGULATION_OF_LYMPHOCYTE_ACTIVATION	0.000603366	0.0186154	0.477271	0.347129	1.65663	146	PIBF1 IL20RB IL10 IDO1 SOCS6 PTPN2 GPNMB ANXA1 LGALS9B PRKAR1A BANK1 FCGR2B MERTK PLA2G2F CD74 HAVCR2 CD274 FGL2 DLG1 ZC3H12A TNFAIP3 CLNK IL2RA TNFRSF13B PLA2G2D PDCD1LG2 FBXO7 VTCN1 BTN2A2 RUNX1 AXL SOCS5 PGLYRP3 IL2 CBFB RC3H2 VSIG4 BTK THOC1 PTPN22 CD80 LGALS9C NDFIP1 CTLA4 LGALS3 SOCS1 PELI1 DUSP3 HLA-DRB1 CASP3 CD86 INHBA RC3H1
GO_REGULATION_OF_MACROPHAGE_DERIVED_FOAM_CELL_DIFFERENTIATION	0.000632064	0.0191785	0.477271	0.559838	1.94281	31	CRP AGT ABCA5 ABCA1 ITGAV PLA2G3 NFKBIA NR1H3 PPARA MSR1 ITGB3 PLA2G10 IL18 PLA2G2A
GO_REGULATION_OF_PRODUCTION_OF_MOLECULAR_MEDIATOR_OF_IMMUNE_RESPONSE	0.000635422	0.0191785	0.477271	0.34768	1.63508	140	NR4A3 IL6 IL1B HMOX1 KLK5 KLK7 IL10 IL13 XBP1 IRAK3 RSAD2 TNF CD28 NLRP3 FCGR2B IL13RA2 MZB1 CD74 CLNK CD40LG CD22 TFRC SHLD2 IL18 IL1R1 CGAS ZPBP2 DHX36 MAP3K7 IL2 DDX21 SHLD3 KIR2DL4 CD36 CLCF1 BTK THOC1 PTPN22 FCER1G NDFIP1 GPRC5B SEMA7A MALT1 DDX58 SCIMP
GO_REGULATION_OF_PROTEIN_BINDING	0.000634058	0.0191785	0.477271	-0.332231	-1.56716	206	PIN1 TLE5 ZFPM1 LFNG TRIB3 DVL1 GREM2 ADD2 SYMPK GPSM1 SMARCD3 STUB1 LRPAP1 PHLDA2 ATP2A3 HDAC4 RACK1 CRMP1 GTF2F1 HDAC5 HSF1 CARD18 BDNF MFNG BAX MAP2 MARK2 AKT1 PRKACA RPL11 RAMP1 TTBK1 CDK5 WFIKKN2 PPP1CA PRMT7 NOG ADIPOQ PEX14 DTNBP1 NES ABL1 SPPL3 FLOT1 TERT RFNG FKBP1A ID1 RAN GOLGA2 LEF1 MARK3 PKD1 PBXIP1 MEN1 ARRB1 CFHR2 CFHR5 PRKN VTN RUVBL2 CAMK1 MAPK3 EPB41 AURKB ADAM15 CCM2L RAMP2 EPH…
GO_POSITIVE_REGULATION_OF_DEFENSE_RESPONSE	0.000647877	0.0192567	0.477271	0.27128	1.42524	357	IL6 IL1B TNFSF11 AIM2 NFKBIZ KLK5 AGT TLR10 KLK7 S100A9 CCL3 IDO1 OSM MUC4 PLSCR1 CDK19 IFI16 RIOK3 TLR7 IL12B S100A8 TLR2 PARP9 LRRK2 TNF CD28 CTSC PSMA1 STAP1 EREG PLA2G3 NFKBIA MUC2 AP1G1 MUC16 NRAS MUC5AC MUC5B IL17A PSME4 PSMA2 HAVCR2 DDX60 OPTN CLEC7A CLNK IL21 PTGS2 PAK3 TLR6 PSMD12 APPL1 TAB3 CD209 EP300 CHUK CCR7 IL18 PLA2G2A ABCC1 TRIM15 C2CD4B MMP8 CLOCK CGAS VAMP7 TAB2 SUCNR1 C2CD4A P…
GO_PROTEIN_LOCALIZATION_TO_CILIUM	0.000649272	0.0192567	0.477271	0.443645	1.79956	61	FSIP2 LZTFL1 LRRC6 CC2D2A TBC1D32 CCDC88A TTC21A WDR19 CCDC39 EFCAB7 BBS4 SNX10 ZMYND10 CPLANE1 TCTN1 DYNC2H1 TTC26 IFT80 ARL13B DZIP1L ARL6 BBIP1 TCTN2 ARF4
GO_T_CELL_ACTIVATION_INVOLVED_IN_IMMUNE_RESPONSE	0.000644874	0.0192567	0.477271	0.382362	1.67987	93	IFNE IL6 NFKBIZ ANXA1 IL12B IRF4 NLRP3 FCGR2B IL23R CD74 MYB HAVCR2 FGL2 ZC3H12A IL21 HLA-DMB IL18 SOCS5 IL2 RORC BATF RC3H2 IFNG EIF2AK4 CD80 FCER1G LGALS3 MALT1 TMEM98 CD86 RC3H1 ATP7A GPR183
GO_MITOCHONDRIAL_MEMBRANE_ORGANIZATION	0.000700234	0.020481	0.477271	-0.367937	-1.64047	134	TIMM22 ATP5F1D ALKBH7 TIMM13 TIMM29 MICOS13 GSK3A TMEM102 UQCC3 BBC3 NDUFA13 MFN2 ROMO1 MOAP1 BNIP3 BAX CALM3 BAD RHOT2 TMEM11 ZNF205 ATP5ME ATP5MC2 SPG7 ATP5MF HK2 PINK1 TP53 FZD9 MUL1 ATP5F1B TIMM50 CHCHD10 CHCHD6 PPP1R13B ATP5MC3 BID ATP5F1A OXA1L TAZ RCC1L IMMT BOK TIMM10 TOMM22 LETM1 BAK1 SLC25A5 SLC9A1 ATP5MC1 NAIF1
GO_NEGATIVE_REGULATION_OF_CANONICAL_WNT_SIGNALING_PATHWAY	0.000702524	0.020481	0.477271	-0.346892	-1.61285	177	APC2 TLE5 DVL1 PSMD9 PSMB6 SHH PSMF1 GSK3A KREMEN2 SHISA6 DVL2 PSMD13 IGFBP6 NPHP4 NOTCH1 LZTS2 TLE3 NOTUM PSMB4 LMBR1L MAD2L2 PSMB7 PFDN5 NOG PSMC5 PSMC3 STK11 IGFBP2 AXIN1 PSMD4 DVL3 DRAXIN PSMD3 PSMA6 PSMD8 PSMC1 DKK4 DKKL1 CSNK1A1L PSMA7 RAPGEF1 KREMEN1 PRKN RUVBL2 DDIT3 CHD8 TMEM88 AXIN2 DACT3 PSMC4 CCDC88C MESP1 EMD PSMB10 SDHAF2 SFRP5 PSMD2 SFRP1 PSMB3 INVS NKD1 LRP4 GLI1 ZNRF3 PSMB1 FRZB …
GO_SPLICEOSOMAL_COMPLEX_ASSEMBLY	0.000695972	0.020481	0.477271	-0.450054	-1.74957	63	ISY1 CELF3 SNRPD2 SF3A2 PUF60 USP39 SFSWAP CELF5 SRSF9 TXNL4A PRPF19 RNVU1-15 SF1 DDX39B CELF4 SRSF5 PRPF6 SNRPC
GO_REGULATION_OF_POSTSYNAPTIC_MEMBRANE_POTENTIAL	0.000720252	0.0208792	0.477271	-0.362157	-1.61055	133	ADCYAP1 GRIN2C DVL1 MPP2 CHRNB1 P2RX6 IGSF9B SLC8A2 GSK3A SH3GL1 GRIK1 CHRNG GABRB1 CHRNA7 NLGN3 GRIN1 BDNF ABAT AKT1 ADORA2A P2RX1 CDK5 MECP2 SEZ6 GABRG1 INSYN1 NLGN1 CELF4 DMPK PTK2B SLC29A1 STX1B CHRM1 GABBR1 GRIA3 SHANK1 PRKCZ KCND2 GRID1 TMEM108 P2RX3 EIF4A3 CACNB3 RELN STX1A DRD4 GRIN2B GRIK2 DLG4 GRIN2D
GO_AEROBIC_RESPIRATION	0.000727689	0.020956	0.477271	-0.427158	-1.73787	80	ATP5F1D NOP53 OGDHL IDH3B COX5B NDUFS7 COX8A BNIP3 DLST COX7A2L COX6A1 SHMT2 MDH2 UQCRB NDUFS8 COX4I1 SIRT3 IDH3G SURF1 UCN PANK2 SUCLG1 OGDH COX7C CS UQCRC1 COX6C COX5A COX6B1 BLOC1S1
GO_LEUKOCYTE_CHEMOTAXIS	0.000731071	0.020956	0.477271	0.303198	1.50499	221	IL6 SAA1 IL1B CXCL6 CXCL2 CXCL3 CXCL11 TNFSF11 CCL4 S100A9 IL10 CCL3 EDN2 ANXA1 CCL18 CXCL13 CXCL10 S100A8 MOSPD2 CXCL8 STAP1 CCL16 S100A7 CXCL9 CCL8 PF4V1 CD74 SLAMF8 CMKLR1 C3AR1 DEFB124 C5AR1 CCR7 C10orf99 HRH1 ADAM17 CYP19A1 CH25H MST1L CCL2 CXCL1 THBS1 CCL15 PLA2G7 CCL25 IL12A ADAM10 SWAP70 CNR2 EDNRB CCL7 PTPRO CSF1R SBDS MPP1 CYP7B1 FCER1G DNM1L LGALS3
GO_POSITIVE_REGULATION_OF_INTERLEUKIN_1_PRODUCTION	0.000740567	0.0211103	0.477271	0.440254	1.75397	58	IL6 SAA1 AIM2 CCL3 IFI16 TNF NLRP3 HDAC2 IL17A EGR1 HAVCR2 CLEC7A SMAD3 NLRP10 TLR8 JAK2 IFNG P2RX7 MALT1 ISL1
GO_TRNA_PROCESSING	0.000769222	0.021806	0.477271	-0.373304	-1.64451	125	CTU1 RPP21 CPSF4 DUS3L TRMT61A TRMT1 POP7 CTU2 ELP5 PUS1 PUSL1 GTPBP3 QTRT1 RPP25L TYW1B METTL2B TSEN34 CPSF1 TSEN54 URM1 TRPT1 PTCD1 AARS2 ELAC2 LAGE3 TRMT112 ALKBH1 DUS1L TRMT6 HSD17B10 POP5
GO_GLYCOLYTIC_PROCESS_THROUGH_FRUCTOSE_6_PHOSPHATE	0.000785931	0.0221572	0.477271	-0.603674	-1.94632	26	ALDOC ENO2 ENO1 GAPDH TPI1 PFKM PGAM1 GALK1 GPI HK1 PFKL HK2 FOXK2 ENO3 FOXK1
GO_CD4_POSITIVE_ALPHA_BETA_T_CELL_ACTIVATION	0.000802958	0.0222702	0.477271	0.386441	1.7153	95	IL6 NFKBIZ CDH26 ANXA1 LGALS9B IL12B CD83 IRF4 RSAD2 NLRP3 IL23R CTSL MYB CD274 ZC3H12A IL21 PLA2G2D IL18 RUNX1 IL12A SOCS5 IL2 CBFB RORC BATF RC3H2 IFNG CD80 LGALS9C SOCS1 MALT1 TMEM98 CD86 RC3H1 ATP7A GPR183
GO_PROTEIN_TRANSMEMBRANE_TRANSPORT	0.000801406	0.0222702	0.477271	-0.454167	-1.75238	60	TIMM22 TOMM7 TIMM44 ZFAND2B PEX16 BLOC1S3 TOMM40 PEX10 ROMO1 RTN2 PEX6 TOMM40L TIMM21 AKT2 TIMM17B SEC61G PEX14 SEC61A1 TIMM50 PEX5 GRPEL1
GO_PROXIMAL_DISTAL_PATTERN_FORMATION	0.000801687	0.0222702	0.477271	-0.555606	-1.88908	33	HOXA11 HOXA10 HOXD10 HOXA9 PBX2 HOXB9 EN1 DLX2 SP8 HOXD9 HES5 DLL1 HOXC9
GO_NEGATIVE_REGULATION_OF_VIRAL_PROCESS	0.000819894	0.0226176	0.477271	0.383485	1.70158	96	TRIM31 CRP AICDA CCL4 POU2F3 CCL3 STAT1 PLSCR1 OAS1 IFI16 VAPA LTF IFIT1 RSAD2 TNF CCL8 TRIM10 ZFP36 ZC3H12A HMGA2 MIR221 IFIT5 OAS2 TRIM15
GO_REGULATION_OF_MACROPHAGE_ACTIVATION	0.000872784	0.0239479	0.477271	0.44825	1.76895	55	IL6 IL31RA IL10 CCL3 GPR137B IL13 LRRK2 CTSC STAP1 FCGR2B NR1H3 CD74 HAVCR2 ZC3H12A TLR6 PLA2G10 MMP8 THBS1 PLA2G4A VSIG4 TREM2 PJA2
GO_CD4_POSITIVE_ALPHA_BETA_T_CELL_CYTOKINE_PRODUCTION	0.000895228	0.0243038	0.477271	0.627297	1.94793	21	IL6 IL1B IL31RA IL12B RSAD2 NLRP3 IL18 IL1R1 IL12A DENND1B
GO_LEUKOCYTE_AGGREGATION	0.000893358	0.0243038	0.477271	0.707867	1.98258	14	NR4A3 IL1B S100A9 HAS2 S100A8
GO_MITOCHONDRIAL_TRANSPORT	0.000908986	0.024422	0.477271	-0.305227	-1.48473	260	TIMM22 ATP5F1D ALKBH7 TIMM13 TOMM7 SLC25A6 TIMM44 CYC1 MGARP TIMM29 FIS1 ANTKMT UBE2J2 SLC25A22 GSK3A HTRA2 PMPCA COX5B TMEM102 BBC3 TOMM40 AIP UBL5 NDUFA13 MFN2 ROMO1 MOAP1 BNIP3 BAX BAD RHOT2 TOMM40L TIMM21 TIMM17B STARD3 BAP1 ZNF205 ATP5ME HAX1 ATP5MC2 SPG7 ATP5MF SLC25A29 TIMM8B HK2 PINK1 TP53 FZD9 MUL1 SAE1 ATP5F1B GDAP1 TIMM50 CHCHD10 GRPEL1 TSPO PPP1R13B PARL ATP5MC3 SLC25A1 BID ATP5F1A DN…
GO_MOTILE_CILIUM_ASSEMBLY	0.000909103	0.024422	0.477271	0.624549	1.90791	20	BBOF1 LRRC6 CC2D2A CCDC39 DNAAF1 ZMYND10 SPATA6 RSPH9 CFAP221 INTU CCDC40 ATMIN MCIDAS DNAAF3
GO_CHRONIC_INFLAMMATORY_RESPONSE	0.000918148	0.0245366	0.477271	0.623955	1.90609	20	S100A9 IL10 IDO1 CXCL13 S100A8 TNF TNFAIP3 CYP19A1 THBS1
GO_CYTOKINE_PRODUCTION_INVOLVED_IN_IMMUNE_RESPONSE	0.000938304	0.0249453	0.477271	0.367248	1.6535	101	NR4A3 IL6 IL1B HMOX1 IL31RA LACC1 IL10 IL12B IRAK3 TLR2 RSAD2 TNF NLRP3 CD74 DLG1 CLNK IL18 IL1R1 DHX36 IL12A MAP3K7 DDX21 KIR2DL4 DENND1B CD36 BTK FCER1G GPRC5B SEMA7A MALT1 DDX58 SCIMP MR1
GO_ENDONUCLEOLYTIC_CLEAVAGE_IN_ITS1_TO_SEPARATE_SSU_RRNA_FROM_5_8S_RRNA_AND_LSU_RRNA_FROM_TRICISTRONIC_RRNA_TRANSCRIPT_SSU_RRNA_5_8S_RRNA_LSU_RRNA	0.000946214	0.0250259	0.477271	-0.777733	-1.90745	10	ABT1 RRS1 KRI1 RPS21
GO_POSITIVE_REGULATION_OF_HUMORAL_IMMUNE_RESPONSE	0.000965444	0.0254035	0.477271	0.669861	1.9758	16	IL1B KLK5 KLK7 ACOD1 TNF FCGR2B FCER2 CCR7
GO_REGULATION_OF_T_HELPER_CELL_DIFFERENTIATION	0.000977456	0.0255884	0.45506	0.520256	1.83969	35	NFKBIZ ANXA1 IL12B IRF4 NLRP3 IL23R MYB ZC3H12A IL18 SOCS5 IL2 RC3H2 CD80 MALT1 CD86 RC3H1
GO_EPIDERMAL_CELL_DIFFERENTIATION	0.00102554	0.0264497	0.45506	0.289724	1.47439	260	DSG3 KRT6C KRT16 KLK5 KRT6B KRT6A NCOA3 ANXA1 IL20 KRT40 FOSL2 KRT39 CD109 CASP14 KRT17 ADAM9 IFT74 EREG KRT81 S100A7 KRT31 SLC44A4 CTSL HDAC2 ZFP36 DSC2 TGM5 KLK12 LRTOMT KRT4 KRT78 ZBED2 UGCG TCHH KRT9 KRTAP2-3 INTU DSG4 PLAAT4 KLF7 KRT15 KRT23 POU3F1 DSG2 TP63 ROCK1 RUNX1 SLC9A3R1 CTNNB1 RPTN KRT76 CBFB ERRFI1 BCR SGPP1 SEC24B SLC4A7 EXPH5 KLF4 TMC1 IRF6 CTSK LATS1 PERP KRT3 FGFR1 CLIC4 DSC3 A…
GO_MICROTUBULE_BASED_TRANSPORT	0.00103613	0.0264497	0.45506	0.322757	1.57258	188	HSPB11 CFAP53 RABL2B SPEF2 KIF27 MAK DNAAF4 KIF5B DYNLRB2 RFX3 NME5 HIF1A TTC30A LRRC6 KIFAP3 RPGR ARHGAP21 BBS12 TTC30B TTC25 LCA5L IFT81 RAB27B LCA5 IFT88 IFT172 TTC21A WDR19 IFT74 SPAG17 SPA17 TRAK1 CCDC39 BLOC1S6 DNAAF1 DNAH5 CLUAP1 PCM1 IFT46 SPG11 DYNC2LI1 DYNC2H1 TTC26 RAB1A RAB6A ROPN1L IFT80 KIF28P AP3B1 TRAF3IP1 KIF3B ARL8B VAMP7 SLC9A3R1 TCTEX1D2 CCDC40 KIF3A BAG3 OFD1 DNAH1 DNAH11 TNP…
GO_NEGATIVE_REGULATION_OF_IMMUNE_SYSTEM_PROCESS	0.00103412	0.0264497	0.45506	0.264232	1.41397	420	MILR1 HMOX1 PIBF1 TRIB1 IL31RA IL20RB SERPINB4 IL10 CUL4A ACOD1 CCL3 IDO1 GPR137B SOCS6 PTPN2 GPNMB LILRB4 GBP1 ANXA1 NFE2L2 DUSP10 LEO1 IFI16 RIOK3 LGALS9B IL12B CCL28 HLA-DOA LTF IRAK3 MIXL1 DCST1 PRKAR1A TNF PSMA1 STAP1 BANK1 FCGR2B NFKBIA HLA-DOB MERTK TSPAN6 IL13RA2 NMI NR1H3 EZR PARP14 PLA2G2F CD74 SLAMF8 HAVCR2 CD274 ZFP36 FGL2 DLG1 CD84 CDC73 ZC3H12A TNFAIP3 CLNK IL2RA TNFRSF13B MIR221 SE…
GO_POSITIVE_REGULATION_OF_NEUROINFLAMMATORY_RESPONSE	0.00103566	0.0264497	0.45506	0.703709	1.97093	14	IL6 IL1B CCL3 LRRK2 TNF CTSC STAP1 IL18 MMP8
GO_PROTEIN_INSERTION_INTO_MEMBRANE	0.00101985	0.0264497	0.45506	-0.441579	-1.71665	64	TIMM22 TIMM13 TIMM29 SGTA UBL4A BBC3 NDUFA13 ROMO1 MOAP1 BAX BAD GET3 BAG6 MAL GET4
GO_REGULATION_OF_OSTEOCLAST_DIFFERENTIATION	0.0010702	0.0271068	0.45506	0.430716	1.76135	65	TNFSF11 CCL3 GPR137B LILRB4 IL20 IL12B LTF TNF IL23R IL17A SIGLEC15 PRXL2A NOTCH2 TOB2 MITF CTNNB1 FOS CLDN18 NF1 IFNG TREM2 CAMK4 CREB1 TLR3 KLF10 MAFB ZNF675 LRRC17 LILRB1
GO_T_HELPER_17_TYPE_IMMUNE_RESPONSE	0.00107244	0.0271068	0.45506	0.534675	1.8502	30	IL6 NFKBIZ IL12B IRF4 NLRP3 IL23R ZC3H12A IL2 RORC NLRP10 BATF RC3H2 MALT1 RC3H1
GO_FATTY_ACID_DERIVATIVE_TRANSPORT	0.00109011	0.0274185	0.45506	0.472375	1.76918	45	IL1B TNFSF11 ABCC2 AGTR2 ANXA1 OXT PLA2G3 PNPLA8 PLA2G2F PLA2G2D PLA2G10 PLA2G2C PLA2G2A ABCC1 NOS2 PLA2G4A P2RX7 DRD2 BDKRB2
GO_NEUROPEPTIDE_SIGNALING_PATHWAY	0.00110187	0.0275789	0.45506	-0.420926	-1.72773	82	ADCYAP1 NXPH4 PCSK1N CALCA SCG5 NPY LTB4R KISS1R NPY1R LTB4R2 QRFP NXPH3 GAL UCN NXPH2 GPR37 HCRTR1 NMB POMC SORCS1 SORCS2 SSTR1 CPE AGRP ECEL1
GO_CYTOKINE_SECRETION	0.00111604	0.0277982	0.45506	0.356002	1.64991	116	IL6 SAA1 AGT TLR10 IL10 AGTR2 KLRF2 IFIH1 ITGB6 IL37 TLR2 LRRK2 TNF NLRP3 FCGR2B ITGAV AKAP12 HAVCR2 ZC3H12A TLR6 TLR5 IL1A FN1 MMP8 GPAM BTN2A2 TMEM106A TLR8 IFNG CSF1R CLEC6A P2RX7 SOCS1 DRD2 DDX58 TLR1
GO_REGULATION_OF_MRNA_PROCESSING	0.00113536	0.0281426	0.45506	-0.353903	-1.58558	145	CPSF4 CIRBP CELF3 RBFOX3 PUF60 ZC3H3 FXR2 PTBP1 SAFB2 SFSWAP CDK11A CELF5 SAFB SNRNP70 SRSF9 HSF1 DAZAP1 RBM42 NELFE ZBTB7A HNRNPA1 U2AF2 SNRPA PRPF19 SRRM4 ZC3H10 RNPS1 RBM8A SUPT5H KHDRBS2 SF1 CELF4 CDK9 CPSF7 SRSF5 RBM10 HNRNPL KHDRBS3 C1QBP PABPN1 PAF1 SART3 JMJD6 HMX2 SF3B4 NOVA1 SNW1 SUPT6H SRPK3
GO_NEGATIVE_REGULATION_OF_CELL_ACTIVATION	0.00122732	0.0302758	0.45506	0.313296	1.54344	196	MILR1 HMOX1 PIBF1 IL31RA IL20RB IL10 IDO1 SOCS6 PTPN2 GPNMB ANXA1 LGALS9B PRKAR1A BANK1 FCGR2B GCLC MERTK IL13RA2 NR1H3 PLA2G2F CD74 HAVCR2 CD274 FGL2 DLG1 CD84 ZC3H12A TNFAIP3 CLNK IL2RA TNFRSF13B PLA2G2D PDCD1LG2 FBXO7 VTCN1 BTN2A2 RUNX1 AXL SOCS5 PGLYRP3 IL2 CBFB BCR RC3H2 CNR2 VSIG4 BTK THOC1 PTPN22 CD80 LGALS9C NDFIP1 CTLA4 LGALS3 SOCS1 PELI1 DUSP3 HLA-DRB1 F2 CASP3 CD86 INHBA RC3H1
GO_OLIGODENDROCYTE_DEVELOPMENT	0.00123505	0.0303209	0.45506	-0.495936	-1.80306	44	CNTN2 SHH EIF2B4 NSUN5 OLIG1 HES5 WASF3 GSTP1 ERCC2 EIF2B2 ID4 EIF2B5 ABCA2 FA2H NKX2-2
GO_TUMOR_NECROSIS_FACTOR_BIOSYNTHETIC_PROCESS	0.00137813	0.0336724	0.45506	0.510279	1.80442	35	IL6 UBE2J1 IL10 IL37 CYBB IL17A AKAP12 CLEC7A THBS1 ERRFI1 JAK2 IFNG MAPKAPK2 TLR1
GO_PROTEIN_LOCALIZATION_TO_CELL_JUNCTION	0.00141021	0.0342928	0.45506	-0.388974	-1.65207	99	MAPT HRAS BSN KIF5C GRIN2C CPLX1 DVL1 SCRIB GRIP1 NSG1 DBN1 GPHN SHISA6 GRIN1 KIF5A CDK5 NLGN1 LRRTM1 SNAP47 JAM3 CLSTN3 STX1B MAPK8IP3 SHANK1 PRKCZ LAMTOR2 SNAP25 GRIP2 FLNA RELN MPP4 DLG4 ADAM22 NRXN2
GO_MACROPHAGE_MIGRATION	0.00142083	0.0343881	0.45506	0.442576	1.74728	54	SAA1 CCL3 EDN2 STAP1 P2RY12 SLAMF8 CMKLR1 C3AR1 C5AR1 MMP14 CYP19A1 MST1L CCL2 THBS1 EDNRB CSF1R TREM2 MCOLN2 LGALS3 AKIRIN1 TRPV4 CXCL17
GO_REGULATION_OF_REGULATED_SECRETORY_PATHWAY	0.00154231	0.0371531	0.45506	-0.341554	-1.5598	159	CACNA1I SYP TRIM9 CACNA1G CPLX2 CPLX1 RPH3AL RAB3A DVL1 CACNA1H ADCY1 RAB3D SYT1 SYN1 CALM3 NOTCH1 ADORA2A CDK5R2 SEPTIN5 P2RX1 PRAM1 CDK5 CACNB2 NAPA GATA2 SYT8 DRD1 DTNBP1 RIMS4 GAB2 NLGN1 ABR DOC2A GIT1 NCS1 STX1B FES ARF1 SPHK2 SYT5 BACE1 PPFIA2 SYT10 APBA1 STXBP1 UNC13D RAC2 STXBP2 P2RY4 APBA2 STX1A CSPG5 SCAMP5 NAPB SYT15 GIPC1 HLA-F SYT3 BAIAP3 VPS18 MICAL1 VAMP1
GO_NUCLEAR_TRANSCRIBED_MRNA_CATABOLIC_PROCESS_EXONUCLEOLYTIC_3_5	0.00156641	0.0375572	0.45506	-0.763698	-1.87303	10	EXOSC5 EXOSC4 EXOSC2 EXOSC6 EXOSC7 DIS3L2 SKIV2L
GO_ISOPRENOID_BIOSYNTHETIC_PROCESS	0.00157744	0.0376458	0.45506	0.557086	1.88036	27	BCO1 SRD5A3 RDH10 ALDH1A2 NUS1 IDI1 DHRS9
GO_CORNIFICATION	0.0016488	0.0390603	0.45506	0.36389	1.61989	97	DSG3 KRT6C KRT16 KLK5 KRT6B KRT6A KRT40 KRT39 CASP14 KRT17 KRT81 KRT31 DSC2 TGM5 KLK12 KRT4 KRT78 TCHH KRT9 DSG4 KRT15 KRT23 DSG2 RPTN KRT76 PERP KRT3 DSC3 SPRR3 KRT20
GO_DNA_TEMPLATED_TRANSCRIPTION_ELONGATION	0.00165194	0.0390603	0.45506	-0.367017	-1.58169	112	POLR2L NELFB SHH POLR2E NELFA MLLT1 GTF2F1 POLR2J POLR2H BRD4 ELOF1 POLR2C NELFE ZNRD1 ELOB LDB1 ERCC2 POLR2G SUPT5H POLR2A DDX39B ADRM1 CDK9 ELL POLR2I CCAR2 ENY2 KAT7 UBTF POLR1A PAF1 CTDP1 POLR1B ALYREF ELOC POLR2F SUPT6H WDR61 RTF1 TCEA2 ELOA
GO_PHOSPHATIDYLETHANOLAMINE_METABOLIC_PROCESS	0.0016672	0.0392405	0.45506	0.534401	1.83248	29	PLAAT5 PLAAT2 PLA2G3 PNPLA8 PLA2G4E CHKB PLA2G2D PLA2G10 ETNK1 PLAAT4 PLA2G2A
GO_GLIAL_CELL_ACTIVATION	0.00172193	0.0403434	0.45506	0.437365	1.72671	54	IL6 IL1B CCL3 IL13 TLR7 TLR2 LRRK2 TNF CTSC STAP1 CNTF TLR6 C5AR1 MMP8 SNCA BACE2 C1QA TLR8 JAK2 ITGAM IFNG TREM2
GO_SKIN_DEVELOPMENT	0.00175634	0.0409626	0.45506	0.269966	1.40161	322	GJB3 DSG3 KRT6C KRT16 SLITRK5 KLK5 KRT6B KRT6A NCOA3 ANXA1 IL20 KRT40 FOSL2 KRT39 CD109 CASP14 KRT17 COMP TNF ADAM9 IFT74 EREG WNT10A ZMPSTE24 KRT81 S100A7 KRT31 CTSL COL5A2 HDAC2 ZFP36 DSC2 TGM5 KLK12 TFAP2B SLC2A10 KRT4 KRT78 ZBED2 MYSM1 UGCG HOXC13 TCHH KRT9 KRTAP2-3 INTU DSG4 PLAAT4 AP3B1 KRT15 KRT23 POU3F1 DSG2 TP63 ROCK1 RUNX1 CTNNB1 ARRDC3 RPTN KRT76 CBFB ERRFI1 BCR SGPP1 EXPH5 IRF6 CTSK L…
GO_SPERM_AXONEME_ASSEMBLY	0.00176871	0.0410644	0.45506	0.651358	1.92122	16	FSIP2 SPEF2 IQCG CFAP43 ARMC2 CFAP44 SPAG16 PLA2G3 CFAP157
GO_TRNA_METABOLIC_PROCESS	0.00178519	0.0412604	0.45506	-0.340715	-1.56521	165	CTU1 RPP21 CPSF4 DUS3L TRMT61A TRMT1 DTD1 POP7 CTU2 ELP5 FARSA PUS1 PUSL1 GTPBP3 EXOSC2 QTRT1 RPP25L TYW1B METTL2B TSEN34 CPSF1 TSEN54 URM1 TRPT1 PTCD1 AARS2 AIMP2 ELAC2 LAGE3 TRMT112 ALKBH1 EXOSC7 DUS1L TRMT6 DALRD3 HSD17B10 POP5
GO_REGULATION_OF_CELLULAR_AMIDE_METABOLIC_PROCESS	0.00185305	0.0426367	0.45506	-0.267824	-1.35863	418	RPL30 RPS3 PIN1 EEF2 UPF1 RPL10 CIRBP RPL13A RPS9 RPLP1 NANOS3 RPS6KB2 GSK3A EIF2B4 EIF5A DPH7 FXR2 MPV17L2 PTBP1 RPL38 GAPDH RACK1 MKNK2 NSUN5 ILF3 CNOT3 CHRNA7 RPS14 AIRE PABPC1 EIF3K DAPK3 RPL5 PGAM1 PIWIL1 RPL26 RPS4X KHSRP EEFSEC MALSU1 GSTZ1 AGO2 C8orf88 CASC3 AKT1 MIR106B SHMT2 AKT2 EIF5AL1 TNRC6C PLEKHN1 EIF2B2 ORMDL3 MTG2 HAP1 SIRT3 MIF4GD EIF3H PPP1CA EIF4H BIN1 RBM8A KLHL25 RPS6KA1 UCN…
GO_NEGATIVE_REGULATION_OF_PEPTIDASE_ACTIVITY	0.00188182	0.0431055	0.45506	0.290825	1.45177	234	SERPINA5 C4A A2ML1 SERPINF2 SERPINI2 AGT SERPINA9 SERPINB4 CST1 PLAUR SERPINB5 MDM2 SERPINA2 BIRC7 SERPINA3 SERPINB11 IFI16 SPINK13 R3HDML USP14 LTF WFDC2 PZP PAPLN CD109 SERPINB3 TNF PRDX3 SERPINF1 ANXA2 LXN EPPIN HERPUD1 DDX3X BIRC3 PTGS2 SPOCK3 TFAP2B ANXA8L1 SERPINB9 CR1 FETUB CAAP1 SERPINA11 PICALM C4B SERPINB10 TNFAIP8 TFPI XIAP THBS1 ROCK1 SNCA SERPINA4 TIMP4
GO_NUCLEOTIDE_EXCISION_REPAIR	0.00190168	0.0431748	0.45506	-0.373188	-1.59586	107	POLR2L ISY1 XAB2 PNKP RAD23A POLR2E POLL POLD2 NTHL1 POLR2J RPS27A POLR2H POLR2C COPS6 POLD1 XRCC1 UBA52 PRPF19 ERCC2 RPA2 POLR2G COPS7B LIG1 POLE POLR2A TP53 POLR2I COPS5 RFC5 GPS1 KAT7 RPA1 RFC2 DDB2 OGG1 RAD52 UVSSA POLR2F UBB UBC COPS3 NEIL3 ERCC1 PCNA SLX4 XPC DDB1 NEIL2 COMMD1 HUS1 MMS19 ZNF830 FANCC
GO_TRANSCRIPTION_ELONGATION_FROM_RNA_POLYMERASE_II_PROMOTER	0.00190049	0.0431748	0.45506	-0.392308	-1.61619	83	POLR2L NELFB SHH POLR2E NELFA MLLT1 GTF2F1 POLR2J POLR2H BRD4 ELOF1 POLR2C NELFE ELOB LDB1 ERCC2 POLR2G SUPT5H POLR2A ADRM1 CDK9 ELL POLR2I ENY2 PAF1 CTDP1 ELOC POLR2F SUPT6H WDR61 RTF1 ELOA
GO_SPLICEOSOMAL_SNRNP_ASSEMBLY	0.00194317	0.0439225	0.45506	-0.485904	-1.7538	43	GEMIN4 SNRPB SNRPD2 PRPF31 LSM4 SART1 PRPF8 PRPF19 PRMT7 CD2BP2 PRPF6 SNRPC SART3 LSM2 SNRPG
GO_NEUROTRANSMITTER_SECRETION	0.00196716	0.0442697	0.431708	-0.335621	-1.5513	170	SYP TRIM9 CPLX2 CPLX1 RAB3A DVL1 ADCY1 BRSK1 SYT1 SCRIB VAMP2 SYN1 SNPH SV2A CALM3 CACNA1B ADORA2A SEPTIN5 P2RX1 CDK5 CACNB2 PIP5K1C LIN7B NAPA SYT8 DRD1 CADPS2 DTNBP1 RIMS4 NLGN1 DOC2A SNAP47 GIT1 CADPS NCS1 STX1B GRM4 PPFIA3 SYT5 BACE1 PPFIA2 SYT10 APBA1 STXBP1 PRKN SNAP25 KCNC4 STXBP2 UNC13A P2RY4 GPER1 APBA2 STX1A CSPG5 DNAJC5 NAPB NRXN2 GIPC1 SNCG SYT3 SLC18A2 BAIAP3 VPS18 GAD1 VAMP1
GO_REGULATION_OF_CHRONIC_INFLAMMATORY_RESPONSE	0.00213467	0.0478296	0.431708	0.744874	1.90534	10	IL10 IDO1 TNF TNFAIP3 CYP19A1
GO_PHOSPHATIDYLETHANOLAMINE_ACYL_CHAIN_REMODELING	0.00215098	0.0478775	0.431708	0.565366	1.86092	25	PLAAT2 MBOAT1 MBOAT2 PLBD1 PLA2G3 PNPLA8 PLA2G2F PLA2G4E PLA2G2D PLA2G10 PLAAT4 PLA2G2A PLA2G4A
GO_REGULATION_OF_CILIUM_MOVEMENT	0.00215547	0.0478775	0.431708	0.520197	1.8001	30	CFAP69 CCDC65 DRC1 DEFB1 CCDC39 CFAP298 TTLL6 DNAAF1 BBS4 ARMC4 TACR3 EPPIN GAS2L2 CCDC40 DNAH11 PGAM4
GO_POSITIVE_REGULATION_OF_CD4_POSITIVE_ALPHA_BETA_T_CELL_DIFFERENTIATION	0.00220089	0.0486756	0.431708	0.5256	1.8023	29	NFKBIZ ANXA1 IL12B CD83 NLRP3 IL23R MYB IL18 SOCS5 IFNG CD80 SOCS1 MALT1 CD86
GO_POSITIVE_REGULATION_OF_IMMUNE_EFFECTOR_PROCESS	0.00221281	0.0487294	0.431708	0.296043	1.46365	217	NR4A3 IL6 IL1B HMOX1 NFKBIZ KLK5 KLK7 IL13 APPL2 ANXA1 XBP1 IL12B STX7 C12orf4 RSAD2 TNF CD28 STAP1 NLRP3 PLA2G3 IL23R AP1G1 IL13RA2 MZB1 CD74 MYB CD84 CD177 DDX60 CLNK IL21 FCER2 TFRC SHLD2 HLA-DMB IL18 IL1R1 TRIM15 NOS2 VAMP7 DHX36 IL12A PDPK1 SOCS5 MAP3K7 IL2 DDX21 SHLD3 KIR2DL4 CD36 CLCF1 ITGAM IFNG BTK PTPN22 P2RX7 CD80 FCER1G C6 GPRC5B SEMA7A PUM1 MALT1 DDX58 SCIMP MR1 CD86
GO_LYMPHOCYTE_CHEMOTAXIS	0.0022877	0.0491844	0.431708	0.413652	1.64798	58	SAA1 CXCL11 CCL4 CCL3 CCL18 CXCL13 CXCL10 CCL16 S100A7 CCL8 C10orf99 ADAM17 CH25H CCL2 CCL15 CCL25 ADAM10 CCL7 CYP7B1
GO_MRNA_SPLICE_SITE_SELECTION	0.00227231	0.0491844	0.431708	-0.503426	-1.75285	37	ISY1 CELF3 SF3A2 PUF60 SFSWAP CELF5 SRSF9 RNVU1-15 SF1 CELF4 SRSF5 SNRPC
GO_NUCLEIC_ACID_PHOSPHODIESTER_BOND_HYDROLYSIS	0.00229099	0.0491844	0.431708	-0.289024	-1.42312	292	ENDOG REXO1 EXOSC5 PGBD5 RPP21 CPSF4 TRIR NHP2 ABT1 BOP1 RRS1 TREX2 POP7 REXO4 KRI1 PNKP DNASE1L2 EXOSC4 RPS21 SND1 DFFB POLD2 CNOT3 NTHL1 RPS27A EXOSC2 HSF1 NUDT16L1 PIWIL1 EXD3 BAX TBL3 POLD1 ZNRD1 RNASEK TUT1 ENDOV AGO2 TSEN34 UBA52 CPSF1 DXO ERCC2 EXOSC6 RPA2 PLD6 ELAC2 FOXL2 AEN EXOSC7 POLE TATDN2 EDC4 RRP36 POP5 DIS3L2 CPSF7 POLR2I ANGEL1 MEI4 MEIOB PLD3 EME2 RFC5 RNASEH2A PELO MUS81 POP1 R…
GO_PEPTIDYL_LYSINE_METHYLATION	0.00226416	0.0491844	0.431708	-0.356501	-1.56737	124	CHD5 ANTKMT WDR5 CSKMT EHMT1 PHF19 PIH1D1 DOT1L ZNF335 BRD4 EEF1AKMT4 KMT5A NELFE PAGR1 CXXC1 PRDM12 SETD1B BCOR PHF1 MECP2 SETD1A JARID2 TRMT112 DMRTC2 EZH1 MLLT6 PRDM16 TET3 KMT5C SUV39H1 SETD6 EHMT2 KMT2B MEN1 SETD4 METTL22 KMT2D SNW1 SUPT6H WDR61 RTF1 EZHIP ZNF274 PAXIP1 KDM3A GFI1 PYGO2
GO_POSITIVE_REGULATION_OF_FATTY_ACID_METABOLIC_PROCESS	0.00227387	0.0491844	0.431708	0.497769	1.73861	32	NR4A3 IL1B ANXA1 ABCD2 APOC2 PLA2G3 NR1H3 PPARA CD74 PTGS2
GO_REGULATION_OF_MAST_CELL_ACTIVATION	0.00226618	0.0491844	0.431708	0.461604	1.7108	44	NR4A3 MILR1 HAVCR1 HMOX1 PLSCR1 IL13 C12orf4 PLA2G3 IL13RA2 CD84
GO_OLIGODENDROCYTE_DIFFERENTIATION	0.0023508	0.0501126	0.431708	-0.383965	-1.61919	97	CNTN2 SHH EIF2B4 DLX2 NSUN5 OLIG1 NLGN3 SOX13 HES5 BNIP3 CDKN2C WASF3 NOTCH1 GSTP1 ERCC2 EIF2B2 CDK5 ID4 EIF2B5 PAX6 ABCA2 FA2H NKX2-2 NKX2-1 VTN DLX1 BOK TPPP CSK TRPC4 MAG ID2 OLIG2 SOX6 SLC45A3 GLI3 ZNF488 SOX11
GO_REGULATION_OF_NEUROINFLAMMATORY_RESPONSE	0.00235438	0.0501126	0.431708	0.504722	1.77602	33	IL6 IL1B CCL3 IGF1 LRRK2 TNF CTSC STAP1 PTGS2 IL18 MMP8
GO_SYNAPTIC_VESICLE_LOCALIZATION	0.00236352	0.0501126	0.431708	-0.448865	-1.71502	57	AP3B2 KIF5C RAB3A BRSK1 BLOC1S3 SYN1 BRSK2 NLGN3 KIF5A MAP2 DNM2 TOR1A CDK5 AP3D1 DTNBP1 PINK1 NLGN1 DNM1 ARF1 BLOC1S4 TRIM46 BLOC1S1 PRKN SLC2A4
GO_NEGATIVE_REGULATION_OF_LIPID_LOCALIZATION	0.00244037	0.0515289	0.431708	0.454668	1.70286	45	IL6 CRP AGTR2 PTPN2 ABCG8 TNF APOC2 ABCA1 ITGAV NFKBIA NR1H3 APOC3 PPARA ITGB3 PLA2G10
GO_ISOPRENOID_CATABOLIC_PROCESS	0.00248176	0.0521882	0.431708	0.740907	1.8952	10	BCO1 SRD5A3 BCO2 CYP2W1
GO_NEGATIVE_REGULATION_OF_UBIQUITIN_DEPENDENT_PROTEIN_CATABOLIC_PROCESS	0.00250905	0.0525466	0.431708	-0.464997	-1.71144	47	NOP53 RPS7 DDRGK1 SHH SGTA RPL5 RPL23 UBXN1 RPL11 BAG6 QRICH2 CSNK2A1 TRIM39
GO_POTASSIUM_ION_TRANSPORT	0.00259834	0.053976	0.431708	-0.311096	-1.4863	223	ADCYAP1 SLC12A9 KCNT1 KCNK9 HCN2 ATP1A3 KCNH2 KCNG2 NETO2 KCNJ11 ATP4B WNK2 KCNQ2 KCNC1 NOS1 KCNN1 TRPM5 ABCB8 KCNK15 AQP1 VAMP2 FXYD4 KCNH4 TMEM38A KCNB2 ABCC8 DNM2 HCN4 KCNH1 GAL BIN1 KCNE2 KCND3 DRD1 KCNAB2 KCNK2 AMIGO1 KCNK3 KCNG3 KCNK7 KCNC3 KCNK17 CD63 SLC12A2 PTK2B KCNJ3 KCNIP1 KCNQ1 SLC9A3 KCNIP3 WWP2 KCNJ9 KCND2 KCNK5 ATF4 FXYD2 SNAP25 HCN1 KCNC4 FLNA SLC12A5 KCNA4 KCNIP2 DPP6 ACTN2 EDN3…
GO_REGULATION_OF_MONONUCLEAR_CELL_MIGRATION	0.00259093	0.053976	0.431708	0.44779	1.71241	48	CXCL10 MOSPD2 TNF S100A7 SLAMF8 CMKLR1 C3AR1 DEFB124 C5AR1 THBS1 PLA2G7 CSF1R LGALS3 AKIRIN1 ANO6 TRPV4 CXCL17 NBL1 LGMN DUSP1 MAPK1 SERPINE1 S100A14 RARRES2
GO_GLUCOSAMINE_CONTAINING_COMPOUND_METABOLIC_PROCESS	0.00265421	0.0549143	0.431708	0.548674	1.82217	26	CHI3L1 CHST6 GNE CHST4 PGM3 CTBS CHIT1
GO_POSITIVE_REGULATION_OF_SYNAPTIC_TRANSMISSION	0.00268452	0.0553183	0.431708	-0.329694	-1.51135	163	ADCYAP1 CRTC1 GRIN2C DVL1 MPP2 NRGN IGSF9B SLC8A2 ADCY1 RETN SYT1 KCTD13 CHRNA7 VAMP2 CRHR2 NLGN3 NSG1 GRIN1 RGS14 ABAT ADORA2A CA2 HAP1 CDK5 MECP2 CACNB2 SCGN DRD1 DTNBP1 PINK1 NLGN1 ABL1 LRRTM1 SNAP47 PTK2B FLOT1 CLSTN3 STX1B SHANK1 PRKCZ EGFR STXBP1 SNAP25 UNC13A CACNB3 RELN GPER1 STX1A DRD4 GRIN2B GRIK2 DLG4 GRIN2D CLSTN2 KISS1 ADCY8 BAIAP3
GO_RIBOSE_PHOSPHATE_BIOSYNTHETIC_PROCESS	0.00271474	0.0557173	0.431708	-0.317835	-1.48778	186	ATP5F1D CYC1 NME3 PANK4 ANTKMT AK5 APRT ADCY1 ADCY5 GCDH COX5B ENO1 UQCC3 HSD17B8 ELOVL4 UCK1 AMPD2 GSTZ1 TGFB1 ACSL5 PID1 SLC35B2 NPPC TKT NME2P1 ATP5ME GUK1 ATP5MC2 PANK2 ELOVL6 ATP5MF PINK1 TECR NME4 NUDT2 ATP5F1B CAD MLYCD UCKL1 IMPDH2 SPHK2 IMPDH1 PPCDC NME1 ADCY3 PFAS ATP5MC3 SLC25A1 ATP5F1A PYGL TAZ ADCY7 ADCY8 COASY ACSS1 STOML2 PPT2 ELOVL2 PKM SLC25A13 NPR1 ATP5MC1 ACSBG2
GO_CLEAVAGE_INVOLVED_IN_RRNA_PROCESSING	0.00276273	0.0558093	0.431708	-0.552647	-1.80186	28	NHP2 ABT1 BOP1 RRS1 KRI1 RPS21 EXOSC2 TBL3 EXOSC7 RRP36
GO_EPIDERMIS_DEVELOPMENT	0.00273336	0.0558093	0.431708	0.254211	1.34757	371	DSG3 KRT6C KRT16 KLK5 COL17A1 KLK7 POU2F3 KRT6B KRT6A NCOA3 ANXA1 IL20 KRT40 FOSL2 LAMC2 KRT39 CD109 CASP14 KRT17 IFT172 TNF ADAM9 IFT74 EREG WNT10A ZMPSTE24 KRT81 GJB5 S100A7 KRT31 SLC44A4 CTSL HDAC2 PPARA PTHLH ZFP36 DSC2 TGM5 KLK12 NAB1 LRTOMT KRT4 KRT78 ZBED2 MYSM1 UGCG BNC1 HOXC13 TCHH KRT9 KRTAP2-3 INTU DSG4 PLAAT4 AP3B1 KLF7 KRT15 KRT23 POU3F1 DSG2 TP63 ROCK1 RUNX1 SLC9A3R1 CTNNB1 STS RPTN…
GO_NEUROINFLAMMATORY_RESPONSE	0.0027414	0.0558093	0.431708	0.397648	1.64895	67	IL6 IL1B CCL3 IL13 TLR7 IGF1 TLR2 LRRK2 TNF CTSC STAP1 CNTF PTGS2 TLR6 C5AR1 IL18 MMP8 SNCA BACE2 C1QA TLR8 JAK2 ITGAM IFNG TREM2
GO_POSITIVE_REGULATION_OF_DEFENSE_RESPONSE_TO_VIRUS_BY_HOST	0.00275605	0.0558093	0.431708	0.544909	1.86208	28	AIM2 STAT1 IL12B PARP9 IL23R ZC3H12A DTX3L CGAS PTPN22 EIF2AK4 DDX58
GO_DNA_BIOSYNTHETIC_PROCESS	0.00278801	0.0560029	0.431708	-0.315816	-1.47342	182	MAP2K7 NHP2 CDKN2D FAAP20 PNKP POLL POLM POLD2 RPS27A PARP10 ACD CHRAC1 POLD1 TELO2 HNRNPA1 UBA52 PRKD2 CCT7 NPPC RPA2 MAD2L2 NPLOC4 PHB NIBAN2 SMPD3 ADIPOQ KCNK2 WRNIP1 LIG1 POLE DDX39B CTC1 CHTF18 TP53 PTK2B TERT SMOC2 RFC5 CCT6A CCT4 NAT10 MEN1 PPIA FGFR4 POLN TK1 RPA1 RFC2 WRAP53 MAPK3 HNRNPC DKC1 AURKB UBB UBC RGN ACVRL1 POLE2 POLG PCNA TRIM25 TERF1 MAPKAPK5 DACH1 ANKRD1 HNRNPU PRKCQ RAD50 P…
GO_REGULATION_OF_ICOSANOID_SECRETION	0.00279414	0.0560029	0.431708	0.62154	1.8772	18	IL1B TNFSF11 AGTR2 OXT PLA2G10
GO_MONONUCLEAR_CELL_MIGRATION	0.00280697	0.0560411	0.431708	0.373625	1.624	88	IL6 TNFSF11 CCL4 CCL3 ANXA1 CCL18 CXCL10 MOSPD2 TNF CCL16 S100A7 CCL8 SLAMF8 CMKLR1 C3AR1 DEFB124 C5AR1 CCL2 THBS1 PLG CCL15 PLA2G7 CCL25 CCL7 PTPRO CSF1R LGALS3 AKIRIN1 ANO6 TRPV4 CXCL17 CCL13 NBL1 LGMN DUSP1 MAPK1 SERPINE1 S100A12
GO_RIBONUCLEOSIDE_TRIPHOSPHATE_BIOSYNTHETIC_PROCESS	0.0028425	0.0565304	0.431708	-0.423903	-1.64748	67	ATP5F1D CYC1 NME3 ANTKMT COX5B ENO1 UQCC3 UCK1 TGFB1 PID1 NME2P1 ATP5ME ATP5MC2 ATP5MF PINK1 NME4 NUDT2 ATP5F1B CAD UCKL1 IMPDH2 SPHK2 IMPDH1 NME1 ATP5MC3 ATP5F1A TAZ STOML2 PKM SLC25A13 ATP5MC1 UCK2
GO_INTERLEUKIN_1_BETA_PRODUCTION	0.0029122	0.0576931	0.431708	0.372227	1.62166	89	IL6 IL1B AIM2 CCL3 IFI16 IGF1 TNF ABCA1 NLRP3 IL17A EGR1 ZC3H12A TNFAIP3 CLEC7A TLR6 CCR7 SMAD3 SUCNR1 ERRFI1 TMEM106A CD36 TLR8 JAK2 IFNG TREM2 P2RX7 FFAR1 MALT1 ISL1 MR1
GO_NEGATIVE_REGULATION_OF_MACROPHAGE_DERIVED_FOAM_CELL_DIFFERENTIATION	0.00294846	0.0581867	0.431708	0.679996	1.85899	13	CRP ABCA5 ABCA1 ITGAV NFKBIA NR1H3 PPARA ITGB3
GO_POSITIVE_REGULATION_OF_LEUKOCYTE_PROLIFERATION	0.00296111	0.0582124	0.431708	0.319544	1.52073	144	IL6 IL1B IL13 ANXA1 CD38 CLECL1 IL12B IGF1 CD24 TNFSF13B NCK1 CD28 VCAM1 IL23R HLA-DPA1 HHLA2 CD74 HAVCR2 CD274 IL2RA IL21 IL7 CD40LG IL1A CD209 TFRC IL5RA HLA-DMB PDCD1LG2 IL18 CD70 GPAM VTCN1 IL15 IL12A CD6 IL2 EBI3 CLCF1 IL6ST CSF1R PTPN22 CD80 PELI1 HLA-DPB1
GO_SOMATIC_STEM_CELL_POPULATION_MAINTENANCE	0.00300918	0.0587075	0.431708	-0.414597	-1.65677	72	POLR2L POLR2E POLR2J POLR2H WNT9B POLR2C ASCL2 TAF6L NOG GATA2 POLR2G PRDM16 LRP5 RAF1 POLR2A POU5F1 EPHA1 MIR145 POLR2I HNF1B SKI SALL1 TDGF1 VPS72 KIT POLR2F PAX2 CDX2 SFRP1 VANGL2
GO_T_HELPER_17_CELL_LINEAGE_COMMITMENT	0.0030024	0.0587075	0.431708	0.712863	1.926	12	IL6 IL12B IRF4 IL23R BATF
GO_ANTIBACTERIAL_HUMORAL_RESPONSE	0.00305277	0.0593325	0.431708	0.457972	1.71929	46	TF KLK5 BPIFA1 KLK7 JCHAIN LTF WFDC2 DEFB1 RNASE7 IGKV3-20 FGA IGHM IGHA1 RNASE3 DMBT1
GO_NADH_METABOLIC_PROCESS	0.00309123	0.0598533	0.431708	-0.483444	-1.70471	38	ALDOC ENO2 ENO1 GAPDH TPI1 PFKM PGAM1 GPI HK1 MDH2 MIR210 PFKL HK2 TP53 FOXK2 ENO3 FOXK1 NUDT17 NUDT13 PKM
GO_POSTSYNAPTIC_SIGNAL_TRANSDUCTION	0.00310699	0.0599321	0.431708	-0.503201	-1.73432	35	PRR7 CRTC1 CHRM4 CHRNA7 GRK2 AGRN CHRM1 GNB1 RELA KPNA2 CHRM5 GNA15 GNA11 LYPD1 WNT3A PLCB1 GNAI2
GO_MITOCHONDRIAL_ELECTRON_TRANSPORT_UBIQUINOL_TO_CYTOCHROME_C	0.00322024	0.0618841	0.431708	-0.671204	-1.85476	14	CYC1 UQCR11 UQCC3 UQCRFS1 UQCRB MECP2 UQCRQ UQCRC1 UQCRH UQCRFS1P1 UQCRC2 UQCR10 CYCS
GO_T_CELL_PROLIFERATION	0.00323979	0.0620275	0.431708	0.307514	1.49729	190	IL6 IL1B IL20RB IL10 IDO1 GPNMB ANXA1 CLECL1 LGALS9B IL12B IGF1 CD24 PRKAR1A TNFSF13B NCK1 CD28 VCAM1 IL23R PLA2G2F HLA-DPA1 HHLA2 HAVCR2 CD274 DLG1 IL2RA IL21 CD40LG IL1A PLA2G2D CD209 TFRC HLA-DMB PDCD1LG2 IL18 CD70 GPAM VTCN1 BTN2A2 IL15 IL12A CTNNB1 CD6 IL2 EBI3 RC3H2 IL6ST VSIG4 PTPN22 P2RX7 CD80 SOS1 LGALS9C NDFIP1 CTLA4 PPP3CB LGALS3 PELI1 HLA-DPB1 HLA-DRB1 MALT1 CASP3 CD86 TNFRSF13C RC3H1
GO_FIBROBLAST_GROWTH_FACTOR_RECEPTOR_SIGNALING_PATHWAY	0.00335333	0.0637903	0.431708	-0.360389	-1.53726	105	POLR2L PTBP1 POLR2E FGF20 GTF2F1 POLR2J POLR2H WNT4 FGF22 POLR2C HNRNPA1 FGF19 PRKD2 HNRNPM NDST1 GPC1 NOG POLR2G FIBP FLRT2 POLR2A SMOC2 APLN POLR2I FRS3 FGF17 FGFBP3 FGFR4 FLRT1 FGF9 FGFR3 MAPK3
GO_NEGATIVE_REGULATION_OF_LIPID_STORAGE	0.00335673	0.0637903	0.431708	0.591329	1.83623	21	IL6 CRP PTPN2 TNF ABCA1 ITGAV NFKBIA NR1H3 PPARA ITGB3
GO_PROTEIN_METHYLATION	0.00337781	0.0639539	0.431708	-0.323281	-1.49586	173	SNRPB CHD5 ANTKMT FBL WDR5 CSKMT RAB3D PRMT1 EHMT1 PHF19 PIH1D1 DOT1L ZNF335 BRD4 EEF1AKMT4 KMT5A NELFE PAGR1 CXXC1 PRDM12 SETD1B BCOR PHF1 NTMT1 MECP2 PRMT7 SETD1A JARID2 TRMT112 DMRTC2 EZH1 MLLT6 PRDM13 PRDM16 TET3 KMT5C SUV39H1 SETD6 EHMT2 CHTOP KMT2B MEN1 SETD4 METTL22 PAF1 PRMT2 KMT2D TET1 SNW1 SUPT6H WDR61 RTF1 EZHIP ZNF274 PAXIP1 KDM3A
GO_NEGATIVE_REGULATION_OF_PROTEIN_CATABOLIC_PROCESS	0.00342161	0.0645451	0.431708	-0.347899	-1.5343	126	ADGRB1 PIN1 NOP53 GRIN2C RPS7 DDRGK1 ATRAID SHH PSMF1 SGTA BANP SNRNP70 RPL5 NELL1 FURIN CST3 RPL23 UBXN1 RPL11 BAG6 OS9 MAD2L2 QRICH2 PHB LAPTM4B CSNK2A1 TRIM39 FYN AQP11 CCAR2 RILP EGFR F8A1 ATP13A2 SIRT2
GO_ACTIVIN_RECEPTOR_SIGNALING_PATHWAY	0.00346929	0.0647306	0.431708	-0.482211	-1.70608	39	ZC3H3 SHH DACT2 FST IGSF1 CSNK2B GDF7 FKBP1A ACVR1B MEN1 SKI CFC1 ACVR1C FGF9 INHBB TDGF1 ACVRL1 ACVR2B
GO_REGULATION_OF_NEUROTRANSMITTER_LEVELS	0.003461	0.0647306	0.431708	-0.308093	-1.47573	228	SYP TRIM9 CPLX2 CPLX1 RAB3A DVL1 ADCY1 BRSK1 NOS1 SYT1 SLC6A11 SCRIB ZNF219 VAMP2 SYN1 SNPH DAGLA SV2A CALM3 CACNA1B ABAT ACHE ADORA2A TOR1A SEPTIN5 P2RX1 CDK5 CACNB2 PIP5K1C LIN7B NAPA SYT8 DRD1 CADPS2 DTNBP1 RIMS4 NLGN1 DOC2A SLC1A7 SNAP47 GIT1 CADPS PRIMA1 FLOT1 SLC29A1 NCS1 STX1B GRM4 PPFIA3 SYT5 PAH BACE1 PPFIA2 SYT10 APBA1 STXBP1 PRKN SNAP25 KCNC4 STXBP2 SLC29A4 UNC13A P2RY4 GPER1 APBA2 STX…
GO_RRNA_TRANSCRIPTION	0.00346009	0.0647306	0.431708	-0.530674	-1.76776	30	NOP53 GTF3C5 BRF1 SMARCA4 PIH1D1 GTF3C4 GTF3C1 TCOF1 IPPK TP53 NPM3 GTF3C2
GO_REGULATION_OF_MEMBRANE_PROTEIN_ECTODOMAIN_PROTEOLYSIS	0.00349136	0.0649063	0.431708	0.569952	1.82637	23	IL1B IL10 TNF ADAM9 SNX9 SNX33 ROCK1 TIMP4 IFNG TIMP2
GO_TRANSITION_METAL_ION_HOMEOSTASIS	0.00362691	0.0671829	0.431708	0.333453	1.56301	129	TF HMOX1 S100A9 CP HAMP SLC11A2 HIF1A STEAP2 MT1DP SLC30A2 HEPHL1 S100A8 LTF STEAP1 NCOA4 ATP6V1A SLC30A1 LCK SRI SLC30A7 ALAS2 STEAP3 TFRC MELTF PICALM XIAP FTL GLRX3 ATP7B MT1X SLC25A37 IREB2 SLC30A9 IFNG SLC30A5 MT2A MT1F NDFIP1 CAND1 SLC40A1
GO_NEGATIVE_REGULATION_OF_PROTEIN_MODIFICATION_BY_SMALL_PROTEIN_CONJUGATION_OR_REMOVAL	0.00371502	0.0685674	0.431708	-0.375996	-1.55783	85	PRR7 ADGRB1 RPS3 RPS7 OTUB1 VPS28 PARP10 RPL5 HMG20B RPL23 UBXN1 AKT1 RPL11 U2AF2 COPS9 CDK5 MAD2L2 OTUB2 FYN ABL1
GO_TRANSCRIPTION_COUPLED_NUCLEOTIDE_EXCISION_REPAIR	0.00378238	0.0695605	0.431708	-0.394831	-1.57963	73	POLR2L ISY1 XAB2 POLR2E POLD2 POLR2J RPS27A POLR2H POLR2C COPS6 POLD1 XRCC1 UBA52 PRPF19 ERCC2 RPA2 POLR2G COPS7B LIG1 POLR2A POLR2I COPS5 RFC5 GPS1 RPA1 RFC2 UVSSA POLR2F UBB UBC COPS3
GO_LYMPHOCYTE_DIFFERENTIATION	0.00383078	0.0700738	0.431708	0.259236	1.36505	349	IFNE IL6 CDH17 IL1B AICDA NFKBIZ IL10 BLNK LY6D PTPN2 LILRB4 CR2 ANXA1 DUSP10 XBP1 ATG5 POU2AF1 MS4A1 IL12B HLA-DOA DCLRE1C CD83 IRF4 EGR3 KLF6 RSAD2 CD28 NLRP3 VCAM1 FCGR2B IL23R CD19 MERTK CTSL RHOA CD74 SLAMF8 MYB ONECUT1 EGR1 FZD8 LCK FGL2 ZC3H12A IL2RA IL21 IL7 CD40LG IL1A NOTCH2 PLA2G2D LIG4 EP300 DNAJB9 CD79A CR1 CCR7 MMP14 IL18 POU2F2 AP3B1 MIR17HG FBXO7 RUNX2 ADAM17 BTN2A2 RUNX1 AXL IL15…
GO_NEGATIVE_REGULATION_OF_DNA_TEMPLATED_TRANSCRIPTION_ELONGATION	0.0038376	0.0700738	0.431708	-0.640991	-1.77986	15	NELFB SHH NELFA NELFE SUPT5H
GO_TRNA_WOBBLE_URIDINE_MODIFICATION	0.00389227	0.07082	0.431708	-0.624784	-1.78918	17	CTU1 CTU2 ELP5 GTPBP3 URM1
GO_REGULATION_OF_LIPID_LOCALIZATION	0.00390733	0.0708428	0.407018	0.323513	1.53145	142	IL6 IL1B NKX3-1 CRP TNFSF11 AGT AGTR2 PTPN2 NUS1 PLTP SCP2 PLIN2 ABCG8 TNF APOC2 OXT ABCA1 ITGAV TMF1 NFKBIA ANXA2 NR1H3 APOC3 PPARA MYB ABCB11 ZC3H12A MSR1 ITGB3
GO_ALDEHYDE_BIOSYNTHETIC_PROCESS	0.00400271	0.0716107	0.407018	-0.663435	-1.83329	14	CACNA1H CLCN2 TPI1 BMP6 WNT4 TKT
GO_B_CELL_DIFFERENTIATION	0.00399177	0.0716107	0.407018	0.336078	1.55997	121	IFNE IL6 CDH17 AICDA IL10 BLNK PTPN2 CR2 XBP1 POU2AF1 MS4A1 DCLRE1C KLF6 VCAM1 FCGR2B CD19 SLAMF8 ONECUT1 IL21 IL7 CD40LG NOTCH2 EP300 DNAJB9 CD79A MMP14 POU2F2 MIR17HG ADAM17
GO_PURINE_CONTAINING_COMPOUND_BIOSYNTHETIC_PROCESS	0.00401486	0.0716107	0.407018	-0.309125	-1.45201	197	ATP5F1D CYC1 NME3 PANK4 ANTKMT AK5 APRT ADCY1 ADCY5 GCDH COX5B ENO1 NOS1 UQCC3 HSD17B8 ELOVL4 AMPD2 DGUOK GSTZ1 TGFB1 ACSL5 PID1 SLC35B2 SHMT2 NPPC NME2P1 GUCA1B ATP5ME GUK1 ATP5MC2 PANK2 ELOVL6 ATP5MF HPCA PINK1 TECR NME4 NUDT2 ATP5F1B MLYCD IMPDH2 SPHK2 IMPDH1 PPCDC NME1 ADCY3 PFAS ATP5MC3 SLC25A1 ATP5F1A TAZ ADCY7 ADCY8 COASY GMPR2 ACSS1 STOML2 PPT2 ELOVL2 PKM SLC25A13 NPR1 ATP5MC1 ACSBG2 NOS3…
GO_REGULATION_OF_CHROMATIN_ORGANIZATION	0.00401947	0.0716107	0.407018	-0.311356	-1.45088	181	ALKBH4 AKAP8L WDR5 SIRT6 NOS1 NOC2L TRIM28 ZNHIT1 OTUB1 PHF19 PIH1D1 ZNF335 BRD4 PARP10 AKAP8 NELFE PHF2 PRDM12 C6orf89 PRKD2 BCOR PHF1 MECP2 SETD1A UCN JARID2 DMRTC2 GATA2 MLLT6 OTUB2 SET THAP7 PINK1 MAP1S TP53 HIRA CDK9 CHTOP SPHK2 RPS6KA4 KMT2B CTBP1 SKI TADA2B KAT7 ARRB1 ZBTB7B PAF1 SART3 TADA3 RUVBL2 BRD7 MAPK3 TET1 SNW1 SUPT6H WDR61 RTF1 EZHIP ZNF274 PAXIP1 KDM3A RNF40 TAL1 GFI1 PYGO2
GO_REGULATION_OF_RESPONSE_TO_BIOTIC_STIMULUS	0.00397474	0.0716107	0.407018	0.251916	1.33428	389	IL1B CXCL6 TRIB1 AIM2 KLK5 SERPINB4 KLK7 ACOD1 PTPN2 STAT1 MUC4 PLSCR1 CD180 APPL2 DUSP10 IFI16 RIOK3 IL12B LTF IRAK3 DCST1 IFIT1 PARP9 PSMA1 EREG FCGR2B ZMPSTE24 IL23R MUC2 TSPAN6 AP1G1 MUC16 NRAS NMI NR1H3 PARP14 SUMO1 MUC5AC MUC5B ELMOD2 SLAMF8 PSME4 IFNGR2 PSMA2 HAVCR2 CD274 FGL2 DDX60 BIRC3 ZC3H12A TNFAIP3 OPTN CLNK IL2RA IL21 PAK3 PSMD12 SERPINB9 APPL1 TAB3 CD209 EP300 SOCS3 SAMHD1 CR1 CHUK…
GO_ATP_BIOSYNTHETIC_PROCESS	0.00409603	0.0727223	0.407018	-0.445395	-1.65442	50	ATP5F1D CYC1 ANTKMT COX5B ENO1 UQCC3 TGFB1 PID1 ATP5ME ATP5MC2 ATP5MF PINK1 NUDT2 ATP5F1B SPHK2 ATP5MC3 ATP5F1A TAZ STOML2 PKM SLC25A13 ATP5MC1 TMSB4X ALDOA PPARGC1A FLCN
GO_ALPHA_BETA_T_CELL_ACTIVATION_INVOLVED_IN_IMMUNE_RESPONSE	0.00416563	0.0734496	0.407018	0.396573	1.60247	62	IL6 NFKBIZ ANXA1 IL12B IRF4 NLRP3 IL23R MYB ZC3H12A IL21 IL18 SOCS5 IL2 RORC BATF RC3H2 IFNG CD80 MALT1 TMEM98 CD86 RC3H1 ATP7A GPR183
GO_TISSUE_HOMEOSTASIS	0.0041524	0.0734496	0.407018	0.28065	1.41266	249	PIP TF IL6 VSIG1 TNFSF11 IL20RB PRDX1 GPR137B MAK MUC4 LYZ JCHAIN SLC28A2 SERPINA3 CD38 PRR4 RB1 LTF BBS12 IGKC DRAM2 LCA5 PCDH15 LRRK1 PIGR MUC2 BBS4 SNX10 MDM1 SIGLEC15 MTF1 WNK3 TNFAIP3 PTGS2 LIPA ITGB3 IL7 POC1B TFRC RP1 GCNT2 POTEE IGHA1 CLDN12 PROM1 TP53INP2 AKR1B1 IQCB1 CTNNB1 IGHG3 IL20RA PBLD CLDN18 CTSK KLHL10 NF1 USP45 CSF1R TPP1 P2RX7 BARD1 SLC2A1 CLDN1
GO_EXTRACELLULAR_MATRIX_DISASSEMBLY	0.00418262	0.0734966	0.407018	0.377655	1.60512	80	IL6 MMP11 PRSS2 KLK5 MMP10 KLK7 ADAMTS4 KIF9 PRSS1 CTSL SH3PXD2B KLK4 CTSS MMP13 FAP TLL1 MELTF BMP1 MMP14 MMP8 PLG MMP2 ADAM10 CTSK TIMP2 CAPN2
GO_TRANSFORMING_GROWTH_FACTOR_BETA_PRODUCTION	0.00420373	0.0736156	0.407018	0.460963	1.66307	38	SERPINF2 ATP6AP2 IL13 HIF1A ITGB6 CD24 ITGAV MYB PTGS2 CD2AP SMAD3 THBS1 ITGB8
GO_BASE_EXCISION_REPAIR	0.00428654	0.0739029	0.407018	-0.467585	-1.65428	40	RPS3 SIRT6 POLL NTHL1 POLD1 XRCC1 MPG RPA2 LIG1 POLE FAM168A UNG RPA1 FEN1 OGG1 NEIL3 POLG PCNA NEIL2 HMGA1
GO_CANONICAL_WNT_SIGNALING_PATHWAY	0.00429648	0.0739029	0.407018	-0.279118	-1.38971	326	APC2 PIN1 TLE5 CSNK1G2 DVL1 TMEM198 PSMD9 PSMB6 SHH PSMF1 WNK2 GSK3A KREMEN2 RNF220 FZD2 WNT9B WNT4 WNT10B LGR6 DAPK3 NLE1 SHISA6 DVL2 GPC5 WNT8B PSMD13 IGFBP6 WNT6 TGFB1 NPHP4 NOTCH1 LZTS2 TLE3 CTDNEP1 NOTUM PSMB4 LMBR1L PPP1CA MAD2L2 PSMB7 PFDN5 NOG PSMC5 LRP5 PSMC3 STK11 IGFBP2 AXIN1 PSMD4 DVL3 DRAXIN PSMD3 FZD9 CSNK1D FZD10 PSMA6 PSMD8 MIR145 PSMC1 DKK4 LEF1 JRK DKKL1 CCAR2 CSNK1A1L PSMA7 EGF…
GO_CHEMICAL_SYNAPTIC_TRANSMISSION_POSTSYNAPTIC	0.0042385	0.0739029	0.407018	-0.365098	-1.55468	103	GRIN2C DVL1 MPP2 CHRNB1 P2RX6 IGSF9B SLC8A2 GSK3A SH3GL1 CHRNG CHRNA7 NLGN3 GRIN1 BDNF ABAT AKT1 ADORA2A P2RX1 CDK5 MECP2 SEZ6 INSYN1 NLGN1 CELF4 DMPK PTK2B SLC29A1 STX1B SHANK1 PRKCZ TMEM108 P2RX3 EIF4A3 CACNB3 RELN STX1A DRD4 GRIN2B GRIK2 DLG4 GRIN2D
GO_DNA_PACKAGING	0.00432097	0.0739029	0.407018	-0.324096	-1.47456	154	CHD5 AKAP8L MBD3 TSSK6 BRD2 SIRT6 CENPV NOC2L DFFB TRIM28 GRWD1 PARP10 NAA60 AKAP8 PIWIL1 NAA10 NAP1L4 PHF2 DNMT3A RRP8 CHAF1A NRDE2 ASF1B CHMP1A BAHD1 PADI4 EZH1 ANP32B SET DAXX MIS18A CDAN1 TP53 SUV39H1 HIRA MCM2 SIRT2 CDCA5 BANF1 INCENP PAF1 CENPT CENPO SART3 NCAPD3 BAZ2A HMGB2 CENPA GPER1 TSPYL2
GO_MONOSACCHARIDE_CATABOLIC_PROCESS	0.00431121	0.0739029	0.407018	-0.41485	-1.60961	62	KHK ALDOC ENO2 ENO1 GAPDH TPI1 PFKM PGAM1 GALK1 BAD GPI HK1 DCXR LRP5 MIR210 PFKL HK2 TP53 GALT FOXK2 CRYL1 ENO3 FOXK1 FUT7 TKTL1 RPEL1
GO_REGULATION_OF_DEFENSE_RESPONSE_TO_VIRUS_BY_HOST	0.0042838	0.0739029	0.407018	0.460363	1.66091	38	IL1B AIM2 STAT1 IL12B PARP9 IL23R ZC3H12A TNFAIP3 DTX3L CGAS IL15 PTPN22 EIF2AK4 DDX58
GO_REGULATION_OF_T_HELPER_1_TYPE_IMMUNE_RESPONSE	0.00426172	0.0739029	0.407018	0.521617	1.76064	27	IL1B ANXA1 IL12B IL23R HAVCR2 IL18 IL1R1 SOCS5 PLA2G4A NLRP10 CD80
GO_POSITIVE_REGULATION_OF_GLIAL_CELL_PROLIFERATION	0.00445221	0.0756433	0.407018	0.618422	1.82408	16	IL6 IL1B TNF MYB PLAG1 MIR221 UFL1
GO_REGULATION_OF_RNA_SPLICING	0.00444337	0.0756433	0.407018	-0.335377	-1.50831	148	CIRBP FASTK CELF3 RBFOX3 PUF60 FXR2 PTBP1 SFSWAP CELF5 SNRNP70 SRSF9 FUS DAZAP1 RBM42 ZBTB7A RBM38 HNRNPA1 U2AF2 PRPF19 SRRM4 ZC3H10 RNPS1 RBM8A KHDRBS2 SF1 POLR2A CELF4 SRSF5 RBM10 PRX HNRNPL RPS26 PQBP1 KHDRBS3 C1QBP SART3 RPS13 JMJD6 CLK2 HMX2 SF3B4 NOVA1 RBM22 SNW1 SAP18 CLK3 NUP98 C9orf78 HABP4 RBM15 ERN1 NCL AKAP17A HNRNPU HNRNPH1 SRSF4 SRSF7 RBM19 ESRP2 RBM15B PCBP4 SRPK2 METTL16 RBM5 NOVA…
GO_SPECIFICATION_OF_SYMMETRY	0.00456287	0.0772676	0.407018	0.330605	1.54966	129	CFAP53 ALDH1A2 DNAAF4 RFX3 HIF1A LRRC6 ENKUR CC2D2A TTC25 TBC1D32 ACVR1 DRC1 IFT172 IFT74 CCDC39 DNAAF1 BBS4 ARMC4 DNAH5 RPGRIP1L LEFTY1 AP1B1 C9orf116 NOTCH2 DYNC2LI1 DYNC2H1 RNF207 DNAI1 ARL13B KIF3B SMAD3 SETDB2 ARL6 CTNNB1 CCDC40 OFD1 DNAH11 BBS7 BICC1 DNAI2 DPCD FOXN4 IFT52 TBX20 AHI1
GO_PROTEIN_TRANSMEMBRANE_IMPORT_INTO_INTRACELLULAR_ORGANELLE	0.00465873	0.0786314	0.407018	-0.493573	-1.70114	35	TOMM7 TIMM44 PEX16 TOMM40 PEX10 ROMO1 PEX6 TOMM40L TIMM21 TIMM17B PEX14 TIMM50 PEX5 GRPEL1
GO_CHROMATIN_DISASSEMBLY	0.0046891	0.0786423	0.407018	-0.618407	-1.77092	17	SMARCD3 SMARCA4 GRWD1 SET MAP1S SMARCD1 SMARCD2 NFE2 ARID1A SMARCC2 HMGA1
GO_FAT_SOLUBLE_VITAMIN_BIOSYNTHETIC_PROCESS	0.00469003	0.0786423	0.407018	0.634507	1.8281	15	IL1B BCO1 PLTP TNF
GO_B_CELL_PROLIFERATION	0.00475042	0.0793954	0.407018	0.378729	1.61534	81	IFNE IL10 CD180 IL13 CR2 CD38 MS4A1 TNFSF13B FCGR2B CD19 MZB1 CD74 IL21 IL7 TNFRSF13B CD40LG CD22 TFRC CD79A CD70 IL2 CLCF1 GAPT BTK CTLA4 PELI1 CASP3 TNFRSF13C RC3H1 GPR183 MEF2C BLK IL7R CD40 TNFRSF21 IKZF3 IL5 FCRL3 BCL6 AHR ATM SLC39A10 TLR4 ATAD5 NCKAP1L PAWR
GO_NEGATIVE_REGULATION_OF_GLIAL_CELL_PROLIFERATION	0.00484537	0.0807194	0.407018	-0.65706	-1.81567	14	ADCYAP1 ASCL2 NOTCH1 RNF10 TERT TSPO SKI CERS2
GO_POSITIVE_REGULATION_OF_T_HELPER_CELL_DIFFERENTIATION	0.00488293	0.0808204	0.407018	0.580297	1.80198	21	NFKBIZ ANXA1 IL12B NLRP3 IL23R MYB IL18 SOCS5 CD80 MALT1 CD86
GO_TISSUE_REMODELING	0.00488204	0.0808204	0.407018	0.304276	1.46527	157	TF IL6 TNFSF11 AGT AGTR2 GPR137B MDM2 GPNMB HIF1A CD38 ATG5 IL12B LRRK1 SNX10 SIGLEC15 TNFAIP3 IL21 LIPA ITGB3 IL7 IL1A NOTCH2 TFRC MMP14 IL18 PPP3CA SYT7 ROCK1 PLG AXL IL15 MMP2 MITF CTNNB1 SUCO IL2 ELF3 IL20RA BCR CLDN18 CTSK NF1 CSF1R TPP1 P2RX7
GO_NEGATIVE_REGULATION_OF_OSTEOCLAST_DIFFERENTIATION	0.00490171	0.0808704	0.407018	0.528559	1.80621	28	CCL3 GPR137B LILRB4 LTF TOB2 CTNNB1 CLDN18 NF1 TLR3 MAFB ZNF675 LRRC17 LILRB1 FBXW7 TLR4 UBASH3B PIAS3
GO_TOLL_LIKE_RECEPTOR_4_SIGNALING_PATHWAY	0.0049354	0.0811651	0.407018	0.473877	1.67569	35	ACOD1 APPL2 LTF WDFY1 NFKBIA NR1H3 PIK3AP1 TNFAIP3 APPL1 ITGAM PTPN22 LY96 PELI1 SCIMP RAB7B RAB11FIP2 CD14
GO_REGULATION_OF_ALPHA_BETA_T_CELL_DIFFERENTIATION	0.00495565	0.0812378	0.407018	0.383159	1.55332	63	NFKBIZ ANXA1 IL12B CD83 IRF4 NLRP3 IL23R RHOA MYB ZC3H12A IL18 AP3B1 RUNX1 SOCS5 IL2 CBFB RC3H2 IFNG CD80 SOCS1 MALT1 CD86 RC3H1 PRDM1
GO_EMBRYONIC_ORGAN_DEVELOPMENT	0.00504122	0.0821158	0.407018	-0.260437	-1.32727	439	DLX6 HOXA11 HOXD10 RPL10 HOXA9 ZFPM1 PBX2 SLC39A3 HOXD3 DVL1 RNF112 COL2A1 GRHL3 MBD3 SHH HOXB9 EN1 PHLDA2 RPL38 DLX2 TRIM28 HOXD4 TPRN SCRIB FZD2 HOXB2 WNT9B EGLN1 GBX2 HSF1 HOXD9 DVL2 HOXA7 ASCL2 HOXB8 LHFPL5 HOXA6 TGFB1 GSC AKT1 NOTCH1 NDRG4 DLL1 ERCC2 NDST1 TUBB2B HOXC9 ADM PLCD1 HOXB5 FOXL2 TFEB NOG VAX2 EN2 GATA2 HLX PAX6 NES POLE FOXC2 DSCAML1 ABR TP53 MYO15A MEGF8 USH1G OSR1 IHH PDGFA HOX…
GO_POSITIVE_REGULATION_OF_T_HELPER_1_TYPE_IMMUNE_RESPONSE	0.00503092	0.0821158	0.407018	0.573611	1.7523	20	IL1B ANXA1 IL12B IL23R IL18 IL1R1 SOCS5 PLA2G4A NLRP10 CD80
GO_RNA_3_END_PROCESSING	0.00514798	0.0835895	0.407018	-0.329055	-1.47426	145	EXOSC5 CPSF4 FBL SYMPK ZC3H3 EXOSC4 RPS21 DDX39A EXOSC2 SRSF9 HSF1 PABPC1 NELFE TUT1 CASC3 CPSF1 U2AF2 SNRPA EXOSC6 PTCD1 RNPS1 ELAC2 RBM8A SSU72 SUPT5H EXOSC7 INTS1 DDX39B LSM11 HSD17B10 CDK9 INTS5 CPSF7 SRSF5 CHTOP CT45A1 THOC3
GO_PROTEIN_LOCALIZATION_TO_POSTSYNAPSE	0.00518737	0.08381	0.407018	-0.482922	-1.73016	42	HRAS KIF5C GRIN2C CPLX1 SCRIB GRIP1 NSG1 GPHN SHISA6 GRIN1 KIF5A SNAP47 STX1B PRKCZ SNAP25 GRIP2 DLG4 ADAM22
GO_REGULATION_OF_BINDING	0.00521056	0.08381	0.407018	-0.270432	-1.35547	358	PIN1 TLE5 ZFPM1 LFNG TRIB3 DVL1 DDRGK1 GREM2 ADD2 SYMPK GPSM1 SMARCD3 STUB1 LRPAP1 PHLDA2 ATP2A3 NGF TRIM28 HDAC4 RACK1 CRMP1 GTF2F1 DOT1L MEPCE HDAC5 HSF1 ACD TAF10 CARD18 BDNF MFNG MED25 BAX ZBTB7A CALM3 MAP2 MARK2 TGFB1 AKT1 PRKACA EDF1 RPL11 RAMP1 TTBK1 ERCC2 CDK5 WFIKKN2 PPP1CA MAD2L2 CSNK2B MAU2 PRMT7 NOG ILRUN NIBAN2 ADIPOQ PEX14 DTNBP1 PAX6 NES ABL1 SPPL3 FLOT1 TERT CDK9 CDT1 RFNG FKBP1A …
GO_THALAMUS_DEVELOPMENT	0.00520559	0.08381	0.407018	-0.655835	-1.7742	13	FOXB1 SHH GBX2 TAL2 CNTNAP2 UQCRQ
GO_NEGATIVE_REGULATION_OF_CELL_ADHESION	0.00522809	0.0838292	0.407018	0.268597	1.3682	273	RND1 IL20RB DSCAM CDKN2A IL10 IDO1 SOCS6 PTPN2 GPNMB GBP1 ANXA1 LGALS9B CCL28 PRKAR1A TACSTD2 MAP4K4 FCGR2B CD164 TNC PLA2G2F RHOA PPARA CD74 MYOC HAVCR2 CD274 FGL2 DLG1 B4GALNT2 ZC3H12A IL2RA MIR221 PLA2G2D MELTF GTPBP4 PDCD1LG2 CASK GCNT2 MMP14 POSTN PLXNB2 VTCN1 BTN2A2 RASA1 TGFBI THBS1 PLG RUNX1 CCL25 SOCS5 ADAM10 RDX IL2 CBFB SWAP70 PLET1 ERBB3 KLF4 RC3H2 EFNA5 JAK2 NF1 ADTRP COL1A1 VSIG4 PT…
GO_KERATINIZATION	0.00524611	0.0838561	0.407018	0.320436	1.49848	128	DSG3 KRT6C KRT16 KLK5 KRT6B KRT6A KRT40 KRT39 CASP14 KRT17 KRT81 KRT31 DSC2 TGM5 KLK12 KRT4 KRT78 TCHH KRT9 KRTAP2-3 DSG4 KRT15 KRT23 DSG2
GO_NEGATIVE_REGULATION_OF_LEUKOCYTE_PROLIFERATION	0.00538931	0.0858775	0.407018	0.363661	1.56444	84	CRP IL20RB IL10 IDO1 GPNMB LGALS9B PRKAR1A FCGR2B CCL8 PLA2G2F HAVCR2 CD274 DLG1 TNFAIP3 IL2RA TNFRSF13B PLA2G2D PDCD1LG2 VTCN1 BTN2A2 IL2 VSIG4 BTK CD80 LGALS9C NDFIP1 CTLA4 PELI1 HLA-DRB1 CASP3 CD86 RC3H1
GO_T_CELL_CYTOKINE_PRODUCTION	0.00543754	0.0863777	0.407018	0.469081	1.72659	41	IL6 IL1B IL31RA IL12B RSAD2 NLRP3 DLG1 IL18 IL1R1 IL12A MAP3K7 DENND1B
GO_EMBRYONIC_SKELETAL_SYSTEM_DEVELOPMENT	0.00550746	0.0872185	0.407018	-0.334298	-1.47771	127	DEAF1 HOXA11 HOXD10 HOXD1 HOXA9 SLC39A3 HOXD3 COL2A1 SHH HOXB9 DLX2 HOXD4 HOXB2 WNT9B HOXD9 HOXA7 HOXB8 HOXA6 GSC SCX NDST1 HOXC9 HOXB5 NOG FOXC2 DSCAML1 MEGF8 OSR1 IHH HOXB3
GO_NAD_METABOLIC_PROCESS	0.00555679	0.0876307	0.407018	-0.44617	-1.64215	47	ALDOC ENO2 ENO1 GAPDH TPI1 PFKM PGAM1 NADK GPI NADSYN1 HK1 NMNAT3 MIR210 PFKL HK2 TP53 NMNAT2 FOXK2 ENO3 FOXK1
GO_REGULATION_OF_CELLULAR_RESPONSE_TO_HYPOXIA	0.00556765	0.0876307	0.407018	-0.652169	-1.80216	14	CHCHD2 ENO1 KCNK2 MIR210 PINK1 USP19
GO_REGULATION_OF_ACTIVIN_RECEPTOR_SIGNALING_PATHWAY	0.00558882	0.0876949	0.407018	-0.556495	-1.74758	23	ZC3H3 SHH DACT2 FST IGSF1 CSNK2B FKBP1A ACVR1B MEN1 SKI FGF9
GO_SNRNA_PROCESSING	0.00561846	0.0878912	0.407018	-0.528316	-1.72253	28	EXOSC5 EXOSC4 INTS11 EXOSC2 TUT1 EXOSC6 INTS9 EXOSC7 INTS1 INTS5 CT45A1
GO_ERROR_FREE_TRANSLESION_SYNTHESIS	0.00568803	0.0887091	0.407018	-0.572103	-1.78359	22	RPS27A POLD1 UBA52 RPA2 NPLOC4 RFC5 RPA1 RFC2 UBB UBC PCNA
GO_MYELOID_LEUKOCYTE_DIFFERENTIATION	0.00583274	0.0906903	0.407018	0.285234	1.40784	203	TF CSF3 TRIB1 TNFSF11 IL31RA CUL4A CCL3 GPR137B PTPN2 LILRB4 IL20 IFI16 RB1 IL12B LTF IRF4 CD109 TLR2 TNF BATF2 LRRK1 IL23R ANXA2 SNX10 IL17A CD74 SIGLEC15 PRXL2A UBD NOTCH2 TFRC TOB2 CCR7 RUNX1 IL15 MITF CTNNB1 FOS CLDN18 BATF C1QC NF1 IREB2 IFNG SP3 CSF1R TREM2 FCER1G NDFIP1 CAMK4
GO_REGULATION_OF_NIK_NF_KAPPAB_SIGNALING	0.00588832	0.0912779	0.407018	0.33088	1.50752	109	CHI3L1 IL1B PRDX1 RTKN2 TLR7 IL12B TLR2 TNF NLRP3 NFKBIA TSPAN6 TCIM RHOA HAVCR2 DDX3X ZC3H12A LIMS1 TLR6 EP300 IL18 AGO3 MMP8 EIF2AK2 MAP3K7 RC3H2 PPM1B TREM2 ZFP91 PTPN22 COPS8 TRIM40 MALT1 NFAT5 CD86 RC3H1 CD14 SPHK1
GO_DIACYLGLYCEROL_METABOLIC_PROCESS	0.00601218	0.0921988	0.407018	-0.55278	-1.76733	25	DGAT1 PNPLA2 DGKZ DGKQ DGKD LIPE DAGLA DGAT2 PGS1 DGKG APOA2
GO_REGULATION_OF_POSTSYNAPTIC_NEUROTRANSMITTER_RECEPTOR_ACTIVITY	0.00603758	0.0921988	0.407018	-0.609005	-1.744	17	NPTX1 BEGAIN DLGAP3 NPTXR SHISA6 DLGAP1
GO_RNA_PHOSPHODIESTER_BOND_HYDROLYSIS	0.00601034	0.0921988	0.407018	-0.320698	-1.4591	154	ENDOG EXOSC5 RPP21 CPSF4 TRIR NHP2 ABT1 BOP1 RRS1 POP7 KRI1 EXOSC4 RPS21 SND1 CNOT3 EXOSC2 NUDT16L1 PIWIL1 TBL3 ZNRD1 RNASEK TUT1 ENDOV AGO2 TSEN34 CPSF1 EXOSC6 ELAC2 EXOSC7 RRP36 POP5 DIS3L2 CPSF7 POLR2I ANGEL1
GO_SPINAL_CORD_DEVELOPMENT	0.00598898	0.0921988	0.407018	-0.364122	-1.55158	100	FOXB1 HOXD10 ABT1 SHH CHRD MPST SOX13 DCTN1 HOXB8 AKT1 NOTCH1 DLL1 ERCC2 SCYL1 MNX1 NEFL MDGA1 GDF7 NOG PHGDH GATA2 PAX6 ISL2 DRAXIN GDF11 SOX12 NKX2-2 PKD1 PBX3 RELN NEUROG3 ACTL6B ADARB1 DAB1 GLI2 NFE2L1 TAL1 DLL4 OLIG2 WNT3A SOX6 ROBO2 GLI3
GO_TOLL_LIKE_RECEPTOR_7_SIGNALING_PATHWAY	0.00603445	0.0921988	0.407018	0.707789	1.81048	10	TLR7 RSAD2 PIK3AP1 HAVCR2 DDX3X PTPN22 SCIMP
GO_AMINE_CATABOLIC_PROCESS	0.00627945	0.095325	0.407018	0.554087	1.7377	22	IDO1 DMGDH KYNU TDO2 IDO2 SLC44A1 HNMT KMO BHMT
GO_REGULATION_OF_NEUROTRANSMITTER_TRANSPORT	0.00627116	0.095325	0.407018	-0.342944	-1.49156	115	SYP CPLX2 CPLX1 RAB3A DVL1 ADCY1 NOS1 SYT1 SYN1 CALM3 ADORA2A TOR1A SEPTIN5 P2RX1 CDK5 CACNB2 NAPA DRD1 DTNBP1 RIMS4 NLGN1 GIT1 FLOT1 NCS1 STX1B BACE1 PPFIA2 APBA1 STXBP1 PRKN KCNC4 UNC13A P2RY4 GPER1 APBA2 STX1A DRD4 CSPG5 NAPB GIPC1 SNCG BAIAP3 VPS18 VAMP1 SYT11
GO_GLIAL_CELL_DIFFERENTIATION	0.00630816	0.0953559	0.407018	-0.299616	-1.42534	218	MAPT NDRG1 RNF112 CNTN2 SHH GAP43 EIF2B4 DLX2 NSUN5 OLIG1 NLGN3 SOX13 EMX1 HES5 BNIP3 CDKN2C TGFB1 WASF3 AKT1 METRN NOTCH1 ADORA2A DLL1 AKT2 PRPF19 TTBK1 GSTP1 ERCC2 EIF2B2 GPC1 CDK5 BIN1 ID4 NOG PHGDH DRD1 MBD1 EIF2B5 PAX6 NR1D1 ABCA2 ABL1 MMP24 FA2H NKX2-2 LEF1 FPR2 NKX2-1 EGFR PRX SIRT2 SKI RELA VTN DLX1 RELN MAPK3 CSPG5 GRN ADAM22 BOK DAB1 TPPP CSK TRPC4 EPHA4 PAX2 NFE2L1 TAL1 MAG AGER NAB2 I…
GO_REGULATION_OF_HISTONE_MODIFICATION	0.00631865	0.0953559	0.407018	-0.333058	-1.49423	144	AKAP8L WDR5 NOS1 NOC2L ZNHIT1 OTUB1 PHF19 PIH1D1 ZNF335 BRD4 AKAP8 NELFE PRDM12 C6orf89 PRKD2 BCOR PHF1 MECP2 UCN JARID2 DMRTC2 GATA2 MLLT6 OTUB2 SET THAP7 PINK1 TP53 CDK9 CHTOP SPHK2 RPS6KA4 KMT2B CTBP1 SKI TADA2B KAT7 ARRB1 ZBTB7B PAF1 SART3 TADA3 RUVBL2 BRD7 MAPK3 TET1 SNW1 SUPT6H WDR61 RTF1 EZHIP ZNF274 PAXIP1 KDM3A RNF40 GFI1 PYGO2
GO_CELL_GROWTH	0.00647228	0.097388	0.407018	-0.256669	-1.31368	462	MAPT FSTL4 PIN1 RPTOR SLIT1 CCDC85B DVL1 DDX49 CDKN2D GSK3A ENO1 SIRT6 EPHA7 EXOSC4 KAZALD1 REG1A SMARCA4 NGF RACK1 SYT1 CDK11A RASAL1 EXOSC2 BRAT1 KIF26A OSGIN1 NLGN3 DBNL HDGFL2 ANAPC2 ULK1 EMX1 DBN1 NDUFA13 BDNF FBP1 CDKN2C MAP2 TGFB1 CRABP2 DNPH1 ATAD3A AKT1 DNM2 CPNE6 PPP2R1A SEMA3E OGFR CDK5 PLXNA4 BAP1 MAD2L2 FOXL2 SIPA1 RPS6KA1 UCN PHB CSNK2A1 SEMA5B CRYAB RNF157 TWF2 KLHL22 ARHGAP4 STK11…
GO_CELL_CHEMOTAXIS	0.00651473	0.0975784	0.407018	0.260075	1.3378	286	IL6 SAA1 IL1B CXCL6 CXCL2 CXCL3 ACKR2 CXCL11 TNFSF11 CCL4 S100A9 IL10 CCL3 EDN2 ANXA1 CCL18 CCR4 CXCL13 CCL28 CXCL10 S100A8 MOSPD2 EGR3 CXCL8 STAP1 CCL16 S100A7 CXCL9 CCL8 PF4V1 CD74 SLAMF8 CMKLR1 C3AR1 HBEGF NR4A1 DEFB124 C5AR1 CCR7 ABCC1 C10orf99 HRH1 ADAM17 CYP19A1 CH25H MST1L CCL2 CXCL1 THBS1 CCL15 PLA2G7 CCL25 IL12A ADAM10 SWAP70 CNR2 EDNRB CCL7 PTPRO CSF1R SBDS MPP1 CYP7B1 FCER1G FGFR1 DNM1…
GO_PERK_MEDIATED_UNFOLDED_PROTEIN_RESPONSE	0.00652297	0.0975784	0.407018	0.562496	1.7467	21	ATF3 PTPN2 NFE2L2 CXCL8 NCK1 TMEM33 HERPUD1 PPP1R15B CCL2 IGFBP1
GO_UDP_N_ACETYLGLUCOSAMINE_METABOLIC_PROCESS	0.006592	0.0983242	0.407018	0.606118	1.78779	16	GNE UAP1 B4GALNT2 PGM3 SLC35A3 GFPT1 GFPT2 GNPDA2
GO_REGULATION_OF_EXOCYTOSIS	0.00662323	0.0985038	0.407018	-0.29805	-1.41789	218	CACNA1I SYP TRIM9 CACNA1G CPLX2 CPLX1 RPH3AL RAB3A DVL1 CACNA1H ADCY1 RAB3C RAB3D SYT1 VAMP2 SYN1 FGB VPS4A CALM3 ATP6AP1 NOTCH1 ADORA2A CDK5R2 SEPTIN5 P2RX1 PRAM1 HAP1 CDK5 CACNB2 NAPA GATA2 SMPD3 SYT8 DRD1 CADPS2 DTNBP1 RIMS4 GAB2 NLGN1 ABR DOC2A GIT1 CADPS NCS1 STX1B FES ARF1 SPHK2 SYT5 BACE1 ATP13A2 PPFIA2 SYT10 APBA1 RAB26 STXBP1 PRKN UNC13D RAC2 STXBP2 P2RY4 APBA2 STX1A RAPGEF4 CSPG5 SCAMP5…
GO_CELLULAR_TRANSITION_METAL_ION_HOMEOSTASIS	0.00691395	0.10253	0.407018	0.331749	1.5105	108	TF HMOX1 S100A9 CP HAMP SLC11A2 HIF1A MT1DP SLC30A2 HEPHL1 S100A8 LTF NCOA4 ATP6V1A SLC30A1 LCK SRI SLC30A7 ALAS2 TFRC FTL GLRX3 ATP7B MT1X IREB2 SLC30A9 IFNG SLC30A5 MT2A MT1F NDFIP1 CAND1 SLC40A1
GO_INTRACILIARY_RETROGRADE_TRANSPORT	0.00694136	0.10264	0.407018	0.701303	1.79389	10	TTC21A WDR19 DYNC2LI1 DYNC2H1 TCTEX1D2 WDR35 TTC21B
GO_NEGATIVE_REGULATION_OF_T_CELL_PROLIFERATION	0.00704647	0.103895	0.407018	0.382466	1.54546	62	IL20RB IL10 IDO1 GPNMB LGALS9B PRKAR1A PLA2G2F HAVCR2 CD274 DLG1 IL2RA PLA2G2D PDCD1LG2 VTCN1 BTN2A2 VSIG4 CD80 LGALS9C NDFIP1 CTLA4 PELI1 HLA-DRB1 CASP3 CD86 RC3H1
GO_GLUCOSE_METABOLIC_PROCESS	0.00708382	0.104054	0.407018	-0.307203	-1.44428	201	KHK ALDOC ERFE KCNJ11 WDR5 GSK3A ENO2 FOXA2 ENO1 PHLDA2 GAPDH DGKQ INPP5K TPI1 SLC25A11 TFF3 BRAT1 PFKM PGAM1 NPY1R DGAT2 FBP1 FAM3A BAD SDHAF3 GPI AKT1 GPT AKT2 PCK1 HK1 MDH2 PPP1CA INPPL1 DCXR LRP5 ADIPOQ MIR210 PFKL HK2 TP53 PPP1R3E PGM5 POMC MLYCD NISCH FOXK2 GPLD1 MAEA SLC25A1 ATF4 PC DUSP12 ENO3 FOXK1 PRKN MIDN PPP1R3C TKTL1 ESRRB CLK2 G6PC3 USF1 PPP1R3G SORBS1 PKM RGN PGP SLC25A13 APOD NFE…
GO_MONOCYTE_CHEMOTAXIS	0.00709782	0.104054	0.407018	0.394596	1.6006	61	IL6 TNFSF11 CCL4 CCL3 ANXA1 CCL18 CXCL10 MOSPD2 CCL16 S100A7 CCL8 SLAMF8 DEFB124 CCL2 CCL15 PLA2G7 CCL25 CCL7 PTPRO LGALS3 ANO6 CXCL17 CCL13 NBL1 LGMN DUSP1 SERPINE1 S100A12
GO_REGULATION_OF_DEFENSE_RESPONSE_TO_VIRUS	0.00715581	0.104605	0.407018	0.366396	1.54271	75	IL1B AIM2 STAT1 RIOK3 IL12B IFIT1 PARP9 ZMPSTE24 IL23R TSPAN6 ELMOD2 FGL2 DDX60 BIRC3 ZC3H12A TNFAIP3 IL2RA DTX3L TRIM15 CGAS TRAF3IP1 ITCH IL15 PPM1B PTPN22 EIF2AK4 PUM1 DDX58
GO_REGULATION_OF_TISSUE_REMODELING	0.00724453	0.105601	0.407018	0.372815	1.55226	72	TF IL6 TNFSF11 AGT GPR137B GPNMB CD38 IL12B SIGLEC15 TNFAIP3 IL21 ITGB3 TFRC IL18 PPP3CA SYT7 ROCK1 IL15 SUCO IL2 IL20RA BCR CLDN18 NF1 CSF1R P2RX7
GO_INTERLEUKIN_12_PRODUCTION	0.00734687	0.106397	0.407018	0.406165	1.60524	56	PIBF1 IL10 IDO1 IRF8 IL12B IRAK3 TLR2 IL23R IL17A CMKLR1 CLEC7A CD40LG CCR7 THBS1 CD36 TLR8 IFNG ISL1 SCIMP
GO_REGULATION_OF_CELLULAR_CARBOHYDRATE_METABOLIC_PROCESS	0.0073302	0.106397	0.407018	-0.330973	-1.48349	139	KHK ERFE WDR5 GSK3A FOXA2 SIRT6 PHLDA2 HDAC4 DGKQ INPP5K TFF3 PGAM1 DGAT2 FBP1 FAM3A BAD SDHAF3 AKT1 GPT AKT2 PPP1CA ADIPOQ MIR210 TP53 PTK2B PPP1R3E POMC MLYCD FOXK2 GPLD1 MAEA DUSP12 FOXK1 PRKN MIDN PPP1R3C GPER1 ESRRB CLK2 PTH1R LHCGR PPP1R3G SORBS1 RGN PGP NFE2L1 SESN2 PHKG2 SLC45A3 DDB1 IGF2 LEP CBFA2T3 KAT2A PPARGC1A C1QTNF12 IGFBP4 GNMT PTAFR RORA
GO_RESPONSE_TO_NITROSATIVE_STRESS	0.0073613	0.106397	0.407018	0.698181	1.7859	10	DNAJA1 ATG5 GCLM STOX1 GCLC
GO_PROTEIN_DNA_COMPLEX_DISASSEMBLY	0.0074534	0.107425	0.407018	-0.601445	-1.72235	17	SMARCD3 SMARCA4 GRWD1 RPL23 SET SMARCD1 SMARCD2 NFE2 ARID1A SMARCC2 HMGA1
GO_POSITIVE_REGULATION_OF_CD4_POSITIVE_ALPHA_BETA_T_CELL_ACTIVATION	0.00754124	0.108066	0.407018	0.461161	1.63073	35	NFKBIZ ANXA1 IL12B CD83 NLRP3 IL23R MYB IL18 SOCS5 IFNG CD80 SOCS1 MALT1 CD86
GO_POSITIVE_REGULATION_OF_MACROPHAGE_MIGRATION	0.00755542	0.108066	0.407018	0.523286	1.72242	25	CCL3 P2RY12 CMKLR1 C3AR1 C5AR1 MMP14 THBS1 CSF1R TREM2 AKIRIN1 TRPV4 CXCL17 MAPK1 RARRES2
GO_PROTEIN_ACYLATION	0.00756105	0.108066	0.407018	-0.28897	-1.39833	240	MAPT MAP6D1 GOLGA7B CHD5 ABHD17A ZDHHC24 WDR5 MCRS1 MBD3 GOLGA7 NOS1 NOC2L BRPF1 KANSL2 PIH1D1 ZDHHC12 MRGBP NAA60 TAF10 DLST NAA10 ING4 BRD8 LDB1 BAG6 ING5 GTF3C4 TAF6L MECP2 DPF2 GATA2 ZDHHC18 SGF29 SET THAP7 OGDH HCFC1 KAT8 NAT9 KANSL3 LEF1 PER1 SPHK2 RPS6KA4 ZDHHC9 BRPF3 CTBP1 TADA2B KAT7 MBOAT4 BLOC1S1 ARRB1 KAT5 DMAP1 ZDHHC11B SRCAP TADA3 RUVBL2 APBB1 BRD7 USP22 CAMK1 MAPK3 CPA4 ACTL6B TAF6…
GO_POSITIVE_REGULATION_OF_PRODUCTION_OF_MOLECULAR_MEDIATOR_OF_IMMUNE_RESPONSE	0.00764009	0.108593	0.407018	0.334429	1.49366	99	NR4A3 IL6 IL1B KLK5 KLK7 IL13 XBP1 RSAD2 CD28 NLRP3 MZB1 CD74 CLNK TFRC SHLD2 IL18 IL1R1 DHX36 MAP3K7 IL2 DDX21 SHLD3 KIR2DL4 CD36 CLCF1 PTPN22 FCER1G GPRC5B SEMA7A MALT1 DDX58 SCIMP
GO_T_CELL_DIFFERENTIATION_INVOLVED_IN_IMMUNE_RESPONSE	0.00764026	0.108593	0.407018	0.362253	1.50554	70	IL6 NFKBIZ ANXA1 IL12B IRF4 NLRP3 IL23R MYB FGL2 ZC3H12A IL21 IL18 SOCS5 IL2 RORC BATF RC3H2 IFNG CD80 FCER1G MALT1 TMEM98 CD86 RC3H1 ATP7A GPR183
GO_REGULATION_OF_CHROMOSOME_ORGANIZATION	0.00770755	0.109247	0.407018	-0.267371	-1.33618	335	ALKBH4 MAPT TRAPPC12 MAP2K7 UPF1 AKAP8L WDR5 PNKP SIRT6 NOS1 CENPV NOC2L TRIM28 ANAPC15 ZNHIT1 OTUB1 PHF19 PIH1D1 ZNF335 BRD4 PARP10 ACD AKAP8 XRCC3 NELFE NAA10 PHF2 XRCC1 ANAPC11 HNRNPA1 PRDM12 C6orf89 PRKD2 CCT7 BCOR PHF1 MAD1L1 MECP2 MAD2L2 SETD1A UCN JARID2 DMRTC2 GATA2 MLLT6 OTUB2 KLHL22 SET THAP7 PINK1 CTC1 MAP1S TP53 HIRA CDK9 CDT1 CDC26 NUMA1 CHTOP SPHK2 TACC3 CCT6A RPS6KA4 KMT2B MCM2 CTB…
GO_POSITIVE_REGULATION_OF_CHEMOKINE_PRODUCTION	0.00774187	0.109431	0.407018	0.386752	1.54082	58	IL6 IL1B HMOX1 HIF1A TLR7 TLR2 TNF IL17A CD74 EGR1 HAVCR2 DDX3X CLEC7A IL7 DEFB124 ADAM17 EIF2AK2 IFNG CSF1R MCOLN2 TRPV4 ALOX15B TLR3 IL1RL1 TWIST1 CHIA
GO_REGULATION_OF_EXTENT_OF_CELL_GROWTH	0.00785628	0.110743	0.38073	-0.342979	-1.46855	110	MAPT FSTL4 EPHA7 NGF DBNL ANAPC2 DBN1 BDNF MAP2 CRABP2 DNM2 SEMA3E CDK5 PLXNA4 SEMA5B TWF2 ARHGAP4 SEMA6C GDI1 DRAXIN ABL1 MEGF8 SEMA4A IFRD1 ISLR2 TRIM46 SEMA4C SEMA4F SEMA4D MAP1B OLFM1 RTN4R SEMA3G NDEL1 MAG CDH4 KIAA0319 SEMA3B WNT3A RND2 SEMA6D NRCAM WNT3 SEMA5A ILK SEMA3F TNR PAFAH1B1 TRPV2
GO_REGULATION_OF_PROTEIN_CATABOLIC_PROCESS	0.00796393	0.111953	0.38073	-0.26409	-1.33199	386	EEF1A2 ADGRB1 APC2 TMEM259 PIN1 NOP53 GRIN2C RPS7 TRIB3 GFAP KEAP1 DVL1 DDRGK1 FZR1 CHMP6 ATRAID SHH PSMF1 GSK3A SGTA RAD23A STUB1 SIRT6 RACK1 BANP ZER1 LPCAT1 VPS28 DDA1 EGLN1 SNRNP70 WNT10B BRSK2 RPL5 NELL1 NDUFA13 EEF1A1 FURIN CST3 OAZ1 AREL1 RPL23 RNF41 UBXN1 AKT1 PRKACA RPL11 BAG6 OS9 ZFAND2A MAD2L2 QRICH2 KCNE2 PHB LAPTM4B GNA12 CSNK2A1 BCAP31 TRIM39 AXIN1 FYN AQP11 PINK1 ABCA2 PSMD3 STX5 C…
GO_REGULATION_OF_HISTONE_DEACETYLATION	0.00799058	0.112021	0.38073	-0.528895	-1.71588	27	AKAP8L ZNHIT1 AKAP8 C6orf89 PRKD2 UCN PINK1 TP53 SPHK2 CTBP1 SKI ZBTB7B TADA3
GO_RIBONUCLEOSIDE_TRIPHOSPHATE_METABOLIC_PROCESS	0.00803461	0.112331	0.38073	-0.371397	-1.51706	81	ATP5F1D CYC1 NME3 ANTKMT COX5B ENO1 UQCC3 UCK1 TGFB1 PID1 NME2P1 ATP5ME ATP5MC2 ATP5MF ITPA PINK1 NME4 NUDT2 ATP5F1B CAD RAN UCKL1 IMPDH2 SPHK2 IMPDH1 NME1 ATP5MC3 ATP5F1A TAZ STOML2 PKM SLC25A13 ATP5MC1 GTPBP1 UCK2 GIMAP7
GO_LEUKOCYTE_ACTIVATION_INVOLVED_IN_INFLAMMATORY_RESPONSE	0.0080953	0.112872	0.38073	0.43134	1.61931	46	IL6 CCL3 IL13 TLR7 TLR2 LRRK2 TNF CTSC STAP1 TLR6 C5AR1 MMP8 SNCA C1QA TLR8 JAK2 ITGAM IFNG TREM2
GO_POSITIVE_REGULATION_OF_NEURON_DIFFERENTIATION	0.00811783	0.11288	0.38073	-0.268284	-1.34865	365	ADCYAP1 CAMK2B MAPT CRTC1 BRINP2 MOB2 HOXD3 DVL1 ADRA2C RNF112 SF3A2 PLK5 DLX2 REG1A NGF SYT1 FGF20 RASAL1 BMP6 GRIP1 AP2A1 DBNL ANAPC2 STK25 DBN1 PLXNB3 PACSIN1 BDNF DVL2 HMG20B CUX1 MARK2 CRABP2 ITPKA ARHGEF2 METRN OBSL1 NDRG4 PRPF19 CPNE6 DDX56 TUBB2B NEFL PLXNA4 SCARF1 GDF7 NCKIPSD RNF157 GATA2 TWF2 ARHGDIA STK11 GDI1 EPHA3 DVL3 AMIGO1 PLXNA2 FYN ARHGAP35 NLGN1 GPC2 MUL1 CSNK1D PTK2B MEGF8 FE…
GO_CALCIUM_ION_REGULATED_EXOCYTOSIS	0.0081848	0.112881	0.38073	-0.396191	-1.54018	63	CACNA1I TRIM9 CACNA1G RPH3AL SDF4 RAB3A CACNA1H SYT1 VAMP2 NOTCH1 CDK5R2 CDK5 SYT8 CADPS2 DOC2A CADPS STX1B ARF1 SYT5 SYT10 STXBP1 UNC13A STX1A RAPGEF4 SCAMP5 SYT15 SYT3 BAIAP3 SYT11
GO_MITOCHONDRIAL_CYTOCHROME_C_OXIDASE_ASSEMBLY	0.00816592	0.112881	0.38073	-0.559964	-1.74574	22	COA8 PET117 TIMM21 SURF1 COA1 COX16 COX19 TACO1 OXA1L COA4 COX17 SCO1 COA3 PET100 COX20 BCS1L
GO_REGULATION_OF_LEUKOCYTE_MEDIATED_IMMUNITY	0.00820593	0.112881	0.38073	0.278272	1.3736	208	IL6 IL1B CXCL6 HMOX1 IL20RB SERPINB4 IL10 IL13 IL12B STX7 C12orf4 RSAD2 TNF CD28 STAP1 NLRP3 FCGR2B PLA2G3 IL23R AP1G1 IL13RA2 HAVCR2 CD84 CD177 CLNK IL21 SERPINB9 FCER2 TFRC CR1 SHLD2 IL18 IL1R1 NOS2 VAMP7 DHX36 IL12A PDPK1 MAP3K7 IL2 DDX21 CLEC12B SHLD3 KIR2DL4 BCR CLCF1 ITGAM BTK THOC1 P2RX7 FCER1G NDFIP1 PPP3CB
GO_RNA_PHOSPHODIESTER_BOND_HYDROLYSIS_ENDONUCLEOLYTIC	0.00815187	0.112881	0.38073	-0.374902	-1.52527	80	ENDOG RPP21 ABT1 BOP1 RRS1 POP7 KRI1 RPS21 SND1 NUDT16L1 PIWIL1 TBL3 RNASEK ENDOV AGO2 TSEN34
GO_REGULATION_OF_MRNA_SPLICING_VIA_SPLICEOSOME	0.00831576	0.114086	0.38073	-0.344734	-1.47134	106	CIRBP CELF3 RBFOX3 PUF60 FXR2 PTBP1 SFSWAP CELF5 SNRNP70 SRSF9 DAZAP1 RBM42 ZBTB7A HNRNPA1 U2AF2 PRPF19 SRRM4 ZC3H10 RNPS1 RBM8A KHDRBS2 SF1 CELF4 SRSF5 RBM10 HNRNPL KHDRBS3 C1QBP SART3 JMJD6 HMX2 SF3B4 NOVA1
GO_NCRNA_TRANSCRIPTION	0.00834017	0.114116	0.38073	-0.348851	-1.48595	104	POLR2L NOP53 CELF3 GTF3C5 BRF1 POLR2E INTS11 SMARCA4 GTF2F1 POLR2J POLR2H PIH1D1 MEPCE POLR2C SNAPC2 SNAPC4 GTF3C4 GTF3C1 TCOF1 IPPK POLR2G INTS9 SRRT INTS1 POLR2A TP53 NPM3 CDK9 INTS5 ELL POLR2I
GO_PROTEIN_DNA_COMPLEX_SUBUNIT_ORGANIZATION	0.0083657	0.114161	0.38073	-0.297911	-1.39645	200	TRAPPC12 CHD5 MCM7 BRF1 BRF2 SMARCD3 BRD2 CENPV SMARCA4 ZNHIT1 RPS27A SWI5 PIH1D1 WNT10B GRWD1 NAA60 PIWIL1 NAP1L4 RPL23 CHAF1A UBA52 ERCC2 ASF1B RPA2 PADI4 PSMC5 ANP32B PSMC3 SET MIRLET7I DAXX MIS18A PTMA TP53 HIRA SOX12 CDT1 SMARCD1 THRA SMARCD2 MCM2 HNF1B UBTF DMAP1 PAF1 CENPT RPA1 CENPO SART3 SRCAP DDB2 BAZ2A HMGB2 RAD52 CENPA TSPYL2 VPS72 NFE2 PSMC4 UBB CENPH SUPT6H
GO_GLIOGENESIS	0.00851072	0.115832	0.38073	-0.278231	-1.36812	289	ADCYAP1 MAPT EEF2 NDRG1 RNF112 CNTN2 SHH GAP43 EIF2B4 DLX2 NSUN5 SCRIB OLIG1 NLGN3 APCDD1 SOX13 EMX1 HES5 BNIP3 CDKN2C ASCL2 TGFB1 WASF3 AKT1 METRN NOTCH1 MATN2 ADORA2A DLL1 AKT2 PRPF19 TTBK1 GSTP1 CDK5R2 ERCC2 EIF2B2 GPC1 CDK5 GJC2 BIN1 ID4 NOG PHGDH SUN2 DRD1 MBD1 EIF2B5 PAX6 NR1D1 RNF10 ABCA2 ABL1 MMP24 FA2H PTK2B TERT AZU1 NKX2-2 LEF1 CHRM1 FPR2 ZMIZ1 NKX2-1 EGFR PRX SIRT2 TSPO SKI RELA VTN D…
GO_HYDROGEN_PEROXIDE_CATABOLIC_PROCESS	0.00857033	0.116334	0.38073	0.481706	1.65179	29	HP PRDX1 DUOX2 HBM PRDX3
GO_POSITIVE_REGULATION_OF_ACUTE_INFLAMMATORY_RESPONSE	0.00873052	0.117929	0.38073	0.480555	1.64785	29	IL6 IL1B TNFSF11 OSM TNF PTGS2 CCR7 C2CD4B C2CD4A IL6ST BTK FCER1G
GO_REGULATION_OF_DEVELOPMENTAL_GROWTH	0.00873381	0.117929	0.38073	-0.266118	-1.32324	322	MAPT FSTL4 PIN1 GSK3A HTRA2 PHLDA2 EPHA7 REG1A NGF GAMT SYT1 FGF20 RASAL1 PRL DBNL HSF1 ANAPC2 DBN1 BDNF NPY1R STAT5B MYH6 DUSP9 MAEL MAP2 CRABP2 AKT1 NOTCH1 DNM2 DLL1 NPPC CPNE6 SEMA3E CDK5 PLXNA4 NOG ATRN JARID2 SEMA5B RNF157 TWF2 ARHGAP4 KCNK2 SEMA6C GDI1 HLX YY1 FOXS1 FOXC2 DDX39B DRAXIN ABL1 AGRN DIO3 MUL1 MEGF8 SEMA4A IFRD1 MIR25 SOX15 ISLR2 TRIM46 HNF1B SPTBN4 SEMA4C SEMA4F PRKN FGF9 SEMA4…
GO_POSITIVE_REGULATION_OF_SMOOTH_MUSCLE_CELL_PROLIFERATION	0.00875702	0.117932	0.38073	0.352833	1.53716	89	NR4A3 IL6 HMOX1 SERPINF2 AGT IL10 MDM2 STAT1 IL13 HPGD IGF1 TNF EREG MYB HBEGF PTGS2 MIR221 MAP3K5 IL18 NOX1 AKR1B1 THBS1 MMP2
GO_EMBRYONIC_SKELETAL_SYSTEM_MORPHOGENESIS	0.00889177	0.11824	0.38073	-0.355227	-1.49629	96	HOXA11 HOXD10 HOXA9 SLC39A3 HOXD3 COL2A1 HOXB9 DLX2 HOXD4 HOXB2 WNT9B HOXD9 HOXA7 HOXB8 HOXA6 GSC NDST1 HOXC9 HOXB5 NOG FOXC2 DSCAML1 MEGF8 OSR1 HOXB3
GO_KERATINOCYTE_PROLIFERATION	0.00885185	0.11824	0.38073	0.428428	1.58785	44	AREG HAS2 CD109 EREG KLK8 ZFP36 NOTCH2 CASK INTU SDR16C5 TP63 PTPRK IRF6 STXBP4 YAP1 FGF7 EFNB2
GO_MODULATION_BY_HOST_OF_SYMBIONT_PROCESS	0.00889182	0.11824	0.38073	0.37532	1.50656	60	CRP CCL4 POU2F3 CCL3 SUGT1 RAB9A VAPA LTF ANXA2 CCL8 SP1 ZC3H12A HMGA2 MIR221 EP300 FBXL2 CSF1R CHD1 FMR1 EIF2AK4
GO_OPIOID_RECEPTOR_SIGNALING_PATHWAY	0.00884442	0.11824	0.38073	-0.700002	-1.71681	10	SYP SIGMAR1 OGFR PPP1R9B ADCY8
GO_POSITIVE_REGULATION_OF_FATTY_ACID_BIOSYNTHETIC_PROCESS	0.00898724	0.11824	0.38073	0.575174	1.73533	19	IL1B ANXA1 ABCD2 APOC2 PLA2G3 NR1H3 CD74 PTGS2
GO_POSITIVE_REGULATION_OF_TYPE_2_IMMUNE_RESPONSE	0.00894839	0.11824	0.38073	0.589898	1.73994	16	IL6 IDO1 RSAD2 NLRP3 CD74 IL18
GO_PRIMARY_ALCOHOL_BIOSYNTHETIC_PROCESS	0.00898537	0.11824	0.38073	-0.682422	-1.78837	12	CACNA1H CLCN2 DGKQ BMP6 WNT4
GO_REGULATION_OF_CYTOKINE_PRODUCTION_INVOLVED_IN_IMMUNE_RESPONSE	0.00891514	0.11824	0.38073	0.363211	1.54373	80	NR4A3 IL6 IL1B HMOX1 IL10 IRAK3 RSAD2 TNF NLRP3 CD74 CLNK IL18 IL1R1 DHX36 MAP3K7 DDX21 KIR2DL4 CD36 BTK FCER1G GPRC5B SEMA7A MALT1 DDX58 SCIMP
GO_TOLL_LIKE_RECEPTOR_SIGNALING_PATHWAY	0.00894918	0.11824	0.38073	0.299926	1.42737	144	TLR10 S100A9 UBE2D1 ACOD1 ESR1 APPL2 TLR7 S100A8 LTF IRAK3 IRF4 WDFY1 TLR2 RSAD2 NFKBIA CTSL NR1H3 PIK3AP1 HAVCR2 DDX3X BIRC3 TNFAIP3 OTUD4 CTSS TLR6 TLR5 APPL1 FGA TAB3 CHUK TAB2 PDPK1 MAP3K7 PIK3C3 CD36 IRAK4 CTSK TLR8 ITGAM BTK PTPN22 PJA2 LY96 MAPKAPK2 PELI1 CTSB TLR1 SCIMP RAB7B UBE2D3 RAB11FIP2 CD14
GO_REGULATION_OF_AXONOGENESIS	0.00901274	0.118272	0.38073	-0.299298	-1.39994	184	MAPT FSTL4 EPHB3 CNTN2 BRSK1 EPHA7 NGF BRSK2 DBNL ANAPC2 STK25 DBN1 GRIN1 PLXNB3 BDNF MAP2 MARK2 CRABP2 METRN DNM2 TUBB2B NEFL SEMA3E CDK5 PLXNA4 SEMA5B TWF2 ARHGAP4 ARHGDIA STK11 SEMA6C GDI1 AMIGO1 PLXNA2 ARHGAP35 DRAXIN ABL1 MEGF8 LINGO1 SEMA4A IFRD1 ISLR2 TRIM46 ROBO1 SEMA4C SEMA4F ZSWIM5 SEMA4D MAP1B OLFM1 ZSWIM8 RTN4R SEMA3G DAB1 EPHA4 NDEL1 MAG CDH4 KIAA0319 LRP4 SEMA3B WNT3A MAP2K1 RND2 RO…
GO_NEGATIVE_REGULATION_OF_RECEPTOR_SIGNALING_PATHWAY_VIA_STAT	0.00907825	0.118525	0.38073	0.538854	1.68993	22	PIBF1 PTPN2 LEPROT PARP14 INPP5F SOCS3 PPP2CA PTPRT SOCS2 SOCS1 SH2B3 GGNBP2
GO_REGULATION_OF_ANTIGEN_PROCESSING_AND_PRESENTATION	0.00907825	0.118525	0.38073	0.556042	1.69863	20	HLA-DOA FCGR2B HLA-DOB CD74 FGL2 CCR7 THBS1 TREM2 CD68
GO_NEGATIVE_REGULATION_OF_PROTEIN_BINDING	0.00931131	0.12126	0.38073	-0.348797	-1.48526	103	PIN1 TLE5 ZFPM1 DVL1 SYMPK GPSM1 STUB1 LRPAP1 ATP2A3 RACK1 CRMP1 GTF2F1 CARD18 BAX MAP2 AKT1 TTBK1 WFIKKN2 PPP1CA NOG ADIPOQ PEX14 DTNBP1 NES ID1 GOLGA2 LEF1 CFHR2 CFHR5 RUVBL2 CAMK1 MAPK3 AURKB ADAM15 CCM2L
GO_LONG_TERM_SYNAPTIC_POTENTIATION	0.00943301	0.122534	0.38073	-0.36271	-1.49309	84	CRTC1 GRIN2C MPP2 NRGN SLC8A2 ADCY1 CHRNA7 VAMP2 CRHR2 NLGN3 NSG1 RGS14 ADORA2A MECP2 SCGN DRD1 NLGN1 ABL1 LRRTM1 SNAP47 PTK2B SHANK1 PRKCZ SNAP25 RELN GRIN2B GRIN2D ADCY8
GO_METANEPHRIC_TUBULE_MORPHOGENESIS	0.00948999	0.122793	0.38073	-0.686523	-1.75145	11	WNT9B WNT4 HES5 PKD1 PAX2 CXCR2 PAX8
GO_REGULATION_OF_GLUCOSE_METABOLIC_PROCESS	0.00952476	0.122793	0.38073	-0.342466	-1.48029	113	KHK ERFE WDR5 GSK3A FOXA2 PHLDA2 DGKQ INPP5K TFF3 DGAT2 FBP1 FAM3A BAD SDHAF3 AKT1 GPT AKT2 PPP1CA ADIPOQ MIR210 TP53 PPP1R3E POMC MLYCD FOXK2 GPLD1 MAEA DUSP12 FOXK1 PRKN MIDN PPP1R3C ESRRB CLK2 PPP1R3G SORBS1 RGN PGP NFE2L1 SESN2 PHKG2 SLC45A3 DDB1 IGF2 LEP KAT2A PPARGC1A C1QTNF12 IGFBP4 GNMT
GO_REGULATION_OF_KERATINOCYTE_PROLIFERATION	0.00951075	0.122793	0.38073	0.46206	1.6259	33	AREG HAS2 CD109 ZFP36 NOTCH2 CASK INTU TP63 PTPRK STXBP4 YAP1 FGF7 EFNB2
GO_NEGATIVE_REGULATION_OF_IMMUNE_EFFECTOR_PROCESS	0.00978596	0.125844	0.38073	0.323277	1.49784	120	HMOX1 IL20RB SERPINB4 IL10 ANXA1 DUSP10 RIOK3 IRAK3 TNF FCGR2B TSPAN6 IL13RA2 SLAMF8 HAVCR2 FGL2 CD84 ZC3H12A IL2RA SERPINB9 APPL1 CD22 CR1 TRAF3IP1 ZPBP2 ITCH SOCS5 PGLYRP3 IL2 CLEC12B KIR2DL4 BCR RC3H2 PPM1B VSIG4 THOC1 NDFIP1 PPP3CB LGALS3
GO_CELLULAR_AMINO_ACID_BIOSYNTHETIC_PROCESS	0.0099491	0.126133	0.38073	-0.371643	-1.51201	80	NAT8L ILVBL GLS2 ASPG NAGS PSAT1 GPT2 PYCR3 BCAT2 PLOD3 ABAT PSPH GPT SHMT2 RIMKLA PHGDH MRI1 PSPHP1 ASNS CAD PAH PYCR2 PYCR1
GO_INTERFERON_GAMMA_MEDIATED_SIGNALING_PATHWAY	0.00994029	0.126133	0.38073	0.349137	1.52106	89	TRIM31 IFI30 PTPN2 STAT1 GBP1 OAS1 IRF8 IRF4 HLA-DQA1 PARP9 VCAM1 HLA-DQB1 NMI NR1H3 PARP14 SUMO1 HLA-DPA1 IFNGR2 HLA-DRA SOCS3 OAS2 TRIM34 CIITA SP100 TRIM22 IRF6 OAS3 JAK2 IFNG MT2A SOCS1 HLA-DPB1 HLA-DRB1 FCGR1A
GO_MACROMOLECULE_DEACYLATION	0.00998054	0.126133	0.38073	-0.337183	-1.44189	107	MAPT MIER2 ABHD17A AKAP8L SIRT6 HDAC4 ZNHIT1 RCOR2 HDAC5 MTA1 SIN3B AKAP8 BRMS1 C6orf89 PRKD2 NOTUM SIRT3 HDAC3 HDAC7 UCN PHB PINK1 TP53 PER1 CCAR2 SPHK2 SIRT2 CTBP1 SKI RCOR1 ZBTB7B TADA3 BAZ2A FLNA RBM14 ABHD16A PPT2 FRY TPPP
GO_NEUROTRANSMITTER_TRANSPORT	0.00997795	0.126133	0.38073	-0.293352	-1.40106	222	SYP TRIM9 CPLX2 CPLX1 RAB3A DVL1 ADCY1 BRSK1 NOS1 SYT1 SLC6A11 SCRIB VAMP2 SYN1 SLC6A13 SNPH SV2A CALM3 CACNA1B ADORA2A TOR1A SEPTIN5 P2RX1 CDK5 CACNB2 PIP5K1C LIN7B NAPA SYT8 DRD1 CADPS2 DTNBP1 RIMS4 NLGN1 DOC2A SLC1A7 SLC6A8 SNAP47 GIT1 CADPS FLOT1 SLC29A1 NCS1 STX1B GRM4 PPFIA3 SYT5 BACE1 PPFIA2 SYT10 APBA1 STXBP1 SLC6A17 PRKN SNAP25 KCNC4 STXBP2 SLC29A4 UNC13A P2RY4 GPER1 APBA2 STX1A DRD4 CSP…
GO_REGULATION_OF_CELL_SIZE	0.00989176	0.126133	0.38073	-0.307726	-1.4313	179	MAPT SLC12A9 FSTL4 RPTOR LAMTOR4 EPHA7 RAP1GAP2 NGF AQP1 E2F4 DBNL ANAPC2 DBN1 BDNF MAP2 CRABP2 AKT1 DNM2 SEMA3E CDK5 PLXNA4 UCN SEMA5B TWF2 ARHGAP4 DEPTOR SEMA6C GDI1 AQP11 DRAXIN ABL1 SLC12A2 MEGF8 SEMA4A IFRD1 VAV2 ISLR2 TRIM46 SEMA4C SEMA4F AKT1S1 SEMA4D MAP1B OLFM1 SLC12A5 RTN4R SEMA3G CDK4 NDEL1 MAG CDH4 KIAA0319 SEMA3B WNT3A RND2 PRR16 SLC26A5 SEMA6D NRCAM CAV3 WNT3 MSN CLN3 ADD1 SEMA5A WD…
GO_RETINAL_METABOLIC_PROCESS	0.00985811	0.126133	0.38073	0.601971	1.73436	15	BCO1 RDH10 ALDH1A2 BCO2 CYP27C1 SDR16C5
GO_SYNAPTIC_VESICLE_CLUSTERING	0.00984736	0.126133	0.38073	-0.596714	-1.67946	16	RAB3A BRSK1 SYN1 BRSK2 NLGN3 NLGN1
GO_AXONAL_TRANSPORT	0.0100349	0.126509	0.38073	-0.397555	-1.52977	59	MAPT AP3B2 KIF5C MGARP BLOC1S3 UCHL1 KIF5A MAP2 KIF1A NEFL HAP1 AP3D1 SPG7 DTNBP1 MAPK8IP3 DYNC1H1 BLOC1S4 TRIM46 TMEM108 BLOC1S1 KIF1C
GO_IMMUNOGLOBULIN_SECRETION	0.0101138	0.12666	0.38073	0.546517	1.69708	21	IL6 XBP1 TNFSF13B TNF CD40LG CD22 POU2F2 IL2
GO_POSITIVE_REGULATION_OF_CYTOKINE_PRODUCTION_INVOLVED_IN_IMMUNE_RESPONSE	0.0101607	0.12666	0.38073	0.393177	1.55226	54	NR4A3 IL6 IL1B RSAD2 NLRP3 CD74 CLNK IL18 IL1R1 DHX36 MAP3K7 DDX21 KIR2DL4 CD36 FCER1G GPRC5B SEMA7A MALT1 DDX58 SCIMP
GO_POSITIVE_REGULATION_OF_RNA_SPLICING	0.0101603	0.12666	0.38073	-0.468452	-1.61456	35	CIRBP CELF3 SNRNP70 DAZAP1 U2AF2 PRPF19 POLR2A CELF4 SRSF5 HMX2 SF3B4 RBM22 SNW1 NUP98 HABP4 ERN1 NCL
GO_REGULATION_OF_AUTOPHAGY_OF_MITOCHONDRION	0.0101703	0.12666	0.38073	-0.442695	-1.59784	43	TOMM7 CDC37 GSK3A HTRA2 MFN2 BNIP3 RNF41 HAX1 HK2 PINK1 TP53 MUL1 ATP13A2 TSPO PARL CAMKK2 PRKN
GO_TYPE_2_IMMUNE_RESPONSE	0.0100782	0.12666	0.38073	0.442642	1.5906	37	IL6 IL31RA IL10 IDO1 ANXA1 RSAD2 NLRP3 CD74 IL18 SOCS5 DENND1B BATF NDFIP1
GO_NLS_BEARING_PROTEIN_IMPORT_INTO_NUCLEUS	0.0103024	0.127995	0.38073	0.568803	1.71611	19	KPNA7 KPNA3 KPNA4 RANBP2 CBLB IPO5 KPNA6 RGPD5 NUP54 KPNA5 RGPD8 RGPD1 RGPD3
GO_NEUROEPITHELIAL_CELL_DIFFERENTIATION	0.0104533	0.129244	0.38073	-0.422852	-1.57816	53	INSM1 DLX3 TPRN SCRIB WNT4 EMX1 HES5 JAG2 LHFPL5 NOTCH1 MYCL DLL1
GO_POSITIVE_REGULATION_OF_LYMPHOCYTE_DIFFERENTIATION	0.0104282	0.129244	0.38073	0.329422	1.49387	104	IL1B NFKBIZ LILRB4 ANXA1 DUSP10 XBP1 IL12B CD83 EGR3 NLRP3 IL23R RHOA CD74 MYB IL2RA IL7 IL1A MMP14 IL18 AP3B1 BTN2A2 RUNX1 AXL IL15 IL12A SOCS5 IL2 CBFB IFNG BTK CD80 SOCS1 VNN1 MALT1 IL36B CD86
GO_LIPID_LOCALIZATION	0.0104812	0.129277	0.38073	0.244183	1.29684	398	IL6 SERPINA5 IL1B NKX3-1 CRP SLCO1B3 TNFSF11 AGT SLC51A ABCC2 SOAT1 GRAMD1C AGTR2 ABCA13 NPC1 PTPN2 NUS1 PLTP APOO CPT1B PLSCR1 ANXA1 APOL2 SCP2 PLIN2 ABCD2 SLCO1B1 OSBPL3 ATP8B4 ABCA5 ABCG8 TNF APOC2 OXT ABCA1 ITGAV TMF1 PLA2G3 ANO3 NFKBIA ANXA2 APOL6 NR1H3 PNPLA8 PDZD8 PLA2G2F APOC3 PPARA MYB ABCB11 TMEM30A APOL1 ZC3H12A MSR1 CDS1 ITGB3 ATP10D STX12 ACSL1 PITPNB PLA2G2D SLC27A2 PLA2G10 UGCG SLC…
GO_NEGATIVE_REGULATION_OF_AXON_EXTENSION	0.0107164	0.131609	0.38073	-0.440465	-1.58979	43	MAP2 SEMA3E CDK5 SEMA5B ARHGAP4 SEMA6C DRAXIN SEMA4A IFRD1 TRIM46 SEMA4C SEMA4F SEMA4D RTN4R SEMA3G MAG KIAA0319 SEMA3B WNT3A SEMA6D WNT3 SEMA5A SEMA3F TNR MT3 SEMA3A SEMA6B
GO_O_GLYCAN_PROCESSING	0.0107216	0.131609	0.38073	0.384428	1.5407	59	B3GNT5 GCNT1 MUC4 GCNT3 CHST4 GALNT6 B4GALT5 MUC2 MUC16 MUC5AC ST6GAL1 MUC5B C1GALT1C1 GALNT1 C1GALT1 GXYLT1 ST3GAL3 GALNT7 MUC7 GALNT14 GXYLT2 MUC12 B3GNT2 MUC21 MUC15
GO_IRON_ION_HOMEOSTASIS	0.010783	0.132047	0.38073	0.360379	1.53169	80	TF HMOX1 CP HAMP SLC11A2 HIF1A STEAP2 HEPHL1 LTF STEAP1 NCOA4 ATP6V1A SRI ALAS2 STEAP3 TFRC MELTF PICALM FTL GLRX3 SLC25A37 IREB2 IFNG NDFIP1 CAND1 SLC40A1
GO_PURINE_NUCLEOSIDE_TRIPHOSPHATE_METABOLIC_PROCESS	0.0108496	0.132546	0.38073	-0.355513	-1.46461	83	ATP5F1D CYC1 NME3 ANTKMT COX5B ENO1 UQCC3 DGUOK NUDT1 TGFB1 PID1 NME2P1 ATP5ME GUK1 ATP5MC2 ATP5MF ITPA PINK1 NME4 NUDT2 ATP5F1B RAN IMPDH2 SPHK2 IMPDH1 NME1 ATP5MC3 ATP5F1A
GO_NEGATIVE_REGULATION_OF_MRNA_PROCESSING	0.0108936	0.132767	0.38073	-0.482794	-1.62838	31	PTBP1 SFSWAP SRSF9 RBM42 NELFE U2AF2 RNPS1 SUPT5H CELF4 CDK9 RBM10 HNRNPL C1QBP
GO_PROTEOGLYCAN_BIOSYNTHETIC_PROCESS	0.0109761	0.13314	0.38073	-0.379013	-1.47342	64	HS3ST5 NDST4 CHPF2 XYLT2 CHST12 B3GAT3 B3GALT6 BCAN CHST7 B3GAT1 ACAN NDST1 CYTL1 CHST8 CHST14 CHSY3 EXTL3 EXT2 CHST13 CSPG5 HS6ST1 PXYLP1 CANT1 EXT1 CSPG4 VANGL2 HS6ST2 CHST10
GO_REGULATION_OF_AUTOPHAGY_OF_MITOCHONDRION_IN_RESPONSE_TO_MITOCHONDRIAL_DEPOLARIZATION	0.0109739	0.13314	0.38073	-0.595834	-1.65447	15	TOMM7 CDC37 HTRA2 MFN2 HK2 PINK1 MUL1 PRKN
GO_CELL_FATE_SPECIFICATION	0.011137	0.134457	0.38073	-0.351294	-1.4726	93	APC2 HOXA11 ETV2 HOXD10 SHH FOXA2 TBX10 MIAT FKBP8 GSC NOTCH1 DLL1 MNX1 PAX6 ISL2 POU5F1 IHH NKX2-2 HNF1B PTCH2 TBX21 TBX3 SOX18 TBX1 MESP1 PAX2 GLI2 TBX2 DMRTA2 OLIG2 WNT3A SOX6 GLI3
GO_REGULATION_OF_MONOCYTE_CHEMOTAXIS	0.0111252	0.134457	0.38073	0.514076	1.6921	25	CXCL10 MOSPD2 S100A7 SLAMF8 DEFB124 PLA2G7 ANO6 CXCL17 NBL1 LGMN DUSP1 SERPINE1 S100A14
GO_ACTIVATION_OF_JANUS_KINASE_ACTIVITY	0.0112328	0.135289	0.38073	0.628135	1.75927	14	PIBF1 AGT PRLR IL12B IL23R JAK2 SOCS1
GO_SYNAPSE_ORGANIZATION	0.0112587	0.135289	0.38073	-0.24909	-1.26518	422	CAMK2B MAPT ADGRB1 C1QL1 EPHB3 PIN1 BSN DOK7 SLIT1 ABHD17A NDRG1 RAB3A DVL1 SEZ6L CHRNB1 ADD2 IGSF9B CNTN2 LRFN1 SLC8A2 GAP43 EPHA7 DLGAP3 PCDH8 CHRNA7 EGLN1 SYN1 NLGN3 DBNL ANAPC2 CEL BCAN CAMKV DBN1 GPHN SHISA6 GRIN1 BDNF DCTN1 ITPKA WASF3 ADGRL1 LINGO2 OBSL1 ACHE KIF1A NEFL SEMA3E CDK5 MECP2 CACNB2 MDGA1 SEZ6 PCDHB5 DRD1 IGFN1 AMIGO1 FLRT2 FYN NLGN1 ABL1 AGRN LRRTM1 LRFN4 ADGRB3 FZD9 DMPK CLST…
GO_DEFENSE_RESPONSE_TO_GRAM_POSITIVE_BACTERIUM	0.0113624	0.135898	0.38073	0.362703	1.51016	72	IL6 CRP PGLYRP4 KRT6A LYZ TLR2 TNF DEFB1 NLRP3 RNASE7 HAVCR2 C5AR1 PLA2G2A C10orf99 ADAM17 RNASE3 IL12A PGLYRP3 DMBT1 CD36 GBP4 P2RX7 MR1 LYG2 GBP2 PLA2G1B
GO_KETONE_BIOSYNTHETIC_PROCESS	0.0113372	0.135898	0.38073	-0.440734	-1.56531	41	CACNA1H CLCN2 DGKQ TPI1 BMP6 WNT4 COQ6 COQ8A UBIAD1 STARD3 NDUFA9 ADM FDXR DKKL1
GO_MONOCARBOXYLIC_ACID_TRANSPORT	0.0114456	0.136532	0.38073	0.288773	1.38623	162	IL1B SLCO1B3 TNFSF11 SLC38A5 SLC51A ABCC2 AGTR2 CPT1B ANXA1 PLIN2 ABCD2 SLCO1B1 SLC16A4 OXT PLA2G3 PNPLA8 PLA2G2F PPARA ABCB11 SLC16A3 ACSL1 PLA2G2D SLC27A2 PLA2G10 SLCO2B1 PLA2G2C PLA2G2A SLC10A5 SLC10A2 NOS2 SLCO1C1 SLC16A6 THBS1 CASR SLC38A7 SLC9A3R1 ACSL4 PLA2G4A CD36 ACSL3 NF1 SLC10A4 P2RX7 SLC2A1 DRD2 BDKRB2 SLC10A7 SLC5A8
GO_RESPONSE_TO_INTERLEUKIN_1	0.0114686	0.136532	0.38073	0.283027	1.39215	198	CHI3L1 IL6 MAP3K8 IL1B NKX3-1 ABCC2 CCL4 ACOD1 CCL3 HAS2 GBP1 HIF1A ANXA1 CD38 CCL18 SELE IRAK3 CXCL8 PSMA1 ADAMTS12 HNMT CCL16 NFKBIA GCLC VRK2 GBP3 KMO CCL8 IL17A AKAP12 PSME4 EGR1 PSMA2 ZC3H12A OTUD4 PSMD12 IL1A TAB3 CHUK IL1R1 ST18 CCL2 TFPI CCL15 TAB2 CCL25 SNCA MAP3K7 PSMB2 PSMD10 IRAK4 MTHFR PSMA4 MYLK3
GO_REGULATION_OF_MEMBRANE_REPOLARIZATION	0.0115307	0.136954	0.38073	0.457004	1.6081	33	SCN1B KCNE5 ZMPSTE24 KCNA5 KCNE4 SCN5A KCNJ2 DLG1 AKAP6 KCNE1B RNF207
GO_REGULATION_OF_WNT_SIGNALING_PATHWAY	0.0115721	0.137128	0.38073	-0.260284	-1.30841	363	BARX1 APC2 PIN1 TLE5 CSNK1G2 DVL1 TMEM198 PSMD9 PSMB6 SHH PSMF1 WNK2 GSK3A KREMEN2 SMARCA4 RACK1 RNF220 WNT10B LGR6 APCDD1 DAPK3 NLE1 SHISA6 DVL2 GPC5 ATP6V0C PSMD13 IGFBP6 TGFB1 GSC NPHP4 NOTCH1 LZTS2 TLE3 CTDNEP1 PPP2R1A NOTUM PSMB4 LMBR1L PPP1CA MAD2L2 PSMB7 PFDN5 NOG CSNK2A1 PSMC5 PSMC3 STK11 IGFBP2 AXIN1 PSMD4 DVL3 WIF1 DRAXIN ABL1 PSMD3 FZD9 WWOX CSNK1D TERT PSMA6 PSMD8 MIR145 PSMC1 DKK4 LE…
GO_NEGATIVE_REGULATION_OF_DEFENSE_RESPONSE	0.0116428	0.137648	0.38073	0.274228	1.35626	216	SAA1 IL20RB SERPINB4 IL10 GPR31 ACOD1 PTPN2 VPS35 IL13 APPL2 IL22RA2 PROC DUSP10 IFI16 RIOK3 ABCD2 RB1 IL12B IGF1 IRAK3 DCST1 PSMA1 NLRP3 SERPINF1 FCGR2B TSPAN6 NMI NR1H3 PARP14 PPARA SLAMF8 HAVCR2 FGL2 ZC3H12A TNFAIP3 IL2RA MIR221 SERPINB9 SOCS3 MIR205 SAMHD1 CR1 NT5E OTULIN TRAF3IP1 CYP19A1 ITCH SMAD3 SOCS5 IL2 CLEC12B KIR2DL4 BCR KLF4
GO_NEGATIVE_REGULATION_OF_CELLULAR_PROTEIN_CATABOLIC_PROCESS	0.0118155	0.139201	0.38073	-0.364357	-1.48831	81	NOP53 RPS7 DDRGK1 ATRAID SHH PSMF1 SGTA RPL5 NELL1 FURIN RPL23 UBXN1 RPL11 BAG6 OS9 QRICH2 LAPTM4B CSNK2A1 TRIM39 AQP11
GO_POSTSYNAPTIC_SPECIALIZATION_ASSEMBLY	0.0118285	0.139201	0.38073	-0.570643	-1.73697	20	LRFN1 GAP43 NLGN1 LRRTM1 LRFN4 SHANK1 LRRC4B NRXN2 NTNG2 CBLN1 NLGN2 NRXN1 SHANK2
GO_EXOCYTIC_PROCESS	0.0119916	0.140799	0.38073	-0.354187	-1.45915	83	CPLX2 CPLX1 RAB3A RAB3C RAB3D SYT1 RABEPK SCRIB SNPH SV2A YKT6 SEPTIN5 P2RX1 NAPA CADPS2 NLGN1 SNAP47 STX1B PPFIA3 STXBP1 SNAP25 VPS33B STXBP2 UNC13A STX1A NAPB VPS18 VAMP1
GO_VITAMIN_BIOSYNTHETIC_PROCESS	0.0122114	0.143052	0.38073	0.539194	1.67434	21	IL1B BCO1 PLTP AKR1A1 TNF RFK
GO_PERIPHERAL_NERVOUS_SYSTEM_DEVELOPMENT	0.0123723	0.144607	0.38073	-0.364154	-1.46935	77	ADGRB1 HOXD10 NDRG1 HAPLN2 GSTM3 NGF SCN8A HOXD9 BDNF AKT1 AKT2 GPC1 CDK5 PLXNA4 ISL2 FA2H NFASC PRX SIRT2 ONECUT2 SKI RELA HAND2 NEUROG3 ADAM22
GO_POSITIVE_REGULATION_OF_ALPHA_BETA_T_CELL_ACTIVATION	0.0124411	0.145081	0.38073	0.368052	1.48722	62	NFKBIZ HSPH1 ANXA1 IL12B CD83 CD28 NLRP3 IL23R RHOA MYB IL18 AP3B1 RUNX1 IL12A SOCS5 CBFB EBI3 IFNG PTPN22 CD80 SOCS1 MALT1 CD86
GO_TRNA_WOBBLE_BASE_MODIFICATION	0.0125222	0.145695	0.38073	-0.548471	-1.69116	21	CTU1 CTU2 ELP5 GTPBP3 URM1 ALKBH1
GO_CEREBRAL_CORTEX_GABAERGIC_INTERNEURON_DIFFERENTIATION	0.0125887	0.146137	0.38073	-0.686089	-1.68269	10	CNTN2 DLX2 DRD1 RAC3 NKX2-1 LHX6 DLX1
GO_POSITIVE_REGULATION_OF_PROTEIN_KINASE_B_SIGNALING	0.0129106	0.149536	0.38073	0.286454	1.37509	162	CHI3L1 CSF3 TNFSF11 BAG4 AREG F3 KLB CCL3 OSM ESR1 TNF CD28 STOX1 EREG CD19 AKR1C2 P2RY12 PIK3AP1 ITSN1 MYOC LCK HBEGF NRG4 TGFA PIK3CB MIR221 HSP90AA1 GCNT2 CCR7 IL18 LRP2 THBS1 AXL ERBB4 IGF1R ERBB3 PIK3CA FAM110C CD80 FGFR1 RASD2 TGFBR1 CD86 EPGN OSBPL8 IL26 MST1R MET ITGB1 FGF7 ICOS STK3 RICTOR FRS2
GO_AMINO_SUGAR_CATABOLIC_PROCESS	0.0130382	0.149998	0.38073	0.617265	1.68749	13	CHI3L1 CTBS CHIT1 NPL CHI3L2 CHIA GNPDA2
GO_CYCLIC_NUCLEOTIDE_MEDIATED_SIGNALING	0.0129996	0.149998	0.38073	-0.291194	-1.36778	197	ADCYAP1 ADGRB1 PRKAR1B RUNDC3A CALCA CDC34 ADRA2C APLP1 CALCB ADCY1 ADCY5 GSK3A CHGA NOS1 S1PR5 MAPK7 DGKQ PDE9A AQP1 EPHA5 OR51E2 S1PR4 ADGRL1 ADORA2A RAMP1 NPPC ADM LPAR2 PTGER3 GAL MC1R UCN RNF157 DRD1 PDE2A TBXA2R ADGRD2 GPR3 ADGRB3 PTK2B
GO_POSITIVE_REGULATION_OF_PROTEIN_SUMOYLATION	0.0130301	0.149998	0.38073	-0.628828	-1.70114	13	TOLLIP PIAS4 HDAC4 MUL1 SAE1 UBE2I
GO_MISMATCH_REPAIR	0.0131052	0.150095	0.38073	-0.464903	-1.61282	36	POLD2 PMS2P3 POLD1 RPA2 LIG1 ABL1 RNASEH2A MLH3 PMS2P5 RPA1 AXIN2 PMS2P1 MSH4 PMS2 ERCC1 MSH5 PCNA XPC EXO1
GO_REGULATION_OF_TRANSCRIPTION_OF_NUCLEOLAR_LARGE_RRNA_BY_RNA_POLYMERASE_I	0.0131052	0.150095	0.38073	-0.67565	-1.72372	11	NOP53 SMARCA4 PIH1D1 IPPK
GO_SPERMATID_DIFFERENTIATION	0.0131581	0.150366	0.38073	0.307295	1.44352	133	FSIP2 UBE2J1 SPEF2 IQCG CFAP43 ARMC2 NME5 PTCHD3 CFAP44 SPAG6 NPHP1 SPAG16 TTC21A DEFB1 PACRG TMF1 PLA2G3 RSPH1 ZPBP BBS4 PSME4 STRBP GOPC CFAP157 TTC26 TBPL1 ROPN1L ZPBP2 HOOK1 CEP57 SMARCA2 AFF4 FNDC3A CFAP65 KLHL10 AGFG1 NSUN2 DPY19L2P1 SOX30 RHBDD1 DNAH1 DPY19L2 TDRD5 ICA1L SPINK1 TCP11 DPY19L2P2 QKI TTLL1 CATSPER4 YTHDC2 CFTR SEMG1 SPINK2 ABHD2 CATSPERD
GO_HEPARAN_SULFATE_PROTEOGLYCAN_METABOLIC_PROCESS	0.0132472	0.150472	0.38073	-0.470896	-1.59968	32	HS3ST5 NDST4 XYLT2 B3GAT3 B3GALT6 NDST1 GPC1 SGSH EXTL3 EXT2 HS6ST1 PXYLP1 EXT1 VANGL2 HS6ST2
GO_NUCLEOSIDE_TRIPHOSPHATE_BIOSYNTHETIC_PROCESS	0.0132554	0.150472	0.38073	-0.367641	-1.48831	78	ATP5F1D CYC1 NME3 ANTKMT AK5 COX5B ENO1 UQCC3 UCK1 TGFB1 PID1 NME2P1 ATP5ME ATP5MC2 ATP5MF PINK1 NME4 NUDT2 ATP5F1B CAD UCKL1 IMPDH2 SPHK2 IMPDH1 DTYMK NME1 ATP5MC3 ATP5F1A
GO_ORGANELLE_TRANSPORT_ALONG_MICROTUBULE	0.0132115	0.150472	0.38073	-0.352782	-1.46166	85	MAPT AP3B2 MGARP BLOC1S3 UCHL1 TMEM201 KIF5A MAP2 RHOT2 KIF1A NEFL HAP1 DYNC1I1 AP3D1 SUN2 STK11 PEX14 DTNBP1 MAP1S DYNC1H1 PRKCZ BLOC1S4 TRIM46 KIF3C BLOC1S1 KIF1C MAP1B BICD2 UXT
GO_ORGAN_OR_TISSUE_SPECIFIC_IMMUNE_RESPONSE	0.01346	0.152457	0.38073	0.486279	1.64136	27	IL6 BPIFA1 GCNT3 LTF DEFB1 PIGR NOS2 RNASE3 RNASE2
GO_POSITIVE_REGULATION_OF_CHEMOKINE_BIOSYNTHETIC_PROCESS	0.0135306	0.15292	0.38073	0.662579	1.79014	12	IL1B HMOX1 TNF CD74 EGR1
GO_METHYLATION	0.0136539	0.153974	0.38073	-0.257201	-1.28609	350	PEMT SNRPB CHD5 TRMT61A TRMT1 ANTKMT FBL WDR5 MBD3 GSK3A COMTD1 CSKMT RAB3D PRMT1 TRIM28 GAMT NSUN5 EHMT1 ASMTL PHF19 SMYD5 PIH1D1 DOT1L GTPBP3 MEPCE ZNF335 BRD4 EEF1AKMT4 METTL2B GATAD2A KMT5A NELFE PAGR1 CXXC1 DNMT3A RRP8 MAEL PRDM12 TDRD9 SETD1B BCOR PHF1 NTMT1 MRM1 MECP2 PLD6 PRMT7 PNMT SETD1A JARID2 NIBAN2 TRMT112 DMRTC2 EZH1 MLLT6 PRDM13 PRDM16 MBD1 MRM3 MIS18A TET3 KMT5C SUV39H1 PCIF1 TRMT…
GO_POSITIVE_REGULATION_OF_NITRIC_OXIDE_METABOLIC_PROCESS	0.0137841	0.155101	0.38073	0.435998	1.5994	40	IL1B AGT AGTR2 TNF CLEC7A PTGS2 TLR6 HSP90AA1 MMP8 SMAD3 TMEM106A CD36 KLF4 JAK2 IFNG
GO_APOPTOTIC_PROCESS_INVOLVED_IN_DEVELOPMENT	0.0139365	0.156323	0.38073	-0.459701	-1.60061	37	XKR7 SCRIB XKR8 BAX JAG2 NOTCH1 CRYAB LRP5 FOXC2 LEF1 HNF1B TNFRSF1A HAND2 PAX2 BAK1 PAX8 ROBO2 FOXC1
GO_CEREBRAL_CORTEX_NEURON_DIFFERENTIATION	0.01399	0.156323	0.38073	-0.546529	-1.74073	24	CHD5 CNTN2 DLX2 ZNF335 EMX1 ID4 DRD1 RAC3 NKX2-1 TOX LHX6 DLX1
GO_MITOCHONDRION_LOCALIZATION	0.0140146	0.156323	0.38073	-0.421647	-1.54944	46	MAPT MGARP UCHL1 BRAT1 SLC4A5 MFN2 CLUH MARK2 RHOT2 NEFL HAP1 MAP1S MUL1 MAP1B ATP2A1 UXT
GO_SYNAPTIC_VESICLE_TRANSPORT	0.0140146	0.156323	0.38073	-0.436802	-1.58807	44	AP3B2 KIF5C RAB3A BLOC1S3 KIF5A MAP2 DNM2 TOR1A CDK5 AP3D1 DTNBP1 PINK1 NLGN1 DNM1 ARF1 BLOC1S4 TRIM46 BLOC1S1 PRKN SLC2A4
GO_POSITIVE_REGULATION_OF_INTERLEUKIN_17_PRODUCTION	0.0141592	0.157594	0.38073	0.578507	1.7251	17	IL6 OSM IL12B IL23R IL21 IL18 IL15 IL2
GO_COPPER_ION_TRANSPORT	0.0145135	0.161188	0.38073	0.566926	1.71225	18	CP SLC11A2 STEAP2 HEPHL1 STEAP3 MMGT1 ATP7B ATP7A SLC31A1
GO_PATTERN_RECOGNITION_RECEPTOR_SIGNALING_PATHWAY	0.014632	0.162137	0.38073	0.278303	1.36129	192	TLR10 LACC1 S100A9 UBE2D1 ACOD1 IFIH1 ESR1 APPL2 RIOK3 TLR7 S100A8 LTF IRAK3 IRF4 WDFY1 TLR2 RSAD2 NFKBIA TSPAN6 CTSL NR1H3 PIK3AP1 HAVCR2 DDX3X DDX60 BIRC3 TNFAIP3 OTUD4 CTSS TLR6 TLR5 APPL1 FGA TAB3 ERBIN CHUK TRIM15 ALPK1 TIFA OTULIN ITCH XIAP TAB2 PDPK1 MAP3K7 PIK3C3 CD36 IRAK4 CTSK TLR8 ITGAM BTK PTPN22 PJA2 LY96 MAPKAPK2 PELI1 PUM1 CTSB DDX58 TLR1 SCIMP
GO_REGULATION_OF_PROTEIN_LOCALIZATION_TO_CENTROSOME	0.0146622	0.162137	0.38073	-0.681823	-1.67222	10	MARK4 PARD6A NSFL1C NUP62 CEP72
GO_CELLULAR_MONOVALENT_INORGANIC_CATION_HOMEOSTASIS	0.0147345	0.162586	0.38073	0.304732	1.39976	113	AGT LACC1 DMXL2 AGTR2 ATP6AP2 RAB20 SLC9C2 TMEM165 PPT1 LRRK2 DMXL1 CLCN3 ATP6V1A ATP6V1C2 SLAMF8 KCNJ2 CXorf21 ATP6V1E1 TFAP2B SLC9A4 TMPRSS3 SLC4A1 NOX1 UBE3A SLC9A7 CLN5 SLC9A2 SLC8A1 SLC4A7
GO_SMOOTH_MUSCLE_CELL_PROLIFERATION	0.0148529	0.163541	0.38073	0.295354	1.389	140	NR4A3 IL6 HMOX1 TRIB1 SERPINF2 AGT IL10 MDM2 STAT1 IL13 HPGD IL12B IGF1 TNF SOD2 EREG MYB HBEGF TNFAIP3 PTGS2 MIR221 MAP3K5 IL18 NOX1 AKR1B1 THBS1 IL15 IL12A MMP2 CTNNB1 KLF4 IRAK4 JAK2 IFNG
GO_REGULATION_OF_LIPID_TRANSPORT	0.0149861	0.164654	0.38073	0.315433	1.43621	108	IL1B NKX3-1 TNFSF11 AGT AGTR2 NUS1 PLTP SCP2 ABCG8 APOC2 OXT ABCA1 ITGAV TMF1 NFKBIA ANXA2 NR1H3 APOC3 MYB ABCB11 ITGB3
GO_ALTERNATIVE_MRNA_SPLICING_VIA_SPLICEOSOME	0.0151752	0.165201	0.38073	-0.361394	-1.48338	82	CELF3 RBFOX3 PUF60 FXR2 PTBP1 SFSWAP CELF5 SRSF9 ZBTB7A HNRNPA1 HNRNPM SRRM4 ZC3H10 RNPS1 RBM8A KHDRBS2 SF1 CELF4 SRSF5 RBM10 HNRNPL PQBP1 KHDRBS3 SART3 SCNM1 NOVA1
GO_EXTRACELLULAR_REGULATION_OF_SIGNAL_TRANSDUCTION	0.0150704	0.165201	0.38073	-0.66393	-1.73991	12	GREM2 ZNF653 LRPAP1
GO_INTERACTION_WITH_SYMBIONT	0.0151314	0.165201	0.38073	0.337475	1.45179	84	CXCL6 CRP CCL4 POU2F3 CCL3 SUGT1 KRT6A RAB9A VAPA LTF ANXA2 CCL8 SP1 APOL1 ZC3H12A HMGA2 MIR221 EP300 FN1
GO_MITOCHONDRIAL_TRANSMEMBRANE_TRANSPORT	0.0151968	0.165201	0.38073	-0.340384	-1.43377	96	ATP5F1D TOMM7 TIMM44 CYC1 ANTKMT SLC25A22 COX5B TOMM40 ROMO1 TOMM40L TIMM21 TIMM17B ATP5ME ATP5MC2 ATP5MF SLC25A29 ATP5F1B TIMM50 GRPEL1 ATP5MC3 SLC25A1 ATP5F1A DNLZ SLC25A23 TST STOML2 SLC25A15 SLC25A13 LETM1 ATP5MC1 AIFM1 SFXN1 SFXN5
GO_NEGATIVE_REGULATION_OF_IMMUNOGLOBULIN_PRODUCTION	0.0151567	0.165201	0.38073	0.611119	1.67069	13	FCGR2B IL13RA2 CD22 ZPBP2 THOC1 NDFIP1 FCRL3 BCL6 PARP3 IL33 FOXP3 TMBIM6
GO_NEGATIVE_REGULATION_OF_VIRAL_GENOME_REPLICATION	0.0152443	0.165366	0.38073	0.367915	1.46577	58	AICDA PLSCR1 OAS1 IFI16 VAPA LTF IFIT1 RSAD2 TNF CCL8 ZC3H12A HMGA2 MIR221 IFIT5 OAS2 EIF2AK2 OAS3 EIF2AK4 RNASEL SLPI TASOR
GO_FATTY_ACID_TRANSPORT	0.0154178	0.166896	0.38073	0.327283	1.43789	93	IL1B TNFSF11 ABCC2 AGTR2 CPT1B ANXA1 PLIN2 ABCD2 OXT PLA2G3 PNPLA8 PLA2G2F PPARA ACSL1 PLA2G2D SLC27A2 PLA2G10 PLA2G2C PLA2G2A NOS2 THBS1 ACSL4 PLA2G4A CD36 ACSL3 P2RX7 SLC2A1 DRD2 BDKRB2 SLC5A8 LCN1 PRKAA2 PLA2G1B ABCC4 SLC25A17 ABCD3
GO_NEGATIVE_REGULATION_OF_RECEPTOR_SIGNALING_PATHWAY_VIA_JAK_STAT	0.0155761	0.168254	0.38073	0.533589	1.63004	20	PIBF1 PTPN2 LEPROT PARP14 INPP5F SOCS3 PPP2CA SOCS2 SOCS1 SH2B3 GGNBP2
GO_POTASSIUM_ION_IMPORT_ACROSS_PLASMA_MEMBRANE	0.0157032	0.169271	0.352488	-0.421062	-1.54942	48	SLC12A9 KCNK9 HCN2 ATP1A3 KCNH2 KCNJ11 ATP4B WNK2 HCN4 KCNE2 SLC12A2 KCNJ3 KCNJ9 KCNK5 FXYD2 SLC12A5
GO_NEGATIVE_REGULATION_OF_RNA_SPLICING	0.0157902	0.169497	0.352488	-0.512092	-1.65105	26	PTBP1 SFSWAP SRSF9 RBM42 U2AF2 RNPS1 CELF4 RBM10 HNRNPL RPS26 C1QBP RPS13
GO_REGULATION_OF_ADAPTIVE_IMMUNE_RESPONSE	0.0157841	0.169497	0.352488	0.278803	1.34229	164	IL6 IL1B IL20RB NFKBIZ IL10 ANXA1 DUSP10 IL12B STX7 TNFSF13B RSAD2 TNF CD28 NLRP3 FCGR2B IL23R HAVCR2 CD274 ZC3H12A TNFAIP3 FCER2 TFRC CR1 SHLD2 IL18 IL1R1 IL12A SOCS5 MAP3K7 IL2 SHLD3 PLA2G4A CLCF1 NLRP10 RC3H2 IL6ST BTK THOC1 P2RX7 EIF2AK4 CD80 FCER1G NDFIP1 PPP3CB
GO_AEROBIC_ELECTRON_TRANSPORT_CHAIN	0.0159708	0.169669	0.352488	-0.567495	-1.62512	17	COX5B COX8A COX7A2L COX6A1 COX4I1 COX7C COX6C COX5A COX6B1
GO_DNA_SYNTHESIS_INVOLVED_IN_DNA_REPAIR	0.0159716	0.169669	0.352488	-0.419537	-1.54381	48	CDKN2D FAAP20 POLD2 RPS27A PARP10 POLD1 UBA52 RPA2 MAD2L2 NPLOC4 WRNIP1 POLE RFC5 POLN RPA1 RFC2 UBB UBC POLE2 PCNA TRIM25
GO_MACROPHAGE_CHEMOTAXIS	0.0159342	0.169669	0.352488	0.436666	1.60728	41	SAA1 CCL3 EDN2 STAP1 SLAMF8 CMKLR1 C3AR1 C5AR1 CYP19A1 MST1L CCL2 THBS1 EDNRB CSF1R LGALS3 AKIRIN1 TRPV4 CXCL17
GO_POSITIVE_REGULATION_OF_CELL_CYCLE_ARREST	0.0158801	0.169669	0.352488	-0.363749	-1.47256	78	INSM1 PIDD1 RNF112 PRMT1 CNOT3 E2F4 FOXO4 MED25 RPL26 BAX RRP8 RPL23 PRKACA ZBTB17 ARID3A
GO_REGULATION_OF_B_CELL_PROLIFERATION	0.0158839	0.169669	0.352488	0.361697	1.46154	62	IL10 IL13 CD38 TNFSF13B FCGR2B MZB1 CD74 IL21 IL7 TNFRSF13B CD22 TFRC IL2 CLCF1 BTK CTLA4 PELI1 CASP3 TNFRSF13C RC3H1 GPR183 MEF2C BLK CD40 TNFRSF21 IKZF3 IL5 FCRL3 BCL6 AHR ATM SLC39A10 TLR4 ATAD5 NCKAP1L PAWR
GO_REGULATION_OF_ACUTE_INFLAMMATORY_RESPONSE	0.0160534	0.170186	0.352488	0.401892	1.5052	45	IL6 IL1B TNFSF11 IL20RB OSM TNF NLRP3 FCGR2B PTGS2 PLA2G2D CCR7 C2CD4B C2CD4A IL6ST EDNRB BTK FCER1G
GO_NUCLEOLAR_LARGE_RRNA_TRANSCRIPTION_BY_RNA_POLYMERASE_I	0.0161694	0.17071	0.352488	-0.617992	-1.70772	14	NOP53 SMARCA4 PIH1D1 TCOF1 IPPK
GO_POSITIVE_REGULATION_OF_LIPID_TRANSPORT	0.0161599	0.17071	0.352488	0.361744	1.4793	65	IL1B NKX3-1 TNFSF11 PLTP SCP2 OXT ABCA1 TMF1 NFKBIA ANXA2 NR1H3 MYB ABCB11
GO_PROTEIN_K63_LINKED_UBIQUITINATION	0.0164504	0.173321	0.352488	-0.397727	-1.50079	55	RNF126 UBE2S PELI3 STUB1 OTUB1 PARP10 UBE2O UBE2D4 TRIM27 PRPF19 OTUB2 RNF5
GO_LIPID_EXPORT_FROM_CELL	0.0167137	0.175734	0.352488	0.425865	1.55095	39	IL1B NKX3-1 TNFSF11 AGT AGTR2 OXT TMF1 MYB PLA2G10 NOS2 CYP19A1
GO_REGULATION_OF_UBIQUITIN_DEPENDENT_PROTEIN_CATABOLIC_PROCESS	0.0168616	0.176926	0.352488	-0.302887	-1.37647	156	NOP53 RPS7 TRIB3 KEAP1 DVL1 DDRGK1 FZR1 SHH GSK3A SGTA RAD23A STUB1 SIRT6 RACK1 ZER1 DDA1 WNT10B RPL5 RPL23 UBXN1 AKT1 RPL11 BAG6 ZFAND2A QRICH2 GNA12 CSNK2A1 BCAP31 TRIM39 AXIN1 CSNK1D PTK2B USP5 ARAF CCAR2 HSPBP1 SIRT2 CHFR
GO_AXO_DENDRITIC_TRANSPORT	0.0171152	0.178966	0.352488	-0.369566	-1.46344	70	MAPT AP3B2 KIF5C MGARP BLOC1S3 UCHL1 KIF5A MAP2 KIF1A NEFL HAP1 AP3D1 SPG7 DTNBP1 KLC3 MAPK8IP3 DYNC1H1 BLOC1S4 TRIM46 APBA1 TMEM108 BLOC1S1 KIF1C
GO_POSITIVE_REGULATION_OF_MRNA_SPLICING_VIA_SPLICEOSOME	0.0171419	0.178966	0.352488	-0.535997	-1.6527	21	CIRBP CELF3 SNRNP70 DAZAP1 PRPF19 CELF4 HMX2 SF3B4 SNW1 NUP98 NCL
GO_REGULATION_OF_ALPHA_BETA_T_CELL_ACTIVATION	0.0171606	0.178966	0.352488	0.329071	1.46066	95	NFKBIZ HSPH1 ANXA1 LGALS9B IL12B CD83 IRF4 CD28 NLRP3 IL23R RHOA MYB CD274 ZC3H12A IL18 AP3B1 RUNX1 IL12A SOCS5 IL2 CBFB EBI3 RC3H2 IFNG PTPN22 CD80 LGALS9C SOCS1 MALT1 CD86 RC3H1
GO_DETOXIFICATION_OF_INORGANIC_COMPOUND	0.0172104	0.179121	0.352488	0.573406	1.65206	15	ABCC2 MT1DP SLC30A1 MT1X MT2A MT1F ATP7A
GO_ATP_SYNTHESIS_COUPLED_PROTON_TRANSPORT	0.0173122	0.179816	0.352488	-0.517497	-1.65452	25	ATP5F1D CYC1 ANTKMT COX5B ATP5ME ATP5MC2 ATP5MF ATP5F1B ATP5MC3 ATP5F1A STOML2 ATP5MC1
GO_ANTIGEN_PROCESSING_AND_PRESENTATION_OF_PEPTIDE_OR_POLYSACCHARIDE_ANTIGEN_VIA_MHC_CLASS_II	0.0176112	0.180233	0.352488	0.316215	1.41231	99	IFI30 KIFAP3 HLA-DOA CTSE HLA-DQA1 AP1S3 FCGR2B HLA-DQB1 HLA-DOB AP1G1 CTSL HLA-DPA1 CD74 HLA-DMA HLA-DRA CTSS AP1B1 DCTN6 SEC24A HLA-DMB SEC31A CAPZA1 CLTC SAR1B KIF3B THBS1 SEC24B KIF3A DCTN4 CAPZA2 TREM2 FCER1G AP1S2 HLA-DPB1 HLA-DRB1 DCTN5 PIKFYVE
GO_BILE_ACID_AND_BILE_SALT_TRANSPORT	0.0178692	0.180233	0.352488	0.486898	1.66384	28	SLCO1B3 SLC51A ABCC2 SLCO1B1 ABCB11 SLCO2B1 SLC10A5 SLC10A2 SLCO1C1 SLC10A4 SLC10A7
GO_ESTABLISHMENT_OF_PROTEIN_LOCALIZATION_TO_MITOCHONDRIAL_MEMBRANE	0.0178506	0.180233	0.352488	-0.407632	-1.50575	49	TIMM22 TIMM13 TIMM29 BBC3 NDUFA13 ROMO1 MOAP1 BAX CALM3 BAD
GO_GLAND_DEVELOPMENT	0.0176223	0.180233	0.352488	-0.248148	-1.26376	432	ADCYAP1 FOXB1 DEAF1 EPHB3 INSM1 RPL30 HRAS FADD RPL10 HOXA9 HOXD3 PRKCSH APRT SHH HOXB9 PITX2 CLCN2 MPST REG1A NKX2-8 PHB2 CRIP1 ORAI1 SCRIB PRL NCOR2 WNT4 HOXD9 AIRE TAF10 CST3 BAX STAT5B PHF2 TGFB1 AKT1 NOTCH1 AKT2 PCK1 GFER MAD1L1 CSNK2B GDF7 ID4 NOG PRDX2 RPS6KA1 TPH1 JARID2 FGL1 GATA2 NR5A1 LRP5 STK11 HLX NKX2-3 FPGS PAX6 RAF1 HK2 ARHGAP35 DDX39B CTC1 TG ABL1 PSAPL1 ASNS FA2H CYP1A1 SLC29A1 …
GO_IMMUNOGLOBULIN_PRODUCTION_INVOLVED_IN_IMMUNOGLOBULIN_MEDIATED_IMMUNE_RESPONSE	0.0178715	0.180233	0.352488	0.360385	1.44661	60	AICDA IL10 GCNT3 NBN CD28 HLA-DQB1 FGL2 CD40LG LIG4 TFRC SHLD2 POU2F2 IL2 SHLD3 SWAP70 CLCF1 BATF GAPT BTK THOC1 NDFIP1 HLA-DRB1
GO_MATURATION_OF_5_8S_RRNA_FROM_TRICISTRONIC_RRNA_TRANSCRIPT_SSU_RRNA_5_8S_RRNA_LSU_RRNA	0.0178104	0.180233	0.352488	-0.515541	-1.64827	25	ABT1 BOP1 RRS1 KRI1 RPS21 EXOSC2
GO_NEGATIVE_REGULATION_BY_HOST_OF_VIRAL_PROCESS	0.0178952	0.180233	0.352488	0.651912	1.76132	12	CRP VAPA LTF CCL8 ZC3H12A MIR221
GO_NEGATIVE_REGULATION_OF_CELL_CELL_ADHESION	0.0178861	0.180233	0.352488	0.276225	1.32904	177	IL20RB IL10 IDO1 SOCS6 PTPN2 GPNMB ANXA1 LGALS9B CCL28 PRKAR1A FCGR2B PLA2G2F PPARA CD74 HAVCR2 CD274 FGL2 DLG1 B4GALNT2 ZC3H12A IL2RA MIR221 PLA2G2D GTPBP4 PDCD1LG2 VTCN1 BTN2A2 PLG RUNX1 CCL25 SOCS5 RDX IL2 CBFB SWAP70 KLF4 RC3H2 JAK2 ADTRP VSIG4 PTPN22 CD80 LGALS9C NDFIP1 CTLA4 LGALS3 SOCS1 PELI1 DUSP3 HLA-DRB1 CASP3 TRPV4 CD86 RC3H1 MUC21
GO_NEGATIVE_REGULATION_OF_OXIDATIVE_STRESS_INDUCED_NEURON_DEATH	0.0179183	0.180233	0.352488	0.525408	1.63153	21	NR4A3 MEAK7 NCOA7 IL10 HIF1A TLDC2 SLC7A11 FBXO7 CTNNB1 FZD1
GO_NEGATIVE_REGULATION_OF_RESPONSE_TO_OXIDATIVE_STRESS	0.0179495	0.180233	0.352488	0.399625	1.51426	47	NR4A3 GPR37L1 MEAK7 NCOA7 IL10 NME5 HIF1A NFE2L2 LRRK2 SOD2 TLDC2 SLC7A11
GO_OSTEOCLAST_DEVELOPMENT	0.0178952	0.180233	0.352488	0.554965	1.67613	18	TNFSF11 LTF LRRK1 ANXA2 SIGLEC15 NOTCH2 CLDN18
GO_POSITIVE_REGULATION_OF_CELL_PROJECTION_ORGANIZATION	0.0174914	0.180233	0.352488	-0.255897	-1.28992	381	ADCYAP1 CAMK2B MAPT CRTC1 HRAS MOB2 DVL1 KCTD17 SF3A2 ENTR1 MARK4 PLK5 FSCN1 REG1A NGF HDAC4 SYT1 RASAL1 WRAP73 GRIP1 AP2A1 DBNL ANAPC2 STK25 DBN1 PLXNB3 PACSIN1 BDNF DVL2 EPS8L2 ARAP1 CUX1 MARK2 CRABP2 ITPKA METRN DNM2 OBSL1 NDRG4 CPNE6 DDX56 TUBB2B NEFL HAP1 PLXNA4 SCARF1 NCKIPSD CDC42EP5 RNF157 TWF2 ARHGDIA STK11 GDI1 EPHA3 CROCC DVL3 AMIGO1 PLXNA2 FYN ARHGAP35 NLGN1 GPC2 AGRN MUL1 PTK2B CARMI…
GO_POSITIVE_REGULATION_OF_HETEROTYPIC_CELL_CELL_ADHESION	0.0174275	0.180233	0.352488	0.565108	1.66682	16	IL1B IL10 TNF LCK FGA GCNT2
GO_POSITIVE_REGULATION_OF_MACROPHAGE_ACTIVATION	0.0177904	0.180233	0.352488	0.493418	1.6241	25	IL10 CCL3 IL13 LRRK2 CTSC STAP1 HAVCR2 TLR6 MMP8 THBS1 PLA2G4A TREM2
GO_PROTEIN_IMPORT_INTO_MITOCHONDRIAL_MATRIX	0.0176527	0.180233	0.352488	-0.559921	-1.678	19	TOMM7 TIMM44 TOMM40 ROMO1 TOMM40L TIMM21 TIMM17B TIMM50 GRPEL1 DNLZ
GO_REGULATION_OF_G_PROTEIN_COUPLED_RECEPTOR_SIGNALING_PATHWAY	0.0175167	0.180233	0.352488	-0.31016	-1.38286	134	ADCYAP1 SYP FRMPD1 RPH3AL APLP1 CNTN2 GSK3A CHGA NOS1 USP20 DGKQ RGS6 GRK2 NECAB2 RGS14 DNM2 GRK6 RAMP1 GUCA1B ADM PHB RNF157 KCTD16 RASGRP4 RGS12 GPR27 DNM1 GIT1 APLN FNTB CNGB1 MGRN1 RGS11 PPP1R9B RGS3 ARRB1
GO_SNRNA_METABOLIC_PROCESS	0.0177517	0.180233	0.352488	-0.441137	-1.56075	39	EXOSC5 NHP2 EXOSC4 INTS11 EXOSC2 MEPCE TUT1 EXOSC6 INTS9 EXOSC7 INTS1 INTS5 CT45A1
GO_POSITIVE_REGULATION_OF_PEPTIDYL_TYROSINE_PHOSPHORYLATION	0.0180049	0.180436	0.352488	0.280686	1.36283	186	IL6 CSF3 PIBF1 IL31RA AREG AGT OSM IL13 IL20 IL12B IGF1 CD24 ACVR1 PARP9 TNF ABI1 LRRK1 STAP1 CNTF BANK1 EREG IL23R PARP14 HDAC2 CD74 AFAP1L2 HBEGF IL21 ITGB3 TGFA MIR221 YES1 SOCS3 ENPP2 IL18 ADAM17 IL15 IL12A ERBB4 IL2 NTRK2 ERBB3 CD36 CLCF1 EFNA5 IQGAP1 IL6ST JAK2 IFNG CSF1R TREM2 CD80
GO_MODULATION_OF_PROCESS_OF_OTHER_ORGANISM	0.0180521	0.180556	0.352488	0.322297	1.46503	106	CRP KPNA7 CCL4 POU2F3 S100A9 CCL3 SUGT1 RAB9A VAPA ATG5 LTF KPNA3 ANXA2 KPNA4 CCL8 RNASE7 SP1 ZC3H12A BCL2L11 HMGA2 MIR221 SERPINB9 CD209 EP300
GO_INDOLE_CONTAINING_COMPOUND_CATABOLIC_PROCESS	0.018177	0.181099	0.352488	0.667768	1.70811	10	IDO1 KYNU TDO2 IDO2 KMO AADAT HAAO ACMSD
GO_POSITIVE_REGULATION_OF_T_HELPER_17_TYPE_IMMUNE_RESPONSE	0.018177	0.181099	0.352488	0.668077	1.7089	10	NFKBIZ IL12B NLRP3 IL23R NLRP10 MALT1
GO_REGULATION_OF_LYMPHOCYTE_DIFFERENTIATION	0.0184422	0.183385	0.352488	0.275641	1.32623	177	IL1B NFKBIZ PTPN2 LILRB4 ANXA1 DUSP10 XBP1 IL12B HLA-DOA CD83 IRF4 EGR3 CD28 NLRP3 IL23R RHOA CD74 SLAMF8 MYB FGL2 ZC3H12A IL2RA IL7 IL1A CR1 MMP14 IL18 AP3B1 MIR17HG FBXO7 BTN2A2 RUNX1 AXL IL15 IL12A SOCS5 PGLYRP3 IL2 CBFB RC3H2 IFNG BTK CD80 SOS1 NDFIP1 CTLA4 CAMK4 SOCS1 VNN1 MALT1 IL36B CD86 INHBA TCF7 RC3H1
GO_CHEMOKINE_BIOSYNTHETIC_PROCESS	0.0185428	0.183738	0.352488	0.563493	1.66206	16	IL6 IL1B HMOX1 TNF CD74 EGR1 IL18
GO_MEMBRANE_PROTEIN_ECTODOMAIN_PROTEOLYSIS	0.018612	0.183738	0.352488	0.418103	1.53901	42	IL1B IL10 TNF ADAM9 SPPL2A SNX9 PSENEN ADAM17 SNX33 ROCK1 ADAM10 TIMP4 BACE2 IFNG TIMP2 P2RX7
GO_POSTSYNAPSE_ASSEMBLY	0.0185911	0.183738	0.352488	-0.479048	-1.59578	30	LRFN1 GAP43 NLGN3 CEL NLGN1 LRRTM1 LRFN4 SHANK1 LRRC4B NRXN2 NTNG2 CBLN1 LRP4 NLGN2 NRXN1 SHANK2
GO_REGULATION_OF_TRANSLATIONAL_FIDELITY	0.0186209	0.183738	0.352488	-0.567072	-1.59604	16	RPS5 RPS9 DTD1 AARS2
GO_NUCLEOTIDE_EXCISION_REPAIR_DNA_GAP_FILLING	0.0187064	0.183874	0.352488	-0.515955	-1.62027	23	POLD2 RPS27A POLD1 XRCC1 UBA52 RPA2 LIG1 POLE RFC5 RPA1 RFC2 UBB UBC PCNA
GO_SNORNA_3_END_PROCESSING	0.0187064	0.183874	0.352488	-0.608002	-1.6448	13	EXOSC5 FBL EXOSC4 EXOSC2 EXOSC6
GO_REGULATION_OF_RESPONSE_TO_INTERFERON_GAMMA	0.0187697	0.184144	0.352488	0.492068	1.61966	25	PTPN2 STAT1 PARP9 NR1H3 PARP14 SUMO1 IFNGR2 SOCS3 JAK2 IFNG SOCS1
GO_POSITIVE_REGULATION_OF_NITRIC_OXIDE_SYNTHASE_BIOSYNTHETIC_PROCESS	0.0188217	0.184301	0.352488	0.56329	1.66146	16	STAT1 TLR2 LRRK2 AKAP12 FCER2 CCL2 JAK2 IFNG
GO_MULTICELLULAR_ORGANISMAL_HOMEOSTASIS	0.0189117	0.18483	0.352488	0.224042	1.2182	497	PIP NR4A3 TF IL6 OXTR IL1B VSIG1 TNFSF11 IL20RB KRT16 PRDX1 TRPM8 OMA1 BPIFA1 UCP2 PRLR GPR137B DOCK7 HAS2 HAMP SLC11A2 MAK MUC4 IL13 APPL2 LYZ EDN2 JCHAIN SLC28A2 SERPINA3 CD38 DIO2 PRR4 RB1 PLAC8 LTF BBS12 PER2 IGKC IRF4 YBX2 DRAM2 PRKAR1A LCA5 PCDH15 TNF OXT LRRK1 PIGR MUC2 BBS4 SNX10 NR1H3 PRKAA1 MDM1 SIGLEC15 EGR1 CMKLR1 ESRRG MTF1 WNK3 TNFAIP3 TSHR PTGS2 LIPA ITGB3 TFAP2B IL7 IL1A MRAP2 POC…
GO_TRNA_MODIFICATION	0.0189592	0.184942	0.352488	-0.345483	-1.43459	87	CTU1 DUS3L TRMT61A TRMT1 CTU2 ELP5 PUS1 PUSL1 GTPBP3 QTRT1 TYW1B METTL2B URM1 AARS2 TRMT112 ALKBH1 DUS1L TRMT6 HSD17B10 TRMT44 NAT10 OSGEP
GO_CHAPERONE_MEDIATED_AUTOPHAGY	0.0190893	0.185506	0.352488	-0.564526	-1.58887	16	EEF1A2 GFAP STUB1 SNRNP70 EEF1A1
GO_REGULATION_OF_VASCULAR_ASSOCIATED_SMOOTH_MUSCLE_CELL_PROLIFERATION	0.0190686	0.185506	0.352488	0.385428	1.51314	53	NR4A3 HMOX1 AGT IL10 MDM2 HPGD IGF1 TNF SOD2 MIR221 MAP3K5
GO_ADHESION_OF_SYMBIONT_TO_HOST	0.0192351	0.186569	0.352488	0.566744	1.63287	15	BPIFA1 LTF LRRC15 ACE2 CD209
GO_HEPARAN_SULFATE_PROTEOGLYCAN_BIOSYNTHETIC_PROCESS	0.019299	0.186836	0.352488	-0.50297	-1.62164	26	HS3ST5 NDST4 XYLT2 B3GAT3 B3GALT6 NDST1 EXTL3 EXT2 HS6ST1 PXYLP1 EXT1 VANGL2 HS6ST2
GO_NEGATIVE_REGULATION_OF_INFLAMMATORY_RESPONSE	0.0193992	0.187101	0.352488	0.2959	1.41214	146	SAA1 IL20RB IL10 GPR31 ACOD1 PTPN2 VPS35 IL13 APPL2 IL22RA2 PROC DUSP10 ABCD2 RB1 IL12B IGF1 PSMA1 NLRP3 SERPINF1 FCGR2B NR1H3 PPARA SLAMF8 ZC3H12A TNFAIP3 IL2RA MIR221 SOCS3 MIR205 NT5E OTULIN CYP19A1 SMAD3 SOCS5 IL2 BCR KLF4
GO_REGULATION_OF_T_CELL_DIFFERENTIATION	0.0193992	0.187101	0.352488	0.29614	1.41329	146	IL1B NFKBIZ PTPN2 LILRB4 ANXA1 DUSP10 XBP1 IL12B HLA-DOA CD83 IRF4 EGR3 CD28 NLRP3 IL23R RHOA CD74 MYB FGL2 ZC3H12A IL2RA IL7 IL1A CR1 IL18 AP3B1 BTN2A2 RUNX1 IL15 IL12A SOCS5 IL2 CBFB RC3H2 IFNG CD80 SOS1 CTLA4 CAMK4 SOCS1 VNN1 MALT1 IL36B CD86 TCF7 RC3H1
GO_MATURE_B_CELL_DIFFERENTIATION	0.019479	0.187373	0.352488	0.48136	1.64492	28	IL6 CDH17 XBP1 POU2AF1 FCGR2B CD19 SLAMF8 IL21 NOTCH2 POU2F2
GO_POSITIVE_REGULATION_OF_EPITHELIAL_TO_MESENCHYMAL_TRANSITION	0.0195006	0.187373	0.352488	0.389424	1.48921	48	IL6 IL1B DAB2 ACVR1 SERPINB3 HDAC2 MIR221 GCNT2 SMAD3 CTNNB1 COL1A1 ALX1 ISL1 TGFBR1 BAMBI SDCBP PDPN TWIST1
GO_AUTOPHAGY_OF_MITOCHONDRION	0.0195548	0.187543	0.352488	-0.357951	-1.44908	78	TOMM7 CDC37 FIS1 GSK3A HTRA2 PHB2 MAP1LC3A WIPI2 MFN2 BNIP3 ATG2A MARK2 RNF41 HAX1 HK2 PINK1 FUNDC2 TP53 MUL1 GABARAP ATP13A2 TSPO PARL CAMKK2 PRKN GABARAPL1
GO_B_CELL_ACTIVATION_INVOLVED_IN_IMMUNE_RESPONSE	0.0196025	0.18765	0.352488	0.350527	1.48789	79	IL6 CDH17 AICDA IL10 CD180 XBP1 POU2AF1 NBN CD28 FCGR2B CD19 IL21 CD40LG NOTCH2 LIG4 TFRC SHLD2 IL2 SHLD3 SWAP70 CLCF1 BATF GAPT THOC1 NDFIP1
GO_POSITIVE_REGULATION_OF_BMP_SIGNALING_PATHWAY	0.0196849	0.188088	0.352488	-0.459018	-1.55933	32	FBXL15 HES5 UBE2O FKBP8 NOTCH1 FOXD1 NUMA1 RNF165 PELO CRB2 ACVRL1 GATA4 NEO1 SOX11 MSX1 ILK ENG BMP4 MSX2 CDH5 ZNF423
GO_SNORNA_METABOLIC_PROCESS	0.019792	0.188759	0.352488	-0.562626	-1.58352	16	EXOSC5 FBL EXOSC4 EXOSC2 EXOSC6 RNF113A
GO_IN_UTERO_EMBRYONIC_DEVELOPMENT	0.0200396	0.190082	0.352488	-0.25331	-1.27378	377	ENDOG LMX1B ETV2 PEMT APOB SLC39A3 XAB2 KEAP1 MBD3 PHLDA2 STMN3 PRMT1 TRIM28 INPP5K CNOT3 RIC8A ARHGDIG WDR74 WNT9B EGLN1 ZNF335 APBA3 HSF1 EMX1 NLE1 DBN1 MFN2 FURIN MFNG IFITM5 MYH6 JAG2 CCM2 KLF2 ASCL2 PLOD3 AKT1 NOTCH1 PSPH ATP11A ETNK2 MYBPHL PRPF19 ERCC2 ASF1B BCOR NDUFA2 ANKRD11 CCNB1IP1 ADM PLCD1 TFEB NOG GNA12 ALKBH1 GATA2 SSR2 PSMC3 CELF4 POU5F1 TP53 HOPX HCFC1 BTF3 BYSL ARNT2 IHH ELL AC…
GO_REGULATION_OF_CELL_CYCLE_ARREST	0.0200418	0.190082	0.352488	-0.333486	-1.41983	102	INSM1 PIDD1 RNF112 PRMT1 CNOT3 E2F4 FOXO4 MED25 RPL26 BAX RRP8 MLXIPL RPL23 PRKACA ZBTB17 AKT2 ARID3A CDK5 BIN1 TP53 FZD9 CDK9 CALR ZNF385A PPP2R5B MIF TFAP4
GO_REGULATION_OF_T_HELPER_17_TYPE_IMMUNE_RESPONSE	0.0200262	0.190082	0.352488	0.52279	1.6234	21	NFKBIZ IL12B NLRP3 IL23R ZC3H12A IL2 NLRP10 RC3H2 MALT1 RC3H1
GO_SYNAPSE_MATURATION	0.0201088	0.190365	0.352488	-0.500978	-1.61522	26	CAMK2B SEZ6L ANAPC2 BCAN ADGRL1 NEFL SEZ6 SHANK1 RELN DAB2IP NEURL1 NRXN1 ARHGEF15 PFN1 PALM
GO_REGULATION_OF_NEURONAL_SYNAPTIC_PLASTICITY	0.020227	0.191132	0.352488	-0.406202	-1.51602	53	CAMK2B HRAS SYP RAB3A NSMF CNTN2 SLC8A2 ACP4 DBN1 SHISA6 GRIN1 SYNGR1 NCDN
GO_CELL_CYCLE_G2_M_PHASE_TRANSITION	0.0205504	0.193475	0.352488	-0.270957	-1.31723	263	FBXL15 NOP53 AKAP8L FBXL12 FZR1 HAUS8 PSMD9 SSNA1 PSMB6 PSMF1 SMARCD3 BABAM1 BRSK1 HSPA2 CDC25B WNT10B BRSK2 BRD4 ABCB1 FOXO4 DCTN3 AKAP8 FBXL6 VPS4A PSMD13 CALM3 TUBA4A DCTN1 PRKACA DNM2 PPP2R1A PSMB4 MIIP MECP2 PSMB7 DCTN2 PSMC5 TRIM39 PSMC3 PSMD4 NES CTC1 PSMD3 TP53 CSNK1D MRNIP PKMYT1 PSMA6 PSMD8 PSMC1 UIMC1 TAOK2 DYNC1H1 CEP164 PSMA7 DBF4B
GO_NEGATIVE_REGULATION_OF_CARBOHYDRATE_METABOLIC_PROCESS	0.0205348	0.193475	0.352488	-0.401398	-1.48272	49	ERFE GSK3A FOXA2 SIRT6 HDAC4 INPP5K AP2A1 FBP1 FAM3A TGFB1 SMPD3 ADIPOQ TP53 MAEA PRKN MIDN CLK2
GO_NEGATIVE_REGULATION_OF_EPIDERMAL_CELL_DIFFERENTIATION	0.0210285	0.197614	0.352488	-0.598793	-1.61988	13	HES5 HOXA7 NOTCH1 DLL1
GO_CHEMOKINE_PRODUCTION	0.0210785	0.197721	0.352488	0.332743	1.44964	89	IL6 IL1B CXCL6 HMOX1 S100A9 IL10 HIF1A TLR7 S100A8 TLR2 TNF IL17A CD74 EGR1 HAVCR2 DDX3X CLEC7A IL7 ERBIN DEFB124 IL18 ADAM17 EIF2AK2 SOCS5 KLF4 IFNG CSF1R TREM2 MCOLN2
GO_THYROID_GLAND_DEVELOPMENT	0.0212754	0.199204	0.352488	-0.525777	-1.62119	21	HOXD3 SHH RAF1 TG THRA HOXB3 NKX2-1 HOXA5 MAPK3 TBX1 HOXA3 PAX8 MAP2K1 FOXE1
GO_REGULATION_OF_LIPID_STORAGE	0.0213357	0.199405	0.352488	0.382619	1.47231	49	IL6 CRP PTPN2 PLIN2 TNF ABCA1 ITGAV NFKBIA NR1H3 PPARA ZC3H12A MSR1 ITGB3 PLA2G10
GO_POSITIVE_REGULATION_OF_OSTEOCLAST_DIFFERENTIATION	0.0214784	0.200374	0.352488	0.471918	1.59289	27	TNFSF11 IL20 IL12B TNF IL23R IL17A NOTCH2 FOS IFNG TREM2 CREB1 KLF10
GO_VASCULAR_ASSOCIATED_SMOOTH_MUSCLE_CONTRACTION	0.0217327	0.202379	0.352488	0.494814	1.60014	24	AGT EDN2 CD38 COMP RHOA SLC8A1 ARHGAP42 PIK3C2A EDNRB ATP2B1 RAP1GDS1 DOCK4 CHRM3 HTR2A ADRA2B BBS2 EDN1
GO_CELLULAR_IRON_ION_HOMEOSTASIS	0.0220339	0.204712	0.352488	0.350433	1.42497	64	TF HMOX1 CP HAMP SLC11A2 HIF1A HEPHL1 LTF NCOA4 ATP6V1A SRI ALAS2 TFRC FTL GLRX3 IREB2 IFNG NDFIP1 CAND1 SLC40A1
GO_REGULATION_OF_BONE_REMODELING	0.022103	0.204712	0.352488	0.392758	1.48824	47	TF IL6 TNFSF11 GPR137B CD38 SIGLEC15 TNFAIP3 ITGB3 TFRC SYT7 SUCO IL20RA CLDN18 NF1 CSF1R P2RX7
GO_REGULATION_OF_LEUKOCYTE_DIFFERENTIATION	0.0220786	0.204712	0.352488	0.250899	1.28386	280	IL1B TRIB1 TNFSF11 NFKBIZ CUL4A CCL3 GPR137B PTPN2 LILRB4 ANXA1 IL20 DUSP10 XBP1 RB1 IL12B HLA-DOA LTF CD83 IRF4 EGR3 TNF CD28 NLRP3 FCGR2B IL23R RHOA IL17A CD74 SLAMF8 SIGLEC15 MYB PRXL2A FGL2 ZC3H12A IL2RA IL7 IL1A NOTCH2 CR1 TOB2 MMP14 IL18 AP3B1 MIR17HG FBXO7 BTN2A2 RUNX1 AXL IL15 IL12A SOCS5 PGLYRP3 MITF CTNNB1 IL2 FOS CBFB CLDN18 C1QC RC3H2 NF1 IFNG TMEM176B BTK TREM2 CD80 SOS1 NDFIP1 CTLA4…
GO_MAINTENANCE_OF_SYNAPSE_STRUCTURE	0.0224086	0.207168	0.352488	-0.549554	-1.57375	17	C1QL1 BSN RAB3A DCTN1 ADGRB3 CHCHD10
GO_SCF_DEPENDENT_PROTEASOMAL_UBIQUITIN_DEPENDENT_PROTEIN_CATABOLIC_PROCESS	0.0224911	0.207557	0.352488	-0.340965	-1.42601	91	FBXL15 FBXL16 DMAC2 FBXO44 FBXL12 PSMD9 PSMB6 PSMF1 FBXL6 FBXW4 PSMD13 FBXL14 FBXW5 FBXO2 PSMB4 PSMB7 PSMC5 PSMC3 PSMD4 NCCRP1 PSMD3 PSMA6 PSMD8 PSMC1
GO_DIENCEPHALON_DEVELOPMENT	0.0225759	0.207593	0.352488	-0.368609	-1.44683	68	ADCYAP1 FOXB1 SHH PITX2 KCNC1 WNT4 GBX2 BAX HAP1 NOG GATA2 TAL2 PAX6 CNTNAP2 UQCRQ PITX1 RAX NKX2-1
GO_PROSTATE_GLAND_DEVELOPMENT	0.0225462	0.207593	0.352488	0.379744	1.46124	49	NKX3-1 SERPINB5 PRLR ESR1 ANXA1 EAF2 SERPINF1 TNC AR PLAG1 UBE3A CYP19A1 TP63 FEM1B CTNNB1
GO_LEUKOCYTE_APOPTOTIC_PROCESS	0.0228697	0.20915	0.352488	0.312397	1.41731	105	PIP NR4A3 IL6 CDKN2A IL10 IDO1 BIRC7 HIF1A ANXA1 MERTK CTSL CD74 SLC7A11 CD274 BCL2L11 IL2RA PIK3CB CCR7 FAS MIR17HG GPAM ADAM17 TCP1 AXL IL2
GO_LEUKOCYTE_HOMEOSTASIS	0.0229083	0.20915	0.352488	0.324071	1.4017	86	IL6 CXCL6 TNFRSF17 HIF1A ANXA1 PMAIP1 TNFSF13B SKIL MERTK CD74 SLC7A11 TNFAIP3 BCL2L11 IL2RA TNFRSF13B PIK3CB SIT1 FAS MIR17HG GPAM ADAM17 AXL IL2 RC3H2 GAPT P2RX7 FCER1G SOS1 PPP3CB SLC40A1 CASP3 TNFRSF13C RC3H1 RAG1 GPR183 MEF2C PDE4B
GO_REGULATION_OF_APOPTOTIC_PROCESS_INVOLVED_IN_DEVELOPMENT	0.0227922	0.20915	0.352488	-0.644715	-1.68955	12	BAX NOTCH1 FOXC2 HNF1B TNFRSF1A PAX2 PAX8 FOXC1
GO_REGULATION_OF_LEUKOCYTE_APOPTOTIC_PROCESS	0.0228942	0.20915	0.352488	0.337736	1.45012	83	PIP NR4A3 CDKN2A IL10 IDO1 BIRC7 HIF1A ANXA1 MERTK CD74 SLC7A11 CD274 PIK3CB CCR7 MIR17HG GPAM ADAM17 TCP1 AXL IL2 BTK P2RX7 FCER1G LGALS3
GO_GENITALIA_MORPHOGENESIS	0.0232496	0.211889	0.352488	0.636579	1.71989	12	SYCP2 AR NIPBL TP63 CTNNB1 KLHL10 TIFAB TCF7 FGF10 ROR2
GO_NEUROTRANSMITTER_RECEPTOR_TRANSPORT	0.0234592	0.212292	0.352488	-0.416744	-1.50417	43	KIF5C CPLX1 CALY SCRIB GRIP1 NSG1 KIF5A DNM2 HIP1 AP3D1 HPCA DNM1 SNAP47 STX1B SNAP25 GRIP2 DRD4 NUMB
GO_PROTEIN_POLYUBIQUITINATION	0.023454	0.212292	0.352488	-0.260198	-1.29615	327	MIB2 FBXL15 DCAF15 RNF126 FBXL16 CDC34 IRF2BP1 UBE2S FBXO44 FBXL12 FZR1 SHARPIN PSMD9 UBE2J2 PSMB6 UBOX5 PSMF1 RBCK1 PELI3 STUB1 RNF167 THOP1 OTUB1 RPS27A DDA1 UBE2M PARP10 ANAPC2 TMEM129 LRSAM1 UBE2O TRIM3 FBXW4 PSMD13 AREL1 ANAPC11 UNKL FBXL14 FBXW5 RNF41 UBE2D4 TRIM27 BLMH UBA52 RNF216 FBXO2 PRPF19 RNF187 PSMB4 PSMB7 PSMC5 FBXO41 RNF166 OTUB2 PSMC3 RNF5 PSMD4 ZNF738 PSMD3 TRIM68 UBE2R2 PSMA6 C…
GO_REGULATION_OF_MRNA_POLYADENYLATION	0.023399	0.212292	0.352488	-0.547585	-1.56811	17	ZC3H3 HSF1 NELFE SNRPA SUPT5H CDK9 CPSF7
GO_VESICLE_LOCALIZATION	0.0234375	0.212292	0.376039	-0.281797	-1.34881	227	AP3B2 TPGS1 KIF5C RAB3A TBC1D20 BRSK1 RAB11B BLOC1S3 TRAPPC5 SCRIB TRAPPC6A TMED9 SYN1 BRSK2 NLGN3 PREB KIF5A MAP2 MAP4K2 TRAPPC2L MYO1F ARFGAP2 YKT6 DNM2 KIF1A RAB1B TOR1A SEPTIN5 STARD3 HAP1 CDK5 DYNC1I1 DCTN2 AP3D1 NAPA STK11 PPP6R1 DTNBP1 PINK1 NLGN1 DNM1 TRAPPC9 STX5 MYO15A CSNK1D TRAPPC1 PEF1 GOLGA2 ARF1 DYNC1H1 PRKCZ BLOC1S4 TRIM46 F8A1 PPFIA2 BLOC1S1 SEC16A KIF1C PRKN MYO1G VPS33B CNIH3 S…
GO_TOLERANCE_INDUCTION	0.023666	0.213786	0.352488	0.480878	1.58283	25	ACOD1 IDO1 CCR4 IRAK3 HAVCR2 CD274 TNFAIP3 IL2RA
GO_REGULATION_OF_UBIQUITIN_PROTEIN_TRANSFERASE_ACTIVITY	0.0237507	0.214174	0.352488	-0.385822	-1.44715	54	PIN1 RPS2 UBE2S RPS7 TRIB3 FZR1 STUB1 RPL5 RPL23 RPL11 MAD2L2 AXIN1 PINK1 ABL1 GOLGA2
GO_DIGESTIVE_SYSTEM_PROCESS	0.0239716	0.215786	0.352488	0.320256	1.40276	90	OXTR VSIG1 SLC5A1 HAMP MUC4 GCNT3 STATH SERPINA3 ABCG8 SGK1 OXT MUC2 SNX10 NR1H3 EZR WNK3 SLC9A4 UGCG COPA PLS1 PBLD SLC2A5 CD36 MOGAT2 IREB2 TIFAB LIMA1
GO_NUCLEOSOME_ORGANIZATION	0.024289	0.21788	0.352488	-0.32961	-1.40332	102	CHD5 SMARCD3 BRD2 SMARCA4 ZNHIT1 GRWD1 NAA60 PIWIL1 NAP1L4 CHAF1A ASF1B PADI4 ANP32B SET DAXX MIS18A PTMA HIRA SMARCD1 SMARCD2 MCM2 DMAP1 PAF1 CENPT CENPO SART3 SRCAP HMGB2 CENPA TSPYL2 VPS72 NFE2 CENPH SUPT6H
GO_STARTLE_RESPONSE	0.0242868	0.21788	0.352488	-0.502273	-1.60585	25	DVL1 NPAS1 GRIN1 ADORA2A KCNH1 MECP2 UCN DRD1 BACE1 PRKN CHD8 GRIN2D
GO_COMPLEMENT_RECEPTOR_MEDIATED_SIGNALING_PATHWAY	0.024956	0.2227	0.352488	0.63377	1.65718	11	CR2 FPR3 CMKLR1 C3AR1 CR1 C5AR1 GPR33
GO_NEUROMUSCULAR_PROCESS	0.0249584	0.2227	0.376039	-0.328688	-1.39173	98	HOXD10 GRIN2C DVL1 ADCY5 NPAS1 UCHL1 GRIN1 IGDCC3 DCTN1 SLURP1 ADORA2A JPH3 NEFL KCNH1 MECP2 UCN DRD1 KCNAB2 FOXS1 ABL1 ABR USH1G RAC3 SHANK1 POMK BLOC1S4 BACE1 PRKN CHD8 OPA3 DLG4 ADARB1 GRIN2D
GO_ORGANELLE_DISASSEMBLY	0.025	0.2227	0.376039	-0.324157	-1.39087	109	TOMM7 CDC37 DDRGK1 FIS1 PLK5 GSK3A KLC1 HTRA2 PHB2 TEX264 MAP1LC3A WIPI2 MFN2 BNIP3 ATG2A MARK2 RNF41 HAX1 HK2 PINK1 FUNDC2 MRRF TP53 STX5 MUL1 GOLGA2 GABARAP ATP13A2 TSPO PARL PELO CAMKK2 PRKN
GO_RECEPTOR_LOCALIZATION_TO_SYNAPSE	0.0248988	0.2227	0.352488	-0.400797	-1.49566	51	HRAS KIF5C CPLX1 SCRIB GRIP1 NSG1 DBN1 GPHN SHISA6 KIF5A NLGN1 SNAP47 STX1B PRKCZ SNAP25 GRIP2 RELN DLG4 ADAM22
GO_ESTABLISHMENT_OR_MAINTENANCE_OF_TRANSMEMBRANE_ELECTROCHEMICAL_GRADIENT	0.0251681	0.22352	0.352488	-0.600571	-1.65958	14	ATP1A3 ATP4B BAX FXYD2 BAK1 ATP1A1
GO_NEGATIVE_REGULATION_OF_EPITHELIAL_CELL_PROLIFERATION	0.0251792	0.22352	0.352488	0.289332	1.35587	131	NKX3-1 XDH STAT1 EAF2 DUSP10 CDKN2B RB1 IL12B CD109 IFT172 TNF IFT74 EREG SERPINF1 AIMP1 MIR193A DLG1 AR CDC73 KRT4 IFT80 CASK INTU PDCD10 CCL2 THBS1 IL12A PTPRK PBLD BRCA2 NF1 COL4A3
GO_APOPTOTIC_PROCESS_INVOLVED_IN_MORPHOGENESIS	0.0252832	0.224055	0.352488	-0.500528	-1.60027	25	SCRIB BAX JAG2 NOTCH1 CRYAB LRP5 FOXC2 LEF1 HNF1B TNFRSF1A HAND2 PAX2 BAK1 PAX8 FOXC1
GO_RESPONSE_TO_OXYGEN_LEVELS	0.0255255	0.225813	0.352171	-0.248527	-1.24993	379	ENDOG PIN1 WDR83 MGARP NOP53 NDRG1 FIS1 PSMD9 CHCHD2 SCN2A PSMB6 PSMF1 LONP1 STUB1 ENO1 NOS1 REG1A PHB2 RPS27A AQP1 CHRNA7 EGLN1 HSF1 HMOX2 BNIP3 CST3 ELOB B3GAT1 PSMD13 XRCC1 SCAP DNMT3A BAD ASCL2 F7 ABAT ATP6AP1 CA9 AKT1 UBA52 NOTCH1 MIR106B PCK1 HILPDA NPPC ERCC2 PLEKHN1 PSMB4 MECP2 ADM PSMB7 PSMC5 CRYAB FAM162A ANGPT2 PSMC3 ADIPOQ KCNK2 ALKBH5 PSMD4 MIR210 RAF1 KCNK3 HK2 PINK1 IRAK1 HIF3A TBL…
GO_MATURATION_OF_LSU_RRNA	0.0258818	0.22857	0.352488	-0.472205	-1.53959	28	RPL35 RPL7A NHP2 BOP1 RPL10A RPL7
GO_KYNURENINE_METABOLIC_PROCESS	0.0260714	0.228849	0.352488	0.631225	1.65053	11	IDO1 KYNU TDO2 IDO2 KMO
GO_POSITIVE_REGULATION_OF_CHROMATIN_ORGANIZATION	0.0260917	0.228849	0.352488	-0.326924	-1.39255	104	AKAP8L WDR5 SIRT6 NOS1 TRIM28 PHF19 PIH1D1 BRD4 AKAP8 NELFE PRDM12 C6orf89 PRKD2 PHF1 MECP2 JARID2 DMRTC2 PINK1 TP53 CDK9 CHTOP SPHK2 RPS6KA4 CTBP1 TADA2B KAT7 ARRB1 ZBTB7B PAF1 SART3 RUVBL2 BRD7 MAPK3 TET1 SNW1 WDR61 RTF1 PAXIP1 RNF40 TAL1
GO_REGULATION_OF_APOPTOTIC_CELL_CLEARANCE	0.0260677	0.228849	0.352488	0.643397	1.64577	10	C4A C2 C4B CCL2 TREM2
GO_REGULATION_OF_CELL_MORPHOGENESIS_INVOLVED_IN_DIFFERENTIATION	0.0259939	0.228849	0.352171	-0.261031	-1.28849	308	CAMK2B MAPT FSTL4 EPHB3 NSMF CNTN2 BRSK1 EPHA7 NGF BRSK2 NLGN3 DBNL ANAPC2 STK25 DBN1 GRIN1 FGB PLXNB3 BDNF CUX1 MAP2 MARK2 CRABP2 ITPKA METRN DNM2 OBSL1 KIF1A TUBB2B NEFL SEMA3E CDK5 PLXNA4 SEMA5B TWF2 ARHGAP4 ARHGDIA STK11 SEMA6C GDI1 AMIGO1 PLXNA2 ARHGAP35 NLGN1 DRAXIN ABL1 ADGRB3 TLX2 MEGF8 LINGO1 SDC2 ID1 CALR SEMA4A IFRD1 RAC3 ISLR2 TRIM46 ROBO1 P4HB PPFIA2 PQBP1 SEMA4C PARP6 KANK1 SEMA4F C…
GO_REGULATION_OF_B_CELL_RECEPTOR_SIGNALING_PATHWAY	0.0262008	0.229022	0.352488	0.460733	1.53012	26	STAP1 FCGR2B CD19 CD22 RUNX1 CBFB ELF1 PAX5 PTPN22 BLK GCSAM FCRL3 SLC39A10 LPXN
GO_THYROID_HORMONE_METABOLIC_PROCESS	0.0262008	0.229022	0.352488	0.461944	1.53414	26	SLC5A5 DUOX2 DIO2 IYD DIO1 CGA SLCO1C1 CTSK CTSB
GO_REGULATION_OF_TRANSMEMBRANE_RECEPTOR_PROTEIN_SERINE_THREONINE_KINASE_SIGNALING_PATHWAY	0.0262751	0.229282	0.352171	-0.278213	-1.33915	232	PIN1 FBXL15 GREM2 INHA LEMD2 ZC3H3 SHH TGFBR3L STUB1 CHRD RASL11B RPS27A BMP6 DACT2 HES5 UBE2O FST ZBTB7A FKBP8 BMPER TGFB1 UBA52 NOTCH1 DNM2 IGSF1 PEG10 WFIKKN2 CSNK2B GDF7 NOG FOXD1 PRDM16 STK11 ABL1 TP53 GDF11 LTBP4 SMAD6 ADAMTSL2 CDKN1C FKBP1A NUMA1 ACVR1B MTMR4 RNF165 NKX2-1 ONECUT2 MEN1 SKI PELO SKOR1 FGF9 HSPA5 INHBB DLX1 BMP8B SPTBN1 GDF15 GIPC1 UBB SNW1 UBC CRB2 HIPK2 ACVRL1 ACVR2B SFRP5…
GO_BONE_RESORPTION	0.0263971	0.229329	0.352488	0.349296	1.4021	60	TF IL6 TNFSF11 GPR137B CD38 LRRK1 SNX10 SIGLEC15 TNFAIP3 ITGB3 IL7 TFRC CTNNB1 IL20RA CLDN18 CTSK NF1 CSF1R TPP1 P2RX7
GO_NEGATIVE_REGULATION_OF_CELL_CYCLE_PHASE_TRANSITION	0.0264386	0.229329	0.352171	-0.275304	-1.32674	236	PIDD1 NOP53 CDKN2D FZR1 PSMD9 PSMB6 PLK5 PSMF1 BABAM1 BRSK1 PRMT1 ANAPC15 CNOT3 TPRA1 E2F4 FOXO4 RPL26 BAX XRCC3 VPS4A PSMD13 CDKN2C CTDSP1 MAD1L1 PSMB4 RPA2 ARID3A CTDSP2 MIIP MAD2L2 GJC2 PSMB7 PSMC5 TRIM39 KLHL22 PSMC3 PSMD4 PSMD3 TP53 MRNIP PSMA6 CDT1 PSMD8 PSMC1 NACC2 GFI1B ZNF385A UIMC1 TAOK2
GO_POSITIVE_REGULATION_OF_ADAPTIVE_IMMUNE_RESPONSE	0.0264693	0.229329	0.352488	0.30548	1.3909	108	IL6 IL1B NFKBIZ ANXA1 IL12B STX7 TNFSF13B RSAD2 TNF CD28 NLRP3 IL23R CD274 FCER2 TFRC SHLD2 IL18 IL1R1 IL12A SOCS5 MAP3K7 IL2 SHLD3 PLA2G4A CLCF1 NLRP10 IL6ST BTK P2RX7 EIF2AK4 CD80 FCER1G
GO_REGULATION_OF_CELL_CYCLE_PHASE_TRANSITION	0.0265487	0.229329	0.341793	-0.244204	-1.24346	435	PIDD1 RPTOR NOP53 CDKN2D DDRGK1 FZR1 HAUS8 PSMD9 SSNA1 PSMB6 PLK5 PSMF1 SMARCD3 BABAM1 BRSK1 PRMT1 PHB2 ANAPC15 ZNF16 HSPA2 CDC25B CNOT3 TPRA1 MEPCE WNT10B BRD4 E2F4 ANAPC2 FOXO4 DCTN3 MAD2L1BP RPL26 BAX XRCC3 VPS4A PAGR1 PSMD13 CDKN2C ANAPC11 TUBA4A CTDSP1 DCTN1 AKT1 PRKACA ERCC2 PPP2R1A MAD1L1 PSMB4 RPA2 ARID3A CTDSP2 MIIP MECP2 MAD2L2 GJC2 PSMB7 DCTN2 PSMC5 TRIM39 KLHL22 PSMC3 PSMD4 CTC1 CDK10…
GO_SMALL_MOLECULE_CATABOLIC_PROCESS	0.0265487	0.229329	0.341793	-0.243486	-1.23981	435	KHK ALDOC ABHD1 ILVBL ACADS NUDT3 TDH GLS2 FAAH GSK3A SNX17 ETFB GCDH ENO2 ENO1 NOS1 NT5C1A MPST HAL ENTPD2 GAPDH NT5C INPP5K TPI1 GPT2 ECI1 PFKM CPT1C CEL PGAM1 LIPE SLC25A21 UROC1 DLST ACOXL NUDT1 GALK1 SLC27A4 INPP5A BCAT2 BAD GSTZ1 HADHA TGFB1 ABAT GPI BLMH AKT1 GPT HAGH SHMT2 AKT2 PCK1 HK1 PDXP DDAH2 ACADVL LYVE1 NUDT18 PRODH SCARF1 TYSND1 DCXR ENTPD8 LRP5 ADIPOQ ENTPD6 SARDH ALDH8A1 HPD MIR…
GO_TERMINATION_OF_RNA_POLYMERASE_II_TRANSCRIPTION	0.026455	0.229329	0.376039	-0.442621	-1.52553	35	SNRPB CPSF4 SYMPK CPSF1 MAZ SSU72 LSM11 CPSF7 PABPN1 SNRPG CSTF1 FIP1L1 SNRPF SCAF4 CLP1 MED18
GO_CYTOCHROME_COMPLEX_ASSEMBLY	0.026643	0.229371	0.376039	-0.434674	-1.50796	36	UQCC3 COA8 PET117 TIMM21 UQCRB SURF1 COA1 CYBA COX16 COX19 TACO1 OXA1L UQCC2 COA4 COX10 COX17 SCO1 COA3 C12orf73 PET100 UQCR10 COX20 BCS1L
GO_REGULATION_OF_OXIDATIVE_STRESS_INDUCED_CELL_DEATH	0.0266365	0.229371	0.352488	0.339082	1.37463	63	NR4A3 GPR37L1 MEAK7 NCOA7 IL10 NME5 HIF1A NFE2L2 LRRK2 SOD2 TLDC2 SLC7A11 TLR6 FOXO3 NOX1 FBXO7
GO_PHOSPHATIDYLINOSITOL_3_PHOSPHATE_BIOSYNTHETIC_PROCESS	0.0267074	0.229541	0.352488	0.587166	1.64452	14	PIK3C2G PIK3CB FIG4 PIK3C3 PIK3CA PIK3C2A INPP4B PIKFYVE PIK3R3 PIK3CG ATM
GO_RESPONSE_TO_MONOSACCHARIDE	0.0269841	0.231531	0.352171	-0.285302	-1.33612	196	ENDOG KHK KCNJ11 FIS1 ADCY5 EIF2B4 FOXA2 RAB11B SMARCA4 RACK1 PIH1D1 VAMP2 BRSK2 EPHA5 NADK BAD MLXIPL PRKACA PCK1 GSTP1 EIF2B2 NDUFA9 SLC30A8 LRP5 ANGPT2 PHPT1 ADIPOQ EIF2B5 PFKL RAF1 NR1D1 GPR27 PTK2B CYBA SLC29A1 GAS6 APOA2 NKX2-2 AACS NME1 GPLD1 ENY2 HNF1B MEN1 ARRB1 ACVR1C ILDR2 SARM1 GPER1 PIM3 ADCY8 RAB11FIP5 BAIAP3 LGALS1 LDHA NR0B2 PAX2 APOM ACVR2B NDUFAF2 SESN2 GATA4 POLG AGER LRP5L PTP…
GO_POSITIVE_REGULATION_OF_FIBROBLAST_PROLIFERATION	0.0271949	0.23295	0.352488	0.366009	1.41419	50	AGT ESR1 IL13 FOSL2 IGF1 EREG ANXA2 RNASEH2B CD74 MYB LIG4 FN1
GO_VESICLE_DOCKING_INVOLVED_IN_EXOCYTOSIS	0.027631	0.236291	0.352488	-0.411453	-1.49591	44	CPLX2 RAB3A RAB3C RAB3D RABEPK SNPH YKT6 STX1B PPFIA3 STXBP1 SNAP25 VPS33B STXBP2 UNC13A STX1A VPS18
GO_FEVER_GENERATION	0.0277585	0.236987	0.352488	0.641763	1.64159	10	IL1B TNFSF11 TNF PTGS2 IL1A EDNRB CNR1
GO_DENDRITIC_CELL_ANTIGEN_PROCESSING_AND_PRESENTATION	0.0283221	0.241397	0.352488	0.627393	1.69508	12	FCGR2B CD74 FGL2 CCR7 THBS1 CD68
GO_TRANSCRIPTION_BY_RNA_POLYMERASE_I	0.0284499	0.242084	0.352488	-0.367669	-1.42931	63	POLR2L NOP53 MAF1 POLR2E SMARCA4 POLR2H PIH1D1 ZNRD1 ERCC2 TCOF1 IPPK ATF4 UBTF POLR1A BAZ2A FLNA POLR1B MAPK3 POLR2F POLR1E RASL11A TTF1 DHX33 NCL TAF1C
GO_NEGATIVE_REGULATION_OF_CELL_CYCLE_G2_M_PHASE_TRANSITION	0.0285714	0.242345	0.352171	-0.325308	-1.38254	101	NOP53 FZR1 PSMD9 PSMB6 PSMF1 BABAM1 BRSK1 FOXO4 VPS4A PSMD13 PSMB4 MIIP PSMB7 PSMC5 TRIM39 PSMC3 PSMD4 PSMD3 MRNIP PSMA6 PSMD8 PSMC1 UIMC1 TAOK2 PSMA7
GO_POSITIVE_REGULATION_OF_LEUKOCYTE_DIFFERENTIATION	0.028575	0.242345	0.352488	0.273506	1.31218	158	IL1B TRIB1 TNFSF11 NFKBIZ LILRB4 ANXA1 IL20 DUSP10 XBP1 RB1 IL12B CD83 EGR3 TNF NLRP3 IL23R RHOA IL17A CD74 MYB IL2RA IL7 IL1A NOTCH2 MMP14 IL18 AP3B1 BTN2A2 RUNX1 AXL IL15 IL12A SOCS5 IL2 FOS CBFB IFNG BTK TREM2 CD80 SOCS1 VNN1 HLA-DRB1 MALT1 IL36B CD86
GO_ADULT_LOCOMOTORY_BEHAVIOR	0.0286678	0.24273	0.352171	-0.35762	-1.42422	71	HOXD10 SEZ6L CNTN2 HTRA2 EN1 FOXA2 UCHL1 HOXD9 GRIN1 OTOG HOXB8 MECP2 SEZ6 DRD1 BTBD9 SPTBN4 DMBX1 PRKN KALRN PBX3 CEND1 CHD7 DRD4 ADAM22 GRIN2D SNCG DAB1 EPHA4 HIPK2
GO_REGULATION_OF_SYSTEMIC_ARTERIAL_BLOOD_PRESSURE_BY_RENIN_ANGIOTENSIN	0.0288888	0.244198	0.352488	0.470031	1.54713	25	SERPINF2 AGT AGTR2 ATP6AP2 RHOA ACE2 NOX1 SUCNR1
GO_RESPONSE_TO_LIGHT_STIMULUS	0.0290076	0.2448	0.332263	-0.261748	-1.28687	297	FOXB1 DEAF1 CRTC1 MAP2K7 CIRBP SDF4 CDKN2D FBXL12 BRSK1 KCNC1 TAFA2 NOC2L TMEM161A UNC119 ELOVL4 CRIP1 RIC8A AQP1 CRY2 MTA1 NLGN3 FECH PPP1R1B GRIN1 RPL26 BAX FBXL6 POLD1 RGS14 LRRN4 TP53I13 NPHP4 AKT1 DNM2 NDRG4 COPS9 AKT2 ERCC2 CDK5 MECP2 GUCA1B PPP1CA MC1R SEMA5B DRD1 STK11 YY1 TP53 ASNS MAPK13 FNTB CNGB1 SLC4A10 GPX1 PER1 AGRP CCAR2 PITPNM1 JUND EGFR MEN1 ATF4 ARRB1 GNB1 CCK CCND1 RELA CACNA1…
GO_CARDIOLIPIN_METABOLIC_PROCESS	0.029647	0.249307	0.352488	-0.552143	-1.61439	18	CRLS1 PHB2 HADHA PGS1 MECP2 TAZ STOML2 PLSCR3
GO_CELLULAR_RESPONSE_TO_OXYGEN_LEVELS	0.0296875	0.249307	0.332263	-0.278949	-1.33272	223	ENDOG MGARP NOP53 NDRG1 PSMD9 CHCHD2 SCN2A PSMB6 PSMF1 STUB1 ENO1 PHB2 RPS27A AQP1 EGLN1 BNIP3 ELOB B3GAT1 PSMD13 DNMT3A BAD ATP6AP1 CA9 AKT1 UBA52 NOTCH1 MIR106B PCK1 HILPDA PSMB4 PSMB7 PSMC5 FAM162A PSMC3 KCNK2 PSMD4 MIR210 KCNK3 PINK1 IRAK1 HIF3A TBL2 PSMD3 TP53 SUV39H1 TERT PSMA6 SLC29A1 PSMD8 ANGPT4 PSMC1 PSMA7 P4HB SIRT2 KCND2 ATF4 GNB1 USP19 SLC2A4 CACNB3 EIF4EBP1 ELOC PSMC4 UBB STC2 PTGIS…
GO_CELL_CYCLE_ARREST	0.029595	0.249307	0.332263	-0.277906	-1.33114	228	BRINP2 INSM1 HRAS PIDD1 RPTOR GADD45GIP1 CDKN2D INHA RNF112 CGREF1 LAMTOR4 E4F1 PRMT1 CNOT3 WNT10B E2F4 FOXO4 TBRG4 PPP2R3B MED25 RPL26 BAX ING4 RRP8 CDKN2C MLXIPL RPL23 TGFB1 ZBTB49 NOTCH1 PRKACA ZBTB17 AKT2 ARID3A CDK5 BIN1 STK11 WHAMMP3 ABL1 TP53 FZD9 MLST8 CDK9 STRADA CDKN1C RASSF1 CALR ZNF385A PKD1 TBRG1 PPP2R5B MIF PPP1R9B LAMTOR1 LAMTOR2 TFAP4
GO_RESPONSE_TO_CARBOHYDRATE	0.0297806	0.24968	0.332263	-0.281795	-1.34162	221	ENDOG KHK APOB KCNJ11 FIS1 ADCY5 EIF2B4 FOXA2 RAB11B SMARCA4 RACK1 PIH1D1 VAMP2 BRSK2 EPHA5 CST3 NADK BAD MLXIPL PRKACA PCK1 GSTP1 EIF2B2 NDUFA9 SLC30A8 LRP5 ANGPT2 PHPT1 ADIPOQ EIF2B5 PFKL RAF1 NR1D1 GPR27 PTK2B MAPK13 CYBA SLC29A1 CDT1 GAS6 APOA2 NKX2-2 AACS NME1 GPLD1 ENY2 HNF1B MEN1 KAT7 ARRB1 P2RX3 ACVR1C ILDR2 MAP1B SARM1 GPER1 PIM3 ADCY8 RAB11FIP5 BAIAP3 LGALS1 LDHA NR0B2 PAX2 APOM ACVR2B …
GO_ADENYLATE_CYCLASE_ACTIVATING_G_PROTEIN_COUPLED_RECEPTOR_SIGNALING_PATHWAY	0.0301508	0.250735	0.341793	-0.311089	-1.37044	125	ADCYAP1 ADGRB1 CALCA ADRA2C APLP1 CALCB ADCY1 ADCY5 GSK3A CHGA NOS1 S1PR5 S1PR4 ADGRL1 ADORA2A RAMP1 ADM LPAR2 PTGER3 MC1R DRD1 TBXA2R ADGRD2 GPR3 ADGRB3 ADGRE3 ADCY3 ADGRE5 ADGRL3 GNB1 PTGER2 GPER1 ADCY7 ADCY8 ADRA1D PTH1R LHCGR GPHA2 RAMP2 PRKCA RAMP3 CRHR1 ADGRG3 ADGRB2 PTGER1
GO_DIGESTION	0.0301469	0.250735	0.352488	0.292622	1.36397	123	OXTR VSIG1 SLC5A1 PRSS2 HAMP MUC4 GCNT3 STATH SERPINA3 ABCG8 SGK1 OXT AKR1C2 PRSS1 ADM2 MUC2 SNX10 NR1H3 EZR WNK3 CYP39A1 SLC9A4 UGCG COPA PLS1 CHIT1 PBLD SLC2A5 CD36 MOGAT2 IREB2 TIFAB LIMA1
GO_PROTEOGLYCAN_METABOLIC_PROCESS	0.0300501	0.250735	0.341793	-0.338848	-1.41128	89	HS3ST5 NDST4 COL2A1 CHPF2 XYLT2 CHST12 B3GAT3 B3GALT6 B4GALT7 BCAN CHST7 B3GAT1 ACAN NDST1 IDS GPC1 SGSH CYTL1 IHH CHST8 SPOCK2 CHST14 CHSY3 EXTL3 EXT2 CHST13 CSPG5 HS6ST1 IDUA PXYLP1 CANT1 EXT1 CSPG4 CNMD VANGL2 HS6ST2 CHST10
GO_REGULATION_OF_NOTCH_SIGNALING_PATHWAY	0.0301446	0.250735	0.352488	-0.323515	-1.37803	104	LFNG ENHO DLX2 MAML1 TSPEAR EGFL7 LLGL1 HES5 MFNG ARRDC1 ZBTB7A JAG2 AKT1 NOTCH1 DLL1 NIBAN2 YJEFN3 GATA2 SLC35C2 DLK2 RFNG WWP2 ZMIZ1 EGFR ROBO1 GALNT11 ARRB1 DLX1 GATA5 CHAC1 CBFA2T2 EPN2 KIT MESP1 SNW1 MAML3 NOS3 DLK1 DLL4 ROBO2 NOTCH3 NEURL1
GO_REGULATION_OF_PH	0.0300138	0.250735	0.352488	0.306994	1.38429	102	SLC26A4 LACC1 RHCG DMXL2 ATP6AP2 RAB20 SLC9C2 TMEM165 PPT1 LRRK2 DMXL1 CLCN3 ATP6V1A ATP6V1C2 SLAMF8 CXorf21 ATP6V1E1 SLC9A4 SLC4A1 NOX1 UBE3A SLC9A7 CLN5 SLC9A2 SLC4A7
GO_REGULATION_OF_INTRINSIC_APOPTOTIC_SIGNALING_PATHWAY_IN_RESPONSE_TO_DNA_DAMAGE	0.030303	0.251594	0.352171	-0.422374	-1.48937	38	RPS3 CDKN2D PIAS4 TMEM161A RPL26 BCL2L12 NACC2 ZNF385A CCAR2 MIF BID ACKR3
GO_CHROMATIN_ASSEMBLY_OR_DISASSEMBLY	0.0304487	0.252395	0.332263	-0.302654	-1.35847	140	MBD3 SMARCD3 BRD2 SIRT6 CENPV NOC2L SMARCA4 TRIM28 GRWD1 PARP10 NAA60 NAP1L4 PHF2 DNMT3A RRP8 CHAF1A NRDE2 ASF1B BAHD1 PADI4 EZH1 ANP32B SET CHD3 DAXX MIS18A CDAN1 MAP1S TP53 SUV39H1 HIRA SMARCD1 SMARCD2 MCM2 SIRT2 PAF1 CENPT CENPO SART3 BAZ2A HMGB2 CENPA TSPYL2 NFE2 TET1 CENPH
GO_ALPHA_BETA_T_CELL_ACTIVATION	0.0306109	0.25333	0.352488	0.280157	1.32621	142	IL6 NFKBIZ HSPH1 CDH26 ANXA1 LGALS9B IL12B CD83 IRF4 RSAD2 CD28 NLRP3 IL23R CTSL RHOA MYB CD274 ZC3H12A IL21 PLA2G2D IL18 AP3B1 RUNX1 IL15 IL12A SOCS5 IL2 CBFB RORC EBI3 BATF RC3H2 IFNG PTPN22 CD80 LGALS9C SOCS1 MALT1 TMEM98 CD86 TCF7 RC3H1 ATP7A PRDM1 GPR183
GO_DETECTION_OF_MOLECULE_OF_BACTERIAL_ORIGIN	0.0308695	0.255059	0.352488	0.622599	1.68212	12	TLR2 TLR6 C4B DMBT1 TREM2 LY96 TLR1 LBP NOD2 TLR4 SCARB1
GO_G_PROTEIN_COUPLED_RECEPTOR_SIGNALING_PATHWAY_COUPLED_TO_CYCLIC_NUCLEOTIDE_SECOND_MESSENGER	0.0312989	0.255985	0.323471	-0.278155	-1.32999	224	ADCYAP1 ADGRB1 CHRM4 CALCA ADRA2C APLP1 CALCB ADCY1 ADCY5 GSK3A CHGA NOS1 S1PR5 NPY RIC8A CRHR2 GNAZ NPY1R S1PR4 VIPR1 GNAO1 ADGRL1 ADORA2A RAMP1 AVPR2 ADM LPAR2 PTGER3 MC1R MTNR1A PTH2R GNA12 DRD1 PDE2A TBXA2R ADGRD2 GPR37 GPR3 ADGRB3 PSAPL1 GRM8 SSTR1 CHRM1 GABBR1 ADGRE3 FPR2 GRM4 ADCY3 ADGRE5 HTR4 ADGRL3 GNB1 FLNA PTGER2 GPER1 DRD4 ADCY7 CCR3 CHRM5 ADCY8 ADRA1D PTH1R LHCGR GRK5 GNA15 GPHA2 RAM…
GO_NUCLEOSIDE_PHOSPHATE_BIOSYNTHETIC_PROCESS	0.0313282	0.255985	0.321776	-0.267869	-1.30119	255	ATP5F1D CYC1 NME3 PANK4 ANTKMT AK5 APRT ADCY1 ADCY5 PNKP GCDH COX5B ENO1 NOS1 UQCC3 HSD17B8 ELOVL4 UCK1 AMPD2 DGUOK PARP10 NAXE NADK GSTZ1 TGFB1 ACSL5 PID1 SLC35B2 NADSYN1 NPPC NMNAT3 NME2P1 GUCA1B FCSK ATP5ME GUK1 ATP5MC2 PANK2 ELOVL6 ATP5MF ENTPD8 ASPDH HPCA PINK1 TECR NME4 NUDT2 NMNAT2 ATP5F1B RRM1 CAD MLYCD UCKL1 IMPDH2 SPHK2 IMPDH1 PPCDC DTYMK NME1 ADCY3 PFAS ATP5MC3 SLC25A1 ATP5F1A TK1 DCTD…
GO_PENILE_ERECTION	0.0313808	0.255985	0.376039	0.637865	1.63162	10	OXTR OXT EDNRB CNR1
GO_POSITIVE_REGULATION_OF_TUMOR_NECROSIS_FACTOR_BIOSYNTHETIC_PROCESS	0.0311737	0.255985	0.352488	0.467063	1.53736	25	IL6 CYBB IL17A AKAP12 CLEC7A THBS1 JAK2 IFNG MAPKAPK2 TLR1
GO_POSITIVE_REGULATION_OF_VASCULAR_ASSOCIATED_SMOOTH_MUSCLE_CELL_PROLIFERATION	0.0311284	0.255985	0.352488	0.419462	1.49426	36	NR4A3 AGT IL10 MDM2 HPGD IGF1 TNF MIR221 MAP3K5
GO_REGULATION_OF_POSTSYNAPTIC_MEMBRANE_NEUROTRANSMITTER_RECEPTOR_LEVELS	0.0313589	0.255985	0.341793	-0.357481	-1.37758	61	HRAS CPLX1 CALY SCRIB GRIP1 NSG1 CPT1C GPHN SHISA6 DNM2 HPCA DNM1 SNAP47 STX1B PRKCZ SNAP25 GRIP2 DRD4 DLG4 ADAM22 NUMB FLOT2
GO_T_CELL_SELECTION	0.0313254	0.255985	0.321776	0.368936	1.41965	49	IL6 PTPN2 ATG5 IL12B IRF4 CD28 IL23R CTSL RHOA CD74
GO_VASCULAR_ASSOCIATED_SMOOTH_MUSCLE_CELL_MIGRATION	0.0312626	0.255985	0.321776	0.490784	1.57268	23	NR4A3 AGT DOCK7 MDM2 NFE2L2 MIR221 IQGAP1 DOCK4 ATP7A SSH1 MEF2C ADAMTS1 PAK1 MYOCD
GO_DNA_MODIFICATION	0.0316667	0.256618	0.332263	-0.318172	-1.36519	109	ALKBH4 EXOSC5 MBD3 GSK3A EXOSC4 TRIM28 EHMT1 NTHL1 GATAD2A MPG DNMT3A MAEL TDRD9 EXOSC6 MECP2 PLD6 ALKBH2 PRMT7 NIBAN2 ALKBH1 MBD1 ALKBH5 MIS18A TET3
GO_DORSAL_VENTRAL_PATTERN_FORMATION	0.0318258	0.256618	0.332263	-0.335325	-1.38851	86	HOXA11 LMX1B FBXL15 GREM2 SHH EN1 CHRD HOXD11 HOXB2 SP8 WNT8B FKBP8 GSC PRKACA NOG VAX2 PAX6 DSCAML1 SMAD6 NKX2-2 NKX2-1 DDIT3 HOXA2 ACVRL1 GLI2 SFRP1 LRP4 DISP1 DLL4 GLI1 WNT3A GLI3 WNT3 SOSTDC1
GO_EXIT_FROM_MITOSIS	0.0317363	0.256618	0.321776	-0.48375	-1.55967	26	UBE2S PPP2R2D PHB2 MAD2L1BP CHMP7 PPP1R9B SIRT2 CDCA5 CTDP1
GO_OVARIAN_FOLLICLE_DEVELOPMENT	0.0318584	0.256618	0.341793	-0.38006	-1.42006	52	ADCYAP1 AMH VGF LFNG INHA EIF2B4 BAX EIF2B2 FOXL2 EIF2B5 KMT2B ARRB1 INHBB UMODL1 IMMP2L KIT MSH4 LHCGR
GO_RESPONSE_TO_NERVE_GROWTH_FACTOR	0.0315554	0.256618	0.321776	-0.384283	-1.43584	52	MAPT EEF2 CALCA KCNC1 NGF BDNF AKT1 EHD1 CORO1A ID1 RAPGEF1 TMEM108 HSPA5 EIF4A3 RAB35 STMN2 NTF3 KAT2A ARF6 WASF1
GO_RIG_I_SIGNALING_PATHWAY	0.0316645	0.256618	0.321776	-0.515365	-1.64147	24	NOP53 ZCCHC3 PHB2 CLPB GPATCH3 NLRX1 NPLOC4 PHB
GO_SYNAPTIC_VESICLE_PRIMING	0.0318584	0.256618	0.341793	-0.527132	-1.60453	20	RAB3A SV2A NAPA CADPS2 SNAP47 STX1B STXBP1 SNAP25 UNC13A STX1A NAPB VAMP1
GO_VISUAL_BEHAVIOR	0.0315789	0.256618	0.341793	-0.383582	-1.43141	51	FOXB1 DEAF1 TAFA2 RIC8A NLGN3 PPP1R1B GRIN1 RGS14 LRRN4 NPHP4 NDRG4 CDK5 MECP2 DRD1
GO_REGULATION_OF_TRANSCRIPTION_ELONGATION_FROM_RNA_POLYMERASE_II_PROMOTER	0.0322788	0.259596	0.321776	-0.482162	-1.56427	27	NELFB SHH NELFA GTF2F1 BRD4 NELFE LDB1
GO_FORMATION_OF_CYTOPLASMIC_TRANSLATION_INITIATION_COMPLEX	0.0325048	0.26019	0.352171	-0.542652	-1.5273	16	EIF3G EIF3F EIF3K EIF3H EIF3B
GO_NEGATIVE_REGULATION_OF_UBIQUITIN_PROTEIN_TRANSFERASE_ACTIVITY	0.0325048	0.26019	0.352171	-0.547392	-1.54064	16	RPS7 RPL5 RPL23 RPL11 MAD2L2 ABL1
GO_REGULATION_OF_PROTEIN_MODIFICATION_BY_SMALL_PROTEIN_CONJUGATION_OR_REMOVAL	0.0324074	0.26019	0.315325	-0.272063	-1.31086	233	PRR7 ADGRB1 RPS3 PIN1 RPS2 TOLLIP NOP53 UBE2S RPS7 TRIB3 FZR1 GSK3A STUB1 PIAS4 HDAC4 OTUB1 VPS28 MTA1 PARP10 RPL5 HMG20B RPL23 UBXN1 AKT1 RPL11 U2AF2 FBXO2 COPS9 AVPR2 CDK5 HDAC3 AIMP2 MAD2L2 OTUB2 AXIN1 FYN PINK1 DAXX ABL1 MUL1 SAE1 PEF1 CDK9 FKBP1A GOLGA2 UBE2I TBC1D7 ZMIZ1 HSPBP1 TSPO CHFR ARRB1 PRKN SART3 RELA HSPA5
GO_DNA_TEMPLATED_TRANSCRIPTION_INITIATION	0.0327103	0.261427	0.315325	-0.273731	-1.31523	231	POLRMT RXRB POLR2L MED30 MED16 GTF3C5 BRF1 BRF2 POLR2E ESRRA SMARCA4 TRIM28 MAML1 GTF2F1 POLR2J POLR2H PIH1D1 WNT10B NR1H2 TAF10 MED25 POLR2C BAX ZNRD1 NOTCH1 MAZ ERCC2 GTF3C4 MED27 TAF6L MECP2 NRBP1 GTF3C1 PSMC5 NR5A1 POLR2G PSMC3 MED26 MIRLET7I POLR2A NR1D1 TP53 NR2C2AP CDK9 PGR POLR2I THRA E2F3 HNF1B NAT14 UBTF POLR1A CCND1 NR1I3 BAZ2A MED15 POLR1B MAPK3 ESRRB MED10 PSMC4 POLR2F TAF6 SNW1 CDK4…
GO_SELECTIVE_AUTOPHAGY	0.0327928	0.26168	0.321776	-0.364526	-1.40651	60	TOMM7 CDC37 DDRGK1 HTRA2 PHB2 TEX264 AUP1 WIPI2 LRSAM1 MFN2 ATG2A RNF41
GO_NEGATIVE_REGULATION_OF_HISTONE_MODIFICATION	0.0329961	0.262485	0.321776	-0.424147	-1.51959	42	WDR5 NOC2L OTUB1 PIH1D1 BCOR PHF1 UCN JARID2 MLLT6 OTUB2 SET THAP7 SPHK2 CTBP1 SKI SUPT6H EZHIP KDM3A
GO_REGULATION_OF_MITOCHONDRIAL_MEMBRANE_POTENTIAL	0.0329886	0.262485	0.321776	-0.360726	-1.4415	72	MAPT MTLN PRELID1 ALOX12 RACK1 MLLT11 BNIP3 BAX BAD PID1 AKT1 ADORA2A AKT2 CLIC1 PANK2 PINK1 ABL1 FZD9 MUL1 ABCD1 PYCR1 TSPO BID TUSC2 PRKN CCK UBB STOML2 BOK IFI6 BAK1
GO_PROTEIN_LOCALIZATION_TO_CILIARY_MEMBRANE	0.0331351	0.262726	0.321776	0.619581	1.67397	12	LZTFL1 WDR19 EFCAB7 IFT80 ARL13B BBIP1 ARL3 RABEP1 TUB GGA1 RAB29
GO_REGULATION_OF_DNA_TEMPLATED_TRANSCRIPTION_ELONGATION	0.0331799	0.262726	0.321776	-0.397341	-1.46214	48	NELFB SHH NELFA GTF2F1 BRD4 NELFE LDB1 SUPT5H DDX39B ELL CCAR2 KAT7 ALYREF ELOC SUPT6H TCEA2
GO_SYNAPTIC_TRANSMISSION_GLUTAMATERGIC	0.0331675	0.262726	0.323471	-0.333639	-1.38541	87	ADCYAP1 GRIA2 DGKZ GRIK1 SYT1 NLGN3 GRIN1 ADORA2A P2RX1 CDK5 NAPA UCN DRD1 NLGN1 PTK2B CLSTN3 GRM8 GRM4 SHANK1 EGFR GRID1 STXBP1 PRKN TPRG1L CNIH3 UNC13A RELN GRIK2 NAPB
GO_ALPHA_AMINO_ACID_CATABOLIC_PROCESS	0.0333333	0.263461	0.323471	-0.314165	-1.33757	102	TDH GLS2 GCDH NOS1 HAL GPT2 SLC25A21 UROC1 DLST BCAT2 GSTZ1 BLMH GPT SHMT2 DDAH2 PRODH SARDH ALDH8A1 HPD OGDH QDPR CARNS1 PAH PIPOX AHCY
GO_BETA_CATENIN_DESTRUCTION_COMPLEX_DISASSEMBLY	0.0336283	0.263461	0.332263	-0.524998	-1.59803	20	DVL1 FZD2 DVL2 WNT8B PPP1CA AXIN1 DVL3
GO_CHONDROITIN_SULFATE_PROTEOGLYCAN_BIOSYNTHETIC_PROCESS	0.0335689	0.263461	0.332263	-0.450341	-1.51893	31	CHPF2 XYLT2 CHST12 B3GAT3 B3GALT6 BCAN CHST7 B3GAT1 CYTL1 CHSY3 CHST13 CSPG5 PXYLP1 CSPG4
GO_MRNA_3_END_PROCESSING	0.0336134	0.263461	0.323471	-0.315007	-1.33875	101	CPSF4 SYMPK ZC3H3 DDX39A SRSF9 HSF1 PABPC1 NELFE TUT1 CASC3 CPSF1 U2AF2 SNRPA RNPS1 RBM8A SSU72 SUPT5H DDX39B LSM11 CDK9 CPSF7 SRSF5 CHTOP THOC3 PABPN1 PAF1 EIF4A3 ALYREF
GO_NEGATIVE_REGULATION_OF_MRNA_SPLICING_VIA_SPLICEOSOME	0.0333919	0.263461	0.332263	-0.508422	-1.58505	22	PTBP1 SFSWAP SRSF9 RBM42 U2AF2 RNPS1 CELF4 RBM10 HNRNPL C1QBP
GO_SULFUR_COMPOUND_CATABOLIC_PROCESS	0.0334507	0.263461	0.332263	-0.369246	-1.39332	55	MPST GGTLC1 BCAN BLMH ACAN IDS ABCD1 MLYCD GGT2 PCYOX1L AHCY CSPG5 CHAC1 TST IDUA CSAD CSPG4 GALNS
GO_T_HELPER_2_CELL_CYTOKINE_PRODUCTION	0.0336323	0.263461	0.376039	0.589556	1.61174	13	IL6 IL31RA RSAD2 NLRP3
GO_NEGATIVE_REGULATION_OF_TYROSINE_PHOSPHORYLATION_OF_STAT_PROTEIN	0.0337015	0.263601	0.321776	0.616537	1.66575	12	PIBF1 PTPN2 PARP14 INPP5F SOCS3 PPP2CA SOCS1 SH2B3 GGNBP2
GO_MONOSACCHARIDE_METABOLIC_PROCESS	0.0338462	0.26433	0.30775	-0.262079	-1.28337	276	KHK ALDOC ERFE KCNJ11 WDR5 GSK3A ENO2 FOXA2 ENO1 PHLDA2 GAPDH DGKQ MAN2A2 INPP5K TPI1 SLC25A11 TFF3 BRAT1 PFKM PGAM1 NPY1R OTOG DGAT2 GALK1 FBP1 FAM3A BAD SDHAF3 GPI AKT1 GPT MAN2C1 AKT2 PCK1 HK1 MDH2 TKT MPI PPP1CA RPIA INPPL1 DCXR UGT2B28 LRP5 ADIPOQ MIR210 PFKL HK2 TP53 PPP1R3E PGM5 POMC MLYCD NISCH UGT1A1 GALT FOXK2 SLC23A2 GPLD1 MAEA SLC25A1 CRYL1 ATF4 PC DUSP12 ENO3 FOXK1 PRKN MIDN PPP1R3C …
GO_CONVERGENT_EXTENSION	0.0339623	0.264619	0.341793	-0.572379	-1.58934	15	DVL1 TRIM28 DVL2 MESP1 SFRP1 VANGL2 PTK7 NKD1 FRZB LRP6 MKKS
GO_REGULATION_OF_NITRIC_OXIDE_BIOSYNTHETIC_PROCESS	0.0340379	0.264619	0.321776	0.361868	1.43017	56	IL1B AGT IL10 AGTR2 TNF ZC3H12A CLEC7A PTGS2 TLR6 HSP90AA1 MMP8 SMAD3 CD36 KLF4 JAK2 IFNG WDR35
GO_RESPONSE_TO_IRON_ION	0.0340015	0.264619	0.321776	0.417754	1.46999	33	TF HMOX1 MDM2 HAMP SLC11A2 HIF1A
GO_REGULATION_OF_UBIQUITIN_PROTEIN_LIGASE_ACTIVITY	0.0341976	0.265057	0.321776	-0.507661	-1.61693	24	UBE2S RPS7 FZR1 RPL5 RPL23 RPL11 MAD2L2 GOLGA2
GO_ZYMOGEN_ACTIVATION	0.0341686	0.265057	0.376039	0.359188	1.41807	54	HP HPR SERPINF2 OMA1 PLAU IFI16 ASPH CTSL CD5L GGT1 FGA MELTF PLGRKT MMP14
GO_POSITIVE_REGULATION_OF_KERATINOCYTE_PROLIFERATION	0.0342679	0.265202	0.321776	0.61623	1.66492	12	AREG HAS2 NOTCH2 TP63 STXBP4 FGF7 FGF10 TLR4
GO_DIET_INDUCED_THERMOGENESIS	0.0344667	0.265393	0.321776	0.623474	1.63026	11	OMA1 APPL2 TRPV4 BMP8A MC4R ADRB2 TRPV1
GO_POSITIVE_REGULATION_OF_INTERLEUKIN_12_PRODUCTION	0.0344828	0.265393	0.376039	0.420886	1.48831	35	IDO1 IRF8 IL12B TLR2 IL23R IL17A CLEC7A CD40LG CCR7 CD36 IFNG ISL1 SCIMP TLR3 CD40
GO_PRESYNAPTIC_ENDOCYTOSIS	0.0344995	0.265393	0.321776	-0.364976	-1.4161	62	SYP SH3GL1 DGKQ SYT1 SCRIB VAMP2 NLGN3 CEL PACSIN1 CALM3 DNM2 TOR1A CDK5 PIP5K1C SYT8 NLGN1 GAK DNM1 BTBD9 SYT5 DNAJC6 DENND1A SLC2A4 STX1A
GO_UREA_CYCLE	0.0343511	0.265393	0.341793	-0.623461	-1.52908	10	NAGS OTC SLC25A15 CEBPA NMRAL1 ASL ARG2
GO_CARBOHYDRATE_BIOSYNTHETIC_PROCESS	0.0349206	0.267392	0.30775	-0.28038	-1.31818	201	B3GNT8 ALDOC NDST4 ERFE WDR5 B3GALT2 GSK3A ENO2 ENO1 CHST12 GAPDH DGKQ INPP5K ISYNA1 TPI1 SLC25A11 AP2A1 PGAM1 DGAT2 FBP1 FAM3A SDHAF3 TGFB1 GPI AKT1 GPT AKT2 PCK1 ST3GAL2 NDST1 PDXP MDH2 TKT PPP1CA SMPD3 ADIPOQ NR1D1 PTK2B PPP1R3E CHST8 GYS1 CHST14 MAEA SLC25A1 ATF4 PC ENO3 PPP1R3C EXT2 GPER1 ESRRB CHST13 CLK2 TALDO1 PTH1R LHCGR G6PC3 PPP1R3G SORBS1 MGAT2 RGN PGP SLC25A13 EXT1 MPDU1 SESN2
GO_CELLULAR_AMINO_ACID_CATABOLIC_PROCESS	0.0351759	0.267392	0.315325	-0.302784	-1.32677	122	TDH GLS2 GCDH NOS1 MPST HAL GPT2 SLC25A21 UROC1 DLST BCAT2 GSTZ1 ABAT BLMH GPT SHMT2 DDAH2 PRODH SARDH ALDH8A1 HPD OGDH HSD17B10 QDPR CARNS1 PAH PIPOX PCYOX1L AHCY
GO_CELL_FATE_COMMITMENT	0.035061	0.267392	0.300682	-0.263014	-1.27716	251	APC2 HOXA11 ETV2 HOXD10 CHD5 ZFPM1 SHH GAP43 FOXA2 DLX2 TBX10 WNT9B WNT4 WNT10B OLIG1 SOX13 MIAT HES5 WNT8B JAG2 FKBP8 WNT6 GSC ARHGEF2 NOTCH1 DLL1 MNX1 GDF7 GATA2 PAX6 FOXC2 ISL2 EPOP DSCAML1 POU5F1 TP53 SOX12 IHH NKX2-2 PITX1 EBF2 IFRD1 NKX2-1 SATB2 HNF1B POU6F2 ONECUT2 CYP26B1 TOX PTCH2 ZBTB7B PAF1 TBX21 DLX1 TBX3 GATA5 TCF3 RTF2 SOX18 TBX1 MESP1 HOXA2 RTF1 PAX2 GLI2 TBX2 NFE2L1 SFRP1 KDM6B GA…
GO_CENTRAL_NERVOUS_SYSTEM_NEURON_DIFFERENTIATION	0.0350318	0.267392	0.30775	-0.285685	-1.33125	181	MAPT EPHB3 HOXD10 CHD5 ABT1 CNTN2 SHH C12orf57 DLX2 GABRB1 NPY WNT9B ZNF335 GBX2 EMX1 HES5 MAP2 SCYL1 MNX1 CDK5 PLXNA4 MDGA1 GDF7 ID4 GATA2 DRD1 PAX6 ARHGAP35 ISL2 DRAXIN EPHB6 CSNK1D SLC4A10 UQCRQ NKX2-2 RAC3 ZMIZ1 UNC5D NKX2-1 SATB2 ROBO1 SPTBN4 TOX CEND1 LHX6 DLX1 SALL1 ADARB1 FAIM2 UBB EPHA4 GLI2 NDEL1 NFE2L1 SFRP1 TAL1 LHX8 CBLN1 DLL4 OLIG2 DLX5 WNT3A ROBO2 GLI3 WNT3 LEP GDPD5 SPOCK1 CRKL PT…
GO_COMPLEMENT_DEPENDENT_CYTOTOXICITY	0.0355649	0.267392	0.352171	0.633277	1.61988	10	IL13 CD5L CFH CR1L CD59 RAB27A C3
GO_ENDOPLASMIC_RETICULUM_TO_GOLGI_VESICLE_MEDIATED_TRANSPORT	0.035313	0.267392	0.30775	-0.280746	-1.31599	200	SPTB TRAPPC12 LMF1 BET1L TMED1 COPE TBC1D20 COG8 F10 TRAPPC5 TRAPPC6A TMED9 PREB LMAN2 DCTN3 TMED4 RANGRF SCAP DCTN1 TRAPPC2L TMED3 F7 ARFGAP2 YKT6 RAB1B TEX261 SPTBN5 TMEM115 NRBP1 DYNC1I1 DCTN2 NAPA BCAP31 YIF1A PPP6R1 WHAMMP3 SEC31B TRAPPC9 STX5 CSNK1D TRAPPC1 PEF1 GAS6 KDELR1 GOLGA2 ARF1 NRBP2 DYNC1H1
GO_INNER_EAR_AUDITORY_RECEPTOR_CELL_DIFFERENTIATION	0.0350263	0.267392	0.323471	-0.432746	-1.48724	34	TPRN SCRIB HES5 JAG2 LHFPL5 NOTCH1 MYCL DLL1
GO_MEMBRANE_DEPOLARIZATION_DURING_ACTION_POTENTIAL	0.035524	0.267392	0.323471	-0.428928	-1.48802	36	HCN2 CACNA1I CACNA1G KCNH2 CACNA1H SCN2A SCN8A RANGRF HCN4 CACNB2
GO_MHC_CLASS_II_BIOSYNTHETIC_PROCESS	0.0354906	0.267392	0.352171	0.552443	1.62947	16	IL10 XBP1 HDAC2 CIITA TMEM106A JAK2 IFNG SIRT1 NFX1 TLR4
GO_NEGATIVE_REGULATION_OF_INNATE_IMMUNE_RESPONSE	0.0351288	0.267392	0.376039	0.345665	1.36926	57	SERPINB4 ACOD1 PTPN2 DUSP10 IFI16 IRAK3 DCST1 NMI NR1H3 PARP14 SLAMF8 HAVCR2 TNFAIP3 SERPINB9 SAMHD1 CR1
GO_NEGATIVE_REGULATION_OF_RESPONSE_TO_REACTIVE_OXYGEN_SPECIES	0.0354906	0.267392	0.352171	0.551987	1.62812	16	NR4A3 GPR37L1 IL10 NFE2L2 LRRK2
GO_POSTSYNAPTIC_SPECIALIZATION_ORGANIZATION	0.035524	0.267392	0.323471	-0.44161	-1.50149	33	LRFN1 GAP43 NLGN1 LRRTM1 LRFN4 SHANK1 LRRC4B TMEM108 RELN NRXN2 NTNG2 CBLN1 NLGN2 NRXN1 ARF6 SHANK2 SYNGAP1 LILRB2
GO_RECEPTOR_CLUSTERING	0.034904	0.267392	0.323471	-0.367176	-1.39542	56	DVL1 SSNA1 MADCAM1 SCRIB GPHN SHISA6 CDK5 NLGN1 AGRN FZD9 ITGB7 LHFPL4 FLNA RELN DNAJA3 GRIK2 DLG4 NRXN2 ETV5
GO_REGULATION_OF_MYELOID_LEUKOCYTE_MEDIATED_IMMUNITY	0.0352941	0.267392	0.376039	0.345779	1.37758	58	CXCL6 HMOX1 IL13 C12orf4 STAP1 FCGR2B PLA2G3 IL13RA2 CD84 CD177 VAMP7 DHX36 PDPK1 DDX21 BCR ITGAM BTK FCER1G DDX58
GO_REGULATION_OF_PROTEIN_TARGETING	0.0355932	0.267392	0.315325	-0.340366	-1.39031	81	TOMM7 HRAS MIEF2 FIS1 UBE2J2 GSK3A HTRA2 INPP5K UBL5 TCAF2 AKT2 CDK5 BAP1 HAX1 GDI1 NUCB1 FYN HPCA PINK1 SAE1 MTCL1 PARL PRKN RAC2 ARIH2 RNF31 CACNB3
GO_REGULATION_OF_TAU_PROTEIN_KINASE_ACTIVITY	0.0355875	0.267392	0.321776	0.619915	1.62095	11	RB1 EGR1 HSP90AA1 C5AR1 IFNG
GO_INTERLEUKIN_2_PRODUCTION	0.0357176	0.267934	0.321776	0.380574	1.47782	52	IL1B IL20RB GBP1 ANXA1 CD83 IRF4 CD28 EZR HAVCR2 ZFP36 TNFAIP3 CLEC7A IL1A RUNX1 MAP3K7 VSIG4 CD80 FCER1G MALT1 CD86
GO_POSITIVE_REGULATION_OF_BINDING	0.0363924	0.271409	0.300682	-0.289112	-1.33633	170	PIN1 LFNG TRIB3 DDRGK1 ADD2 GPSM1 NGF TRIM28 HSF1 ACD BDNF MFNG MED25 CALM3 TGFB1 EDF1 RPL11 RAMP1 ERCC2 CDK5 MAU2 NIBAN2 PAX6 ABL1 SPPL3 FLOT1 TERT CDK9 CDT1 RFNG FKBP1A RAN EBF2 MARK3 PKD1 NME1 HNRNPL SIRT2 MEN1 SKI ARRB1 CDCA5 PRKN VTN HMGB2 EIF4G1 HAND2 EPB41 TXN RAMP2 EPHA4 HIPK2 TICAM1 HOXA3 EIF3D PYGO2
GO_POSITIVE_REGULATION_OF_CAMP_MEDIATED_SIGNALING	0.0363636	0.271409	0.323471	-0.529712	-1.5488	18	ADCYAP1 GSK3A NOS1 OR51E2 UCN
GO_PROTEIN_LOCALIZATION_TO_AXON	0.0362595	0.271409	0.332263	-0.615924	-1.5106	10	CNTN2 MAL CNTNAP2 TRIM46 NFASC
GO_RELEASE_OF_CYTOCHROME_C_FROM_MITOCHONDRIA	0.0363322	0.271409	0.315325	-0.363746	-1.39967	59	PRELID1 FIS1 BBC3 MLLT11 MOAP1 BNIP3 BAX BAD AKT1 FAM162A PINK1 TP53 FZD9 TIMM50 GPX1 PARL BID PRKN CCK GPER1 BOK PLSCR3 IFI6 BAK1
GO_INTERLEUKIN_8_PRODUCTION	0.0364844	0.2717	0.321776	0.331761	1.41501	81	CHI3L1 IL6 IL1B CRP F3 IL10 ANXA1 TLR7 TLR2 TNF CD74 AFAP1L2 CLEC7A TLR6 TLR5 ANXA4 RAB1A
GO_AXONAL_TRANSPORT_OF_MITOCHONDRION	0.0365631	0.271814	0.323471	-0.569978	-1.57504	14	MAPT MGARP UCHL1 NEFL HAP1
GO_REGULATION_OF_GENE_SILENCING	0.0366057	0.271814	0.30775	-0.319962	-1.35478	98	POLR2L MAP2K2 MYCN SIRT6 POLR2E POLR2J POLR2H NCOR2 POLR2C POM121C MAEL AGO2 TGFB1 ZC3H10 NUP62 POLR2G NUP214 POLR2A POU5F1 TP53 HIRA NUP210 TERT POLR2I TARBP2 XPO5 EGFR NUP188
GO_BEHAVIORAL_RESPONSE_TO_COCAINE	0.0367711	0.271862	0.321776	-0.635825	-1.62211	11	FADD PPP1R1B ABAT CDK5 DRD1
GO_NEGATIVE_REGULATION_OF_EPITHELIAL_CELL_MIGRATION	0.0366748	0.271862	0.376039	0.332652	1.38105	71	GADD45A AGTR2 DUSP10 CXCL13 PTPRR DNAJA4 TACSTD2 TNF SPRED1 SERPINF1 STC1 RHOA MIR193A MIR221 PDCD10 THBS1 SP100 PBLD KLF4
GO_NON_MOTILE_CILIUM_ASSEMBLY	0.0367339	0.271862	0.321776	0.356673	1.40964	56	PIBF1 MAK CC2D2A TBC1D32 IFT88 IFT172 IFT74 BBS4 RPGRIP1L PCM1 TMEM17 DYNC2H1 RP1 IFT80 INTU ARL13B EXOC5
GO_NEGATIVE_REGULATION_OF_LEUKOCYTE_DIFFERENTIATION	0.036855	0.272091	0.376039	0.305548	1.36018	97	TRIB1 CUL4A CCL3 GPR137B PTPN2 LILRB4 ANXA1 LTF FCGR2B CD74 FGL2 ZC3H12A TOB2 FBXO7 RUNX1 SOCS5 PGLYRP3 CTNNB1 IL2 CBFB CLDN18 C1QC RC3H2 NF1 TMEM176B CTLA4 SOCS1 TMEM176A INHBA RC3H1
GO_REGULATION_OF_PROTEIN_TARGETING_TO_MEMBRANE	0.037037	0.27297	0.315325	-0.427871	-1.47469	35	HRAS MIEF2 FIS1 INPP5K TCAF2 AKT2 CDK5 GDI1 FYN HPCA MTCL1
GO_TELOMERE_MAINTENANCE_VIA_SEMI_CONSERVATIVE_REPLICATION	0.0370805	0.27297	0.321776	-0.472142	-1.53176	27	UPF1 POLD2 POLD1 RPA2 POLA2 POLE RFC5 RPA1 FEN1 RFC2 POLE2 PCNA TERF1 POLE4
GO_PROSTANOID_BIOSYNTHETIC_PROCESS	0.0372091	0.273524	0.321776	0.457064	1.56189	28	IL1B PIBF1 EDN2 ANXA1 PLA2G3 PNPLA8 CD74 PTGS2 PTGES3
GO_CELLULAR_GLUCOSE_HOMEOSTASIS	0.0373377	0.274077	0.300682	-0.29824	-1.33837	143	ENDOG KCNJ11 FIS1 ADCY5 FOXA2 RAB11B SMARCA4 RACK1 PIH1D1 BRSK2 EPHA5 NADK BAD MLXIPL PRKACA PCK1 HK1 LRP5 PHPT1 RAF1 PIK3R2 HK2 NR1D1 GPR27 CYBA SLC29A1 GAS6 FOXK2 AACS NME1 GPLD1 ENY2 MEN1 ARRB1 FOXK1 GPER1 PIM3 FOXA3 ADCY8 RAB11FIP5 BAIAP3 LGALS1 PAX2 NDUFAF2 GATA4 POLG AGER LRP5L PTPRN2 STAR ERN1 FKBP1B PCK2 NGFR
GO_TRANSLESION_SYNTHESIS	0.0374332	0.274385	0.315325	-0.409886	-1.46849	42	FAAP20 POLD2 RPS27A PARP10 POLD1 UBA52 RPA2 MAD2L2 NPLOC4 RFC5 POLN RPA1 RFC2 UBB UBC POLE2 PCNA TRIM25
GO_ESTABLISHMENT_OF_MITOCHONDRION_LOCALIZATION	0.0375671	0.274779	0.315325	-0.462527	-1.49125	26	MAPT MGARP UCHL1 RHOT2 NEFL HAP1 MAP1S MAP1B UXT UBB
GO_POSITIVE_REGULATION_OF_LIPID_LOCALIZATION	0.037594	0.274779	0.376039	0.315324	1.36724	87	IL1B NKX3-1 TNFSF11 PLTP SCP2 PLIN2 OXT ABCA1 TMF1 NFKBIA ANXA2 NR1H3 MYB ABCB11 ZC3H12A MSR1 PLA2G10
GO_ESTABLISHMENT_OF_PROTEIN_LOCALIZATION_TO_POSTSYNAPTIC_MEMBRANE	0.0378788	0.274902	0.323471	-0.534626	-1.531	17	CPLX1 SCRIB GRIP1 NSG1 SNAP47 STX1B SNAP25 GRIP2
GO_NEGATIVE_REGULATION_OF_IMMUNE_RESPONSE	0.0378145	0.274902	0.321776	0.283318	1.3521	146	HMOX1 IL20RB SERPINB4 IL10 ACOD1 PTPN2 ANXA1 DUSP10 IFI16 IL12B IRAK3 DCST1 TNF PSMA1 FCGR2B IL13RA2 NMI NR1H3 PARP14 SLAMF8 HAVCR2 FGL2 CD84 ZC3H12A TNFAIP3 IL2RA SERPINB9 SAMHD1 CR1 SOCS5 PGLYRP3 IL2 CLEC12B KIR2DL4 BCR RC3H2 VSIG4 THOC1 YTHDF3 NDFIP1 CTLA4 PPP3CB LGALS3 DRD2 HLA-DRB1
GO_POSITIVE_REGULATION_OF_MAST_CELL_ACTIVATION	0.0378651	0.274902	0.321776	0.481703	1.5107	22	NR4A3 HAVCR1 IL13 PLA2G3
GO_POSITIVE_REGULATION_OF_VASCULAR_PERMEABILITY	0.0378788	0.274902	0.323471	-0.534475	-1.53057	17	PTP4A3 BMP6 TGFB1 UCN PDE2A FGFBP3 CXCR2 PDE3A TACR2
GO_RNA_SURVEILLANCE	0.0377358	0.274902	0.323471	-0.560141	-1.55536	15	EXOSC5 EXOSC4 EXOSC2 DXO EXOSC6 EXOSC7 PELO
GO_AMINO_SUGAR_BIOSYNTHETIC_PROCESS	0.0381166	0.275035	0.352171	0.576105	1.57497	13	GNE UAP1 PGM3 GFPT1 GFPT2 GNPDA2
GO_CARBOHYDRATE_HOMEOSTASIS	0.0389408	0.275035	0.287857	-0.266514	-1.28055	231	ENDOG VGF RPH3AL KCNJ11 FIS1 ADCY5 FOXA2 SIRT6 RAB11B SMARCA4 RACK1 INPP5K PIH1D1 ASPSCR1 CRY2 BRSK2 EPHA5 FOXO4 FAM3B NADK BAD MLXIPL AKT1 PRKACA PCK1 RPS6 HK1 LRP5 PHPT1 ADIPOQ STK11 PAX6 RAF1 PIK3R2 HK2 NR1D1 NMB GPR27 CYBA SLC29A1 GAS6 POMC FOXK2 IGFBP5 AACS NME1 GPLD1 ENY2 MEN1 FGFR4 ARRB1 FOXK1 PYGL SLC2A4 GPER1 PIM3 FOXA3 ADCY8 RAB11FIP5 BAIAP3 LGALS1 USF1 PPP1R3G WFS1 PLSCR3 PAX2 CEBPA ND…
GO_CELLULAR_RESPONSE_TO_ESTROGEN_STIMULUS	0.039666	0.275035	0.332263	0.547553	1.61505	16	MDM2 ESR1 NCOA4 SFR1 AR SERPINB9
GO_CELL_JUNCTION_MAINTENANCE	0.0390764	0.275035	0.30775	-0.439199	-1.49329	33	C1QL1 BSN RAB3A KIFC3 PARD6A PRTN3 DCTN1 ADGRB3 CHCHD10
GO_DEVELOPMENTAL_CELL_GROWTH	0.0390016	0.275035	0.287857	-0.272523	-1.30158	222	MAPT FSTL4 PIN1 SLIT1 DVL1 GSK3A SIRT6 EPHA7 REG1A NGF SYT1 RASAL1 NLGN3 DBNL ANAPC2 ULK1 EMX1 DBN1 BDNF MAP2 CRABP2 DNM2 CPNE6 SEMA3E CDK5 PLXNA4 FOXL2 SEMA5B RNF157 TWF2 ARHGAP4 STK11 SEMA6C GDI1 YY1 DDX39B DRAXIN ABL1 MUL1 MEGF8 SEMA4A IFRD1 PRKCZ ISLR2 TRIM46 SEMA4C TMEM108 SEMA4F FLRT1 PRKN SEMA4D PRMT2 ARIH2 CTDP1 MAP1B KMT2D UNC13A OLFM1 RTN4R SEMA3G CPNE1 PI16 SYT3 PAK6
GO_DNA_CONFORMATION_CHANGE	0.0384615	0.275035	0.287857	-0.258371	-1.26012	267	TOP1MT CHD5 AKAP8L MCM7 MBD3 TSSK6 BRD2 SIRT6 CENPV NOC2L DFFB TRIM28 RPS27A GRWD1 IGHMBP2 PARP10 NAA60 AKAP8 PIWIL1 NAA10 NAP1L4 PHF2 DNMT3A RRP8 CHAF1A NRDE2 UBA52 ERCC2 ASF1B RECQL4 CHMP1A BAHD1 PADI4 GINS2 EZH1 ANP32B SET WRNIP1 CHD3 DAXX MIS18A CDAN1 ABL1 CHTF18 TP53 SUV39H1 HIRA TOP3A RFC5 MCM2 SIRT2 CDCA5 BANF1 INCENP PAF1 CENPT RPA1 CENPO SART3 NCAPD3 RUVBL2 RFC2 DDB2 CHD8 BAZ2A HMGB2 CHD…
GO_ER_NUCLEUS_SIGNALING_PATHWAY	0.0387633	0.275035	0.321776	0.35641	1.37901	51	ATF3 PTPN2 NFE2L2 XBP1 CXCL8 NCK1 TMEM33 HERPUD1 PPP1R15B BCL2L11 MBTPS2 TMCO1 INSIG2 CCL2 IGFBP1
GO_EXTRACELLULAR_STRUCTURE_ORGANIZATION	0.0395493	0.275035	0.321776	0.224942	1.18989	385	IL6 MIA MMP11 SERPINF2 PRSS2 KLK5 AGT MMP10 COL17A1 ADAM12 KLK7 COL10A1 SERPINB5 HAS2 NTN4 COL9A2 ADAMTS4 ITGB6 COL11A1 RB1 LAMC2 KIF9 PAPLN MYO1E ITGA11 COMP TNF ADAMTS12 VCAM1 ITGAV PRSS1 ANXA2 CTSL COL5A2 TNC SH3PXD2B NR2E1 KLK4 MATN1 ITGAE CTSS MMP13 ITGB3 FAP SLC2A10 TTR B4GALT1 FGA TLL1 HAS1 FN1 ADAMTS16 MELTF BMP1 HSD17B12 NTNG1 MMP14 NOX1 MPZL3 POSTN CCN1 MMP8 SMAD3 TGFBI THBS1 PLG CSGALN…
GO_GLYCOSIDE_METABOLIC_PROCESS	0.0389016	0.275035	0.352171	0.505971	1.54567	20	NAGA AKR1A1 CBR4 AKR1C2 FUCA2 AKR1B1 FUCA1 SLC34A1 GBA3 AKR1B10 TH GLA AKR1C3
GO_INFLAMMATORY_CELL_APOPTOTIC_PROCESS	0.0384615	0.275035	0.352171	0.4965	1.54177	21	IL6 CDKN2A ANXA1 ZMPSTE24 CTSL SLC7A11 PIK3CB TCP1
GO_MATURATION_OF_5_8S_RRNA	0.0390764	0.275035	0.30775	-0.426963	-1.4812	36	ABT1 BOP1 RRS1 KRI1 EXOSC4 RPS21 EXOSC2
GO_MONOVALENT_INORGANIC_CATION_HOMEOSTASIS	0.0388601	0.275035	0.376039	0.272343	1.30684	154	SLC26A4 AGT UPK3A LACC1 RHCG DMXL2 AGTR2 ATP6AP2 RAB20 SLC9C2 TMEM165 PPT1 SLC12A3 LRRK2 OXT DMXL1 CLCN3 ATP6V1A KCNA5 ATP6V1C2 SLAMF8 KCNJ2 SLC12A7 CXorf21 ATP6V1E1 TFAP2B SLC9A4 TMPRSS3 SLC4A1 NOX1 UBE3A SLC9A7 CLN5 SLC9A2 SLC8A1 SLC4A7
GO_NATURAL_KILLER_CELL_ACTIVATION_INVOLVED_IN_IMMUNE_RESPONSE	0.039666	0.275035	0.332263	0.547958	1.61624	16	IFNE KLRF2 IL12B AP1G1 VAMP7 PGLYRP3
GO_NEGATIVE_REGULATION_OF_DIGESTIVE_SYSTEM_PROCESS	0.039666	0.275035	0.332263	0.548966	1.61921	16	OXTR HAMP ABCG8 OXT NR1H3 WNK3
GO_NEGATIVE_REGULATION_OF_INTERLEUKIN_12_PRODUCTION	0.039666	0.275035	0.332263	0.550278	1.62308	16	PIBF1 IL10 IRAK3 CMKLR1 CCR7 THBS1 TLR8
GO_NEGATIVE_REGULATION_OF_MITOTIC_CELL_CYCLE	0.0393939	0.275035	0.282013	-0.252413	-1.24835	309	BRINP2 HRAS PIDD1 NOP53 GADD45GIP1 CDKN2D PSMD9 PSMB6 PLK5 PSMF1 AURKAIP1 BRSK1 E4F1 PRMT1 ANAPC15 TOM1L2 CNOT3 SCRIB TPRA1 E2F4 FOXO4 NLE1 MAD2L1BP RPL26 BAX XRCC3 VPS4A NAA10 PSMD13 CDKN2C CTDSP1 TGFB1 MAD1L1 PSMB4 RPA2 ARID3A CTDSP2 MIIP MAD2L2 GJC2 PSMB7 PSMC5 TRIM39 KLHL22 PSMC3 PSMD4 ABL1 PSMD3 TP53 MRNIP PSMA6 CDT1 CDKN1C PSMD8 PSMC1 NACC2 GFI1B ZNF385A TAOK2 EME2 PRCC PSMA7 EGFR CHFR BTG1…
GO_NUCLEAR_TRANSCRIBED_MRNA_CATABOLIC_PROCESS_EXONUCLEOLYTIC	0.0388007	0.275035	0.30775	-0.423474	-1.45954	35	EXOSC5 LSM7 LSM4 EXOSC4 EXOSC2 NT5C3B EXOSC6 POLR2G EXOSC7 EDC4 DIS3L2 SKIV2L
GO_PATTERN_SPECIFICATION_PROCESS	0.0380673	0.275035	0.282013	-0.238316	-1.21491	431	FOXB1 BARX1 APC2 HOXA11 HOXA10 DLL3 LMX1B FBXL15 HOXD10 HOXA9 PBX2 LFNG HOXD3 GREM2 GRHL3 SHH HOXB9 EN1 SMARCD3 PITX2 CHRD FOXA2 HOXD11 DLX2 HOXD4 HOXD8 PCDH8 SIM2 RING1 IRX4 HOXB2 GBX2 SP8 HOXD9 EMX1 HES4 NLE1 HES5 MFNG DVL2 FST WNT8B HOXA7 FKBP8 HOXB8 PKD1L1 WNT6 HOXA6 GSC NOTCH1 PRKACA NDRG4 DLL1 BCOR HOXC9 PLD6 HOXB5 NOG VAX2 FOXD1 LRP5 PAX6 YY1 PLXNA2 FOXC2 DSCAML1 TP53 GDF11 SMAD6 MEGF8 RFN…
GO_PEPTIDYL_LYSINE_DIMETHYLATION	0.0391459	0.275035	0.30775	-0.484957	-1.52293	23	CSKMT EHMT1 PIH1D1 PRDM12 SETD1B SETD1A DMRTC2 SUV39H1 EHMT2 KMT2B KMT2D
GO_PHOSPHOLIPID_HOMEOSTASIS	0.0381166	0.275035	0.352171	0.579508	1.58427	13	HNF4A ABCA1 ABCB11 GPAM ANGPTL3 LIPG TLCD2
GO_POSITIVE_REGULATION_OF_ALPHA_BETA_T_CELL_DIFFERENTIATION	0.0394253	0.275035	0.321776	0.38708	1.45315	46	NFKBIZ ANXA1 IL12B CD83 NLRP3 IL23R RHOA MYB IL18 AP3B1 RUNX1 SOCS5 CBFB IFNG CD80 SOCS1 MALT1 CD86
GO_POSITIVE_REGULATION_OF_NIK_NF_KAPPAB_SIGNALING	0.0393986	0.275035	0.321776	0.327721	1.39108	79	CHI3L1 IL1B RTKN2 TLR7 IL12B TLR2 TNF TCIM RHOA HAVCR2 DDX3X LIMS1 TLR6 EP300 IL18 AGO3 MMP8 EIF2AK2 MAP3K7 RC3H2 TREM2 ZFP91 COPS8 MALT1 NFAT5 CD86 RC3H1 CD14 SPHK1 TLR3 CARD14
GO_POSITIVE_REGULATION_OF_ORGANIC_ACID_TRANSPORT	0.0385488	0.275035	0.352171	0.397269	1.43328	38	IL1B TNFSF11 AGT CLTRN OXT KMO ACE2 ABCB11 RAB3GAP1 PLA2G10
GO_POSITIVE_REGULATION_OF_T_CELL_CYTOKINE_PRODUCTION	0.0389016	0.275035	0.352171	0.503559	1.5383	20	IL6 IL1B RSAD2 NLRP3 IL18 IL1R1 MAP3K7
GO_POSITIVE_REGULATION_OF_VIRAL_PROCESS	0.0383333	0.275035	0.300682	-0.313501	-1.34062	107	POLR2L NELFB TMEM250 TBC1D20 RAD23A POLR2E SMARCA4 NELFA GTF2F1 POLR2J POLR2H PABPC1 POLR2C VPS4A NELFE NOTCH1 POLR2G SUPT5H POLR2A CDK9 POLR2I LEF1 TARBP2 P4HB PPIA TFAP4 PC CTDP1 KPNA2 ADARB1 POLR2F LGALS1 SNW1
GO_REGULATION_OF_CAMP_MEDIATED_SIGNALING	0.0381944	0.275035	0.30775	-0.396547	-1.45721	46	ADCYAP1 PRKAR1B CDC34 APLP1 GSK3A NOS1 OR51E2 UCN RNF157 PDE2A
GO_REGULATION_OF_CYCLIC_NUCLEOTIDE_PHOSPHODIESTERASE_ACTIVITY	0.0388574	0.275035	0.321776	-0.643876	-1.57915	10	MAPK7 RACK1 AIP EGLN1 CALM3
GO_REGULATION_OF_STEROID_HORMONE_BIOSYNTHETIC_PROCESS	0.0393789	0.275035	0.321776	-0.63208	-1.61256	11	CLCN2 DGKQ BMP6 WNT4
GO_REGULATION_OF_TOLL_LIKE_RECEPTOR_SIGNALING_PATHWAY	0.0394432	0.275035	0.352171	0.328862	1.36371	67	ACOD1 ESR1 APPL2 LTF IRAK3 IRF4 WDFY1 TLR2 RSAD2 NR1H3 DDX3X BIRC3 TNFAIP3 OTUD4 TLR6 TLR5 APPL1 PDPK1 CD36 PTPN22 PJA2 LY96 PELI1 TLR1 RAB7B
GO_REGULATION_OF_TRANSCRIPTION_FROM_RNA_POLYMERASE_II_PROMOTER_IN_RESPONSE_TO_OXIDATIVE_STRESS	0.0395105	0.275035	0.321776	0.613829	1.60504	11	HMOX1 HIF1A NFE2L2
GO_RESPONSE_TO_HYDROGEN_PEROXIDE	0.0385604	0.275035	0.376039	0.285723	1.33616	132	HP NR4A3 IL6 MB GPR37L1 HMOX1 AREG IL10 MDM2 STAT1 ANXA1 NFE2L2 LRRK2 ADAM9 PRDX3 STK24 KPNA4 KCNA5 PRKAA1 HDAC2 MYB PPP1R15B TNFAIP3
GO_RETINAL_ROD_CELL_DIFFERENTIATION	0.0381166	0.275035	0.352171	0.576895	1.57713	13	BBS4 RPGRIP1L RP1 RORB TOPORS NTRK2 TRPM1 RPGRIP1
GO_RNA_LOCALIZATION	0.039185	0.275035	0.287857	-0.267093	-1.27914	229	RPS15 KIF5C UPF1 CPSF4 NHP2 AKAP8L RRS1 FBL SYMPK ZC3H3 EIF5A DDX39A PIH1D1 EXOSC2 SRSF9 HSF1 KHSRP POM121C HNRNPA1 CASC3 NRDE2 CPSF1 U2AF2 CCT7 EIF5AL1 RNPS1 RBM8A NUP62 NUP214 ALKBH5 YY1 DDX39B NUP210 FLOT1 RAN NXT1 ZNF385A SRSF5 CHTOP XPO5 PRPF6 CCT6A THOC3 ENY2 DDX19A CCT4 RANBP17 NUP188 PABPN1 RUVBL2 BICD2 EIF4A3 WRAP53 ALYREF NUP205 TST DKC1 LSG1 THOC6 RTRAF MEX3D SUPT6H
GO_LOCOMOTORY_BEHAVIOR	0.0397456	0.275216	0.287857	-0.279492	-1.30601	183	C1QL1 HOXD10 SEZ6L CNTN2 ADCY5 HTRA2 EN1 FOXA2 UCHL1 MTA1 HOXD9 PPP1R1B GRIN1 NPY1R OTOG GNAO1 CACNA1B HOXB8 ABAT SLURP1 QRFP ADORA2A OLFM2 MECP2 SEZ6 DRD1 GPR37 ABCA2 ASTN1 LRRTM1 MYO15A SLC4A10 BTBD9 ZNF385A NKX2-1 KCND2 APBA1 SPTBN4 DMBX1 ADGRL3 PRKN SNAP25 KALRN PBX3 CEND1 CHD7 RELN APBA2 DRD4 DLG4 ADAM22 GRIN2D NOVA1 ADCY8 ETV5 SNCG NAGLU PAK6 SLC18A2 GAD1 DAB1 EPHA4 HIPK2
GO_NEGATIVE_REGULATION_OF_INTERLEUKIN_10_PRODUCTION	0.039823	0.27538	0.341793	0.525428	1.58692	18	IDO1 IL12B FCGR2B IL23R CD274 PDCD1LG2 MMP8
GO_CELLULAR_AMINO_ACID_METABOLIC_PROCESS	0.0399386	0.275436	0.282013	-0.253972	-1.25639	312	NAT8L PEMT ILVBL TDH GLS2 PSMD9 PSMB6 ASPG THAP4 PSMF1 GCDH NOS1 FARSA MPST HAL NAGS PSAT1 GPT2 SLC25A21 UROC1 DLST OAZ1 PSMD13 PYCR3 BCAT2 GSTZ1 PLOD3 ABAT BLMH PSPH GPT SHMT2 DDAH2 PSMB4 RIMKLA MECP2 AARS2 PRODH AIMP2 PSMB7 PHGDH TPH1 PSMC5 PSMC3 SARDH ALDH8A1 FPGS PSMD4 HPD MRI1 PSMD3 OGDH PSPHP1 ASNS DALRD3 HSD17B10 PSMA6 QDPR PSMD8 CAD PSMC1 CARNS1 PAH PYCR2 PSMA7 PIPOX PYCR1 PCYOX1L AHCY PF…
GO_POSITIVE_REGULATION_OF_MEGAKARYOCYTE_DIFFERENTIATION	0.0399005	0.275436	0.321776	-0.641594	-1.57356	10	TESC ZNF16 GATA2 THPO PITHD1 HMGB2
GO_NUCLEOSIDE_TRIPHOSPHATE_METABOLIC_PROCESS	0.04	0.27549	0.294067	-0.310329	-1.32373	105	ATP5F1D CYC1 NME3 ANTKMT AK5 COX5B ENO1 UQCC3 UCK1 DGUOK NUDT1 TGFB1 PID1 NME2P1 ATP5ME GUK1 ATP5MC2 ATP5MF ITPA PINK1 NME4 NUDT2 ATP5F1B CAD RAN UCKL1 IMPDH2 SPHK2 IMPDH1 DTYMK NME1 ATP5MC3 ATP5F1A
GO_NEGATIVE_REGULATION_OF_VIRAL_LIFE_CYCLE	0.0401084	0.275497	0.321776	0.326742	1.38693	79	TRIM31 AICDA PLSCR1 OAS1 IFI16 VAPA LTF IFIT1 RSAD2 TNF CCL8 TRIM10 ZC3H12A HMGA2 MIR221 IFIT5 OAS2 TRIM15 EIF2AK2 OAS3 EIF2AK4 RNASEL SNX3 SLPI TASOR PML TRIM13
GO_REGULATION_OF_PROSTAGLANDIN_SECRETION	0.0400709	0.275497	0.321776	0.613628	1.60451	11	IL1B TNFSF11 OXT PLA2G10 P2RX7
GO_POSITIVE_REGULATION_OF_LEUKOCYTE_APOPTOTIC_PROCESS	0.0402685	0.275858	0.341793	0.448482	1.51378	27	NR4A3 CDKN2A IL10 IDO1 ANXA1 CD274 PIK3CB
GO_REGULATION_OF_MACROPHAGE_MIGRATION	0.0402685	0.275858	0.341793	0.389178	1.43248	41	CCL3 STAP1 P2RY12 SLAMF8 CMKLR1 C3AR1 C5AR1 MMP14 CYP19A1 MST1L THBS1 CSF1R TREM2 AKIRIN1 TRPV4 CXCL17
GO_PROTON_TRANSMEMBRANE_TRANSPORT	0.0404531	0.276753	0.287857	-0.296317	-1.32849	142	ATP5F1D ATP1A3 CYC1 ANTKMT TESC COX5B NDUFS7 ATP2A3 PHB2 COX8A COA8 NDUFA4L2 MFSD3 ATP6V0C ATP6V0E2 COX7A2L ATP6AP1 COX6A1 COX4I1 SURF1 ATP5ME ATP5MC2 SLC25A3 OTOP3 ATP5MF COX7C ATP6V1F ATP5F1B SLC4A10 SLC9A3 COX7A1 SPHK2 TACO1 COX6C COX5A ATP5MC3 COX6B1 ATP5F1A
GO_NEGATIVE_REGULATION_OF_MAST_CELL_ACTIVATION	0.0405983	0.277238	0.332263	0.578633	1.56334	12	MILR1 HMOX1 IL13RA2 CD84 CNR2 CNR1 LGALS9 FER ENPP3
GO_POSITIVE_REGULATION_OF_INTERLEUKIN_2_PRODUCTION	0.0406321	0.277238	0.341793	0.45247	1.50267	26	IL1B ANXA1 CD83 IRF4 CD28 CLEC7A IL1A RUNX1 MAP3K7 CD80 MALT1 CD86 CD4 PDE4B GLMN
GO_L_SERINE_METABOLIC_PROCESS	0.0408922	0.277652	0.30775	-0.607509	-1.54987	11	PSAT1 PSPH SHMT2 PHGDH PSPHP1
GO_NEGATIVE_REGULATION_OF_PROTEIN_LOCALIZATION_TO_CELL_PERIPHERY	0.0409091	0.277652	0.341793	0.46113	1.47766	23	LZTFL1 GBP1 DAB2 LRRC15 TMEM59 RHOQ GOPC MRAP2 PICALM CLTC
GO_POSITIVE_REGULATION_OF_MONONUCLEAR_CELL_MIGRATION	0.0409091	0.277652	0.341793	0.460996	1.47723	23	CXCL10 MOSPD2 TNF S100A7 DEFB124 PLA2G7 LGALS3 ANO6 CXCL17 LGMN SERPINE1 S100A14
GO_POSITIVE_REGULATION_OF_PROTEIN_LOCALIZATION_TO_SYNAPSE	0.0408922	0.277652	0.30775	-0.607618	-1.55015	11	MAPT DVL1 DBN1 NLGN1 CLSTN3
GO_RESPONSE_TO_ENDOPLASMIC_RETICULUM_STRESS	0.0409712	0.277706	0.276501	-0.261675	-1.2862	288	TMEM259 EEF2 FBXO44 TRIB3 DDRGK1 UBE2J2 THBS4 TMUB1 GSK3A SGTA ATF6B STUB1 ATP2A3 RACK1 AUP1 BBC3 MYDGF BRSK2 UBXN6 TMEM129 NR1H2 PREB BAX CXXC1 DCTN1 GET3 UBXN1 KLHDC3 BAG6 ZBTB17 FBXO2 PLA2G4B OS9 TOR1A TXNDC12 GET4 ERP29 ACADVL RHBDD2 CTDSP2 RNF121 NPLOC4 BCAP31 YIF1A RNF5 EIF2B5 PIK3R2 AQP11 TATDN2 NCCRP1 TBL2 TP53 ASNS FLOT1 PDIA2 CALR POMT2 COPS5 ANKZF1 MAN1B1 SULT1A3 PPP2R5B P4HB ATF4 SEC1…
GO_HAIR_CELL_DIFFERENTIATION	0.0410438	0.277831	0.321776	-0.41764	-1.49627	42	PITX2 TPRN SCRIB HES5 JAG2 LHFPL5 NOTCH1 MYCL DLL1 ERCC2
GO_POSITIVE_REGULATION_OF_TOLL_LIKE_RECEPTOR_SIGNALING_PATHWAY	0.0411963	0.278495	0.321776	0.475543	1.52384	23	LTF WDFY1 TLR2 RSAD2 NR1H3 DDX3X TLR5 PTPN22 PJA2 PELI1 TLR1 TLR3 F2RL1 LBP
GO_PROTEIN_STABILIZATION	0.0413355	0.278702	0.282013	-0.280781	-1.30597	179	PIN1 NCLN NOP53 CDC37 RPS7 DVL1 TESC GOLGA7 GAPDH PHB2 WIZ COA8 WNT10B RPL5 SWSAP1 TELO2 RPL23 RPL11 PEX6 BAG6 CCT7 TNIP2 HIP1 PHB CRYAB TRIM39 DVL3 HSP90AB2P PINK1 TP53 MUL1 HCFC1 FLOT1 CALR APOA2 CCT6A TBRG1 BAG1 DSG1 CCT4 STXBP1 SEC16A DNLZ PRKN USP19 FLNA TMEM88 GRN CAMLG
GO_RIBOSE_PHOSPHATE_METABOLIC_PROCESS	0.0412979	0.278702	0.271289	-0.242352	-1.22744	403	ATP5F1D ALDOC DGAT1 CYC1 NME3 PANK4 OGDHL NUDT3 ANTKMT AK5 APRT ADCY1 ADCY5 GCDH ENO2 COX5B ENO1 SIRT6 UQCC3 GAPDH HDAC4 HSD17B8 PDE9A NUDT14 ELOVL4 TPI1 UCK1 AMPD2 PFKM PGAM1 DLST DGAT2 GALK1 FBP1 ZBTB7A POM121C BAD GSTZ1 MLXIPL TGFB1 ACSL5 PID1 GPI SLC35B2 NPPC HK1 TKT NME2P1 NUDT18 RPIA ATP5ME NUP62 GUK1 TPST1 ATP5MC2 PANK2 ELOVL6 ATP5MF NUP214 PDE2A ITPA PFKL SULT1A1 HK2 PINK1 TECR OGDH NME4 …
GO_NEURAL_TUBE_DEVELOPMENT	0.0416667	0.279466	0.282013	-0.288093	-1.32126	161	FOXB1 DEAF1 RPS7 DVL1 GRHL3 SHH EN1 BRD2 CHRD SCRIB FZD2 GBX2 HES5 DVL2 FKBP8 TGFB1 PLOD3 GSC NOTCH1 PRKACA ADM GDF7 NOG PHGDH PAX6 DVL3 PLXNA2 ARHGAP35 ABL1 ITPK1 ZNF358 INKA1 PKD1 SALL2 SKI SEMA4C
GO_REGULATION_OF_GTPASE_ACTIVITY	0.0415473	0.279466	0.266351	-0.236607	-1.21051	459	ADCYAP1 RGS7 APC2 RANBP3 EPHB3 PIN1 HRAS ADAP1 GRHL3 GPSM1 AGAP3 TBC1D20 RAP1GAP2 STMN3 RACK1 RGS6 RASAL1 RIC8A ARHGDIG SCRIB TRAPPC6A PDE6D WNT4 EPHA5 ARAP3 TBC1D13 RGL3 PREB LLGL1 PLXNB3 DVL2 PRTN3 SH3BP1 ARAP1 RGS14 ARHGAP45 ARFGAP2 CCL24 RIN1 AKT2 ACAP3 TBC1D17 SGSM1 RIN3 TBC1D9B PLXNA4 RAP1GAP RABEP2 ARHGEF1 SIPA1 ARHGAP4 ARHGDIA GDI1 GARNL3 RASGRP2 EPHA3 DVL3 PLXNA2 CCL17 ARHGAP35 RGS12 GMI…
GO_REGULATION_OF_MAMMARY_GLAND_EPITHELIAL_CELL_PROLIFERATION	0.0416667	0.279466	0.30775	-0.528599	-1.51374	17	DEAF1 PHB2 BAX GPX1 ROBO1 CCND1 HOXA5
GO_REGULATION_OF_TOLL_LIKE_RECEPTOR_4_SIGNALING_PATHWAY	0.0415704	0.279466	0.341793	0.526963	1.58987	19	ACOD1 APPL2 LTF WDFY1 NR1H3 TNFAIP3 APPL1 PTPN22 PELI1 RAB7B F2RL1 LBP BPIFB1
GO_RESPIRATORY_CHAIN_COMPLEX_IV_ASSEMBLY	0.0418044	0.279746	0.321776	-0.483861	-1.54699	25	COA8 PET117 TIMM21 SURF1 COA1 COX16 COX19 TACO1 OXA1L COA4 COX10 COX17 SCO1 COA3 PET100 COX20 BCS1L
GO_RETINAL_ROD_CELL_DEVELOPMENT	0.041841	0.279746	0.323471	0.610963	1.56281	10	BBS4 RPGRIP1L RP1 RORB TOPORS NTRK2 TRPM1 RPGRIP1
GO_VIRAL_GENOME_REPLICATION	0.0418719	0.279746	0.352171	0.283976	1.32376	124	AICDA PIK3C2G PLSCR1 OAS1 IFI16 VAPA ATG5 LTF IFIT1 RSAD2 CXCL8 TNF CD28 CCL8 DDX3X ZC3H12A HMGA2 MIR221 PPID IFIT5 CD209 OAS2 CCL2 EIF2AK2 DEK HTATSF1 FBXL2 KPNA6 EEA1 NFIA OAS3 DDX5 FMR1 EIF2AK4 PKN2 RNASEL
GO_PROTEIN_LOCALIZATION_TO_NUCLEOPLASM	0.0420475	0.280554	0.300682	-0.563522	-1.5572	14	NOP53 MEPCE CCT7 CCT6A TBRG1 CCT4 WRAP53 DKC1
GO_NCRNA_3_END_PROCESSING	0.0424028	0.282191	0.294067	-0.396909	-1.43258	43	EXOSC5 FBL EXOSC4 RPS21 EXOSC2 TUT1 EXOSC6 PTCD1 ELAC2 EXOSC7 INTS1 HSD17B10 INTS5 CT45A1
GO_REGULATION_OF_CALCIUM_ION_DEPENDENT_EXOCYTOSIS	0.0424028	0.282191	0.294067	-0.397442	-1.43451	43	CACNA1I TRIM9 CACNA1G RPH3AL CACNA1H SYT1 NOTCH1 CDK5R2 CDK5 SYT8 DOC2A ARF1 SYT5 SYT10 STXBP1 STX1A SCAMP5 SYT15 SYT3 BAIAP3 SYT11
GO_ANTEROGRADE_AXONAL_TRANSPORT	0.0429338	0.284638	0.294067	-0.386477	-1.42216	48	AP3B2 KIF5C MGARP BLOC1S3 KIF5A MAP2 KIF1A NEFL HAP1 AP3D1 SPG7 DTNBP1 MAPK8IP3 BLOC1S4 TRIM46 BLOC1S1 KIF1C
GO_APPENDAGE_DEVELOPMENT	0.0430622	0.284638	0.276501	-0.28238	-1.31005	176	DLX6 HOXA11 HOXA10 SMOC1 HOXD10 HOXA9 PBX2 SLC39A3 COL2A1 SHH EN1 PITX2 KREMEN2 ZNF219 SP8 HOXD9 BAX FBXW4 CRABP2 NOTCH1 SCX ECE1 FREM2 NOG GNA12 LRP5 PLXNA2 MEGF8 ZNF358 OSR1 IHH HOXD12 LEF1 PITX1 RAX RNF165 ZBTB16 PKDCC KREMEN1 SKI CYP26B1 FGF9 CHD7 HAND2 SALL1 TBX3
GO_ESTABLISHMENT_OF_ORGANELLE_LOCALIZATION	0.0428994	0.284638	0.266351	-0.239323	-1.21564	424	MAPT AP3B2 RPS15 KIF5C TRAPPC12 SLIT1 CPLX2 MGARP RAB3A RRS1 CHMP6 TBC1D20 BOD1 CHGA RAB11B BLOC1S3 UCHL1 TRAPPC5 SCRIB TRAPPC6A TMED9 PREB STK25 LLGL1 VPS4A TMEM201 KIF5A MAP2 DCTN1 MAP4K2 TRAPPC2L RHOT2 ATP6AP1 MYO1F ARFGAP2 ARHGEF2 YKT6 NSFL1C DNM2 KIF1A RAB1B TOR1A SEPTIN5 NEFL STARD3 MAD1L1 HAP1 CDK5 CHMP1A DYNC1I1 DCTN2 AP3D1 NAPA SUN2 NUP62 GATA2 STK11 CROCC PPP6R1 PEX14 DTNBP1 PAX6 GAB2 P…
GO_NEGATIVE_REGULATION_OF_VOLTAGE_GATED_POTASSIUM_CHANNEL_ACTIVITY	0.0431034	0.284638	0.323471	0.592694	1.54978	11	KCNE5 KCNRG SUMO1 KCNE4 KCNE1B KCNE1 ANK3
GO_RESPONSE_TO_INTERLEUKIN_6	0.0430839	0.284638	0.332263	0.386757	1.42363	42	CHI3L1 IL6 ABCC2 PTPN2 HAMP STAT1
GO_TONIC_SMOOTH_MUSCLE_CONTRACTION	0.0431034	0.284638	0.323471	0.591551	1.54679	11	AGT EDN2 CD38 NMU HTR2A BBS2 EDN1
GO_GLIAL_CELL_DEVELOPMENT	0.0431894	0.284839	0.282013	-0.310312	-1.34964	115	MAPT NDRG1 CNTN2 SHH EIF2B4 NSUN5 OLIG1 HES5 WASF3 AKT1 ADORA2A DLL1 AKT2 TTBK1 GSTP1 ERCC2 EIF2B2 CDK5 ID4 PHGDH DRD1 EIF2B5 NR1D1 ABCA2 FA2H NKX2-2 FPR2 EGFR PRX SIRT2 SKI
GO_POSITIVE_T_CELL_SELECTION	0.0432802	0.285071	0.332263	0.396187	1.41135	36	IL6 PTPN2 IL12B IRF4 IL23R CTSL CD74
GO_CELL_MIGRATION_INVOLVED_IN_HEART_DEVELOPMENT	0.0435606	0.285834	0.300682	-0.528408	-1.51319	17	PITX2 NOTCH1 NDRG4 HAND2 MESP1 DCHS1 ENG BMP4 TBX5
GO_INTERLEUKIN_6_PRODUCTION	0.0435897	0.285834	0.352171	0.2826	1.33197	137	IL6 IL1B AZI2 IL10 IFIH1 TLR7 XBP1 POU2AF1 IL37 IRAK3 TLR2 TNF EREG IL17A CD74 HAVCR2 AFAP1L2 ZC3H12A TNFAIP3 CLEC7A TLR6 IL1A IL18 POU2F2 MMP8 NOS2 SOCS5 TMEM106A CD36 NLRP10 TLR8 IFNG CAPN2 TREM2 PTPN22 P2RX7 FCER1G MAPKAPK2 DDX58 ISL1 TLR1 SCIMP
GO_NEGATIVE_REGULATION_OF_BLOOD_VESSEL_DIAMETER	0.0435835	0.285834	0.341793	0.313529	1.33257	80	OXTR CRP AGT EDN2 CD38 HTR1D PER2 COMP KCNA5 RHOA ACE2 PTGS2 FGA HRH1 CASR SLC8A1 ARHGAP42 PIK3C2A EDNRB ATP2B1 WDR35 KEL BDKRB2 RAP1GDS1
GO_PEPTIDYL_LYSINE_ACETYLATION	0.0436187	0.285834	0.276501	-0.284974	-1.31113	166	CHD5 WDR5 MCRS1 MBD3 NOS1 NOC2L BRPF1 KANSL2 PIH1D1 MRGBP NAA60 TAF10 ING4 BRD8 LDB1 BAG6 ING5 GTF3C4 TAF6L MECP2 DPF2 GATA2 SGF29 SET THAP7 HCFC1 KAT8 KANSL3 LEF1 PER1 SPHK2 RPS6KA4 BRPF3 CTBP1 TADA2B KAT7 BLOC1S1 ARRB1 KAT5 DMAP1 SRCAP TADA3 RUVBL2 APBB1 BRD7 USP22 MAPK3 CPA4 ACTL6B TAF6 KANSL1 TRRAP YEATS2
GO_MEMBRANE_REPOLARIZATION	0.043704	0.286027	0.321776	0.383523	1.42142	44	SCN1B KCNE5 ZMPSTE24 KCNA5 KCNE4 SCN5A KCNJ2 DLG1 AKAP6 KCNJ5 KCNE1B RNF207
GO_HISTONE_H4_K5_ACETYLATION	0.0439771	0.287447	0.300682	-0.534365	-1.50398	16	WDR5 MCRS1 KANSL2 ING4 HCFC1 KAT8 KANSL3 KAT7 KANSL1
GO_CRISTAE_FORMATION	0.044405	0.287572	0.287857	-0.429659	-1.46086	33	ATP5F1D MICOS13 UQCC3 ATP5ME ATP5MC2 SPG7 ATP5MF PINK1 ATP5F1B CHCHD10 CHCHD6 ATP5MC3 ATP5F1A TAZ IMMT LETM1 ATP5MC1
GO_ENDODERM_FORMATION	0.0441225	0.287572	0.321776	0.360202	1.41411	53	LEO1 COL11A1 DUSP5 MIXL1 ITGAV COL5A2 DUSP2 CDC73 HMGA2 FN1 MMP14 MMP8 DUSP4 MMP2 CTNNB1
GO_INFLAMMATORY_RESPONSE_TO_ANTIGENIC_STIMULUS	0.0441225	0.287572	0.321776	0.360177	1.41401	53	IL31RA IL20RB IL10 IL36G IL37 IL12B TNF CD28 PSMA1 FCGR2B IL2RA NOTCH2 PLA2G2D IL5RA CCR7 CD6 BTK SERPINC1 FCER1G HLA-DRB1 IL36B CD68 CNR1
GO_MEMBRANE_DEPOLARIZATION	0.0442177	0.287572	0.282013	-0.32991	-1.35807	84	HCN2 CACNA1I CACNA1G KCNH2 CACNA1H SCN2A ALOX12 RACK1 SCN8A MLLT11 RANGRF CACNA1B ADORA2A HCN4 CACNB2 CACNA1A ABL1 FZD9 ABCD1
GO_NEURON_PROJECTION_EXTENSION	0.0442338	0.287572	0.271289	-0.282571	-1.30682	168	MAPT SLIT1 DVL1 REG1A SYT1 RASAL1 NLGN3 DBNL ANAPC2 ULK1 EMX1 DBN1 BDNF MAP2 DNM2 CPNE6 SEMA3E CDK5 PLXNA4 SEMA5B RNF157 TWF2 ARHGAP4 STK11 SEMA6C GDI1 DRAXIN ABL1 MUL1 MEGF8 SEMA4A IFRD1 PRKCZ ISLR2 TRIM46 SEMA4C TMEM108 SEMA4F FLRT1 PRKN SEMA4D MAP1B UNC13A OLFM1 RTN4R SEMA3G CPNE1 SYT3 PAK6 NDEL1 MAG CDH4 KIAA0319 CPNE9 SEMA3B WNT3A SEMA6D NRCAM WNT3 POU4F3 DDR1 SEMA5A ILK WASF1
GO_POSITIVE_REGULATION_OF_VASCULAR_ASSOCIATED_SMOOTH_MUSCLE_CELL_MIGRATION	0.0443038	0.287572	0.315325	0.532499	1.58791	17	NR4A3 AGT DOCK7 MDM2 MIR221 IQGAP1 DOCK4 ATP7A SSH1
GO_REGULATION_OF_CELL_KILLING	0.0444444	0.287572	0.341793	0.300452	1.31859	91	CXCL6 SERPINB4 KRT6A IL13 IL12B STX7 STAP1 FCGR2B IL23R AP1G1 CD5L HAVCR2 CLEC7A BCL2L11 IL21 CFH SERPINB9 FCER2 NOS2 IL12A CLEC12B KIR2DL4 ITGAM IFNG P2RX7 PPP3CB MR1 CR1L CD59
GO_REGULATION_OF_PHAGOCYTOSIS	0.0444444	0.287572	0.341793	0.30244	1.32731	91	IL1B C4A C2 APPL2 ATG5 TLR2 TNF STAP1 FCGR2B ITGAV MERTK RAB31 CLEC7A APPL1 C4B SYT7 CCL2 FER1L5 IL15 BCR CD36 IFNG TREM2 FCER1G SNX3
GO_DOPAMINE_RECEPTOR_SIGNALING_PATHWAY	0.0448029	0.288028	0.287857	-0.413689	-1.4404	37	NSG2 CALY ADCY5 GSK3A NSG1 KLF16 GNAO1 DRD1 DTNBP1 SULT1A3 GNB1 FLNA DRD4 GNA15 GNA11 RGS9 PTGER1
GO_EMBRYONIC_BRAIN_DEVELOPMENT	0.044964	0.288028	0.287857	-0.575872	-1.55788	13	RPL10 RNF112 EN1 TUBB2B EN2
GO_GABAERGIC_NEURON_DIFFERENTIATION	0.044964	0.288028	0.287857	-0.573574	-1.55166	13	CNTN2 DLX2 GATA2 DRD1 RAC3 NKX2-1 LHX6 DLX1
GO_POSITIVE_REGULATION_OF_GLIAL_CELL_MIGRATION	0.0448718	0.288028	0.315325	0.573633	1.54983	12	CCL3 P2RY12 MIR221 TREM2
GO_POSITIVE_REGULATION_OF_VESICLE_FUSION	0.0448718	0.288028	0.315325	0.572022	1.54547	12	SYT9 KIF5B ANXA1 CLTRN ANXA2 SYT7 SNCA
GO_REGULATION_OF_HISTONE_METHYLATION	0.0448276	0.288028	0.282013	-0.352086	-1.36874	64	WDR5 PHF19 PIH1D1 ZNF335 BRD4 NELFE PRDM12 BCOR PHF1 MECP2 JARID2 DMRTC2 MLLT6 CHTOP KMT2B PAF1 TET1 SNW1 SUPT6H WDR61 RTF1 EZHIP ZNF274 PAXIP1 KDM3A GFI1 PYGO2
GO_RESPONSE_TO_PEPTIDOGLYCAN	0.0448718	0.288028	0.315325	0.571975	1.54535	12	IL6 IRAK3 NLRP3 DEFB124 C5AR1 TREM2
GO_VITAMIN_D_BIOSYNTHETIC_PROCESS	0.0448718	0.288028	0.315325	0.570684	1.54186	12	IL1B TNF IFNG CYP27A1 CYP3A4 CYP27B1
GO_VASCULAR_ENDOTHELIAL_GROWTH_FACTOR_PRODUCTION	0.045045	0.288187	0.323471	0.389105	1.39822	37	IL6 IL1B HIF1A TNF C3AR1 PTGS2 IL1A MIR205 C5AR1 NOX1
GO_REGULATION_OF_CELLULAR_COMPONENT_SIZE	0.0451128	0.288261	0.261664	-0.244847	-1.23102	373	MAPT SLC12A9 SPTB FSTL4 RPTOR ADD2 CNTN2 ACTR3B LAMTOR4 ARPC1B EPHA7 RAP1GAP2 NGF AQP1 FCHSD1 E2F4 DBNL ANAPC2 DBN1 BDNF SH3BP1 GMFG MAP2 WASH3P CRABP2 WASF3 TRIM27 AKT1 DNM2 CCL24 SPTBN5 PDXP NEFL SEMA3E CDK5 PLXNA4 PPP1CA BIN1 HAX1 WAS UCN CDC42EP5 SEMA5B TWF2 FLII ARHGAP4 DEPTOR SEMA6C GDI1 AQP11 ARHGAP35 DRAXIN WHAMMP3 ABL1 SLC12A2 PTK2B CORO1A MLST8 CARMIL2 MEGF8 SEMA4A CORO1B COTL1 ARF1 IFR…
GO_LOCALIZATION_WITHIN_MEMBRANE	0.0456081	0.290004	0.276501	-0.318931	-1.33504	94	DVL1 SSNA1 TBC1D20 MADCAM1 REEP2 SCRIB NAXE GPHN SHISA6 SCAP MAL CDK5 YJEFN3 NLGN1 SEC31B AGRN FZD9 ITGB7 RILPL2 RILPL1 LHFPL4 FLNA RELN DNAJA3 GRIK2 DLG4 NRXN2 ETV5
GO_NEURON_CELL_CELL_ADHESION	0.0454545	0.290004	0.294067	-0.524345	-1.50156	17	NLGN3 CEL NLGN1 ASTN1 NINJ2 NRXN2 ASTN2 NLGN2 NRXN3 NRXN1 TNR
GO_POSITIVE_REGULATION_OF_HEMOPOIESIS	0.0457247	0.290004	0.321776	0.259524	1.28007	202	CSF3 IL1B TRIB1 TNFSF11 NFKBIZ STAT1 LILRB4 HIF1A ANXA1 IL20 DUSP10 XBP1 RB1 IL12B CD83 EGR3 TNF NLRP3 IL23R RHOA IL17A CD74 MYB IL2RA IL7 IL1A FOXO3 MIR221 NOTCH2 MMP14 IL18 AP3B1 BTN2A2 NUDT21 RUNX1 DHX36 AXL IL15 IL12A SOCS5 IL2 FOS CBFB IFNG BTK TREM2 CD80 SOCS1 VNN1 N4BP2L2 HLA-DRB1 MALT1 IL36B CD86 TRIM58 INHBA RAB7B
GO_PROTEIN_LOCALIZATION_TO_NUCLEOLUS	0.0457038	0.290004	0.287857	-0.557564	-1.54073	14	NOP53 RRS1 MCRS1 TERT BYSL RAN POLR1A
GO_PROTEIN_O_LINKED_MANNOSYLATION	0.0456942	0.290004	0.282013	-0.522374	-1.56547	19	LARGE2 POMT1 FKRP B4GAT1 DPM2 POMT2 DPM3 POMGNT2 SDF2 SDF2L1
GO_REGULATION_OF_CILIUM_BEAT_FREQUENCY	0.0455959	0.290004	0.321776	0.600312	1.62191	12	CCDC39 DNAAF1 BBS4 ARMC4 GAS2L2 CCDC40 DNAH11 CFAP20 BBS2 CCSAP
GO_DETECTION_OF_BIOTIC_STIMULUS	0.045977	0.29119	0.323471	0.396338	1.4015	35	PGLYRP4 CDHR2 TLR2 NLRP3 CLEC7A TLR6 FAP C4B PGLYRP3 DMBT1 TREM2 LY96 HLA-DRB1 TLR1 YAP1 NAIP LBP CRTAM PAK1 NOD2 TLR4
GO_POSITIVE_REGULATION_OF_MHC_CLASS_II_BIOSYNTHETIC_PROCESS	0.0460251	0.29119	0.30775	0.608847	1.55739	10	IL10 XBP1 CIITA TMEM106A JAK2 IFNG
GO_LIMB_BUD_FORMATION	0.0461593	0.291458	0.321776	-0.621548	-1.58569	11	COL2A1 SHH ZNF219 PLXNA2
GO_REGULATION_OF_GLYCOGEN_METABOLIC_PROCESS	0.0461812	0.291458	0.282013	-0.424911	-1.44471	33	KHK GSK3A PHLDA2 INPP5K AKT1 AKT2 PPP1CA PPP1R3E POMC PPP1R3C ESRRB PPP1R3G SORBS1
GO_GOLGI_VESICLE_TRANSPORT	0.0462687	0.291468	0.257206	-0.24438	-1.22849	365	SPTB VPS51 TRAPPC12 ARF5 LMF1 BET1L TMED1 COPE TBC1D20 KLC1 COG8 GOLGA7 F10 RACK1 TRAPPC5 TRAPPC6A TMED9 ATP9B VAMP2 KIF26A AP2A1 PREB LMAN2 DCTN3 TMED4 LLGL1 RANGRF KIF5A SCAP CUX1 DCTN1 TRAPPC2L TMED3 F7 ARFGAP2 YKT6 DNM2 USE1 RAB1B TEX261 SPTBN5 SCYL1 TMEM115 NRBP1 DYNC1I1 DCTN2 AP3D1 NAPA BCAP31 YIF1A PPP6R1 WHAMMP3 GAK SEC31B TRAPPC9 STX5 KIF22 CSNK1D CYTH3 TRAPPC1 PEF1 GAS6 GGA3 NUMA1 SORCS…
GO_VENTRICULAR_SYSTEM_DEVELOPMENT	0.0462963	0.291468	0.323471	0.419272	1.46443	32	KIF27 NME5 HYDIN TSKU BBS4 ARMC4 DNAH5 RPGRIP1L AK8 SLC7A11
GO_EMBRYONIC_APPENDAGE_MORPHOGENESIS	0.0469012	0.294914	0.271289	-0.294555	-1.2976	125	DLX6 HOXA11 HOXA10 HOXD10 HOXA9 PBX2 SHH EN1 SP8 HOXD9 BAX FBXW4 CRABP2 NOTCH1 ECE1 FREM2 NOG GNA12 LRP5 MEGF8 ZNF358 OSR1 IHH HOXD12 LEF1 PITX1 ZBTB16 SKI CYP26B1 FGF9 CHD7 HAND2 SALL1 TBX3
GO_REGULATION_OF_SYSTEMIC_ARTERIAL_BLOOD_PRESSURE_BY_HORMONE	0.0472973	0.296678	0.315325	0.388107	1.39463	37	OXTR SERPINF2 AGT AGTR2 ATP6AP2 EDN2 RHOA ACE2
GO_RNA_CAPPING	0.0472855	0.296678	0.276501	-0.41747	-1.43474	34	POLR2L POLR2E GTF2F1 POLR2J POLR2H POLR2C ERCC2 POLR2G SUPT5H POLR2A POLR2I
GO_OLIGOPEPTIDE_TRANSPORT	0.0474138	0.296683	0.30775	0.585495	1.53095	11	CDH17 SLC15A1 SLC7A11 ABCC1 SLC9A3R1
GO_REGULATION_OF_CARDIAC_MUSCLE_CELL_MEMBRANE_REPOLARIZATION	0.0474041	0.296683	0.315325	0.450844	1.49727	26	SCN1B KCNE5 ZMPSTE24 KCNA5 KCNE4 SCN5A DLG1 KCNE1B RNF207
GO_CARDIAC_MUSCLE_CELL_MEMBRANE_REPOLARIZATION	0.047836	0.29896	0.315325	0.394665	1.40593	36	SCN1B KCNE5 ZMPSTE24 KCNA5 KCNE4 SCN5A KCNJ2 DLG1 KCNJ5 KCNE1B RNF207
GO_REGULATION_OF_CARBOHYDRATE_METABOLIC_PROCESS	0.0480769	0.300101	0.261664	-0.271211	-1.27159	199	KHK ERFE WDR5 GSK3A FOXA2 SIRT6 PHLDA2 HDAC4 DGKQ INPP5K TFF3 AP2A1 PGAM1 DGAT2 FBP1 FAM3A ZBTB7A POM121C BAD MLXIPL SDHAF3 TGFB1 AKT1 GPT AKT2 PPP1CA NUP62 SMPD3 NUP214 ADIPOQ MIR210 TP53 NUP210 PTK2B PPP1R3E POMC MLYCD FOXK2 GPLD1 MAEA NUP188 DUSP12 FOXK1 PRKN MIDN PPP1R3C GPER1 ESRRB NUP205 CLK2 PTH1R LHCGR PPP1R3G SORBS1 RGN PGP PFKFB4 RAE1 NFE2L1 SESN2 NUP98 PHKG2 SLC45A3 DDB1 POM121 IGF2 NU…
GO_ER_ASSOCIATED_MISFOLDED_PROTEIN_CATABOLIC_PROCESS	0.0486891	0.300993	0.282013	-0.575913	-1.50925	12	AUP1 BAG6 TOR1A RNF5 POMT2
GO_INTESTINAL_EPITHELIAL_CELL_DEVELOPMENT	0.0483516	0.300993	0.30775	0.554967	1.55434	14	HIF1A YIPF6 C1GALT1 TIGAR IL6ST PRDM1 YAP1 KLF5
GO_L_GLUTAMATE_IMPORT	0.0483516	0.300993	0.30775	0.556339	1.55818	14	PER2 SLC1A3 SLC7A11 SLC1A2 ARL6IP5 KCNJ10 ITGB1
GO_NOREPINEPHRINE_TRANSPORT	0.0486111	0.300993	0.315325	0.460267	1.48842	24	OXTR AGT AGTR2 SLC22A2 OXT P2RY12 SLC6A2
GO_POSITIVE_REGULATION_OF_MONOCYTE_CHEMOTAXIS	0.0486726	0.300993	0.30775	0.520355	1.57159	18	CXCL10 MOSPD2 S100A7 DEFB124 PLA2G7 ANO6 CXCL17 LGMN SERPINE1 S100A14
GO_POSITIVE_REGULATION_OF_NEURON_PROJECTION_DEVELOPMENT	0.0485584	0.300993	0.252961	-0.255851	-1.25792	282	ADCYAP1 CAMK2B MAPT CRTC1 MOB2 DVL1 SF3A2 PLK5 REG1A NGF SYT1 RASAL1 GRIP1 AP2A1 DBNL ANAPC2 STK25 DBN1 PLXNB3 PACSIN1 BDNF DVL2 CUX1 MARK2 CRABP2 ITPKA METRN OBSL1 NDRG4 CPNE6 DDX56 TUBB2B NEFL PLXNA4 SCARF1 NCKIPSD RNF157 TWF2 ARHGDIA STK11 GDI1 EPHA3 DVL3 AMIGO1 PLXNA2 FYN ARHGAP35 NLGN1 GPC2 MUL1 PTK2B MEGF8 FES ARF1 SHANK1 PPP2R5B NME1 ISLR2 ROBO1 RAPGEF1 TENM3 PARP6 TOX CNTN1 PRKN SEMA4D HS…
GO_PROTEIN_KINASE_C_ACTIVATING_G_PROTEIN_COUPLED_RECEPTOR_SIGNALING_PATHWAY	0.0486486	0.300993	0.276501	-0.447204	-1.45085	27	GAP43 DGKZ DGKQ DGKD ADORA2A DGKG AZU1 CHRM1 CCK CISH F2R HTR1B
GO_RESPONSE_TO_HEPATOCYTE_GROWTH_FACTOR	0.0484988	0.300993	0.315325	0.506505	1.52815	19	IL10 APPL2 GCLM ADAMTS12 GCLC APPL1 CASR
GO_NON_CANONICAL_WNT_SIGNALING_PATHWAY	0.0487805	0.301105	0.261664	-0.290455	-1.3114	149	DVL1 GRHL3 PSMD9 PSMB6 PSMF1 FZD2 PARD6A WNT9B WNT4 AP2A1 DVL2 PSMD13 GNAO1 AGO2 TNRC6C PSMB4 PSMB7 PSMC5 PSMC3 PSMD4 DVL3 ABL1 PSMD3 FZD9 CSNK1D FZD10 PSMA6 PSMD8 ARHGEF19 PSMC1 LEF1 PLCB3 CELSR2 PSMA7 AP2S1 AP2A2 GNB1 NFATC1 PSMC4 CCDC88C AP2M1 PSMB10 SFRP5 PSMD2 SFRP1 VANGL2 PSMB3 PTK7 NKD1 ZNRF3 PSMB1 PLCB1 FRZB
GO_RESPONSE_TO_ACETYLCHOLINE	0.0488246	0.301105	0.276501	-0.443654	-1.4465	28	CHRM4 CHRNA7 GRK2 AGRN CHRM1 GNB1 CHRM5 GNA15 GNA11 LYPD1 PLCB1 GNAI2 CRKL
GO_AMINO_ACID_IMPORT	0.048951	0.301522	0.315325	0.372978	1.39691	45	AGT SLC22A4 SLC22A2 PER2 CLTRN SLC1A3 ACE2 SLC7A11 SLC1A2 SLC43A2 TSPO2 SLC9A3R1 SLC7A8 ARL6IP5 KCNJ10
GO_IRON_SULFUR_CLUSTER_ASSEMBLY	0.0492091	0.301711	0.271289	-0.486392	-1.51637	22	NDOR1 IBA57 NUBP2 CIAPIN1 CIAO2B LYRM4
GO_OPSONIZATION	0.0491453	0.301711	0.300682	0.568119	1.53493	12	CRP C4B SPON2 LBP C4BPB C4BPA PTX3 MYO18A FCN2
GO_REGULATION_OF_GONAD_DEVELOPMENT	0.0492091	0.301711	0.271289	-0.512434	-1.53569	19	AMH RETN WNT4 DHX37 NR5A1
GO_REGULATION_OF_KERATINOCYTE_DIFFERENTIATION	0.049217	0.301711	0.30775	0.388285	1.41409	39	NCOA3 IL20 CD109 CTSL ZFP36 ZBED2 PLAAT4 TP63 ROCK1 RUNX1 CBFB ERRFI1 SGPP1 CTSK
GO_APPENDAGE_MORPHOGENESIS	0.049505	0.303114	0.261664	-0.287804	-1.29065	146	DLX6 HOXA11 HOXA10 HOXD10 HOXA9 PBX2 COL2A1 SHH EN1 ZNF219 SP8 HOXD9 BAX FBXW4 CRABP2 NOTCH1 ECE1 FREM2 NOG GNA12 LRP5 PLXNA2 MEGF8 ZNF358 OSR1 IHH HOXD12 LEF1 PITX1 RNF165 ZBTB16 PKDCC SKI CYP26B1 FGF9 CHD7 HAND2 SALL1 TBX3
GO_AMINOGLYCAN_BIOSYNTHETIC_PROCESS	0.0498339	0.30404	0.261664	-0.306425	-1.33273	115	B3GNT8 HS3ST5 NDST4 CHPF2 XYLT2 B3GALT2 CHST12 B3GAT3 B3GALT6 AP2A1 B4GALT7 BCAN CHST7 GPC5 TGFB1 ACAN ST3GAL2 NDST1 GPC1 B4GAT1 B4GALT3 SMPD3 GPC2 AGRN SDC2 HS3ST6 CHST14 CHSY3 EXT2 CHST13 CSPG5 HS6ST1 PXYLP1 CHST1 EXT1 CSPG4 SDC1
GO_REGULATION_OF_ORGANIC_ACID_TRANSPORT	0.049763	0.30404	0.315325	0.334612	1.35651	63	IL1B TNFSF11 AGT AGTR2 PER2 CLTRN OXT KMO GRM7 ACE2 ABCB11 SLC43A2 RAB3GAP1 PLA2G10
GO_REGULATION_OF_PROTEASOMAL_UBIQUITIN_DEPENDENT_PROTEIN_CATABOLIC_PROCESS	0.0498339	0.30404	0.261664	-0.294104	-1.30294	128	NOP53 TRIB3 KEAP1 DVL1 DDRGK1 FZR1 SHH GSK3A SGTA RAD23A STUB1 SIRT6 RACK1 ZER1 DDA1 WNT10B UBXN1 AKT1 RPL11 BAG6 ZFAND2A GNA12 BCAP31 TRIM39 CSNK1D USP5 ARAF CCAR2 HSPBP1 SIRT2 CHFR
GO_REGULATION_OF_POSTTRANSCRIPTIONAL_GENE_SILENCING	0.0499168	0.304184	0.261664	-0.319847	-1.33141	88	POLR2L MAP2K2 MYCN POLR2E POLR2J POLR2H NCOR2 POLR2C POM121C MAEL AGO2 TGFB1 ZC3H10 NUP62 POLR2G NUP214 POLR2A POU5F1 TP53 NUP210 TERT POLR2I TARBP2 XPO5 EGFR NUP188
GO_NEGATIVE_REGULATION_OF_DEVELOPMENTAL_GROWTH	0.05	0.30433	0.261664	-0.310118	-1.33063	109	FSTL4 GSK3A EPHA7 MAP2 SEMA3E CDK5 NOG JARID2 SEMA5B ARHGAP4 KCNK2 SEMA6C YY1 DRAXIN SEMA4A IFRD1 MIR25 TRIM46 SEMA4C SEMA4F SEMA4D CTDP1 FGFR3 RTN4R SEMA3G GDF15 PI16 WWC1 STC2 SFRP1 MAG NKD1 KIAA0319 MSTN SEMA3B WNT3A SEMA6D CAV3 WNT3 SEMA5A MAPK11 PTK2 SEMA3F TLL2 TNR BMP4 MT3 RAI1 SEMA3A SEMA6B TBX5 GJA1
GO_IRE1_MEDIATED_UNFOLDED_PROTEIN_RESPONSE	0.05026	0.304467	0.266351	-0.348486	-1.3576	66	DDRGK1 GSK3A MYDGF PREB BAX CXXC1 DCTN1 GET3 KLHDC3 ZBTB17 PLA2G4B ACADVL CTDSP2 YIF1A TATDN2 COPS5 SULT1A3 PPP2R5B EXTL3 HSPA5 TSPYL2 PDIA5 WFS1 PARP16 BAK1
GO_NEURON_FATE_COMMITMENT	0.050173	0.304467	0.266351	-0.35186	-1.35393	59	HOXD10 SHH DLX2 OLIG1 JAG2 NOTCH1 DLL1 MNX1 GATA2 PAX6 ISL2 EPOP IHH NKX2-2 NKX2-1 SATB2 DLX1 GLI2 DMRTA2 ID2 DLL4 OLIG2 NOTCH3 GLI3
GO_REGULATION_OF_PERK_MEDIATED_UNFOLDED_PROTEIN_RESPONSE	0.0502092	0.304467	0.294067	0.607629	1.55428	10	PTPN2 NCK1 TMEM33 PPP1R15B
GO_SECOND_MESSENGER_MEDIATED_SIGNALING	0.0501475	0.304467	0.245042	-0.235264	-1.1963	426	ADCYAP1 MAPT ADGRB1 PRKAR1B RUNDC3A CALCA CDC34 GRIN2C ADRA2C FIS1 APLP1 CALCB SLC8A2 ADCY1 CHERP ADCY5 GSK3A CHGA PTBP1 NOS1 S1PR5 MAPK7 HDAC4 DGKQ PDE9A AQP1 DGKD EPHA5 OR51E2 GRIN1 S1PR4 TPCN2 TMEM38A INPP5A CALM3 ADGRL1 PRKACA ADORA2A RAMP1 NPPC PLA2G4B JPH3 DDAH2 PPP2R1A HAP1 ADM LPAR2 PTGER3 GAL MC1R MCOLN1 UCN BCAP31 RNF157 NR5A1 DRD1 PDE2A HPCA TBXA2R ADGRD2 GPR3 ADGRB3 DMPK PTK2B SPPL3 C…
GO_CYTOPLASMIC_PATTERN_RECOGNITION_RECEPTOR_SIGNALING_PATHWAY_IN_RESPONSE_TO_VIRUS	0.0504505	0.304901	0.271289	-0.428942	-1.42887	30	NOP53 ZCCHC3 PHB2 IRF7 CLPB GPATCH3 NLRX1 IRF3 NPLOC4 PHB
GO_POSITIVE_REGULATION_OF_PROTEIN_TARGETING_TO_MEMBRANE	0.0504505	0.304901	0.271289	-0.428717	-1.42812	30	HRAS MIEF2 FIS1 TCAF2 AKT2 CDK5 FYN HPCA MTCL1
GO_NEGATIVE_REGULATION_OF_PROTEASOMAL_UBIQUITIN_DEPENDENT_PROTEIN_CATABOLIC_PROCESS	0.0507881	0.306581	0.266351	-0.415396	-1.42761	34	NOP53 DDRGK1 SHH SGTA UBXN1 RPL11 BAG6 TRIM39
GO_PSEUDOURIDINE_SYNTHESIS	0.0509091	0.30695	0.271289	-0.515351	-1.50681	18	NHP2 RPUSD1 PUS1 PUSL1 TSR3 RPUSD3 RPUSD2 DKC1 TRUB2
GO_MAST_CELL_ACTIVATION	0.0514019	0.309558	0.30775	0.327031	1.32654	61	NR4A3 MILR1 HAVCR1 HMOX1 PLSCR1 IL13 C12orf4 PLA2G3 IL13RA2 CD84 SNAP23 VAMP7 PDPK1 CNR2 BTK FCER1G
GO_LONG_CHAIN_FATTY_ACID_BIOSYNTHETIC_PROCESS	0.0515098	0.309844	0.266351	-0.422407	-1.4362	33	GSTM1 ALOX12 GSTP1 FADS1 GPX4 ELOVL6 CYP1A1 LTC4S CYP2D6 ALOX12B EPHX2
GO_NK_T_CELL_ACTIVATION	0.0517241	0.310769	0.294067	0.574185	1.50138	11	HSPH1 IL12B IL23R IL18 IL15 IL12A
GO_RESPONSE_TO_MISFOLDED_PROTEIN	0.0517857	0.310775	0.266351	-0.462235	-1.47785	25	F12 RNF126 STUB1 AUP1 BAG6 TOR1A RNF5 POMT2 ANKZF1
GO_NEUTROPHIL_HOMEOSTASIS	0.0521921	0.312114	0.287857	0.53049	1.56472	16	IL6 ANXA1 MERTK SLC7A11 PIK3CB AXL
GO_REGULATION_OF_CELLULAR_PH	0.0522388	0.312114	0.315325	0.299783	1.31707	93	LACC1 DMXL2 ATP6AP2 RAB20 SLC9C2 TMEM165 PPT1 LRRK2 DMXL1 CLCN3 ATP6V1A ATP6V1C2 SLAMF8 CXorf21 ATP6V1E1 SLC9A4 SLC4A1 NOX1 UBE3A SLC9A7 CLN5 SLC9A2 SLC4A7
GO_REGULATION_OF_POLYSACCHARIDE_METABOLIC_PROCESS	0.0522523	0.312114	0.266351	-0.399489	-1.41882	41	KHK GSK3A PHLDA2 INPP5K AP2A1 TGFB1 AKT1 AKT2 PPP1CA SMPD3 PPP1R3E POMC PPP1R3C ESRRB PPP1R3G SORBS1
GO_SYNAPTIC_VESICLE_RECYCLING	0.0521886	0.312114	0.257206	-0.341363	-1.37232	74	SYP RAB3A SH3GL1 DGKQ SYT1 SCRIB VAMP2 NLGN3 CEL PACSIN1 CALM3 DNM2 TOR1A CDK5 PIP5K1C AP3D1 SYT8 NLGN1 GAK DNM1 STX1B BTBD9 SYT5 DNAJC6 DENND1A SLC2A4 STX1A
GO_POSITIVE_REGULATION_OF_CANONICAL_WNT_SIGNALING_PATHWAY	0.0525452	0.313499	0.252961	-0.285609	-1.2796	145	PIN1 CSNK1G2 TMEM198 PSMD9 PSMB6 PSMF1 WNK2 RNF220 WNT10B LGR6 DAPK3 NLE1 GPC5 PSMD13 TGFB1 CTDNEP1 PSMB4 PSMB7 PSMC5 PSMC3 AXIN1 PSMD4 PSMD3 FZD9 CSNK1D PSMA6 PSMD8 MIR145 PSMC1 JRK CCAR2 PSMA7 EGFR KANK1 FGF9 EDA AXIN2 GID8 PSMC4 FRAT1 PSMB10 PSMD2 SFRP1 PSMB3 PTK7 RSPO1 RECK DLX5 PSMB1 WNT3A
GO_ESTABLISHMENT_OF_PROTEIN_LOCALIZATION_TO_CHROMOSOME	0.0526316	0.31365	0.261664	-0.458761	-1.46118	24	LRWD1 PIH1D1 ACD CCT7 SGF29 TERT CCT6A CCT4 RUVBL2 WRAP53 DKC1
GO_DNA_TEMPLATED_TRANSCRIPTION_TERMINATION	0.0527211	0.313819	0.257206	-0.340377	-1.37159	75	SNRPB CPSF4 POLR2L SYMPK POLR2E POLR2H ZNRD1 CPSF1 MAZ ERCC2 SSU72 POLR2A LSM11 CPSF7 UBTF PABPN1 POLR1A POLR1B SNRPG POLR2F POLR1E TTF1 CSTF1 FIP1L1 TAF1C SNRPF SCAF4 POLR1C CAVIN1 CLP1 MED18
GO_REGULATION_OF_CELL_CYCLE_G2_M_PHASE_TRANSITION	0.0528	0.313924	0.248911	-0.269294	-1.27324	208	NOP53 FZR1 HAUS8 PSMD9 SSNA1 PSMB6 PSMF1 SMARCD3 BABAM1 BRSK1 HSPA2 CDC25B WNT10B BRD4 FOXO4 DCTN3 VPS4A PSMD13 TUBA4A DCTN1 PRKACA PPP2R1A PSMB4 MIIP MECP2 PSMB7 DCTN2 PSMC5 TRIM39 PSMC3 PSMD4 CTC1 PSMD3 TP53 CSNK1D MRNIP PSMA6 PSMD8 PSMC1 UIMC1 TAOK2 DYNC1H1 CEP164 PSMA7 DBF4B
GO_ACTIVATION_OF_PROTEIN_KINASE_A_ACTIVITY	0.0530303	0.314929	0.271289	-0.51576	-1.47697	17	PRKAR1B ADCY1 ADCY5 PRKACA UCN ADCY3 ADCY7 ADCY8
GO_CELLULAR_RESPONSE_TO_LOW_DENSITY_LIPOPROTEIN_PARTICLE_STIMULUS	0.0530973	0.314962	0.294067	0.511993	1.54634	18	NPC1 ABCA1 CASR SOCS5 CD36 FCER1G ITGB1 HMGCS1 SREBF2 CES1
GO_ERAD_PATHWAY	0.0532446	0.315471	0.252961	-0.311143	-1.31744	98	TMEM259 FBXO44 UBE2J2 TMUB1 SGTA STUB1 AUP1 BRSK2 UBXN6 TMEM129 UBXN1 BAG6 FBXO2 OS9 TOR1A GET4 RHBDD2 RNF121 NPLOC4 BCAP31 RNF5 AQP11 NCCRP1 POMT2 ANKZF1 MAN1B1 TMUB2 PRKN USP19 HSPA5 SEC61B SEL1L2 WFS1 SDF2L1 DNAJB12 UBXN8 USP13 FBXO27 DNAJC18 HM13 TRIM25
GO_CELLULAR_RESPONSE_TO_GLUCAGON_STIMULUS	0.0533808	0.315567	0.261664	-0.466643	-1.46541	23	PRKAR1B ADCY1 ADCY5 PRKACA PCK1 ADCY3 ADCY7 ADCY8
GO_MODIFIED_AMINO_ACID_TRANSPORT	0.0536913	0.315567	0.294067	0.436506	1.47336	27	PDZK1 SLC22A4 SLC22A16 SLC7A11 CTNS FOLR2 ABCC1 SLC38A2 LRP2 SLC9A3R1 SLC19A2
GO_MRNA_EXPORT_FROM_NUCLEUS	0.0536913	0.315567	0.252961	-0.307108	-1.31496	110	UPF1 CPSF4 AKAP8L SYMPK EIF5A DDX39A SRSF9 POM121C CASC3 CPSF1 U2AF2 RNPS1 RBM8A NUP62 NUP214 ALKBH5 DDX39B NUP210 NXT1 SRSF5 CHTOP THOC3 ENY2 DDX19A NUP188 PABPN1 EIF4A3 ALYREF NUP205 THOC6 SUPT6H RAE1 NUP98 GLE1 FIP1L1 POM121 DHX38 NUP42 SRSF4 SRSF7 SEC13
GO_MYELIN_MAINTENANCE	0.0535373	0.315567	0.271289	-0.518606	-1.45963	16	NDRG1 AKT1 AKT2 FA2H ABCD1 PRX
GO_PEPTIDYL_LYSINE_TRIMETHYLATION	0.0536673	0.315567	0.261664	-0.372964	-1.37768	49	ANTKMT CSKMT PIH1D1 ZNF335 BRD4 SETD1B MECP2 SETD1A DMRTC2 TET3 KMT5C SUV39H1 KMT2B SETD4 KMT2D WDR61 RTF1 ZNF274 EEF2KMT SETD3
GO_PHOSPHATIDIC_ACID_METABOLIC_PROCESS	0.0536673	0.315567	0.261664	-0.372045	-1.37429	49	AGPAT2 AGPAT1 DGKZ DGKQ ABHD8 LPCAT1 DGKD LPCAT4 PLA2G4B PLD6 DGKG
GO_PURINE_CONTAINING_COMPOUND_METABOLIC_PROCESS	0.0536232	0.315567	0.234393	-0.234085	-1.19456	441	ATP5F1D ALDOC DGAT1 PEMT CYC1 NME3 PANK4 OGDHL NUDT3 ANTKMT AK5 APRT ADCY1 ADCY5 GCDH ENO2 COX5B ENO1 SIRT6 NOS1 NT5C1A UQCC3 GAPDH HDAC4 HSD17B8 NT5C PDE9A ELOVL4 TPI1 AMPD2 DGUOK PFKM PGAM1 DLST DGAT2 NUDT1 GALK1 FBP1 ZBTB7A POM121C BAD GSTZ1 MLXIPL TGFB1 ACSL5 DNPH1 PID1 GPI SLC35B2 SHMT2 NPPC HK1 NME2P1 NUDT18 GUCA1B ATP5ME NUP62 GUK1 TPST1 ATP5MC2 PANK2 ELOVL6 ATP5MF NUP214 PDE2A ITPA PFKL S…
GO_PROTEIN_ACETYLATION	0.0539683	0.316832	0.245042	-0.270417	-1.2658	195	MAPT CHD5 WDR5 MCRS1 MBD3 NOS1 NOC2L BRPF1 KANSL2 PIH1D1 MRGBP NAA60 TAF10 NAA10 ING4 BRD8 LDB1 BAG6 ING5 GTF3C4 TAF6L MECP2 DPF2 GATA2 SGF29 SET THAP7 HCFC1 KAT8 NAT9 KANSL3 LEF1 PER1 SPHK2 RPS6KA4 BRPF3 CTBP1 TADA2B KAT7 BLOC1S1 ARRB1 KAT5 DMAP1 SRCAP TADA3 RUVBL2 APBB1 BRD7 USP22 CAMK1 MAPK3 CPA4 ACTL6B TAF6 KANSL1 TRRAP NAA80 YEATS2
GO_NERVE_GROWTH_FACTOR_SIGNALING_PATHWAY	0.0543071	0.317189	0.266351	-0.563039	-1.47551	12	NGF BDNF CORO1A RAPGEF1
GO_POSITIVE_REGULATION_OF_CILIUM_MOVEMENT	0.0543933	0.317189	0.282013	0.605364	1.54848	10	CFAP69 DEFB1 TTLL6 TACR3 PGAM4
GO_REGULATION_OF_LYMPHOCYTE_MEDIATED_IMMUNITY	0.0541237	0.317189	0.315325	0.26578	1.27168	151	IL6 IL1B IL20RB SERPINB4 IL10 IL12B STX7 RSAD2 TNF CD28 NLRP3 FCGR2B IL23R AP1G1 HAVCR2 CLNK IL21 SERPINB9 FCER2 TFRC CR1 SHLD2 IL18 IL1R1 IL12A MAP3K7 IL2 CLEC12B SHLD3 KIR2DL4 CLCF1 BTK THOC1 P2RX7 FCER1G NDFIP1 PPP3CB
GO_REGULATION_OF_POSTSYNAPTIC_SPECIALIZATION_ASSEMBLY	0.0543071	0.317189	0.266351	-0.56493	-1.48047	12	LRFN1 GAP43 LRRTM1 LRFN4 LRRC4B CBLN1 NRXN1
GO_REGULATION_OF_SIGNAL_TRANSDUCTION_BY_P53_CLASS_MEDIATOR	0.0544	0.317189	0.245042	-0.274307	-1.27316	178	PIN1 CHD5 YJU2 NOP53 RPS7 BOP1 RRS1 MBD3 NOC2L BRPF1 BANP EHMT1 RPL5 TAF10 RPL26 KMT5A RPL23 AKT1 RPL11 ATRIP ING5 RPA2 CDK5 CSNK2B CSNK2A1 STK11 CHD3 HEXIM1 TP53 BCL2L12 TRIM24 EHMT2 ZNF385A TOP3A RFC5 MIF PPP1R13B KAT5 PRKN RPA1 RFC2 BRD7 AURKB TAF6 UBB HIC1 HIPK2 RAD9A PPP1R13L SPRED2 MTA2 EXO1 SPRED3 TAF15 MAPKAPK5 TAF5 KAT6A TAF11 ANKRD1 HUS1 RAD50 MSX1 MAPK11 CHD4 PRKAB1 L3MBTL1 TAF12 RNF34…
GO_RESPONSE_TO_METAL_ION	0.0542169	0.317189	0.237794	-0.246395	-1.23205	350	MAPT ATP5F1D ENDOG KHK TNNT2 BSG CACNA1G NDRG1 CACNA1H SLC30A3 ADCY1 SHH GSK3A LONP1 AQP2 KCNC1 SYT1 MAP1LC3A CRIP1 RASAL1 AQP1 BMP6 FUS HSF1 FECH GPHN FGB BNIP3 GGH NUDT1 FBP1 TFR2 DNMT3A CALM3 BAD D2HGDH ABAT AKT1 CA2 CPNE6 KCNH1 PPP1CA SLC30A8 MCOLN1 SLC39A13 SMPD3 SYT8 TESMIN ENTPD6 GDI1 IGFBP2 EIF2B5 RASGRP2 CPNE4 HPCA KCNK3 DAXX NLGN1 SLC12A2 PTK2B TERT CYP1A1 PEF1 QDPR CALR ANXA11 SYT5 DTY…
GO_NEGATIVE_REGULATION_OF_AXONOGENESIS	0.0545145	0.317496	0.252961	-0.344116	-1.36266	70	FSTL4 EPHA7 MAP2 SEMA3E CDK5 SEMA5B ARHGAP4 ARHGDIA SEMA6C GDI1 DRAXIN LINGO1 SEMA4A IFRD1 TRIM46 SEMA4C SEMA4F SEMA4D RTN4R SEMA3G DAB1 MAG KIAA0319 LRP4 SEMA3B WNT3A NGFR SEMA6D WNT3 SEMA5A PTK2 SEMA3F TNR SYNGAP1 MT3 SEMA3A SEMA6B EFNB3
GO_MODULATION_OF_EXCITATORY_POSTSYNAPTIC_POTENTIAL	0.0547703	0.318624	0.257206	-0.388465	-1.40211	43	DVL1 SLC8A2 SH3GL1 CHRNA7 NLGN3 GRIN1 NLGN1 CELF4 DMPK PTK2B STX1B SHANK1 PRKCZ TMEM108 EIF4A3 CACNB3 RELN STX1A DLG4 TMEM25 CBLN1 NLGN2 NRXN1 BAIAP2 SHANK2
GO_SEMAPHORIN_PLEXIN_SIGNALING_PATHWAY	0.0548446	0.318695	0.261664	-0.39713	-1.40502	40	PLXNB3 SH3BP1 SEMA3E PLXNA4 NCAM1 SEMA5B ARHGDIA SEMA6C PLXNA2 SEMA4A SEMA4C SEMA4F SEMA4D FLNA HAND2 SEMA3G
GO_ENTRY_OF_BACTERIUM_INTO_HOST_CELL	0.0550847	0.319007	0.282013	0.534002	1.53853	15	KRT6A CXCL8 ITGAV FUCA2 CTNNB1 CTNND1 MET
GO_INTERFERON_GAMMA_PRODUCTION	0.055	0.319007	0.30775	0.281457	1.28591	111	IL1B IL20RB AZI2 IL10 LGALS9B TLR7 IRF8 IL12B TNF IL23R HLA-DPA1 HAVCR2 CD274 ZC3H12A CLEC7A IL21 PDCD1LG2 CCR7 IL18 IL1R1 AXL IL12A PGLYRP3 IL2 EBI3 TLR8 PTPN22 LGALS9C HLA-DPB1 HLA-DRB1 ISL1
GO_PROTEIN_PALMITOYLATION	0.0550622	0.319007	0.257206	-0.412432	-1.43079	36	MAP6D1 GOLGA7B ABHD17A ZDHHC24 GOLGA7 ZDHHC12
GO_AXON_EXTENSION	0.0552764	0.319547	0.248911	-0.294905	-1.29224	122	MAPT SLIT1 DVL1 NLGN3 DBNL ANAPC2 ULK1 DBN1 BDNF MAP2 DNM2 SEMA3E CDK5 PLXNA4 SEMA5B TWF2 ARHGAP4 SEMA6C GDI1 DRAXIN ABL1 MEGF8 SEMA4A IFRD1 ISLR2 TRIM46 SEMA4C SEMA4F SEMA4D MAP1B OLFM1 RTN4R SEMA3G NDEL1 MAG CDH4 KIAA0319 SEMA3B WNT3A SEMA6D NRCAM WNT3 POU4F3 SEMA5A ILK SEMA3F TNR PAFAH1B1 TRPV2
GO_LIVER_MORPHOGENESIS	0.0554273	0.319547	0.294067	0.463731	1.45433	22	IL6 XBP1 TNFAIP3 CUL3 NOTCH2
GO_MATURE_B_CELL_DIFFERENTIATION_INVOLVED_IN_IMMUNE_RESPONSE	0.0554273	0.319547	0.294067	0.467941	1.46754	22	IL6 CDH17 XBP1 POU2AF1 FCGR2B IL21 NOTCH2
GO_NEGATIVE_REGULATION_OF_CELL_CELL_ADHESION_MEDIATED_BY_CADHERIN	0.0553435	0.319547	0.266351	-0.607195	-1.48919	10	BMP6 NOTCH1 MAD2L2 PPM1F
GO_LIPID_STORAGE	0.0556901	0.320702	0.300682	0.308956	1.31098	78	IL6 IL1B CRP SOAT1 PTPN2 PLIN2 TNF ABCA1 ITGAV NFKBIA NR1H3 PPARA ZC3H12A MSR1 CDS1 ITGB3 PLA2G10
GO_REGULATION_OF_TRANSCRIPTION_BY_RNA_POLYMERASE_I	0.0560579	0.322458	0.257206	-0.44133	-1.43892	28	POLR2L NOP53 MAF1 SMARCA4 PIH1D1 IPPK ATF4 UBTF FLNA RASL11A DHX33 NCL
GO_POSITIVE_REGULATION_OF_RESPONSE_TO_ENDOPLASMIC_RETICULUM_STRESS	0.0563063	0.323525	0.287857	0.383606	1.37846	37	PTPN2 NFE2L2 PMAIP1 XBP1 UBQLN2 NCK1 TMEM33 FCGR2B HERPUD1 BCL2L11 RNFT1
GO_NEGATIVE_REGULATION_OF_DELAYED_RECTIFIER_POTASSIUM_CHANNEL_ACTIVITY	0.0564854	0.324191	0.276501	0.597498	1.52836	10	KCNE5 KCNRG SUMO1 KCNE4 KCNE1B KCNE1 ANK3
GO_RECEPTOR_BIOSYNTHETIC_PROCESS	0.0565611	0.324262	0.287857	0.452575	1.48967	25	IL10 HIF1A TNF ITGAV NR1H3 HDAC2 PPARA ACE2 ITGB3 SEC24A JAK2 IFNG HDAC6 ANKRD13C
GO_MITOTIC_SPINDLE_ASSEMBLY	0.056872	0.325318	0.294067	0.331205	1.34678	64	PIBF1 CHMP2B BCCIP RHOA MAP9 MAP10 SMC3 SPICE1 ABRAXAS2 DRG1 KIF3B XIAP TOGARAM2 SMC1A MZT1 CHMP5 TOGARAM1 STAG2 RCC1 TPR VPS4B ABRAXAS1 STAG1 CLASP2 CEP97 KIF11 RAB11A
GO_POSITIVE_REGULATION_OF_CELLULAR_AMIDE_METABOLIC_PROCESS	0.0568182	0.325318	0.24134	-0.28149	-1.28015	155	RPL30 EEF2 CIRBP RPS9 RPS6KB2 GSK3A EIF5A FXR2 MPV17L2 RACK1 NSUN5 CHRNA7 PABPC1 RPL5 RPL26 RPS4X EIF5AL1 SIRT3 MIF4GD UCN SMPD3 POLR2G EIF2B5 PINK1 DDX39B ABCA2 RPUSD3 PCIF1 PTK2B JMJD4 NGRN TARBP2 SPHK2 PYM1 HNRNPL CTIF NAT10 TNFRSF1A C1QBP NSMAF RELA EIF4A3 EIF4G1 MAPK3 RCC1L TRUB2 CDK4 RXRA EPHA4 UQCC2 PKM ABCG1 ELAVL1 EIF3D PRKCD CNBP NCK2
GO_HIGH_DENSITY_LIPOPROTEIN_PARTICLE_REMODELING	0.056962	0.32547	0.276501	0.516287	1.53956	17	PLTP ABCA5 APOC2 PLA2G3 APOC3
GO_REGULATION_OF_GLUCOCORTICOID_METABOLIC_PROCESS	0.0572519	0.326399	0.261664	-0.605978	-1.48621	10	STUB1 DGKQ WNT4 GAL
GO_RNA_MODIFICATION	0.0571895	0.326399	0.24134	-0.280616	-1.28912	165	CTU1 DUS3L NHP2 TRMT61A TRMT1 FBL CTU2 ELP5 RPUSD1 NSUN5 PUS1 PUSL1 GTPBP3 MEPCE QTRT1 TSR3 TYW1B METTL2B ADAD2 URM1 MRM1 AARS2 TRMT112 ALKBH1 ALKBH5 MRM3 DUS1L RPUSD3 PCIF1 TRMT6 HSD17B10 TRMT44 NAT10 OSGEP RPUSD2 JMJD6 RRNAD1 ADARB1 DKC1 TRUB2 METTL1 ADAT3 ALKBH3 APOBEC3H ZCCHC4 TRMT12 MTERF4 RBM15 NUDT16 QTRT2 CMTR1 ANKRD16 FTSJ3 ELP6 MTFMT TRMT5 RNMT APOBEC3B METTL2A RBM15B PUS7 OSGEPL1 NSUN4…
GO_P38MAPK_CASCADE	0.0573394	0.326536	0.287857	0.374062	1.3837	43	IL1B GADD45A ULK4 XDH DUSP10 GADD45B EZR ZFP36 DLG1 ZC3H12A MAP3K5
GO_REGULATION_OF_NEUROTRANSMITTER_RECEPTOR_ACTIVITY	0.0574324	0.326703	0.245042	-0.337689	-1.35101	73	NPTX1 NETO2 GRIA2 BEGAIN DLGAP3 NPTXR NLGN3 SHISA6 GRIN1 DLGAP1 SLURP1 NEFL CDK5 PINK1 NLGN1 PTK2B MINK1 GRIA3 SHANK1 CNIH3 RELN GRIN2B DLG4 ACTN2
GO_PRESYNAPTIC_MEMBRANE_ORGANIZATION	0.0576208	0.327411	0.257206	-0.585784	-1.49445	11	CNTN2 NLGN3 CEL NLGN1 LRP4 NLGN2
GO_AMELOGENESIS	0.0577367	0.327707	0.287857	0.460267	1.44347	22	KLK5 FAM20A PPARA KLK4 ODAPH PERP ATF2 FOXO1 AMTN
GO_ARACHIDONIC_ACID_SECRETION	0.0579065	0.327777	0.282013	0.433742	1.4822	28	ANXA1 PLA2G3 PNPLA8 PLA2G2F PLA2G2D PLA2G10 PLA2G2C PLA2G2A PLA2G4A DRD2 BDKRB2 PLA2G1B
GO_IONOTROPIC_GLUTAMATE_RECEPTOR_SIGNALING_PATHWAY	0.0578947	0.327777	0.248911	-0.455906	-1.45209	24	GRIN2C GRIA2 GRIK1 GRIN1 PTK2B SULT1A3 GRIA3 GRID1 GRIN2B GRIK2 GRIN2D
GO_POSITIVE_REGULATION_OF_CALCIUM_ION_DEPENDENT_EXOCYTOSIS	0.0579965	0.327777	0.248911	-0.506274	-1.51722	19	CACNA1I CACNA1G CACNA1H SYT1 CDK5R2 CDK5 ARF1 SYT10 STXBP1 STX1A SCAMP5
GO_REGULATION_OF_SYSTEMIC_ARTERIAL_BLOOD_PRESSURE_MEDIATED_BY_A_CHEMICAL_SIGNAL	0.0580046	0.327777	0.287857	0.36137	1.36931	47	OXTR SERPINF2 AGT AGTR2 ATP6AP2 EDN2 SOD2 RHOA ACE2
GO_CAMP_BIOSYNTHETIC_PROCESS	0.0591603	0.329586	0.257206	-0.604951	-1.48369	10	ADCY1 ADCY5 ADCY3 ADCY7 ADCY8
GO_ESTROUS_CYCLE	0.0593407	0.329586	0.276501	0.548623	1.53657	14	OXTR HAS2 EGR1 HAS1
GO_FEAR_RESPONSE	0.0591398	0.329586	0.248911	-0.405183	-1.41079	37	ADCYAP1 DEAF1 BDNF MECP2 UCN DRD1 ASIC4 CCK EIF4G1 DRD4 GRIK2
GO_NEGATIVE_REGULATION_OF_LEUKOCYTE_MEDIATED_IMMUNITY	0.0588235	0.329586	0.282013	0.353178	1.36461	50	HMOX1 IL20RB SERPINB4 FCGR2B IL13RA2 HAVCR2 CD84 SERPINB9 CR1 CLEC12B KIR2DL4 BCR THOC1 NDFIP1 PPP3CB
GO_NEGATIVE_REGULATION_OF_SMALL_MOLECULE_METABOLIC_PROCESS	0.0591216	0.329586	0.24134	-0.316226	-1.32371	94	ERFE TRIB3 GSK3A SIRT6 HDAC4 WNT4 AP2A1 DGAT2 FBP1 SLC27A4 FAM3A SCAP TGFB1 PID1 AKT1 FGF19 ACADVL SMPD3 ADIPOQ HPCA TP53
GO_NOTCH_SIGNALING_PATHWAY	0.0586371	0.329586	0.234393	-0.269737	-1.26327	188	MIB2 DLL3 ETV2 RPS19 LFNG HOXD3 PTP4A3 ENHO DLX2 MAML1 TSPEAR EGFL7 NLE1 LLGL1 HES5 MFNG ARRDC1 ZBTB7A JAG2 AKT1 NOTCH1 DLL1 NIBAN2 YJEFN3 GATA2 SLC35C2 DLK2 FOXC2 RFNG HES7 ANGPT4 APH1A WWP2 ZMIZ1 EGFR ROBO1 HNF1B GALNT11 ARRB1 CNTN1 TMEM100 GRIP2 DLX1 GATA5 CHAC1 CBFA2T2 EPN2 KIT EPN1 WWC1 MESP1 SNW1 RIPPLY2 NR0B2 TRAF7 MAML3 CEBPA TBX2 NOS3
GO_PROSTAGLANDIN_SECRETION	0.0593407	0.329586	0.276501	0.5482	1.53539	14	IL1B TNFSF11 OXT PLA2G10 NOS2 P2RX7 ABCC4
GO_PROTEIN_HOMOOLIGOMERIZATION	0.0591054	0.329586	0.234393	-0.273104	-1.26369	173	CRTC1 KCNG2 MPP2 KCTD17 RNF112 AQP5 KCTD2 AQP2 KCNC1 PRMT1 KCTD13 FUS PFKM KCNB2 SHMT2 SIGMAR1 GSDMD KCTD19 SHKBP1 MCOLN1 KCTD16 KCND3 SLC1A5 PFKL CALHM1 AQP11 KCNG3 KCTD15 KCNC3 EHD1 HLA-G HSD17B10 NACC2 GOLGA2 KCTD11 MIF KCND2 ATL1 P2RX3 KCTD7 KCTD5 TK1 NLRC4 HCN1 JMJD6 KCNC4 EVL KCNA4
GO_PROTON_TRANSPORTING_TWO_SECTOR_ATPASE_COMPLEX_ASSEMBLY	0.0593525	0.329586	0.248911	-0.554934	-1.50124	13	ATP5F1D ATPAF2 PIP4P1 FMC1 OXA1L TMEM199 CCDC115 ALDOB TM9SF4
GO_REGULATION_OF_ENDOTHELIAL_CELL_DEVELOPMENT	0.059322	0.329586	0.271289	0.526738	1.51761	15	IL1B PROC TNF S1PR2 ROCK1
GO_REGULATION_OF_LYMPHOCYTE_CHEMOTAXIS	0.0586907	0.329586	0.282013	0.441311	1.46561	26	CCL4 CCL3 CXCL13 CXCL10 S100A7 ADAM17 CCL2 ADAM10 CCL7
GO_REGULATION_OF_PROTEIN_CONTAINING_COMPLEX_ASSEMBLY	0.0585652	0.329586	0.224966	-0.233346	-1.18957	431	MAPT SPTB INSM1 MTLN RPS3 NCLN TRIM9 TRAPPC12 NOP53 RPL13A RAB3A GFAP ADD2 ACTR3B STUB1 ARPC1B CPTP FSCN1 RACK1 VPS16 PIH1D1 FCHSD1 WNT10B DBNL HSF1 ULK1 NR1H2 PREB DBN1 MED25 BAX RANGRF GMFG MAP2 WASH3P DCTN1 TGFB1 WASF3 TRIM27 ARHGEF2 CCL24 EML2 TTBK1 ERCC2 SPTBN5 RPA2 MECP2 BIN1 HAX1 NAPA WAS CDC42EP5 PSMC5 CRYAB TWF2 FLII PSMC3 MIRLET7I RAF1 PINK1 WHAMMP3 ABL1 TP53 PSRC1 HCFC1 PTK2B CORO1A ML…
GO_RESPONSE_TO_MITOCHONDRIAL_DEPOLARISATION	0.0589286	0.329586	0.248911	-0.49285	-1.51966	21	TOMM7 CDC37 HTRA2 MFN2 HK2 PINK1 MUL1
GO_SENSORY_PERCEPTION_OF_PAIN	0.0588235	0.329586	0.24134	-0.310876	-1.31097	97	ADCYAP1 ASIC3 HOXD1 CALCA ADRA2C UCHL1 GRIN1 NPY1R HOXB8 PRDM12 CDK5 MECP2 MC1R FYN MMP24 SPX POMK BACE1 KCND2 P2RX3 CCK TMEM100 CACNB3 MAPK3 GRIN2D NMUR2
GO_SIGNAL_TRANSDUCTION_BY_P53_CLASS_MEDIATOR	0.0585516	0.329586	0.231127	-0.253134	-1.23362	264	PIN1 PIDD1 CHD5 YJU2 NOP53 RPS7 NDRG1 BOP1 RRS1 MBD3 CDIP1 PRMT1 NOC2L BRPF1 BANP EHMT1 CNOT3 E2F4 RPL5 TAF10 RPL26 BAX KMT5A ING4 RRP8 RPL23 AKT1 RPL11 ATRIP BAG6 ING5 RPA2 ARID3A CDK5 CSNK2B CSNK2A1 STK11 AEN CHD3 HEXIM1 TP53 BCL2L12 WWOX TRIM24 EHMT2 ZNF385A TOP3A RFC5 MIF TFAP4 PPP1R13B KAT5 PRKN RPA1 RFC2 TMEM109 BRD7 HINT1 AURKB TAF6 UBB SNW1 BOK HIC1 HIPK2 PAXIP1 SESN2 MYBBP1A RAD9A PCNA P…
GO_VIRION_ASSEMBLY	0.0585009	0.329586	0.252961	-0.395441	-1.39904	40	CHMP6 TBC1D20 RPS27A VPS28 LRSAM1 VPS4A UBA52 RAB1B CHMP1A MVB12A MVB12B CHMP7 PPIA PC VPS37D VPS37C UBB CHMP4A SNF8 UBC RAB43
GO_G2_DNA_DAMAGE_CHECKPOINT	0.0595447	0.33026	0.245042	-0.407011	-1.3988	34	NOP53 FZR1 BABAM1 BRSK1 FOXO4 TRIM39 MRNIP UIMC1 TAOK2
GO_POSITIVE_REGULATION_OF_MITOCHONDRION_ORGANIZATION	0.0596026	0.33026	0.237794	-0.298189	-1.3002	117	TOMM7 MGARP CDC37 MIEF2 FIS1 UBE2J2 GSK3A HTRA2 BBC3 MLLT11 UBL5 MFN2 MOAP1 BNIP3 BAX BAD BAP1 PLD6 ZNF205 FAM162A HK2 PINK1 TP53 MUL1 SAE1 CHCHD10 PPP1R13B BID CAMKK2 PRKN RAC2 ARIH2 RNF31 GPER1
GO_POSITIVE_REGULATION_OF_LEUKOCYTE_CHEMOTAXIS	0.0597015	0.330278	0.294067	0.293668	1.2902	93	IL6 CCL4 CCL3 EDN2 CXCL13 CXCL10 MOSPD2 CXCL8 S100A7 CD74 CMKLR1 C3AR1 DEFB124 C5AR1 CCR7 ADAM17 THBS1 PLA2G7 IL12A ADAM10 SWAP70 CCL7 CSF1R DNM1L AKIRIN1 ANO6 TRPV4
GO_REGULATION_OF_DELAYED_RECTIFIER_POTASSIUM_CHANNEL_ACTIVITY	0.0597345	0.330278	0.276501	0.502698	1.51827	18	KCNE5 KCNRG SUMO1 KCNE4 AKAP6 KCNE1B RNF207 KCNS2 KCNE1
GO_REGULATION_OF_MITOPHAGY	0.06	0.331389	0.248911	-0.509379	-1.48935	18	TOMM7 CDC37 HTRA2 MFN2 RNF41 PINK1 TP53
GO_NEGATIVE_REGULATION_OF_VIRAL_TRANSCRIPTION	0.0604027	0.332896	0.276501	0.4327	1.46051	27	TRIM31 CCL4 POU2F3 CCL3 ZFP36 HMGA2
GO_POSTSYNAPTIC_CYTOSKELETON_ORGANIZATION	0.0603774	0.332896	0.252961	-0.537791	-1.4933	15	DBNL DBN1 NEFL ARF1 FRMPD4 NEFH PPP1R9A ACTG1 ACTB MYH10 NOS1AP POTEKP
GO_HISTONE_H3_ACETYLATION	0.0605536	0.333013	0.24134	-0.344085	-1.32402	59	WDR5 BRPF1 PIH1D1 NAA60 TAF10 ING4 LDB1 ING5 TAF6L SGF29 LEF1 PER1 SPHK2 BRPF3 KAT7 TADA3
GO_NOREPINEPHRINE_SECRETION	0.0605428	0.333013	0.266351	0.513736	1.5153	16	OXTR AGT AGTR2 OXT P2RY12
GO_GLUCOSE_6_PHOSPHATE_METABOLIC_PROCESS	0.0607143	0.333539	0.245042	-0.452088	-1.4454	25	PGLS PGAM1 SHPK GPI HK1 TKT RPIA HK2 TP53 RPEL1 TALDO1 G6PC3 NFE2L1
GO_RESPONSE_TO_GLUCAGON	0.0614035	0.336964	0.24134	-0.407465	-1.3842	32	PRKAR1B CYC1 ADCY1 ADCY5 PRKACA PCK1 QDPR ADCY3 ADCY7 ADCY8
GO_NEGATIVE_REGULATION_OF_RESPONSE_TO_BIOTIC_STIMULUS	0.0617284	0.338385	0.287857	0.292027	1.28162	91	TRIB1 SERPINB4 ACOD1 PTPN2 DUSP10 IFI16 RIOK3 LTF IRAK3 DCST1 TSPAN6 NMI NR1H3 PARP14 SLAMF8 HAVCR2 FGL2 TNFAIP3 IL2RA SERPINB9 SAMHD1 CR1 TRAF3IP1 ITCH CLEC12B KIR2DL4 PPM1B VSIG4 YTHDF3
GO_CHROMATIN_REMODELING	0.0620032	0.338804	0.227987	-0.269449	-1.25908	183	CHD5 MPND MBD3 SMARCD3 KDM4B SIRT6 CENPV SMARCA4 TRIM28 HDAC4 ZNHIT1 PIH1D1 HDAC5 CHRAC1 INO80B PIWIL1 PHF2 ZBTB7A DNMT3A RRP8 NRDE2 TAF6L BAHD1 PADI4 JARID2 EZH1 CHD3 DAXX MIS18A PTMA SUV39H1 KDM5C NPM3 HCFC1 SMARCD1 GATAD2B SMARCD2 SATB2 SIRT2 TADA2B DMAP1 CENPT CENPO SRCAP RUVBL2 CHD8 BAZ2A HMGB2 CHD7 CENPA VPS72 HNRNPC ACTL6B
GO_NEGATIVE_REGULATION_OF_HISTONE_METHYLATION	0.0619469	0.338804	0.24134	-0.49029	-1.49239	20	WDR5 PIH1D1 BCOR PHF1 JARID2 MLLT6 SUPT6H EZHIP KDM3A
GO_POSITIVE_REGULATION_OF_NERVOUS_SYSTEM_PROCESS	0.062069	0.338804	0.237794	-0.342372	-1.3284	62	DVL1 IGSF9B CHRNA7 NLGN3 GRIN1 ABAT WASF3 NLGN1 RNF10 PTK2B STX1B SHANK1 PRKCZ P2RX3 CCK CACNB3 RELN STX1A DLG4 TPPP MAG NLGN2 NRXN1 ZNF488 CHRNB4 BAIAP2 SHANK2 PTAFR TNR MTOR NCMAP CST7
GO_POSITIVE_REGULATION_OF_PATTERN_RECOGNITION_RECEPTOR_SIGNALING_PATHWAY	0.062069	0.338804	0.276501	0.385637	1.36366	35	LTF WDFY1 TLR2 RSAD2 NR1H3 DDX3X DDX60 TLR5 TRIM15 PTPN22 PJA2 PELI1 PUM1 TLR1
GO_PEPTIDYL_SERINE_MODIFICATION	0.0622155	0.338883	0.222056	-0.247036	-1.22363	311	MAST1 RPTOR CSNK1G2 MAP2K2 PKN1 TSSK6 GSK3A BRSK1 STK32C NOS1 MAPK7 NGF RACK1 DGKQ MKNK2 INPP5K MGAT5B MAP3K10 BRSK2 GRK2 ULK1 CAMKV BDNF BAX NAA10 MLXIPL MARK2 TGFB1 AKT1 PRKACA PRKD2 AKT2 PCK1 GALNT13 TTBK1 LMTK2 MAST3 NTMT1 CDK5 MAD2L2 HAX1 UCN DCLK3 CSNK2A1 DRD1 AXIN1 PPM1F DYRK1B RAF1 PINK1 SH2D3A DMPK CSNK1D SH2D3C MAPK13 GAS6 ARAF SPOCK2 PKN3 CSNK1A1L MARK3 PKD1 RPS6KA4 PRKCZ MIF EGFR
GO_POSITIVE_REGULATION_OF_DNA_REPLICATION	0.0621572	0.338883	0.245042	-0.393706	-1.3929	40	HRAS WIZ KCTD13 CST3 UCN CTC1 CDT1 EGFR BRPF3 DBF4B KAT7 STOML2 GLI2 PCNA GLI1
GO_MRNA_TRANSPORT	0.0622951	0.338957	0.231127	-0.280404	-1.25998	147	KIF5C UPF1 CPSF4 AKAP8L SYMPK ZC3H3 EIF5A DDX39A SRSF9 HSF1 KHSRP POM121C HNRNPA1 CASC3 CPSF1 U2AF2 EIF5AL1 RNPS1 RBM8A NUP62 NUP214 ALKBH5 DDX39B NUP210 NXT1 SRSF5 CHTOP THOC3 ENY2 DDX19A RANBP17 NUP188 PABPN1 BICD2 EIF4A3 ALYREF NUP205 THOC6
GO_CHEMICAL_HOMEOSTASIS_WITHIN_A_TISSUE	0.063197	0.343396	0.245042	-0.578045	-1.47471	11	LPCAT1 NAPSA EPAS1 ABCA12 ADGRF5 HOMER2
GO_REGULATION_OF_CELLULAR_PROTEIN_CATABOLIC_PROCESS	0.0632716	0.343396	0.222056	-0.254426	-1.23325	252	TMEM259 NOP53 RPS7 TRIB3 KEAP1 DVL1 DDRGK1 FZR1 ATRAID SHH PSMF1 GSK3A SGTA RAD23A STUB1 SIRT6 RACK1 ZER1 DDA1 WNT10B BRSK2 RPL5 NELL1 FURIN RPL23 UBXN1 AKT1 PRKACA RPL11 BAG6 OS9 ZFAND2A QRICH2 KCNE2 LAPTM4B GNA12 CSNK2A1 BCAP31 TRIM39 AXIN1 AQP11 PINK1 ABCA2 CSNK1D PTK2B USP5 WDR91 GPX1 PSMC1 ARAF CCAR2 PKD1 HSPBP1 F8A1 ATP13A2 SIRT2 CHFR
GO_REGULATION_OF_GENERATION_OF_PRECURSOR_METABOLITES_AND_ENERGY	0.0633117	0.343396	0.227987	-0.27723	-1.26133	154	KHK NOP53 PRELID1 ANTKMT GSK3A SIRT6 PHLDA2 HDAC4 PHB2 INPP5K COA8 PGAM1 BNIP3 FBP1 ZBTB7A COX7A2L POM121C MLXIPL AKT1 SHMT2 AKT2 PPP1CA NUP62 PRDM16 NUP214 MIR210 PINK1 TP53 NUP210 ABCD1 PPP1R3E POMC COX7A1 SPHK2 TACO1 NUP188 TRAP1 PPP1R3C ESRRB SLC25A23 NUP205 PPP1R3G SORBS1 UQCC2 PFKFB4 RAE1 NUP98 PHKG2 POM121 PARK7 IGF2 COX7A2 NUP42 EIF6 COX17 CBFA2T3 PPARGC1A FLCN SEC13
GO_POSITIVE_REGULATION_OF_MEMBRANE_PROTEIN_ECTODOMAIN_PROTEOLYSIS	0.0635593	0.344011	0.261664	0.519307	1.4962	15	IL1B TNF ADAM9 SNX9 SNX33 IFNG
GO_REGULATION_OF_MUSCLE_CELL_DIFFERENTIATION	0.0635179	0.344011	0.227987	-0.277484	-1.25488	151	ADGRB1 PIN1 SHH GSK3A SMARCD3 CDH15 PTBP1 MAML1 HDAC4 HDAC5 FOXO4 BDNF RBM38 TGFB1 NOTCH1 DLL1 OLFM2 MECP2 NIBAN2 YY1 DDX39B ABL1 EHD1 DMPK FLOT1 CDK9 MIR145 TARBP2 MED28 CYP26B1 FGF9 CTDP1 CAMK1 GPER1 TCF3 NFATC1 KIT GDF15 PI16 TBX1 FLT3LG MESP1 SUPT6H ID2 SETD3 WNT3A EHD2 SOX6 RIPOR2 IGF2 CAV3 MAPK12 PLPP7 TNFSF14 KAT2A MSX1 MAPK11
GO_ESTABLISHMENT_OF_TISSUE_POLARITY	0.0638655	0.345305	0.231127	-0.290419	-1.2742	123	DVL1 GRHL3 PSMD9 PSMB6 PSMF1 BRSK1 FZD2 PARD6A WNT9B BRSK2 AP2A1 DVL2 PSMD13 PSMB4 PSMB7 PSMC5 PSMC3 PSMD4 DVL3 ABL1 PSMD3 PSMA6 PSMD8 ARHGEF19 PSMC1 SAPCD2 CELSR2 PSMA7 AP2S1 AP2A2 PSMC4 AP2M1 PSMB10 PSMD2 SFRP1 ASTN2 VANGL2 PSMB3 PTK7 NKD1 ZNRF3 PSMB1
GO_NEGATIVE_REGULATION_OF_CELL_SUBSTRATE_ADHESION	0.063981	0.345565	0.276501	0.32683	1.32065	62	CDKN2A GBP1 TACSTD2 MAP4K4 RHOA MYOC MELTF CASK GCNT2 MMP14 POSTN RASA1 THBS1 PLG PLET1 EFNA5 NF1 COL1A1 PTPRO
GO_LEARNING	0.0643087	0.346605	0.224966	-0.282428	-1.26729	141	FOXB1 DEAF1 C1QL1 NRGN CNTN2 SLC8A2 EN1 BRSK1 TAFA2 RIC8A NLGN3 PPP1R1B GRIN1 RGS14 LRRN4 RIN1 NDRG4 JPH3 CDK5 MECP2 UCN DRD1 CIC FYN ADGRB3 CNTNAP2 SHANK1 TACO1 ADCY3 PPP1R9B PRKN CCK SNAP25 KALRN EIF4A3 RELN SLC12A5 KIT DLG4 NRXN2 PAK6 BCHE SYT11
GO_RRNA_CATABOLIC_PROCESS	0.0642857	0.346605	0.237794	-0.486018	-1.49859	21	EXOSC5 TRIR DDX49 EXOSC4 EXOSC2 EXOSC6 DEDD2 EXOSC7
GO_REGULATION_OF_MRNA_CATABOLIC_PROCESS	0.0644654	0.347085	0.222056	-0.264503	-1.24293	198	EXOSC5 UPF1 CIRBP FASTK PSMD9 NANOS3 PSMB6 PSMF1 DHX34 FXR2 EXOSC4 HNRNPA0 RPS27A EXOSC2 FUS PABPC1 TBRG4 KHSRP ELAVL4 PSMD13 AGO2 AKT1 UBA52 HNRNPM TNRC6C PLEKHN1 EXOSC6 PSMB4 PSMB7 PSMC5 POLR2G NUP214 PSMC3 SET EXOSC7 ALKBH5 PSMD4 PSMD3 PSMA6 PSMD8 PSMC1 ANP32A RBM10 TENT5B
GO_BLEB_ASSEMBLY	0.0646552	0.347742	0.261664	0.562429	1.47064	11	LPAR3 ROCK1 EMP1 P2RX7 PMP22 ANO6 LPAR1
GO_MRNA_CLEAVAGE	0.0650264	0.348278	0.234393	-0.466075	-1.45303	22	CPSF4 ZNRD1 TUT1 AGO2 CPSF1 CPSF7 POLR2I
GO_POSITIVE_REGULATION_OF_EPIDERMAL_GROWTH_FACTOR_ACTIVATED_RECEPTOR_ACTIVITY	0.0650224	0.348278	0.266351	0.559425	1.52937	13	AREG EREG HBEGF TGFA ADAM17 EPGN EGF FBXW7
GO_POSITIVE_REGULATION_OF_PROTEIN_BINDING	0.0649573	0.348278	0.231127	-0.323154	-1.3313	83	PIN1 LFNG TRIB3 ADD2 HSF1 BDNF MFNG RPL11 RAMP1 CDK5 ABL1 SPPL3 FLOT1 TERT RFNG FKBP1A RAN MARK3 PKD1 MEN1 ARRB1 PRKN VTN EPB41 RAMP2 EPHA4 HIPK2 TICAM1 HOXA3
GO_PROTEIN_KINASE_C_SIGNALING	0.0649123	0.348278	0.234393	-0.40598	-1.37915	32	SEZ6L DGKQ DGKD PRSS33 SEZ6 MC1R DGKG FLOT1 AZU1 SPHK2 PRKCZ
GO_RESPONSE_TO_DSRNA	0.0653153	0.349461	0.266351	0.375273	1.34851	37	IFNE IFIH1 PMAIP1 RIOK3 IRAK3 IFIT1 NFKBIA CGAS DHX36 DDX21 P2RX7 PELI1 DDX58 RALB
GO_INTERFERON_ALPHA_PRODUCTION	0.0654628	0.349521	0.266351	0.435369	1.44588	26	AZI2 IL10 IFIH1 STAT1 TLR7 HAVCR2 DDX3X CHUK DHX36 TLR8 DDX58 TLR3 SETD2
GO_NEGATIVE_REGULATION_OF_EPIDERMIS_DEVELOPMENT	0.0654545	0.349521	0.237794	-0.505185	-1.47709	18	HES5 HOXA7 NOTCH1 DLL1 DKK4
GO_NEURONAL_ACTION_POTENTIAL	0.0657194	0.350162	0.234393	-0.406137	-1.38088	33	CACNA1I CACNA1G GPR35 CACNA1H SCN2A SCN8A P2RX1 DRD1 KCND2 P2RX3 GPER1 GRIK2
GO_TERPENOID_BIOSYNTHETIC_PROCESS	0.065678	0.350162	0.257206	0.518093	1.4927	15	BCO1 RDH10 ALDH1A2 DHRS9
GO_NEGATIVE_REGULATION_OF_RESPONSE_TO_CYTOKINE_STIMULUS	0.0662021	0.351836	0.231127	-0.339971	-1.3101	61	CACTIN TLE5 SIGIRR PELI3 PIAS4 MAPK7 NR1H2 GSTP1 ECM1 CCDC3 RNF113A ADIPOQ IL36RN MUL1 GAS6 PALM3 ROBO1 TRAIP
GO_PROSTATE_GLAND_GROWTH	0.0662393	0.351836	0.257206	0.552505	1.49274	12	PRLR ESR1 AR PLAG1 UBE3A CYP19A1
GO_SERINE_PHOSPHORYLATION_OF_STAT_PROTEIN	0.0662393	0.351836	0.257206	0.552538	1.49283	12	IFNE GADD45A IFNG GGNBP2 NLK
GO_TRANSITION_METAL_ION_TRANSPORT	0.0666667	0.35374	0.276501	0.274701	1.27752	122	TF TCN1 ABCC2 CP HAMP SLC11A2 STEAP2 TCN2 SLC30A2 HEPHL1 TMEM165 LTF ATP6V1A ATP6V1C2 SLC30A1 ATP6V1E1 SLC30A7 STEAP3 TFRC MELTF C1orf194 CLTC TTYH1 FTL MMGT1 ATP7B SLC25A37 IREB2 SLC30A9 IFNG SLC30A5 SLC39A11 SLC40A1 ATP2C2 SLC30A6 SLC39A2 ATP7A SLC31A1 SLC39A14 ATP6V0A4 ABCB7 ATP6V1D
GO_POSITIVE_REGULATION_OF_CREB_TRANSCRIPTION_FACTOR_ACTIVITY	0.0667838	0.353996	0.231127	-0.497005	-1.48945	19	CRTC1 ADCY1 EPHA5 PRKD2 RPS6KA4 RELN ADCY8
GO_NEGATIVE_REGULATION_OF_NEURON_DIFFERENTIATION	0.0671875	0.354575	0.216543	-0.258705	-1.23072	218	FSTL4 CNTN2 SHH GSK3A EPHA7 RAP1GAP2 DLX2 CRMP1 DGUOK ACP4 NLGN3 HES5 MAP2 CTDSP1 NOTCH1 DLL1 SEMA3E CDK5 ID4 SEMA5B ITM2C ARHGAP4 ARHGDIA SEMA6C GDI1 PAX6 MIR210 ISL2 NLGN1 DRAXIN GAK GDF11 TLX2 DIO3 LINGO1 STX1B ID1 CALR SEMA4A NKX2-2 IFRD1 TRIM46 KREMEN1 SEMA4C KANK1 SEMA4F DENND5A SEMA4D DLX1 RTN4R SEMA3G CBFA2T2 CERS2 HOXA2 LGALS1 DAB1 EPHA4 DISP3 MYLIP BAG5 STMN2 GFI1 MAG KIAA0319 LRP4 ID2 …
GO_NUCLEAR_EXPORT	0.0673077	0.354575	0.21925	-0.263833	-1.237	199	RANBP3 RPS15 UPF1 CPSF4 AKAP8L RRS1 SYMPK EIF5A DDX39A SRSF9 POM121C HNRNPA1 CASC3 TGFB1 NRDE2 LZTS2 PRKACA CPSF1 U2AF2 CDK5 RNPS1 RBM8A NUP62 ANP32B NUP214 XPO6 ALKBH5 DDX39B TP53 NUP210 STRADA GAS6 CALR RAN NXT1 SRSF5 CHTOP XPO5 PKD1 THOC3 ENY2 DDX19A RANBP17 NUP188 PABPN1 EIF4A3 CAMK1 ALYREF NUP205 LSG1 THOC6 RBM22 SUPT6H TXN EMD
GO_POSITIVE_REGULATION_OF_SMOOTH_MUSCLE_CELL_MIGRATION	0.0671141	0.354575	0.261664	0.377417	1.37451	39	NR4A3 AGT DOCK7 HAS2 MDM2 IGF1 S100A11 MIR221 POSTN
GO_REGULATION_OF_AMINO_ACID_IMPORT_ACROSS_PLASMA_MEMBRANE	0.0672646	0.354575	0.261664	0.554375	1.51556	13	AGT PER2 CLTRN ACE2 SLC43A2 ARL6IP5 ITGB1
GO_REGULATION_OF_T_CELL_CYTOKINE_PRODUCTION	0.0671141	0.354575	0.261664	0.415266	1.437	30	IL6 IL1B RSAD2 NLRP3 IL18 IL1R1 MAP3K7
GO_REGULATION_OF_VIRAL_TRANSCRIPTION	0.0671256	0.354575	0.227987	-0.340846	-1.32381	65	POLR2L NELFB POLR2E SMARCA4 NELFA INPP5K GTF2F1 POLR2J POLR2H POLR2C NELFE TRIM27 POLR2G SUPT5H PSMC3 POLR2A CDK9 POLR2I LEF1 TARBP2
GO_RNA_EXPORT_FROM_NUCLEUS	0.0675241	0.35503	0.21925	-0.284266	-1.27415	139	RPS15 UPF1 CPSF4 AKAP8L RRS1 SYMPK EIF5A DDX39A SRSF9 POM121C HNRNPA1 CASC3 NRDE2 CPSF1 U2AF2 RNPS1 RBM8A NUP62 NUP214 ALKBH5 DDX39B NUP210 RAN NXT1 SRSF5 CHTOP XPO5 THOC3 ENY2 DDX19A NUP188 PABPN1 EIF4A3 ALYREF NUP205 LSG1 THOC6
GO_TRANSPORT_ALONG_MICROTUBULE	0.0675325	0.35503	0.282013	0.258127	1.24228	160	HSPB11 RABL2B MAK KIF5B DYNLRB2 HIF1A TTC30A KIFAP3 RPGR ARHGAP21 BBS12 TTC30B LCA5L IFT81 RAB27B LCA5 IFT88 IFT172 TTC21A WDR19 IFT74 TRAK1 BLOC1S6 CLUAP1 PCM1 IFT46 SPG11 DYNC2LI1 DYNC2H1 TTC26 RAB1A RAB6A IFT80 KIF28P AP3B1 TRAF3IP1 KIF3B ARL8B VAMP7
GO_GRANULOCYTE_MACROPHAGE_COLONY_STIMULATING_FACTOR_PRODUCTION	0.0677966	0.355326	0.252961	0.509215	1.46712	15	IL1B IL12B IL23R CD84 IL18 CD80 DDX58 ISL1
GO_MAINTENANCE_OF_PROTEIN_LOCALIZATION_IN_ORGANELLE	0.0677362	0.355326	0.231127	-0.38564	-1.38163	42	GPAA1 AKT1 OS9 HK1 CDK5 SUN2 NR5A1 ARL2BP HK2 PINK1 PDIA2 CHCHD10 KDELR1 TSPO HSPA5 TXN INSIG1 RER1 PARK7 HNRNPU TAF8
GO_MAST_CELL_MEDIATED_IMMUNITY	0.0677201	0.355326	0.261664	0.344999	1.32755	49	NR4A3 MILR1 HMOX1 IL13 C12orf4 PLA2G3 IL13RA2 CD84 SERPINB9 SNAP23 VAMP7 PDPK1
GO_ADULT_BEHAVIOR	0.0682196	0.355746	0.222056	-0.283279	-1.25458	129	TPGS1 FADD HOXD10 SEZ6L CHRNB1 CNTN2 HTRA2 EN1 FOXA2 NPY UCHL1 NLGN3 HOXD9 PPP1R1B GRIN1 OTOG HOXB8 ABAT SEPTIN5 CDK5 MECP2 SEZ6 DRD1 CNTNAP2 BTBD9 AGRP SHANK1 SPTBN4 DMBX1 PRKN KALRN PBX3 CEND1 MAFG CHD7 DRD4 ADAM22 GRIN2D NRXN2 SNCG DAB1 EPHA4 HIPK2
GO_ANTIGEN_PROCESSING_AND_PRESENTATION_OF_ENDOGENOUS_PEPTIDE_ANTIGEN	0.0681818	0.355746	0.237794	-0.506796	-1.4513	17	HLA-H HLA-A HLA-C HLA-G HLA-B ABCB9 HLA-E HLA-F
GO_GLUTAMINE_FAMILY_AMINO_ACID_BIOSYNTHETIC_PROCESS	0.0681818	0.355746	0.237794	-0.504783	-1.44554	17	GLS2 NAGS PYCR3 PYCR2 PYCR1 OTC ASL CLN3
GO_MONOSACCHARIDE_BIOSYNTHETIC_PROCESS	0.0682594	0.355746	0.224966	-0.312601	-1.30355	92	ALDOC ERFE WDR5 ENO2 ENO1 GAPDH DGKQ TPI1 SLC25A11 PGAM1 DGAT2 FBP1 FAM3A SDHAF3 GPI GPT PCK1 MDH2 TKT ADIPOQ MAEA SLC25A1 ATF4 PC ENO3 CLK2 TALDO1 G6PC3 RGN PGP SLC25A13 SESN2 DDB1 PCK2 LEP KAT2A ALDOA SLC25A10 PPARGC1A C1QTNF12 GNMT
GO_POSITIVE_REGULATION_OF_HISTONE_DEACETYLATION	0.0681818	0.355746	0.237794	-0.504618	-1.44506	17	AKAP8L AKAP8 C6orf89 PRKD2 PINK1 TP53 CTBP1 ZBTB7B
GO_SMOOTH_MUSCLE_CELL_MIGRATION	0.0682927	0.355746	0.271289	0.31923	1.31826	69	NR4A3 TRIB1 AGT PLAU DOCK7 HAS2 MDM2 NFE2L2 IGF1 S100A11 ITGB3 MIR221
GO_NEGATIVE_REGULATION_OF_CYTOKINE_PRODUCTION	0.0685714	0.356836	0.294067	0.24071	1.22493	271	IL6 HMOX1 PIBF1 IL20RB IL10 ACOD1 IDO1 GPNMB IFIH1 GBP1 IL13 APPL2 ANXA1 REL LGALS9B ABCD2 IL37 IL12B IGF1 LTF IRAK3 CD24 CD83 TNF NLRP3 FCGR2B IL23R MERTK NMI EZR HAVCR2 CD274 CMKLR1 ZFP36 CD84 ZC3H12A TNFAIP3 TLR6 SLC2A10 MIR221 ANXA4 MIR205 FN1 ERBIN CD2AP PDCD1LG2 CCR7 NPTN MMP8 TRAF3IP1 BTN2A2 ITCH THBS1 AXL IL12A SOCS5 PGLYRP3 ERRFI1 KLF4 TLR8 PPM1B IFNG VSIG4 BTK TREM2 ATP2B1 PTPN22 LGALS9…
GO_POSITIVE_REGULATION_OF_PHAGOCYTOSIS	0.0687204	0.357248	0.266351	0.322169	1.31003	64	IL1B C4A C2 APPL2 TNF STAP1 FCGR2B MERTK RAB31 CLEC7A C4B CCL2 IL15 BCR CD36 IFNG TREM2 FCER1G
GO_REGULATION_OF_ION_TRANSMEMBRANE_TRANSPORT	0.0688666	0.357646	0.204295	-0.229761	-1.17598	466	HCN2 CACNA1I CACNA1G KCNH2 KCNG2 NETO2 GRIA2 KCNJ11 GPR35 CACNA1H ANTKMT TESC SCN2A WNK2 ANO9 KCNQ2 CLCN2 CLCN1 KCNC1 NOS1 PHB2 HSPA2 TRPM5 KCNK15 SCN8A COA8 VAMP2 NLGN3 ABCB1 FXYD4 SHISA6 KCNH4 GRIN1 BAX TPCN2 SLC43A1 RANGRF TMEM38A KCNB2 CALM3 CACNA1B TMC2 ACSL5 AKT1 PRKACA DNM2 TCAF2 AKT2 TLR9 JPH3 CLIC1 HCN4 NEFL KCNH1 HAP1 CDK5 CACNB2 GJC2 GAL BIN1 KCNE2 KCND3 DRD1 CLIC3 KCNAB2 MIR210 AMIGO1…
GO_DEADENYLATION_DEPENDENT_DECAPPING_OF_NUCLEAR_TRANSCRIBED_MRNA	0.0690377	0.357725	0.248911	0.583117	1.49158	10	LSM1 DCP1A DCP2 NOCT CNOT7 PAN3
GO_DNA_DAMAGE_RESPONSE_SIGNAL_TRANSDUCTION_RESULTING_IN_TRANSCRIPTION	0.0690909	0.357725	0.231127	-0.498085	-1.45633	18	RPL26 ING4 MAD2L2 TP53 ZNF385A TFAP4 KAT5 HIPK2
GO_NEGATIVE_REGULATION_OF_MYELOID_LEUKOCYTE_MEDIATED_IMMUNITY	0.0690377	0.357725	0.248911	0.583069	1.49146	10	HMOX1 FCGR2B IL13RA2 CD84 BCR
GO_DNA_REPLICATION	0.0692308	0.358088	0.2114	-0.248443	-1.21257	268	WDR18 HRAS TOP1MT UPF1 CDC34 MCM7 DTD1 PNKP LRWD1 E4F1 POLL WIZ POLD2 KCTD13 CINP GRWD1 IGHMBP2 REPIN1 CST3 POLD1 ING4 CHAF1A ATRIP ING5 PPP2R1A RPA2 POLA2 RECQL4 UCN GINS2 SET WRNIP1 LIG1 POLE CTC1 CDAN1 CHTF18 TP53 CDK9 CDT1 RRM1 EHMT2 EME2 TOP3A RFC5 NT5M TBRG1 EGFR RNASEH2A BRPF3 MCM2 DBF4B NFIX KAT7 POLN KAT5 TONSL PTMS RPA1 FEN1 RFC2 ALYREF TIMELESS DNAJA3 TSPYL2 RTF2 STOML2 ACVRL1 CENPX GL…
GO_MITOPHAGY	0.0696429	0.359856	0.227987	-0.443622	-1.41834	25	TOMM7 CDC37 HTRA2 PHB2 MFN2 RNF41 PINK1 TP53
GO_ACTIVATION_OF_ADENYLATE_CYCLASE_ACTIVITY	0.0698925	0.360783	0.227987	-0.398346	-1.38698	37	ADCYAP1 CALCA ADCY1 ADCY5 CALM3 AVPR2 DRD1 RAF1 ADCY3 ADCY7 ADCY8 LHCGR P2RY11
GO_RESPONSE_TO_RETINOIC_ACID	0.07	0.360975	0.21925	-0.29707	-1.26717	105	BRINP2 RXRB CDKN2D TESC HTRA2 PHB2 TMEM161A AQP1 BMP6 WNT9B WNT10B NDUFA13 WNT8B WNT6 PCK1 TWF2 IGFBP2 EPHA3 FZD10 PTK2B GDAP1 OSR1 CYP26B1 SLC10A3 PTK6 LTK CLK2 TBX1 HOXA2 SNW1 RXRA PAX2
GO_DEVELOPMENTAL_GROWTH_INVOLVED_IN_MORPHOGENESIS	0.0700935	0.361094	0.2114	-0.25594	-1.22974	231	MAPT FSTL4 SLIT1 DVL1 SHH SIRT6 EPHA7 REG1A NGF TRIM28 SYT1 RASAL1 NLGN3 DBNL ANAPC2 ULK1 EMX1 DBN1 BDNF MAP2 CRABP2 NOTCH1 LZTS2 DNM2 CPNE6 SEMA3E CDK5 PLXNA4 SEMA5B RNF157 TWF2 ARHGAP4 STK11 SEMA6C GDI1 DRAXIN ABL1 MUL1 MEGF8 SEMA4A IFRD1 PRKCZ ISLR2 TRIM46 HNF1B SEMA4C TMEM108 SEMA4F FLRT1 PRKN SEMA4D MAP1B UNC13A OLFM1 SALL1 RTN4R SEMA3G CPNE1 MESP1 SYT3 PAK6 KIF26B TBX2 NDEL1 SFRP1 VANGL2 MA…
GO_NEGATIVE_REGULATION_OF_CHROMATIN_ORGANIZATION	0.0701754	0.361154	0.224966	-0.354222	-1.32185	51	WDR5 NOC2L OTUB1 PIH1D1 PHF2 BCOR PHF1 UCN JARID2 MLLT6 OTUB2 SET THAP7 SPHK2 CTBP1 SKI TET1 SUPT6H EZHIP KDM3A
GO_ASSOCIATIVE_LEARNING	0.0709459	0.362508	0.21925	-0.331558	-1.32494	72	FOXB1 DEAF1 NRGN BRSK1 TAFA2 RIC8A NLGN3 PPP1R1B GRIN1 RGS14 LRRN4 RIN1 NDRG4 CDK5 MECP2 UCN DRD1
GO_CHONDROITIN_SULFATE_PROTEOGLYCAN_METABOLIC_PROCESS	0.0706714	0.362508	0.224966	-0.37551	-1.35535	43	CHPF2 XYLT2 CHST12 B3GAT3 B3GALT6 BCAN CHST7 B3GAT1 IDS CYTL1 SPOCK2 CHSY3 CHST13 CSPG5 IDUA PXYLP1 CSPG4
GO_POSITIVE_REGULATION_OF_GTPASE_ACTIVITY	0.0710059	0.362508	0.204295	-0.236736	-1.19402	386	ADCYAP1 RGS7 APC2 RANBP3 PIN1 HRAS ADAP1 GRHL3 AGAP3 TBC1D20 RAP1GAP2 RACK1 RGS6 RASAL1 RIC8A ARHGDIG SCRIB WNT4 ARAP3 TBC1D13 RGL3 PREB LLGL1 DVL2 PRTN3 SH3BP1 ARAP1 RGS14 ARHGAP45 ARFGAP2 CCL24 RIN1 AKT2 ACAP3 TBC1D17 SGSM1 RIN3 TBC1D9B RAP1GAP RABEP2 ARHGEF1 SIPA1 ARHGAP4 ARHGDIA GDI1 GARNL3 RASGRP2 DVL3 CCL17 ARHGAP35 RGS12 GMIP ABR AGRN RASA3 ADGRB3 RASAL3 GIT1 FZD10 PTK2B XCL1 EPHA1 TBCD AC…
GO_POSITIVE_REGULATION_OF_UBIQUITIN_DEPENDENT_PROTEIN_CATABOLIC_PROCESS	0.0710744	0.362508	0.216543	-0.2995	-1.27622	100	NOP53 TRIB3 KEAP1 DVL1 DDRGK1 FZR1 GSK3A SGTA RAD23A STUB1 SIRT6 RACK1 ZER1 DDA1 AKT1 ZFAND2A BCAP31 AXIN1 CSNK1D PTK2B USP5 HSPBP1 SIRT2 CHFR PRKN ARIH2
GO_REGULATION_OF_MICROGLIAL_CELL_ACTIVATION	0.0707965	0.362508	0.252961	0.487642	1.47279	18	IL6 CCL3 LRRK2 CTSC STAP1 MMP8 TREM2
GO_REGULATION_OF_TOLERANCE_INDUCTION	0.0709812	0.362508	0.245042	0.498814	1.47129	16	IDO1 IRAK3 HAVCR2 CD274 IL2RA
GO_RESPONSE_TO_PLATELET_DERIVED_GROWTH_FACTOR	0.0709382	0.362508	0.257206	0.482543	1.4741	20	SYAP1 HAS2 YES1 HAS1 RDX ERRFI1 IQGAP1 CREB1 ATP7A HYAL1
GO_RETROGRADE_TRANS_SYNAPTIC_SIGNALING	0.070632	0.362508	0.231127	-0.566232	-1.44457	11	NOS1 DAGLA BDNF NLGN1 DAGLB PLCB1
GO_T_HELPER_CELL_LINEAGE_COMMITMENT	0.0709812	0.362508	0.245042	0.499699	1.4739	16	IL6 IL12B IRF4 IL23R
GO_ANAPHASE_PROMOTING_COMPLEX_DEPENDENT_CATABOLIC_PROCESS	0.0711864	0.362719	0.21925	-0.323837	-1.32279	81	UBE2S FZR1 PSMD9 PSMB6 PSMF1 ANAPC15 RPS27A ANAPC2 PSMD13 ANAPC11 UBA52 PSMB4 PSMB7 PSMC5 PSMC3 PSMD4 PSMD3 PSMA6 CDC26 PSMD8 PSMC1 PSMA7 ANAPC5 FBXO31 AURKB PSMC4 UBB PSMB10 UBC PSMD2 PSMB3
GO_HISTONE_H4_ACETYLATION	0.0717949	0.362801	0.21925	-0.334509	-1.31298	68	CHD5 WDR5 MCRS1 KANSL2 PIH1D1 NAA60 ING4 BRD8 ING5 HCFC1 KAT8 KANSL3 LEF1 PER1 CTBP1 KAT7 ARRB1 KAT5 DMAP1 TADA3 RUVBL2 APBB1 USP22 ACTL6B KANSL1 TRRAP
GO_NEGATIVE_REGULATION_OF_ANTIGEN_RECEPTOR_MEDIATED_SIGNALING_PATHWAY	0.0715884	0.362801	0.252961	0.411985	1.42564	30	PTPN2 LILRB4 GBP1 FCGR2B EZR CD22 BTN2A2 ELF1 PTPN22 LGALS3 DUSP3
GO_NEGATIVE_REGULATION_OF_VASCULAR_PERMEABILITY	0.0716981	0.362801	0.231127	-0.525484	-1.45913	15	ADORA2A ADM PDE2A ARHGAP35 RAMP2 PTPRJ CLDN5 PDE3A
GO_NEURON_DEATH_IN_RESPONSE_TO_OXIDATIVE_STRESS	0.0715884	0.362801	0.252961	0.411781	1.42493	30	NR4A3 MEAK7 NCOA7 IL10 HIF1A TLDC2 SLC7A11 TLR6 FBXO7 CTNNB1
GO_N_ACETYLGLUCOSAMINE_METABOLIC_PROCESS	0.0715935	0.362801	0.257206	0.4857	1.46538	19	CHST6 GNE CHST4
GO_PHOSPHATIDYLINOSITOL_ACYL_CHAIN_REMODELING	0.07173	0.362801	0.245042	0.49204	1.46726	17	PLBD1 PLA2G2F PLA2G4E PLA2G2D PLA2G10 PLA2G2A PLA2G4A PLA2G1B
GO_REGULATION_OF_PEPTIDYL_TYROSINE_PHOSPHORYLATION	0.0718391	0.362801	0.287857	0.241136	1.21147	248	IL6 CSF3 PIBF1 IL31RA AREG AGT OSM PTPN2 IL13 IL22RA2 IL20 IL12B IGF1 CD24 IBTK ACVR1 PARP9 TNF ABI1 LRRK1 SNX6 STAP1 CNTF BANK1 EREG IL23R PARP14 HDAC2 CD74 INPP5F AFAP1L2 HBEGF IL21 ITGB3 IL7 TGFA MIR221 YES1 SOCS3 ENPP2 CBLB IL18 ADAM17 PPP2CA IL15 IL12A SOCS5 ERBB4 IL2 NTRK2 ERRFI1 ERBB3 CD36 CLCF1 EFNA5 IQGAP1 IL6ST JAK2 IFNG CSF1R TREM2 RAP2C SFRP2 CD80
GO_STABILIZATION_OF_MEMBRANE_POTENTIAL	0.0716981	0.362801	0.231127	-0.523656	-1.45405	15	KCNK9 KCNK15 KCNK2 KCNK3 KCNK7 KCNK17 CHCHD10 KCNK5
GO_TRANSCRIPTION_BY_RNA_POLYMERASE_III	0.0718039	0.362801	0.222056	-0.368833	-1.35751	47	RPTOR POLR2L GTF3C5 BRF1 MAF1 BRF2 ZNF76 SNAPC2 SNAPC4 GTF3C4 GTF3C1
GO_REGULATION_OF_MICROTUBULE_BASED_MOVEMENT	0.0722611	0.364574	0.257206	0.360462	1.35003	45	CFAP69 CCDC65 DRC1 DEFB1 CCDC39 CFAP298 TTLL6 DNAAF1 BBS4 ARMC4 TACR3 EPPIN TCTEX1D2 GAS2L2 CCDC40 DNAH11 PGAM4 HDAC6 TRIM58
GO_ALPHA_BETA_T_CELL_DIFFERENTIATION	0.072476	0.365299	0.287805	0.29428	1.33451	104	IL6 NFKBIZ ANXA1 IL12B CD83 IRF4 RSAD2 NLRP3 IL23R CTSL RHOA MYB ZC3H12A IL21 PLA2G2D IL18 AP3B1 RUNX1 SOCS5 IL2 CBFB RORC BATF RC3H2 IFNG CD80 SOCS1 MALT1 TMEM98 CD86 TCF7 RC3H1 ATP7A PRDM1 GPR183
GO_HEMATOPOIETIC_PROGENITOR_CELL_DIFFERENTIATION	0.0733652	0.369418	0.208955	-0.26888	-1.24125	169	EEF2 ARMC6 RRS1 ZNF784 PSMD9 PSMB6 SHH PSMF1 DACT2 HES5 FST PSMD13 TGFB1 LDB1 NOTCH1 ERCC2 PSMB4 LMBR1L PSMB7 SETD1A LMO1 DPF2 PSMC5 GATA2 SMPD3 PSMC3 KCNAB2 PSMD4 ABL1 PSMD3 TP53 PSMA6 JAM3 CEBPD PSMD8 PSMC1 TMEM91 HOXB3
GO_POSITIVE_REGULATION_OF_TISSUE_REMODELING	0.0738255	0.371371	0.248911	0.41005	1.41895	30	TF TNFSF11 IL12B IL21 TFRC IL18 PPP3CA ROCK1 IL15 IL2
GO_INTEGRIN_ACTIVATION	0.0740741	0.372257	0.252961	0.441176	1.42668	24	CDH17 CXCL13 P2RY12 MZB1 FN1 RAP1B
GO_MULTICELLULAR_ORGANISMAL_SIGNALING	0.0742496	0.372774	0.206588	-0.260149	-1.21942	192	ATP1A3 CACNA1I CACNA1G KCNH2 KCNJ11 GPR35 CACNA1H SCN2A SLC8A2 CLCN1 NOS1 ATP2A3 KCNK15 SCN8A FXYD4 RANGRF CALM3 ATP2B2 PRKACA SLC4A3 NPPC HCN4 P2RX1 CACNB2 BIN1 KCNE2 KCND3 DRD1 KCNK3 DMPK KCNJ3 KCNIP1 JAM3 KCNQ1 CNTNAP2 KCNIP3 NFASC KCND2 SPTBN4 P2RX3 FXYD2 CACNA1F ATP2A1 CACNB3 FLNA GPER1 KCNIP2 GRIK2 CHRM5 FXYD6 NPR1 SLC9A1 CACNA2D2 ATP1A1 MAG CACNA2D3 FXYD7 HRC SCN9A GJC1 FKBP1B CACNA1C EHD3…
GO_ENGULFMENT_OF_APOPTOTIC_CELL	0.0745455	0.373528	0.222056	-0.489055	-1.42993	18	ADGRB1 XKR7 XKR8
GO_VENTRICULAR_CARDIAC_MUSCLE_CELL_MEMBRANE_REPOLARIZATION	0.0744921	0.373528	0.248911	0.426735	1.41721	26	SCN1B KCNE5 ZMPSTE24 KCNE4 SCN5A DLG1 KCNJ5 KCNE1B RNF207
GO_REGULATION_OF_OSTEOCLAST_DEVELOPMENT	0.0747863	0.374369	0.24134	0.546144	1.47556	12	TNFSF11 LTF SIGLEC15 NOTCH2 CLDN18
GO_UREA_METABOLIC_PROCESS	0.0749064	0.374605	0.224966	-0.551096	-1.44421	12	NAGS OTC SLC25A15 CEBPA NMRAL1 ASL ARG2
GO_LEUKOCYTE_MIGRATION_INVOLVED_IN_INFLAMMATORY_RESPONSE	0.0751566	0.37549	0.237794	0.496394	1.46415	16	S100A9 SELE S100A8 SLAMF8
GO_HINDBRAIN_DEVELOPMENT	0.0754098	0.376389	0.208955	-0.27362	-1.2295	147	SDF4 SEZ6L SHH EN1 KCNC1 SCRIB HOXB2 GBX2 GRIN1 CKB XRCC1 ABAT DLL1 CDK5R2 HAP1 CDK5 MECP2 SEZ6 NOG ATRN EN2 GATA2 PLXNA2 ABL1 TP53 HOXB3 UQCRQ SSTR1 LEF1 HNF1B SEMA4C CNTN1 HSPA5 CEND1 FLNA NEUROG3 NAGLU HOXA2 FAIM2 DAB1 COQ8B GLI2 RERE CBLN1
GO_POSITIVE_REGULATION_OF_VASCULAR_ENDOTHELIAL_GROWTH_FACTOR_PRODUCTION	0.0757238	0.377589	0.245042	0.415865	1.42111	28	IL6 IL1B HIF1A C3AR1 PTGS2 IL1A C5AR1 NOX1
GO_DETOXIFICATION	0.0759804	0.3785	0.257206	0.269053	1.25829	126	HP PDZK1 PRDX1 ABCC2 S100A9 DUOX2 NFE2L2 HBM MT1DP AKR1A1 TNF SOD2 PRDX3 TP53INP1 OSCP1 PRXL2C IYD SLC30A1 PRXL2A PTGS2 CLIC2
GO_CELLULAR_OXIDANT_DETOXIFICATION	0.0761671	0.379062	0.257206	0.282681	1.25474	95	HP PRDX1 S100A9 DUOX2 NFE2L2 HBM TNF SOD2 PRDX3 TP53INP1 PRXL2C IYD PRXL2A PTGS2 CLIC2
GO_G_PROTEIN_COUPLED_ACETYLCHOLINE_RECEPTOR_SIGNALING_PATHWAY	0.0763636	0.379521	0.21925	-0.486632	-1.42284	18	CHRM4 GRK2 AGRN CHRM1 GNB1 CHRM5 GNA15 GNA11 PLCB1 GNAI2
GO_NEUROMUSCULAR_SYNAPTIC_TRANSMISSION	0.0765125	0.379521	0.216543	-0.453003	-1.42258	23	RAB3A CHRNB1 FCHSD1 RIMBP2 CHRM1 STXBP1 P2RX3 ADARB1 ETV5 P2RX2 CHRNB4 CHAT DTNA STAC3 MYLK2 RAPSN CHRNA3
GO_POSTSYNAPSE_ORGANIZATION	0.076555	0.379521	0.204295	-0.266911	-1.23216	169	CAMK2B EPHB3 ABHD17A NDRG1 DVL1 CHRNB1 LRFN1 GAP43 EPHA7 CHRNA7 EGLN1 NLGN3 DBNL CEL DBN1 GPHN SHISA6 ITPKA KIF1A NEFL CDK5 FYN NLGN1 LRRTM1 LRFN4 FZD9 ARF1 SHANK1 LRRC4B PPFIA2 TMEM108 LHFPL4 KALRN RELN DNAJA3 GRIN2B DLG4 NRXN2 FRMPD4 ETV5 ARHGAP39 NTNG2 EPHA4 CBLN1 SRGN LRP4 RER1 LRFN2 NLGN2 NRCAM NRXN1 ARF6 ACTN1 CRKL BAIAP2 SHANK2 SEMA3F PAFAH1B1 SYNGAP1 LILRB2 NEFH
GO_PROTEIN_KINASE_B_SIGNALING	0.0764873	0.379521	0.276501	0.241584	1.21336	244	CHI3L1 CSF3 IL1B NKX3-1 TNFSF11 BAG4 AREG F3 KLB XDH CCL3 OSM ESR1 IGF1 TNF CD28 STOX1 BANK1 EREG CD19 AKR1C2 MERTK P2RY12 PIK3AP1 ITSN1 MYOC LCK DLG1 INPP5F HBEGF NRG4 TGFA PIK3CB MIR221 HSP90AA1 GCNT2 CCR7 IL18 LRP2 MTM1 BTN2A2 CCL2 THBS1 AXL SESN3 SLC9A3R1 ERBB4 IGF1R NTRK2 ERBB3 TPTE2 KLF4 PIK3CA ADTRP FAM110C
GO_ERROR_PRONE_TRANSLESION_SYNTHESIS	0.0767857	0.37993	0.216543	-0.471207	-1.45293	21	RPS27A UBA52 RPA2 MAD2L2 RFC5 RPA1 RFC2 UBB UBC POLE2 PCNA
GO_RESPONSE_TO_LITHIUM_ION	0.0767857	0.37993	0.216543	-0.472417	-1.45666	21	ADCY1 SHH GSK3A IGFBP2 EIF2B5 PTK2B CALR ACTA1 ADCY7 CEBPA ID2
GO_REGULATION_OF_LYSOSOMAL_LUMEN_PH	0.0769231	0.380243	0.24134	0.520818	1.45869	14	ATP6AP2 TMEM165 PPT1 LRRK2 CXorf21 CLN5
GO_ADRENERGIC_RECEPTOR_SIGNALING_PATHWAY	0.077193	0.380827	0.213928	-0.438151	-1.39554	24	ADRA2C GSK3A CHGA NOS1
GO_FAT_SOLUBLE_VITAMIN_METABOLIC_PROCESS	0.0772834	0.380827	0.248911	0.361063	1.33818	44	IL1B BCO1 ALDH1A2 PLTP CYP2W1 TNF CYP11A1
GO_PREPULSE_INHIBITION	0.0773381	0.380827	0.216543	-0.532437	-1.44038	13	DVL1 GRIN1 ADORA2A DRD1 BACE1 CHD8
GO_REGULATION_OF_SMOOTH_MUSCLE_CELL_DIFFERENTIATION	0.077193	0.380827	0.213928	-0.396204	-1.34594	32	SHH SMARCD3 FOXO4 OLFM2 MECP2 MIR145 MED28 FGF9 GPER1 NFATC1 KIT
GO_VESICLE_DOCKING	0.0774527	0.381026	0.2114	-0.331899	-1.28906	65	TSNARE1 CPLX2 RAB3A RAB3C RAB3D SYT1 RABEPK SNPH YKT6 NDRG4 STX5 STX1B PPFIA3 STXBP1 SNAP25 VPS33B STXBP2 UNC13A STX1A
GO_PYROPTOSIS	0.0775862	0.381317	0.237794	0.550756	1.44012	11	AIM2 GSDMA GSDMB APIP GSDME ZBP1 NAIP
GO_NEGATIVE_REGULATION_OF_CELL_GROWTH	0.0779014	0.381665	0.202072	-0.26507	-1.23862	183	FSTL4 CCDC85B CDKN2D GSK3A ENO1 EPHA7 SMARCA4 RACK1 OSGIN1 NDUFA13 FBP1 CDKN2C MAP2 TGFB1 PPP2R1A SEMA3E CDK5 SIPA1 PHB SEMA5B CRYAB ARHGAP4 STK11 SEMA6C NDUFS3 YY1 DRAXIN TP53 PSRC1 MUL1 NDRG3 SEMA4A ACVR1B IFRD1 CCAR2 SPHK2 WFDC1 TRIM46 PPP1R9B BTG1 SEMA4C SEMA4F SEMA4D CTDP1 APBB1 IP6K2 RTN4R SEMA3G TSPYL2 DACT3 PI16 ADAM15 ACVRL1 NPR1 PTPRJ HYAL2 SESN2 SFRP1 NAIF1 MAG KIAA0319 SEMA3B WNT3A FR…
GO_PHOSPHATIDYLCHOLINE_ACYL_CHAIN_REMODELING	0.077951	0.381665	0.24134	0.413525	1.41311	28	MBOAT2 PLBD1 PLA2G3 LPCAT2 NR1H3 PNPLA8 PLA2G2F PLA2G4E PLA2G2D PLA2G10 PLA2G2A
GO_POSITIVE_REGULATION_OF_CELL_MORPHOGENESIS_INVOLVED_IN_DIFFERENTIATION	0.0783034	0.381665	0.204295	-0.271172	-1.23234	156	CAMK2B MAPT NGF DBNL ANAPC2 STK25 DBN1 FGB PLXNB3 BDNF CUX1 CRABP2 ITPKA METRN DNM2 OBSL1 TUBB2B NEFL PLXNA4 TWF2 ARHGDIA STK11 GDI1 AMIGO1 PLXNA2 ABL1 MEGF8 CALR RAC3 ISLR2 ROBO1 P4HB PARP6 C1QBP PREX1 UNC13D SEMA4D KALRN MAP1B FLNA RELN FBXO31 CSPG5
GO_REGULATION_OF_NEUROTROPHIN_TRK_RECEPTOR_SIGNALING_PATHWAY	0.0784753	0.381665	0.24134	0.539093	1.47378	13	AGT DOK5 AGTR2 CYFIP1
GO_REGULATION_OF_PROTEIN_DEACETYLATION	0.0777385	0.381665	0.213928	-0.372273	-1.34366	43	MAPT AKAP8L ZNHIT1 AKAP8 BRMS1 C6orf89 PRKD2 UCN PINK1 TP53 CCAR2 SPHK2 CTBP1 SKI ZBTB7B TADA3 FRY TPPP
GO_REGULATION_OF_PROTEIN_DEPHOSPHORYLATION	0.0784314	0.381665	0.204295	-0.27961	-1.24657	137	PIN1 PPP1R35 NSMF PPP2R2D SYMPK BOD1 PPP1R16A PTBP1 B3GAT3 CRY2 PPP1R1B PPP2R3B CALM3 PPP1R37 TGFB1 PPP1R14B PPP2R1A SMPD1 LMTK2 SET PPP6R1 PINK1 DMPK SPPL3 PHACTR3 FKBP1A PPP1R27 PPP1R14A PPP2R5B PPP1R9B
GO_REGULATION_OF_SHORT_TERM_NEURONAL_SYNAPTIC_PLASTICITY	0.0783939	0.381665	0.222056	-0.502329	-1.41382	16	SYP RAB3A SLC8A2 SHISA6 SYNGR1 SLC4A10 PPFIA3 UNC13A GRIK2
GO_REGULATION_OF_SULFUR_METABOLIC_PROCESS	0.0784753	0.381665	0.24134	0.539675	1.47538	13	NFE2L2 SP1 SLC7A11 BHMT PDP1
GO_RNA_SPLICING_VIA_ENDONUCLEOLYTIC_CLEAVAGE_AND_LIGATION	0.0783939	0.381665	0.222056	-0.503214	-1.41631	16	CPSF4 TSEN34 CPSF1 TSEN54 TRPT1
GO_T_CELL_LINEAGE_COMMITMENT	0.0782998	0.381665	0.24134	0.417663	1.40976	27	IL6 IL12B IRF4 IL23R CTSL RHOA IL7
GO_VESICLE_FUSION_TO_PLASMA_MEMBRANE	0.0782918	0.381665	0.213928	-0.450598	-1.41503	23	CPLX2 CPLX1 RAB3A SYT1 SNAP47 STX1B STXBP1 SNAP25 STX1A VAMP1
GO_POSITIVE_REGULATION_OF_INTERLEUKIN_4_PRODUCTION	0.0787037	0.382414	0.245042	0.436424	1.41132	24	IL20RB IRF4 CD28 NLRP3 HAVCR2 CD40LG
GO_NEGATIVE_REGULATION_OF_DNA_BIOSYNTHETIC_PROCESS	0.078853	0.382777	0.213928	-0.390958	-1.36126	37	ACD HNRNPA1 NPPC NIBAN2 ADIPOQ KCNK2 CTC1 TP53 NAT10 MEN1 HNRNPC RGN ACVRL1 TERF1 DACH1 ANKRD1 HNRNPU CERS1 GJA1 TINF2 SRC
GO_REGULATION_OF_FATTY_ACID_METABOLIC_PROCESS	0.0794045	0.385089	0.252961	0.297054	1.27784	85	NR4A3 IL1B PIBF1 HPGD APPL2 ANXA1 ABCD2 APOC2 PLA2G3 NR1H3 APOC3 PPARA CD74 ABCB11 PTGS2
GO_PURINE_NUCLEOTIDE_TRANSPORT	0.079929	0.387267	0.2114	-0.395146	-1.34351	33	SLC25A6 SLC25A22 SLC25A21 SLC25A42 SLC35B2 GJB1 SLC25A41 SLC25A29 CALHM1 ABCD1 SLC25A48 SLC25A45 SLC25A1 SLC25A23 SLC25A13 SLC25A5
GO_AMINO_ACID_BETAINE_METABOLIC_PROCESS	0.0801688	0.387809	0.231127	0.480849	1.43389	17	DMGDH SLC22A4 CPT1B ACADM BHMT TMLHE
GO_METENCEPHALON_DEVELOPMENT	0.0802676	0.387809	0.204295	-0.294104	-1.25905	108	SDF4 SEZ6L EN1 KCNC1 SCRIB GBX2 GRIN1 CKB XRCC1 ABAT DLL1 CDK5R2 HAP1 CDK5 MECP2 SEZ6 ATRN ABL1 TP53 UQCRQ SSTR1 SEMA4C CNTN1 HSPA5 CEND1 NAGLU FAIM2 DAB1 COQ8B GLI2 RERE CBLN1 GLI1 MAP2K1 FOXC1 KAT2A PPARGC1A CRKL LRP6 RORA
GO_REGULATION_OF_LEUKOCYTE_CHEMOTAXIS	0.0802005	0.387809	0.252961	0.273078	1.26526	120	IL6 CCL4 CCL3 EDN2 CXCL13 CXCL10 MOSPD2 CXCL8 STAP1 S100A7 CD74 SLAMF8 CMKLR1 C3AR1 DEFB124 C5AR1 CCR7 ADAM17 CYP19A1 MST1L CCL2 THBS1 PLA2G7 IL12A ADAM10 SWAP70 CCL7 CSF1R MPP1 DNM1L AKIRIN1 ANO6 TRPV4 CXCL17 NBL1 LGMN DUSP1 MAPK1 SERPINE1 SLC8B1 DPP4 F2RL1 LGALS9 S100A14 LBP RARRES2
GO_REGULATION_OF_PROTEIN_SUMOYLATION	0.0803571	0.387876	0.2114	-0.433581	-1.38623	25	TOLLIP PIAS4 HDAC4 HMG20B MUL1 SAE1 UBE2I ZMIZ1 RELA
GO_REGULATION_OF_INTEGRIN_ACTIVATION	0.0805085	0.388242	0.231127	0.498785	1.43707	15	CDH17 CXCL13 P2RY12 RAP1B
GO_REGULATION_OF_PEPTIDASE_ACTIVITY	0.0807453	0.389018	0.282013	0.218022	1.16237	416	SERPINA5 NKX3-1 C4A AIM2 A2ML1 SERPINF2 SERPINI2 AGT SERPINA9 SERPINB4 S100A9 CST1 F3 PLAUR XDH SERPINB5 MDM2 SERPINA2 BIRC7 NEK5 CASC2 PMAIP1 SERPINA3 SERPINB11 IFI16 SPINK13 SLC22A2 R3HDML S100A8 USP14 LTF WFDC2 PZP PAPLN CD109 SERPINB3 TNF PRDX3 NLRP3 SERPINF1 ANXA2 ASPH CASP10 LXN EPPIN RHOA HERPUD1 PSME4 LCK DDX3X PSENEN BIRC3 CLEC7A BCL2L11 PTGS2 SPOCK3 TFAP2B ANXA8L1 SERPINB9 MIR205 FN1 CR…
GO_ALPHA_AMINO_ACID_BIOSYNTHETIC_PROCESS	0.0810345	0.389538	0.206588	-0.329951	-1.28268	63	ILVBL GLS2 NAGS PSAT1 PYCR3 BCAT2 PLOD3 PSPH SHMT2 PHGDH MRI1 PSPHP1 ASNS CAD PAH PYCR2 PYCR1
GO_GLUTAMATE_RECEPTOR_SIGNALING_PATHWAY	0.0810811	0.389538	0.204295	-0.311252	-1.30289	94	GRIN2C NETO2 GRIA2 GRIK1 NLGN3 NECAB2 SHISA6 DAGLA GRIN1 NEFL FYN PINK1 NLGN1 PTK2B GRM8 MINK1 SSTR1 SULT1A3 GRM4 GRIA3 SHANK1 GRID1 CNIH3 UNC13A RELN DAGLB GRIN2B GRIK2 DLG4 GRIN2D ACTN2 GSG1L GRIK4 RGS9 NLGN2 RASGRF1 PLCB1 CLN3 PPARGC1A SHANK2 GRIA1
GO_REGULATION_OF_PROTEASOMAL_PROTEIN_CATABOLIC_PROCESS	0.0809524	0.389538	0.197822	-0.264013	-1.23584	186	TMEM259 NOP53 TRIB3 KEAP1 DVL1 DDRGK1 FZR1 SHH PSMF1 GSK3A SGTA RAD23A STUB1 SIRT6 RACK1 ZER1 DDA1 WNT10B BRSK2 UBXN1 AKT1 PRKACA RPL11 BAG6 OS9 ZFAND2A KCNE2 GNA12 BCAP31 TRIM39 AQP11 PINK1 CSNK1D USP5 GPX1 PSMC1 ARAF CCAR2 PKD1 HSPBP1 F8A1 SIRT2 CHFR PRKN USP19 ARIH2
GO_PEPTIDYL_THREONINE_MODIFICATION	0.0812604	0.389726	0.202072	-0.286584	-1.25508	120	RPTOR PKN1 GSK3A DGKQ INPP5K MAP3K10 GRK2 ULK1 CALM3 MARK2 TGFB1 AKT1 PRKACA PRKD2 GALNT13 TTBK1 LMTK2 CADM4 CDK5 CSNK2B CSNK2A1 AXIN1 DYRK1B CDK10 AZU1 CAD ACVR1B
GO_PHOTOPERIODISM	0.0812721	0.389726	0.208955	-0.398907	-1.34545	31	CRTC1 FBXL12 CRY2 MTA1 FBXL6 PPP1CA TP53 PER1 AGRP
GO_REGULATION_OF_PATTERN_RECOGNITION_RECEPTOR_SIGNALING_PATHWAY	0.0814815	0.390366	0.248911	0.284202	1.24727	91	ACOD1 ESR1 APPL2 RIOK3 LTF IRAK3 IRF4 WDFY1 TLR2 RSAD2 TSPAN6 NR1H3 DDX3X DDX60 BIRC3 TNFAIP3 OTUD4 TLR6 TLR5 APPL1 ERBIN TRIM15 XIAP PDPK1 CD36 PTPN22 PJA2 LY96 PELI1 PUM1 TLR1
GO_POSITIVE_REGULATION_OF_WNT_SIGNALING_PATHWAY	0.0816	0.390569	0.197822	-0.263761	-1.22422	178	PIN1 CSNK1G2 TMEM198 PSMD9 PSMB6 SHH PSMF1 WNK2 SMARCA4 RNF220 WNT10B LGR6 DAPK3 NLE1 GPC5 ATP6V0C PSMD13 TGFB1 CTDNEP1 PSMB4 PSMB7 CSNK2A1 PSMC5 PSMC3 AXIN1 PSMD4 ABL1 PSMD3 FZD9 CSNK1D TERT PSMA6 PSMD8 MIR145 PSMC1 JRK CCAR2 PSMA7 EGFR SKI KANK1 FGF9 EDA SALL1 AXIN2 GID8 PSMC4 FRAT1 PSMB10 RSPO4 PSMD2 SFRP1 PSMB3 PTK7 RSPO1 NKD1 RECK DLX5 PSMB1 WNT3A
GO_INTERLEUKIN_35_MEDIATED_SIGNALING_PATHWAY	0.0818966	0.391623	0.231127	0.549425	1.43664	11	STAT1 IL12A EBI3 IL6ST JAK2
GO_UTERUS_DEVELOPMENT	0.0821429	0.392435	0.208955	-0.460689	-1.42049	21	HOXA11 HOXA10 HOXA9 WNT9B FOXL2
GO_NEGATIVE_REGULATION_OF_OXIDOREDUCTASE_ACTIVITY	0.0824053	0.393323	0.234393	0.41147	1.40609	28	HP IL13 LRRK2 SLC4A1 ETFBKMT SNCA CNR2 HDAC6 CNR1
GO_NEGATIVE_REGULATION_OF_INTERLEUKIN_2_PRODUCTION	0.0831409	0.395928	0.237794	0.44549	1.39713	22	IL20RB GBP1 EZR HAVCR2 ZFP36 TNFAIP3
GO_NONRIBOSOMAL_PEPTIDE_BIOSYNTHETIC_PROCESS	0.0831409	0.395928	0.237794	0.473149	1.42752	19	CNDP2 NFE2L2 GCLM GCLC SLC7A11 GGT1
GO_REGULATION_OF_NECROTIC_CELL_DEATH	0.0831826	0.395928	0.208955	-0.415852	-1.35585	28	FADD RBCK1 SLC6A13 BNIP3 ARHGEF2 UCN FZD9 TSPO
GO_CYCLIC_NUCLEOTIDE_BIOSYNTHETIC_PROCESS	0.0843585	0.398567	0.204295	-0.443526	-1.38273	22	ADCY1 ADCY5 AMPD2 NPPC ADCY3 ADCY7 ADCY8 NPR1 NPR2 ADCY4 NPPB NPPA GUCY1B1
GO_ENTERIC_NERVOUS_SYSTEM_DEVELOPMENT	0.0840951	0.398567	0.208955	-0.51439	-1.42143	14	ISX KIF26A RHOXF1 HLX TLX2
GO_NEGATIVE_REGULATION_OF_CELLULAR_AMIDE_METABOLIC_PROCESS	0.0842788	0.398567	0.195789	-0.26905	-1.22869	159	RPS3 PIN1 UPF1 CIRBP RPL13A NANOS3 FXR2 GAPDH RACK1 ILF3 CNOT3 CHRNA7 DAPK3 KHSRP MALSU1 AGO2 C8orf88 MIR106B SHMT2 TNRC6C PLEKHN1 ORMDL3 HAP1 BIN1 MIR210 MIRLET7I CELF4 PCIF1 GGA3 CALR MIR145 IGFBP5 ATF4 INPP5E EIF4E2 EIF4A3 EIF4G1 PAIP2B DHFR EIF4EBP1 EIF4EBP3
GO_POSITIVE_REGULATION_OF_INTRACELLULAR_TRANSPORT	0.0842434	0.398567	0.191892	-0.253334	-1.20699	219	TOMM7 HRAS MIEF2 FIS1 UBE2J2 SHH TBC1D20 GSK3A HTRA2 B3GAT3 TRIM28 BBC3 VAMP2 UBL5 CAPN10 OAZ1 MAP2 BAD TGFB1 NRDE2 PRKACA TCAF2 AKT2 CDK5 HDAC3 BAP1 BCAP31 ANP32B STK11 PIK3R2 FYN HPCA PINK1 TP53 EHD1 SAE1 GAS6 EIPR1 NUMA1 RAN MTCL1 ARF1 CHRM1 DYNC1H1 MAVS TRIM46 PPP1R13B BID SEC16A DMAP1 PRKN RAC2 ARIH2 ATP2A1 OAZ2 CEP131 RNF31 CACNB3 FLNA CAMK1
GO_POSITIVE_REGULATION_OF_MACROPHAGE_DERIVED_FOAM_CELL_DIFFERENTIATION	0.0840708	0.398567	0.231127	0.477077	1.44088	18	AGT PLA2G3 MSR1 PLA2G10 IL18 PLA2G2A CD36
GO_POSITIVE_REGULATION_OF_NUCLEOTIDE_BIOSYNTHETIC_PROCESS	0.0843585	0.398567	0.204295	-0.441312	-1.37583	22	ANTKMT ENO1 NOS1 PID1 GUCA1B PINK1
GO_REGULATION_OF_EXCITATORY_SYNAPSE_ASSEMBLY	0.0840951	0.398567	0.208955	-0.513419	-1.41875	14	LRFN1 LRRTM1 LRFN4 SEMA4A LRRC4B CBLN1 NRXN1
GO_REGULATORY_T_CELL_DIFFERENTIATION	0.0842825	0.398567	0.234393	0.379693	1.33606	33	LILRB4 DUSP10 CD28 IL2RA PLA2G2D CR1 BTN2A2 RUNX1 IL2 CBFB IFNG CTLA4 SOCS1
GO_CYCLIC_NUCLEOTIDE_METABOLIC_PROCESS	0.0846847	0.39974	0.206588	-0.381387	-1.34936	39	ADCY1 ADCY5 PDE9A AMPD2 NPPC PDE2A ADCY3 ADCY7 PDE4C ADCY8 NPR1 PDE5A PDE7B NPR2 ADCY4 RORA NPPB PDE10A PDE4A NPPA PDE1A GUCY1B1
GO_RETINOIC_ACID_METABOLIC_PROCESS	0.0850112	0.400912	0.231127	0.405911	1.40462	30	RDH10 ALDH1A2 BCO2 CYP2W1 CYP27C1 DHRS9 CYP2C8
GO_NEGATIVE_REGULATION_OF_MYELOID_LEUKOCYTE_DIFFERENTIATION	0.0858469	0.40241	0.234393	0.343999	1.30349	47	TRIB1 CUL4A CCL3 GPR137B PTPN2 LILRB4 LTF TOB2 CTNNB1 CLDN18 C1QC NF1
GO_PHOSPHATIDYLGLYCEROL_BIOSYNTHETIC_PROCESS	0.0858779	0.40241	0.2114	-0.585606	-1.43624	10	CRLS1 PGS1 CDS2 TAZ PLSCR3
GO_POSITIVE_REGULATION_OF_REGULATED_SECRETORY_PATHWAY	0.0855148	0.40241	0.202072	-0.338806	-1.28761	56	CACNA1I CACNA1G RAB3A CACNA1H RAB3D SYT1 CDK5R2 CDK5 CACNB2 GATA2 GAB2 NLGN1 ARF1 SPHK2 SYT10 STXBP1 UNC13D STX1A SCAMP5 HLA-F
GO_REGULATION_OF_SYNAPTIC_VESICLE_FUSION_TO_PRESYNAPTIC_ACTIVE_ZONE_MEMBRANE	0.0858779	0.40241	0.2114	-0.584455	-1.43342	10	CPLX2 CPLX1 RAB3A SYT1
GO_RNA_POLYADENYLATION	0.0858676	0.40241	0.204295	-0.357719	-1.31634	48	SYMPK ZC3H3 HSF1 PABPC1 NELFE TUT1 CPSF1 SNRPA SSU72 SUPT5H CDK9 CPSF7
GO_TRYPTOPHAN_METABOLIC_PROCESS	0.0854701	0.40241	0.224966	0.532186	1.43785	12	IDO1 KYNU TDO2 IDO2 KMO AADAT ATP7A HAAO ACMSD
GO_ZINC_ION_HOMEOSTASIS	0.0855856	0.40241	0.231127	0.364532	1.30992	37	S100A9 MT1DP SLC30A2 S100A8 SLC30A1 LCK SLC30A7 ATP7B MT1X SLC30A9 SLC30A5 MT2A MT1F
GO_CELLULAR_RESPONSE_TO_NUTRIENT	0.0861678	0.402666	0.231127	0.360406	1.32663	42	HMOX1 MDM2 XBP1 CDKN2B TNC FOLR2 POSTN PHEX CASR IL15 CYP24A1 COL1A1 ATP2B1
GO_OXIDATIVE_DEMETHYLATION	0.086116	0.402666	0.202072	-0.476969	-1.4294	19	ALKBH4 ALKBH2 ALKBH1 ALKBH5 TET3 CYP2D6 JMJD6 TET1 ALKBH3
GO_POSITIVE_REGULATION_OF_LIPID_KINASE_ACTIVITY	0.0860215	0.402666	0.204295	-0.388906	-1.35411	37	EEF1A2 EPHA8 DGKZ TGFB1 PTK2B FPR2 VAV2 FLT1 FGFR3 KIT PIK3R4
GO_POSITIVE_REGULATION_OF_INTERLEUKIN_6_PRODUCTION	0.0863309	0.403061	0.237794	0.293297	1.25931	83	IL6 IL1B IFIH1 TLR7 XBP1 POU2AF1 TLR2 TNF EREG IL17A CD74 CLEC7A TLR6 IL1A POU2F2 MMP8 CD36 NLRP10 TLR8 IFNG P2RX7 FCER1G DDX58 ISL1 TLR1 SCIMP RAB7B
GO_POSITIVE_REGULATION_OF_TUMOR_NECROSIS_FACTOR_SUPERFAMILY_CYTOKINE_PRODUCTION	0.0865385	0.403589	0.237794	0.281762	1.24342	92	IL6 CCL3 IFIH1 IL12B TLR2 LRRK2 CYBB ARFGEF2 HDAC2 IL17A AKAP12 HAVCR2 CLEC7A IL1A MMP8 THBS1 CD36 JAK2 IFNG LY96 FCER1G MAPKAPK2 DDX58 ISL1 TLR1 CD86 CD14 NFATC4 TLR3
GO_REGULATION_OF_NERVOUS_SYSTEM_PROCESS	0.0866013	0.403589	0.193813	-0.276664	-1.23158	136	NPTX1 BEGAIN DVL1 ADRA2C GPR35 IGSF9B SLC8A2 SH3GL1 DLGAP3 CHRNA7 NPTXR NLGN3 SHISA6 GRIN1 DLGAP1 ABAT WASF3 NLGN1 RNF10 CELF4 DMPK PTK2B SPX STX1B SHANK1 PRKCZ TMEM108 P2RX3 CCK EIF4A3 TMEM100 CACNB3 RELN STX1A DLG4 GRIN2D NMUR2 TPPP SLC9A1 COMT TMEM25 NOS3 CBLN1 MAG
GO_POSTREPLICATION_REPAIR	0.0867257	0.403802	0.202072	-0.346956	-1.29637	52	FAAP20 POLD2 RPS27A PARP10 POLD1 UBA52 RPA2 MAD2L2 NPLOC4 RFC5 POLN RPA1 RFC2 UBB UBC POLE2 PCNA TRIM25
GO_NEGATIVE_REGULATION_OF_PROTEIN_CONTAINING_COMPLEX_ASSEMBLY	0.0868852	0.403812	0.193813	-0.27742	-1.23372	133	SPTB TRIM9 NOP53 RPL13A ADD2 CPTP HSF1 ULK1 MAP2 ARHGEF2 EML2 SPTBN5 CRYAB TWF2 FLII RAF1 SMAD6 JAM3 CARMIL2 TBCD THRA PEX5 PRKCZ SIRT2 TMSB15B SPTBN4 KANK1 STXBP1 HSPA5 EIF4EBP1 SPTBN1 KANK3 MEFV SSH3 VDAC2 TUBB4A PRKCD STMN2 TMC8 SPTAN1 FKBP4 TMSB4X TMSB15A PARK7 SCIN TMOD1 ADD1 ANKRD27 HIP1R CTNNBIP1
GO_REGULATION_OF_RESPONSE_TO_OXIDATIVE_STRESS	0.0868486	0.403812	0.24134	0.29354	1.26272	85	NR4A3 GPR37L1 MEAK7 NCOA7 IL10 NME5 HIF1A NFE2L2 LRRK2 TNF SOD2 STOX1 TLDC2 SLC7A11 TLR6 FOXO3 NOX1 FBXO7 SESN3 CTNNB1
GO_PROTEIN_COMPLEX_OLIGOMERIZATION	0.0870918	0.40404	0.188204	-0.251722	-1.20604	225	CRTC1 KCNG2 MPP2 KCTD17 RNF112 AQP5 KCTD2 AQP2 KCNC1 FARSA PRMT1 HSD17B8 SYT1 KCTD13 FUS PFKM GRIN1 KCNB2 SHMT2 SIGMAR1 GSDMD KCTD19 SHKBP1 MCOLN1 KCTD16 KCND3 SLC1A5 TRPM6 PFKL CALHM1 AQP11 KCNG3 KCTD15 KCNC3 TP53 EHD1 HLA-G HSD17B10 RRM1 CPSF7 NACC2 GOLGA2 KCTD11 PKD1 MIF KCND2 ATL1 P2RX3 KCTD7 KCTD5 TK1 NLRC4 HCN1 JMJD6 KCNC4 OXA1L EVL KCNA4 GRIN2B WDCP ADCY8 PRF1 STOML2 BOK KCNF1
GO_REGULATION_OF_PROTEIN_STABILITY	0.0870229	0.40404	0.186433	-0.241922	-1.18848	284	PIN1 TOMM7 NCLN NOP53 CDC37 RPS7 DVL1 DDRGK1 TESC RAD23A STUB1 GOLGA7 SIRT6 GAPDH PHB2 WIZ COA8 WNT10B RPL5 SWSAP1 TELO2 RPL23 RPL11 PEX6 BAG6 CCT7 TNIP2 GET4 SERF2 HDAC3 HIP1 PHB CRYAB TRIM39 RNF5 DVL3 HSP90AB2P PINK1 NR1D1 ISOC2 TP53 MUL1 HCFC1 FLOT1 TERT DPM2 TRIM24 GGA3 ID1 CALR APOA2 CCAR2 DPM3 DDOST CCT6A TBRG1 BAG1 DSG1 CCT4 CHFR STXBP1 SEC16A DNLZ PRKN USP19 TADA3 SERF1B FLNA TMEM88 GRN C…
GO_CHAPERONE_MEDIATED_PROTEIN_TRANSPORT	0.0873606	0.404921	0.206588	-0.557444	-1.42215	11	TIMM13 TOR1A TIMM8B
GO_EMBRYONIC_ORGAN_MORPHOGENESIS	0.0881459	0.405194	0.184706	-0.242055	-1.19157	293	DLX6 HOXA11 HOXD10 HOXA9 SLC39A3 HOXD3 DVL1 COL2A1 GRHL3 SHH HOXB9 RPL38 DLX2 HOXD4 TPRN SCRIB FZD2 HOXB2 WNT9B GBX2 HOXD9 DVL2 HOXA7 HOXB8 LHFPL5 HOXA6 GSC NOTCH1 NDRG4 DLL1 NDST1 HOXC9 HOXB5 FOXL2 NOG VAX2 GATA2 HLX PAX6 FOXC2 DSCAML1 ABR MYO15A MEGF8 USH1G OSR1 IHH HOXB3 SATB2 HNF1B PDZD7 TCAP FGF9 TBX21 EIF4A3 HOXA5 CHD7 HAND2 SALL1 MAPK3 TBX3 SOX18 HMX2 TBX1 NAGLU HOXB4 MESP1 HOXA2 INSIG1 CR…
GO_INTERLEUKIN_6_MEDIATED_SIGNALING_PATHWAY	0.0877598	0.405194	0.231127	0.443405	1.39059	22	IL6 PTPN2 STAT1 SOCS3 ST18 IL6ST JAK2
GO_NEGATIVE_REGULATION_OF_NATURAL_KILLER_CELL_ACTIVATION	0.0878661	0.405194	0.21925	0.560034	1.43253	10	PIBF1 HAVCR2 CLNK PGLYRP3
GO_NEGATIVE_REGULATION_OF_NEURON_PROJECTION_DEVELOPMENT	0.0879479	0.405194	0.191892	-0.267745	-1.21084	151	FSTL4 GSK3A EPHA7 RAP1GAP2 CRMP1 DGUOK ACP4 NLGN3 MAP2 SEMA3E CDK5 SEMA5B ITM2C ARHGAP4 ARHGDIA SEMA6C GDI1 MIR210 NLGN1 DRAXIN GAK TLX2 LINGO1 STX1B ID1 SEMA4A IFRD1 TRIM46 KREMEN1 SEMA4C KANK1 SEMA4F DENND5A SEMA4D RTN4R SEMA3G CBFA2T2 CERS2 LGALS1 DAB1 EPHA4 MYLIP BAG5 STMN2 GFI1 MAG KIAA0319 LRP4 SEMA3B WNT3A TRPC6 FKBP4 RTN4RL1 NGFR SEMA6D NR2F1 WNT3 SEMA5A SPOCK1 ARF6 PTK2 SEMA3F TNR PAFAH1…
GO_OTIC_VESICLE_MORPHOGENESIS	0.0878661	0.405194	0.21925	0.559724	1.43174	10	HESX1 STOX1 EYA1 CEP290
GO_POSTSYNAPTIC_MEMBRANE_ORGANIZATION	0.0882883	0.405194	0.202072	-0.377597	-1.34107	41	DVL1 CHRNB1 NLGN3 CEL GPHN SHISA6 NLGN1 FZD9 LHFPL4 RELN DNAJA3 DLG4 NRXN2 ETV5 LRP4 RER1 NLGN2 NRXN1 CRKL
GO_REGULATION_OF_GENE_EXPRESSION_EPIGENETIC	0.088141	0.405194	0.190023	-0.272606	-1.2236	140	UPF1 POLR2L GSK3A PCGF1 SIRT6 POLR2E HDAC4 POLR2H PHF19 CDCA4 DOT1L ZNF335 HDAC5 MTA1 ELOF1 ZNRD1 DNMT3A KLF2 TRIM27 PHF1 MECP2 PRMT7 JARID2 EZH1 HIRA SMARCD1 KCNQ1 GPX1 EIF1 SPHK2 ZMIZ1 SIRT2 CTBP1
GO_REGULATION_OF_HISTONE_H3_K4_METHYLATION	0.0882883	0.405194	0.202072	-0.419197	-1.35999	27	WDR5 PIH1D1 ZNF335 NELFE BCOR KMT2B SNW1 WDR61 RTF1 PAXIP1 GFI1 PYGO2
GO_RESPONSE_TO_DOPAMINE	0.0875421	0.405194	0.195789	-0.318789	-1.28157	74	NSG2 CHRM4 CALY ADCY5 GSK3A NSG1 KLF16 GNAO1 DNM2 FCSK DRD1 DTNBP1 ABL1 ID1 CHRM1 SULT1A3 ATF4 HTR4 GNB1 PRKN FLNA MAPK3 DRD4 CHRM5 GNA15 GNA11 HTR1B RGS9 PTGER1
GO_SULFUR_AMINO_ACID_BIOSYNTHETIC_PROCESS	0.0876827	0.405194	0.21925	0.4805	1.41727	16	BHMT2 APIP GGT1 BHMT MTHFR MTAP
GO_VACUOLE_ORGANIZATION	0.088	0.405194	0.248911	0.251121	1.20609	169	NDP ATP6AP2 VPS35 RAB20 ATG5 UBQLN2 TMEM165 PPT1 IFT88 LRRK2 ABCA1 TP53INP1 TRAPPC8 ANXA2 C9orf72 CXorf21 MFSD8 ENO4 STX12 RAB3GAP1 SPG11 RAB1A FEZ2 MAP1LC3B MAN2A1 FIG4 TMEM106B SCARB2 AP3B1 TMEM41B MTM1 GABARAPL2 TP53INP2 SYT7 HOOK1 CLN5 RAB33B WIPI1 VMP1 PIK3C3 WASHC5 HPS4 MTMR3 RB1CC1 GNPTAB RAB1C BAG3 TPP1 P2RX7 TBC1D12 RALB CHMP5 PIKFYVE RAB7B ARSB
GO_NEGATIVE_CHEMOTAXIS	0.0885417	0.405994	0.197822	-0.363271	-1.33493	46	SLIT1 EPHA7 LGR6 SEMA3E PLXNA4 SEMA5B SEMA6C FLRT2 SEMA4A PDGFA ROBO1 SEMA4C SEMA4F SEMA4D SEMA3G LRTM2 NRG3 UNC5C SEMA3B ROBO2 SEMA6D SEMA5A SEMA3F
GO_RESPIRATORY_SYSTEM_PROCESS	0.0887681	0.406669	0.202072	-0.411285	-1.35751	29	RAB3A NLGN3 JAG2 MTG2 MECP2 NLGN1 ECEL1 PBX3 TNNC1 HOXA5 STK40 MTG1 NLGN2 GAA ADORA1 FLT4
GO_CELLULAR_COMPONENT_DISASSEMBLY_INVOLVED_IN_EXECUTION_PHASE_OF_APOPTOSIS	0.089317	0.407348	0.197822	-0.387667	-1.33231	34	ENDOG SHARPIN DFFB HSF1 CAPN10 BAX DEDD2 FOXL2 ACVR1C HMGB2 GPER1 BOK AIFM1 DNASE1L3 PAM16 CIDEA DFFA BLCAP
GO_CELLULAR_RESPONSE_TO_CARBOHYDRATE_STIMULUS	0.0892857	0.407348	0.190023	-0.275088	-1.23051	138	ENDOG KCNJ11 FIS1 ADCY5 FOXA2 RAB11B SMARCA4 RACK1 PIH1D1 BRSK2 EPHA5 NADK BAD MLXIPL PRKACA PCK1 LRP5 PHPT1 RAF1 NR1D1 GPR27 MAPK13 CYBA SLC29A1 GAS6 AACS NME1 GPLD1 ENY2 MEN1 ARRB1 GPER1 PIM3 ADCY8 RAB11FIP5 BAIAP3 LGALS1 PAX2 NDUFAF2 GATA4 POLG AGER LRP5L PTPRN2 STAR ERN1 FKBP1B PCK2 LEP TWNK PPARGC1A C1QTNF12 PDX1
GO_MORPHOGENESIS_OF_A_POLARIZED_EPITHELIUM	0.0895765	0.407348	0.190023	-0.270355	-1.21292	144	DVL1 GRHL3 PSMD9 PSMB6 PSMF1 BRSK1 SCRIB FZD2 PARD6A WNT9B BRSK2 AP2A1 DVL2 SH3BP1 PSMD13 PSMB4 PSMB7 PSMC5 PSMC3 PSMD4 DVL3 ABL1 PSMD3 PSMA6 PSMD8 LAMA1 ARHGEF19 PSMC1 SAPCD2 CELSR2 PSMA7 AP2S1 AP2A2 CAMSAP3 AJAP1 PSMC4 AP2M1 PSMB10 PSMD2 SFRP1 ASTN2 VANGL2 PSMB3 PTK7 NKD1 ZNRF3 PSMB1
GO_NEGATIVE_REGULATION_OF_TUMOR_NECROSIS_FACTOR_MEDIATED_SIGNALING_PATHWAY	0.0896309	0.407348	0.197822	-0.472542	-1.41613	19	PELI3 PIAS4 GSTP1 CCDC3 ADIPOQ GAS6 TRAIP
GO_NODAL_SIGNALING_PATHWAY	0.0895795	0.407348	0.202072	-0.51181	-1.4143	14	SHH DACT2 ACVR1B CFC1 ACVR1C TDGF1
GO_POSITIVE_REGULATION_OF_STEROL_TRANSPORT	0.0894855	0.407348	0.224966	0.411689	1.38959	27	PLTP SCP2 ABCA1 NFKBIA ANXA2 NR1H3
GO_REGULATION_OF_OXIDOREDUCTASE_ACTIVITY	0.0895522	0.407348	0.237794	0.272067	1.2268	102	HP IL1B AGT AGTR2 NUS1 IL13 EDN2 HIF1A ABL2 LRRK2 TNF SLAMF8 IL1A RFK FCER2 HSP90AA1 PDP1 SLC4A1 GDNF ETFBKMT
GO_RENAL_WATER_HOMEOSTASIS	0.089317	0.407348	0.197822	-0.3859	-1.32624	34	PRKAR1B ADCY1 ADCY5 AQP2 INPP5K AQP1 PRKACA AVPR2
GO_VITAMIN_METABOLIC_PROCESS	0.0891089	0.407348	0.237794	0.266358	1.24792	127	TCN1 IL1B BCO1 RDH10 ALDH1A2 PLTP CYP2W1 VNN3 TCN2 MTHFS AKR1A1 TNF PRSS1 GCLC CYP11A1 LMBRD1 MMADHC FOLR2 RFK ABCC1 LRP2 AASDHPPT GSTO1 SLC19A2 CYP24A1 SLC2A3 ALDH1L2 MTHFR IFNG FGFR1 SLC2A1 VNN1 PCCA
GO_EPITHELIAL_CELL_MATURATION	0.0897704	0.407621	0.216543	0.475764	1.4033	16	RFX3 HIF1A XBP1 AKR1B1 FEM1B
GO_PROTEIN_AUTOPHOSPHORYLATION	0.0899225	0.407951	0.184706	-0.250121	-1.20416	234	CAMK2B EPHB3 EPHA8 CSNK1G2 MAP2K2 WNK2 AATK EPHA7 TRIM28 MKNK2 MAP3K10 ULK1 DAPK3 STK25 CALM3 STK10 MARK2 AKT1 PRKACA PRKD2 ULK3 LMTK2 CDK5 ADIPOQ STK11 DYRK1B FYN PINK1 IRAK1 MAP3K11 ABL1 PTK2B EPHA1 MAP3K9 TRIM24 CAD MINK1 FES PDGFA PDGFD ACVR1B TAOK2 SRMS FLT1 MARK3 PPP2R5B EGFR ATP13A2 FGFR4 CAMKK2 TYRO3 PTK6 STK16 FGFR3 EPHB4 MAPK3 PIM3 KIT CLK2 AURKB GRK5 CSK EPHA4 TNIK
GO_CYTOSKELETON_DEPENDENT_INTRACELLULAR_TRANSPORT	0.0901639	0.408685	0.248911	0.242875	1.19465	198	HSPB11 RABL2B MAK KIF5B DYNLRB2 HIF1A TTC30A KIFAP3 RPGR ARHGAP21 BBS12 TTC30B LCA5L IFT81 MYO1E RAB27B CCDC88A LCA5 IFT88 IFT172 TTC21A WDR19 IFT74 TRAK1 BLOC1S6 CLUAP1 PCM1 IFT46 MYO1A SPG11 CCDC186 DYNC2LI1 DYNC2H1 TTC26 RAB1A RAB6A MAP6 IFT80 KIF28P AP3B1 TRAF3IP1 HOOK1 KIF3B ARL8B VAMP7 MYO5C
GO_NEGATIVE_REGULATION_OF_MUSCLE_TISSUE_DEVELOPMENT	0.0904348	0.409551	0.195789	-0.335681	-1.28257	57	SHH GSK3A TGFB1 DLL1 NOG JARID2 KCNK2 YY1 LEF1 MIR25 IGFBP5 SOX15 SIRT2 USP19 CTDP1 PI16 MSTN SOX6 CAV3 MAPK11 FLCN TLL2 LUC7L BMP4 TBX5 GJA1
GO_POSITIVE_REGULATION_OF_AUTOPHAGY_OF_MITOCHONDRION	0.0910714	0.41207	0.197822	-0.452537	-1.39536	21	TOMM7 CDC37 MFN2 BNIP3 HK2 PINK1 MUL1 CAMKK2 PRKN
GO_ANTIGEN_PROCESSING_AND_PRESENTATION_VIA_MHC_CLASS_IB	0.0914077	0.413227	0.199915	-0.509519	-1.40797	14	HLA-H AP3D1 HLA-G CD1E HLA-E HLA-F CD1D CD1B CD1A
GO_FATTY_ACID_BETA_OXIDATION_USING_ACYL_COA_DEHYDROGENASE	0.0916031	0.413382	0.204295	-0.579342	-1.42088	10	ACADS ETFB GCDH ACADVL
GO_RRNA_PSEUDOURIDINE_SYNTHESIS	0.0916031	0.413382	0.204295	-0.578817	-1.41959	10	NHP2 RPUSD1 TSR3 RPUSD3 RPUSD2 DKC1
GO_INTRACELLULAR_LIPID_TRANSPORT	0.0917431	0.41365	0.224966	0.357492	1.3224	43	NPC1 NUS1 CPT1B SCP2 ABCD2 ABCA1 ANXA2
GO_GAP_JUNCTION_ASSEMBLY	0.0919283	0.413874	0.222056	0.526032	1.43808	13	IL1B AGT ACE2 GJB2
GO_REGULATION_OF_INNATE_IMMUNE_RESPONSE	0.091954	0.413874	0.252961	0.2267	1.16665	291	AIM2 SERPINB4 ACOD1 PTPN2 STAT1 MUC4 PLSCR1 APPL2 DUSP10 IFI16 RIOK3 IL12B IRAK3 DCST1 PARP9 PSMA1 EREG FCGR2B MUC2 AP1G1 MUC16 NRAS NMI NR1H3 PARP14 SUMO1 MUC5AC MUC5B SLAMF8 PSME4 IFNGR2 PSMA2 HAVCR2 BIRC3 TNFAIP3 CLNK IL21 PAK3 PSMD12 SERPINB9 APPL1 TAB3 CD209 EP300 SOCS3 SAMHD1 CR1 CHUK CGAS XIAP TAB2 IL12A PDPK1 MAP3K7 PSMB2 MUC7 CLEC12B KIR2DL4 PSMD10 TLR8 PSMA4 JAK2 IFNG VSIG4 TREM2 CLEC6A…
GO_NUCLEOTIDE_BINDING_OLIGOMERIZATION_DOMAIN_CONTAINING_2_SIGNALING_PATHWAY	0.0923077	0.414984	0.21925	0.513628	1.43856	14	LACC1 NFKBIA TNFAIP3 ERBIN OTULIN PTPN22 NOD2 TLR4 RIPK2 INAVA IRGM
GO_POSITIVE_REGULATION_OF_NOTCH_SIGNALING_PATHWAY	0.0923623	0.414984	0.195789	-0.344453	-1.29198	54	LFNG ENHO MAML1 HES5 MFNG JAG2 NOTCH1 DLL1 SLC35C2 RFNG ZMIZ1 ROBO1 GATA5 EPN2 KIT MESP1 SNW1 MAML3 NOS3 DLL4 ROBO2
GO_PEPTIDYL_L_CYSTEINE_S_PALMITOYLATION	0.0925267	0.415358	0.195789	-0.439483	-1.38012	23	GOLGA7B ZDHHC24 GOLGA7 ZDHHC12 ZDHHC18 ZDHHC9 ZDHHC11B ZDHHC19 ZDHHC8
GO_SYNAPTIC_VESICLE_DOCKING	0.0929368	0.416835	0.199915	-0.553562	-1.41224	11	SNPH STX1B PPFIA3 SNAP25 UNC13A STX1A
GO_POSITIVE_REGULATION_OF_ATP_BIOSYNTHETIC_PROCESS	0.0932358	0.417665	0.197822	-0.507565	-1.40257	14	ANTKMT ENO1 PID1 PINK1 TAZ TMSB4X PPARGC1A
GO_POSITIVE_REGULATION_OF_REACTIVE_OXYGEN_SPECIES_METABOLIC_PROCESS	0.0933661	0.417665	0.231127	0.275415	1.22604	97	IL1B CRP GADD45A AGT XDH ACOD1 AGTR2 NFE2L2 TNF ACE2 CD177 ZC3H12A CLEC7A PTGS2 TLR6 FOXO3 HSP90AA1 MMP8 SMAD3 THBS1 SNCA TMEM106A CD36 KLF4 JAK2 ITGAM IFNG
GO_REGULATION_OF_VIRAL_GENOME_REPLICATION	0.0933661	0.417665	0.231127	0.27608	1.229	97	AICDA PLSCR1 OAS1 IFI16 VAPA LTF IFIT1 RSAD2 CXCL8 TNF CD28 CCL8 DDX3X ZC3H12A HMGA2 MIR221 PPID IFIT5 OAS2 EIF2AK2 FBXL2 OAS3 DDX5 FMR1 EIF2AK4 PKN2 RNASEL
GO_NEGATIVE_REGULATION_OF_GLIOGENESIS	0.0936937	0.418401	0.195789	-0.379242	-1.34177	39	ADCYAP1 DLX2 HES5 ASCL2 NOTCH1 ID4 NOG MBD1 NR1D1 RNF10 TERT SIRT2 TSPO SKI DLX1 CERS2 DAB1
GO_NEGATIVE_REGULATION_OF_NOTCH_SIGNALING_PATHWAY	0.0936937	0.418401	0.195789	-0.379324	-1.34206	39	LFNG DLX2 EGFL7 ARRDC1 ZBTB7A AKT1 DLL1 NIBAN2 GATA2 DLK2 WWP2 EGFR ARRB1 DLX1 CHAC1 CBFA2T2 DLK1 DLL4 NOTCH3 NEURL1 GDPD5
GO_MAINTENANCE_OF_CELL_NUMBER	0.0940032	0.419115	0.184706	-0.263945	-1.20537	159	POLR2L MED30 POLR2E CNOT3 POLR2J POLR2H WNT9B HES5 POLR2C ASCL2 ZNF322 NOTCH1 DLL1 MED27 TAF6L PADI4 NOG GATA2 POLR2G PRDM16 LRP5 SRRT RAF1 POLR2A POU5F1 MMP24 EPHA1 ZNF358 SETD6 DIS3L2 MIR145 POLR2I HNF1B MED28 SKI PELO PAF1 MED15 SALL1 ESRRB TDGF1 TBX3 MED10 VPS72 KIT POLR2F TET1 RTF1 PAX2 KDM3A CDX2 SFRP1 TAL1 ELAVL1 VANGL2 ARID1A
GO_NEGATIVE_REGULATION_OF_LEUKOCYTE_DEGRANULATION	0.0940171	0.419115	0.213928	0.526527	1.42256	12	HMOX1 FCGR2B IL13RA2 CD84 BCR
GO_GERM_CELL_DEVELOPMENT	0.0944444	0.420401	0.245042	0.237531	1.18234	231	FSIP2 HORMAD1 UBE2J1 SPEF2 IQCG CFAP43 ARMC2 TDRD1 NME5 PIWIL2 PTCHD3 IGF1 CFAP44 DMRTA1 YBX2 ACVR1 SPAG6 SPAG16 TTC21A DEFB1 PACRG EREG TMF1 PLA2G3 RSPH1 ZPBP BBS4 PSME4 STRBP GOPC C14orf39 CFAP157 PAQR5 FOXO3 TTC26 TBPL1 BNC1 ROPN1L ZPBP2 HOOK1 DIAPH2 CEP57 SMARCA2 CTNNB1 AFF4 FNDC3A BRCA2 WASHC5 CFAP65 KLHL10 AGFG1 NSUN2 RNF2 BMPR1B DPY19L2P1 MCMDC2 SOX30 DNAH1
GO_REGULATION_OF_KILLING_OF_CELLS_OF_OTHER_ORGANISM	0.0945055	0.420401	0.216543	0.509772	1.42776	14	CXCL6 KRT6A CLEC7A BCL2L11 FCER2 NOS2 IFNG P2RX7
GO_TRANSCRIPTION_INITIATION_FROM_RNA_POLYMERASE_II_PROMOTER	0.0945513	0.420401	0.183024	-0.258664	-1.20854	187	RXRB POLR2L MED30 MED16 BRF2 POLR2E ESRRA TRIM28 MAML1 GTF2F1 POLR2J POLR2H WNT10B NR1H2 TAF10 MED25 POLR2C BAX NOTCH1 MAZ ERCC2 MED27 TAF6L MECP2 NRBP1 PSMC5 NR5A1 POLR2G PSMC3 MED26 MIRLET7I POLR2A NR1D1 TP53 NR2C2AP CDK9 PGR POLR2I THRA E2F3 HNF1B CCND1 NR1I3 MED15 ESRRB MED10 PSMC4 POLR2F TAF6 SNW1 CDK4 RXRA NR0B2 NR2E3 PAXIP1 MAML3
GO_ACTIVATION_OF_NF_KAPPAB_INDUCING_KINASE_ACTIVITY	0.0949367	0.421384	0.2114	0.47384	1.41299	17	CHI3L1 TLR6 MAP3K7 ZFP91 COPS8 MALT1 TLR3 CARD14
GO_ENDOCRINE_SYSTEM_DEVELOPMENT	0.0949153	0.421384	0.188204	-0.282995	-1.22671	116	ADCYAP1 INSM1 HOXD3 SHH GSK3A PITX2 FOXA2 BMP6 WNT4 BAD AKT1 DLL1 MNX1 NOG GATA2 NR5A1 PAX6 RAF1 TG THRA HOXB3 NKX2-2 PITX1 NKX2-1 TSPO ONECUT2 MEN1 HOXA5 NEUROG3 SALL1 MAPK3 TBX1 IL6R BAK1 GLI2 HOXA3
GO_ORGANIC_ACID_TRANSPORT	0.0953846	0.423006	0.257206	0.226155	1.1761	332	SLC13A5 SLC26A4 IL1B SLCO1B3 TNFSF11 SLC38A5 AGT SLC51A ABCC2 AGTR2 SLC38A6 SLC22A4 CPT1B ANXA1 PLIN2 ABCD2 SLCO1B1 SLC22A2 SLC16A4 PER2 CLTRN SLC25A30 OXT SLC35A1 PLA2G3 SLC13A2 KMO SLC6A15 SLC1A3 PNPLA8 PLA2G2F SLC35D1 GRM7 PPARA ACE2 ABCB11 SLC16A3 SLC7A11 SLC1A2 CTNS FOLR2 SLC43A2 RAB3GAP1 ACSL1 PLA2G2D SLC27A2 PLA2G10 SLC38A9 SLC17A5 SLCO2B1 PLA2G2C PLA2G2A ABCC1 TSPO2 SLC38A2 SLC10A5 SLC10A…
GO_RETROGRADE_AXONAL_TRANSPORT	0.0955752	0.42324	0.191892	-0.461294	-1.40413	20	MGARP KIF5A KIF1A NEFL HAP1 DYNC1H1 TMEM108 KIF1C
GO_SPLICEOSOMAL_TRI_SNRNP_COMPLEX_ASSEMBLY	0.0956023	0.42324	0.199915	-0.486895	-1.37037	16	PRPF31 PRPF8 PRPF19 CD2BP2 PRPF6 SART3 LSM2
GO_CELL_ADHESION_MOLECULE_PRODUCTION	0.0961538	0.424208	0.2114	0.518795	1.40167	12	IL1B GCNT1 CXCL8 MIR221
GO_ENDODERMAL_CELL_DIFFERENTIATION	0.0960187	0.424208	0.222056	0.353899	1.31163	44	LEO1 COL11A1 MIXL1 ITGAV COL5A2 CDC73 HMGA2 FN1 MMP14 MMP8 MMP2 CTNNB1
GO_PROTEIN_QUALITY_CONTROL_FOR_MISFOLDED_OR_INCOMPLETELY_SYNTHESIZED_PROTEINS	0.0960145	0.424208	0.193813	-0.406142	-1.34053	29	RNF126 CLPP LONP1 STUB1 AUP1 ZER1 BAG6 TOR1A RNF5 POMT2 ANKZF1
GO_REGULATION_OF_TRANSCRIPTION_INVOLVED_IN_CELL_FATE_COMMITMENT	0.0962264	0.424208	0.197822	-0.505591	-1.40389	15	CHD5 DLX2 PAX6 ZBTB7B DLX1
GO_SUBSTRATE_DEPENDENT_CELL_MIGRATION_CELL_EXTENSION	0.0962343	0.424208	0.208955	0.554718	1.41893	10	NCK1 P2RY12 CD2AP SHTN1 SDCBP NRP1 OPHN1 NTN1
GO_COLLATERAL_SPROUTING	0.0972973	0.426694	0.191892	-0.412155	-1.33714	27	FSTL4 DVL1 EPHA7 NGF BDNF CRABP2 ABL1 IFRD1 SEMA4D
GO_DETECTION_OF_EXTERNAL_BIOTIC_STIMULUS	0.0972222	0.426694	0.21925	0.430174	1.39111	24	PGLYRP4 TLR2 CLEC7A TLR6 C4B PGLYRP3 DMBT1 TREM2 LY96 HLA-DRB1 TLR1
GO_KERATINOCYTE_MIGRATION	0.0969977	0.426694	0.21925	0.464896	1.40261	19	KRT16 HAS2 ADAM9 MAP4K4 HBEGF
GO_NEGATIVE_REGULATION_OF_CELLULAR_RESPONSE_TO_VASCULAR_ENDOTHELIAL_GROWTH_FACTOR_STIMULUS	0.0969828	0.426694	0.2114	0.540667	1.41374	11	XDH IL12B ADAMTS12 IL12A
GO_NEGATIVE_REGULATION_OF_CELL_KILLING	0.0972222	0.426694	0.21925	0.429539	1.38905	24	SERPINB4 KRT6A IL13 FCGR2B HAVCR2 SERPINB9 CLEC12B KIR2DL4 PPP3CB
GO_THYMUS_DEVELOPMENT	0.0972222	0.426694	0.188204	-0.356913	-1.31156	46	EPHB3 FADD SHH AIRE MAD1L1 PRDX2 JARID2 RAF1 CTC1 ABL1 HAND2 MAPK3 TBX1 SLC46A2 HOXA3 ASXL1 MAP2K1 CCNB2 FOXE1 CRKL
GO_CELL_KILLING	0.0976864	0.428035	0.231127	0.251875	1.20872	153	CXCL6 PRDX1 PGLYRP4 SERPINB4 HAMP KLRF2 KRT6A IL13 LYZ IL12B LTF STX7 SLAMF7 CTSC STAP1 FCGR2B IL23R C9 AP1G1 CD5L HAVCR2 APOL1 CLEC7A BCL2L11 IL21 CFH SERPINB9 FCER2 IL18 NOS2 VAMP7 IL12A PGLYRP3 MUC7 CLEC12B KIR2DL4
GO_AMINOGLYCOSIDE_ANTIBIOTIC_METABOLIC_PROCESS	0.0983264	0.428297	0.206588	0.553654	1.41621	10	AKR1A1 CBR4 AKR1C2 AKR1B1 SLC34A1 AKR1B10 AKR1C3
GO_ARGININE_METABOLIC_PROCESS	0.0984183	0.428297	0.188204	-0.464436	-1.39184	19	NOS1 NAGS DDAH2 OTC AGMAT NOS3 ASL CLN3 ART4 ARG2
GO_MALE_MEIOSIS_I	0.0984183	0.428297	0.188204	-0.434999	-1.35615	22	HSPA2 TDRD9 DMRTC2 REC8 MEIOB SLC2A8 DDX4 UBB
GO_NEGATIVE_REGULATION_OF_CATION_CHANNEL_ACTIVITY	0.098434	0.428297	0.213928	0.35878	1.3206	41	KCNE5 KCNRG SUMO1 KCNE4 SRI CALM2 CLIC2 EPHB2 KCNE1B RRAD GSTO1 KCNE1 FMR1 DRD2 GEM
GO_REGULATION_OF_FATTY_ACID_BIOSYNTHETIC_PROCESS	0.0983607	0.428297	0.21925	0.352607	1.30684	44	IL1B PIBF1 ANXA1 ABCD2 APOC2 PLA2G3 NR1H3 APOC3 CD74 PTGS2
GO_REGULATION_OF_KETONE_BIOSYNTHETIC_PROCESS	0.0984848	0.428297	0.195789	-0.483918	-1.38579	17	CLCN2 DGKQ BMP6 WNT4 ADM DKKL1
GO_REGULATION_OF_NEURAL_PRECURSOR_CELL_PROLIFERATION	0.0984975	0.428297	0.183024	-0.303412	-1.26369	89	ADCYAP1 INSM1 SHH SMARCD3 ZNF335 EMX1 RASSF10 BDNF NOTCH1 GJC2 GATA2 PAX6 NES TP53 FZD9 SIRT2 RAPGEF1 TOX TAFA1 CEND1 FLNA DISP3 GLI2 TAFA3 SPINT2 DMRTA2 ID2 DLL4 KDM2B GLI1 LIMS2 WNT3A GNAI2 GLI3
GO_REGULATION_OF_RETINOIC_ACID_RECEPTOR_SIGNALING_PATHWAY	0.0984848	0.428297	0.195789	-0.48396	-1.38591	17	PRAME KLF2 CRABP2 CALR CYP26B1 SNW1 ASXL1
GO_SYNAPTIC_VESICLE_CYTOSKELETAL_TRANSPORT	0.0984183	0.428297	0.188204	-0.463363	-1.38863	19	AP3B2 BLOC1S3 MAP2 AP3D1 DTNBP1 BLOC1S4 TRIM46 BLOC1S1
GO_POSITIVE_REGULATION_OF_EXTRINSIC_APOPTOTIC_SIGNALING_PATHWAY_VIA_DEATH_DOMAIN_RECEPTORS	0.0989011	0.429688	0.2114	0.50149	1.40456	14	ATF3 PMAIP1 SKIL THBS1 BMPR1B TRPS1 STK3
GO_MUSCLE_CELL_DIFFERENTIATION	0.0992593	0.430151	0.170932	-0.235279	-1.17912	343	ADGRB1 TNNT2 PIN1 CHRNB1 CACNA1H SPEG SHH GSK3A SMARCD3 CDH15 PTBP1 NOS1 MAML1 HDAC4 UCHL1 OBSCN WNT4 WNT10B HDAC5 FOXO4 TNNT1 BDNF MYH6 RBM38 TGFB1 AKT1 NOTCH1 OBSL1 DLL1 BARX2 OLFM2 KCNH1 MECP2 WFIKKN2 ADM BIN1 NIBAN2 SGCZ FLII YY1 DYRK1B DDX39B ABL1 ADGRB3 EHD1 HIRA DMPK FLOT1 TMEM204 CDK9 PGM5 CALR GPX1 MIR145 IFRD1 PLD3 TARBP2 IGFBP5 MED28 SKI TCAP CSRP1 SYNPO2L SEMA4C CYP26B1 ACTA1 FGF9 CTD…
GO_NEGATIVE_REGULATION_OF_CELL_CYCLE_PROCESS	0.0992481	0.430151	0.172324	-0.240493	-1.19545	320	PIDD1 NOP53 CDKN2D FZR1 PSMD9 PSMB6 PLK5 PSMF1 AURKAIP1 BABAM1 BRSK1 PRMT1 ANAPC15 TOM1L2 RING1 EHMT1 CNOT3 TPRA1 E2F4 FOXO4 RPL26 BAX XRCC3 VPS4A NAA10 PSMD13 CDKN2C CTDSP1 MLXIPL RPL23 E2F6 MAD1L1 PSMB4 RPA2 ARID3A CTDSP2 MIIP MAD2L2 GJC2 PSMB7 PSMC5 TRIM39 KLHL22 PSMC3 PSMD4 PSMD3 TP53 FZD9 HLA-G MRNIP PSMA6 CDK9 CDT1 PSMD8 EHMT2 CALR PSMC1 NACC2 GFI1B ZNF385A UIMC1 TAOK2 PPP2R5B MIF PSMA7 MEN…
GO_UDP_N_ACETYLGLUCOSAMINE_BIOSYNTHETIC_PROCESS	0.0991379	0.430151	0.208955	0.534656	1.39802	11	UAP1 PGM3 GFPT1 GFPT2 GNPDA2
GO_PROSTANOID_METABOLIC_PROCESS	0.099768	0.430923	0.216543	0.339358	1.2859	47	IL1B PIBF1 HPGD EDN2 ANXA1 PLA2G3 AKR1C2 PNPLA8 CD74 PTGS2 PLAA PTGES3 PTGR1
GO_REGULATION_OF_TRANSCRIPTION_BY_RNA_POLYMERASE_III	0.0996441	0.430923	0.188204	-0.436961	-1.3722	23	RPTOR BRF1 MAF1 BRF2 ZNF76
GO_RESPONSE_TO_PROTOZOAN	0.0995475	0.430923	0.213928	0.414375	1.36393	25	IL10 IRF8 IL12B IRF4 BATF2 CLEC7A VTCN1 IL12A BATF GBP4 GBP2 CD40 GBP6
GO_TUMOR_NECROSIS_FACTOR_SECRETION	0.0997732	0.430923	0.213928	0.356832	1.28739	38	IL6 IFIH1 IL37 LRRK2 AKAP12 HAVCR2 ZC3H12A IL1A MMP8 TMEM106A IFNG DDX58
GO_REGULATION_OF_MICROTUBULE_POLYMERIZATION	0.1	0.431176	0.186433	-0.343311	-1.28114	51	MAPT RPS3 RANGRF MAP2 DCTN1 EML2 MECP2 ABL1 PSRC1 TBCD NUMA1 FES PRUNE1 MAP1B CAMSAP3
GO_RESPONSE_TO_STEROID_HORMONE	0.1	0.431176	0.248911	0.222811	1.16497	337	NR4A3 IL6 OXTR NKX3-1 AREG CNGA3 ABCC2 YWHAH IL10 FOSB ACOD1 AGTR2 MDM2 NPC1 ESR1 DNAAF4 FBXO32 ANXA1 CD38 DAB2 NCOA4 IDH1 TLR2 TNF OXT ADAM9 HNMT SERPINF1 TMF1 STC1 UFM1 RNF6 NR1H3 CYBB RHOA PPARA USP8 NR2E1 ZFP36 ESRRG ALDH3A1 AR BCL2L11 PTGS2 FOXO3 TRIP4 PMEPA1 EP300 UFL1 CLOCK GPAM UBE3A DSG2 UBE2L3 TP63 TFPI THBS1 RUNX1 ANXA3 FOSL1 ALPL FOS SRD5A1 CBFB ERRFI1 CNOT1 RNF14 LATS1 DDX17 GJB2 DDX…
GO_INTESTINAL_ABSORPTION	0.100228	0.431434	0.213928	0.372342	1.31019	33	SLC5A1 HAMP GCNT3 ABCG8 EZR UGCG PLS1 SLC2A5 CD36 MOGAT2 IREB2 LIMA1
GO_OSTEOBLAST_DEVELOPMENT	0.100176	0.431434	0.186433	-0.46182	-1.384	19	SHH HDAC4 ACHE LRP5 JUND SATB2 MEN1 PTH1R HOXA2 GLI2 LRP5L BGLAP
GO_POSITIVE_REGULATION_OF_ENDOPLASMIC_RETICULUM_STRESS_INDUCED_INTRINSIC_APOPTOTIC_SIGNALING_PATHWAY	0.100418	0.43153	0.204295	0.552732	1.41386	10	PTPN2 PMAIP1 NCK1 BCL2L11
GO_TONGUE_MORPHOGENESIS	0.100418	0.43153	0.204295	0.550444	1.408	10	HDAC2 HOXC13 INTU SIX1 CTNNB1 SIX4 WDPCP
GO_SEQUESTERING_OF_METAL_ION	0.100897	0.433223	0.2114	0.517391	1.41446	13	S100A9 SLC30A2 S100A8 S100A7 SRI SLC30A7 FTL
GO_NEGATIVE_REGULATION_OF_CELL_PROJECTION_ORGANIZATION	0.101124	0.433698	0.176694	-0.259894	-1.20921	180	FSTL4 GSK3A EPHA7 RAP1GAP2 CRMP1 DGUOK ACP4 NLGN3 PLXNB3 MAP2 DNM2 SEMA3E CDK5 RAP1GAP SEMA5B ITM2C ARHGAP4 ARHGDIA SEMA6C GDI1 MIR210 FYN NLGN1 DRAXIN GAK CDK10 TLX2 LINGO1 STX1B ID1 SEMA4A TBC1D30 TBC1D7 IFRD1 TRIM46 KREMEN1 SEMA4C KANK1 SEMA4F DENND5A SEMA4D EVL RTN4R SEMA3G CBFA2T2 GRIN2B EVI5L CERS2 LGALS1 DAB1 EPHA4 MYLIP PRKCD BAG5 STMN2 GFI1 MAG KIAA0319 LRP4 SEMA3B WNT3A TRPC6 FKBP4 RTN4…
GO_REGULATION_OF_ANTIGEN_RECEPTOR_MEDIATED_SIGNALING_PATHWAY	0.101176	0.433698	0.216543	0.305948	1.25909	66	PTPN2 LILRB4 GBP1 STAP1 FCGR2B CD19 EZR LCK CD22 CCR7 BTN2A2 RUNX1 CBFB ELF1 PAX5 PTPN22 LGALS3 DUSP3 MALT1
GO_MAGNESIUM_ION_TRANSPORT	0.101266	0.433719	0.204295	0.469697	1.40063	17	MAGT1 KCNJ2 NIPAL4 CLDN16 MMGT1 NIPAL2 NIPA2 ZDHHC13 ZDHHC17
GO_TRANSCRIPTION_INITIATION_FROM_RNA_POLYMERASE_I_PROMOTER	0.101604	0.434805	0.186433	-0.379882	-1.33954	38	POLR2L POLR2E SMARCA4 POLR2H PIH1D1 ZNRD1 ERCC2 UBTF POLR1A BAZ2A POLR1B MAPK3 POLR2F
GO_CELL_DIFFERENTIATION_IN_SPINAL_CORD	0.101786	0.435219	0.186433	-0.346829	-1.2883	50	HOXD10 ABT1 SHH SOX13 NOTCH1 SCYL1 MNX1 MDGA1 GDF7 GATA2 PAX6 ISL2 DRAXIN NKX2-2 GLI2 NFE2L1 TAL1 DLL4 OLIG2 WNT3A SOX6 GLI3 GDPD5
GO_SYNAPSE_ASSEMBLY	0.102073	0.436085	0.175204	-0.258778	-1.20055	176	ADGRB1 EPHB3 BSN SLIT1 DVL1 ADD2 LRFN1 GAP43 EPHA7 NLGN3 DBNL CEL GRIN1 BDNF ADGRL1 LINGO2 OBSL1 ACHE CDK5 MECP2 MDGA1 PCDHB5 DRD1 IGFN1 AMIGO1 FLRT2 NLGN1 AGRN LRRTM1 LRFN4 ADGRB3 CLSTN3 GPM6A SEMA4A PCDHB14 SPOCK2 SHANK1 LRRC4B ADGRL3 LHFPL4 SEMA4D MAP1B EIF4G1 CLSTN2 NRXN2 PCDHB4 LRTM2 NTNG2 LRRN3 LRFN3 CBLN1 IL1RAPL2 PCDHB10 LRP4 PCDHB13 ADGRB2 WNT3A NLGN2 ROBO2 ASIC2 NRCAM NRXN1 ARF6 CRKL PT…
GO_POSITIVE_REGULATION_OF_UBIQUITIN_PROTEIN_TRANSFERASE_ACTIVITY	0.102293	0.436659	0.184706	-0.38009	-1.31001	35	PIN1 RPS2 UBE2S TRIB3 FZR1 STUB1
GO_POSITIVE_REGULATION_OF_LEUKOCYTE_MEDIATED_IMMUNITY	0.102564	0.437453	0.224966	0.258631	1.219	137	IL6 IL1B IL13 IL12B STX7 RSAD2 TNF CD28 STAP1 NLRP3 PLA2G3 IL23R AP1G1 CD177 CLNK IL21 FCER2 TFRC SHLD2 IL18 IL1R1 NOS2 VAMP7 DHX36 IL12A MAP3K7 IL2 DDX21 SHLD3 KIR2DL4 CLCF1 ITGAM BTK P2RX7 FCER1G MALT1 DDX58 SCIMP MR1
GO_ATP_TRANSPORT	0.102703	0.437681	0.186433	-0.407966	-1.32355	27	SLC25A6 SLC25A22 SLC25A21 SLC25A42 SLC25A41 SLC25A29 CALHM1 SLC25A48 SLC25A45 SLC25A1 SLC25A23 SLC25A13 SLC25A5
GO_DOPAMINERGIC_NEURON_DIFFERENTIATION	0.103327	0.438002	0.183024	-0.380283	-1.30694	34	LMX1B SHH EN1 FOXA2 FGF20 WNT9B
GO_HEAT_GENERATION	0.103376	0.438002	0.202072	0.467942	1.3954	17	IL1B TNFSF11 TNF PTGS2 IL1A ARRDC3 EDNRB CNR1 ADRB2 NMU
GO_HISTONE_DEUBIQUITINATION	0.103203	0.438002	0.184706	-0.434134	-1.36332	23	TAF10 BAP1 ATXN7L3 EPOP UIMC1 ENY2 SART3 USP22 TRRAP USP21 ASXL1 USP3 KAT2A
GO_MUSCLE_CELL_MIGRATION	0.103365	0.438002	0.216543	0.291517	1.247	82	NR4A3 TRIB1 AGT PLAU DOCK7 HAS2 MDM2 ANXA1 NFE2L2 IGF1 S100A11 ITGB3 MIR221 POSTN ARPC5 ROCK1 SIX1 IQGAP1 NET1 SIX4 AKIRIN1 DOCK4 ATP7A P2RY6 SSH1 MEF2C
GO_PROTEIN_PROCESSING	0.103261	0.438002	0.231127	0.240691	1.18457	209	HP HPR KLK6 YME1L1 SPCS1 SERPINF2 OMA1 CPD F3 PLAU ATP6AP2 MDM2 BIRC7 IFI16 CTSE LRRK2 COMP IFT172 TMEM59 ZMPSTE24 ASPH CTSL ACE2 CD5L PSENEN BIRC3 GGT1 CTSS XPNPEP3 CGA DYNC2H1 FGA MELTF PLGRKT SPCS3 MMP14 XIAP THBS1 CPXM1 ADAM10 CLN5 DDI2 BAG2 MIPEP PIK3C3 BACE2 METAP2 LONP2 PERP RHBDD1 GRIN2A P2RX7
GO_RESPONSE_TO_PROGESTERONE	0.103286	0.438002	0.213928	0.347599	1.30493	46	OXTR FOSB ACOD1 CD38 TLR2 OXT NR1H3 UBE3A DSG2 THBS1 FOSL1 FOS GJB2 CATSPERB YAP1 CATSPER4 ABHD2 CATSPERD SOX10 CATSPER2
GO_SPINAL_CORD_MOTOR_NEURON_CELL_FATE_SPECIFICATION	0.103053	0.438002	0.191892	-0.572184	-1.40332	10	HOXD10 MNX1 PAX6 ISL2 GLI2 GLI3
GO_CHONDROITIN_SULFATE_BIOSYNTHETIC_PROCESS	0.103757	0.439122	0.184706	-0.41403	-1.33489	26	CHPF2 XYLT2 CHST12 B3GALT6 BCAN CHST7
GO_DNA_DAMAGE_RESPONSE_DETECTION_OF_DNA_DAMAGE	0.103943	0.439122	0.184706	-0.377279	-1.31363	37	RPS3 MRPS26 PNKP POLD2 RPS27A POLD1 UBA52 RPA2 CFAP410 MRPS11 RFC5 RPA1 RFC2 UBB UBC
GO_GROWTH_PLATE_CARTILAGE_DEVELOPMENT	0.103926	0.439122	0.2114	0.45513	1.37315	19	COMP ZMPSTE24 STC1 MATN1 MMP13 IFT80
GO_POSITIVE_REGULATION_OF_MACROPHAGE_CHEMOTAXIS	0.103982	0.439122	0.206588	0.461624	1.39421	18	CMKLR1 C3AR1 C5AR1 THBS1 CSF1R AKIRIN1 TRPV4 CXCL17 MAPK1 RARRES2
GO_INTRINSIC_APOPTOTIC_SIGNALING_PATHWAY_IN_RESPONSE_TO_DNA_DAMAGE	0.104202	0.439338	0.17822	-0.29194	-1.24072	101	RPS3 CDKN2D HTRA2 PIAS4 CDIP1 TMEM161A CRIP1 MOAP1 RPL26 BAX MAEL BAD BAG6 AEN ABL1 TP53 BCL2L12 NACC2 ZNF385A CCAR2 MIF TNFRSF1A BID ACKR3 TMEM109 SNW1 BOK HIC1 HIPK2 BAK1 RAD9A
GO_REGULATION_OF_SYNAPSE_MATURATION	0.104205	0.439338	0.186433	-0.495501	-1.36923	14	CAMK2B ANAPC2 ADGRL1 RELN DAB2IP NEURL1 NRXN1 ARHGEF15
GO_CELLULAR_RESPONSE_TO_THYROID_HORMONE_STIMULUS	0.104384	0.439733	0.199915	0.466178	1.37502	16	GCLM GCLC CTSL CTSS RDX THRB CTSB
GO_NATURAL_KILLER_CELL_ACTIVATION	0.104878	0.441161	0.216543	0.30277	1.25028	69	IFNE PIBF1 PRDX1 KLRF2 IL12B SLAMF7 IL23R MERTK AP1G1 HAVCR2 CLNK IL18 VAMP7 AXL IL15 IL12A PGLYRP3 IL2 IL21R SP3 PTPN22
GO_REGULATION_OF_POTASSIUM_ION_TRANSMEMBRANE_TRANSPORTER_ACTIVITY	0.104895	0.441161	0.2114	0.316825	1.25215	56	NETO1 KCNE5 LRRC55 KCNRG SUMO1 KCNE4 DLG1 AKAP6 KCNE1B RNF207 CAB39 LRRC38 KCNS2 KCNE1 TREM2 AKAP9 KCNA1 ALG10B KLHL24 NEDD4 ITGB1 ANK3
GO_REGULATION_OF_CALCIUM_ION_IMPORT	0.105145	0.441255	0.206588	0.355554	1.29489	39	CCL3 MRLN STC1 EPPIN SLC30A1 WNK3 CASK SLN CCL2 CASR PLPP4 CTNNB1 LGALS3 ATP2C2 SPINK1
GO_REGULATION_OF_MICROTUBULE_POLYMERIZATION_OR_DEPOLYMERIZATION	0.105175	0.441255	0.176694	-0.302713	-1.25421	85	MAPT APC2 RPS3 MAP6D1 STMN3 RANGRF MAP2 DCTN1 ARHGEF2 EML2 MECP2 ABL1 MAP1S PSRC1 TBCD NUMA1 FES
GO_SOMITE_DEVELOPMENT	0.105175	0.441255	0.176694	-0.302501	-1.25333	85	FOXB1 DLL3 LFNG SHH PCDH8 WNT4 NLE1 NOTCH1 DLL1 SCX NOG PLXNA2 FOXC2 TP53 HES7 IHH LEF1 TCAP AXIN2 MEOX1 MESP1 RIPPLY2 CRB2 XRCC2 CDX2 SFRP1 NKD1 WNT3A FRZB FOXC1 SOX11 KAT2A MTHFD1 LRP6 FOXF1 POFUT1
GO_POSITIVE_REGULATION_OF_GRANULOCYTE_MACROPHAGE_COLONY_STIMULATING_FACTOR_PRODUCTION	0.105381	0.44129	0.206588	0.513171	1.40292	13	IL1B IL12B IL23R IL18 CD80 DDX58 ISL1
GO_REGULATION_OF_ATP_BIOSYNTHETIC_PROCESS	0.105448	0.44129	0.181383	-0.459947	-1.37839	19	ANTKMT ENO1 PID1 PINK1 SPHK2 TAZ TMSB4X PPARGC1A FLCN
GO_REGULATION_OF_MYELOID_LEUKOCYTE_DIFFERENTIATION	0.105528	0.44129	0.21925	0.260125	1.19976	117	TRIB1 TNFSF11 CUL4A CCL3 GPR137B PTPN2 LILRB4 IL20 RB1 IL12B LTF TNF IL23R IL17A CD74 SIGLEC15 PRXL2A NOTCH2 TOB2 RUNX1 MITF CTNNB1 FOS CLDN18 C1QC NF1 IFNG TREM2 NDFIP1 CAMK4
GO_REGULATION_OF_PROTEIN_LOCALIZATION_TO_SYNAPSE	0.105357	0.44129	0.183024	-0.417568	-1.33503	25	MAPT HRAS DVL1 DBN1 NLGN1 CLSTN3 PRKCZ
GO_NEGATIVE_REGULATION_OF_OSSIFICATION	0.105622	0.441324	0.17822	-0.317854	-1.25866	70	CALCA CHRD KREMEN2 HDAC4 RIOX1 NOTCH1 LTBP3 BCOR ECM1 NOG HDAC7 TPH1 RFLNB LRP5 PTK2B SMAD6 ID1 IGFBP5 KREMEN1 MEN1 SKI TWIST2 SEMA4D HAND2 AXIN2 HOXA2 SFRP1 SRGN LRP4 ID2
GO_HEART_VALVE_FORMATION	0.106033	0.441945	0.184706	-0.493782	-1.36448	14	ZFPM1 NOTCH1 SCX OLFM1 GATA4 DCHS1
GO_MAINTENANCE_OF_PROTEIN_LOCALIZATION_IN_ENDOPLASMIC_RETICULUM	0.106033	0.441945	0.184706	-0.494275	-1.36585	14	GPAA1 OS9 PDIA2 KDELR1 HSPA5 INSIG1 RER1
GO_REGULATION_OF_RESPIRATORY_SYSTEM_PROCESS	0.106115	0.441945	0.183024	-0.514817	-1.39271	13	NLGN3 MTG2 MECP2 NLGN1 PBX3 MTG1 NLGN2 ADORA1
GO_SEGMENT_SPECIFICATION	0.106033	0.441945	0.184706	-0.494971	-1.36777	14	HES5 DVL2 DLL1 OSR1 IRX1 MEOX1 HOXA2
GO_DRUG_TRANSPORT	0.106695	0.442576	0.197822	0.547157	1.39959	10	ABCC2 SLC22A2 ABCB11 TMEM30A
GO_FIBROBLAST_ACTIVATION	0.106838	0.442576	0.199915	0.511233	1.38124	12	GCLM GCLC IL17A AKAP12 MYB
GO_MITOCHONDRION_MORPHOGENESIS	0.106762	0.442576	0.181383	-0.432444	-1.35802	23	FIS1 BAX PID1 SLIRP PANK2 OPA3 NDUFS6 IMMT
GO_NEGATIVE_REGULATION_OF_DNA_RECOMBINATION	0.106729	0.442576	0.208955	0.371679	1.30399	34	KLHL15 SHLD2 CGAS MSH3 FBH1 SHLD3 ZSCAN4 THOC1 NDFIP1 TERF2 BLM FANCB TP53BP1 BCL6 PARP3 MLH1 RIF1 TERF2IP POLQ
GO_NEGATIVE_REGULATION_OF_PRODUCTION_OF_MOLECULAR_MEDIATOR_OF_IMMUNE_RESPONSE	0.106729	0.442576	0.208955	0.371427	1.30311	34	HMOX1 IL10 IRAK3 TNF FCGR2B IL13RA2 CD22 ZPBP2 THOC1 NDFIP1
GO_REGULATION_OF_DEOXYRIBONUCLEASE_ACTIVITY	0.10687	0.442576	0.188204	-0.568095	-1.3933	10	RPS3 AKT1 PRKCD PCNA DFFA NPM1
GO_TELENCEPHALON_REGIONALIZATION	0.106742	0.442576	0.186433	-0.530408	-1.39	12	SHH EMX1 PAX6 EMX2
GO_CDP_DIACYLGLYCEROL_METABOLIC_PROCESS	0.107861	0.442964	0.183024	-0.49246	-1.36083	14	AGPAT2 AGPAT1 CDIPT CDS2
GO_DENSE_CORE_GRANULE_TRANSPORT	0.107807	0.442964	0.184706	-0.545192	-1.39089	11	KIF5A MAP2 KIF1A TRIM46 PPFIA2 KIF1C
GO_ICOSANOID_BIOSYNTHETIC_PROCESS	0.107062	0.442964	0.206588	0.322606	1.27364	54	IL1B PIBF1 HPGD EDN2 ANXA1 PLA2G3 PNPLA8 CD74 GGT1 PTGS2 CYP2C8 PTGES3 GGTA1P
GO_MAST_CELL_MIGRATION	0.107914	0.442964	0.181383	-0.509549	-1.37846	13	CHGA STAT5B RAC2 VEGFB KIT PIK3CD PGF VEGFD VEGFC
GO_NEGATIVE_REGULATION_OF_CELLULAR_PROTEIN_LOCALIZATION	0.1075	0.442964	0.216543	0.262645	1.20265	112	BAG4 UBE2J1 LZTFL1 LILRB4 VPS35 GBP1 DNAJA1 DAB2 LRRC15 LRRK2 TMEM59 UFM1 LEPROT DERL3 C11orf65 RHOQ GOPC TRIM29 MRAP2 PICALM CLTC TP53INP2 SNX33 SP100 ERLEC1 CLDN18 CD36 NF1 BAG3 YOD1 KCNE1 BARD1 TRIM40
GO_POSITIVE_REGULATION_OF_RELEASE_OF_SEQUESTERED_CALCIUM_ION_INTO_CYTOSOL	0.107692	0.442964	0.202072	0.355627	1.30457	40	CXCL11 IL13 CXCL10 CD19 CXCL9 SRI CALM2 AKAP6 GSTO1 PDPK1 SNCA
GO_PROSTAGLANDIN_TRANSPORT	0.107595	0.442964	0.197822	0.465971	1.38952	17	IL1B TNFSF11 ABCC2 OXT PLA2G10 NOS2
GO_RNA_DECAPPING	0.107692	0.442964	0.202072	0.498469	1.3961	14	LSM1 ZFP36 PNRC2 DCP1A DCP2 NOCT CNOT7 PAN3
GO_SOMATIC_STEM_CELL_DIVISION	0.107807	0.442964	0.184706	-0.542975	-1.38524	11	NOTCH1 MIR145 KIT HOXB4 VANGL2 WNT3A ZFP36L2
GO_SULFUR_AMINO_ACID_CATABOLIC_PROCESS	0.107547	0.442964	0.186433	-0.496043	-1.37738	15	MPST BLMH PCYOX1L TST CSAD
GO_T_HELPER_1_TYPE_IMMUNE_RESPONSE	0.107728	0.442964	0.208955	0.349969	1.29706	44	IL1B ANXA1 IL12B IL23R HAVCR2 IL18 IL1R1 IL12A SOCS5 EBI3 PLA2G4A NLRP10 CD80 HLA-DRB1 TMEM98
GO_MULTICELLULAR_ORGANISMAL_RESPONSE_TO_STRESS	0.108108	0.443053	0.175204	-0.317287	-1.26791	72	ADCYAP1 DEAF1 CALCA THBS4 NOS1 BDNF CACNA1B MECP2 UCN DRD1 ASIC4 VWA1 TSPO P2RX3 CCK EIF4G1 RELN DRD4 GRIK2 NMUR2 COMT P2RX2 KIAA0319 LYPD1
GO_REGULATION_OF_RESPONSE_TO_TUMOR_CELL	0.108051	0.443053	0.197822	0.471155	1.35746	15	IL12B HAVCR2 CD274 IL12A MR1 CRTAM SLC22A13
GO_POSITIVE_REGULATION_OF_PROTEIN_AUTOPHOSPHORYLATION	0.108352	0.443699	0.204295	0.407291	1.35263	26	GPNMB NEK10 NBN DDX3X CALM2 RAP2A IQGAP1 MRE11 RAP2C
GO_PLATELET_DEGRANULATION	0.108642	0.444531	0.213928	0.260624	1.21582	125	TF SERPINF2 SCG3 F13A1 FAM3C SERPINA3 SCCPDH IGF1 SELENOP LHFPL2 CD109 RAB27B PCDH7 CYB5R1 APOOL ITGB3 FGA FN1 CDC37L1 ENDOD1 ISLR THBS1 PLG SERPINA4 SYTL4 CD36 TTN MAGED2 LAMP2 FCER1G ANXA5 SPP2 PROS1
GO_REGULATION_OF_TRANSLATIONAL_INITIATION_BY_EIF2_ALPHA_PHOSPHORYLATION	0.108787	0.444768	0.195789	0.545917	1.39642	10	DNAJC3 NCK1 PPP1R15B EIF2AK2 EIF2AK4 EIF2AK3 IMPACT
GO_T_CELL_DIFFERENTIATION	0.108883	0.444806	0.231127	0.233401	1.17153	247	IL6 IL1B NFKBIZ PTPN2 LILRB4 ANXA1 DUSP10 XBP1 ATG5 IL12B HLA-DOA CD83 IRF4 EGR3 RSAD2 CD28 NLRP3 IL23R CTSL RHOA CD74 MYB EGR1 FZD8 LCK FGL2 ZC3H12A IL2RA IL21 IL7 IL1A PLA2G2D LIG4 CR1 CCR7 IL18 AP3B1 RUNX2 ADAM17 BTN2A2 RUNX1 IL15 IL12A SOCS5 CTNNB1 IL2 CBFB RORC BATF RC3H2 IFNG SP3 PTPN22 CD80 FCER1G SOS1 CTLA4 PPP3CB CAMK4 SOCS1 VNN1 MALT1 TMEM98 IL36B MR1 CD86 TCF7 RC3H1
GO_C21_STEROID_HORMONE_METABOLIC_PROCESS	0.109347	0.445993	0.17822	-0.376541	-1.29778	35	DHRS2 CACNA1H CLCN2 DGKQ BMP6 WNT4 STAT5B STARD3 ADM
GO_ENTRY_INTO_HOST	0.109375	0.445993	0.21925	0.252029	1.19306	142	TRIM31 HAVCR1 NPC1 KRT6A CR2 ITGB6 CDHR3 SERPINB3 CXCL8 KPNA3 ITGAV EPS15 ANPEP CTSL ACE2 TRIM10 CD74 ITGB3 CLDN6 SIGLEC1 CD209 TFRC CR1 SCARB2 TRIM34 MRC1 FUCA2 ITCH AXL CTNNB1 TRIM22 CTNND1 CD80 SNX3 CLDN1 HLA-DRB1 CTSB DYNLT1 PIKFYVE CD86 HYAL1 MET ITGB1 CD4 TRIM38 EFNB2 WWP1 CXADR DPP4 NUP153 IDE IFITM1 LGALS9 XPR1 CCR5 HTR2A ITGA2 EXOC2 TRIM5 NECTIN4 CD46
GO_REGULATION_OF_EXIT_FROM_MITOSIS	0.109434	0.445993	0.184706	-0.493542	-1.37043	15	PHB2 MAD2L1BP PPP1R9B SIRT2 CDCA5
GO_BONE_REMODELING	0.110276	0.449067	0.213928	0.284962	1.23559	87	TF IL6 TNFSF11 GPR137B CD38 LRRK1 SNX10 SIGLEC15 TNFAIP3 ITGB3 IL7 NOTCH2 TFRC SYT7 MITF CTNNB1 SUCO IL20RA CLDN18 CTSK NF1 CSF1R TPP1 P2RX7 SPP2
GO_SMOOTHENED_SIGNALING_PATHWAY	0.110526	0.449731	0.21925	0.251011	1.18139	139	HSPB11 GPR37L1 IQUB TMEM231 RB1 WDR11 CC2D2A TBC1D32 IFT81 IFT172 WDR19 ZIC1 RPGRIP1L TUBD1 IFT46 TCTN1 TMEM17 HIPK1 DYNC2H1 TTC26 RO60 IFT80 INTU ARL13B RUNX2 DZIP1L TRAF3IP1 CHSY1 ARL6
GO_ALPHA_AMINO_ACID_METABOLIC_PROCESS	0.111111	0.450681	0.166934	-0.250563	-1.17287	195	PEMT ILVBL TDH GLS2 THAP4 GCDH NOS1 MPST HAL NAGS PSAT1 GPT2 SLC25A21 UROC1 DLST PYCR3 BCAT2 GSTZ1 PLOD3 BLMH PSPH GPT SHMT2 DDAH2 MECP2 PRODH PHGDH SARDH ALDH8A1 FPGS HPD MRI1 OGDH PSPHP1 ASNS QDPR CAD CARNS1 PAH PYCR2 PIPOX PYCR1 AHCY PFAS ATF4 MSRA
GO_HYPEROSMOTIC_SALINITY_RESPONSE	0.111111	0.450681	0.195789	0.503421	1.36013	12	OXT TACR3 EFHD1 AKR1B1 CLDN1 TRPV4
GO_NEGATIVE_REGULATION_OF_REPRODUCTIVE_PROCESS	0.111111	0.450681	0.204295	0.326802	1.26445	51	NKX3-1 HORMAD1 EAF2 SPINK13 IGF1 PRKAR1A SERPINF1 EPPIN
GO_REGULATION_OF_TRANSLATION_IN_RESPONSE_TO_ENDOPLASMIC_RETICULUM_STRESS	0.110879	0.450681	0.193813	0.544557	1.39294	10	DNAJC3 NCK1 PPP1R15B DDX3X EIF2AK4
GO_INTERLEUKIN_4_PRODUCTION	0.111369	0.451013	0.204295	0.36994	1.29789	34	IL20RB CLECL1 CD83 IRF4 CD28 NLRP3 HAVCR2 CD40LG FCER1G NDFIP1 HLA-DRB1 CD86
GO_REGULATION_OF_IMMUNOGLOBULIN_PRODUCTION	0.111369	0.451013	0.204295	0.302871	1.25594	67	IL6 IL10 IL13 XBP1 TNF CD28 FCGR2B IL13RA2 MZB1 CD40LG CD22 TFRC SHLD2 CGAS ZPBP2 IL2 SHLD3 CLCF1 THOC1 NDFIP1
GO_CELL_DEATH_IN_RESPONSE_TO_OXIDATIVE_STRESS	0.11271	0.453936	0.206588	0.28578	1.22704	83	NR4A3 GPR37L1 MEAK7 NCOA7 IL10 NME5 HIF1A NFE2L2 LRRK2 SOD2 TLDC2 STK24 SLC7A11 TLR6 FOXO3 MAP3K5 NOX1 FBXO7 PDCD10 CTNNB1 JAK2 FZD1 ARL6IP5 VNN1 HDAC6 GSKIP REST PML SFPQ
GO_FOREBRAIN_DEVELOPMENT	0.112275	0.453936	0.160801	-0.23209	-1.16719	372	ADCYAP1 FOXB1 EPHB3 CHD5 SLIT1 XAB2 NRGN CNTN2 SHH HTRA2 CCDC85C PITX2 CHRD KCNC1 C12orf57 DLX2 NPY NSUN5 AQP1 WNT4 ZNF335 GBX2 EPHA5 EMX1 BCAN GRIN1 HES5 BNIP3 BAX XRCC1 BAD GSC NOTCH1 KIF1A CDK5R2 NDST1 CCKAR NEFL HAP1 AVPR2 POU3F3 CDK5 PLXNA4 GDF7 ID4 NOG SUN2 VAX2 GATA2 EZH1 DRD1 EIF2B5 TAL2 PAX6 FYN ARHGAP35 DRAXIN TRAPPC9 RRM1 CNTNAP2 SLC4A10 EMX2 UQCRQ SSTR1 LEF1 PITX1 RAC3 RAX TACC3 ZMIZ1…
GO_NEPHRIC_DUCT_MORPHOGENESIS	0.11236	0.453936	0.181383	-0.528853	-1.38592	12	EPHA7 WNT9B OSR1 HNF1B EPHA4 PAX2
GO_NEURON_DEATH	0.11226	0.453936	0.159647	-0.233967	-1.17154	344	FOXB1 MAPT ENDOG TMEM259 PIN1 HRAS CRLF1 FADD CDC34 NSMF FIS1 SCN2A GSK3A HTRA2 EN1 CHGA KIR3DL2 ZNF746 EPHA7 NGF GAPDH HDAC4 RACK1 FGF20 NENF CHRNA7 EGLN1 UBE2M HSF1 CNTFR GRIN1 BNIP3 BDNF BAX BAD AKT1 ADORA2A AKT2 SIGMAR1 NEFL CDK5 MECP2 AIMP2 UCN EN2 ALKBH1 FAM162A SET NES FYN PINK1 MAP3K11 DAXX DRAXIN ABL1 TP53 DIO3 FZD9 PTK2B CORO1A TERT PSMC1 NLRP1 TBC1D24 MIR200A SULT1A3 GRM4 NRBP2 BACE1 A…
GO_NUCLEOBASE_CONTAINING_COMPOUND_TRANSPORT	0.112654	0.453936	0.16318	-0.2442	-1.18369	252	RPS15 SLC25A6 KIF5C UPF1 CPSF4 AKAP8L RRS1 SYMPK ZC3H3 SLC25A22 EIF5A DDX39A SRSF9 HSF1 SLC25A21 KHSRP SLC25A42 POM121C HNRNPA1 CASC3 NRDE2 CPSF1 U2AF2 SLC35B2 EIF5AL1 GJB1 SLC35A4 RNPS1 RBM8A NUP62 SLC25A41 SLC35C2 NUP214 SLC25A29 ALKBH5 CALHM1 DDX39B NUP210 FLOT1 ABCD1 SLC25A48 SLC29A1 RAN NXT1 SRSF5 CHTOP XPO5 THOC3 ENY2 DDX19A RANBP17 NUP188 SLC25A45 SLC25A1 PABPN1 SLC35B1 BICD2 EIF4A3 SLC29A…
GO_REGULATION_OF_HEMOPOIESIS	0.11254	0.453936	0.24134	0.209546	1.12715	457	NR4A3 CSF3 IL1B TRIB1 TNFSF11 NFKBIZ CUL4A CCL3 GPR137B OSM PTPN2 STAT1 LILRB4 HIF1A ANXA1 NFE2L2 IL20 DUSP10 LEO1 XBP1 RB1 IL12B HLA-DOA LTF CD83 IRF4 EGR3 MIXL1 DPY30 TNF CD28 PSMA1 NLRP3 FCGR2B IL23R NFKBIA TCIM RHOA IL17A CD74 SLAMF8 SIGLEC15 PSME4 MYB PRXL2A PSMA2 ZFP36 FGL2 CDC73 ZC3H12A IL2RA PSMD12 IL7 IL1A FOXO3 MIR221 NOTCH2 EP300 MYSM1 CR1 TOB2 MMP14 IL18 AP3B1 AGO3 MIR17HG FBXO7 GPR17…
GO_RESPONSE_TO_CATECHOLAMINE	0.112628	0.453936	0.172324	-0.2968	-1.23766	92	NSG2 CHRM4 CALY APLP1 ADCY5 GSK3A NSG1 KLF16 GNAO1 PRKACA DNM2 FCSK DRD1 ADIPOQ DTNBP1 ABL1 KCNQ1 ID1 CHRM1 SULT1A3 SIRT2 ATF4 HTR4 GNB1 PRKN FLNA MAPK3 DRD4 CHRM5 GNA15 SLC9A1 GNA11 HTR1B STAR RGS9 PTGER1
GO_IRON_ION_TRANSMEMBRANE_TRANSPORT	0.112832	0.454071	0.197822	0.453762	1.37047	18	HAMP SLC11A2 TTYH1 MMGT1 SLC25A37 IFNG SLC40A1 ATP7A SLC39A14
GO_REGULATION_OF_PROTEIN_LOCALIZATION_TO_PLASMA_MEMBRANE	0.113022	0.45448	0.208955	0.267753	1.19193	97	KIF5B GBP1 STX7 DAB2 LRRC15 TNF TMEM59 STAC2 EZR RHOQ GOPC DLG1 AR WNK3 EPHB2 MRAP2 APPL1 MMP14 PICALM PLS1 CLTC PDPK1 ACSL3 IFNG AKAP5 TREM2 PTPN9 LGALS3 ZDHHC7
GO_HISTONE_H2B_UBIQUITINATION	0.113248	0.455031	0.193813	0.501323	1.35446	12	LEO1 UBE2E1 CDC73 DTX3L WAC
GO_DEOXYRIBONUCLEOSIDE_MONOPHOSPHATE_METABOLIC_PROCESS	0.113383	0.455166	0.179782	-0.535589	-1.36639	11	DGUOK DNPH1 GUK1 NT5M TK1 DCTD
GO_DEVELOPMENT_OF_PRIMARY_SEXUAL_CHARACTERISTICS	0.113565	0.455166	0.164406	-0.248177	-1.17622	209	ADCYAP1 HOXA11 HOXA10 AMH VGF HOXA9 LFNG INHA TBC1D20 EIF2B4 RETN CBX2 SAFB2 MEA1 WNT4 CST3 BAX TEX19 STAT5B NUDT1 NUP210L FST LHX9 SCX EIF2B2 DHX37 FOXL2 NR5A1 EIF2B5 SF1 REC8 OSR1 RRM1 PGR ACVR1B SOX15 NKX2-1 KMT2B ARRB1 CCND1 FGF9 HSPA5 INHBB HMGB2 FLNA MAMLD1 UMODL1 SALL1 IMMP2L KIT MSH4 ADAM15 LHCGR UBB BOK SDC1 SFRP1 GATA4 NOS3 LHX8 COL9A3
GO_GLYCOSYLATION	0.113636	0.455166	0.224966	0.227562	1.15406	261	ST8SIA2 B3GALT5 SRD5A3 B3GNT5 UBE2J1 GCNT1 NPC1 NUS1 MUC4 GCNT3 SLC35C1 CHST4 TMEM165 GALNT6 TMEM59 GCNT7 TRAK1 B4GALT5 MUC2 MUC16 DERL3 MUC5AC COG3 OSTC ST6GAL1 MUC5B STT3B MAGT1 B4GALNT2 MCFD2 FUT6 C1GALT1C1 TET2 B4GALT1 GALNT1 PGM3 TMTC3 COG7 ALG11 MAN2A1 C1GALT1 GXYLT1 GCNT2 ALG13 MGAT5 GGTA1P B3GALNT1 ALG6 IL15 ST3GAL3 GALNT7 CLN5 ALG10 MUC7 GFPT1 ABO DPM1 EDEM3 TMTC4 GALNT14 GXYLT2 PMM2 ALG…
GO_MAMMARY_GLAND_DEVELOPMENT	0.113636	0.455166	0.166934	-0.26828	-1.20005	138	FOXB1 DEAF1 HOXA9 APRT HOXB9 PHB2 ORAI1 SCRIB PRL NCOR2 WNT4 HOXD9 BAX STAT5B AKT1 AKT2 TPH1 LRP5 HK2 ARHGAP35 SLC29A1 APLN PGR CAD GPX1 LEF1 IGFBP5 NME1 USF2 ROBO1 ZBTB7B CCND1 KALRN HOXA5 TDGF1 TBX3 ETV5 GLI2 TBX2 NRG3 PYGO2 STAT6 ID2 LRP5L WNT3A PAM GLI3 NEURL1 CAV3 WNT3 SOSTDC1 DDR1 MSX1 UMPS LRP6 FOXF1 GHRHR BMP4
GO_SEQUESTERING_OF_TRIGLYCERIDE	0.114823	0.459559	0.190023	0.45445	1.34043	16	IL1B PLIN2 TNF PPARA
GO_COMPLEMENT_ACTIVATION_LECTIN_PATHWAY	0.115242	0.460877	0.17822	-0.533234	-1.36039	11	MASP2 COLEC11 FCN1 MASP1 FCN3
GO_INSEMINATION	0.116379	0.464341	0.191892	0.517199	1.35237	11	OXTR OXT
GO_NEGATIVE_REGULATION_OF_CD4_POSITIVE_ALPHA_BETA_T_CELL_ACTIVATION	0.116331	0.464341	0.195789	0.382818	1.32471	30	ANXA1 LGALS9B CD274 ZC3H12A RUNX1 SOCS5 IL2 CBFB RC3H2 LGALS9C RC3H1
GO_NEGATIVE_REGULATION_OF_CYTOSOLIC_CALCIUM_ION_CONCENTRATION	0.116379	0.464341	0.191892	0.519075	1.35728	11	KCNA5 SMAD3 SLC8A1 ATP2B1 DRD2
GO_NEGATIVE_REGULATION_BY_HOST_OF_VIRAL_TRANSCRIPTION	0.116484	0.464395	0.193813	0.492703	1.37995	14	CCL4 POU2F3 CCL3 HMGA2
GO_POSITIVE_REGULATION_OF_TRANSFORMING_GROWTH_FACTOR_BETA_PRODUCTION	0.116705	0.464916	0.197822	0.44156	1.3489	20	SERPINF2 ATP6AP2 MYB PTGS2 SMAD3 THBS1 ATF2 CREB1 WNT11 LGALS9 CD46 LUM
GO_PHOSPHATIDYLGLYCEROL_METABOLIC_PROCESS	0.117338	0.466714	0.170932	-0.376528	-1.29403	34	CRLS1 PHB2 LPCAT1 HADHA PGS1 LPCAT4 PLA2G4B MECP2 PLA2G4F CDS2
GO_REGULATION_OF_GLIAL_CELL_MIGRATION	0.117257	0.466714	0.193813	0.450385	1.36027	18	CCL3 STAP1 P2RY12 MIR221 TREM2 GPR183
GO_POSITIVE_REGULATION_OF_CYTOKINE_PRODUCTION_INVOLVED_IN_INFLAMMATORY_RESPONSE	0.117783	0.467759	0.197822	0.44775	1.35089	19	IL6 TNF IL17A CLEC7A TLR6 APPL1 CD6 KPNA6
GO_PROTEIN_CONTAINING_COMPLEX_REMODELING	0.117778	0.467759	0.193813	0.390296	1.33834	29	AGT PLTP ABCA5 APOC2 PLA2G3 APOC3 PLA2G10 PLA2G2A PLA2G7
GO_INTRACELLULAR_STEROL_TRANSPORT	0.118182	0.46898	0.195789	0.416589	1.33493	23	NPC1 NUS1 SCP2 ABCA1 ANXA2 SYT7
GO_G_PROTEIN_COUPLED_RECEPTOR_SIGNALING_PATHWAY_INVOLVED_IN_HEART_PROCESS	0.118959	0.469522	0.175204	-0.531484	-1.35592	11	CHGA NOS1 RAMP3 GNAI2 PLN SRC PDE4D
GO_NEGATIVE_REGULATION_OF_BONE_REMODELING	0.118644	0.469522	0.188204	0.465296	1.34059	15	IL6 GPR137B CD38 TNFAIP3 CLDN18 P2RX7
GO_NEGATIVE_REGULATION_OF_MEMBRANE_POTENTIAL	0.118705	0.469522	0.172324	-0.500626	-1.35432	13	MAPT PRELID1 BNIP3 BAX
GO_NEGATIVE_REGULATION_OF_PROTEOLYSIS	0.118902	0.469522	0.227987	0.22287	1.15255	324	SERPINA5 C4A A2ML1 SERPINF2 SERPINI2 AGT SERPINA9 SERPINB4 CST1 UBE2J1 PLAUR IL10 SERPINB5 MDM2 SERPINA2 BIRC7 SERPINA3 SERPINB11 IFI16 SPINK13 R3HDML USP14 LTF WFDC2 PZP PAPLN CD109 SERPINB3 LRRK2 TNF TMEM59 PRDX3 SERPINF1 ANXA2 LXN DERL3 EPPIN HERPUD1 DDX3X BIRC3 PTGS2 SPOCK3 TFAP2B ANXA8L1 SERPINB9 CR1 FETUB CAAP1 SERPINA11 PICALM C4B SERPINB10 MTM1 GABARAPL2 TNFAIP8 TFPI XIAP THBS1 ROCK1 SNCA…
GO_POSITIVE_REGULATION_OF_HEAT_GENERATION	0.118534	0.469522	0.190023	0.515945	1.34909	11	IL1B TNFSF11 TNF PTGS2
GO_REGULATION_OF_TRANSLATIONAL_TERMINATION	0.118959	0.469522	0.175204	-0.5319	-1.35698	11	UPF1 EIF5A EIF5AL1 JMJD4
GO_RETROGRADE_VESICLE_MEDIATED_TRANSPORT_GOLGI_TO_ENDOPLASMIC_RETICULUM	0.118928	0.469522	0.165657	-0.297622	-1.23239	86	ARF5 BET1L COPE KLC1 TMED9 ATP9B KIF26A LMAN2 KIF5A TMED3 ARFGAP2 USE1 RAB1B SCYL1 TMEM115 NAPA KIF22 KDELR1 SURF4 RAB6B KIF3C KLC2 KIF1C BICD2
GO_ENDOPLASMIC_RETICULUM_TUBULAR_NETWORK_ORGANIZATION	0.119469	0.470052	0.191892	0.448553	1.35473	18	REEP3 RAB18 TMEM170A TMEM33 RAB3GAP1 ATL3
GO_POSITIVE_REGULATION_OF_PROTEIN_MATURATION	0.119643	0.470052	0.170932	-0.40863	-1.30646	25	F12 CNTN2 ENO1 ANGPTL8 TFR2
GO_PROTEIN_N_LINKED_GLYCOSYLATION	0.119512	0.470052	0.202072	0.295924	1.23561	73	SRD5A3 UBE2J1 NUS1 TMEM165 DERL3 OSTC ST6GAL1 STT3B MAGT1 B4GALNT2 MCFD2 B4GALT1 PGM3 ALG11 ALG13 MGAT5 ALG6 ALG10 GFPT1 DPM1 PMM2 ALG12 ALG10B GFPT2 MGAT4D
GO_SPINAL_CORD_PATTERNING	0.119643	0.470052	0.170932	-0.436499	-1.34591	21	SHH CHRD PAX6 GDF11 NKX2-2 RELN GLI2 DLL4 GLI3
GO_TUMOR_NECROSIS_FACTOR_SUPERFAMILY_CYTOKINE_PRODUCTION	0.119481	0.470052	0.208955	0.244528	1.17684	160	IL6 AZI2 UBE2J1 IL10 CCL3 GPNMB IFIH1 IL37 IL12B IGF1 LTF IRAK3 TLR2 LRRK2 CYBB ARFGEF2 HDAC2 IL17A AKAP12 HAVCR2 CD274 ZFP36 ZC3H12A TNFAIP3 CLEC7A IL1A MMP8 THBS1 AXL ERRFI1 TMEM106A CD36 JAK2 IFNG TREM2 PTPN22 LY96 FCER1G MAPKAPK2 DDX58 ISL1 TLR1
GO_VIRAL_BUDDING_VIA_HOST_ESCRT_COMPLEX	0.119643	0.470052	0.170932	-0.437861	-1.35011	21	CHMP6 VPS28 VPS4A CHMP1A MVB12A CHMP7 VPS37D VPS37C CHMP4A SNF8 CHMP3
GO_REGULATION_OF_SMALL_MOLECULE_METABOLIC_PROCESS	0.119822	0.470397	0.154191	-0.225504	-1.14544	424	CD320 KHK APOB ERFE TRIB3 LMF1 ANTKMT PSMD9 WDR5 PSMB6 PSMF1 GSK3A FOXA2 CLCN2 ENO1 SIRT6 NOS1 PHLDA2 HDAC4 DGKQ INPP5K BMP6 NCOR2 TFF3 WNT4 AP2A1 TM7SF2 NR1H2 PGAM1 DGAT2 OAZ1 FBP1 SLC27A4 PSMD13 FAM3A ZBTB7A SCAP POM121C BAD GSTZ1 MLXIPL SDHAF3 TGFB1 PID1 AKT1 GPT FGF19 AKT2 ACADVL PSMB4 GUCA1B ADM PPP1CA PSMB7 TYSND1 NUP62 PANK2 PSMC5 ELOVL6 SMPD3 NUP214 PSMC3 ADIPOQ PSMD4 MIR210 HPCA PINK1 NR…
GO_MITOTIC_CHROMOSOME_CONDENSATION	0.120459	0.472348	0.176694	-0.47721	-1.34312	16	AKAP8L AKAP8 CHMP1A CDCA5 NCAPD3 NUSAP1 PHF13
GO_NEGATIVE_REGULATION_OF_VASCULAR_ENDOTHELIAL_GROWTH_FACTOR_RECEPTOR_SIGNALING_PATHWAY	0.120504	0.472348	0.170932	-0.498071	-1.34741	13	CADM4 NIBAN2 EPN2 CNMD MMRN2 HGS DAB2IP PDCD6
GO_N_ACETYLNEURAMINATE_METABOLIC_PROCESS	0.12069	0.472715	0.188204	0.514163	1.34443	11	GNE ST6GAL1 NPL GNPDA2 ST3GAL1
GO_TRANSCRIPTION_PREINITIATION_COMPLEX_ASSEMBLY	0.120782	0.472715	0.169571	-0.373554	-1.29592	36	BRF1 BRF2 SMARCA4 PIH1D1 WNT10B PSMC5 PSMC3 MIRLET7I TP53 THRA UBTF BAZ2A PSMC4 POLR1E TAF1C TAF11 TAF12 TAF7
GO_REGULATION_OF_HETEROTYPIC_CELL_CELL_ADHESION	0.121896	0.476351	0.191892	0.395619	1.31387	26	IL1B IL10 TNF LCK MIR221 FGA GCNT2 KLF4
GO_RESPONSE_TO_SALT_STRESS	0.121896	0.476351	0.191892	0.397001	1.31846	26	PAPPA2 TNF OXT KMO TACR3 EFHD1 AKR1B1 ANXA7 CLDN1 BDKRB2 TRPV4
GO_NIK_NF_KAPPAB_SIGNALING	0.122283	0.47641	0.2114	0.243534	1.1651	167	CHI3L1 IL1B PRDX1 RTKN2 REL TLR7 IL12B TLR2 TNF PSMA1 NLRP3 NFKBIA TSPAN6 TCIM RHOA PSME4 PSMA2 HAVCR2 DDX3X BIRC3 ZC3H12A LIMS1 TLR6 PSMD12 ALK EP300 CHUK IL18 AGO3 MMP8 EIF2AK2 MAP3K7 PSMB2 PSMD10 RC3H2 PSMA4 PPM1B TREM2 ZFP91 PTPN22 COPS8 TRIM40 PSMD7 MALT1 NFAT5 CD86 RC3H1 PSMD14 CD14 PSMD6 SPHK1
GO_OLIGOSACCHARIDE_LIPID_INTERMEDIATE_BIOSYNTHETIC_PROCESS	0.122172	0.47641	0.191892	0.427819	1.32849	21	SRD5A3 NUS1 ALG11 ALG13 ALG6 ALG10 ALG12 ALG10B
GO_REGULATION_OF_BMP_SIGNALING_PATHWAY	0.122278	0.47641	0.16318	-0.297096	-1.23021	86	FBXL15 GREM2 LEMD2 CHRD HES5 UBE2O FST FKBP8 BMPER NOTCH1 NOG FOXD1 ABL1 SMAD6 NUMA1 RNF165 SKI PELO SKOR1 DLX1 CRB2 HIPK2 ACVRL1 SFRP5 SFRP1 GATA4 NEO1 SOSTDC1 SOX11 MSX1 ILK ENG
GO_REGULATION_OF_PROTEIN_COMPLEX_STABILITY	0.122137	0.47641	0.175204	-0.560922	-1.3757	10	ECSIT NCLN
GO_POSITIVE_REGULATION_OF_PROTEOLYSIS_INVOLVED_IN_CELLULAR_PROTEIN_CATABOLIC_PROCESS	0.122483	0.47683	0.16318	-0.273193	-1.2011	124	TMEM259 NOP53 TRIB3 KEAP1 DVL1 DDRGK1 FZR1 GSK3A SGTA RAD23A STUB1 SIRT6 RACK1 ZER1 DDA1 AKT1 BAG6 ZFAND2A KCNE2 BCAP31 AXIN1 CSNK1D PTK2B USP5 PSMC1 HSPBP1 SIRT2 CHFR
GO_ESTABLISHMENT_OF_PLANAR_POLARITY_INVOLVED_IN_NEURAL_TUBE_CLOSURE	0.122642	0.476892	0.173748	-0.483547	-1.34268	15	DVL1 GRHL3 FZD2 DVL2 DVL3 SFRP1 VANGL2 PTK7
GO_REGULATION_OF_ENDOPLASMIC_RETICULUM_STRESS_INDUCED_INTRINSIC_APOPTOTIC_SIGNALING_PATHWAY	0.122685	0.476892	0.193813	0.374168	1.30689	32	PTPN2 PMAIP1 XBP1 LRRK2 NCK1 HERPUD1 BCL2L11
GO_NUCLEOSIDE_MONOPHOSPHATE_PHOSPHORYLATION	0.123077	0.47697	0.188204	0.486148	1.36159	14	AK6 AK9 AK7 AK8 CMPK1 CMPK2
GO_ORGANIC_HYDROXY_COMPOUND_TRANSPORT	0.122857	0.47697	0.216543	0.23	1.1477	239	OXTR SLC5A1 SLCO1B3 AGT SLC51A ABCC2 SYT6 SOAT1 SYT9 GRAMD1C AGTR2 NPC1 NUS1 PLTP SCP2 SLCO1B1 SLC22A2 OSBPL3 ABCA5 ABCG8 APOC2 OXT ABCA1 TMF1 NFKBIA ANXA2 P2RY12 NR1H3 APOC3 MYB ABCB11 SLC16A3 SLC2A13 MSR1 SLC6A2 ITGB3 SYT13 STX12 PLA2G10 SLCO2B1 SLC10A5 SLC10A2 GDNF OSBPL6 CYP19A1 SLCO1C1 SYT7 SYT2 CHRNA6
GO_RAP_PROTEIN_SIGNAL_TRANSDUCTION	0.123077	0.47697	0.188204	0.486431	1.36238	14	RAP2A RDX SGSM3 RAP1B TIMP2 RAP2C
GO_RESPONSE_TO_ANGIOTENSIN	0.123043	0.47697	0.190023	0.389011	1.31305	27	AGT MAS1 AGTR2 NFE2L2 CYBB PTGS2 ROCK1 IQGAP1 AHCYL1 AGTRAP
GO_POSITIVE_REGULATION_OF_PROTEIN_DEACETYLATION	0.123214	0.477142	0.168238	-0.434907	-1.341	21	AKAP8L AKAP8 BRMS1 C6orf89 PRKD2 PINK1 TP53 CTBP1 ZBTB7B
GO_CELLULAR_MODIFIED_AMINO_ACID_METABOLIC_PROCESS	0.123656	0.47741	0.208955	0.243029	1.17655	184	SLC5A5 DUOX2 DMGDH SLC22A4 CNDP2 CPT1B PLSCR1 MBOAT1 NFE2L2 VNN3 DIO2 MTHFS GCLM IDH1 ACADM PLA2G3 IYD GCLC PLA2G2F ABHD12B CARNMT1 PLA2G4E BHMT2 SLC7A11 GGT1 CTNS FOLR2 DIO1 GSTA2 NAT8 CGA PLA2G2D GSTA3 PLA2G10 BHMT GSTK1 PLOD2
GO_NEUROMUSCULAR_JUNCTION_DEVELOPMENT	0.123435	0.47741	0.168238	-0.342592	-1.2655	49	DOK7 DVL1 GPHN DCTN1 CACNB2 AGRN FZD9 SHANK1 KALRN UNC13A CACNB3 DNAJA3 ETV5 CACNA2D2 P2RX2 LRP4 F2R COL4A1 RER1 PDZRN3 CRKL SHANK2 PPFIBP2 AFG3L2
GO_NITRIC_OXIDE_SYNTHASE_BIOSYNTHETIC_PROCESS	0.12357	0.47741	0.191892	0.436367	1.33304	20	STAT1 TLR2 LRRK2 AKAP12 FCER2 CCL2 JAK2 IFNG PGGT1B SELENOS KDR NOD2 TLR4 EDN1
GO_POSITIVE_REGULATION_OF_LEUKOCYTE_ADHESION_TO_VASCULAR_ENDOTHELIAL_CELL	0.12357	0.47741	0.191892	0.436931	1.33476	20	IL6 SELE TNF RHOA
GO_ETHER_BIOSYNTHETIC_PROCESS	0.123932	0.478115	0.184706	0.497204	1.34333	12	LPCAT2 AGPS CHPT1 PLA2G4A FAR1 TMEM189 GNPAT FASN PLA2G4C PEX7
GO_EPITHELIAL_CELL_PROLIFERATION	0.124224	0.478882	0.224966	0.212482	1.12813	395	NR4A3 IL6 NKX3-1 HMOX1 TNFSF11 AREG F3 IL10 XDH SERPINB5 ALDH1A2 HAS2 STAT1 ESR1 HIF1A EAF2 DUSP10 XBP1 FOXE3 CDKN2B RB1 IL12B IGF1 EGR3 CD109 IFT172 TACSTD2 TNF NRP2 STOX1 IFT74 EREG SERPINF1 AIMP1 NRAS EHF MIR193A KLK8 SCN5A SP1 ZFP36 DLG1 AR CDC73 TNFAIP3 ITGB3 FAP TGFA B4GALT1 NOTCH2 KRT4 NR4A1 EYA1 IFT80 CASK C5AR1 MMP14 INTU LRG1 SDR16C5 ADAM17 PDCD10 TP63 MST1L CCL2 SMAD3 THBS1 SIX1 IL12A …
GO_POSITIVE_REGULATION_OF_MYELOID_LEUKOCYTE_CYTOKINE_PRODUCTION_INVOLVED_IN_IMMUNE_RESPONSE	0.124711	0.480306	0.191892	0.443967	1.33947	19	NR4A3 CD74 DHX36 DDX21 CD36 FCER1G GPRC5B SEMA7A DDX58 SPON2 LILRB1 BCL10 TLR4
GO_RESPONSE_TO_LEAD_ION	0.12478	0.480306	0.165657	-0.424432	-1.32321	22	MAPT MAP1LC3A FECH DNMT3A PPP1CA QDPR BACE1 PPP5C CDK4
GO_NEGATIVE_REGULATION_OF_PRODUCTION_OF_MIRNAS_INVOLVED_IN_GENE_SILENCING_BY_MIRNA	0.125275	0.481848	0.186433	0.485688	1.3603	14	IL6 ESR1 TNF ZMPSTE24 ZC3H12A PPP3CA
GO_POSITIVE_REGULATION_OF_CHONDROCYTE_DIFFERENTIATION	0.125664	0.482982	0.165657	-0.441025	-1.34243	20	HOXA11 ZNF219 BMP6 ZBTB16 PKDCC RELA ACVRL1 SOX6 GLI3 POR
GO_GLYCOSYL_COMPOUND_METABOLIC_PROCESS	0.126238	0.4841	0.197822	0.254003	1.19004	127	PRPS2 AICDA PUDP NME5 NAGA LRGUK AKR1A1 LRRK2 NME9 CBR4 DERA AKR1C2 TK2 NME7 AMD1 RHOA RHOQ DLG1 DPYS CDA NT5C2 CASK UPRT NT5E ADK FUCA2 AKR1B1 MFN1 ENPP4 ADA2 APOBEC1 DPYD
GO_GONADOTROPIN_SECRETION	0.126143	0.4841	0.168238	-0.484411	-1.33859	14	INHA FOXL2 NIBAN2 FOXD1 INHBB TBX3 KISS1 TACR2 LEP
GO_NEGATIVE_REGULATION_OF_EXOCYTOSIS	0.126147	0.4841	0.190023	0.375829	1.30424	31	HMOX1 ANXA1 FCGR2B IL13RA2 CD84 STXBP3 STXBP6 SNCA RAB33B BCR RAP1B FMR1
GO_ECTODERM_DEVELOPMENT	0.126538	0.484697	0.164406	-0.421279	-1.31338	22	GRHL3 SHH ZBTB17 VAX2 MIR145 VPS52 ZBTB7B
GO_REGULATION_OF_DEFENSE_RESPONSE_TO_BACTERIUM	0.126582	0.484697	0.181383	0.453523	1.3524	17	CXCL6 KLK5 KLK7 HAVCR2
GO_CD4_POSITIVE_OR_CD8_POSITIVE_ALPHA_BETA_T_CELL_LINEAGE_COMMITMENT	0.127021	0.486013	0.190023	0.422815	1.32602	22	IL6 IL12B IRF4 IL23R CTSL
GO_NEGATIVE_REGULATION_OF_TRANSMEMBRANE_TRANSPORT	0.1275	0.487483	0.197822	0.25848	1.18093	111	IL1B KCNE5 HECW1 HAMP SESTD1 APPL2 OSTN KCNRG TNF SUMO1 KCNE4 SLC30A1 GOPC SRI CALM2 CLIC2 EPHB2 SLC43A2 KCNE1B RRAD STXBP3 SLN CAB39 GSTO1 THBS1 SLC9A3R1
GO_DEVELOPMENT_OF_PRIMARY_FEMALE_SEXUAL_CHARACTERISTICS	0.12812	0.48836	0.158514	-0.287036	-1.21537	98	ADCYAP1 AMH VGF LFNG INHA EIF2B4 RETN WNT4 BAX STAT5B FST LHX9 EIF2B2 FOXL2 NR5A1 EIF2B5 PGR ACVR1B KMT2B ARRB1 HSPA5 INHBB UMODL1 IMMP2L KIT MSH4 LHCGR UBB SFRP1 NOS3 LHX8 COL9A3
GO_MITOCHONDRIAL_FUSION	0.127928	0.48836	0.165657	-0.396748	-1.28716	27	FIS1 MFN2 BNIP3 BAX PID1 PLD6 SPG7 MUL1 GDAP1 MIGA2 PRKN STOML2 BAK1 ADCK1 USP30
GO_NUCLEOTIDE_PHOSPHORYLATION	0.12812	0.48836	0.158514	-0.269726	-1.19456	129	ALDOC NME3 OGDHL AK5 PNKP ENO2 ENO1 SIRT6 GAPDH HDAC4 TPI1 PFKM PGAM1 GALK1 FBP1 ZBTB7A POM121C MLXIPL GPI HK1 NME2P1 NUP62 GUK1 NUP214 PFKL HK2 OGDH NME4 NUP210
GO_REGULATION_OF_MITOCHONDRION_ORGANIZATION	0.128205	0.48836	0.155242	-0.251567	-1.17538	187	MAPT TOMM7 MGARP CDC37 MIEF2 PRELID1 FIS1 UBE2J2 GSK3A HTRA2 TMEM102 BBC3 MLLT11 UBL5 MFN2 MOAP1 BNIP3 BAX BAD RNF41 RHOT2 PID1 AKT1 BAP1 PLD6 INF2 ZNF205 HAX1 FAM162A PDE2A HK2 PINK1 TP53 FZD9 MUL1 SAE1 GPX1 CHCHD10 ATP13A2 TSPO PPP1R13B PARL BID CAMKK2 PRKN RAC2 ARIH2 RNF31 GPER1
GO_TUBE_FORMATION	0.127832	0.48836	0.156312	-0.260694	-1.17815	150	DEAF1 RPS7 DVL1 GRHL3 SHH BRD2 SCRIB FZD2 WNT9B WNT4 HES5 DVL2 WNT6 TGFB1 NOTCH1 PRKACA ATOH8 ADM GDF7 NOG MIR210 DVL3 ARHGAP35 ABL1 OSR1 IRX1 HNF1B SKI TCAP SEMA4C
GO_REGULATION_OF_DENDRITE_MORPHOGENESIS	0.128378	0.488657	0.159647	-0.289193	-1.21055	94	CAMK2B NSMF NLGN3 DBNL ANAPC2 DBN1 GRIN1 CUX1 ITPKA OBSL1 KIF1A CDK5 STK11 NLGN1 ADGRB3 TLX2 SDC2 ID1 PPFIA2 PQBP1 PARP6 SEMA4D KALRN SARM1 RELN FBXO31 NEUROG3 EPHA4 TNIK HECW2
GO_REACTIVE_OXYGEN_SPECIES_METABOLIC_PROCESS	0.128492	0.488725	0.208955	0.224545	1.14269	260	HP IL1B CRP GADD45A AGT PRDX1 IL10 XDH DUOX2 ACOD1 AGTR2 BCO2 HIF1A NFE2L2 PMAIP1 HBM ATG5 ABCD2 TLR2 LRRK2 TNF SOD2 PRDX3 MPV17L CYBB RHOA SH3PXD2B ACE2 CD177 ZC3H12A CLEC7A PTGS2 TLR6 CTNS FOXO3 RFK HSP90AA1 NOX1 CCN1 MMP8 NOS2 TIGAR SMAD3 THBS1 SNCA TMEM106A BCR CYB5R4 CD36 KLF4 ARF4 JAK2 ITGAM IFNG
GO_CEREBELLAR_PURKINJE_CELL_LAYER_DEVELOPMENT	0.128801	0.489178	0.164406	-0.398955	-1.28628	26	SEZ6L DLL1 SEZ6 UQCRQ HSPA5 CEND1 NAGLU FAIM2 COQ8B RERE
GO_HISTONE_H3_K27_METHYLATION	0.128788	0.489178	0.169571	-0.467097	-1.33762	17	CHD5 EHMT1 PHF19 PHF1 EZH1 EHMT2 SUPT6H EZHIP
GO_PANCREATIC_JUICE_SECRETION	0.129213	0.49038	0.168238	-0.520717	-1.3646	12	AQP5 AQP1 CEL NR1H2 UCN
GO_PEPTIDYL_CYSTEINE_MODIFICATION	0.129597	0.491473	0.161979	-0.341999	-1.25874	47	MAP6D1 GOLGA7B ZDHHC24 GOLGA7 NOS1 RAB3D GAPDH ZDHHC12
GO_NEGATIVE_REGULATION_OF_RESPONSE_TO_EXTERNAL_STIMULUS	0.129909	0.491567	0.216543	0.212616	1.12457	368	SAA1 TRIB1 IL20RB SERPINF2 SERPINB4 PLAUR IL10 PLAU GPR31 ACOD1 NUCB2 PTPN2 VPS35 IL13 APPL2 IL22RA2 PROC DUSP10 IFI16 RIOK3 CXCL13 ABCD2 RB1 IL12B IGF1 LTF IRAK3 CD109 DCST1 TNF PSMA1 STAP1 NLRP3 SERPINF1 FCGR2B ANXA2 BBS4 TSPAN6 NMI NR1H3 PARP14 PPARA KLK8 SLAMF8 HAVCR2 FGL2 INPP5F ZC3H12A TNFAIP3 IL2RA FAP MIR221 SERPINB9 FGA SOCS3 MIR205 SAMHD1 CR1 CASK NT5E OTULIN TRAF3IP1 CYP19A1 CCL2 TFPI …
GO_NEURON_APOPTOTIC_PROCESS	0.12983	0.491567	0.151149	-0.24143	-1.1621	232	FOXB1 PIN1 HRAS CRLF1 FADD CDC34 NSMF FIS1 SCN2A GSK3A EN1 EPHA7 NGF GAPDH HDAC4 FGF20 UBE2M CNTFR GRIN1 BNIP3 BDNF BAX ADORA2A AKT2 SIGMAR1 NEFL CDK5 MECP2 EN2 ALKBH1 FAM162A SET NES FYN PINK1 MAP3K11 DRAXIN TP53 DIO3 FZD9 PTK2B CORO1A TERT NLRP1 MIR200A GRM4 NRBP2 BACE1 BID STXBP1 ATF4 ARRB1 TYRO3 PRKN AKT1S1 HSPA5 DDIT3 DLX1 GRN DNAJC5 GRIK2 ADARB1 TFAP2D
GO_PROTEIN_HYDROXYLATION	0.12973	0.491567	0.164406	-0.392912	-1.27471	27	EGLN1 PLOD3 P3H4 JMJD4 JMJD7 P4HB VPS33B JMJD6 VIPAS39 P4HA1 P3H2 P3H1 ERO1B P3H3 CRTAP P4HTM ERO1A EGLN3 PLOD1 PRDX4 P4HA2
GO_NEGATIVE_REGULATION_OF_NF_KAPPAB_TRANSCRIPTION_FACTOR_ACTIVITY	0.130435	0.493192	0.191892	0.280421	1.20635	84	AIM2 CDKN2A IL10 ACOD1 ADORA3 IRAK3 NLRP3 NFKBIA HAVCR2 CMKLR1 ZC3H12A TNFAIP3 ANXA4 NWD1 ERBIN CHUK G3BP2 UFL1 OTULIN ITCH PSMD10 KLF4
GO_LYTIC_VACUOLE_ORGANIZATION	0.130641	0.493246	0.190023	0.301393	1.23251	65	ATP6AP2 VPS35 RAB20 TMEM165 PPT1 LRRK2 ABCA1 CXorf21 MFSD8 SPG11 TMEM106B SCARB2 AP3B1 SYT7 HOOK1 CLN5 WASHC5 HPS4 GNPTAB TPP1 P2RX7 CHMP5 RAB7B ARSB
GO_POSITIVE_REGULATION_OF_INTRACELLULAR_PROTEIN_TRANSPORT	0.130573	0.493246	0.153159	-0.251383	-1.17141	181	TOMM7 HRAS MIEF2 FIS1 UBE2J2 SHH GSK3A HTRA2 B3GAT3 TRIM28 BBC3 VAMP2 UBL5 OAZ1 BAD TGFB1 PRKACA TCAF2 AKT2 CDK5 HDAC3 BAP1 BCAP31 ANP32B PIK3R2 FYN HPCA PINK1 TP53 SAE1 GAS6 RAN MTCL1 CHRM1 MAVS PPP1R13B BID SEC16A DMAP1 RAC2 ARIH2 OAZ2 CEP131 RNF31 CACNB3 FLNA CAMK1
GO_POSITIVE_REGULATION_OF_SMOOTH_MUSCLE_CELL_DIFFERENTIATION	0.131086	0.494561	0.166934	-0.516541	-1.35366	12	SHH SMARCD3 OLFM2 MIR145 GPER1 KIT
GO_REGULATION_OF_REACTIVE_OXYGEN_SPECIES_METABOLIC_PROCESS	0.131367	0.495258	0.202072	0.241519	1.166	179	HP IL1B CRP GADD45A AGT IL10 XDH ACOD1 AGTR2 BCO2 HIF1A NFE2L2 ATG5 ABCD2 TNF MPV17L RHOA ACE2 CD177 ZC3H12A CLEC7A PTGS2 TLR6 CTNS FOXO3 HSP90AA1 MMP8 TIGAR SMAD3 THBS1 SNCA TMEM106A BCR CD36 KLF4 ARF4 JAK2 ITGAM IFNG
GO_C21_STEROID_HORMONE_BIOSYNTHETIC_PROCESS	0.131579	0.495328	0.160801	-0.41086	-1.30862	24	CACNA1H CLCN2 DGKQ BMP6 WNT4 STARD3 ADM FDXR TSPO
GO_NEGATIVE_REGULATION_OF_INTRINSIC_APOPTOTIC_SIGNALING_PATHWAY_IN_RESPONSE_TO_DNA_DAMAGE	0.131532	0.495328	0.16318	-0.3834	-1.27716	30	CDKN2D TMEM161A BCL2L12 ZNF385A CCAR2 MIF BID ACKR3
GO_NEUTRAL_AMINO_ACID_TRANSPORT	0.131991	0.495788	0.183024	0.338278	1.23197	39	SLC38A5 SLC38A6 CLTRN SLC6A15 ACE2 CTNS SLC43A2 SLC38A9 SLC38A2 SLC38A7 SLC7A8
GO_POSITIVE_REGULATION_OF_EXTRINSIC_APOPTOTIC_SIGNALING_PATHWAY_IN_ABSENCE_OF_LIGAND	0.13197	0.495788	0.165657	-0.523817	-1.33636	11	HTRA2 DAPK3 PPP2R1A PPP1CA WWOX
GO_T_CELL_ACTIVATION_VIA_T_CELL_RECEPTOR_CONTACT_WITH_ANTIGEN_BOUND_TO_MHC_MOLECULE_ON_ANTIGEN_PRESENTING_CELL	0.131799	0.495788	0.176694	0.532613	1.36239	10	HAVCR2 FGL2 HLA-DMB LGALS3 LILRB1 LGALS9
GO_AZOLE_TRANSMEMBRANE_TRANSPORT	0.132479	0.495997	0.17822	0.494807	1.33686	12	SLC38A5 SLC28A2 SLC44A4 SLC38A7 SLC19A2 SLC28A1
GO_CELLULAR_CARBOHYDRATE_METABOLIC_PROCESS	0.132512	0.495997	0.149208	-0.232955	-1.14223	279	B3GNT8 KHK NDST4 ERFE WDR5 B3GALT2 GSK3A FOXA2 PYGM SIRT6 PHLDA2 PYGB HDAC4 DGKQ INPP5K ISYNA1 TPI1 TFF3 PGAM1 DGAT2 GALK1 FBP1 FAM3A INPP5A BAD SDHAF3 ITPKA AKT1 GPT AKT2 PCK1 HK1 NDST1 PDXP MECP2 PPP1CA FCSK IPPK ADIPOQ MIR210 HK2 NR1D1 GNPTG TP53 PTK2B ITPK1 PPP1R3E POMC MLYCD GYS1 FOXK2 POMK GPLD1 MAEA DUSP12 FOXK1 PRKN PYGL INPP5E MIDN PPP1R3C EXT2 GPER1 RPEL1 ESRRB PPP1R1A CLK2 IDUA STK40 P…
GO_DNA_METHYLATION	0.13253	0.495997	0.158514	-0.316757	-1.23025	65	MBD3 GSK3A TRIM28 EHMT1 GATAD2A DNMT3A MAEL TDRD9 MECP2 PLD6 PRMT7 NIBAN2 MBD1 MIS18A TET3 EHMT2
GO_NUCLEUS_ORGANIZATION	0.132328	0.495997	0.156312	-0.271363	-1.18908	122	CHD5 RPS19 CELF3 AKAP8L CHMP6 LEMD2 TSSK6 PIWIL1 VPS4A DCTN1 SUMO1P1 NSFL1C CTDNEP1 TOR1A PPP2R1A CHMP1A BIN1 SUN2 DMRTC2 TOR1B SF1 DMPK NUMA1 MFSD14A CHMP7 BANF1 HMGB2 WRAP53 POLR1B GPER1 NUP205 CHMP4A EMD HIPK2 KDM3A PRKCA NDEL1 NFE2L1 NUP98 PYGO2
GO_POSITIVE_REGULATION_OF_CHEMOTAXIS	0.132275	0.495997	0.199915	0.249387	1.17282	140	IL6 DSCAM CCL4 F3 CCL3 EDN2 CCR4 CXCL13 CXCL10 MOSPD2 CXCL8 S100A7 P2RY12 CD74 CMKLR1 C3AR1 DEFB124 C5AR1 CCR7 ADAM17 SMAD3 THBS1 CASR SUCNR1 PLA2G7 IL12A ADAM10 SWAP70 CCL7 CSF1R TREM2 FGFR1 DNM1L AKIRIN1 ANO6 TRPV4
GO_EXECUTION_PHASE_OF_APOPTOSIS	0.133556	0.497777	0.155242	-0.29282	-1.21322	85	XKR7 ENDOG RPS3 SHARPIN HTRA2 DFFB BBC3 AIFM3 HSF1 XKR8 CAPN10 BAX AKT1 COLEC11 DEDD2 FOXL2 MTRNR2L3 TP53
GO_G1_TO_G0_TRANSITION	0.133588	0.497777	0.166934	-0.556024	-1.36369	10	ZNF503 PHGDH SMPD3 RAB11FIP4
GO_NECROTIC_CELL_DEATH	0.133333	0.497777	0.159647	-0.331821	-1.23826	51	ALKBH7 FADD RBCK1 SLC6A13 BNIP3 BAX ARHGEF2 IRF3 UCN TP53 FZD9 ITPK1 PGAM5
GO_POSITIVE_REGULATION_OF_CELL_GROWTH	0.133117	0.497777	0.153159	-0.257068	-1.1696	154	MAPT PIN1 RPTOR DDX49 EXOSC4 REG1A NGF SYT1 RASAL1 EXOSC2 BRAT1 DBNL HDGFL2 ANAPC2 DBN1 BDNF CRABP2 DNPH1 AKT1 CPNE6 RPS6KA1 UCN CSNK2A1 RNF157 TWF2 KLHL22 GDI1 DDX39B MUL1 PTK2B CYBA MEGF8 LEF1 ISLR2 EGFR PRKN EXTL3 SEMA4D MAP1B UNC13A EIF4G1
GO_POSITIVE_REGULATION_OF_TOR_SIGNALING	0.133455	0.497777	0.16318	-0.358867	-1.26964	40	RPTOR LAMTOR4 PIH1D1 TELO2 HDAC3 PIP4P1 KLHL22 WDR59 MLST8 GAS6 LAMTOR1 LAMTOR2 RELN SIK3 WDR24 GPR137 LEP FLCN SEC13
GO_POSITIVE_REGULATION_OF_TRANSMEMBRANE_RECEPTOR_PROTEIN_SERINE_THREONINE_KINASE_SIGNALING_PATHWAY	0.133333	0.497777	0.155242	-0.283194	-1.20571	102	FBXL15 INHA ZC3H3 BMP6 HES5 UBE2O FKBP8 TGFB1 NOTCH1 CSNK2B GDF7 FOXD1 STK11 GDF11 CDKN1C NUMA1 ACVR1B RNF165 MEN1 PELO FGF9 INHBB BMP8B GDF15 GIPC1 SNW1 CRB2 HIPK2 ACVRL1 ACVR2B GATA4 KIAA0319 MSTN NEO1 SOX11 MSX1 SH2B1 ILK FLCN ENG
GO_POSITIVE_REGULATION_OF_MITOPHAGY	0.133829	0.497953	0.164406	-0.523372	-1.33522	11	TOMM7 CDC37 MFN2 PINK1 PRKN
GO_RESPONSE_TO_BMP	0.133768	0.497953	0.153159	-0.256081	-1.16376	156	AMH ETV2 FBXL15 GREM2 COL2A1 LEMD2 CHRD BMP6 FAM83G HES5 UBE2O FST FKBP8 BMPER TGFB1 NOTCH1 SCX GDF7 NOG SMPD3 FOXD1 ABL1 SMAD9 SMAD6 MEGF8 ID1 NUMA1 LEF1 RNF165 SKI PELO SKOR1 TMEM100 DLX1 BMP8B MAPK3 GATA5 GDF15 CRB2 HIPK2 ACVRL1 ACVR2B SFRP5 SFRP1 GATA4
GO_NEGATIVE_REGULATION_OF_SYSTEMIC_ARTERIAL_BLOOD_PRESSURE	0.133949	0.498039	0.184706	0.43693	1.31824	19	GPR37L1 AGTR2 SOD2 BBS4 ARHGAP42 ADRB3
GO_NEGATIVE_REGULATION_OF_CATABOLIC_PROCESS	0.134146	0.49805	0.147331	-0.234183	-1.15585	303	ADGRB1 PIN1 CIRBP NOP53 GRIN2C RPS7 DDRGK1 ATRAID SHH PSMF1 GSK3A SGTA DHX34 HTRA2 SIRT6 CPTP HNRNPA0 HDAC4 BANP SNRNP70 FUS PABPC1 RPL5 NELL1 FURIN CST3 ELAVL4 FBP1 RPL23 RNF41 UBXN1 NRDE2 AKT1 RPL11 SLIRP BAG6 OS9 MAD2L2 QRICH2 PHB LAPTM4B CSNK2A1 ZKSCAN3 TRIM39 KLHL22 RNF5 FYN AQP11 PINK1 FMC1 TP53 APOA2 GOLGA2 CCAR2 RBM10 TENT5B NRBP2 FOXK2 RILP EGFR F8A1 GPLD1 ATP13A2 SIRT2 TSPO
GO_NEGATIVE_REGULATION_OF_T_CELL_RECEPTOR_SIGNALING_PATHWAY	0.134091	0.49805	0.183024	0.411435	1.31841	23	PTPN2 LILRB4 GBP1 EZR BTN2A2 ELF1 PTPN22 LGALS3 DUSP3
GO_POSITIVE_REGULATION_OF_COLD_INDUCED_THERMOGENESIS	0.134328	0.498365	0.191892	0.269674	1.18478	93	OXTR TRPM8 OMA1 UCP2 PRLR IL13 APPL2 DIO2 PLAC8 PER2 IRF4 YBX2 OXT CMKLR1 ESRRG TSHR ACSL1 G0S2 IL18 SLN
GO_CYTIDINE_TO_URIDINE_EDITING	0.134615	0.498709	0.176694	0.494259	1.33538	12	AICDA RBM47 APOBEC1 A1CF
GO_RESPONSE_TO_RADIATION	0.134615	0.498709	0.144631	-0.224161	-1.13802	421	FOXB1 DEAF1 CRTC1 HRAS MAP2K7 CIRBP SDF4 CDKN2D FBXL12 PNKP BABAM1 BRSK1 KCNC1 TAFA2 NOC2L EEF1D TMEM161A UNC119 ELOVL4 CRIP1 RIC8A SWI5 AQP1 CRY2 BRAT1 MTA1 NLGN3 HSF1 FECH PPP1R1B GRIN1 RPL26 BAX FBXL6 POLD1 RGS14 DNMT3A LRRN4 TP53I13 NPHP4 AKT1 DNM2 NDRG4 COPS9 AKT2 ERCC2 CDK5 MECP2 GUCA1B PPP1CA MC1R SEMA5B CRYAB LRP5 ANGPT2 DRD1 STK11 AEN YY1 TP53 ASNS MAPK13 MRNIP CYBA FNTB CNGB1 RRM1 SLC4A…
GO_CELLULAR_POTASSIUM_ION_HOMEOSTASIS	0.135283	0.500822	0.161979	-0.47878	-1.32303	14	ATP1A3 ATP4B SLC12A2 KCTD7 ATP1A1
GO_HISTONE_H4_K16_ACETYLATION	0.135714	0.501122	0.159647	-0.426396	-1.31476	21	WDR5 MCRS1 KANSL2 PIH1D1 HCFC1 KAT8 KANSL3
GO_MYD88_DEPENDENT_TOLL_LIKE_RECEPTOR_SIGNALING_PATHWAY	0.135632	0.501122	0.183024	0.351192	1.24186	35	TLR10 TLR7 IRAK3 TLR2 TLR6 TLR5 TAB3 TAB2 MAP3K7 CD36 IRAK4 TLR8 BTK LY96 TLR1 CD14
GO_SERINE_FAMILY_AMINO_ACID_BIOSYNTHETIC_PROCESS	0.135755	0.501122	0.165657	-0.473765	-1.33342	16	PSAT1 PSPH SHMT2 PHGDH PSPHP1
GO_T_CELL_CHEMOTAXIS	0.135747	0.501122	0.181383	0.394926	1.29991	25	CXCL11 CCL3 CXCL13 CXCL10 S100A7 ADAM17 ADAM10
GO_NEGATIVE_REGULATION_OF_T_CELL_APOPTOTIC_PROCESS	0.136259	0.502277	0.183024	0.43507	1.31263	19	PIP IDO1 HIF1A GPAM
GO_REGULATION_OF_KERATINOCYTE_MIGRATION	0.136264	0.502277	0.17822	0.480504	1.34578	14	HAS2 ADAM9 MAP4K4 HBEGF EPB41L4B FGF7
GO_ASPARTATE_FAMILY_AMINO_ACID_CATABOLIC_PROCESS	0.137011	0.503583	0.158514	-0.412464	-1.29527	23	TDH GCDH SLC25A21 DLST OGDH PIPOX
GO_MOVEMENT_IN_HOST_ENVIRONMENT	0.136951	0.503583	0.193813	0.23892	1.15028	164	TRIM31 HAVCR1 NPC1 KRT6A CR2 ITGB6 VAPA CDHR3 SERPINB3 CXCL8 KPNA3 CHMP2B ITGAV EPS15 ANPEP CTSL ACE2 TRIM10 CD74 ITGB3 CLDN6 SIGLEC1 PPID CD209 TFRC CR1 SCARB2 TRIM15 TRIM34 MRC1 FUCA2 ITCH AXL CTNNB1 TRIM22 CTNND1 CD80 SNX3 CLDN1 HLA-DRB1 CTSB DYNLT1 PIKFYVE CD86 PML TRIM13 HYAL1 MET ITGB1 CD4 VPS4B TRIM38 EFNB2 WWP1 CXADR DPP4 NUP153 IDE IFITM1 LGALS9 XPR1 CCR5 HTR2A ITGA2 EXOC2 TRIM5 NECTIN4 …
GO_RNA_5_END_PROCESSING	0.137011	0.503583	0.158514	-0.411689	-1.29284	23	RPP21 ABT1 POP7 RPP25L TBL3 HSD17B10 POP5 POP1 POP4
GO_TRANSMEMBRANE_RECEPTOR_PROTEIN_SERINE_THREONINE_KINASE_SIGNALING_PATHWAY	0.136842	0.503583	0.144631	-0.231577	-1.15298	328	AMH PIN1 ETV2 FBXL15 DUSP15 GREM2 INHA LEMD2 ZC3H3 SHH TGFBR3L STUB1 CHRD RASL11B RPS27A BMP6 PARD6A FAM83G DACT2 FURIN HES5 UBE2O FST ZBTB7A FKBP8 BMPER TGFB1 UBA52 NOTCH1 ATOH8 DNM2 LTBP3 ARHGEF18 SCX IGSF1 PEG10 WFIKKN2 CSNK2B GDF7 NOG SMPD3 FOXD1 PRDM16 STK11 ABL1 TP53 GDF11 SMAD9 LTBP4 SMAD6 ADAMTSL2 MEGF8 CDKN1C FKBP1A ID1 NUMA1 ZYX ACVR1B LEF1 MTMR4 ZMIZ1 PRKCZ RNF165 NKX2-1 ONECUT2 MEN1 S…
GO_EOSINOPHIL_CHEMOTAXIS	0.137131	0.503664	0.173748	0.447602	1.33474	17	CCL4 CCL3 CCL8 HRH1 CCL2 CCL7 LGALS3
GO_EPHRIN_RECEPTOR_SIGNALING_PATHWAY	0.137645	0.503994	0.152145	-0.293948	-1.2206	87	EPHB3 HRAS EPHA8 ARPC1B EPHA7 AP2A1 EPHA5 GRIN1 EPHA10 EPHA3 FYN DNM1 EPHB6 GIT1 EPHA1 SDC2 APH1A VAV2 AP2S1 ARPC1A AP2A2 KALRN EPHB4 GRIN2B AP2M1 EPHA4 EFNB1 NCK2
GO_LIPOPROTEIN_BIOSYNTHETIC_PROCESS	0.137353	0.503994	0.153159	-0.28538	-1.20208	96	MAP6D1 GOLGA7B APOB ABHD17A PGAP2 ZDHHC24 GOLGA7 GPAA1 ZDHHC12 WIPI2 PIGL PIGS PIGH ZDHHC18 DPM2 ALOX12B DPM3 PIGQ ZDHHC9 GPLD1 MBOAT4 ZDHHC11B PGAP3 PIGZ
GO_MYELOID_CELL_DIFFERENTIATION	0.1375	0.503994	0.213928	0.213025	1.12894	392	NR4A3 TF CSF3 MB TRIB1 TNFSF11 IL31RA CUL4A CCL3 GPR137B PTPN2 SLC11A2 STAT1 LILRB4 HIF1A IL20 LEO1 IFI16 IRF8 CDKN2B RB1 IL12B LTF IRF4 CD109 DPY30 TLR2 TNF BATF2 ABI1 LRRK1 PRDX3 IL23R NFKBIA ANXA2 SNX10 DYRK3 TRIM10 IL17A CD74 SIGLEC15 PRXL2A ZFP36 CDC73 UBD TET2 FOXO3 MIR221 NOTCH2 ALAS2 EP300 TFRC PABPC4 TOB2 SLC4A1 UFL1 CCR7 AGO3 GPR171 TMOD3 TMEM14C PTBP3 THBS1 RUNX1 IL15 MITF CTNNB1 FOS C…
GO_ORGANELLE_FISSION	0.137681	0.503994	0.141225	-0.222091	-1.13335	441	MAPT PIN1 UBE2S SYCE1L MIEF2 AKAP8L FIS1 RRS1 FZR1 PPP2R2D CHMP6 AURKAIP1 BOD1 KIFC2 PHB2 ANAPC15 TOM1L2 HSPA2 CDC25B GGNBP1 WRAP73 WNT4 HSF1 DAPK3 AKAP8 BNIP3 MAD2L1BP XRCC3 TEX19 VPS4A NAA10 PSMD13 ANAPC11 MAEL FBXW5 KLHDC3 TDRD9 NSFL1C DNM2 OBSL1 BAG6 P3H4 PDXP PPP2R1A MAD1L1 CCNB1IP1 CHMP1A MAD2L2 MAU2 DCTN2 INF2 SYCE2 NUP62 DMRTC2 SMPD3 LRP5 KLHL22 RNF212B CUL9 PINK1 REC8 GPR3 DNM1 PSRC1 HIR…
GO_T_HELPER_2_CELL_DIFFERENTIATION	0.137712	0.503994	0.173748	0.45596	1.31369	15	ANXA1 NLRP3 IL18 SOCS5 BATF CD86
GO_CYSTEINE_METABOLIC_PROCESS	0.137931	0.504077	0.175204	0.504379	1.31885	11	GCLM GCLC SLC7A11 GGT1
GO_UTERINE_SMOOTH_MUSCLE_CONTRACTION	0.137931	0.504077	0.175204	0.503703	1.31708	11	OXTR AGT OXT TACR3
GO_SYNAPTIC_VESICLE_ENDOSOMAL_PROCESSING	0.138075	0.504245	0.172324	0.530618	1.35729	10	ITSN1 AP3B1 EEA1 ITSN2 BTBD8 DNM1L
GO_NEGATIVE_REGULATION_OF_JUN_KINASE_ACTIVITY	0.138462	0.505296	0.176694	0.479484	1.34293	14	DUSP10 DNAJA1 SERPINB3 HIPK3 DUSP19 PTPN22 SFRP2
GO_LONG_TERM_SYNAPTIC_DEPRESSION	0.139493	0.50669	0.158514	-0.387133	-1.27779	29	MAPT DRD1 PTK2B SORCS2 ARF1 STXBP1 ADCY8 CBLN1 AGER SORCS3 SHANK2 GRIA1 ADORA1 LILRB2 PPP1R9A PLK2 SHANK3 GRID2IP
GO_MICROTUBULE_POLYMERIZATION	0.139219	0.50669	0.153159	-0.298993	-1.20643	77	MAPT RPS3 RANGRF MAP2 DCTN1 EML2 MECP2 ABL1 PSRC1 CSNK1D TBCD NUMA1 FES GOLGA2 PRUNE1 TUBGCP4 MAP1B TUBGCP2 CAMSAP3 TUBG2 TPPP NDEL1 TUBB4A STMN2 FKBP4 MAP7D3 CAV3 CKAP5 GBA2 TPPP2 ARL2
GO_NEGATIVE_REGULATION_OF_MUSCLE_HYPERTROPHY	0.139493	0.50669	0.158514	-0.387864	-1.2802	29	GSK3A NOTCH1 JARID2 YY1 MIR145 MIR25 IGFBP5 TNFRSF1A CTDP1 GATA5 PI16
GO_PEPTIDYL_LYSINE_MONOMETHYLATION	0.139313	0.50669	0.16318	-0.552639	-1.35539	10	CSKMT EHMT1 KMT5A SETD6 SETD4
GO_POSITIVE_REGULATION_OF_CELL_CYCLE_G2_M_PHASE_TRANSITION	0.139493	0.50669	0.158514	-0.38775	-1.27983	29	SMARCD3 HSPA2 CDC25B WNT10B BRD4 MECP2
GO_REGULATION_OF_LEUKOCYTE_DEGRANULATION	0.139211	0.50669	0.181383	0.330224	1.25129	47	HMOX1 IL13 C12orf4 FCGR2B PLA2G3 AP1G1 IL13RA2 CD84 CD177 VAMP7 PDPK1 BCR ITGAM FCER1G
GO_RESPONSE_TO_TUMOR_NECROSIS_FACTOR	0.139535	0.50669	0.204295	0.218797	1.12765	298	CHI3L1 NKX3-1 TNFSF11 AIM2 BAG4 ABCC2 CCL4 ACOD1 CCL3 HAS2 PTPN2 ZFAND6 HAMP STAT1 TNFRSF17 GBP1 NFE2L2 CCL18 SELE TNFSF13B CXCL8 TNF ADAM9 PSMA1 ADAMTS12 CCL16 NFKBIA SPPL2A GBP3 CCL8 AKAP12 PSME4 PSMA2 ZFP36 BIRC3 GGT1 ZC3H12A TNFAIP3 LIMS1 PTGS2 UBD PSMD12 TNFRSF13B CD40LG FOXO3 HIPK1 MAP3K5 ERBIN CHUK CD70 ST18 FAS POSTN OTULIN ADAM17 CCL2 THBS1 CCL15 CCL25 ADAM10 TNFRSF9 PSMB2 PSMD10 CLDN18 …
GO_NEGATIVE_REGULATION_OF_TRANSPORT	0.139752	0.507118	0.2114	0.208763	1.11715	432	OXTR IL1B HMOX1 BAG4 KCNE5 UBE2J1 HECW1 AGTR2 OSM HAMP VPS35 SESTD1 APPL2 ANXA1 ATG5 IL37 MRLN UBQLN2 IL12B OSTN ABCG8 KCNRG TLR2 RSAD2 LRRK2 TNF APOC2 OXT FCGR2B ITGAV STC1 GCLC UFM1 P2RY12 MPV17L IL13RA2 DERL3 NR1H3 EPPIN SUMO1 NDFIP2 KCNE4 APOC3 GRM7 CD74 SLC30A1 C11orf65 GOPC CD84 WNK3 ZC3H12A PTGS2 SRI CALM2 ITGB3 CLIC2 EPHB2 SLC43A2 APPL1 PNKD PLA2G10 CYFIP1 CD22 MIR205 FN1 KCNE1B RRAD STXB…
GO_DEVELOPMENTAL_MATURATION	0.14	0.507661	0.144631	-0.23321	-1.142	276	CAMK2B C1QL1 SYP EPHA8 RAB3A SEZ6L CNTN2 AP1M1 BLOC1S3 CDC25B WNT10B ANAPC2 BCAN GRIN1 HES5 BFSP1 ANGPTL8 ZBTB7A KLF2 MTCH1 ADGRL1 PRKACA NPPC TMEM79 CDK5R2 ERCC2 PPP2R1A NEFL SRRM4 MECP2 SCARF1 PLD6 GAL SEZ6 AP3D1 RFLNB GATA2 LYL1 REC8 AGRN GDF11 ADGRB3 CD63 PTK2B PGR CNTNAP2 IHH RAC3 SHANK1 PAEP NFASC SIRT2 MAEA SPTBN4 PHOSPHO1 STXBP1 TUSC2 SEMA4D MAP1B DDIT3 CEND1 LHX6 UNC13A HOXA5 RELN FGFR3 …
GO_REGULATION_OF_LEUKOCYTE_ADHESION_TO_VASCULAR_ENDOTHELIAL_CELL	0.140312	0.508432	0.176694	0.380383	1.29985	28	IL6 SELE CCL28 TNF RHOA MIR221 CCL25 KLF4
GO_DNA_CATABOLIC_PROCESS_ENDONUCLEOLYTIC	0.140541	0.508902	0.157403	-0.381564	-1.27105	30	ENDOG REXO4 DNASE1L2 DFFB HSF1 BAX FOXL2
GO_ERK1_AND_ERK2_CASCADE	0.14121	0.509834	0.202072	0.218751	1.12754	297	CHI3L1 CHRNA9 TF OXTR IL1B TNFSF11 ATF3 SERPINF2 AGT CCL4 CCL3 PTPN2 GPNMB GBP1 DUSP10 CCL18 NEK10 IGF1 PTPRR TNF SPRED1 ITGAV PRXL2C CCL16 S100A7 CCL8 EZR CD74 AKAP12 HAVCR2 DLG1 APIP PSCA EPHB2 MIR221 NOTCH2 FGA FN1 GCNT2 C5AR1 CCR7 PLA2G2A NPTN CCN1 BTN2A2 CCL2 CASR CCL15 DUSP4 CCL25 SLC9A3R1 ERBB4 HTR2C ERRFI1 CD36 KLF4 RAP1B CCL7 CSF1R TREM2 PTPN22 RANBP9 YWHAZ SEMA7A DRD2 DUSP3 HLA-DRB1
GO_GAMMA_AMINOBUTYRIC_ACID_TRANSPORT	0.141509	0.509834	0.160801	-0.476008	-1.32174	15	SLC6A11 SLC6A13 SV2A ABAT APBA1 TRPC4 HTR1B TRH
GO_MECHANORECEPTOR_DIFFERENTIATION	0.141379	0.509834	0.153159	-0.316307	-1.22727	62	FGF20 TPRN SCRIB FZD2 HES5 BDNF JAG2 LHFPL5 NOTCH1 MYCL DLL1
GO_NEGATIVE_REGULATION_OF_EXTRINSIC_APOPTOTIC_SIGNALING_PATHWAY	0.141439	0.509834	0.186433	0.256966	1.15997	103	IL1B HMOX1 EYA2 IGF1 GCLM ACVR1 TNF ITGAV GCLC SGK3 DDX3X AR TNFAIP3 IL7 IL1A MIR221 FGA EYA1 STRADB FAS GDNF THBS1 EYA4 EYA3 RB1CC1 FAIM SFRP2 LGALS3 TGFBR1 PHIP
GO_NEGATIVE_REGULATION_OF_GROWTH	0.141321	0.509834	0.143759	-0.239942	-1.1621	243	FSTL4 CCDC85B CDKN2D GSK3A ENO1 EPHA7 SMARCA4 RACK1 OSGIN1 NDUFA13 FBP1 ING4 CDKN2C MAP2 TGFB1 NOTCH1 ING5 PPP2R1A SEMA3E CDK5 SIPA1 NOG PHB JARID2 SEMA5B CRYAB ARHGAP4 STK11 KCNK2 SEMA6C NDUFS3 YY1 DRAXIN TP53 PSRC1 MUL1 NDRG3 SEMA4A ACVR1B IFRD1 CCAR2 SPHK2 MIR25 IGFBP5 WFDC1 TRIM46 PPP1R9B BTG1 SEMA4C SEMA4F SEMA4D PTK6 CTDP1 APBB1 IP6K2 FGFR3 RTN4R SEMA3G TSPYL2 DACT3 GDF15 PI16 WWC1 ADAM15 S…
GO_NEGATIVE_REGULATION_OF_SUBSTRATE_ADHESION_DEPENDENT_CELL_SPREADING	0.141256	0.509834	0.176694	0.484163	1.32362	13	GBP1 TACSTD2 MELTF POSTN EFNA5 AP1AR
GO_REGULATION_OF_COLLATERAL_SPROUTING	0.141593	0.509834	0.155242	-0.429911	-1.3086	20	FSTL4 EPHA7 NGF BDNF CRABP2
GO_RESPONSE_TO_TOPOLOGICALLY_INCORRECT_PROTEIN	0.14127	0.509834	0.146416	-0.244847	-1.15112	201	F12 RNF126 DDRGK1 UBE2J2 THBS4 GSK3A ATF6B STUB1 RACK1 HSPA2 AUP1 MYDGF HSF1 TMEM129 PREB MFN2 BAX CXXC1 DNAJC4 DCTN1 GET3 CLPB KLHDC3 BAG6 ZBTB17 PLA2G4B TOR1A ACADVL RHBDD2 CTDSP2 RNF121 HSPB3 YIF1A TOR1B RNF5 TATDN2 DAXX TBL2 ASNS CALR POMT2 COPS5 ANKZF1 SULT1A3 PPP2R5B ATF4 PRKN CCND1 EXTL3 HSPA5 DDIT3 CHAC1 TSPYL2 PDIA5 STC2 WFS1 BOK PARP16 SDF2L1 DNAJB12 BAK1
GO_POSITIVE_REGULATION_OF_OXIDOREDUCTASE_ACTIVITY	0.141876	0.510178	0.17822	0.31895	1.23852	52	IL1B AGT AGTR2 NUS1 EDN2 HIF1A ABL2 TNF RFK FCER2 PDP1 GDNF SNCA
GO_POSITIVE_REGULATION_OF_TYPE_I_INTERFERON_MEDIATED_SIGNALING_PATHWAY	0.142086	0.510178	0.156312	-0.48903	-1.32295	13	FADD IRF7 IRF3 MAVS
GO_REGULATION_OF_FEMALE_GONAD_DEVELOPMENT	0.142086	0.510178	0.156312	-0.490913	-1.32804	13	AMH RETN NR5A1
GO_REVERSE_CHOLESTEROL_TRANSPORT	0.141962	0.510178	0.169571	0.445892	1.31519	16	ABCA5 APOC2 ABCA1 APOC3
GO_HYPERSENSITIVITY	0.142259	0.510443	0.169571	0.526334	1.34633	10	IL20RB FCGR2B CCR7 BTK FCER1G
GO_ADENOHYPOPHYSIS_DEVELOPMENT	0.14313	0.512965	0.160801	-0.548338	-1.34484	10	PITX2 WNT4
GO_POSITIVE_REGULATION_OF_INFLAMMATORY_RESPONSE_TO_ANTIGENIC_STIMULUS	0.143162	0.512965	0.170932	0.490614	1.32553	12	TNF CD28 CCR7 BTK FCER1G CNR1
GO_NEGATIVE_REGULATION_OF_TRANSMEMBRANE_RECEPTOR_PROTEIN_SERINE_THREONINE_KINASE_SIGNALING_PATHWAY	0.143573	0.513779	0.149208	-0.269748	-1.18256	121	PIN1 GREM2 LEMD2 STUB1 CHRD RASL11B RPS27A DACT2 FST ZBTB7A BMPER TGFB1 UBA52 NOTCH1 DNM2 IGSF1 PEG10 WFIKKN2 NOG PRDM16 ABL1 TP53 SMAD6 ADAMTSL2 MTMR4 NKX2-1 ONECUT2 SKI SKOR1
GO_REGULATION_OF_CARDIAC_CONDUCTION	0.14359	0.513779	0.151149	-0.307497	-1.20696	68	ATP1A3 KCNJ11 SLC8A2 NOS1 ATP2A3 FXYD4 RANGRF CALM3 ATP2B2 PRKACA NPPC
GO_HISTONE_H3_K4_TRIMETHYLATION	0.143939	0.514671	0.159647	-0.45616	-1.3063	17	ZNF335 SETD1B SETD1A TET3 KMT2B KMT2D WDR61 RTF1
GO_REGULATION_OF_FC_RECEPTOR_MEDIATED_STIMULATORY_SIGNALING_PATHWAY	0.144397	0.515946	0.170932	0.501134	1.31037	11	PLSCR1 APPL2 APPL1
GO_MODULATION_BY_HOST_OF_VIRAL_PROCESS	0.144766	0.516907	0.173748	0.37674	1.28741	28	CRP VAPA LTF CCL8 ZC3H12A MIR221 FBXL2 CSF1R FMR1 EIF2AK4
GO_NEURAL_PLATE_DEVELOPMENT	0.145038	0.517136	0.159647	-0.547832	-1.3436	10	DVL1 DVL2 NOG
GO_PURINE_NUCLEOSIDE_MONOPHOSPHATE_BIOSYNTHETIC_PROCESS	0.145133	0.517136	0.153159	-0.427707	-1.30189	20	APRT AMPD2 DGUOK NUDT2 IMPDH2 IMPDH1 PFAS
GO_SIGNAL_TRANSDUCTION_INVOLVED_IN_CELL_CYCLE_CHECKPOINT	0.145025	0.517136	0.149208	-0.305779	-1.21777	71	PIDD1 FZR1 BABAM1 PRMT1 CNOT3 E2F4 RPL26 BAX PRPF19 ARID3A TP53 ZNF385A UIMC1
GO_CHAPERONE_COFACTOR_DEPENDENT_PROTEIN_REFOLDING	0.145833	0.518552	0.176694	0.36097	1.26079	32	HSPH1 ST13 ST13P5 ST13P4 CD74 PTGES3 DNAJB13 DNAJC7 HSPA7 HSPA13 DNAJB4 HSPA14 HSPE1
GO_MICROTUBULE_POLYMERIZATION_OR_DEPOLYMERIZATION	0.145763	0.518552	0.149208	-0.272077	-1.17939	116	MAPT APC2 RPS3 MAP6D1 STMN3 RANGRF MAP2 DCTN1 ARHGEF2 EML2 MECP2 CRYAB ABL1 MAP1S PSRC1 CSNK1D TBCD NUMA1 FES GOLGA2 PRUNE1 TUBGCP4 MAP1B TUBGCP2 CAMSAP3 NCKAP5L TUBG2 TPPP NDEL1 TUBB4A STMN2 NCKAP5 FKBP4 MAP7D3 CAV3 CKAP5 KATNB1 MAPRE2 GBA2 TPPP2 STMN4 ARL2
GO_NEGATIVE_REGULATION_OF_PROTEASOMAL_PROTEIN_CATABOLIC_PROCESS	0.145648	0.518552	0.153159	-0.327944	-1.23006	54	NOP53 DDRGK1 SHH PSMF1 SGTA UBXN1 RPL11 BAG6 OS9 TRIM39 AQP11 CCAR2 F8A1 USP19 CAMLG GIPC1
GO_POSITIVE_REGULATION_OF_RELEASE_OF_CYTOCHROME_C_FROM_MITOCHONDRIA	0.145946	0.518593	0.154191	-0.383927	-1.24557	27	BBC3 MLLT11 MOAP1 BNIP3 BAX BAD FAM162A PINK1 TP53
GO_ARP2_3_COMPLEX_MEDIATED_ACTIN_NUCLEATION	0.146252	0.518963	0.155242	-0.355767	-1.25868	40	ACTR3B ARPC1B GMFG WASH3P WASF3 TRIM27 WAS WHAMMP3 CORO1B ARF1 ARFIP2 ARPC1A
GO_POSITIVE_REGULATION_OF_CELLULAR_PROTEIN_LOCALIZATION	0.146233	0.518963	0.138022	-0.228707	-1.14243	332	MAPT TOMM7 HRAS TRAPPC12 ABHD17A MIEF2 KCNJ11 DDRGK1 FIS1 ENTR1 UBE2J2 MCRS1 MARK4 SHH GSK3A HTRA2 B3GAT3 TRIM28 RACK1 BBC3 VPS28 PARD6A VAMP2 MEPCE UBL5 NECAB2 RANGRF OAZ1 BAD TGFB1 AKT1 PRKACA TCAF2 CCT7 AKT2 CDK5 HDAC3 BAP1 NUP62 BCAP31 ANP32B STK11 EPHA3 CROCC PIK3R2 FYN HPCA PINK1 TP53 SAE1 TERT CDT1 GAS6 NUMA1 RAN MTCL1 CD247 CHRM1 CCT6A MAVS EGFR PPP1R9B CCT4 PPP1R13B KAT7 BID SEC16A DMAP1…
GO_DETECTION_OF_CHEMICAL_STIMULUS_INVOLVED_IN_SENSORY_PERCEPTION_OF_TASTE	0.146667	0.519715	0.172324	0.376017	1.28938	29	PIP CST1 PIGR PKD2L1 PKD1L3 TAS2R43 TAS1R1 RTP4 TAS2R14 CST4 AZGP1
GO_REGULATION_OF_TYPE_2_IMMUNE_RESPONSE	0.146667	0.519715	0.172324	0.376355	1.29054	29	IL6 IDO1 ANXA1 RSAD2 NLRP3 CD74 IL18 SOCS5 NDFIP1 CD86
GO_ORGANIC_ACID_CATABOLIC_PROCESS	0.147239	0.521024	0.140406	-0.232834	-1.13941	273	ABHD1 ILVBL ACADS TDH GLS2 FAAH ETFB GCDH NOS1 MPST HAL GPT2 ECI1 CPT1C CEL LIPE SLC25A21 UROC1 DLST ACOXL SLC27A4 BCAT2 GSTZ1 HADHA TGFB1 ABAT BLMH AKT1 GPT SHMT2 AKT2 PCK1 DDAH2 ACADVL LYVE1 PRODH TYSND1 DCXR ADIPOQ SARDH ALDH8A1 HPD OGDH HSD17B10 ABCD1 QDPR ACOT8 MLYCD CARNS1 ACAD10 PAH PIPOX PCYOX1L AHCY CRYL1 CYP26B1 PCCB ECH1 ACAA1 CRAT CYP4F11 AMT
GO_POSITIVE_REGULATION_OF_TRANSLATION	0.147157	0.521024	0.147331	-0.265504	-1.17362	127	RPL30 EEF2 CIRBP RPS9 RPS6KB2 EIF5A FXR2 MPV17L2 NSUN5 PABPC1 RPL5 RPL26 RPS4X EIF5AL1 MIF4GD UCN POLR2G EIF2B5 PINK1 DDX39B RPUSD3 PCIF1 PTK2B JMJD4 NGRN TARBP2 PYM1 HNRNPL CTIF NAT10 C1QBP EIF4A3 EIF4G1 MAPK3 RCC1L TRUB2 CDK4 RXRA UQCC2 PKM ELAVL1 EIF3D CNBP NCK2
GO_POSITIVE_REGULATION_OF_SIGNAL_TRANSDUCTION_BY_P53_CLASS_MEDIATOR	0.147627	0.522037	0.151149	-0.414963	-1.29369	22	CHD5 RPS7 RPL26 RPL23 RPL11 HEXIM1 ZNF385A UBB HIC1 SPRED2 SPRED3 ANKRD1 MSX1
GO_REGULATION_OF_DNA_TEMPLATED_TRANSCRIPTION_IN_RESPONSE_TO_STRESS	0.147841	0.522431	0.146416	-0.272032	-1.17876	114	PSMD9 PSMB6 PSMF1 ATF6B MAPK7 RPS27A EGLN1 HSF1 ELOB RGS14 PSMD13 KLF2 CA9 UBA52 NOTCH1 PSMB4 PSMB7 RPS6KA1 PSMC5 PSMC3 PSMD4 HIF3A PSMD3 TP53 PSMA6 PSMD8 PSMC1 PSMA7 SIRT2 ATF4 RELA HSPA5 DDIT3 ELOC PSMC4 UBB PSMB10 UBC PSMD2 SESN2 PSMB3 NCK2
GO_NEGATIVE_REGULATION_OF_ANDROGEN_RECEPTOR_SIGNALING_PATHWAY	0.149057	0.526004	0.156312	-0.467683	-1.29863	15	SMARCA4 NCOR2 ZBTB7A PHB
GO_POSITIVE_REGULATION_OF_TUMOR_NECROSIS_FACTOR_SECRETION	0.148984	0.526004	0.172324	0.380723	1.2644	26	IL6 IFIH1 LRRK2 AKAP12 HAVCR2 IL1A MMP8 IFNG DDX58
GO_CELLULAR_PROCESS_INVOLVED_IN_REPRODUCTION_IN_MULTICELLULAR_ORGANISM	0.14956	0.526116	0.197822	0.218126	1.13137	319	FSIP2 SERPINA5 HORMAD1 UBE2J1 SPEF2 IQCG CFAP43 ARMC2 TDRD1 NME5 SYCP2 PIWIL2 PTCHD3 IGF1 KDM1B CFAP44 DMRTA1 YBX2 ACVR1 SPAG6 PRKAR1A NPHP1 SPAG16 TTC21A DEFB1 TEX11 PACRG EREG TMF1 PLA2G3 RSPH1 ZPBP BBS4 PSME4 STRBP GOPC CCNA1 C14orf39 CFAP157 ETV6 FOLR2 TEX15 PAQR5 FOXO3 TTC26 TBPL1 BNC1 ROPN1L SPDYA ZPBP2 HOOK1 DIAPH2 CEP57 SMARCA2 FOSL1 CTNNB1 ADAM2 AFF4 FNDC3A BRCA2 WASHC5 CFAP65 KLHL10 AGF…
GO_DNA_STRAND_ELONGATION_INVOLVED_IN_DNA_REPLICATION	0.149385	0.526116	0.15017	-0.431218	-1.29229	19	MCM7 POLD2 GINS2 LIG1 POLE GINS4 MCM3 PCNA LIG3 MCM4 GINS1
GO_NEURONAL_ION_CHANNEL_CLUSTERING	0.149813	0.526116	0.155242	-0.507725	-1.33055	12	CNTN2 MTCH1 AGRN CNTNAP2 NFASC SPTBN4 KCNIP2
GO_PEPTIDE_HORMONE_SECRETION	0.149691	0.526116	0.1396	-0.239027	-1.15665	245	ADCYAP1 VGF SLC25A6 KCNG2 CPLX1 RASL10B RPH3AL KCNJ11 ADRA2C PSMD9 ADCY5 FOXA2 CHGA RAB11B BRSK2 EPHA5 FAM3B CAPN10 FGB NADK TFR2 ABCC8 BAD ABAT SIRT3 SLC30A8 GAL UCN SMPD3 LRP5 PHPT1 PFKL RAF1 ARL2BP NR1D1 CACNA1A GPR27 LTBP4 APLN EIPR1 CPE AACS EGFR GPLD1 ENY2 HNF1B ARRB1 ACVR1C ILDR2 PRKN SNAP25 KALRN MIDN INHBB CHD7 GPER1 STX1A RAPGEF4 PIM3 KISS1 ADCY8 RAB11FIP5 BAIAP3 EXOC3L1 EDN3 UQCC2 NR0B…
GO_PRODUCTION_OF_MOLECULAR_MEDIATOR_INVOLVED_IN_INFLAMMATORY_RESPONSE	0.149398	0.526116	0.17822	0.293328	1.21908	70	IL6 IDO1 APPL2 DUSP10 ABCD2 TNF PLA2G3 IL17A SLAMF8 ZC3H12A CLEC7A TLR6 MIR221 APPL1 SNAP23 NOS2 VAMP7 CD6 KPNA6 CD36 BTK FCER1G
GO_PROTEIN_O_LINKED_GLYCOSYLATION	0.149877	0.526116	0.179782	0.252382	1.14451	104	B3GNT5 GCNT1 MUC4 GCNT3 SLC35C1 CHST4 GALNT6 TRAK1 B4GALT5 MUC2 MUC16 MUC5AC ST6GAL1 MUC5B C1GALT1C1 TET2 GALNT1 PGM3 TMTC3 C1GALT1 GXYLT1 IL15 ST3GAL3 GALNT7 MUC7 DPM1 TMTC4 GALNT14 GXYLT2
GO_RESPONSE_TO_XENOBIOTIC_STIMULUS	0.149254	0.526116	0.181383	0.247468	1.14633	119	HNF4A SLITRK5 ABCC2 CYP2W1 FMO3 NAT1 RB1 UGT1A10 GCLC NAT2 CYP2B6 ALDH3A1 GGT1 AOC1 CMBL GSTA2 CYP2A7 ACSL1 CYP2C8 GSTA3 CRYZ PTGES3 TIGAR GSTO1 CYP2G1P
GO_RRNA_MODIFICATION	0.149909	0.526116	0.153159	-0.354602	-1.25455	40	NHP2 FBL RPUSD1 NSUN5 TSR3 MRM1 TRMT112 MRM3 RPUSD3 NAT10 RPUSD2 RRNAD1 DKC1
GO_ENDODERM_DEVELOPMENT	0.150121	0.526142	0.17822	0.284285	1.2022	77	LEO1 COL11A1 DUSP5 MIXL1 ITGAV COL5A2 ONECUT1 DUSP2 CDC73 HMGA2 FN1 MMP14 MMP8 SMAD3 DUSP4 MMP2 CTNNB1 HOXC11 INHBA LAMA3 TBX20 APELA SETD2 SOX7 DUSP1 MED12
GO_POSITIVE_REGULATION_OF_EXCITATORY_POSTSYNAPTIC_POTENTIAL	0.15009	0.526142	0.152145	-0.384501	-1.25364	28	DVL1 CHRNA7 NLGN3 GRIN1 NLGN1 PTK2B STX1B SHANK1 PRKCZ CACNB3 RELN STX1A DLG4
GO_ENSHEATHMENT_OF_NEURONS	0.150327	0.52619	0.143759	-0.261926	-1.16598	136	MPZ NDRG1 CNTN2 SCN2A EIF2B4 NSUN5 SCN8A HES5 WASF3 AKT1 AKT2 MAL ERCC2 EIF2B2 GPC1 ID4 ATRN EIF2B5 AMIGO1 RNF10 TG ABCA2 FA2H ABCD1 PLLP JAM3 GAL3ST1 NFASC PRX SIRT2 SKI
GO_NEGATIVE_REGULATION_OF_CAMP_MEDIATED_SIGNALING	0.150442	0.52619	0.15017	-0.423915	-1.29035	20	CDC34 APLP1 RNF157 PDE2A MGRN1 PDE11A PDE3B GNAI2 PDE3A CRTC3 PDE10A
GO_UBIQUINONE_METABOLIC_PROCESS	0.150442	0.52619	0.15017	-0.424805	-1.29306	20	COQ6 COQ8A UBIAD1 NDUFA9 FDXR AIFM2 COQ8B COQ9
GO_NEGATIVE_REGULATION_OF_PROTEIN_KINASE_B_SIGNALING	0.151042	0.527566	0.148262	-0.335045	-1.2312	46	NOP53 TRIB3 LEMD2 RACK1 INPP5K AKT1 MUL1 HLA-G MIR145 PPP2R5B RAPGEF1 DDIT3 GPER1 PHLPP1 SFRP5 PTPRJ HYAL2 MSTN
GO_RESPONSE_TO_NUTRIENT	0.151042	0.527566	0.184706	0.236968	1.14005	163	HMOX1 C2 HAT1 ALDH1A2 MDM2 HAMP STAT1 KYNU XBP1 CDKN2B CCL28 CXCL10 GCLM ABCG8 ABCA1 STC1 GCLC CYBB TNC ALDH3A1 PTGS2 FOLR2 ACSL1 POSTN PHEX CASR IL15 APAF1 ACSL4 CYP24A1 ALPL SLC8A1 MTHFR ACSL3 COL1A1 SERPINC1 ATP2B1 SFRP2
GO_POSITIVE_REGULATION_OF_SMOOTH_MUSCLE_CONTRACTION	0.151448	0.528501	0.169571	0.373023	1.27471	28	OXTR EDN2 OXT TACR3 RHOA PTGS2
GO_REGULATION_OF_CYSTEINE_TYPE_ENDOPEPTIDASE_ACTIVITY_INVOLVED_IN_APOPTOTIC_SIGNALING_PATHWAY	0.151515	0.528501	0.155242	-0.451859	-1.29398	17	PRR7 HTRA2 PIH1D1 NLE1 BAX
GO_MAINTENANCE_OF_PROTEIN_LOCATION_IN_CELL	0.151724	0.52887	0.147331	-0.312737	-1.21576	63	GPAA1 DBN1 AKT1 OS9 HK1 CDK5 SUN2 NR5A1 TWF2 ARL2BP HK2 PINK1 PDIA2 CHCHD10 KDELR1 TMSB15B TSPO HSPA5 TXN INSIG1 SRGN RER1 TMSB4X TMSB15A PARK7 SCIN HNRNPU TAF8
GO_REGULATION_OF_CELL_MIGRATION_INVOLVED_IN_SPROUTING_ANGIOGENESIS	0.152225	0.530255	0.173748	0.333489	1.23598	44	HMOX1 ANXA1 SPRED1 RHOA MIR193A NR2E1 PTGS2 MIR221 PDCD10 THBS1 SRPX2 KLF4 PIK3C2A
GO_POSITIVE_REGULATION_OF_IMMUNOGLOBULIN_SECRETION	0.153017	0.532654	0.165657	0.49372	1.29098	11	IL6 XBP1 IL2
GO_SEX_DIFFERENTIATION	0.153251	0.533105	0.138022	-0.236558	-1.14777	256	ADCYAP1 HOXA11 HOXA10 AMH VGF HOXA9 LFNG INHA SHH TBC1D20 EIF2B4 RETN ASB1 CBX2 SAFB2 BMP6 WNT9B MEA1 WNT4 CNTFR CST3 BAX TEX19 STAT5B NUDT1 NUP210L FST LHX9 SCX EIF2B2 DHX37 FOXL2 DMRTC2 NR5A1 EIF2B5 SF1 REC8 OSR1 RRM1 PGR ACVR1B PKD1 SOX15 NKX2-1 KMT2B ARRB1 TYRO3 CCND1 FGF9 HSPA5 INHBB HMGB2 CHD7 FLNA MAMLD1 UMODL1 SALL1 IMMP2L TBX3 KIT DMRTC1 MSH4 ADAM15 LHCGR UBB BOK SDC1 BAK1 SFRP1 GATA4 NO…
GO_NEGATIVE_REGULATION_OF_PROTEIN_MATURATION	0.15367	0.5342	0.170932	0.3643	1.26424	31	SERPINF2 MDM2 BIRC7 LRRK2 TMEM59 BIRC3 XIAP THBS1 TMEM98 CTSZ
GO_FIBROBLAST_PROLIFERATION	0.153846	0.534451	0.175204	0.279108	1.19392	82	AGT AGTR2 ESR1 IL13 FOSL2 IGF1 EREG TP53INP1 ZMPSTE24 ANXA2 RNASEH2B CD74 MYB CDC73 LIG4 FN1 MORC3 CTNNB1 BMI1 WAPL NF1
GO_SYNAPTIC_TRANSMISSION_CHOLINERGIC	0.153986	0.534574	0.15017	-0.3818	-1.26019	29	CHRNB1 CHRNG CHRNA7 ACHE ADORA2A
GO_REGULATION_OF_EXTRINSIC_APOPTOTIC_SIGNALING_PATHWAY	0.154242	0.535101	0.181383	0.236924	1.14188	156	IL1B HMOX1 ATF3 AGT AGTR2 PMAIP1 EYA2 IGF1 GCLM ACVR1 SKIL TNF ITGAV GCLC SGK3 DDX3X AR TNFAIP3 IL7 IL1A MIR221 FGA G0S2 EYA1 STRADB FAS PPP2R1B GDNF THBS1 FEM1B SP100 EYA4 EYA3 RB1CC1 NF1 BMPR1B FAIM SFRP2 FGFR1 LGALS3 TRPS1 TGFBR1 PHIP INHBA
GO_NEGATIVE_REGULATION_OF_ANION_TRANSMEMBRANE_TRANSPORT	0.154717	0.536387	0.153159	-0.464682	-1.2903	15	ANO9 SLC43A1 AKT1 TCAF2 AKT2 OSR1
GO_RESPONSE_TO_SALT	0.154876	0.536575	0.154191	-0.464011	-1.30597	16	ZNF16 HSF1 HNRNPA1 NEFL HPCA DAXX MAPK13 HSPA5
GO_CELLULAR_RESPONSE_TO_TOPOLOGICALLY_INCORRECT_PROTEIN	0.15534	0.537095	0.140406	-0.24974	-1.14483	163	RNF126 DDRGK1 GSK3A ATF6B STUB1 RACK1 HSPA2 AUP1 MYDGF HSF1 PREB BAX CXXC1 DCTN1 GET3 KLHDC3 BAG6 ZBTB17 PLA2G4B TOR1A ACADVL RHBDD2 CTDSP2 RNF121 YIF1A RNF5 TATDN2 DAXX TBL2 ASNS CALR POMT2 COPS5 ANKZF1 SULT1A3 PPP2R5B ATF4 PRKN CCND1 EXTL3 HSPA5 DDIT3 TSPYL2 PDIA5 STC2 WFS1 BOK PARP16 SDF2L1 DNAJB12 BAK1
GO_REGULATION_OF_CARBOHYDRATE_BIOSYNTHETIC_PROCESS	0.15529	0.537095	0.144631	-0.284943	-1.18821	92	ERFE WDR5 GSK3A DGKQ INPP5K AP2A1 DGAT2 FBP1 FAM3A SDHAF3 TGFB1 AKT1 GPT AKT2 PPP1CA SMPD3 ADIPOQ PTK2B PPP1R3E MAEA PPP1R3C GPER1 ESRRB CLK2 PTH1R LHCGR PPP1R3G SORBS1 PGP SESN2 DDB1 IGF2 LEP KAT2A PPARGC1A C1QTNF12 GNMT PTAFR
GO_SKELETAL_SYSTEM_DEVELOPMENT	0.155271	0.537095	0.130777	-0.217203	-1.11453	492	DEAF1 DLX6 HOXA11 HOXA10 DLL3 TLE5 HOXD10 HOXD1 HOXA9 ZFPM1 SLC39A3 HOXD3 HAPLN2 DDRGK1 INHA COL2A1 WDR5 SHH RPL13 HOXB9 EN1 PITX2 CHRD SNORC RPL38 ESRRA DLX2 HDAC4 HOXD4 HOXD8 ZNF219 BMP6 HOXB2 WNT9B WNT10B HOXD9 BCAN NLE1 HES5 HOXA13 IFITM5 FST JAG2 HOXA7 HOXB8 HOXA6 TGFB1 ATP6AP1 GSC ACAN MPIG6B LTBP3 BARX2 SCX NPPC NDST1 ANKRD11 HOXC9 WFIKKN2 HOXB5 INPPL1 SLC38A10 ECM1 NOG RFLNB CYTL1 TCOF1 S…
GO_REGULATION_OF_RESPONSE_TO_ENDOPLASMIC_RETICULUM_STRESS	0.155556	0.537478	0.176694	0.266376	1.16904	91	DNAJC3 UBE2J1 PTPN2 NFE2L2 PMAIP1 XBP1 UBQLN2 USP14 LRRK2 NCK1 TMEM33 FCGR2B DERL3 NR1H3 HERPUD1 PPP1R15B BCL2L11 RNFT1 DNAJB9 UFL1
GO_NUCLEOTIDE_TRANSPORT	0.155914	0.538354	0.148262	-0.355411	-1.23749	37	SLC25A6 SLC25A22 SLC25A21 SLC25A42 SLC35B2 GJB1 SLC25A41 SLC25A29 CALHM1 ABCD1 SLC25A48 SLC25A45 SLC25A1 SLC25A23 SLC25A13 SLC25A5
GO_EMBRYONIC_SKELETAL_JOINT_MORPHOGENESIS	0.156134	0.538411	0.151149	-0.512979	-1.30871	11	HOXA11 COL2A1 NOG OSR1
GO_REGULATION_OF_HORMONE_METABOLIC_PROCESS	0.15614	0.538411	0.146416	-0.363274	-1.23408	32	STUB1 CLCN2 DGKQ BMP6 WNT4 SLC27A4 ADM GAL
GO_DETECTION_OF_STIMULUS_INVOLVED_IN_SENSORY_PERCEPTION_OF_PAIN	0.157143	0.539935	0.147331	-0.39772	-1.27158	25	ASIC3 CALCA PRDM12 FYN MMP24 BACE1 CACNB3
GO_ESTABLISHMENT_OF_PLANAR_POLARITY_OF_EMBRYONIC_EPITHELIUM	0.157197	0.539935	0.152145	-0.44593	-1.277	17	DVL1 GRHL3 FZD2 DVL2 DVL3 SFRP1 VANGL2 PTK7 FOXF2 PAFAH1B1
GO_GLUTAMATE_SECRETION	0.157068	0.539935	0.145516	-0.337296	-1.23035	45	CPLX1 RAB3A GLS2 SYT1 VAMP2 BDNF ADORA2A SLC1A7 PPFIA3 PPFIA2 APBA1 STXBP1 CCK SNAP25 STX1A GIPC1
GO_INTERLEUKIN_17_PRODUCTION	0.157175	0.539935	0.168238	0.356287	1.2537	33	IL6 OSM IL12B IL23R IL21 IL18 IL15 IL12A IL2 IFNG MR1 SPHK1
GO_NEGATIVE_REGULATION_OF_AXON_GUIDANCE	0.157324	0.539935	0.148262	-0.382413	-1.24683	28	SEMA3E SEMA5B SEMA6C SEMA4A SEMA4C SEMA4F SEMA4D SEMA3G SEMA3B WNT3A SEMA6D WNT3 SEMA5A SEMA3F SEMA3A SEMA6B
GO_POSITIVE_REGULATION_OF_FATTY_ACID_OXIDATION	0.156951	0.539935	0.166934	0.474312	1.29668	13	NR4A3 ABCD2 PPARA
GO_REGULATION_OF_RELEASE_OF_CYTOCHROME_C_FROM_MITOCHONDRIA	0.157424	0.539935	0.147331	-0.331449	-1.21967	48	PRELID1 BBC3 MLLT11 MOAP1 BNIP3 BAX BAD AKT1 FAM162A PINK1 TP53 GPX1 PARL BID PRKN GPER1 PLSCR3 BAK1
GO_VENTRICULAR_SEPTUM_MORPHOGENESIS	0.157244	0.539935	0.146416	-0.347485	-1.2542	43	ZFPM1 FZD2 EGLN1 NOTCH1 NOG ROBO1 TBX3 NOS3 VANGL2 ID2 ROBO2 RBM15 NSD2 SOX11 HEYL BMP4 PROX1
GO_REGULATION_OF_RESPONSE_TO_REACTIVE_OXYGEN_SPECIES	0.157773	0.540769	0.169571	0.354006	1.24199	34	NR4A3 GPR37L1 IL10 NFE2L2 LRRK2 TNF
GO_NEGATIVE_REGULATION_OF_TRANSFERASE_ACTIVITY	0.157975	0.541103	0.135002	-0.231156	-1.13005	272	MAPT PRKAR1B RPTOR RPS7 TRIB3 DVL1 CDKN2D PKN1 TESC CHMP6 PRKRIP1 GSK3A FOXA2 RACK1 MLLT1 INPP5K UCHL1 ACP4 RPL5 PPP1R1B DUSP9 GMFG RGS14 CDKN2C RPL23 TRIM27 AKT1 RPL11 ADORA2A GSTP1 INKA2 PPP2R1A SMPD1 MAD2L2 ZFYVE28 NUP62 LRP5 PHPT1 ADIPOQ DEPTOR PPM1F DTNBP1 HEXIM2 DUSP8 HEXIM1 ABL1 TP53 EPHA1 CDKN1C SH3BP5 INCA1 INKA1 TARBP2 CEP85 GPS1 MEN1 TFAP4 RGS3 PTPN6 DBNDD1 SH3BP5L PRKN AKT1S1 PTK6 MID…
GO_CARDIAC_VENTRICLE_FORMATION	0.158397	0.541782	0.152145	-0.539823	-1.32396	10	SMARCD3 NOTCH1 HAND2 MESP1 SOX11 TBX5
GO_HEPARIN_METABOLIC_PROCESS	0.158397	0.541782	0.152145	-0.538606	-1.32097	10	NDST4 XYLT2 NDST1
GO_REGULATION_OF_POSTSYNAPTIC_DENSITY_ORGANIZATION	0.158491	0.541782	0.151149	-0.464137	-1.28878	15	LRFN1 LRRTM1 LRFN4 LRRC4B CBLN1 NRXN1 LILRB2
GO_RESPONSE_TO_CORTICOSTEROID	0.15873	0.54224	0.181383	0.237942	1.14155	158	IL6 AREG CNGA3 ABCC2 IL10 FOSB AGTR2 FBXO32 ANXA1 TNF OXT ADAM9 HNMT SERPINF1 STC1 CYBB RHOA USP8 ZFP36 ALDH3A1 BCL2L11 PTGS2 FOXO3 UBE2L3 ANXA3 FOSL1 ALPL FOS SRD5A1 ERRFI1 GJB2 COL1A1 SOX30 ATP2B1 CLDN1 NR3C1 ISL1 CASP3 S100B
GO_MEMBRANE_PROTEIN_PROTEOLYSIS	0.158879	0.542386	0.169571	0.294932	1.19634	61	IL1B IL10 TNF ADAM9 SPPL2A SNX9 PSENEN MBTPS2 ADAM17 SNX33 ROCK1 ADAM10 TIMP4 BACE2 IFNG TIMP2 RHBDD1 P2RX7
GO_AXON_ENSHEATHMENT_IN_CENTRAL_NERVOUS_SYSTEM	0.159292	0.542428	0.145516	-0.417727	-1.27152	20	CNTN2 HES5 ERCC2 ID4 ABCA2 FA2H
GO_NEGATIVE_REGULATION_OF_TRANSPORTER_ACTIVITY	0.159314	0.542428	0.173748	0.283973	1.18875	74	KCNE5 HECW1 KCNRG SUMO1 NDFIP2 KCNE4 GOPC SRI CALM2 CLIC2 EPHB2 KCNE1B RRAD SLN CAB39 GSTO1 SLC9A3R1 SNCA KCNE1 FMR1 NDFIP1 DRD2 GEM NEDD4
GO_POSITIVE_REGULATION_OF_TRANSCRIPTION_BY_RNA_POLYMERASE_I	0.159292	0.542428	0.145516	-0.418581	-1.27411	20	SMARCA4 PIH1D1 IPPK ATF4 UBTF RASL11A DHX33 NCL MTOR
GO_REGULATION_OF_TRANSCRIPTION_FROM_RNA_POLYMERASE_II_PROMOTER_IN_RESPONSE_TO_HYPOXIA	0.159052	0.542428	0.142057	-0.296604	-1.19422	76	PSMD9 PSMB6 PSMF1 RPS27A EGLN1 ELOB PSMD13 CA9 UBA52 NOTCH1 PSMB4 PSMB7 PSMC5 PSMC3 PSMD4 HIF3A PSMD3 TP53 PSMA6 PSMD8 PSMC1 PSMA7 SIRT2 ELOC PSMC4 UBB PSMB10 UBC PSMD2 PSMB3 EPAS1 PSMB1
GO_PHOSPHATIDYLCHOLINE_METABOLIC_PROCESS	0.15942	0.542431	0.172324	0.275371	1.18462	84	PLAAT2 MBOAT1 MBOAT2 PLBD1 SLC44A1 PLA2G3 LPCAT2 SLC44A4 NR1H3 PNPLA8 PLA2G2F PLA2G4E CDS1 CHKB PLA2G2D PLA2G10 ENPP2 PLAAT4 CHPT1 PLA2G2A PCYT1B PLA2G7 SLC44A5 PLA2G4A ACSL3 CAPN2 CEPT1
GO_VIRAL_LIFE_CYCLE	0.159639	0.542813	0.193813	0.212336	1.10759	330	TRIM31 HAVCR1 AICDA SPCS1 PIK3C2G NPC1 PLSCR1 CR2 OAS1 IFI16 ITGB6 VAPA ATG5 LTF VTA1 CDHR3 IFIT1 SERPINB3 LRRC15 RSAD2 CXCL8 TNF KPNA3 CD28 CHMP2B PDCD6IP ITGAV EPS15 ANPEP NUP43 CCL8 CTSL NUP50 ACE2 TRIM10 CD74 DDX3X ZC3H12A HMGA2 ITGB3 RANBP2 CLDN6 MIR221 SIGLEC1 PPID IFIT5 CD209 TFRC RAB1A CR1 OAS2 SCARB2 USP6NL TRIM15 TRIM34 MRC1 CCL2 ITCH EIF2AK2 AXL DEK HTATSF1 FBXL2 KPNA6 TRIM22 EEA1 NFIA…
GO_POSITIVE_REGULATION_OF_MITOCHONDRIAL_MEMBRANE_POTENTIAL	0.159851	0.543177	0.149208	-0.51224	-1.30683	11	MTLN BAD AKT1 AKT2 BID STOML2
GO_CHOLESTEROL_EFFLUX	0.160093	0.543278	0.168238	0.320726	1.2153	47	SOAT1 NPC1 PLTP ABCA5 ABCG8 APOC2 ABCA1 NFKBIA NR1H3 APOC3 STX12 PLA2G10
GO_POSITIVE_REGULATION_OF_MONOOXYGENASE_ACTIVITY	0.16	0.543278	0.164406	0.371093	1.2725	29	IL1B AGTR2 NUS1 HIF1A TNF FCER2 GDNF
GO_REACTIVE_NITROGEN_SPECIES_METABOLIC_PROCESS	0.160976	0.545641	0.172324	0.286809	1.19756	73	IL1B AGT IL10 AGTR2 TLR2 TNF ZC3H12A CLEC7A PTGS2 TLR6 HSP90AA1 MMP8 NOS2 SMAD3 TMEM106A CD36 KLF4 JAK2 IFNG
GO_VESICLE_TRANSPORT_ALONG_MICROTUBULE	0.161002	0.545641	0.145516	-0.329801	-1.21825	49	AP3B2 BLOC1S3 KIF5A MAP2 KIF1A HAP1 DYNC1I1 AP3D1 STK11 DTNBP1 DYNC1H1 PRKCZ BLOC1S4 TRIM46 BLOC1S1 KIF1C
GO_REGULATION_OF_T_CELL_MEDIATED_IMMUNITY	0.161446	0.546622	0.170932	0.290413	1.20697	70	IL6 IL1B IL20RB IL12B STX7 RSAD2 NLRP3 FCGR2B IL23R
GO_STRIATUM_DEVELOPMENT	0.161504	0.546622	0.16318	0.423678	1.27961	18	SLITRK5 LRRK2 BBS4 SLC7A11 ZSWIM6 DRD2 RARB INHBA FOXP2 HPRT1
GO_POSITIVE_REGULATION_OF_GLYCOLYTIC_PROCESS	0.161663	0.546798	0.166934	0.407833	1.27903	22	HIF1A IGF1 PRXL2C PRKAA1 PFKFB3 IFNG P2RX7 PFKFB2 PRKAA2 ENTPD5 HTR2A ZBTB20 ARNT
GO_ESTABLISHMENT_OF_RNA_LOCALIZATION	0.161905	0.546952	0.135741	-0.24248	-1.13558	196	RPS15 KIF5C UPF1 CPSF4 AKAP8L RRS1 SYMPK ZC3H3 EIF5A DDX39A SRSF9 HSF1 KHSRP POM121C HNRNPA1 CASC3 NRDE2 CPSF1 U2AF2 EIF5AL1 RNPS1 RBM8A NUP62 NUP214 ALKBH5 DDX39B NUP210 FLOT1 RAN NXT1 SRSF5 CHTOP XPO5 THOC3 ENY2 DDX19A RANBP17 NUP188 PABPN1 BICD2 EIF4A3 ALYREF NUP205 TST LSG1 THOC6 RTRAF
GO_INCLUSION_BODY_ASSEMBLY	0.161922	0.546952	0.144631	-0.403677	-1.26768	23	MAPT CDC34 HSPA2 HSF1 PSMC5
GO_ANDROGEN_METABOLIC_PROCESS	0.162528	0.547027	0.164406	0.374922	1.24513	26	SRD5A3 ESR1 DHRS9 TIPARP SGPL1 SRD5A2 CYP19A1 SRD5A1
GO_NEGATIVE_REGULATION_OF_PROTEIN_LOCALIZATION_TO_MEMBRANE	0.162584	0.547027	0.16318	0.36549	1.24896	28	LZTFL1 GBP1 DAB2 LRRC15 TMEM59 RHOQ GOPC MRAP2 PICALM CLTC
GO_POSITIVE_REGULATION_OF_LYMPHOCYTE_CHEMOTAXIS	0.162471	0.547027	0.165657	0.42123	1.2868	20	CCL4 CCL3 CXCL13 S100A7 ADAM17 ADAM10 CCL7
GO_PROTEIN_HETEROTETRAMERIZATION	0.162264	0.547027	0.149208	-0.462389	-1.28393	15	FARSA HSD17B8 GRIN1 RRM1 CPSF7 PKD1 GRIN2B
GO_REGULATION_OF_CELL_MORPHOGENESIS	0.162393	0.547027	0.127505	-0.216757	-1.11224	492	CAMK2B MAPT FSTL4 EPHB3 DVL1 NSMF CNTN2 BRSK1 EPHA7 REG1A NGF SYT1 RASAL1 BRSK2 GRIP1 NLGN3 DBNL ANAPC2 DAPK3 STK25 DBN1 GRIN1 FGB PLXNB3 BDNF DVL2 ARAP1 CUX1 MAP2 MARK2 CRABP2 ITPKA WASF3 ITGA7 METRN DNM2 CCL24 OBSL1 ARHGEF18 KIF1A CPNE6 TUBB2B NEFL SEMA3E CDK5 PLXNA4 CFAP410 CDC42EP5 GNA12 SEMA5B RNF157 PARVB TWF2 ARHGAP4 ARHGDIA STK11 SEMA6C GDI1 DVL3 AMIGO1 PLXNA2 FYN ARHGAP35 NLGN1 DRAXIN AB…
GO_RESPONSE_TO_LEUKEMIA_INHIBITORY_FACTOR	0.162162	0.547027	0.172324	0.258993	1.1496	95	PIGA TNFSF11 EFHC2 XBP1 GCLM NRP2 SNX10 SMARCA5 PLA2G10 SOCS3 TFRC BCLAF1 RNF138 PDCD10 KLF4 WDR35 GFPT2 PCOLCE PCOLCE2 B3GNT2 CREB1 MCF2 PML EPS8 MYNN LAPTM5 KLF5 ARID5B EED SIRT1 NFYB CACYBP
GO_VIRAL_BUDDING	0.162791	0.547365	0.144631	-0.388154	-1.25146	26	CHMP6 VPS28 LRSAM1 VPS4A CHMP1A MVB12A MVB12B CHMP7 VPS37D VPS37C CHMP4A SNF8
GO_REGULATION_OF_INFLAMMATORY_RESPONSE_TO_ANTIGENIC_STIMULUS	0.163311	0.548755	0.16318	0.372003	1.25564	27	IL20RB IL10 IL12B TNF CD28 PSMA1 FCGR2B PLA2G2D CCR7 BTK FCER1G HLA-DRB1 CNR1
GO_ANATOMICAL_STRUCTURE_HOMEOSTASIS	0.163522	0.548902	0.195789	0.20563	1.10054	439	PIP TF IL6 CALB1 VSIG1 TNFSF11 IL20RB PRDX1 GPR137B MAK MUC4 LYZ HIF1A JCHAIN SLC28A2 SERPINA3 CD38 PRR4 RB1 NBN DCLRE1C LTF BBS12 IGKC DRAM2 LCA5 PCDH15 CHMP2B LRRK1 PIGR MUC2 BBS4 SNX10 PRKAA1 PKIB MDM1 SIGLEC15 MTF1 POLD3 WNK3 TNFAIP3 SLC6A2 PTGS2 LIPA ITGB3 IL7 POC1B CALB2 TFRC SMC6 RP1 HSP90AA1 PTGES3 GCNT2 XRN1 POTEE TNKS2 GNL3L IGHA1 CLDN12 PROM1 MTM1 ATRX DCP2 TP53INP2 TCP1 AKR1B1 PLG DHX…
GO_POSITIVE_REGULATION_OF_GONAD_DEVELOPMENT	0.163569	0.548902	0.147331	-0.508477	-1.29722	11	RETN DHX37 NR5A1 ZP3 SRY SEMA3A SRC SOX9 ZFPM2 CITED2
GO_NEGATIVE_REGULATION_OF_NEURON_DEATH	0.163978	0.549558	0.179782	0.230514	1.13584	201	NR4A3 CSF3 HMOX1 MEAK7 NCOA7 IL10 GPNMB VPS35 IL13 HIF1A REL GCLM PPT1 LRRK2 SNX6 SOD2 CNTF SERPINF1 PLA2G3 TLDC2 GCLC RHOA ITSN1 PPARA NR4A2 GABRB3 GABRB2 SLC7A11 BTG2 TFAP2B LIG4 C5AR1 CPEB4 CHL1 FBXO7 GDNF TIGAR CCL2 RASA1 ROCK1 AXL SIX1 PDPK1 SNCA CTNNB1 NTRK2 ERBB3 CLCF1 PIK3CA
GO_SECONDARY_METABOLIC_PROCESS	0.163934	0.549558	0.166934	0.304198	1.205	57	ABCC2 CYP2W1 NFE2L2 AKR1A1 CBR4 AKR1C2 SLC7A11 CTNS CYP2A7 APPL1 ARL1 TIGAR AKR1B1
GO_ANTIGEN_PROCESSING_AND_PRESENTATION_OF_EXOGENOUS_PEPTIDE_ANTIGEN_VIA_MHC_CLASS_I	0.164966	0.55099	0.1396	-0.291807	-1.1826	79	PSMD9 HLA-H PSMB6 PSMF1 PSMD13 PSMB4 PSMB7 PSMC5 HLA-A PSMC3 CD207 PSMD4 PSMD3 HLA-C HLA-G CYBA PSMA6 PSMD8 CALR PSMC1 HLA-B PSMA7
GO_CARBOHYDRATE_PHOSPHORYLATION	0.164912	0.55099	0.142057	-0.397387	-1.2657	24	KHK GALK1 HK1 FCSK IPPK HK2 GNPTG ITPK1 POMK
GO_CELLULAR_RESPONSE_TO_LITHIUM_ION	0.165468	0.55099	0.143759	-0.475209	-1.28556	13	SHH GSK3A CALR ADCY7 CEBPA ID2
GO_HISTONE_ARGININE_METHYLATION	0.166031	0.55099	0.148262	-0.534997	-1.31212	10	PRMT1 PRMT7 PRMT2 CARM1 PRMT6
GO_INDOLALKYLAMINE_METABOLIC_PROCESS	0.164557	0.55099	0.157403	0.429653	1.28122	17	IDO1 KYNU TDO2 IDO2 KMO AADAT ATP7A HAAO ACMSD
GO_MATING_BEHAVIOR	0.165202	0.55099	0.142057	-0.405144	-1.26307	22	HDAC4 NHLH2 PPP1R1B GRIN1 MTNR1A DRD1 THRA PPP1R9B
GO_NEGATIVE_REGULATION_OF_TISSUE_REMODELING	0.16476	0.55099	0.164406	0.41957	1.28173	20	IL6 AGT GPR137B CD38 TNFAIP3 BCR CLDN18 P2RX7
GO_NEURAL_PRECURSOR_CELL_PROLIFERATION	0.166124	0.55099	0.135741	-0.254085	-1.14906	151	ADCYAP1 INSM1 ZNF503 SHH SMARCD3 ZNF335 GBX2 EMX1 DBN1 DAGLA RASSF10 BDNF ARHGEF2 NOTCH1 KIF1A POU3F3 GJC2 ID4 GATA2 PAX6 NES TP53 FZD9 RRM1 EMX2 LEF1 TARBP2 SIRT2 RAPGEF1 TOX TAFA1 CEND1 FLNA DAGLB NUMB DISP3 GLI2 RERE TAFA3 SPINT2 DMRTA2 ID2 DLL4 KDM2B GLI1 LIMS2 WNT3A GNAI2 GLI3
GO_POSITIVE_REGULATION_OF_PHAGOCYTOSIS_ENGULFMENT	0.165919	0.55099	0.161979	0.468406	1.28054	13	APPL2 STAP1 RAB31 CD36 TREM2 ANO6 F2RL1 ITGA2 NCKAP1L
GO_PROTEIN_POLYMERIZATION	0.164902	0.55099	0.130777	-0.227751	-1.12142	292	MAPT SPTB RPS3 UBE2S MIEF2 ADD2 ACTR3B ARPC1B FCHSD1 DBNL DBN1 FGB RANGRF GMFG MAP2 WASH3P DCTN1 WASF3 TRIM27 DNM2 CCL24 EML2 TTBK1 SPTBN5 GPX4 NEFL MECP2 BIN1 HAX1 WAS CDC42EP5 TWF2 FLII PINK1 WHAMMP3 ABL1 DNM1 PSRC1 CSNK1D PTK2B CORO1A MLST8 CARMIL2 TBCD NUMA1 FES CORO1B GOLGA2 COTL1 ARF1 PRUNE1 TUBGCP4 ARFIP2 TMSB15B ARPC1A SPTBN4 PSTPIP1 KANK1 PREX1 PRKN VTN MAP1B TUBGCP2 ESAM BRK1 CAMSAP3 EV…
GO_REGULATION_OF_EMBRYONIC_DEVELOPMENT	0.166113	0.55099	0.137251	-0.262021	-1.1608	128	LFNG DVL1 GRHL3 SHH FOXA2 PHLDA2 MAPK7 E4F1 RACK1 EHMT1 FZD2 WNT4 HES5 DVL2 NOTCH1 PRKACA BAG6 DLL1 SCX NIBAN2 GATA2 ADIPOQ DVL3
GO_REGULATION_OF_GONADOTROPIN_SECRETION	0.166031	0.55099	0.148262	-0.535436	-1.3132	10	INHA FOXL2 INHBB KISS1 TACR2 LEP GJA1
GO_REGULATION_OF_HEAT_GENERATION	0.165919	0.55099	0.161979	0.470908	1.28738	13	IL1B TNFSF11 TNF PTGS2 ARRDC3 EDNRB CNR1 NMU
GO_REGULATION_OF_PINOCYTOSIS	0.165919	0.55099	0.161979	0.472374	1.29139	13	APPL2 PPT1 NR1H3 APPL1 AXL
GO_REGULATION_OF_VITAMIN_METABOLIC_PROCESS	0.165919	0.55099	0.161979	0.469496	1.28352	13	IL1B RDH10 TNF
GO_STEROL_TRANSPORT	0.165432	0.55099	0.170932	0.257663	1.14329	96	SOAT1 GRAMD1C NPC1 NUS1 PLTP SCP2 OSBPL3 ABCA5 ABCG8 APOC2 ABCA1 NFKBIA ANXA2 NR1H3 APOC3 MSR1 STX12 PLA2G10
GO_FEMALE_GENITALIA_DEVELOPMENT	0.166667	0.552077	0.156312	0.427978	1.27623	17	ESR1 MERTK LRP2 CYP19A1 TP63 AXL SRD5A1
GO_METAPHASE_PLATE_CONGRESSION	0.166667	0.552077	0.1396	-0.316063	-1.21952	60	TRAPPC12 RRS1 CHMP6 BOD1 VPS4A MAD1L1 CHMP1A DCTN2 NUP62 PSRC1 KIF22 CDT1 NUMA1 DYNC1H1 CHMP7 CDCA5 INCENP
GO_REGULATION_OF_HEART_RATE	0.167076	0.553076	0.169571	0.259193	1.15383	97	SCN1B AGT KCNE5 AGTR2 MDM2 EDN2 OXT KCNA5 TACR3 KCNE4 SCN5A KCNJ2 DSC2 SRI CALM2 KCNJ5 KCNE1B
GO_POSITIVE_REGULATION_OF_DENDRITE_MORPHOGENESIS	0.167568	0.554345	0.142901	-0.34569	-1.22306	39	CAMK2B DBNL ANAPC2 DBN1 CUX1 ITPKA OBSL1 PARP6 KALRN RELN FBXO31 EPHA4 ANKRD27 ILK BAIAP2 PAFAH1B1 LRP8 TIAM1
GO_ESTABLISHMENT_OF_ENDOTHELIAL_INTESTINAL_BARRIER	0.168103	0.55517	0.157403	0.487202	1.27393	11	RAP2C CLDN1 TJP2 AFDN FASN PTPRS F11R TJP3 RAPGEF2
GO_POSITIVE_REGULATION_OF_FATTY_ACID_TRANSPORT	0.168142	0.55517	0.159647	0.419074	1.2657	18	IL1B TNFSF11 OXT PLA2G10
GO_POSITIVE_REGULATION_OF_HISTONE_H3_K9_METHYLATION	0.167939	0.55517	0.147331	-0.531637	-1.30388	10	PRDM12 MECP2 JARID2 DMRTC2
GO_POSITIVE_REGULATION_OF_ASTROCYTE_DIFFERENTIATION	0.168539	0.555768	0.145516	-0.494896	-1.29693	12	NOTCH1 PRPF19 TTBK1 BIN1 MAG ID2 LIF
GO_RETROGRADE_TRANSPORT_ENDOSOME_TO_PLASMA_MEMBRANE	0.168478	0.555768	0.142901	-0.375201	-1.23841	29	ENTR1 SNX17 RAB11B SCRIB GRIP1 NSG1
GO_CELLULAR_COMPONENT_MAINTENANCE	0.16955	0.556163	0.138805	-0.31462	-1.21064	59	C1QL1 BSN RAB3A KIFC3 TPRN PARD6A PRTN3 DCTN1 ITPKA FYN ADGRB3 CHCHD10
GO_COMPLEMENT_ACTIVATION_ALTERNATIVE_PATHWAY	0.169492	0.556163	0.155242	0.440932	1.27039	15	C8A CFB C9 CFH CR1 VSIG4
GO_DNA_CATABOLIC_PROCESS	0.16934	0.556163	0.141225	-0.348561	-1.22909	38	ENDOG TREX2 REXO4 DNASE1L2 DFFB HSF1 BAX
GO_DNA_DEALKYLATION_INVOLVED_IN_DNA_REPAIR	0.169847	0.556163	0.146416	-0.529068	-1.29758	10	MPG ALKBH2 ALKBH1 ALKBH5
GO_INNATE_IMMUNE_RESPONSE_IN_MUCOSA	0.169231	0.556163	0.158514	0.460889	1.29085	14	LTF DEFB1 NOS2 RNASE3 RNASE2 PLA2G1B
GO_LYMPH_VESSEL_DEVELOPMENT	0.169946	0.556163	0.141225	-0.385204	-1.24195	26	LGALS12 FOXC2 TMEM204 PKD1 SOX18 TBX1 ACVRL1 ACVR2B FOXC1 PROX1 FLT4
GO_MIDBRAIN_DEVELOPMENT	0.169179	0.556163	0.13649	-0.285335	-1.18151	86	FOXB1 SHH EN1 WNT9B CKB CALM3 TTBK1 NDST1 GDF7 EN2 NDUFS3 TAL2 CSNK1D UQCRQ NDRG2 SIRT2 COX6B1 SEC16A FGF9 HSPA5 TFAP2D SYPL2 SFRP1 SUDS3 MBP S100A1 KDM2B CXCR2 WNT3A WNT3 KAT2A MSX1
GO_NEGATIVE_REGULATION_OF_CD4_POSITIVE_ALPHA_BETA_T_CELL_DIFFERENTIATION	0.169683	0.556163	0.160801	0.407682	1.26596	21	ANXA1 ZC3H12A RUNX1 SOCS5 IL2 CBFB RC3H2 RC3H1
GO_NEGATIVE_REGULATION_OF_INTRACELLULAR_PROTEIN_TRANSPORT	0.170068	0.556163	0.160801	0.329624	1.21332	42	BAG4 UBE2J1 LRRK2 UFM1 DERL3 C11orf65 SP100 ERLEC1 CD36 NF1 BAG3 YOD1 KCNE1 BARD1
GO_REGULATION_OF_EPIDERMAL_GROWTH_FACTOR_ACTIVATED_RECEPTOR_ACTIVITY	0.170022	0.556163	0.159647	0.357931	1.23859	30	AREG SNX6 EREG HBEGF TGFA CBLB ADAM17 SOCS5 ERRFI1
GO_RESPONSE_TO_X_RAY	0.169725	0.556163	0.161979	0.359745	1.24843	31	HAMP ANXA1 XRRA1 HMGA2 LIG4 NIPBL IKBIP BRCA2 SFRP2 CASP3 BRCC3 BLM TP53BP1 ERCC6 ATM XRCC5 XRCC4
GO_SODIUM_ION_TRANSMEMBRANE_TRANSPORT	0.169059	0.556163	0.132846	-0.247295	-1.1416	169	HCN2 ATP1A3 CACNA1I ASIC3 CACNA1G NETO2 SCNN1D CACNA1H TESC ATP4B SCN2A SLC8A2 WNK2 NOS1 TRPM5 SLC6A11 SCN8A SLC6A13 FXYD4 SLC4A5 RANGRF SLC5A2 DNM2 HCN4
GO_VITAMIN_D_METABOLIC_PROCESS	0.169683	0.556163	0.160801	0.409791	1.27251	21	IL1B TNF CYP11A1 LRP2 CYP24A1 IFNG FGFR1 LGMN FGF23 CYP27A1 CYP3A4 CYP27B1 CUBN
GO_REGULATION_OF_DIGESTIVE_SYSTEM_PROCESS	0.170843	0.55834	0.160801	0.338839	1.20706	36	OXTR HAMP ABCG8 SGK1 OXT NR1H3 WNK3
GO_B_CELL_HOMEOSTASIS	0.171111	0.558506	0.158514	0.359527	1.23284	29	HIF1A TNFSF13B CD74 TNFAIP3 BCL2L11 TNFRSF13B MIR17HG RC3H2 GAPT SOS1 CASP3 TNFRSF13C RC3H1 MEF2C
GO_POSITIVE_REGULATION_OF_CYTOKINE_SECRETION	0.171021	0.558506	0.164406	0.290979	1.18992	65	IL6 SAA1 IL10 AGTR2 IFIH1 LRRK2 TNF AKAP12 HAVCR2 IL1A MMP8 IFNG CSF1R CLEC6A P2RX7 DRD2 DDX58 CD14 IL26 ALOX15B IL1RL1 CHIA GLMN CLEC9A LGALS9 CRTAM
GO_CELLULAR_RESPONSE_TO_STEROID_HORMONE_STIMULUS	0.171504	0.559068	0.173748	0.226009	1.11824	200	NR4A3 NKX3-1 ABCC2 YWHAH ACOD1 AGTR2 NPC1 ESR1 DNAAF4 FBXO32 ANXA1 DAB2 NCOA4 SERPINF1 TMF1 STC1 UFM1 RNF6 RHOA PPARA USP8 NR2E1 ZFP36 ESRRG AR BCL2L11 FOXO3 TRIP4 PMEPA1 EP300 UFL1 CLOCK GPAM UBE3A UBE2L3 TP63 TFPI RUNX1 SRD5A1 CBFB ERRFI1 CNOT1 RNF14 LATS1 DDX17 GJB2 DDX5 JAK2 ADTRP
GO_NEGATIVE_REGULATION_OF_MORPHOGENESIS_OF_AN_EPITHELIUM	0.17161	0.559068	0.154191	0.437504	1.26051	15	STAT1 TACSTD2 TNF CTNNB1 SULF1 CLASP2
GO_REGULATION_OF_NUCLEOTIDE_BINDING_OLIGOMERIZATION_DOMAIN_CONTAINING_SIGNALING_PATHWAY	0.171548	0.559068	0.153159	0.513118	1.31252	10	BIRC3 TNFAIP3 ERBIN XIAP PTPN22 BIRC2 TLR4
GO_PEPTIDYL_PROLINE_HYDROXYLATION	0.172084	0.560256	0.145516	-0.449196	-1.26427	16	EGLN1 P4HB P4HA1 P3H2 P3H1 ERO1B P3H3 CRTAP P4HTM ERO1A EGLN3 PRDX4 P4HA2
GO_MAMMARY_GLAND_ALVEOLUS_DEVELOPMENT	0.17321	0.563207	0.160801	0.418178	1.26167	19	TNFSF11 AREG PRLR ESR1 HIF1A AR
GO_SKELETAL_SYSTEM_MORPHOGENESIS	0.173167	0.563207	0.129443	-0.236951	-1.12893	219	HOXA11 HOXD10 HOXA9 SLC39A3 HOXD3 COL2A1 HOXB9 DLX2 HOXD4 HOXD8 BMP6 HOXB2 WNT9B WNT10B HOXD9 NLE1 IFITM5 HOXA7 HOXB8 HOXA6 GSC ACAN LTBP3 BARX2 SCX NPPC NDST1 ANKRD11 HOXC9 HOXB5 INPPL1 NOG RFLNB SMPD3 LRP5 FOXC2 DSCAML1 WWOX SP5 MEGF8 OSR1 IHH THRA HOXB3 PKD1 SATB2 SKI CYP26B1 PHOSPHO1 MEF2D COL13A1 EIF4A3 HOXA5 FGFR3 AXIN2 TBX1 HOXB4 HOXA2 RIPPLY2 INSIG1 ACVR2B MMP16 ANXA6 HOXA3 HYAL2 SFRP1 NA…
GO_PROTEIN_FOLDING	0.173437	0.563589	0.129443	-0.236655	-1.12582	218	RGS7 CDC37 PRKCSH GNB2 SGTA MOGS TOR2A TBCC HSPA2 AIP SNRNP70 GNAZ GNAO1 DNAJC4 FKBP8 QSOX2 UBXN1 UNC45A CCT7 NPPC TOR1A ERP29 CSNK2B PFDN5 CSNK2A1 CRYAB ENGASE TOR1B HSP90AB2P GAK LTBP4 PDIA2 TBCD NUDCD3 FKBP1A CALR PSMC1 GRPEL1 CCT6A PDRG1 HSPBP1 BAG1 P4HB CCT4 PPIA GANAB PFDN6 TRAP1 DNLZ GNB1 HSPA5 RUVBL2 PFDN2 DNAJA3 GRN DNAJC5 NFYC QSOX1 PDIA5 SIL1 WFS1 PDIA4 FKBP9
GO_LACTATE_METABOLIC_PROCESS	0.173729	0.564179	0.153159	0.434493	1.25184	15	HIF1A PER2 LDHD LDHC PNKD TIGAR PFKFB2
GO_CGMP_METABOLIC_PROCESS	0.174242	0.565489	0.143759	-0.439197	-1.25772	17	PDE9A NPPC PDE2A NPR1 PDE5A NPR2 RORA NPPB PDE10A NPPA PDE1A GUCY1B1
GO_CELLULAR_RESPONSE_TO_IRON_ION	0.174569	0.566028	0.154191	0.484414	1.26665	11	TF HMOX1 SLC40A1 ATP7A
GO_NEGATIVE_REGULATION_OF_CHROMOSOME_ORGANIZATION	0.174629	0.566028	0.132846	-0.259703	-1.15294	131	WDR5 NOC2L ANAPC15 OTUB1 PIH1D1 ACD XRCC3 NAA10 PHF2 XRCC1 HNRNPA1 BCOR PHF1 MAD1L1 MAD2L2 UCN JARID2 MLLT6 OTUB2 KLHL22 SET THAP7 CTC1 CDT1 SPHK2 MCM2 CTBP1 NAT10 SKI HNRNPC SLX1A AURKB TET1 SUPT6H ESPL1 EZHIP KDM3A
GO_CELLULAR_RESPONSE_TO_RETINOIC_ACID	0.175043	0.566711	0.13649	-0.305945	-1.19188	66	BRINP2 TESC HTRA2 PHB2 AQP1 WNT9B WNT10B NDUFA13 WNT8B WNT6 PCK1 TWF2 EPHA3 FZD10 PTK2B OSR1 CYP26B1 PTK6 LTK TBX1 HOXA2 SNW1 PAX2
GO_FORMATION_OF_PRIMARY_GERM_LAYER	0.175439	0.566711	0.166934	0.243956	1.13033	120	NR4A3 LEO1 COL11A1 EYA2 DUSP5 MIXL1 ACVR1 PRKAR1A ITGAV COL5A2 DUSP2 CDC73 HMGA2 ITGB3 MESP2 FN1 EYA1 MMP14 TRIM15 MMP8 SMAD3 DUSP4 MMP2 CTNNB1 KLF4 TBX19 KDM6A SFRP2 FGFR1 INHBA ITGB4 LAMA3 TBX20 APELA ITGB1 SETD2 SOX7 WNT11 DUSP1 SMAD1
GO_NEGATIVE_REGULATION_OF_AMYLOID_BETA_FORMATION	0.175503	0.566711	0.140406	-0.46076	-1.27323	14	PIN1 CHRNA7 HAP1 BIN1 GGA3
GO_POSITIVE_REGULATION_OF_CHROMOSOME_ORGANIZATION	0.175355	0.566711	0.129443	-0.243522	-1.13224	177	MAP2K7 AKAP8L WDR5 PNKP SIRT6 NOS1 TRIM28 PHF19 PIH1D1 BRD4 ACD AKAP8 NELFE ANAPC11 HNRNPA1 PRDM12 C6orf89 PRKD2 CCT7 PHF1 MECP2 JARID2 DMRTC2 PINK1 TP53 CDK9 CDT1 NUMA1 CHTOP SPHK2 CCT6A RPS6KA4 CTBP1 CCT4 TADA2B KAT7 ARRB1 ZBTB7B ANAPC5 PAF1 SART3 FEN1 RUVBL2 BRD7 MAPK3 DKC1 SLX1A AURKB TET1 SNW1 ESPL1 WDR61 RTF1 PAXIP1 RNF40 TAL1
GO_POSITIVE_REGULATION_OF_PROTEIN_TARGETING_TO_MITOCHONDRION	0.175439	0.566711	0.137251	-0.358568	-1.21809	32	TOMM7 UBE2J2 GSK3A HTRA2 UBL5 BAP1 PINK1 SAE1 RAC2 ARIH2 RNF31
GO_REGULATION_OF_HUMORAL_IMMUNE_RESPONSE_MEDIATED_BY_CIRCULATING_IMMUNOGLOBULIN	0.175214	0.566711	0.153159	0.474675	1.28247	12	TNF FCGR2B FCER2 CR1
GO_NEGATIVE_REGULATION_OF_LIPID_TRANSPORT	0.175947	0.56743	0.156312	0.362566	1.23897	28	AGTR2 ABCG8 APOC2 ITGAV NR1H3 APOC3 ITGB3 PLA2G10 THBS1
GO_REGULATION_OF_STEROL_TRANSPORT	0.175926	0.56743	0.159647	0.311141	1.20386	51	NUS1 PLTP SCP2 ABCG8 APOC2 ABCA1 NFKBIA ANXA2 NR1H3 APOC3
GO_DEFENSE_RESPONSE_TO_GRAM_NEGATIVE_BACTERIUM	0.176471	0.568049	0.160801	0.30275	1.20615	58	IL6 CXCL6 PRB3 LYZ IL12B LTF DEFB1 IL22RA1 IL23R S100A7 RNASE7 OPTN IGHM NOS2 RNASE3 DMBT1 NLRP10
GO_NEGATIVE_REGULATION_OF_ORGANELLE_ORGANIZATION	0.176471	0.568049	0.123842	-0.222729	-1.12497	384	MAPT SPTB APC2 TRIM9 MAP6D1 PRELID1 ADD2 WDR5 HTRA2 AURKAIP1 TMEFF2 NOC2L ANAPC15 TOM1L2 INPP5K OTUB1 PIH1D1 ACD BNIP3 XRCC3 ARAP1 NAA10 GMFG PHF2 XRCC1 MAP2 HNRNPA1 RNF41 ARHGEF2 AKT1 DNM2 EML2 ARHGEF18 SPTBN5 BCOR PHF1 MAD1L1 MAD2L2 WAS UCN JARID2 MLLT6 TWF2 OTUB2 KLHL22 FLII SET THAP7 PINK1 CTC1 CDK10 TP53 FZD9 MUL1 CORO1A CARMIL2 TBCD CDT1 GPX1 CORO1B TBC1D30 TBC1D7 SPHK2 SHANK1 MCM2 TMSB15B …
GO_UV_PROTECTION	0.176259	0.568049	0.138805	-0.472277	-1.27763	13	SDF4 ERCC2 MC1R GPX1 FEN1 ERCC1
GO_DNA_REPLICATION_INITIATION	0.178253	0.569278	0.137251	-0.344964	-1.21641	38	WDR18 CDC34 MCM7 LRWD1 POLA2 WRNIP1 POLE CDT1 MCM2 KAT7 ORC6 POLE2 MCM3 ORC1
GO_DOUBLE_STRAND_BREAK_REPAIR_VIA_BREAK_INDUCED_REPLICATION	0.177903	0.569278	0.141225	-0.493577	-1.29348	12	MCM7 GINS2 MCM2 MUS81 GINS4 MCM3 MCM6 MCM4 CDC45 CDC7
GO_GLYCEROLIPID_BIOSYNTHETIC_PROCESS	0.178295	0.569278	0.126876	-0.232214	-1.12712	258	DGAT1 PEMT PTDSS2 PGAP2 AGPAT2 PNPLA2 AGPAT1 DGKZ CRLS1 DGKQ INPP5K ABHD8 LPCAT1 GPAA1 DGKD PTDSS1 PCTP NR1H2 SLC44A2 PIGL HDHD5 DGAT2 PIGS PIGH PGS1 LPCAT4 ETNK2 ACHE PCK1 PLA2G4B CTDNEP1 CPNE6 CDIPT CSNK2B PLD6 INPPL1 PIP5K1C CSNK2A1 DGKG PIK3R2 CDS2 DPM2 APOA2 PDGFA ARF1 FPR2 DPM3 MTMR4 STARD10 FITM2 PIGQ PITPNM1 GPLD1
GO_MEMBRANE_DISASSEMBLY	0.17782	0.569278	0.142901	-0.4476	-1.25978	16	AKAP8L DCTN1 CTDNEP1 PRKCA NDEL1 NEK9 CCNB2 PAFAH1B1
GO_NEGATIVE_REGULATION_OF_INTERFERON_GAMMA_PRODUCTION	0.177677	0.569278	0.157403	0.337454	1.20212	36	IL20RB IL10 LGALS9B HAVCR2 CD274 ZC3H12A PDCD1LG2 AXL PGLYRP3 LGALS9C HLA-DRB1 INHBA
GO_NEGATIVE_REGULATION_OF_ION_TRANSMEMBRANE_TRANSPORT	0.177778	0.569278	0.164406	0.263052	1.15445	91	KCNE5 HECW1 HAMP SESTD1 KCNRG SUMO1 KCNE4 SLC30A1 GOPC SRI CALM2 CLIC2 EPHB2 SLC43A2 KCNE1B RRAD SLN CAB39 GSTO1 THBS1 SLC9A3R1 KCNE1 ARL6IP5 FMR1 KEL DRD2
GO_NUCLEOSIDE_DIPHOSPHATE_METABOLIC_PROCESS	0.177236	0.569278	0.130777	-0.252985	-1.14222	149	ALDOC NME3 OGDHL AK5 ENO2 ENO1 SIRT6 ENTPD2 GAPDH HDAC4 TPI1 PFKM PGAM1 GALK1 FBP1 ZBTB7A POM121C BAD MLXIPL GPI HK1 NME2P1 NUDT18 NUP62 GUK1 ENTPD8 NUP214 PFKL HK2 OGDH NME4 NUP210
GO_POSTTRANSLATIONAL_PROTEIN_TARGETING_TO_ENDOPLASMIC_RETICULUM_MEMBRANE	0.178058	0.569278	0.138022	-0.47044	-1.27266	13	SGTA GET3 SEC61G SEC61A1 HSPA5 SEC61B CHMP4A
GO_POTASSIUM_ION_HOMEOSTASIS	0.177215	0.569278	0.138805	-0.375589	-1.22458	28	SLC12A9 ATP1A3 KCNH2 ATP4B
GO_REGULATION_OF_PROTEIN_POLYMERIZATION	0.178125	0.569278	0.127505	-0.233767	-1.11685	223	MAPT SPTB RPS3 ADD2 ACTR3B ARPC1B FCHSD1 DBNL DBN1 RANGRF GMFG MAP2 WASH3P DCTN1 WASF3 TRIM27 CCL24 EML2 TTBK1 SPTBN5 MECP2 BIN1 HAX1 WAS CDC42EP5 TWF2 FLII PINK1 WHAMMP3 ABL1 PSRC1 PTK2B CORO1A MLST8 CARMIL2 TBCD NUMA1 FES CORO1B COTL1 ARF1 PRUNE1 ARFIP2 TMSB15B ARPC1A SPTBN4 KANK1 PREX1 MAP1B ESAM BRK1 CAMSAP3 EVL SPTBN1 KANK3 HCLS1 TPPP BAIAP2L2 SSH3 VDAC2 TUBB4A PRKCD STMN2 NCK2 SPTAN1 FKBP4 …
GO_REGULATION_OF_RESPIRATORY_GASEOUS_EXCHANGE	0.176991	0.569278	0.137251	-0.409129	-1.24534	20	NLGN3 GRIN1 MTG2 MECP2 NLGN1 APLN PBX3 MTG1 NLGN2
GO_REGULATION_OF_TOLL_LIKE_RECEPTOR_2_SIGNALING_PATHWAY	0.177824	0.569278	0.15017	0.508804	1.30149	10	ACOD1 TNFAIP3 TLR6 PJA2 TLR1 F2RL1
[truncated: 3,525 more rows]
