# Supplementary material for: Gene expression signatures as candidate biomarkers of response to PD-1 blockade in non-small cell lung cancers
Source: PLoS One. 2021 Nov 29;16(11):e0260500. doi: 10.1371/journal.pone.0260500 (PMC8629226; doi:10.1371/journal.pone.0260500)
Supplement: S6 Table — (XLSX) [file pone.0260500.s032.xlsx]

## Sheet: FGSEA_GO.Pre-WB.LUAD
pathway	pval	padj	log2err	ES	NES	size	leadingEdge
GO_RESPONSE_TO_INTERFERON_GAMMA	6.29331e-22	2.96792e-18	1.21254	0.562235	2.93936	174	OASL PARP9 PARP14 HLA-DPA1 SP100 GBP4 CCL23 GBP1 CALCOCO2 NUB1 OAS2 SNCA STAT1 KYNU TRIM5 OAS1 GBP3 GBP5 SOCS1 MT2A OAS3 GCH1 NMI HLA-DRA TRIM21 GBP2 TRIM22 IRF7 JAK2 GBP6 CDC42EP4 CASP1 HLA-DRB1 ARG1 BST2 CCL2 IFITM3 CDC42 IRF2 LGALS9 ACTR3 ACOD1 PML IRF1 KIF5B TLR3 STXBP3 HLA-DRB5 SHFL VAMP3 TLR4 HLA-E IFNGR1 HLA-DQB1 HLA-B ACTR2 CCL19 SUMO1 CD58
GO_RESPONSE_TO_VIRUS	1.45393e-21	3.42837e-18	1.20398	0.463048	2.58346	297	OASL BNIP3L IFIT1B SAMHD1 PARP9 RIOK3 IFIT3 IFIH1 HERC5 EIF2AK2 IFIT2 DDX60 DDX58 ISG15 GBP1 IFIT5 OAS2 AIM2 IFIT1 STAT1 CXCL10 TRIM5 OAS1 GBP3 DTX3L RSAD2 OAS3 RTP4 FGL2 IFI6 PLSCR1 MX1 BCL2L1 IFI16 DHX58 NT5C3A TRIM22 IRF7 SRC ZC3HAV1 IFI44L ADAR IFI44 TLR7 ODC1 CLU CGAS TRIM6 BST2 STAT2 IFITM3 VWCE ZBP1 IRF2 LGALS9 RNASEL IFI27 ACOD1 SELENOK PML BIRC2 IRF1 MX2 TLR3 DDX1 ILRUN MOV10 SHFL ELMOD2…
GO_DEFENSE_RESPONSE_TO_VIRUS	1.14419e-20	1.79866e-17	1.17789	0.51019	2.74987	222	OASL BNIP3L IFIT1B SAMHD1 PARP9 RIOK3 IFIT3 IFIH1 HERC5 EIF2AK2 IFIT2 DDX60 DDX58 ISG15 GBP1 IFIT5 OAS2 AIM2 IFIT1 STAT1 CXCL10 TRIM5 OAS1 GBP3 DTX3L RSAD2 OAS3 RTP4 FGL2 IFI6 PLSCR1 MX1 BCL2L1 IFI16 DHX58 NT5C3A TRIM22 IRF7 ZC3HAV1 IFI44L ADAR TLR7 CGAS TRIM6 BST2 STAT2 IFITM3 ZBP1 IRF2 RNASEL IFI27 ACOD1 SELENOK PML BIRC2 IRF1 MX2 TLR3 DDX1 ILRUN MOV10 SHFL ELMOD2 RNASE2 ISG20 LSM14A CXCL9 TBK1…
GO_REGULATION_OF_RESPONSE_TO_BIOTIC_STIMULUS	2.73845e-20	3.22864e-17	1.16018	0.419565	2.39077	362	SAMHD1 PARP9 PARP14 RIOK3 HERC5 DDX60 DDX58 AIM2 IFIT1 STAT1 TRIM5 OPTN PSME4 USP18 GBP5 DTX3L SOCS1 FGL2 TRAFD1 PLSCR1 NMI PRDX2 PSMC2 IFI16 DHX58 SERPING1 IRF7 SRC SERPINB9 JAK2 HAVCR2 PIK3R6 SCIMP UBE2K ADAR PSMF1 RIPK2 SLAMF8 CUL1 ARG1 CGAS TRIM6 CLEC4D PSMB9 PSMB8 HMGB2 PSME2 ZBP1 LGALS9 RNASEL TYRO3 ACOD1 SELENOK CD274 MNDA BIRC2 IRF1 TRIB1 ILRUN PSMD1 PSMB10 CLEC10A MR1 ELMOD2 CD36 PSMD6 P…
GO_ANTIGEN_PROCESSING_AND_PRESENTATION	5.91278e-20	5.54048e-17	1.15122	0.506851	2.74076	218	CTSL HLA-DPA1 CTSE PSME4 RILP FGL2 KIF11 PSMC2 TAP2 HLA-DRA CTSS KIF4A PDIA3 TAP1 PSMF1 HLA-DRB1 KIF23 DYNC1LI1 RAB10 PSMB9 SNAP23 PSMB8 ACTR10 PSME2 AP1M2 ITGB5 SEC24D KIF3C PSMD1 PSMB10 MR1 HLA-DRB5 RAB6A CD36 PSMD6 VAMP3 AP2S1 PSMD5 CHUK HLA-DMA HLA-E CD209 CAPZA1 PSME1 RAB8B KIF2A DYNC1I2 HLA-DQB1 CYBB KIF15 DYNLL2 HLA-B PSMA4 CCL19 PSAP AP1S2 PSMD10 RAB27A AP2M1 PSMA2 DYNLL1 CENPE CTSH PSMD1…
GO_FC_RECEPTOR_SIGNALING_PATHWAY	7.04895e-20	5.54048e-17	1.15122	0.493423	2.67232	232	DOCK1 PSME4 IGHG1 PSMC2 SRC IGHG4 IGLV6-57 HSP90AA1 PSMF1 CUL1 IGLV3-27 IGLV3-1 TEC CLEC4D PSMB9 PSMB8 LIMK1 CDC42 PSME2 ACTR3 BTK IGHE FCGR3A ARPC5 IGLV3-21 PSMD1 PSMB10 ABI1 ARPC3 IGHV2-70 PSMD6 PSMD5 CHUK IGLV1-47 IGLC2 BCL10 PSME1 CLEC4E PIK3CA IGHG2 IGLV1-40 ACTR2 IGKV2-30 PSMA4 RAP1A PSMD10 IGLV7-43 IGHV3-23 ARPC2 IGHG3 PRKCE LCP2 PAK1 PSMA2 WIPF1 PSMD12 IGHV3-13 PSMB2 SKP1 PIK3CB PSMD13 PA…
GO_ANTIGEN_PROCESSING_AND_PRESENTATION_OF_PEPTIDE_ANTIGEN	2.27441e-18	1.5323e-15	1.10534	0.519332	2.72799	183	CTSL HLA-DPA1 CTSE PSME4 RILP KIF11 PSMC2 TAP2 HLA-DRA CTSS KIF4A PDIA3 TAP1 PSMF1 HLA-DRB1 KIF23 DYNC1LI1 PSMB9 SNAP23 PSMB8 ACTR10 PSME2 AP1M2 ITGB5 SEC24D KIF3C PSMD1 PSMB10 MR1 HLA-DRB5 CD36 PSMD6 VAMP3 AP2S1 PSMD5 CHUK HLA-DMA HLA-E CD209 CAPZA1 PSME1 KIF2A DYNC1I2 HLA-DQB1 CYBB KIF15 DYNLL2 HLA-B PSMA4 AP1S2 PSMD10 AP2M1 PSMA2 DYNLL1 CENPE PSMD12 HLA-DPB1 PSMB2 CAPZA2 PSMD13 PSMD7 HLA-C FCG…
GO_PHAGOCYTOSIS	1.39728e-17	8.23698e-15	1.07687	0.4076	2.31392	341	DOCK1 TGM2 RHOBTB1 EIF2AK1 IGHG1 SNX3 SRC ATG3 IGHG4 IGLV6-57 HSP90AA1 ALOX15 CEBPE FCN2 IGLV3-27 IGLV3-1 CCL2 LIMK1 CDC42 SFTPD ACTR3 TYRO3 RAB39A ANXA1 IGHE IGHA1 IGHV3-20 MSR1 FCGR3A ARPC5 IGLV3-21 ABI1 ANO6 ARPC3 IGHV2-70 CD36 PTEN TLR4 KIAA1109 VAMP7 ICAM5 IGLV1-47 IGHV3-21 RAB5A IGLC2 IGHV3-43 IGHV6-1 PIK3CA IGHG2 IGLV1-40 MYD88 ACTR2 ITGB1 IGKV2-30 C2 RAP1A IGLV7-43 RAB27A IL15 PEAR1 IGHV3…
GO_MYELOID_CELL_DIFFERENTIATION	1.75168e-17	9.17881e-15	1.07687	0.398617	2.27727	367	BPGM AHSP SOX6 GATA1 EPB42 FAM210B ISG15 STAT1 TRIM10 TRIM58 SLC4A1 TAL1 BATF2 EIF2AK1 KAT2B LGALS3 CA2 GPR137B IFI16 KLF1 PIP4K2A IRF7 PIR IL34 LRRC17 CLEC1B SRC GNAS DMTN JAK2 ALAS2 ADAR UBASH3B CEBPE MITF HLA-DRB1 DYRK3 HIF1A FBN1 RHAG PITHD1 CDC42 HMGB2 NKAP FAXDC2 MEIS1 MPIG6B CSF1R PML C1QC DNASE2 TESC LILRB4 MAFB ANXA2 TRIB1 TLR3 MTURN CASP3 ABI1 CD101 VPS33A MOV10 TMOD3 RB1 NDFIP1 PF4 TLR…
GO_REGULATION_OF_HEMOPOIESIS	3.55265e-17	1.67543e-14	1.06721	0.375923	2.15799	422	GATA1 CD86 EIF2AK2 FAM210B ISG15 GFI1B STAT1 HES1 TRIM58 PSME4 TAL1 KAT2B SOCS1 LGALS3 FGL2 CA2 GPR137B PRDX2 PSMC2 IRF7 IL34 LRRC17 GNAS PIK3R6 PIM1 FBXO7 MYB UBASH3B PSMF1 RIPK2 SLAMF8 MITF HLA-DRB1 HIF1A FBN1 PSMB9 PSMB8 PNP PITHD1 HMGB2 PSME2 NKAP LGALS9 FAXDC2 BTK MEIS1 ANXA1 C1QC IRF1 TESC LILRB4 MAFB TRIB1 TLR3 LMO2 MTURN TMEM176B PSMD1 PSMB10 CD101 TMEM176A MOV10 PSMD6 RB1 NDFIP1 PF4 PSMD…
GO_RESPONSE_TO_TYPE_I_INTERFERON	5.55789e-17	2.38282e-14	1.05746	0.663812	3.04917	81	OASL SAMHD1 IFI35 IFIT3 SP100 IFIT2 ISG15 OAS2 IFIT1 STAT1 OAS1 USP18 RSAD2 OAS3 IFI6 MX1 GBP2 IRF7 UBE2K ADAR TRIM6 BST2 PSMB8 STAT2 IFITM3 ZBP1 IRF2 RNASEL IFI27 IRF1 MX2 SHFL ISG20 LSM14A HLA-E TBK1 MYD88 HLA-B XAF1 PTPN1 ABCE1
GO_INTERFERON_GAMMA_MEDIATED_SIGNALING_PATHWAY	1.69337e-16	6.65495e-14	1.04763	0.636918	2.94648	86	OASL PARP9 PARP14 HLA-DPA1 SP100 GBP1 OAS2 STAT1 TRIM5 OAS1 SOCS1 MT2A OAS3 NMI HLA-DRA TRIM21 GBP2 TRIM22 IRF7 JAK2 HLA-DRB1 ARG1 IRF2 PML IRF1 HLA-DRB5 HLA-E IFNGR1 HLA-DQB1 HLA-B SUMO1
GO_REGULATION_OF_INNATE_IMMUNE_RESPONSE	4.13741e-16	1.50093e-13	1.0377	0.427646	2.34997	272	SAMHD1 PARP9 PARP14 RIOK3 AIM2 STAT1 TRIM5 PSME4 USP18 GBP5 SOCS1 TRAFD1 PLSCR1 NMI PSMC2 IFI16 DHX58 SERPING1 IRF7 SRC SERPINB9 JAK2 HAVCR2 PIK3R6 UBE2K ADAR PSMF1 SLAMF8 CUL1 ARG1 CGAS TRIM6 CLEC4D PSMB9 PSMB8 HMGB2 PSME2 ZBP1 LGALS9 RNASEL TYRO3 ACOD1 MNDA BIRC2 IRF1 PSMD1 PSMB10 CLEC10A PSMD6 PSMD5 TLR4 CHUK LSM14A HLA-E CD209 IFNGR1 TBK1 BCL10 PSME1 CLEC4E CLEC6A NRAS POLR3C DUSP10 HLA-B PSM…
GO_POSITIVE_REGULATION_OF_RESPONSE_TO_EXTERNAL_STIMULUS	9.66151e-16	3.25455e-13	1.01754	0.367856	2.1238	425	IDO1 PARP9 RIOK3 DDX60 AIM2 SNCA CXCL10 TRIM5 SNW1 OPTN PSME4 TGM2 GBP5 PLSCR1 PSMC2 IFI16 DHX58 IRF7 IL34 SRC JAK2 HAVCR2 SCIMP UBE2K PSMF1 TLR7 FKBP1B RIPK2 CUL1 ARG1 CGAS TRIM6 BMPR2 CLEC4D PSMB9 PSMB8 HMGB2 PSME2 ZBP1 LGALS9 BTK ACOD1 CSF1R MNDA TLR3 PSMD1 PSMB10 ANO6 CLEC10A PSMD6 C3AR1 PSMD5 TLR4 CHUK VAMP7 CSF1 PDE2A LSM14A CTSC HLA-E PIK3CG CD209 SNX4 TBK1 BCL10 P2RY12 PSME1 CLEC4E CASR T…
GO_FC_EPSILON_RECEPTOR_SIGNALING_PATHWAY	3.91766e-15	1.23171e-12	0.996986	0.505759	2.63402	164	PSME4 PSMC2 IGLV6-57 PSMF1 CUL1 IGLV3-27 IGLV3-1 TEC PSMB9 PSMB8 PSME2 BTK IGHE IGLV3-21 PSMD1 PSMB10 IGHV2-70 PSMD6 PSMD5 CHUK IGLV1-47 IGLC2 BCL10 PSME1 PIK3CA IGLV1-40 IGKV2-30 PSMA4 PSMD10 IGLV7-43 IGHV3-23 LCP2 PAK1 PSMA2 PSMD12 IGHV3-13 PSMB2 SKP1 PIK3CB PSMD13 PAK2 PSMD7 LILRA4 IGLV2-14 GRB2 PSMD4 IGHV3-48 PSMA5 IGKC IGHV3-30 IGHV3-33 IGLV1-44 SOS1 IGHV2-5 PSMD14 IGLV3-25 IGKV3D-11 IGHV4-3…
GO_VIRAL_LIFE_CYCLE	5.74327e-15	1.69283e-12	0.996986	0.399312	2.25108	314	CTSL SCARB2 OASL CD86 EIF2AK2 ISG15 IFIT5 OAS2 IFIT1 TRIM10 TRIM5 OAS1 SLC1A5 RSAD2 OAS3 STOM TSG101 NEDD4L PLSCR1 CDK1 UBB MX1 IFI16 TRIM21 TRIM22 LAMP3 TOP2A SNX3 CTSB ZC3HAV1 ADAR VAPA UBA52 HLA-DRB1 TRIM6 BST2 CCL2 IFITM3 CHMP5 SIGLEC1 CDC42 LGALS9 RNASEL IFI27 VTA1 TYRO3 ITGB5 PML HTATSF1 SHFL ROCK2 CHMP2B ISG20 KPNB1 RAB1A RANBP2 PPID VPS4B CLEC5A RAB5A TRIM14 CD209 DEK PARP10 TOP2B RAD23A …
GO_IMMUNE_RESPONSE_REGULATING_SIGNALING_PATHWAY	9.08732e-15	2.52093e-12	0.986546	0.34726	2.02063	474	HLA-DPA1 DOCK1 GBP1 PSME4 IGHG1 LGALS3 PLSCR1 PLCL2 PSMC2 HLA-DRA SRC IGHG4 IGLV6-57 HSP90AA1 PSMF1 RIPK2 CUL1 HLA-DRB1 FPR3 CD24 BTNL10 IGLV3-27 IGLV3-1 TEC CLEC4D PSMB9 PSMB8 LIMK1 CDC42 PSME2 ACTR3 BTK IGHE MNDA IGHA1 IGHV3-20 LILRB4 EIF2B3 FCGR3A ARPC5 FYB1 IGLV3-21 PSMD1 PSMB10 DUSP3 ABI1 CLEC10A HLA-DRB5 ARPC3 IGHV2-70 PSMD6 KLHL6 C3AR1 PSMD5 TNFRSF21 CHUK BMX IGLV1-47 IGHV3-21 CD209 IGLC2 …
GO_COTRANSLATIONAL_PROTEIN_TARGETING_TO_MEMBRANE	3.53019e-14	9.24911e-12	0.965328	-0.608767	-2.51825	101	RPL10 RPL10A RPS3 RPL7A RPL23A RPS5 RPL36 RPL13 RPS19 RPL18A RPL22 RPS4X RPS16 RPS3A RPL18 SEC61A2 RPSA RPS28 RPL37A RPL13A RPLP0 RPL19 RPL3 RPL14 RPS6 RPS8 RPS18 RPL5 RPS2 TRAM2 RPL36A RPL8 RPLP2 RPL29 RPL28 RPS21 RPLP1 RPL32 RPS27A RPL37 RPS17 RPL38 RPS15A RPL4 RPL15 RPL9 RPS14 RPS23 RPS20 RPS15 RPS29 RPS7 RPS13 RPL27A RPS25 RPL39 RPL35 RPS9 RPL6 RPL27 RPS11 RPS10 RPL41 RPL24 RPS27 RPL34 RPL30 …
GO_POSITIVE_REGULATION_OF_DEFENSE_RESPONSE	1.73757e-13	4.31284e-11	0.943632	0.38292	2.16012	318	IDO1 PARP9 RIOK3 DDX60 AIM2 SNCA TRIM5 OPTN PSME4 TGM2 GBP5 PLSCR1 PSMC2 IFI16 DHX58 IRF7 SRC JAK2 HAVCR2 UBE2K PSMF1 TLR7 RIPK2 CUL1 ARG1 CGAS TRIM6 CLEC4D PSMB9 PSMB8 HMGB2 PSME2 ZBP1 BTK MNDA TLR3 PSMD1 PSMB10 CLEC10A PSMD6 PSMD5 TLR4 CHUK VAMP7 PDE2A LSM14A CTSC HLA-E PIK3CG CD209 SNX4 TBK1 BCL10 PSME1 CLEC4E TNIP1 CLEC6A NRAS POLR3C MYD88 PSMA4 OSMR PSMD10 IL15 LRRK2 PAK1 PSMA2 PSMD12 PSMB2 …
GO_ANTIGEN_PROCESSING_AND_PRESENTATION_OF_PEPTIDE_ANTIGEN_VIA_MHC_CLASS_I	1.96707e-13	4.53719e-11	0.943632	0.573218	2.70577	97	PSME4 PSMC2 TAP2 PDIA3 TAP1 PSMF1 PSMB9 SNAP23 PSMB8 PSME2 ITGB5 SEC24D PSMD1 PSMB10 MR1 CD36 PSMD6 VAMP3 PSMD5 CHUK HLA-E PSME1 CYBB HLA-B PSMA4 PSMD10 PSMA2 PSMD12 PSMB2 PSMD13 PSMD7 HLA-C FCGR1A NCF2 PSMD4 PSMA5 PSMD14 TAPBPL CLEC4A ITGAV SEC23A PSMB1 PSMC3 PSMB6 PSMA3 ERAP1 PSMD11 PSMA1 B2M SEC24A MFSD6 NCF1 PSMC6 SAR1B SEC31A CALR PSMC1 PSMC4
GO_POSITIVE_REGULATION_OF_RESPONSE_TO_BIOTIC_STIMULUS	2.02038e-13	4.53719e-11	0.943632	0.439296	2.37547	218	PARP9 RIOK3 DDX60 AIM2 TRIM5 OPTN PSME4 GBP5 PLSCR1 PSMC2 IFI16 DHX58 IRF7 SRC HAVCR2 SCIMP UBE2K PSMF1 RIPK2 CUL1 ARG1 CGAS TRIM6 CLEC4D PSMB9 PSMB8 HMGB2 PSME2 ZBP1 ACOD1 CD274 MNDA PSMD1 PSMB10 CLEC10A MR1 PSMD6 PSMD5 TLR4 CHUK LSM14A HLA-E CD209 TBK1 BCL10 PSME1 CLEC4E CLEC6A NRAS POLR3C PSMA4 PSMD10 PAK1 PSMA2 PSMD12 PSMB2 SKP1 PSMD13 PAK2 PSMD7 AP1G1 PSMD4 PSMA5 KRAS PSMD14 XRCC5 KIR2DL4 F2…
GO_RECEPTOR_MEDIATED_ENDOCYTOSIS	2.66514e-13	5.71309e-11	0.932595	0.392751	2.1626	283	CTSL SCARB2 BMP2K SNCA HBB TFR2 HBA1 MX1 CD9 SPARC HBA2 IGLV6-57 HSP90AA1 CLU ARF6 IGLV3-27 IGLV3-1 DAB2 SGIP1 SIGLEC1 MKLN1 SFTPD APOL1 GRK3 IGHA1 MSR1 ANXA2 MX2 CD2AP VLDLR IGLV3-21 HIP1 ITGA4 IGHV2-70 ITSN1 CD36 AP2S1 ANKRD13A EGF IGLV1-47 PPT1 RAB5A DNAJC6 IGLC2 CACNG8 HSP90B1 IGLV1-40 ITGB1 FNBP1L IGKV2-30 CCL19 HSPH1 IGLV7-43 SCARF1 FMR1 IGHV3-23 ARRB1 AP2M1 PICALM AP4E1 SCYL2 SYT11 IGHV3-1…
GO_ESTABLISHMENT_OF_PROTEIN_LOCALIZATION_TO_ENDOPLASMIC_RETICULUM	3.20879e-13	6.57942e-11	0.932595	-0.571043	-2.43322	116	RPL10 RPL10A RPS3 RPL7A RPL23A RPS5 RPL36 RPL13 RPS19 RPL18A RPL22 RPS4X RPS16 RPS3A RPL18 SEC61A2 RPSA RPS28 RPL37A RPL13A RPLP0 RPL19 RPL3 RPL14 RPS6 RPS8 RPS18 RPL5 RPS2 TRAM2 RPL36A PMM2 RPL8 RPLP2 RPL29 RPL28 RPS21 RPLP1 RPL32 RPS27A RPL37 RPS17 RPL38 RPS15A RPL4 RPL15 RPL9 RPS14 RPS23 RPS20 RPS15 RPS29 RPS7 RPS13 RPL27A RPS25 RPL39 SPCS2 RPL35 RPS9 RPL6 RPL27 SRPRB RPS11 RPS10 RPL41 RPL24 R…
GO_ANTIGEN_PROCESSING_AND_PRESENTATION_OF_EXOGENOUS_PEPTIDE_ANTIGEN_VIA_MHC_CLASS_I	8.16527e-13	1.60448e-10	0.921426	0.601354	2.7552	79	PSME4 PSMC2 TAP2 PDIA3 TAP1 PSMF1 PSMB9 SNAP23 PSMB8 PSME2 ITGB5 PSMD1 PSMB10 CD36 PSMD6 VAMP3 PSMD5 CHUK HLA-E PSME1 CYBB HLA-B PSMA4 PSMD10 PSMA2 PSMD12 PSMB2 PSMD13 PSMD7 HLA-C FCGR1A NCF2 PSMD4 PSMA5 PSMD14 CLEC4A ITGAV PSMB1 PSMC3 PSMB6 PSMA3 PSMD11 PSMA1
GO_REGULATION_OF_SYMBIOTIC_PROCESS	3.2444e-12	6.12023e-10	0.898671	0.42974	2.30636	213	OASL EIF2AK2 ISG15 IFIT5 OAS2 IFIT1 STAT1 TRIM10 TRIM5 SNW1 OAS1 RSAD2 OAS3 STOM TSG101 PLSCR1 MX1 IFI16 TRIM21 TRIM22 LAMP3 TOP2A SNX3 ZC3HAV1 ADAR VAPA HLA-DRB1 ARG1 TRIM6 RSF1 BST2 IFITM3 SFTPD LGALS9 RNASEL IFI27 CSF1R PML ANXA2 CHD1 FUCA2 SHFL CHMP2B ISG20 POLR2J GTF2F2 PPID VPS4B TRIM14 PARP10 TOP2B RAD23A GTF2B TNIP1 POLR2B FMR1 APOBEC3B CCL8 APOBEC3C SRPK1 DYNLT1 PTX3 CHMP3 CAV1 TASOR TRI…
GO_NUCLEAR_TRANSCRIBED_MRNA_CATABOLIC_PROCESS_NONSENSE_MEDIATED_DECAY	3.83085e-12	6.94857e-10	0.887075	-0.554128	-2.37063	120	RPL10 RPL10A RPS3 RPL7A RPL23A RPS5 RPL36 RPL13 RPS19 RPL18A RPL22 RPS4X RPS16 RPS3A RPL18 RPSA RPS28 RPL37A RPL13A RPLP0 RPL19 UPF3A RPL3 RPL14 RPS6 RPS8 RPS18 RPL5 RPS2 RPL36A RPL8 RPLP2 RPL29 RPL28 RPS21 SMG5 RPLP1 RPL32 RPS27A RPL37 RPS17 DHX34 RPL38 RPS15A RPL4 RPL15 RPL9 RPS14 RPS23 RPS20 RPS15 RPS29 RPS7 RPS13 RPL27A PNLDC1 RPS25 RPL39 SMG6 RPL35 RPS9 RPL6 RPL27 RPS11 RPS10 PABPC1 RPL41 RP…
GO_FC_RECEPTOR_MEDIATED_STIMULATORY_SIGNALING_PATHWAY	4.05821e-12	7.08834e-10	0.887075	0.491567	2.49987	138	DOCK1 IGHG1 PLSCR1 SRC IGHG4 IGLV6-57 HSP90AA1 IGLV3-27 IGLV3-1 LIMK1 CDC42 ACTR3 FCGR3A ARPC5 IGLV3-21 ABI1 ARPC3 IGHV2-70 IGLV1-47 IGLC2 PIK3CA IGHG2 IGLV1-40 ACTR2 IGKV2-30 RAP1A IGLV7-43 IGHV3-23 ARPC2 IGHG3 PRKCE PAK1 WIPF1 IGHV3-13 PIK3CB APPL1 NCK1 PTPRC FCGR1A IGLV2-14 GRB2 IGHV3-48 IGKC IGHV3-30 NCKAP1 NCKAP1L IGHV3-33 IGLV1-44 IGHV2-5 IGLV3-25 CYFIP1 PTK2 IGKV3D-11 IGHV4-39 LYN IGKV1D-3…
GO_REGULATION_OF_VIRAL_LIFE_CYCLE	5.8103e-12	9.7862e-10	0.887075	0.482427	2.46353	142	OASL EIF2AK2 ISG15 IFIT5 OAS2 IFIT1 TRIM10 TRIM5 OAS1 RSAD2 OAS3 STOM TSG101 PLSCR1 MX1 IFI16 TRIM21 TRIM22 LAMP3 TOP2A SNX3 ZC3HAV1 ADAR VAPA HLA-DRB1 TRIM6 BST2 IFITM3 LGALS9 RNASEL IFI27 PML SHFL CHMP2B ISG20 PPID VPS4B TRIM14 PARP10 TOP2B RAD23A TNIP1 FMR1 APOBEC3B CCL8 APOBEC3C SRPK1 PTX3 CHMP3 TASOR TRIM38 IFITM1 PPIB NUCKS1 CD74 NECTIN2 STAU1 APOBEC3G
GO_WOUND_HEALING	7.49511e-12	1.21886e-09	0.875325	0.338323	1.9311	411	HBD GATA1 DOCK1 SDC1 KRT1 DST MYOF PROS1 SLC4A1 HBB PLSCR1 RHOC PRDX2 CD9 GNA12 GPX1 SERPING1 CLEC1B SRC GNAS DMTN JAK2 SPARC PIK3R6 P2RX6 ALOX15 UBASH3B PLA2G4A HPS5 FGFR1OP2 HIF1A ANXA5 TEC HMOX1 CDC42 IRF2 MIA3 TFPI EPHB2 TYRO3 ANXA1 MPIG6B IRF1 CD151 ANXA2 HDAC2 TOR1A TREML1 CASP3 HPSE STXBP3 ANO6 MYL12A PRKAR2B C1GALT1C1 GP6 SLC7A11 MYLK CD36 YWHAZ HBG2 PTEN PF4 TLR4 ITPR2 TGFBR1 GP9 MAP3K5 …
GO_COAGULATION	9.09362e-12	1.42952e-09	0.875325	0.383748	2.10874	272	HBD GATA1 DOCK1 KRT1 PROS1 SLC4A1 HBB PLSCR1 PRDX2 CD9 GNA12 SERPING1 CLEC1B SRC GNAS DMTN JAK2 PIK3R6 P2RX6 UBASH3B PLA2G4A HPS5 ANXA5 TEC CDC42 IRF2 TFPI EPHB2 TYRO3 MPIG6B IRF1 ANXA2 HDAC2 TREML1 HPSE STXBP3 ANO6 MYL12A PRKAR2B C1GALT1C1 GP6 SLC7A11 CD36 YWHAZ HBG2 PF4 TLR4 ITPR2 GP9 CLIC1 RAB5A PIK3CG SELP CAPZA1 P2RY12 PAPSS2 EHD3 PIK3CA GNAQ RAP2B CYP4F2 ITGA2B F13A1 VPS45 NFE2L2 AKAP10 RAB…
GO_PROTEIN_POLYUBIQUITINATION	1.10049e-11	1.67416e-09	0.875325	0.366085	2.06215	313	HERC5 SIAH2 UBE2QL1 UBE2L6 HERC6 FBXO6 TRIM5 TRIM58 PSME4 DTX3L MKRN1 NEDD4L CDC34 UBB NMI PSMC2 TRIM21 TRIM22 TRIM69 PLAA UBE2K FBXO7 UBA52 PSMF1 CUL1 TRIP12 TRIM6 FBXL4 RNF14 PSMB9 CDC27 PSMB8 UBE2E2 UBE2E1 PSME2 IFI27 SPOP BIRC2 DTL TRIM36 RNF187 UBE2H UBE2O UBE2A UBE2D1 TRIM71 PSMD1 PSMB10 PSMD6 PSMD5 ARIH1 CUL3 FBXL5 TRIM14 RNF213 HECW2 PARP10 UBE2D3 RLIM PSME1 RNF19B SHARPIN RC3H2 RNF144B P…
GO_COMPLEMENT_ACTIVATION	3.26414e-11	4.81052e-09	0.851339	0.470347	2.40024	141	KRT1 CR1L PROS1 CFD IGHG1 C1QB SERPING1 IGHG4 IGLV6-57 C1QA FCN2 CD5L CLU IGLV3-27 IGLV3-1 CFB IGHE IGHA1 C1QC IGHV3-20 IGLV3-21 IGHV2-70 C5 C3AR1 IGLV1-47 IGHV3-21 IGLC2 IGHV3-43 IGHV6-1 IGHG2 IGLV1-40 IGKV2-30 C2 IGLV7-43 IGHV3-23 IGHG3 IGHV7-4-1 IGHV5-51 IGHV3-13 IGHV4-28 IGHV4-31 CD46 IGHV3-49 CD55 IGLV2-14 IGHA2 IGHV3-48 IGKC IGHV3-30 IGHV3-33 IGLV1-44 IGHV2-5 IGHV1-69D IGHV2-26 IGLV3-25 IGH…
GO_PROTEIN_MODIFICATION_BY_SMALL_PROTEIN_REMOVAL	4.0028e-11	5.72037e-09	0.851339	0.377411	2.06495	269	IFIH1 DDX58 SIAH2 ZRANB1 USP41 USP12 PSME4 USP18 KAT2B CDK1 UBB PSMC2 TRIM21 USP25 SNX3 SMAD1 FOXO4 YOD1 CDC25A SENP8 UBA52 PSMF1 HIF1A UCHL1 PSMB9 PSMB8 KDM1B POLB PSME2 TANK CDC20 CLSPN STAM2 BIRC2 RNF123 VCPIP1 UBE2D1 BABAM1 TOR1A MBD5 PSMD1 USP10 PSMB10 PSMD6 PTEN PSMD5 RHOT1 USP32 TGFBR1 CCNA2 RAD23A PSME1 USP8 TNIP1 USP47 CYLD PSMA4 USP1 PSMD10 BRCC3 SMAD2 COPS3 MINDY2 PSMA2 UCHL5 PSMD12 US…
GO_REGULATION_OF_IMMUNE_EFFECTOR_PROCESS	4.32387e-11	5.99746e-09	0.851339	0.329621	1.88399	412	PARP9 CD86 RIOK3 HERC5 DDX60 DDX58 CR1L AIM2 IFIT1 STAT1 PROS1 DTX3L IGHG1 RSAD2 LGALS3 FGL2 DHX58 C1QB SERPING1 SERPINB9 IGHG4 HAVCR2 PIK3R6 IGLV6-57 SCIMP C17orf99 MYB SEMA7A RIPK2 C1QA SLAMF8 CD5L CLU ARG1 CGAS TRIM6 IGLV3-27 IGLV3-1 BST2 HMOX1 CFB LGALS9 BTK SELENOK ANXA1 BIRC2 C1QC KMT5B TLR3 DDX1 IGLV3-21 ILRUN MR1 IGHV2-70 ELMOD2 CD36 C5 IL18R1 NDFIP1 C3AR1 TLR4 VAMP7 IGLV1-47 HLA-E SNX4 I…
GO_POSITIVE_REGULATION_OF_CYTOKINE_PRODUCTION	8.79982e-11	1.18571e-08	0.839089	0.32954	1.87904	406	IDO1 HLA-DPA1 CD86 RIOK3 IFIH1 EIF2AK2 DDX60 DDX58 AIM2 STAT1 GBP5 RSAD2 IFI16 DHX58 IRF7 WNT11 SRC JAK2 HAVCR2 STMP1 SCIMP CASP1 MYB SEMA7A TLR7 RIPK2 CLU HIF1A CGAS TRIM6 AKIRIN2 HMOX1 HMGB2 ZBP1 LGALS9 HGF SELENOK ANXA1 CD274 CSF1R MNDA BIRC2 IRF1 TLR3 DDX1 HDAC2 HPSE CD36 ROCK2 C5 IL18R1 PF4 C3AR1 TLR4 CHUK CREB1 LSM14A TBC1D23 CLEC5A HLA-E IFNGR1 TBK1 TMF1 TNFRSF8 BCL10 CLEC4E CLEC6A DHX36 C…
GO_NEGATIVE_REGULATION_OF_CELL_CYCLE_G2_M_PHASE_TRANSITION	1.01226e-10	1.32605e-08	0.839089	0.52234	2.46637	99	AURKA PSME4 NBN CDK1 CDC6 PSMC2 CDKN1A FOXO4 ATF5 PSMF1 CUL1 PSMB9 PSMB8 PSME2 CLSPN DTL BABAM1 PSMD1 PSMB10 PSMD6 TICRR SYF2 PSMD5 PSME1 USP47 PSMA4 PSMD10 BRCC3 PSMA2 PSMD12 CDC14B PSMB2 SKP1 RAD21 PSMD13 PSMD7 CHEK1 PSMD4 PSMA5 PSMD14 TAOK3 UIMC1 ORC1 TAOK1 PSMB1 RINT1 PSMC3 PSMB6 PSMA3 RBX1
GO_POSITIVE_REGULATION_OF_INNATE_IMMUNE_RESPONSE	1.37815e-10	1.75659e-08	0.826657	0.420341	2.21836	187	PARP9 RIOK3 AIM2 TRIM5 PSME4 GBP5 PLSCR1 PSMC2 IFI16 IRF7 SRC HAVCR2 UBE2K PSMF1 CUL1 CGAS TRIM6 CLEC4D PSMB9 PSMB8 HMGB2 PSME2 ZBP1 MNDA PSMD1 PSMB10 CLEC10A PSMD6 PSMD5 TLR4 CHUK LSM14A HLA-E CD209 TBK1 BCL10 PSME1 CLEC4E CLEC6A NRAS POLR3C PSMA4 PSMD10 PAK1 PSMA2 PSMD12 PSMB2 SKP1 PSMD13 PAK2 PSMD7 AP1G1 PSMD4 PSMA5 KRAS PSMD14 XRCC5 KIR2DL4 NECTIN2 LYN CLEC4A TAB2 MAP3K7 PSMB1 PSMC3 PSMB6 PSM…
GO_VESICLE_ORGANIZATION	1.44302e-10	1.79086e-08	0.826657	0.354689	1.99867	312	SCARB2 SDC1 SNCA VTI1B ZDHHC2 RILP NAPA RAB38 STX11 TSG101 HPS1 MX1 TAP2 RAB11A SAMD9 INSIG1 SNX3 RAB8A VAPA TAP1 SNAP23 SLC17A7 CHMP5 MIA3 VTA1 STAM2 RAB39A ANXA1 SEC24D PIK3C3 ANXA2 MX2 KIF5B CD2AP KLHL12 PPP6C S100A10 VAMP3 CHMP2B CUL3 TFG CREB1 RAB1A NSF VAMP7 GNAI3 CTSC VPS4B CTSZ SCFD1 RAB13 KIF13A TMF1 PI4K2B ACRBP SNX10 GOLPH3 RAB8B USP8 CLCN3 TBPL1 FNBP1L C2CD5 VPS37A RAB27A USO1 AP2M1 P…
GO_PROTEASOMAL_PROTEIN_CATABOLIC_PROCESS	2.50642e-10	3.03084e-08	0.814036	0.316055	1.82935	456	GID4 SIAH2 NUB1 FBXO6 AURKA UBXN6 PSME4 NEDD4L CDC34 CDK1 UBB PSMC2 GNA12 DNAJB2 GPX1 USP25 LAMP3 YOD1 PLAA UBE2K DCAF11 UBA52 PSMF1 GABARAPL2 CUL1 CLU FBXL4 RNF14 UCHL1 DAB2 PSMB9 CDC27 PSMB8 CCDC47 UBE2E1 PSME2 CDC20 IFI27 PML SPOP BIRC2 COP1 RNF187 CD2AP TRIB1 UBE2H UBE2A UBE2D1 TOR1A TRIM71 PINK1 UBQLN1 PSMD1 PSMB10 ENC1 KCTD5 ZER1 F8A3 PSMD6 PSMD5 ARIH1 CUL3 BUB1B FBXL5 TMF1 HECW2 UBE2D3 RAD…
GO_POSITIVE_REGULATION_OF_HEMOPOIESIS	4.77057e-10	5.6245e-08	0.801216	0.416686	2.18974	181	GATA1 CD86 FAM210B ISG15 STAT1 TRIM58 TAL1 SOCS1 CA2 IL34 GNAS PIK3R6 MYB RIPK2 HLA-DRB1 HIF1A PNP PITHD1 HMGB2 NKAP LGALS9 FAXDC2 BTK ANXA1 TESC LILRB4 TRIB1 MTURN CD101 RB1 PF4 CREB1 CSF1 ID2 EVI2B DHX36 DUSP10 CYLD KLF10 CCL19 IL15 ARNT CCR1 GAS6 LIF VNN1 AXL SMAP1 CD46 AP3B1 PTPRC PPP2R3C MAPK14 ATP11C NCKAP1L TNFSF4
GO_HEMATOPOIETIC_PROGENITOR_CELL_DIFFERENTIATION	6.54463e-10	7.52793e-08	0.801216	0.430919	2.21129	153	GATA1 EIF2AK2 HERC6 HES1 PSME4 TAL1 PSMC2 TOP2A SMPD3 ADAR MYB PSMF1 STON2 PSMB9 PSMB8 PSME2 CSF1R LMO2 PSMD1 PSMB10 PSMD6 PSMD5 PSME1 DHX36 SSBP3 PSMA4 PSMD10 NFE2L2 PSMA2 PSMD12 PLEK PSMB2 MIXL1 PSMD13 PSMD7 SBDS PTPRC TCF12 PSMD4 PSMA5 MLLT3 SOS1 WDR78 PSMD14 FOXC1 PLD4 REST XRCC5 NUDT21 ZFAT LIG4 CBFB TENT2 PSMB1 PSMC3 PSMB6 PSMA3 TCF3 UFL1
GO_MYELOID_LEUKOCYTE_DIFFERENTIATION	7.14543e-10	7.87908e-08	0.801216	0.412871	2.16969	181	GATA1 TAL1 BATF2 EIF2AK1 CA2 GPR137B IFI16 IRF7 PIR IL34 LRRC17 SRC GNAS UBASH3B CEBPE MITF HLA-DRB1 FBN1 CDC42 NKAP CSF1R C1QC TESC LILRB4 MAFB ANXA2 TRIB1 TLR3 CD101 RB1 NDFIP1 PF4 TLR4 SRP54 CREB1 CSF1 OSCAR ID2 SNX10 EVI2B BATF3 IREB2 KLF10 CCL19 IL15 NRROS CCR1 LILRB1 OSTM1 LIF MAPK14 TSPAN2 RBPJ GLO1
GO_NEGATIVE_REGULATION_OF_CELL_CYCLE_PROCESS	7.18406e-10	7.87908e-08	0.801216	0.346238	1.94105	308	PPP2R5B GFI1B AURKA PSME4 NBN KAT2B KLF4 CDK1 CDC6 PSMC2 CDKN1A FOXO4 ATF5 RRM2 MAX FBXO7 KANK2 CDKN2C PSMF1 RBBP8 TFDP1 CUL1 DYNC1LI1 BUB1 PSMB9 CCL2 PSMB8 E2F8 CENPF NDC80 PSME2 CDC20 CLSPN PML DTL MDM1 WAPL BABAM1 PSMD1 PSMB10 PSMD6 CARM1 TICRR RB1 SYF2 PTEN PSMD5 CNOT8 GADD45A CDC73 BUB1B PSME1 EVI2B USP47 PSMA4 PSMD10 BRCC3 PSMA2 PSMD12 GTSE1 SLFN11 CDKN2D ZNF268 CDC14B PSMB2 HMGN5 SKP1 SUZ1…
GO_VIRAL_GENOME_REPLICATION	8.53848e-10	9.1517e-08	0.801216	0.471781	2.33799	118	OASL EIF2AK2 ISG15 IFIT5 OAS2 IFIT1 OAS1 RSAD2 OAS3 STOM PLSCR1 MX1 IFI16 TOP2A ZC3HAV1 ADAR VAPA TRIM6 BST2 CCL2 IFITM3 CDC42 RNASEL IFI27 HTATSF1 SHFL ROCK2 ISG20 PPID RAB5A CD209 DEK PARP10 TOP2B RAD23A TNIP1 FMR1 GAS6 APOBEC3B CCL8 APOBEC3C SRPK1 ATG5 TASOR TRIM38 IFITM1 PPIB NUCKS1
GO_INTERACTION_WITH_HOST	9.51144e-10	9.96799e-08	0.788187	0.401376	2.1345	194	CTSL SCARB2 CD86 EIF2AK2 IFIT1 TRIM10 TRIM5 SLC1A5 TSG101 CDK1 BCL2L1 TRIM21 TRIM22 SNX3 SRC SERPINB9 CTSB VAPA HLA-DRB1 THOC7 TRIM6 IFITM3 SIGLEC1 LGALS9 TYRO3 ITGB5 PML FUCA2 CHMP2B KPNB1 PPID KPNA4 VPS4B CLEC5A TRIM14 CD209 TNIP1 GYPA ITGB1 CDH1 KPNA3 GAS6 THOC2 EPS15 DYNLT1 AXL CD46 PTX3 CD55 GRB2 XPR1 ITGB3 CHMP3 CAV1 ATG5 TRIM38 IFITM1 EFNB2 RXRA CBLL1 CD74 NECTIN2 HYAL3 ITGAV RAB7A LDLR CD…
GO_NEGATIVE_REGULATION_OF_VIRAL_LIFE_CYCLE	1.04582e-09	1.07219e-07	0.788187	0.566677	2.57848	75	OASL EIF2AK2 ISG15 IFIT5 OAS2 IFIT1 TRIM10 TRIM5 OAS1 RSAD2 OAS3 PLSCR1 MX1 IFI16 TRIM21 SNX3 ZC3HAV1 VAPA TRIM6 BST2 IFITM3 RNASEL PML SHFL ISG20 PARP10 TNIP1 APOBEC3B CCL8 APOBEC3C SRPK1 PTX3 CHMP3 TASOR
GO_ANAPHASE_PROMOTING_COMPLEX_DEPENDENT_CATABOLIC_PROCESS	1.25016e-09	1.22828e-07	0.788187	0.532672	2.43595	80	AURKA PSME4 CDK1 UBB PSMC2 UBA52 PSMF1 PSMB9 CDC27 PSMB8 UBE2E1 PSME2 CDC20 UBE2D1 PSMD1 PSMB10 PSMD6 PSMD5 CUL3 BUB1B PSME1 PSMA4 PSMD10 PSMA2 PSMD12 CDC16 PSMB2 PSMD13 PSMD7 PSMD4 PSMA5 PSMD14 PSMB1 PSMC3 PSMB6 PSMA3 CDC23 PSMD11 PSMA1
GO_REGULATION_OF_CELLULAR_AMINO_ACID_METABOLIC_PROCESS	1.2379e-09	1.22828e-07	0.788187	0.60207	2.5729	57	PSME4 PSMC2 OAZ1 PSMF1 ODC1 PSMB9 PSMB8 PSME2 PSMD1 PSMB10 SLC7A11 PSMD6 PSMD5 AZIN1 PSME1 PSMA4 PSMD10 PSMA2 PSMD12 PSMB2 PSMD13 PSMD7 PSMD4 PSMA5 PSMD14 PSMB1 PSMC3 PSMB6 PSMA3 PSMD11 PSMA1
GO_HUMORAL_IMMUNE_RESPONSE	1.66158e-09	1.58314e-07	0.788187	0.363374	1.99294	258	KRT1 CR1L CXCL10 PROS1 CFD IGHG1 C1QB SERPING1 CXCL11 IGHG4 RNASE3 IGLV6-57 C1QA PPBP FCN2 CD5L HLA-DRB1 EXO1 CLU IGLV3-27 IGLV3-1 CCL2 ITLN1 CFB SFTPD ACOD1 IGHE IGHA1 C1QC IGHV3-20 IGLV3-21 PSMB10 IGHV2-70 C5 PF4 C3AR1 TNFRSF21 IGLV1-47 CXCL9 IGHV3-21 HLA-E IGLC2 IGHV3-43 IGHV6-1 IGHG2 IGLV1-40 HLA-DQB1 IGKV2-30 C2 IGLV7-43 IGHV3-23 IGHG3 IGHV7-4-1 IGHV5-51 IGHV3-13 IGHV4-28 IGHV4-31 ANG CD46 I…
GO_NEGATIVE_REGULATION_OF_CELL_CYCLE_PHASE_TRANSITION	1.67848e-09	1.58314e-07	0.788187	0.376966	2.04396	231	GFI1B AURKA PSME4 NBN KLF4 CDK1 CDC6 PSMC2 CDKN1A FOXO4 ATF5 FBXO7 KANK2 CDKN2C PSMF1 TFDP1 CUL1 DYNC1LI1 BUB1 PSMB9 CCL2 PSMB8 E2F8 CENPF NDC80 PSME2 CDC20 CLSPN PML DTL BABAM1 PSMD1 PSMB10 PSMD6 CARM1 TICRR RB1 SYF2 PTEN PSMD5 CNOT8 GADD45A CDC73 BUB1B PSME1 USP47 PSMA4 PSMD10 BRCC3 PSMA2 PSMD12 GTSE1 SLFN11 CDKN2D CDC14B PSMB2 SKP1 RAD21 PSMD13 PSMD7 CNOT6 BRD7 CHEK1 PSMD4 PSMA5 PSMD14 TAOK3 C…
GO_NEGATIVE_REGULATION_OF_VIRAL_PROCESS	1.77611e-09	1.64238e-07	0.788187	0.512556	2.39195	91	OASL EIF2AK2 ISG15 IFIT5 OAS2 IFIT1 STAT1 TRIM10 TRIM5 OAS1 RSAD2 OAS3 PLSCR1 MX1 IFI16 TRIM21 SNX3 ZC3HAV1 VAPA TRIM6 BST2 IFITM3 RNASEL PML SHFL ISG20 TRIM14 PARP10 TNIP1 APOBEC3B CCL8 APOBEC3C SRPK1 PTX3 CHMP3 TASOR IFITM1 REST NUCKS1
GO_ERYTHROCYTE_HOMEOSTASIS	2.09362e-09	1.89875e-07	0.774939	0.458705	2.27184	122	BPGM AHSP SOX6 GATA1 EPB42 FAM210B ISG15 STAT1 TRIM10 TRIM58 SLC4A1 TAL1 KLF1 DMTN JAK2 ALAS2 ADAR PRDX1 DYRK3 HIF1A HMOX1 RHAG HMGB2 MPIG6B DNASE2 MAFB CASP3 TMOD3 RB1 ID2 ARID4A PTBP3 IREB2 HBZ ARNT AXL SMAP1 NCAPG2 EPAS1 SENP1 MAPK14 NCKAP1L SH2B3 ALAS1 FOXO3 LYN CEBPG
GO_INTERLEUKIN_1_MEDIATED_SIGNALING_PATHWAY	3.1578e-09	2.70767e-07	0.774939	0.49997	2.36002	97	PSME4 VRK2 UBB PSMC2 UBA52 PSMF1 RIPK2 CUL1 PSMB9 IL1RN PSMB8 PSME2 ZBP1 PSMD1 PSMB10 PSMD6 PSMD5 CHUK PSME1 MYD88 PSMA4 PSMD10 PSMA2 PSMD12 PSMB2 SKP1 PSMD13 PSMD7 PSMD4 PSMA5 PELI1 PSMD14 NOD2 TAB2 MAP3K7 PSMB1 PSMC3 PSMB6 PSMA3 RBX1 PSMD11 PELI2 RPS6KA4 PSMA1 OTUD4 FBXW11 UBE2N NOD1 PSMC6 TOLLIP UBC PSMC1 PSMC4 IRAK3
GO_MYELOID_CELL_HOMEOSTASIS	3.13997e-09	2.70767e-07	0.774939	0.437855	2.24938	146	BPGM AHSP SOX6 GATA1 EPB42 FAM210B ISG15 STAT1 TRIM10 TRIM58 SLC4A1 TAL1 KLF1 DMTN JAK2 ALAS2 ADAR PRDX1 DYRK3 HIF1A HMOX1 RHAG HMGB2 ANXA1 MPIG6B DNASE2 MAFB CASP3 SLC7A11 TMOD3 RB1 ID2 ARID4A PTBP3 IREB2 HBZ ARNT SOD1 PIK3CB AXL SMAP1 NCAPG2 EPAS1 SENP1 MAPK14 NCKAP1L PDE4B SH2B3 ALAS1 ADAM17 FOXO3 LYN CEBPG UFL1 LYAR CCR2 BAK1 TGFBR3
GO_RESPONSE_TO_INTERFERON_BETA	3.06932e-09	2.70767e-07	0.774939	0.749569	2.71954	28	AIM2 STAT1 CDC34 PLSCR1 IFI16 UBE2K CAPN2 TRIM6 BST2 PNPT1 IFITM3 ACOD1 MNDA IRF1 TLR3 SHFL XAF1 NDUFA13
GO_REGULATION_OF_HEMATOPOIETIC_PROGENITOR_CELL_DIFFERENTIATION	3.55662e-09	2.99518e-07	0.774939	0.532458	2.44581	81	GATA1 EIF2AK2 HES1 PSME4 TAL1 PSMC2 MYB PSMF1 PSMB9 PSMB8 PSME2 LMO2 PSMD1 PSMB10 PSMD6 PSMD5 PSME1 DHX36 PSMA4 PSMD10 NFE2L2 PSMA2 PSMD12 PSMB2 MIXL1 PSMD13 PSMD7 TCF12 PSMD4 PSMA5 SOS1 PSMD14 FOXC1 NUDT21 CBFB PSMB1 PSMC3 PSMB6 PSMA3 TCF3
GO_REGULATION_OF_VIRAL_GENOME_REPLICATION	3.78148e-09	3.12868e-07	0.761461	0.498712	2.35421	93	OASL EIF2AK2 ISG15 IFIT5 OAS2 IFIT1 OAS1 RSAD2 OAS3 STOM PLSCR1 MX1 IFI16 TOP2A ZC3HAV1 ADAR VAPA TRIM6 BST2 IFITM3 RNASEL IFI27 SHFL ISG20 PPID PARP10 TOP2B RAD23A TNIP1 FMR1 APOBEC3B CCL8 APOBEC3C SRPK1 TASOR TRIM38 IFITM1 PPIB NUCKS1 STAU1 APOBEC3G
GO_MYELOID_CELL_DEVELOPMENT	5.16428e-09	4.1991e-07	0.761461	0.558842	2.46611	69	BPGM SOX6 GATA1 EPB42 FAM210B TRIM58 SLC4A1 TAL1 PIP4K2A SRC DMTN ALAS2 FBN1 RHAG MEIS1 MPIG6B ANXA2 ABI1 TMOD3 ARID4A EVI2B PTBP3 HBZ NRROS LILRB1 NCKAP1L TSPAN2 SH2B3 ALAS1
GO_REGULATION_OF_MRNA_CATABOLIC_PROCESS	5.53052e-09	4.42067e-07	0.761461	0.389258	2.06971	189	TENT5C YBX3 YBX1 IGF2BP2 PSME4 UBB PSMC2 TENT5B ZC3HAV1 UBA52 PSMF1 PSMB9 PNPT1 PSMB8 SAMD4A PSME2 XRN1 RNASEL TRIM71 PSMD1 PSMB10 MOV10 ROCK2 PSMD6 YWHAZ PSMD5 CNOT8 TENT5A HNRNPR CPEB3 PSME1 FXR1 RC3H2 ROCK1 DHX36 MYD88 PSMA4 PSMD10 FMR1 TNPO1 XPO1 PSMA2 PSMD12 EXOSC3 SYNCRIP PSMB2 METTL14 EXOSC9 IGF2BP3 YWHAB FASTKD5 PSMD13 PSMD7 PAIP1 SERBP1 PARN MAPK14 PSMD4 DIS3 PSMA5 EXOSC4 PSMD14 DCP2 YTH…
GO_HEMATOPOIETIC_STEM_CELL_DIFFERENTIATION	5.99988e-09	4.71591e-07	0.761461	0.514284	2.36778	83	GATA1 EIF2AK2 PSME4 TAL1 PSMC2 MYB PSMF1 PSMB9 PSMB8 PSME2 LMO2 PSMD1 PSMB10 PSMD6 PSMD5 PSME1 PSMA4 PSMD10 NFE2L2 PSMA2 PSMD12 PSMB2 PSMD13 PSMD7 TCF12 PSMD4 PSMA5 MLLT3 PSMD14 FOXC1 XRCC5 CBFB PSMB1 PSMC3 PSMB6 PSMA3 TCF3 UFL1 PSMD11 PSMA1
GO_NEGATIVE_REGULATION_OF_IMMUNE_SYSTEM_PROCESS	6.21022e-09	4.80121e-07	0.761461	0.315639	1.80123	376	IDO1 SAMHD1 PARP14 CD86 RIOK3 GBP1 HES1 LGALS9B TAL1 SOCS1 LGALS3 FGL2 TRAFD1 PLCL2 GPR137B NMI PRDX2 IFI16 DHX58 GPX1 SERPING1 LRRC17 SERPINB9 HAVCR2 ADAR SAMSN1 ALOX15 FBXO7 UBASH3B SLAMF8 HLA-DRB1 ARG1 BST2 FBN1 HMOX1 CCL2 SFTPD LGALS9 MIA3 BTK TYRO3 ACOD1 PDCD1LG2 MEIS1 ANXA1 CD274 MNDA C1QC IRF1 LILRB4 MAFB TRIB1 TLR3 CASP3 ILRUN TMEM176B DUSP3 TMEM176A C5 NDFIP1 PF4 TLR4 TNFRSF21 ARG2 ID2 C…
GO_NEGATIVE_REGULATION_OF_VIRAL_GENOME_REPLICATION	6.39277e-09	4.86263e-07	0.761461	0.601971	2.54581	55	OASL EIF2AK2 ISG15 IFIT5 OAS2 IFIT1 OAS1 RSAD2 OAS3 PLSCR1 MX1 IFI16 ZC3HAV1 VAPA TRIM6 BST2 IFITM3 RNASEL SHFL ISG20 PARP10 TNIP1 APOBEC3B CCL8 APOBEC3C SRPK1
GO_PROTEIN_LOCALIZATION_TO_ENDOPLASMIC_RETICULUM	6.83508e-09	5.11654e-07	0.761461	-0.482425	-2.1034	139	RPL10 RPL10A RPS3 RPL7A RPL23A RPS5 RPL36 RPL13 RPS19 RPL18A RPL22 RPS4X RPS16 RPS3A RPL18 SEC61A2 RPSA RPS28 RPL37A RPL13A RPLP0 RPL19 RPL3 RPL14 RPS6 RPS8 RPS18 RPL5 RPS2 TRAM2 RPL36A PMM2 RPL8 RPLP2 RPL29 RPL28 RPS21 RPLP1 RPL32 RPS27A RPL37 RPS17 RPL38 RPS15A RPL4 RPL15 RPL9 RPS14 RPS23 RPS20 RPS15 RPS29 RPS7 RPS13 RPL27A RPS25 RPL39 SPCS2 RPL35 RPS9 RPL6 RPL27 SRPRB RPS11 RPS10 RPL41 RPL24 R…
GO_HOMEOSTASIS_OF_NUMBER_OF_CELLS	7.03531e-09	5.18414e-07	0.761461	0.361371	1.96686	236	BPGM AHSP SOX6 GATA1 TNFSF13B EPB42 FAM210B ISG15 STAT1 TRIM10 TRIM58 SLC4A1 TAL1 SPTA1 PRDX2 KLF1 DMTN JAK2 ALAS2 ADAR PRDX1 DYRK3 HIF1A CCNB2 HMOX1 RHAG POLB HMGB2 LGALS9 FAS ANXA1 MPIG6B DNASE2 LIPA MAFB CASP3 SLC7A11 TMOD3 RB1 CSF1 ID2 ARID4A SLC40A1 BCL10 GAPT SKIL RC3H2 PTBP3 IREB2 HBZ CYLD ARNT SOD1 PIK3CB DOCK11 AXL SMAP1 PPP2R3C NCAPG2 EPAS1 SENP1 MAPK14 NCKAP1L SOS1 KRAS PDE4B MEF2C SH2…
GO_ANTIGEN_RECEPTOR_MEDIATED_SIGNALING_PATHWAY	7.9642e-09	5.77833e-07	0.74774	0.339242	1.89902	301	HLA-DPA1 GBP1 PSME4 IGHG1 LGALS3 PLCL2 PSMC2 HLA-DRA IGHG4 PSMF1 RIPK2 CUL1 HLA-DRB1 BTNL10 TEC PSMB9 PSMB8 PSME2 BTK IGHE MNDA IGHA1 IGHV3-20 LILRB4 EIF2B3 FYB1 PSMD1 PSMB10 DUSP3 HLA-DRB5 IGHV2-70 PSMD6 KLHL6 PSMD5 TNFRSF21 CHUK BMX IGHV3-21 IGLC2 IGHV3-43 BCL10 PSME1 IGHV6-1 PIK3CA RC3H2 IGHG2 HLA-DQB1 CYLD PDE4D PSMA4 PSMD10 IGHV3-23 IGHG3 WNK1 IGHV7-4-1 IGHV5-51 LCP2 ELF1 PAK1 PTPN22 PSMA2 P…
GO_RESPONSE_TO_MOLECULE_OF_BACTERIAL_ORIGIN	8.7515e-09	6.25335e-07	0.74774	0.330272	1.815	287	IDO1 CD86 CMPK2 SNCA CXCL10 TRIM5 GCH1 PRDX2 CXCL11 SRC JAK2 HAVCR2 SPARC PLAA SCIMP CASP1 CEBPE CAPN2 RIPK2 PPBP ARG1 CD24 TRIM6 AKIRIN2 PLSCR4 CCL2 CHMP5 GGT5 HMGB2 LGALS9 TFPI ACOD1 PDCD1LG2 CD274 CNP TRIB1 SGMS1 HDAC2 CASP3 CD36 PF4 TLR4 CHUK CDC73 CX3CR1 CXCL9 SELP BCL10 PTGIR DUSP10 PDE4D MYD88 TLR1 FZD5 PRKCE PTPN22 CARD17 ADAM9 PTGFR CTR9 LILRB1 IL10 AXL FGFR2 CD14 CD55 PDCD4 INAVA MAPK14…
GO_B_CELL_MEDIATED_IMMUNITY	1.02768e-08	7.23366e-07	0.74774	0.382827	2.03256	203	NBN IGHG1 FGL2 C1QB SERPING1 IRF7 IGHG4 IGLV6-57 C17orf99 C1QA HLA-DRB1 EXO1 CLU IGLV3-27 IGLV3-1 BTK IGHE IGHA1 C1QC IGHV3-20 KMT5B IGLV3-21 IGHV2-70 C5 NDFIP1 IGLV1-47 IGHV3-21 HLA-E IGLC2 IGHV3-43 BCL10 GAPT IGHV6-1 IGHG2 IGLV1-40 HLA-DQB1 IGKV2-30 C2 IGLV7-43 IGHV3-23 IGHG3 IGHV7-4-1 IGHV5-51 IGHV3-13 IGHV4-28 IGHV4-31 EXOSC3 IL10 CD46 IGHV3-49 PTPRC CD55 SWAP70 IGLV2-14 IGHA2 POU2F2 IGHV3-48…
GO_HUMORAL_IMMUNE_RESPONSE_MEDIATED_BY_CIRCULATING_IMMUNOGLOBULIN	1.10488e-08	7.66268e-07	0.74774	0.440675	2.2259	131	IGHG1 C1QB SERPING1 IGHG4 IGLV6-57 C1QA HLA-DRB1 EXO1 CLU IGLV3-27 IGLV3-1 IGHE IGHA1 C1QC IGHV3-20 IGLV3-21 IGHV2-70 C5 IGLV1-47 IGHV3-21 IGLC2 IGHV3-43 IGHV6-1 IGHG2 IGLV1-40 HLA-DQB1 IGKV2-30 C2 IGLV7-43 IGHV3-23 IGHG3 IGHV7-4-1 IGHV5-51 IGHV3-13 IGHV4-28 IGHV4-31 CD46 IGHV3-49 PTPRC CD55 IGLV2-14 IGHA2 IGHV3-48 IGKC IGHV3-30 IGHV3-33 IGLV1-44 IGHV2-5 IGHV1-69D IGHV2-26 IGLV3-25 IGHV1-3 IGKV3D…
GO_LYMPHOCYTE_MEDIATED_IMMUNITY	1.37561e-08	9.40198e-07	0.74774	0.324728	1.84651	326	NBN IGHG1 RSAD2 TSTA3 FGL2 C1QB SERPING1 IRF7 SERPINB9 IGHG4 HAVCR2 PIK3R6 IGLV6-57 C17orf99 PRDX1 C1QA HLA-DRB1 EXO1 CLU ARG1 IGLV3-27 IGLV3-1 LGALS9 BTK IGHE IGHA1 C1QC IGHV3-20 KMT5B IGLV3-21 MR1 IGHV2-70 C5 IL18R1 NDFIP1 STARD7 VAMP7 CTSC IGLV1-47 IGHV3-21 HLA-E IGLC2 IGHV3-43 BCL10 GAPT IGHV6-1 IGHG2 IGLV1-40 HLA-DQB1 HLA-B IGKV2-30 C2 IGLV7-43 RAB27A IGHV3-23 FZD5 IGHG3 IGHV7-4-1 IGHV5-51 C…
GO_REGULATION_OF_RESPONSE_TO_CYTOKINE_STIMULUS	1.63111e-08	1.0989e-06	0.733762	0.410727	2.11904	154	SAMHD1 PARP9 PARP14 IFIH1 DDX58 STAT1 USP18 SOCS1 KLF4 VRK2 IRF7 JAK2 UBE2K ADAR CASP1 RIPK2 TAX1BP1 ARG1 HIF1A CD24 TRIM6 IL1RN ZBP1 RNASEL BIRC2 TLR4 CHUK CSF1 LSM14A IFNGR1 TBK1 SPPL2A SHARPIN CYLD SUMO1 ELF1 PTPN1 GAS6 ABCE1 AXL PTPRC CARD16 CAV1 CCDC3 CASP4 SH2B3 YTHDF3 ADAM17 CD74 OTULIN F2RL1 CBFB
GO_MOVEMENT_IN_HOST_ENVIRONMENT	1.67784e-08	1.09899e-06	0.733762	0.412267	2.1192	152	CTSL SCARB2 CD86 TRIM10 TRIM5 SLC1A5 TSG101 CDK1 TRIM21 TRIM22 SNX3 SRC CTSB VAPA HLA-DRB1 TRIM6 IFITM3 SIGLEC1 LGALS9 TYRO3 ITGB5 PML FUCA2 CHMP2B PPID VPS4B CLEC5A TRIM14 CD209 GYPA ITGB1 CDH1 KPNA3 GAS6 EPS15 DYNLT1 AXL CD46 PTX3 CD55 GRB2 XPR1 ITGB3 CHMP3 CAV1 TRIM38 IFITM1 EFNB2 CBLL1 CD74 NECTIN2 HYAL3 ITGAV RAB7A LDLR CD80 UVRAG
GO_PRODUCTION_OF_MOLECULAR_MEDIATOR_OF_IMMUNE_RESPONSE	1.67578e-08	1.09899e-06	0.733762	0.342686	1.8831	272	SAMHD1 CD86 TNFSF13B DDX58 NBN RSAD2 FGL2 POLL IGLV6-57 SCIMP C17orf99 SEMA7A HLA-DRB1 EXO1 ARG1 CGAS TRIM6 IGLV3-27 IGLV3-1 BST2 HMOX1 POLB MSH3 BTK IGLV3-9 KMT5B IGLV3-10 TLR3 DDX1 IGLV3-21 MR1 CD36 IL18R1 NDFIP1 STARD7 TLR4 IGLV4-69 IGLV1-47 HLA-E IGKV1D-13 BCL10 IGLV1-36 GAPT DHX36 IGLV1-40 HLA-DQB1 IGLV1-50 IGKV2-30 IGLV7-43 FZD5 PTPN22 GAS6 CTNNBL1 EXOSC3 SLC7A5 LILRB1 IL10 PMS2 PTPRC CD55 …
GO_ACTIVATION_OF_INNATE_IMMUNE_RESPONSE	1.77554e-08	1.14705e-06	0.733762	0.441714	2.22671	130	AIM2 TRIM5 PSME4 PSMC2 IFI16 SRC PSMF1 CUL1 CGAS CLEC4D PSMB9 PSMB8 PSME2 ZBP1 MNDA PSMD1 PSMB10 CLEC10A PSMD6 PSMD5 TLR4 CHUK CD209 TBK1 BCL10 PSME1 CLEC4E CLEC6A NRAS PSMA4 PSMD10 PAK1 PSMA2 PSMD12 PSMB2 SKP1 PSMD13 PAK2 PSMD7 PSMD4 PSMA5 KRAS PSMD14 XRCC5 LYN CLEC4A TAB2 MAP3K7 PSMB1 PSMC3 PSMB6 PSMA3
GO_REGULATION_OF_HEMATOPOIETIC_STEM_CELL_DIFFERENTIATION	1.85006e-08	1.17904e-06	0.733762	0.540375	2.39922	70	GATA1 EIF2AK2 PSME4 TAL1 PSMC2 MYB PSMF1 PSMB9 PSMB8 PSME2 LMO2 PSMD1 PSMB10 PSMD6 PSMD5 PSME1 PSMA4 PSMD10 NFE2L2 PSMA2 PSMD12 PSMB2 PSMD13 PSMD7 TCF12 PSMD4 PSMA5 PSMD14 FOXC1 CBFB PSMB1 PSMC3 PSMB6 PSMA3 TCF3 PSMD11 PSMA1
GO_ANTIGEN_PROCESSING_AND_PRESENTATION_OF_PEPTIDE_OR_POLYSACCHARIDE_ANTIGEN_VIA_MHC_CLASS_II	1.88852e-08	1.1875e-06	0.733762	0.476027	2.25258	96	CTSL HLA-DPA1 CTSE RILP KIF11 HLA-DRA CTSS KIF4A HLA-DRB1 KIF23 DYNC1LI1 ACTR10 AP1M2 SEC24D KIF3C HLA-DRB5 AP2S1 HLA-DMA CAPZA1 KIF2A DYNC1I2 HLA-DQB1 KIF15 DYNLL2 AP1S2 AP2M1 DYNLL1 CENPE HLA-DPB1 CAPZA2 DCTN4 AP1G1 KIF18A KIFAP3 AP1S3 AP2B1 DCTN6 CD74 AP2A1 RAB7A ARF1 SEC23A THBS1
GO_REGULATION_OF_EXTRINSIC_APOPTOTIC_SIGNALING_PATHWAY	1.94429e-08	1.20648e-06	0.733762	0.432513	2.18823	133	GATA1 ATF3 TNFSF10 SP100 SIAH2 STRADB LGALS3 IFI6 PRDX2 BCL2L1 GPX1 SRC G0S2 PDIA3 TCF7L2 HMOX1 HMGB2 FAS HGF PML PTEN PF4 TGFBR1 SFRP2 BCL10 MCL1 SKIL CYLD PEA15 RB1CC1 GCLC STK3 FEM1B PAK2 PTPRC CAV1 PPP2R1B TRPS1 ITGAV NOL3 EYA2 THBS1 SERPINE1 NRP1 BCL2L14 CTTN
GO_LEUKOCYTE_MIGRATION	2.72409e-08	1.66842e-06	0.733762	0.290985	1.68478	444	GYPB SDC1 CCL23 CXCL10 PROS1 GYPC LGALS3 PTPRO CD9 ATP1B3 CXCL11 IL34 SRC SMPD3 MPP1 DOK2 ATP1B2 IGLV6-57 SDC3 XG PPBP SLAMF8 SELL BSG IGLV3-27 IGLV3-1 HMOX1 CCL2 CDC42 ESAM SFTPD LGALS9 MIA3 CYP7B1 SELENOK ANXA1 CSF1R IGHA1 EPS8 GCNT1 IGLV3-21 ANO6 ITGA4 IGHV2-70 GP6 PLVAP SLC7A11 C5 PF4 C3AR1 SRP54 SLC7A8 CSF1 ATP1B1 IGLV1-47 CX3CR1 CXCL9 PIK3CG SELP IGLC2 CD99 P2RY12 GOLPH3 PIK3CA ROCK1 GYPA I…
GO_NUCLEAR_TRANSCRIBED_MRNA_CATABOLIC_PROCESS	2.77169e-08	1.67581e-06	0.733762	-0.427145	-1.96213	206	PAN2 TENT4A RPL10 RPL10A RPS3 RPL7A RPL23A EXOSC6 RPS5 RPL36 RPL13 RPS19 RPL18A RPL22 RPS4X RPS16 RPS3A RPL18 RPSA RPS28 RPL37A RPL13A RPLP0 RPL19 UPF3A RPL3 RPL14 RPS6 RPS8 RPS18 RPL5 RPS2 RPL36A RPL8 RPLP2 TNRC6A RPL29 RPL28 RPS21 EXOSC8 SMG5 RPLP1 RPL32 DXO SAMD4B RPS27A RPL37 RPS17 DHX34 RPL38 RPS15A RPL4 RPL15 RPL9 MRTO4 RPS14 EDC3 DDX5 RPS23 RPS20 RPS15 LSM2 RPS29 RPS7 RPS13 TNRC6C NT5C3B P…
GO_REGULATION_OF_MYELOID_CELL_DIFFERENTIATION	2.97086e-08	1.77349e-06	0.733762	0.369574	1.97255	209	GATA1 FAM210B ISG15 STAT1 TRIM58 TAL1 KAT2B LGALS3 CA2 GPR137B IRF7 IL34 LRRC17 GNAS UBASH3B MITF HLA-DRB1 HIF1A FBN1 PITHD1 HMGB2 FAXDC2 MEIS1 C1QC TESC LILRB4 MAFB TRIB1 TLR3 MTURN CD101 MOV10 RB1 NDFIP1 PF4 TLR4 CREB1 CSF1 ID2 CDC73 EVI2B LEO1 ITGA2B RBBP5 KLF10 ARNT CCR1 CTR9 LILRB1 LIF SMAP1 ASH2L NCAPG2 SENP1 MAPK14 NCKAP1L NFE2 CNOT4 MEF2C EIF6 CD74 FOXO3 LYN CBFB GPR171
GO_NEGATIVE_REGULATION_OF_EXTRINSIC_APOPTOTIC_SIGNALING_PATHWAY	3.6975e-08	2.17968e-06	0.719513	0.499325	2.3125	84	GATA1 TNFSF10 SIAH2 STRADB LGALS3 IFI6 PRDX2 BCL2L1 GPX1 SRC TCF7L2 HMOX1 HMGB2 FAS HGF PF4 TGFBR1 SFRP2 MCL1 PEA15 RB1CC1 GCLC
GO_POSITIVE_REGULATION_OF_CELL_ACTIVATION	3.80655e-08	2.21626e-06	0.719513	0.307706	1.7579	367	HLA-DPA1 CD86 TNFSF13B HES1 IGHG1 SOCS1 SPTA1 CDKN1A SRC IGHG4 DMTN JAK2 HAVCR2 PIK3R6 MYB RIPK2 PLA2G4A CD24 CLEC4D CCL2 PNP CDC42 NKAP LGALS9 BTK PDCD1LG2 SELENOK ANXA1 IGHE CD274 IGHA1 IGHV3-20 LILRB4 KMT5B IGHV2-70 TLR4 VAMP7 CTSC IGHV3-21 HLA-E CD209 SNX4 SELP IGLC2 IGHV3-43 BCL10 IGHV6-1 PIK3CA EFNB1 IGHG2 DUSP10 CYLD CCL19 HSPH1 IL15 LRRK2 IGHV3-23 IGHG3 IGHV7-4-1 IGHV5-51 PAK1 PTPN22 GAS6…
GO_REGULATION_OF_CELL_CYCLE_PHASE_TRANSITION	3.97117e-08	2.28391e-06	0.719513	0.298505	1.71559	420	MAD2L1BP GFI1B AURKA PSME4 NBN TPX2 PBX1 KLF4 CDK1 CDC6 PSMC2 CDKN1A RAB11A FOXO4 ATF5 HSP90AA1 FBXO7 DLGAP5 CDC25A KANK2 CDKN2C PSMF1 TFDP1 CUL1 DYRK3 DYNC1LI1 BUB1 PSMB9 CDC27 CCL2 PSMB8 PLRG1 UBE2E2 E2F8 CENPF NDC80 UBE2E1 PSME2 CDC20 CLSPN RDX CDCA5 ANXA1 PML DTL CDC45 UBE2D1 BABAM1 PSMD1 PSMB10 PRKAR2B PSMD6 CARM1 TMOD3 TICRR RB1 SYF2 PTEN PSMD5 CUL3 CNOT8 GADD45A ID2 CDC73 BUB1B CEP63 VPS4B…
GO_POSITIVE_REGULATION_OF_MYELOID_CELL_DIFFERENTIATION	4.3104e-08	2.44914e-06	0.719513	0.493879	2.27817	87	GATA1 FAM210B ISG15 STAT1 TRIM58 TAL1 CA2 IL34 GNAS HLA-DRB1 HIF1A PITHD1 HMGB2 FAXDC2 TESC TRIB1 MTURN CD101 RB1 PF4 CREB1 CSF1 ID2 EVI2B KLF10 ARNT CCR1 LIF SMAP1 MAPK14 NCKAP1L
GO_ADAPTIVE_IMMUNE_RESPONSE_BASED_ON_SOMATIC_RECOMBINATION_OF_IMMUNE_RECEPTORS_BUILT_FROM_IMMUNOGLOBULIN_SUPERFAMILY_DOMAINS	4.64953e-08	2.54967e-06	0.719513	0.315758	1.79177	332	TNFSF13B NBN IGHG1 RSAD2 TSTA3 FGL2 C1QB SERPING1 IRF7 IGHG4 HAVCR2 IGLV6-57 C17orf99 RIPK2 C1QA HLA-DRB1 PLA2G4A EXO1 CLU ARG1 IGLV3-27 IGLV3-1 BTK ANXA1 IGHE CD274 IGHA1 C1QC IGHV3-20 KMT5B IGLV3-21 MR1 IGHV2-70 KLHL6 C5 IL18R1 NDFIP1 STARD7 TLR4 CTSC IGLV1-47 IGHV3-21 HLA-E IGLC2 IGHV3-43 BCL10 GAPT IGHV6-1 RC3H2 IGHG2 IGLV1-40 HLA-DQB1 HLA-B IGKV2-30 C2 CCL19 IGLV7-43 RAB27A IGHV3-23 FZD5 IGH…
GO_LEUKOCYTE_DIFFERENTIATION	4.62622e-08	2.54967e-06	0.719513	0.286	1.66168	469	CTSL GATA1 CD86 TAL1 BATF2 EIF2AK1 SOCS1 RSAD2 FGL2 CA2 RRAS PLCL2 GPR137B PRDX2 IFI16 IRF7 PIR IL34 LRRC17 SRC GNAS LYL1 PIK3R6 C17orf99 FBXO7 MYB UBASH3B CEBPE RIPK2 SLAMF8 MITF HLA-DRB1 LFNG FBN1 CLEC4D PNP CDC42 NKAP LGALS9 BTK TYRO3 ANXA1 CSF1R C1QC IRF1 TESC LILRB4 MAFB ANXA2 TRIB1 TLR3 TMEM176B MR1 CD101 TMEM176A ITGA4 AZI2 IL18R1 RB1 NDFIP1 PF4 TLR4 SRP54 CREB1 CSF1 OSCAR ID2 SNX10 EVI2B …
GO_TYPE_I_INTERFERON_PRODUCTION	4.6389e-08	2.54967e-06	0.719513	0.43688	2.16999	123	RIOK3 IFIH1 HERC5 DDX58 ISG15 UBE2L6 STAT1 NMI IFI16 DHX58 TRIM21 IRF7 HAVCR2 TLR7 RIPK2 TAX1BP1 CGAS HMGB2 ZBP1 ACOD1 IRF1 TLR3 ILRUN AZI2 REL TLR4 CHUK TBK1 DHX36 POLR3C CYLD MYD88 PTPN22 PPM1B LILRB1 GPATCH3 IL10 LILRA4 CD14 POLR3GL
GO_REGULATION_OF_LYMPHOCYTE_ACTIVATION	5.4452e-08	2.95167e-06	0.719513	0.288193	1.66711	457	IDO1 HLA-DPA1 CD86 TNFSF13B HES1 LGALS9B IGHG1 SOCS1 LGALS3 FGL2 SPTA1 PRDX2 CDKN1A SRC IGHG4 HAVCR2 PIK3R6 SAMSN1 FBXO7 MYB RIPK2 SLAMF8 HLA-DRB1 ARG1 CD24 CGAS CCL2 PNP CDC42 NKAP SFTPD LGALS9 BTK TYRO3 PDCD1LG2 SELENOK ANXA1 IGHE CD274 MNDA IGHA1 IGHV3-20 IRF1 LILRB4 KMT5B CASP3 DUSP3 IGHV2-70 NDFIP1 TLR4 TNFRSF21 ARG2 ID2 IGHV3-21 HLA-E CD209 IGLC2 IGHV3-43 BCL10 IGHV6-1 PIK3CA EFNB1 RC3H2 IG…
GO_INNATE_IMMUNE_RESPONSE_ACTIVATING_SIGNAL_TRANSDUCTION	5.52161e-08	2.95908e-06	0.719513	0.456504	2.18958	105	PSME4 PSMC2 SRC PSMF1 CUL1 CLEC4D PSMB9 PSMB8 PSME2 PSMD1 PSMB10 CLEC10A PSMD6 PSMD5 CHUK CD209 BCL10 PSME1 CLEC4E CLEC6A NRAS PSMA4 PSMD10 PAK1 PSMA2 PSMD12 PSMB2 SKP1 PSMD13 PAK2 PSMD7 PSMD4 PSMA5 KRAS PSMD14 LYN CLEC4A TAB2 MAP3K7 PSMB1 PSMC3 PSMB6 PSMA3 CLEC4C PSMD11 PSMA1 PRKACB FBXW11 FCN1 FFAR2
GO_REACTIVE_OXYGEN_SPECIES_METABOLIC_PROCESS	6.2461e-08	3.30973e-06	0.704976	0.351913	1.90592	232	HBD PDK4 HBM HBQ1 SNCA HBB GCH1 IFI6 KLF4 HBA1 PRDX2 CDKN1A GPX1 CAT JAK2 HBA2 HSP90AA1 PRDX1 NCF1C PRDX6 CLU HIF1A SFTPD ACOD1 BIRC2 ARF4 PINK1 CD36 ROCK2 HBG2 TLR4 ARG2 GNAI3 GADD45A CX3CR1 DUOX2 CYBB HBZ NFE2L2 NDUFA13 RAB27A LRRK2 DDAH2 SOD2 NRROS SOD1 IL10 PTX3 HP CYB5R4 NCF2 PRDX4 INAVA GRB2 MAPK14 TMEM106A CAV1 ATG5 PRCP STK17A PARL ACP5 EIF6 F2RL1 FOXO3 MPO GRIN1 AIF1 CYP1B1
GO_VIRAL_GENE_EXPRESSION	7.00608e-08	3.67118e-06	0.704976	-0.426329	-1.94451	194	TFAP4 RPL10 RPL10A RPS3 RPL7A RPL23A RPS5 EIF2D RPL36 RPL13 RPS19 RPL18A RPL22 RPS4X RPS16 RPS3A RPL18 EIF3F NUP210 RPSA RPS28 RPL37A EIF3L RPL13A RPLP0 RPL19 RPL3 RPL14 RPS6 RPS8 RPS18 RPL5 RPS2 RPL36A RPL8 RPLP2 RPL29 RPL28 RPS21 POM121 RPLP1 RPL32 RPS27A RPL37 RPS17 TARBP2 RPL38 RPS15A RPL4 RPL15 RPL9 RPS14 RPS23 RPS20 RPS15 RPS29 RPS7 RPS13 POLR2D RPL27A TRIM11 RPS25 SUPT4H1 RPL39 RPL35 RPS9 …
GO_POSITIVE_REGULATION_OF_CATABOLIC_PROCESS	7.67621e-08	3.97813e-06	0.704976	0.299584	1.71683	398	BNIP3L CALCOCO2 NUB1 SNCA TRIM5 AURKA OPTN RILP DTX3L NEDD4L PSMC2 DNAJB2 TRIM21 TRIM22 PIP4K2A SESN3 RALB ZC3HAV1 HSP90AA1 FBXO7 OAZ1 RIPK2 CLU HIF1A PFKFB1 TRIM6 RNF14 DAB2 HMOX1 PNPT1 CDC20 SPTLC2 RDX DTL COP1 SH3GLB1 TRIB1 TRIM71 PINK1 UBQLN1 ZER1 MOV10 ROCK2 PTEN NDFIP1 ARIH1 NSF EGF GNAI3 CNOT8 GRSF1 CTSC FBXL5 TRIM14 HNRNPR NRDC TBK1 HECW2 RAD23A CPEB3 RNF19B ENTPD5 ROCK1 DHX36 RNF144B WAC…
GO_REGULATION_OF_HUMORAL_IMMUNE_RESPONSE	8.34399e-08	4.2772e-06	0.704976	0.445435	2.1471	107	CR1L PROS1 IGHG1 C1QB SERPING1 IGHG4 IGLV6-57 C1QA CD5L CLU IGLV3-27 IGLV3-1 CFB ACOD1 C1QC IGLV3-21 IGHV2-70 C5 C3AR1 IGLV1-47 IGLC2 IGHG2 IGLV1-40 IGKV2-30 C2 IGLV7-43 IGHV3-23 IGHG3 IGHV3-13 CD46 PTPRC PPP2R3C CD55 IGLV2-14 IGHV3-48 IGKC IGHV3-30 IGHV3-33 IGLV1-44 IGHV2-5 IGLV3-25 A2M IGKV3D-11 IGHV4-39 IGKV1D-33 IGKV1-12 IGKV3-15 IGHV3-7 IGHV3-53 IGKV1D-39 IGKV1-39
GO_MEMBRANE_FUSION	9.72101e-08	4.87705e-06	0.704976	0.407362	2.07407	140	CTSL SNCA VTI1B MYOF NAPA STX11 MX1 CD9 TAP2 SAMD9 RAB8A VAPA TAP1 SNAP23 OPA1 RAB39A ANXA1 ANXA2 MX2 KIF5B VCPIP1 NAPG VAMP3 CHMP2B NSF VAMP7 GNAI3 RAB13 OTOF RAB8B C2CD5 GCA USO1 ANKFY1 GAS6 SYT11 STX17 DNM1L VTI1A DOC2B VPS41 CHMP3 RAB20 STX12 NECTIN2 UBXN2B RAB7A ANKRD27 BET1 UVRAG SPG11
GO_REGULATION_OF_BINDING	9.70618e-08	4.87705e-06	0.704976	0.32146	1.80448	311	PARP9 GATA1 SP100 IFIT2 CLIC2 CCL23 IFIT1 HES1 AURKA DTX3L SPTA1 KLF4 PLCL2 IFI16 CDKN1A DNAJB2 CAMK1 MARK3 SRC JAK2 RALB UBASH3B RIPK2 TCF7L2 TRIM6 LFNG DAB2 RSF1 HMOX1 MBD2 CDC42 HMGB2 CDCA5 ANXA2 EIF2S1 HDAC2 WAPL ILRUN ITGA4 CARM1 RB1 S100A10 EGF TGFBR1 ID2 CTSZ HJURP PPP2CA GTF2B BTBD1 ROCK1 BAMBI CCPG1 CYLD CLDN5 SUMO1 AMFR PPP2CB LRRK2 SMAD2 FMR1 ARRB1 CDK5 SRI NCBP1 STK3 NIBAN2 MAPRE1 PPA…
GO_TRANSLATIONAL_INITIATION	1.21873e-07	6.05002e-06	0.690132	-0.428719	-1.9487	186	EIF4A1 METTL3 RPL10 RPL10A RPS3 RPL7A RPL23A RPS5 EIF2D RPL36 RPL13 RPS19 RPL18A RPL22 RPS4X RPS16 RPS3A RPL18 EIF3F RPSA LTO1 RPS28 RBM4 RPL37A EIF3L RPL13A RPLP0 RPL19 RPL3 RPL14 RPS6 RPS8 RPS18 RPL5 RPS2 RPL36A RPL8 RPLP2 EIF4B RPL29 RPL28 RPS21 RPLP1 RPL32 RPS27A RPL37 RPS17 RPL38 RPS15A RPL4 RPL15 RPL9 KLHL25 RPS14 RPS23 RPS20 RPS15 HABP4 RPS29 RPS7 RPS13 POLR2D MTOR EIF2S3 DAZL RPL27A RPS25…
GO_PATTERN_RECOGNITION_RECEPTOR_SIGNALING_PATHWAY	1.28009e-07	6.28845e-06	0.690132	0.383278	2.0168	180	CTSL RIOK3 IFIH1 DDX60 DDX58 RSAD2 UBB DHX58 IRF7 HAVCR2 PIK3AP1 CTSB CTSS SCIMP UBA52 TLR7 WDFY1 RIPK2 MAP2K6 TANK SFTPD BTK TYRO3 ACOD1 BIRC2 IRF1 PIK3C3 TLR3 UBE2D1 UBQLN1 CD36 TLR4 CHUK LSM14A TBK1 BCL10 UBE2D3 CLEC4E TNIP1 HSP90B1 TIFA CYLD MYD88 TLR1 PRKCE PTPN22 GPATCH3 LILRA4 APPL1 CD14 UBE2D2 PJA2 INAVA PELI1 CAV1 ERBIN OTULIN F2RL1 LYN NOD2 LACC1 PUM2 TAB2 MAP3K7 UNC93B1 USP15
GO_REGULATION_OF_BODY_FLUID_LEVELS	1.58629e-07	7.71229e-06	0.690132	0.302048	1.71847	389	HBD GATA1 DOCK1 KRT1 OAS2 PROS1 SLC4A1 HBB PLSCR1 SLC29A1 PTPRO PRDX2 CD9 GNA12 RAB11A SERPING1 CLEC1B SRC GNAS DMTN JAK2 OXTR PIK3R6 P2RX6 UBASH3B NEURL1 PLA2G4A HPS5 HIF1A ANXA5 TEC CDC42 IRF2 TFPI EPHB2 TYRO3 MPIG6B IRF1 ANXA2 AQP1 HDAC2 TREML1 HPSE STXBP3 ANO6 MYL12A PRKAR2B C1GALT1C1 GP6 SLC7A11 CD36 YWHAZ HBG2 STARD7 PF4 TLR4 CREB1 ITPR2 GP9 CLIC1 RAB5A PIK3CG SELP CAPZA1 P2RY12 PAPSS2 EHD3…
GO_SCF_DEPENDENT_PROTEASOMAL_UBIQUITIN_DEPENDENT_PROTEIN_CATABOLIC_PROCESS	1.68968e-07	8.13115e-06	0.690132	0.47804	2.21898	89	FBXO6 PSME4 PSMC2 PSMF1 CUL1 FBXL4 PSMB9 PSMB8 PSME2 PSMD1 PSMB10 PSMD6 PSMD5 FBXL5 PSME1 PSMA4 PSMD10 FBXO9 PSMA2 CUL4B PSMD12 PSMB2 SKP1 PSMD13 PSMD7 STYX FBXO39 PSMD4 PSMA5 CUL2 PSMD14 FBXL17 FBXL3 PSMB1 PSMC3 PSMB6 PSMA3 RBX1 NCCRP1 CUL4A CCNF PSMD11 PSMA1
GO_EXTRINSIC_APOPTOTIC_SIGNALING_PATHWAY	1.80378e-07	8.59255e-06	0.690132	0.355492	1.88973	195	GATA1 ATF3 TNFSF10 SP100 SIAH2 STRADB LGALS3 IFI6 PRDX2 BCL2L1 GPX1 SRC JAK2 BEX3 G0S2 PDIA3 TCF7L2 HMOX1 HMGB2 IFI27 FAS HGF PML TLR3 CASP3 PTEN PF4 TGFBR1 SFRP2 BCL10 MCL1 SKIL CYLD PEA15 RB1CC1 FGFR3 NDUFA13 GCLC STK3 FEM1B PAK2 APPL1 PTPRC SGPP1 BCL2A1 DAPK1 CAV1 BLOC1S2 PPP2R1B SORT1 FOXO3 TRPS1 ITGAV NOL3 EYA2 THBS1 SERPINE1 NRP1 BCL2L14 BAK1 CTTN
GO_LEUKOCYTE_CELL_CELL_ADHESION	1.83297e-07	8.64429e-06	0.690132	0.311461	1.76198	315	IDO1 HLA-DPA1 CD86 TNFSF13B HES1 LGALS9B SOCS1 TSTA3 LGALS3 FGL2 SPTA1 KLF4 PRDX2 SRC HAVCR2 PIK3R6 MYB RIPK2 HLA-DRB1 ARG1 SELL CD24 CCL2 PNP CDC42 NKAP SFTPD LGALS9 MIA3 PDCD1LG2 SELENOK ANXA1 CD274 IRF1 LILRB4 GCNT1 CASP3 DUSP3 ITGA4 NDFIP1 TNFRSF21 ARG2 CX3CR1 HLA-E CD209 SELP BCL10 GOLPH3 TNIP1 PIK3CA EFNB1 RC3H2 ROCK1 DUSP10 CYLD ITGB1 CCL19 HSPH1 IL15 TWSG1 NRARP WNK1 PAK1 PTPN22 HLA-DPB1 …
GO_REGULATION_OF_MRNA_METABOLIC_PROCESS	1.94963e-07	9.10344e-06	0.690132	0.314047	1.76965	312	C9orf78 TENT5C YBX3 YBX1 IGF2BP2 SNW1 PSME4 MBNL3 UBB PSMC2 TENT5B ZC3HAV1 UBA52 PSMF1 PRDX6 PSMB9 PNPT1 PSMB8 SAMD4A RBM7 PSME2 SMU1 XRN1 RNASEL RBMXL1 TRIM71 PSMD1 PSMB10 MOV10 ROCK2 PSMD6 YWHAZ HNRNPA2B1 PSMD5 CNOT8 CDC73 TENT5A HNRNPR CPEB3 PSME1 CWC22 LEO1 FXR1 LARP7 RC3H2 PTBP3 ROCK1 DHX36 MYD88 VIRMA PSMA4 PSMD10 FMR1 TNPO1 NCBP1 XPO1 PSMA2 IWS1 PSMD12 QKI CTR9 EXOSC3 SYNCRIP PSMB2 RNF20 M…
GO_REGULATION_OF_LEUKOCYTE_DIFFERENTIATION	2.02128e-07	9.34546e-06	0.690132	0.328378	1.80194	254	CD86 TAL1 SOCS1 FGL2 CA2 GPR137B PRDX2 IRF7 IL34 LRRC17 GNAS PIK3R6 FBXO7 MYB UBASH3B RIPK2 SLAMF8 MITF HLA-DRB1 FBN1 PNP NKAP LGALS9 BTK ANXA1 C1QC IRF1 TESC LILRB4 MAFB TRIB1 TLR3 TMEM176B CD101 TMEM176A RB1 NDFIP1 PF4 TLR4 CREB1 CSF1 ID2 EVI2B RC3H2 DUSP10 CYLD HLA-B KLF10 CCL19 IL15 NRARP CCR1 IL27 FANCA GAS6 SOD1 LILRB1 LIF VNN1 AXL CD46 AP3B1 PTPRC PPP2R3C
GO_REGULATION_OF_STEM_CELL_DIFFERENTIATION	2.08951e-07	9.56711e-06	0.690132	0.459898	2.17988	100	SOX6 GATA1 EIF2AK2 HES1 PSME4 TAL1 PSMC2 MYB PSMF1 TRIM6 PSMB9 PSMB8 PSME2 LMO2 PSMD1 PSMB10 PSMD6 PSMD5 PSME1 DHX36 PSMA4 PSMD10 NFE2L2 PSMA2 PSMD12 PSMB2 PSMD13 PSMD7 TCF12 PSMD4 PSMA5 PSMD14 FOXC1 REST NUDT21 OCIAD1 CBFB PSMB1 PSMC3 PSMB6 PSMA3 TCF3
GO_CELLULAR_RESPONSE_TO_LIPID	2.12114e-07	9.61856e-06	0.690132	0.277769	1.60848	480	CD86 CMPK2 FECH FAM210B PDK4 CXCL10 TRIM5 SNW1 KLF4 PRDX2 INSIG1 WNT11 CXCL11 SRC JAK2 HAVCR2 PIM1 PLAA SCIMP CASP1 MYB KANK2 GPBAR1 NCOA4 CEBPE CAPN2 RIPK2 PPBP ZNF703 CLU ARG1 RNF14 DAB2 PLSCR4 FIS1 CCL2 YWHAH CHMP5 HMGB2 TRIP4 CYP7B1 TFPI ACOD1 PDCD1LG2 ANXA1 CD274 TESC AQP1 TRIB1 SGMS1 HDAC2 ZNF366 CD36 ROCK2 CARM1 PF4 TLR4 CREB1 HMGCS1 CDC73 SETX CX3CR1 CXCL9 CCNA2 UFSP2 TMF1 BCL10 USP8 CASR…
GO_RESPONSE_TO_INTERLEUKIN_1	2.31065e-07	1.03781e-05	0.690132	0.373262	1.9559	176	CCL23 GBP1 SNCA PSME4 GBP3 VRK2 UBB PSMC2 GBP2 SRC UBA52 PSMF1 RIPK2 CUL1 HIF1A PSMB9 IL1RN CCL2 PSMB8 PSME2 TANK ZBP1 LGALS9 TFPI ACOD1 ANXA1 PSMD1 USP10 PSMB10 ADAMTS7 PSMD6 PSMD5 CHUK PSME1 MYD88 PSMA4 CCL19 PSMD10 GCLC PSMA2 PSMD12 CCL8 PSMB2 SKP1 PSMD13 PSMD7 PSMD4 PSMA5 PELI1 PSMD14 HYAL3 NOD2 TAB2 MAP3K7 PSMB1 PSMC3 PSMB6 PSMA3 RBX1 PSMD11 PELI2 RPS6KA4 PSMA1 OTUD4
GO_ENTRY_INTO_HOST	2.85028e-07	1.26811e-05	0.674963	0.415487	2.0945	130	CTSL SCARB2 CD86 TRIM10 TRIM5 SLC1A5 CDK1 TRIM21 TRIM22 SNX3 SRC CTSB HLA-DRB1 TRIM6 IFITM3 SIGLEC1 LGALS9 TYRO3 ITGB5 FUCA2 CLEC5A TRIM14 CD209 GYPA ITGB1 CDH1 KPNA3 GAS6 EPS15 DYNLT1 AXL CD46 PTX3 CD55 GRB2 XPR1 ITGB3 CAV1 TRIM38 IFITM1 EFNB2 CBLL1 CD74 NECTIN2 HYAL3 ITGAV LDLR CD80 UVRAG CTNND1 EXOC2
GO_PLATELET_DEGRANULATION	3.07441e-07	1.35504e-05	0.674963	0.437355	2.12688	110	LHFPL2 VTI1B PROS1 CFD ENDOD1 ABCC4 CD9 SERPING1 DMTN LGALS3BP SPARC PPBP CLU ANXA5 GTPBP2 HGF CD36 PF4 LY6G6F EGF PHACTR2 SELP ITGA2B F13A1 PSAP SCCPDH GAS6 PLEK SOD1 CDC37L1 ITIH3 CHID1 PDGFA ITGB3 CYB5R1 TIMP1 APOOL RAB27B SYTL4 A2M APLP2 MMRN1 LYN TMX3 THBS1 SERPINE1 MAGED2 F5 FERMT3 SRGN F8 SELENOP LAMP2 VWF
GO_ERYTHROCYTE_DEVELOPMENT	3.19377e-07	1.39461e-05	0.674963	0.65259	2.50831	34	BPGM SOX6 GATA1 EPB42 FAM210B TRIM58 SLC4A1 TAL1 DMTN ALAS2 RHAG TMOD3 ARID4A PTBP3 HBZ
GO_MEMBRANE_INVAGINATION	3.4704e-07	1.5015e-05	0.674963	0.408827	2.04329	126	DOCK1 RHOBTB1 IGHG1 SNX3 IGHG4 ALOX15 CDC42 IGHE IGHA1 IGHV3-20 MSR1 ANO6 IGHV2-70 CD36 VAMP7 IGHV3-21 IGLC2 IGHV3-43 IGHV6-1 IGHG2 FNBP1L SPIRE1 IGHV3-23 IGHG3 IGHV7-4-1 IGHV5-51 SYT11 IGHV3-13 IGHV4-28 IGHV4-31 IGHV3-49 FCGR1A RAB31 MARCO IGHA2 IGHV3-48 IGKC IGHV3-30 NCKAP1L IGHV3-33 IGHV2-5 IGHV1-69D IGHV2-26 IGHV1-3 F2RL1 IGHV4-39 AIF1 IGHV4-61 ABCA1 ARF1 THBS1 IGHV3-7 IGHV3-53 RHOBTB2 IGLC7 …
GO_GOLGI_VESICLE_TRANSPORT	3.81075e-07	1.63377e-05	0.674963	0.299745	1.70552	347	VTI1B PROS1 OPTN NAPA SPTA1 KIF11 INSIG1 SNX3 SPTB KIF4A RAB8A SNX2 VAPA GABARAPL2 KIF23 DYNC1LI1 RAB10 VAMP5 SNAP23 ACTR10 ANK1 MIA3 EXOC6 SEC24D RP2 CUX1 ARF4 KIF3C GOLGA5 NAPG KLHL12 PITPNB RAB6A PPP6C VAMP3 CUL3 TFG ARL1 BLZF1 RAB1A NSF VAMP7 CTSC CTSZ SCFD1 RAB13 CAPZA1 KIF13A GOLPH3 RAB8B KIF2A SPAST EHD3 CTAGE1 DYNC1I2 GCC2 KIF15 DYNLL2 SPIRE1 CCDC91 LRRK2 USO1 GOLGA4 TRAPPC4 ANKFY1 DYNLL1…
GO_CELL_CYCLE_G2_M_PHASE_TRANSITION	3.95475e-07	1.68023e-05	0.674963	0.328815	1.8034	258	AURKA OPTN PSME4 NBN TPX2 PBX1 CDK1 CDC6 PSMC2 CDKN1A RAB11A FOXO4 ATF5 HSP90AA1 CDC25A PSMF1 CDK7 CUL1 DYRK3 PSMB9 CCNB2 PSMB8 CENPF PSME2 CLSPN DTL BABAM1 PSMD1 PSMB10 PRKAR2B PSMD6 TICRR SYF2 PSMD5 CEP63 VPS4B CCNA2 BACH1 PSME1 PPP1R12A USP47 DYNC1I2 PSMA4 CCNH CETN2 PSMD10 BRCC3 CEP135 CDK14 PSMA2 DYNLL1 PSMD12 LATS1 SDCCAG8 GTSE1 CDC14B MAPRE1 PSMB2 PKMYT1 SKP1 PPP1CB YWHAE PPME1 RAD21 PSMD1…
GO_PROTEIN_TARGETING_TO_MEMBRANE	3.99396e-07	1.68174e-05	0.674963	-0.414039	-1.88845	194	KCNB1 CACNB3 ZDHHC23 CEMIP RPL10 RPL10A PEX26 RPS3 RPL7A RPL23A ZDHHC11B RPS5 RPL36 RPL13 RPS19 RPL18A RPL22 RPS4X RPS16 RPS3A RPL18 SEC61A2 RPSA RPS28 RPL37A RPL13A RPLP0 GOLGA7B PDZK1 RPL19 RPL3 RPL14 RPS6 RPS8 RPS18 RPL5 RPS2 TRAM2 RPL36A RPL8 RPLP2 RPL29 RPL28 RPS21 RPLP1 RPL32 RPS27A RPL37 RPS17 RPL38 RPS15A RPL4 RPL15 RPL9 RPS14 RPS23 RPS20 RPS15 RPS29 RPS7 RPS13 RPL27A RPS25 VPS37C TAOK2 R…
GO_POSITIVE_REGULATION_OF_LYMPHOCYTE_ACTIVATION	4.18804e-07	1.73253e-05	0.674963	0.310743	1.75296	318	HLA-DPA1 CD86 TNFSF13B HES1 IGHG1 SOCS1 SPTA1 CDKN1A SRC IGHG4 HAVCR2 PIK3R6 MYB RIPK2 CD24 CCL2 PNP CDC42 NKAP LGALS9 BTK PDCD1LG2 SELENOK ANXA1 IGHE CD274 IGHA1 IGHV3-20 LILRB4 KMT5B IGHV2-70 TLR4 IGHV3-21 HLA-E CD209 IGLC2 IGHV3-43 BCL10 IGHV6-1 PIK3CA EFNB1 IGHG2 DUSP10 CYLD CCL19 HSPH1 IL15 IGHV3-23 IGHG3 IGHV7-4-1 IGHV5-51 PAK1 PTPN22 GAS6 HLA-DPB1 IGHV3-13 IGHV4-28 IGHV4-31 EXOSC3 LILRB1 P…
GO_REGULATION_OF_CELL_CYCLE_G2_M_PHASE_TRANSITION	4.15393e-07	1.73253e-05	0.674963	0.357466	1.90354	205	AURKA PSME4 NBN TPX2 PBX1 CDK1 CDC6 PSMC2 CDKN1A RAB11A FOXO4 ATF5 HSP90AA1 CDC25A PSMF1 CUL1 DYRK3 PSMB9 PSMB8 CENPF PSME2 CLSPN DTL BABAM1 PSMD1 PSMB10 PRKAR2B PSMD6 TICRR SYF2 PSMD5 CEP63 VPS4B PSME1 USP47 DYNC1I2 PSMA4 CETN2 PSMD10 BRCC3 CEP135 PSMA2 DYNLL1 PSMD12 SDCCAG8 GTSE1 CDC14B MAPRE1 PSMB2 SKP1 YWHAE RAD21 PSMD13 PSMD7 NEK2 CHEK1 PSMD4 PSMA5 PCM1 PSMD14 TAOK3 UIMC1 NEDD1 CCP110 ORC1 T…
GO_REGULATION_OF_CELLULAR_AMINE_METABOLIC_PROCESS	4.37884e-07	1.7957e-05	0.674963	0.509651	2.26638	71	PSME4 PSMC2 OAZ1 PSMF1 ODC1 PSMB9 PSMB8 PSME2 PSMD1 PSMB10 SLC7A11 PSMD6 PSMD5 AZIN1 PSME1 PSMA4 PSMD10 PSMA2 PSMD12 VPS35 PSMB2 PSMD13 PSMD7 PSMD4 PSMA5 PSMD14 PSMB1 PSMC3 PSMB6 PSMA3 PSMD11 PSMA1
GO_PLATELET_ACTIVATION	4.44221e-07	1.80599e-05	0.674963	0.402651	2.04769	138	GATA1 HBB PLSCR1 CD9 GNA12 CLEC1B SRC GNAS DMTN PIK3R6 UBASH3B PLA2G4A TEC TYRO3 MPIG6B TREML1 STXBP3 MYL12A C1GALT1C1 GP6 SLC7A11 YWHAZ PF4 TLR4 ITPR2 GP9 CLIC1 PIK3CG SELP P2RY12 PIK3CA GNAQ RAP2B ITGA2B PEAR1 ARRB1 PRKCE LCP2 PLEK GNG2 PIK3CB GNA13 AXL PDGFA ITGB3 GNB1 SH2B3 F2RL3 P2RY1 LYN PF4V1
GO_REGULATION_OF_CELL_CELL_ADHESION	4.86991e-07	1.96295e-05	0.659444	0.292951	1.67114	366	IDO1 HLA-DPA1 CD86 TNFSF13B HES1 ZDHHC2 LGALS9B SOCS1 LGALS3 FGL2 SPTA1 KLF4 PRDX2 CD9 SRC DMTN JAK2 HAVCR2 PIK3R6 ALOX15 MYB UBASH3B RIPK2 ZNF703 HLA-DRB1 ARG1 CD24 IL1RN CCL2 PNP CDC42 NKAP SFTPD LGALS9 MIA3 PDCD1LG2 RDX SELENOK ANXA1 CD274 IRF1 LILRB4 CASP3 DUSP3 ITGA4 NDFIP1 TNFRSF21 ARG2 HLA-E CD209 SELP BCL10 PIK3CA EFNB1 RC3H2 DUSP10 CYLD CCL19 HSPH1 CDH1 NOTCH4 IL15 TWSG1 NRARP WNK1 PAK1 …
GO_CELLULAR_RESPONSE_TO_EXTERNAL_STIMULUS	5.38812e-07	2.15342e-05	0.659444	0.310001	1.70696	283	ATF3 EIF2AK2 PDK4 SNW1 FADS1 NPRL3 IFI16 CDKN1A WNT11 SESN3 RALB PIM1 MAX CASP1 KANK2 TLR7 GABARAPL2 AOC1 BMPR2 HMOX1 MTPN PRKAG2 MAP1LC3B FAS KPTN IRF1 PIK3C3 SH3GLB1 AQP1 EIF2S1 TLR3 ITGA4 TLR4 DAP NAMPT PDE2A GADD45A MAP3K5 SLC2A1 SFRP2 TNFRSF8 BCL10 CASR GAS2L1 DNAJC15 MYD88 KLF10 GLUL NFE2L2 CASP5 IL15 LRRK2 GCLC TRIM24 GAS6 RRAGC DNM1L PPARA AXL PTPRC VPS41 GOT1 SIK1 BMT2 CHEK1 XPR1 DSC2 AT…
GO_CELLULAR_RESPONSE_TO_MOLECULE_OF_BACTERIAL_ORIGIN	6.13077e-07	2.4175e-05	0.659444	0.366827	1.92765	184	CD86 CMPK2 CXCL10 TRIM5 PRDX2 CXCL11 SRC HAVCR2 PLAA SCIMP CASP1 CEBPE CAPN2 RIPK2 PPBP ARG1 PLSCR4 CCL2 CHMP5 HMGB2 TFPI ACOD1 PDCD1LG2 CD274 TRIB1 SGMS1 CD36 PF4 TLR4 CDC73 CX3CR1 CXCL9 BCL10 PDE4D MYD88 TLR1 FZD5 PRKCE PTPN22 CARD17 ADAM9 CTR9 LILRB1 IL10 AXL CD14 CD55 PDCD4 MAPK14 CARD16 TNFSF4 PDE4B MEF2C CTSG LYN NOD2 PF4V1 VIM ABCA1 MTDH CD80 SERPINE1 CDK19
GO_POST_TRANSLATIONAL_PROTEIN_MODIFICATION	6.15141e-07	2.4175e-05	0.659444	0.309187	1.72659	307	DCAF6 NUB1 FBXO6 DCAF10 PSME4 RAB38 PTP4A2 PSMC2 RAB11A DCUN1D1 RAB8A DCAF11 FBXO7 SENP8 PSMF1 CUL1 HIF1A FBXL4 FBN1 PSMB9 PSMB8 ASB2 PSME2 MIA3 APOL1 DTL COP1 SHISA5 FUCA2 ANKRD9 PSMD1 PSMB10 PSMD6 RAB2A PSMD5 CUL3 RAB1A FSTL1 CSF1 FBXL5 RAB5A RAB13 LTBP1 PSME1 BTBD1 HSP90B1 RBBP5 PSMA4 AGTPBP1 PSMD10 FBXO9 UBE2F FEM1C GAN COPS3 KTN1 PSMA2 RHBDD1 CUL4B GAS6 PSMD12 PDIA6 UBA3 PSMB2 SKP1 CHM FEM1B…
GO_CELLULAR_RESPONSE_TO_INTERFERON_BETA	8.19328e-07	3.19335e-05	0.659444	0.765325	2.50636	19	AIM2 STAT1 CDC34 IFI16 UBE2K CAPN2 TRIM6 PNPT1 ACOD1 MNDA IRF1 TLR3 NDUFA13
GO_RESPONSE_TO_OXYGEN_LEVELS	8.38958e-07	3.24306e-05	0.659444	0.299843	1.70711	330	BNIP3L PSME4 SLC29A1 UBB PSMC2 CDKN1A PDLIM1 CAT SRC OXTR KCNMA1 ALAS2 MYB UBA52 CAPN2 PSMF1 HIF1A PLOD2 CD24 PSMB9 HMOX1 FIS1 PSMB8 OPA1 POLB PSME2 FAS UCP2 PML BIRC2 AQP1 HDAC2 CASP3 PINK1 UBQLN1 PSMD1 PSMB10 ROCK2 PSMD6 PTEN PSMD5 CREB1 NAMPT ITPR2 OPRD1 ATP1B1 SLC2A1 CCNA2 SCFD1 BACH1 PSME1 CASR HSP90B1 CYBB SLC6A4 PSMA4 PSMD10 NFE2L2 ARNT PRKCE PAK1 PSMA2 PSMD12 PSMB2 DNM1L PPARA CPEB2 PSMD1…
GO_CELLULAR_RESPONSE_TO_BIOTIC_STIMULUS	9.08657e-07	3.43647e-05	0.659444	0.348442	1.85782	208	CD86 CMPK2 CXCL10 TRIM5 PRDX2 CXCL11 SRC HAVCR2 PLAA SCIMP CASP1 CEBPE CAPN2 RIPK2 PPBP ARG1 PLSCR4 CCL2 CCDC47 CHMP5 HMGB2 BTK TFPI ACOD1 PDCD1LG2 CD274 TRIB1 SGMS1 CD36 PF4 TLR4 CDC73 TXNIP CX3CR1 CXCL9 BCL10 PDE4D MYD88 TLR1 FZD5 PRKCE PTPN22 CARD17 ADAM9 CTR9 LILRB1 IL10 AXL CD14 CD55 PDCD4 TMCO1 APAF1 MAPK14 CARD16 TNFSF4 PDE4B MEF2C CTSG LYN NOD2 PF4V1 VIM ABCA1 MTDH CD80 SERPINE1 CDK19
GO_NEGATIVE_REGULATION_OF_SIGNAL_TRANSDUCTION_IN_ABSENCE_OF_LIGAND	9.03104e-07	3.43647e-05	0.659444	0.711543	2.5022	25	GATA1 STRADB IFI6 PRDX2 BCL2L1 PF4 MCL1
GO_REGULATION_OF_DNA_TEMPLATED_TRANSCRIPTION_IN_RESPONSE_TO_STRESS	9.10853e-07	3.43647e-05	0.659444	0.425473	2.0691	110	ATF3 PSME4 UBB PSMC2 UBA52 PSMF1 HIF1A PSMB9 HMOX1 PSMB8 PSME2 PSMD1 PSMB10 PSMD6 PSMD5 BACH1 PSME1 PSMA4 PSMD10 NFE2L2 ARNT PSMA2 PSMD12 PSMB2 PSMD13 PSMD7 NCK1 EPAS1 CHEK1 PSMD4 PSMA5 RBPJ CUL2 PSMD14 ELOB HIGD1A MBTPS2 PSMB1 PSMC3 PSMB6 PSMA3 RBX1 PSMD11 PSMA1 IMPACT
GO_MACROAUTOPHAGY	9.85794e-07	3.68969e-05	0.643552	0.311829	1.73603	296	BNIP3L CALCOCO2 OPTN UBXN6 NPRL3 TSG101 PIP4K2A SESN3 SRC ATG3 ADPRH RALB YOD1 PLAA RIPK2 GABARAPL2 VPS26A HIF1A UCHL1 HMOX1 RAB1C ATP6V1E1 MCOLN1 PRKAG2 SPTLC2 MAP1LC3B VTA1 STAM2 PIK3C3 ATP6V1D SH3GLB1 CASP3 ILRUN PINK1 UBQLN1 SNX6 VPS33A CHMP2B RAB1A GNAI3 SNX14 VPS4B NBR1 RAB5A SCFD1 TBK1 PIK3CA DYNLL2 WAC RB1CC1 PAFAH1B2 VPS37A LRRK2 FEZ2 CDK5 DYNLL1 TOMM70 RRAGC ATP6V1C1 SNX5 CSNK2A1 STX17 …
GO_REGULATION_OF_TRANSCRIPTION_FROM_RNA_POLYMERASE_II_PROMOTER_IN_RESPONSE_TO_HYPOXIA	1.05605e-06	3.92153e-05	0.643552	0.49027	2.22115	74	PSME4 UBB PSMC2 UBA52 PSMF1 HIF1A PSMB9 PSMB8 PSME2 PSMD1 PSMB10 PSMD6 PSMD5 BACH1 PSME1 PSMA4 PSMD10 NFE2L2 ARNT PSMA2 PSMD12 PSMB2 PSMD13 PSMD7 EPAS1 PSMD4 PSMA5 RBPJ CUL2 PSMD14 ELOB HIGD1A PSMB1 PSMC3 PSMB6 PSMA3 RBX1 PSMD11 PSMA1
GO_DEFENSE_RESPONSE_TO_BACTERIUM	1.17925e-06	4.34478e-05	0.643552	0.3314	1.78398	225	GBP4 ISG15 OPTN IGHG1 GBP2 IGHG4 HAVCR2 GBP6 RNASE3 CEBPE RIPK2 PPBP SLAMF8 FCN2 CLEC4D HMGB2 SFTPD IGHE IGHA1 IGHV3-20 TLR3 MR1 IGHV2-70 CD36 TLR4 ARG2 RAB1A IGHV3-21 HLA-E SELP IGLC2 TBK1 TMF1 IGHV3-43 IGHV6-1 CLEC4E IGHG2 MYD88 IGHV3-23 IGHG3 IGHV7-4-1 IGHV5-51 SYT11 IGHV3-13 IGHV4-28 IGHV4-31 RAB14 IL10 MPEG1 ANG IGHV3-49 HP IGHA2 IGHV3-48 IGKC IGHV3-30 IGHV3-33 RBPJ IGHV2-5 IGHV1-69D IGHV2-2…
GO_NEGATIVE_REGULATION_OF_RESPONSE_TO_BIOTIC_STIMULUS	1.48126e-06	5.41522e-05	0.643552	0.45444	2.10231	86	SAMHD1 PARP14 RIOK3 FGL2 TRAFD1 NMI PRDX2 IFI16 DHX58 SERPING1 SERPINB9 HAVCR2 ADAR SLAMF8 ARG1 LGALS9 TYRO3 ACOD1 TRIB1 ILRUN ARG2 HLA-E DUSP10 HLA-B PPM1B LILRB1 GPATCH3 CARD16 TRIM38 KIR2DL4 YTHDF3 A2M
GO_REGULATION_OF_AUTOPHAGY	1.64522e-06	5.96837e-05	0.643552	0.297779	1.69326	326	BNIP3L CISD2 CALCOCO2 SNCA TRIM5 OPTN NPRL3 GPR137B IFI16 TRIM21 TRIM22 PIP4K2A LAMP3 SESN3 ADPRH RALB RAB8A FBXO7 RIPK2 VPS26A HIF1A TRIM6 UCHL1 HMOX1 ATP6V1E1 PRKAG2 SPTLC2 RMC1 HGF DEPP1 ATP6V1D SH3GLB1 CASP3 PINK1 UBQLN1 USP10 SNX6 DAP NAMPT GNAI3 RAB5A TRIM14 SCFD1 TBK1 MCL1 EIF4G2 TMEM150B PIK3CA ROCK1 WAC PSAP RB1CC1 PAFAH1B2 LRRK2 FZD5 FEZ2 CDK5 PTPN22 WDR41 RRAGC ATP6V1C1 SNX5 VPS35 CTSA…
GO_NEGATIVE_REGULATION_OF_APOPTOTIC_SIGNALING_PATHWAY	1.94606e-06	7.0058e-05	0.627257	0.345323	1.83657	192	GATA1 TNFSF10 YBX3 SIAH2 DNAJA1 STRADB LGALS3 IFI6 PRDX2 BCL2L1 GPX1 SRC TCF7L2 CLU HIF1A HMOX1 OPA1 HMGB2 FAS HGF ING2 PINK1 DDIAS RB1 PF4 GRINA GNAI3 TGFBR1 CX3CR1 SFRP2 MCL1 USP47 PEA15 RB1CC1 PSMD10 NFE2L2 NDUFA13 LRRK2 GCLC SOD2 PTPN1 CDKN2D CSNK2A1 RRM2B VNN1 IVNS1ABP
GO_POSITIVE_REGULATION_OF_BINDING	2.05137e-06	7.32897e-05	0.627257	0.372907	1.91383	149	PARP9 CLIC2 HES1 DTX3L SPTA1 KLF4 PLCL2 MARK3 JAK2 RALB RIPK2 TCF7L2 TRIM6 LFNG MBD2 HMGB2 CDCA5 ANXA2 EIF2S1 WAPL RB1 S100A10 EGF PPP2CA GTF2B BAMBI CLDN5 AMFR PPP2CB LRRK2 FMR1 ARRB1 CDK5 NCBP1 STK3 NIBAN2 MAPRE1 NIPBL TIAM1 EPB41 GMNN CAV1 STMN1 FOXC1 CEBPG USP33 ADD2 NRP1 DHX9 PLAUR LRP1 STK4 NVL IRF4 TXN B2M LAMTOR5 PLXND1 DPH3 TICAM1 RAMP1 MMP9
GO_REGULATION_OF_PEPTIDYL_TYROSINE_PHOSPHORYLATION	2.32122e-06	8.23073e-05	0.627257	0.340674	1.80932	198	PARP9 PARP14 GATA1 PPP2R5B HES1 TAL1 SOCS1 TSG101 IL34 SRC DMTN JAK2 SAMSN1 RIPK2 NEURL1 CD24 TEC HGF CSF1R HDAC2 ABI1 SNX6 CD36 EGF EHD4 ALKAL2 SFRP2 NEDD9 PPP2CA IBTK RAP2B PDGFC FGFR3 PDCL3 IL15 HBEGF PRKCE ENPP2 PTPN1 GAS6 LIF PAK2 PTPRC FCGR1A NCAPG2 PDGFA RAP2C ITGB3 CAV1 RICTOR GGNBP2 SH2B3 ADAM17 PIBF1 CD74 LYN
GO_CELLULAR_RESPONSE_TO_PEPTIDE	2.35377e-06	8.28388e-05	0.627257	0.300561	1.70825	323	PDK4 STAT1 NR4A1 KAT2B SOCS1 PIK3R3 ADIPOR1 CA2 KLF4 CDC6 KLF1 INSIG1 SESN3 SRC SMPD3 FOXO4 JAK2 RAB8A MAX RIPK2 ARG1 RAB10 ERFE FBN1 FIS1 ATP6V1E1 CHMP5 OPA1 CDC5L ATP6V1D SORBS1 MBD5 SNX6 PRKAR2B ITGA4 CD36 ROCK2 SYAP1 PTEN TLR4 PTPRA CREB1 NAMPT CCNA2 RAB13 RAB8B CASR PCK2 PIK3CA ROCK1 KLF3 EIF4EBP2 KLF11 KLF10 C2CD5 NFE2L2 GCLC USO1 CDK5 LEPROT PAK1 PTPN22 PTPN1 ATP6V1C1 SNX5 ZNF106 CPEB2 GAB…
GO_PORPHYRIN_CONTAINING_COMPOUND_METABOLIC_PROCESS	2.43014e-06	8.48929e-05	0.627257	0.623215	2.3954	34	BLVRA SLC25A39 FECH BLVRB EIF2AK1 SRRD SPTA1 HMBS ALAS2 HMOX1 PGRMC1 UROD SUCLA2 IREB2
GO_PHAGOCYTOSIS_RECOGNITION	2.53778e-06	8.80012e-05	0.627257	0.477205	2.14001	72	IGHG1 IGHG4 FCN2 IGHE IGHA1 IGHV3-20 IGHV2-70 CD36 IGHV3-21 IGLC2 IGHV3-43 IGHV6-1 IGHG2 PEAR1 IGHV3-23 IGHG3 IGHV7-4-1 IGHV5-51 IGHV3-13 IGHV4-28 IGHV4-31 IGHV3-49 IGHA2 IGHV3-48 IGKC IGHV3-30 IGHV3-33 IGHV2-5 IGHV1-69D IGHV2-26 IGHV1-3 IGHV4-39 IGHV4-61 IGHV3-7 IGHV3-53 IGLC7 JMJD6 IGHV1-18 IGHV3-11 IGHV1-24 IGLL1 FCN1
GO_INTRINSIC_APOPTOTIC_SIGNALING_PATHWAY	2.59925e-06	8.94749e-05	0.627257	0.313076	1.70791	263	YBX3 SNW1 DNAJA1 SEPTIN4 NBN IFI6 UBB BCL2L1 IFI16 CDKN1A GPX1 SRC JAK2 UBE2K CUL1 CLU HIF1A CD24 HMOX1 LGALS12 FIS1 OPA1 POLB SELENOK PML SHISA5 ING2 SGMS1 CASP3 PINK1 UBQLN1 ZNF622 DDIAS CUL3 GRINA MAP3K5 SFRP2 MCL1 USP47 SKIL CYLD SERINC3 BAG6 NFE2L2 NDUFA13 LRRK2 SOD2 PTPN1 CDKN2D SOD1 DNM1L RRM2B VNN1 NCK1 IVNS1ABP ARL6IP5 PDCD10 APAF1 SGPP1 BCL2A1 CAV1 E2F2 CUL2 PARL HIC1 BECN1 CASP4 PHLDA3…
GO_NEGATIVE_REGULATION_OF_MITOTIC_CELL_CYCLE	2.65869e-06	9.08577e-05	0.627257	0.305353	1.69998	296	MAD2L1BP GFI1B AURKA PSME4 NBN KLF4 CDK1 CDC6 PSMC2 BCL2L1 CDKN1A TOP2A CDKN1C FOXO4 FBXO7 KANK2 CDKN2C PSMF1 TFDP1 CUL1 DYNC1LI1 BUB1 PSMB9 PNPT1 CCL2 PSMB8 E2F8 CENPF NDC80 PSME2 CDC20 CLSPN PML PSMD1 PSMB10 PSMD6 CARM1 DDIAS TICRR RB1 MCPH1 SYF2 PTEN PSMD5 CNOT8 GADD45A CDC73 BUB1B TOP2B PSME1 USP47 PSMA4 PSMD10 PSMA2 PSMD12 GTSE1 SLFN11 CDKN2D CDC14B PSMB2 SKP1 HECA RAD21 PSMD13 IL10 PSMD7 CN…
GO_CELL_CYCLE_G1_S_PHASE_TRANSITION	2.74547e-06	9.31486e-05	0.627257	0.31417	1.71668	257	GSPT1 GFI1B AURKA CDC34 KLF4 CDK1 CDC6 CDKN1A RRM2 MAX FBXO7 CDC25A KANK2 CDKN2C RBBP8 TFDP1 CDK7 RHOU CUL1 CCL2 PLRG1 UBE2E2 E2F8 PSME2 RDX ANXA1 TYMS PML CDC45 TRIM71 PPP6C CARM1 RB1 PTEN CUL3 CNOT8 GADD45A ID2 CDC73 CDK17 CCNA2 BACH1 PSME1 LATS2 KLF11 ITGB1 CCNH MCM4 NASP CDK5 CDK14 CUL4B ORC4 LATS1 CACUL1 GTSE1 SLFN11 CDKN2D CDK15 CNOT6 APPL1 BCAT1 BRD7 GMNN ORC5 CUL2 KCNA5 CNOT4 GPNMB ADAM17…
GO_HOMOTYPIC_CELL_CELL_ADHESION	3.135e-06	0.000105605	0.627257	0.48041	2.15738	73	GATA1 HBB CD9 GNAS DMTN JUP XG UBASH3B ZNF703 TYRO3 RDX STXBP3 MYL12A SLC7A11 CLIC1 PIK3CG CD99 P2RY12 RAP2B ITGA2B PEAR1 PLEK PLPP3 PIK3CB ITGB3 DSC2 SH2B3 LYN CCM2L PLAUR FERMT3
GO_HEME_METABOLIC_PROCESS	3.69832e-06	0.000123697	0.627257	0.634692	2.33188	29	BLVRA SLC25A39 FECH BLVRB SRRD HMBS ALAS2 HMOX1 PGRMC1 UROD IREB2
GO_REGULATION_OF_APOPTOTIC_SIGNALING_PATHWAY	4.1118e-06	0.000136558	0.610527	0.284238	1.61557	356	GATA1 ATF3 TNFSF10 SP100 YBX3 SIAH2 DNAJA1 SEPTIN4 STRADB LGALS3 IFI6 UBB PRDX2 BCL2L1 GPX1 SRC JAK2 G0S2 PDIA3 TFDP1 TCF7L2 CLU HIF1A HMOX1 FIS1 YWHAH OPA1 HMGB2 LGALS9 FAS HGF PML ING2 SGMS1 PINK1 UBQLN1 YWHAZ DDIAS RB1 PTEN PF4 GRINA GNAI3 TGFBR1 CTSC CX3CR1 SFRP2 BCL10 MCL1 USP47 SKIL CYLD PEA15 SERINC3 HRK RB1CC1 PSMD10 NFE2L2 NDUFA13 LRRK2 GCLC SOD2 PTPN1 CTSH STK3 CDKN2D SOD1 CSNK2A1 DNM1L…
GO_REGULATION_OF_MYELOID_LEUKOCYTE_DIFFERENTIATION	4.39366e-06	0.000144899	0.610527	0.413807	1.98412	103	TAL1 CA2 GPR137B IRF7 IL34 LRRC17 GNAS UBASH3B MITF HLA-DRB1 FBN1 C1QC TESC LILRB4 MAFB TRIB1 TLR3 CD101 RB1 NDFIP1 PF4 TLR4 CREB1 CSF1 ID2 EVI2B KLF10 CCR1 LILRB1 LIF
GO_NEGATIVE_REGULATION_OF_INNATE_IMMUNE_RESPONSE	4.82588e-06	0.000158048	0.610527	0.516912	2.16392	53	SAMHD1 PARP14 TRAFD1 NMI IFI16 DHX58 SERPING1 SERPINB9 HAVCR2 ADAR SLAMF8 ARG1 LGALS9 TYRO3 ACOD1 HLA-E DUSP10 HLA-B
GO_POSITIVE_REGULATION_OF_SECRETION	5.22303e-06	0.000169875	0.610527	0.289114	1.58882	287	IFIH1 SDC1 DDX58 SNCA TFR2 TSG101 SRC SMPD3 JAK2 HAVCR2 OXTR MYB HLA-DRB1 TCF7L2 HIF1A ARF6 RAB2B MAP2K6 LGALS9 SELENOK CSF1R ACSL4 KIF5B CD2AP AQP1 PINK1 ITSN1 C5 TLR4 CREB1 VAMP7 PPID VPS4B CLEC5A HLA-E RAB5A IFNGR1 SNX4 TMF1 GOLPH3 RAB8B CLEC4E CASR STXBP5 CLEC6A CYP4F2 SLC6A4 GLUL RAB27A LRRK2 FZD5 ARRB1 MCU CDK5 PRKCE SRI SERP1 ADAM9 CLEC9A SNX5 VPS35 DNM1L ACSL3 DOC2B IL10 ANG CD14 AP1G1 C1…
GO_RESPONSE_TO_PEPTIDE	5.29575e-06	0.00017106	0.610527	0.269401	1.54766	433	TNFSF10 PDK4 STAT1 NR4A1 KAT2B SOCS1 PIK3R3 ADIPOR1 CA2 KLF4 CDC6 KLF1 INSIG1 CAT SESN3 SRC SMPD3 FOXO4 JAK2 OXTR SPARC RAB8A MAX RIPK2 ARG1 PFKFB1 BSG RAB10 ERFE FBN1 FIS1 PNPT1 STAT2 ATP6V1E1 CHMP5 OPA1 CDC5L ANXA1 EIF2B3 ATP6V1D GCNT1 SORBS1 MBD5 STXBP3 SNX6 PRKAR2B ITGA4 CD36 ROCK2 SYAP1 PTEN TLR4 PTPRA CHUK CREB1 NAMPT SLC2A1 CCNA2 RAB13 RAB8B CASR PCK2 PIK3CA ROCK1 KLF3 CYBB EIF4EBP2 KLF11 …
GO_T_CELL_PROLIFERATION	5.50685e-06	0.000176669	0.610527	0.353412	1.84764	174	IDO1 HLA-DPA1 CD86 TNFSF13B HES1 LGALS9B LGALS3 SPTA1 PRDX2 HAVCR2 FKBP1B RIPK2 HLA-DRB1 ARG1 CD24 PNP SFTPD LGALS9 PDCD1LG2 SELENOK ANXA1 CD274 IRF1 CD151 CASP3 PSMB10 NDFIP1 TNFRSF21 ARG2 HLA-E PIK3CG CD209 EFNB1 RC3H2 CCL19 IL15 TWSG1 PTPN22 IL27 HLA-DPB1 LILRB1 IL10 NCK1 CD46 PTPRC CD55 PRKAR1A PELI1 NCKAP1L TNFSF4 SOS1
GO_RESPONSE_TO_INTERFERON_ALPHA	6.99872e-06	0.000223013	0.610527	0.700164	2.36994	21	IFIT3 EIF2AK2 IFIT2 LAMP3 ADAR BST2 IFITM3 MX2 GAS6 AXL IFITM1 IFNAR1 TPR RO60
GO_POSITIVE_REGULATION_OF_LEUKOCYTE_DIFFERENTIATION	7.2837e-06	0.000230536	0.610527	0.36725	1.86984	140	CD86 SOCS1 CA2 IL34 GNAS PIK3R6 MYB RIPK2 HLA-DRB1 PNP NKAP LGALS9 BTK ANXA1 TESC LILRB4 TRIB1 CD101 RB1 PF4 CREB1 CSF1 ID2 EVI2B DUSP10 CYLD KLF10 CCL19 IL15 CCR1 GAS6 LIF VNN1 AXL CD46 AP3B1 PTPRC PPP2R3C ATP11C NCKAP1L TNFSF4
GO_NEGATIVE_REGULATION_OF_PROTEOLYSIS	7.81269e-06	0.000244229	0.593325	0.297961	1.63639	261	SIAH2 SNCA PROS1 DNAJC1 IFI6 KLF4 IFI16 GPX1 TRIM21 USP25 SERPING1 LAMP3 SRC SERPINB9 BEX3 YOD1 PSMF1 GABARAPL2 SERPINA2 BST2 TFPI HGF PML BIRC2 ANXA2 AQP1 UBE2O SPOCK3 F8A3 C5 SERPINB10 CTSZ BIRC5 SFRP2 USP47 ROCK1 WAC BAG6 PDCL3 LRRK2 ARRB1 PICALM CDK5 PCSK1N CARD17 UCHL5 PBK VIL1 GAS6 SNX12 CDKN2D CSNK2A1 CAST SERPINB8 YWHAE ITIH3 USP14 TMEM59 IL10 PAK2 STYX ARL6IP1 CST3 ERLEC1 SENP1 CARD16 TI…
GO_RESPONSE_TO_EXTRACELLULAR_STIMULUS	7.8199e-06	0.000244229	0.593325	0.269771	1.54158	408	ATF3 EIF2AK2 PDK4 STAT1 KYNU CXCL10 SNW1 EIF2AK1 FADS1 NPRL3 IFI16 CDKN1A WNT11 CAT SESN3 SRC FOXO4 SPARC RALB PIM1 MAX KANK2 FKBP1B GABARAPL2 ARG1 PFKFB1 AOC1 BMPR2 HMOX1 FIS1 MBD2 SGIP1 OPA1 PRKAG2 MAP1LC3B FAS KPTN TYMS ACSL4 PIK3C3 SH3GLB1 ARSB EIF2S1 SORD RMI1 ITGA4 PTEN DAP FSTL1 NAMPT MAP3K5 HMGCS1 SLC2A1 SFRP2 BCL10 CASR GAS2L1 PCK2 DNAJC15 CYBB SLC6A4 KLF10 C2 GLUL NFE2L2 SLC16A1 IL15 CH…
GO_RESPONSE_TO_HYDROGEN_PEROXIDE	8.00524e-06	0.000248373	0.593325	0.383204	1.93591	127	SDC1 STAT1 HBB KLF4 HBA1 CDK1 GPX1 CAT SRC SMPD3 HBA2 MYB CAPN2 FKBP1B ARG1 HMOX1 HGF ANXA1 AQP1 HDAC2 CASP3 PINK1 MAP3K5 SETX TXNIP KPNA4 PSAP NFE2L2 PPP2CB LRRK2 ADAM9 SOD1 IL10 AXL CST3 HP PDCD10 OSER1 KCNA5 STK24 FOXO3 UBE3A CYP1B1 PAX2 BAK1 PYCR1 STK26 IMPACT TXN PRKAA1 NR4A3 FOSL1
GO_NEGATIVE_REGULATION_OF_TYPE_I_INTERFERON_PRODUCTION	8.13613e-06	0.000250784	0.593325	0.546223	2.2305	46	IFIH1 HERC5 DDX58 ISG15 UBE2L6 NMI DHX58 HAVCR2 TAX1BP1 ACOD1 ILRUN REL TBK1 CYLD PPM1B LILRB1 GPATCH3 IL10 LILRA4
GO_REGULATION_OF_PEPTIDASE_ACTIVITY	8.51053e-06	0.000260621	0.593325	0.285404	1.61777	339	TNFSF10 SIAH2 AIM2 SNCA PROS1 PSME4 IFI6 KLF4 IFI16 GPX1 SERPING1 LAMP3 SRC SERPINB9 JAK2 BEX3 CASP1 PSMF1 RIPK2 SERPINA2 AKIRIN2 BST2 PSMB9 FIS1 PSMB8 BCL2L13 PSME2 TANK LGALS9 FAS TFPI HGF PML BIRC2 ANXA2 AQP1 UBE2O SPOCK3 PINK1 HIP1 ANP32B ROCK2 C5 SERPINB10 DAP CLPX MAP3K5 NRDC BIRC5 SFRP2 BCL10 PSME1 USP47 ROCK1 TNFSF15 NDUFA13 ARRB1 PICALM PCSK1N CARD17 UCHL5 VIL1 GAS6 CTSH CDKN2D CSNK2A1 C…
GO_REGULATION_OF_VESICLE_MEDIATED_TRANSPORT	9.07665e-06	0.000276164	0.593325	0.261182	1.51798	462	SDC1 BMP2K SNCA ZDHHC2 NAPA SEPTIN4 TFR2 LGALS3 TSG101 NEDD4L RAB11A INSIG1 SNX3 SRC SMPD3 ATG3 RALB PLAA RAB8A ALOX15 MCTP1 CLU RAB10 ARF6 DAB2 RAB2B STON2 HMOX1 CCL2 SLC17A7 SGIP1 MKLN1 CDC42 SFTPD LGALS9 RDX ANXA1 CD151 ANXA2 KIF5B CD2AP RUFY1 TOR1A STXBP3 ANO6 HIP1 ITSN1 CD36 PTEN AP2S1 NSF VAMP7 ANKRD13A EGF PPT1 VPS4B EHD4 RAB5A SCFD1 SNX4 RAB13 DNAJC6 RAB8B STXBP5 ROCK1 C2CD5 C2 CCL19 RAP1…
GO_REGULATION_OF_ENDOCYTOSIS	9.82989e-06	0.000297165	0.593325	0.348652	1.82275	174	BMP2K SNCA TFR2 LGALS3 TSG101 NEDD4L SRC ALOX15 MCTP1 CLU ARF6 DAB2 STON2 SLC17A7 SGIP1 MKLN1 CDC42 CD151 ANXA2 CD2AP RUFY1 TOR1A ANO6 HIP1 ITSN1 CD36 AP2S1 ANKRD13A EGF PPT1 EHD4 RAB5A DNAJC6 ROCK1 CCL19 LRRK2 FMR1 ARRB1 PICALM SCYL2 ANKFY1 PTPN1 SNX12 SYT11 RAB21 LILRB1 DNM1L PIK3CB AXL SMAP1 APPL1 CD14 RAB31 ARC ITGB3 NCKAP1L CAV1 TBC1D5 EFNB2 AP2B1 CBLL1 F2RL1 AP2A1 RUBCN ARF1 SERPINE1 SDCBP …
GO_TOLL_LIKE_RECEPTOR_SIGNALING_PATHWAY	1.02349e-05	0.000307438	0.593325	0.37601	1.90538	132	CTSL RSAD2 UBB IRF7 HAVCR2 PIK3AP1 CTSB CTSS SCIMP UBA52 TLR7 WDFY1 RIPK2 TANK SFTPD BTK TYRO3 ACOD1 BIRC2 IRF1 PIK3C3 TLR3 UBE2D1 UBQLN1 CD36 TLR4 CHUK TBK1 BCL10 UBE2D3 TNIP1 HSP90B1 MYD88 TLR1 PRKCE PTPN22 LILRA4 APPL1 CD14 UBE2D2 PJA2 PELI1 CAV1
GO_REGULATION_OF_RESPONSE_TO_INTERFERON_GAMMA	1.03426e-05	0.000308708	0.593325	0.665394	2.32878	24	PARP9 PARP14 STAT1 SOCS1 JAK2 ARG1 IFNGR1 SUMO1
GO_LEUKOCYTE_PROLIFERATION	1.24596e-05	0.000369557	0.593325	0.299888	1.64383	259	IDO1 HLA-DPA1 CD86 TNFSF13B HES1 LGALS9B LGALS3 SPTA1 PLCL2 PRDX2 CDKN1A IL5RA IL34 HAVCR2 FKBP1B RIPK2 HLA-DRB1 CLU ARG1 CD24 BST2 PNP SFTPD LGALS9 BTK PDCD1LG2 SELENOK ANXA1 CD274 CSF1R MNDA IRF1 CD151 CASP3 PSMB10 AZI2 NDFIP1 TLR4 TNFRSF21 ARG2 CSF1 HLA-E PIK3CG CD209 TBK1 GAPT EFNB1 RC3H2 CCL19 IL15 TWSG1 PTPN22 IL27 HLA-DPB1 CCL8 LILRB1 IL10 NCK1 CD46 PTPRC CD55 PRKAR1A PELI1 NCKAP1L TNFSF4 …
GO_REGULATION_OF_PROTEIN_CATABOLIC_PROCESS	1.30325e-05	0.000384134	0.593325	0.27633	1.57062	356	NUB1 SNCA AURKA ZDHHC2 RILP NEDD4L UBB PSMC2 GNA12 DNAJB2 GPX1 USP25 LAMP3 SNX3 YOD1 HSP90AA1 UBE2K OAZ1 PSMF1 GABARAPL2 ODC1 CLU RNF14 DAB2 PSME2 CDC20 RDX PML DTL COP1 ANXA2 TRIB1 PINK1 UBQLN1 PSMD1 ZER1 F8A3 PTEN NDFIP1 ARIH1 NSF EGF CTSC FBXL5 NRDC TMF1 HECW2 AZIN1 RAD23A PSME1 USP8 RNF19B ROCK1 RNF144B WAC BAG6 PSMD10 CDH1 NFE2L2 SUMO1 NDUFA13 PDCL3 LRRK2 GCLC FMR1 MGAT3 XPO1 UCHL5 CUL4B PBK…
GO_RESPONSE_TO_TOXIC_SUBSTANCE	1.38634e-05	0.000406087	0.593325	0.321527	1.71432	208	HBD SDC1 CLIC2 FECH HBM HBQ1 ABTB2 ABCG2 HBB MT2A GCH1 HBA1 CDK1 PRDX2 CDKN1A GPX1 CAT PTGS1 HBA2 PIM1 PRDX1 UBA52 PRDX6 ARG1 FIS1 TYMS CNP WAPL PINK1 SLC7A11 CD36 HBG2 CHUK SLC7A8 OPRD1 SCFD1 DUOX2 SLC30A1 SCN1B SLC6A4 HBZ AQP10 CDH1 NFE2L2
GO_EXOCYTIC_PROCESS	1.48287e-05	0.000431681	0.593325	0.458666	2.03966	71	SNCA VTI1B NAPA STX11 DMTN RALB RAB8A RAB10 SNAP23 BTK EXOC6 STXBP3 VPS33A VAMP3 VAMP7 SCFD1 SNX4 RAB13 OTOF RAB8B VPS45 BLOC1S6 PLEK
GO_CYTOKINE_PRODUCTION_INVOLVED_IN_IMMUNE_RESPONSE	1.49887e-05	0.000433662	0.593325	0.407912	1.92793	95	DDX58 RSAD2 SCIMP SEMA7A ARG1 TRIM6 BST2 HMOX1 BTK TLR3 DDX1 MR1 CD36 IL18R1 STARD7 TLR4 HLA-E BCL10 DHX36 FZD5 GAS6 SLC7A5 LILRB1 IL10 CD55 INAVA TNFSF4 DDX21 KIR2DL4 CD74 F2RL1 NOD2 LACC1 MAP3K7 CCR2 SASH3 IL12A NR4A3 B2M CLC CD226 IL18RAP FFAR2 TICAM1 NLRP3 SIRT1 PRKCZ DENND1B SMAD7 DLG1
GO_PROTEIN_MONOUBIQUITINATION	1.52862e-05	0.000439571	0.57561	0.45868	2.01681	68	PCGF5 DTX3L TSG101 NEDD4L UBB TRIM21 NEURL1 CUL1 UBE2E1 BIRC2 DTL UBE2O PEX12 KLHL12 CUL3 CDC73 UBE2D3 LEO1 WAC CUL4B CTR9 RNF20 SKP1 OBI1 FANCL RNF2
GO_NEGATIVE_REGULATION_OF_CELL_CELL_ADHESION	1.59884e-05	0.000456978	0.57561	0.343351	1.77276	157	IDO1 CD86 LGALS9B SOCS1 LGALS3 FGL2 KLF4 PRDX2 CD9 JAK2 HAVCR2 UBASH3B ZNF703 HLA-DRB1 ARG1 IL1RN SFTPD LGALS9 MIA3 PDCD1LG2 RDX ANXA1 CD274 IRF1 CASP3 DUSP3 NDFIP1 TNFRSF21 ARG2 RC3H2 CDH1 NOTCH4 TWSG1 NRARP WNK1 PTPN22 LILRB1 PPARA IL10 SWAP70 PRKAR1A PELI1 TNFSF4 SH2B3 GPNMB CD74 PTK2
GO_T_CELL_RECEPTOR_SIGNALING_PATHWAY	1.63334e-05	0.000464027	0.57561	0.323521	1.71823	198	HLA-DPA1 GBP1 PSME4 LGALS3 PSMC2 HLA-DRA PSMF1 RIPK2 CUL1 HLA-DRB1 BTNL10 TEC PSMB9 PSMB8 PSME2 LILRB4 EIF2B3 FYB1 PSMD1 PSMB10 DUSP3 HLA-DRB5 PSMD6 PSMD5 TNFRSF21 CHUK BCL10 PSME1 PIK3CA RC3H2 HLA-DQB1 CYLD PDE4D PSMA4 PSMD10 WNK1 LCP2 ELF1 PAK1 PTPN22 PSMA2 PSMD12 HLA-DPB1 ERMAP PSMB2 SKP1 PIK3CB PSMD13 PAK2 PSMD7 NCK1 PTPRC PSMD4 PSMA5 SLA2 PSMD14 PDE4B EIF2B2 NECTIN2 BTNL8 THEMIS TAB2 MAP3K7 …
GO_ENDOMEMBRANE_SYSTEM_ORGANIZATION	1.77653e-05	0.000501684	0.57561	0.258223	1.48052	421	SCARB2 TOR1B MYOF OPTN RILP SLC4A1 EPB41L3 RAB38 SPTA1 TSG101 PLSCR1 CDK1 RAB11A SNX3 PARP11 CLU RAB10 CCNB2 PLSCR4 ATL3 CCDC47 CHMP5 CDC42 SHTN1 MIA3 VTA1 STAM2 PIK3C3 SH3GLB1 VCPIP1 TOR1A ANO6 GOLGA5 TMEM33 YWHAZ PTEN RAB2A CHMP2B FER1L4 ARL1 CERT1 BLZF1 CREB1 RAB1A VPS4B TMF1 PI4K2B ACRBP SNX10 OTOF GOLPH3 PPP2CA USP6NL USP8 CLCN3 SPAST EHD3 REEP3 TBPL1 GCC2 TRAM1 FNBP1L BAG6 PSAP VPS37A RAB27…
GO_CELLULAR_RESPONSE_TO_TOXIC_SUBSTANCE	1.82529e-05	0.000512384	0.57561	0.404892	1.93664	104	HBD CLIC2 HBM HBQ1 ABTB2 ABCG2 HBB GCH1 HBA1 PRDX2 GPX1 CAT PTGS1 HBA2 PIM1 PRDX1 PRDX6 FIS1 PINK1 CD36 HBG2 OPRD1 DUOX2 HBZ NFE2L2 SOD2 SOD1 HP RDH11 PRDX4
GO_POSITIVE_REGULATION_OF_PROTEIN_KINASE_ACTIVITY	1.88547e-05	0.000526147	0.57561	0.256577	1.48939	460	DUSP5 CD86 EIF2AK2 SNCA TAL1 TPX2 SOCS1 STRADB CDK1 CDC6 UBB PRDX2 CDKN1A CAMK1 WNT11 IL34 SRC JAK2 RALB PIK3R6 HSP90AA1 UBA52 RIPK2 NEURL1 GADD45B CLU DUSP6 CD24 MAP2K6 CLSPN PRKAG2 AVPI1 HGF CSF1R TLR3 VLDLR IGFBP6 PINK1 ABI1 MMD MAPKAP1 PRKAR2B C5 SYAP1 TLR4 EGF CSF1 TGFBR1 GADD45A MAP3K5 PIK3CG ALKAL2 NEDD9 PPP2CA PIK3CA TNFSF15 PEA15 PDGFC JTB CCL19 RAP1A PSMD10 LRRK2 FZD5 ARRB1 WNK1 CDK5 HB…
GO_NEGATIVE_REGULATION_OF_PEPTIDASE_ACTIVITY	2.05781e-05	0.000570862	0.57561	0.34004	1.78157	175	SIAH2 SNCA PROS1 IFI6 KLF4 IFI16 GPX1 SERPING1 LAMP3 SRC SERPINB9 BEX3 PSMF1 SERPINA2 BST2 TFPI HGF BIRC2 ANXA2 AQP1 UBE2O SPOCK3 C5 SERPINB10 BIRC5 SFRP2 USP47 ROCK1 ARRB1 PICALM PCSK1N CARD17 UCHL5 VIL1 GAS6 CDKN2D CSNK2A1 CAST SERPINB8 YWHAE ITIH3 USP14 PAK2 ARL6IP1 CST3 CARD16 TIMP1 A2M APLP2 COL6A3 FURIN CRIM1 NOL3 SERPINB2 THBS1 SERPINE1 PAX2 PLAUR SERPINI1 PRDX5 PRNP LRP1 XIAP NGFR LAMTOR5…
GO_REGULATION_OF_DEFENSE_RESPONSE_TO_VIRUS	2.07788e-05	0.000573058	0.57561	0.454368	2.04043	73	PARP9 RIOK3 HERC5 DDX60 DDX58 AIM2 IFIT1 STAT1 DTX3L FGL2 DHX58 CGAS TRIM6 SELENOK BIRC2 ILRUN ELMOD2 IL15 PTPN22 IL27 PPM1B LILRB1 GPATCH3
GO_RESPONSE_TO_TUMOR_NECROSIS_FACTOR	2.1778e-05	0.000597121	0.57561	0.29651	1.62279	266	TNFSF13B YBX3 CCL23 GBP1 NUB1 AIM2 STAT1 PSME4 GBP3 GCH1 PSMC2 GBP2 SMPD3 JAK2 UBE2K CASP1 PSMF1 TAX1BP1 PSMB9 CCL2 PSMB8 GGT5 PSME2 TANK FAS ACOD1 BIRC2 SGMS1 CASP3 PSMD1 PSMB10 ADAMTS7 PLVAP PSMD6 PSMD5 TNFRSF21 CHUK LIMS1 MAP3K5 TNFRSF8 PSME1 SPPL2A SHARPIN TNFSF15 CYLD PSMA4 CCL19 PSMD10 NFE2L2 CD58 PSMA2 GAS6 PSMD12 ADAM9 CCL8 PSMB2 PSMD13 PSMD7 CD14 MAPK14 PSMD4 PSMA5 CARD16 TNFSF4 PSMD14 E…
GO_ENDOSOMAL_TRANSPORT	2.35407e-05	0.000641723	0.57561	0.309479	1.6772	230	VTI1B SLC66A2 ZDHHC2 UBXN6 RILP TSG101 UBB RAB11A SNX3 RAB8A SNX2 UBA52 VPS26A RAB10 ARF6 CHMP5 VTA1 STAM2 UBE2O SNX6 RAB6A ITSN1 VAMP3 CHMP2B KIAA1109 ARL1 TBC1D23 VPS4B EHD4 TMEM50A SNX4 RAB13 ARL8B EVI5 WASHC5 EHD3 GCC2 CMTM6 VPS37A LRRK2 PICALM LEPROT ANKFY1 SNX12 RAB6B EPS15 SNX5 VPS35 DNM1L RAB14 VTI1A WASHC4 AP3B1 RHOBTB3 ACAP2 CHMP3 BTBD8 ALS2 REPS2 BLOC1S2 TBC1D5 SORT1 DENND1A VPS35L UBA…
GO_ORGANELLE_MEMBRANE_FUSION	2.50073e-05	0.000677785	0.57561	0.398097	1.87915	97	SNCA VTI1B STX11 TAP2 SAMD9 RAB8A TAP1 SNAP23 RAB39A ANXA1 ANXA2 KIF5B VCPIP1 VAMP3 CHMP2B VAMP7 GNAI3 RAB13 RAB8B C2CD5 USO1 ANKFY1 SYT11 STX17 VTI1A DOC2B VPS41 CHMP3 RAB20 STX12 RAB7A ANKRD27 BET1 UVRAG SPG11
GO_NEGATIVE_REGULATION_OF_LYMPHOCYTE_ACTIVATION	2.69832e-05	0.000723026	0.57561	0.366073	1.84513	134	IDO1 CD86 LGALS9B SOCS1 LGALS3 FGL2 PRDX2 HAVCR2 SAMSN1 FBXO7 HLA-DRB1 ARG1 SFTPD LGALS9 BTK TYRO3 PDCD1LG2 ANXA1 CD274 MNDA IRF1 CASP3 DUSP3 NDFIP1 TNFRSF21 ARG2 ID2 RC3H2 TWSG1 NRARP PTPN22 LILRB1 IL10 AXL PRKAR1A PELI1 TNFSF4 GPNMB PIBF1 CD74 LYN CBFB
GO_REGULATION_OF_PROTEIN_SERINE_THREONINE_KINASE_ACTIVITY	2.69095e-05	0.000723026	0.57561	0.260277	1.50904	453	DUSP5 HERC5 EIF2AK2 SNCA CXCL10 DNAJA1 KAT2B TSG101 CDK1 CDC6 UBB PRDX2 CDKN1A CAMK1 IL34 SRC CDKN1C JAK2 RALB PIK3R6 FBXO7 CDC25A UBA52 CDKN2C RIPK2 CDK7 AIDA GADD45B DUSP6 CD24 UCHL1 CCNI CCNB2 MAP2K6 SPRED1 PRKAG2 AVPI1 EPHB2 HGF CSF1R TRIB1 IGFBP6 CASP3 DUSP3 PRKAR2B C5 RB1 SYAP1 PTEN TLR4 EGF TGFBR1 GADD45A MAP3K5 PIK3CG CCNA2 CNPPD1 SFRP2 PPP2CA CCNG2 LATS2 DUSP10 PEA15 CCNH PDGFC CCL19 PSM…
GO_HYDROGEN_PEROXIDE_METABOLIC_PROCESS	2.94832e-05	0.000776775	0.57561	0.527247	2.17713	47	HBD HBM HBQ1 SNCA HBB HBA1 PRDX2 GPX1 CAT HBA2 PRDX1 PRDX6 PINK1 HBG2 DUOX2 CYBB HBZ SOD1 HP PRDX4
GO_NEGATIVE_REGULATION_OF_IMMUNE_RESPONSE	2.93479e-05	0.000776775	0.57561	0.369248	1.86141	130	SAMHD1 PARP14 LGALS3 FGL2 TRAFD1 NMI IFI16 DHX58 GPX1 SERPING1 SERPINB9 HAVCR2 ADAR SAMSN1 ALOX15 SLAMF8 HLA-DRB1 ARG1 BST2 HMOX1 LGALS9 TYRO3 ACOD1 ANXA1 NDFIP1 ARG2 HLA-E RC3H2 DUSP10 HLA-B
GO_RESPONSE_TO_OXIDATIVE_STRESS	2.93476e-05	0.000776775	0.57561	0.269527	1.53345	389	SDC1 KRT1 SNCA STAT1 HBB GCH1 KLF4 HBA1 CDK1 VRK2 PRDX2 GPX1 PDLIM1 CAT SESN3 SRC SMPD3 JAK2 PTGS1 HBA2 IDH1 FBXO7 MYB PRDX1 MCTP1 CAPN2 FKBP1B PRDX6 ARG1 HIF1A NCOA7 HMOX1 PNPT1 BTK HGF SELENOK ANXA1 PML AQP1 EIF2S1 HDAC2 TOR1A CASP3 PINK1 UBQLN1 OXR1 MAPKAP1 SLC7A11 ZNF622 CD36 TLR4 CHUK MAP3K5 SETX TXNIP KPNA4 CCNA2 DUOX2 MCL1 CYBB CCL19 PSAP NFE2L2 PPP2CB LRRK2 GCLC MSRB3 ARNT MGAT3 SOD2 MTF1…
GO_PROTEIN_LOCALIZATION_TO_PLASMA_MEMBRANE	2.98998e-05	0.000783374	0.57561	0.301888	1.64236	246	STAC TSPAN5 GBP1 VTI1B OPTN ZDHHC2 SLC4A1 EPB41L3 LGALS3 ATP1B3 BCL2L1 RAB11A JUP RAB8A BSG RAB10 ARF6 DAB2 VAMP5 ANK1 PPP2R5A EPHB2 RDX TESC ANXA2 KIF5B SORBS1 FYB1 EFR3A ROCK2 S100A10 VAMP3 BLZF1 NSF VAMP7 ATP1B1 EHD4 RAB13 KIF13A GOLPH3 RAB8B TTC7B EHD3 ROCK1 SLMAP ITGB1 C2CD5 RAP1A CDH1 GOLGA4 AP2M1 PICALM CDK5 PRKCE VIL1 GAS6 VPS35 EXOC5 ACSL3 TMEM59 APPL1 MYO5A RAB31 CCDC88A CNPY4 TNIK RILP…
GO_POSITIVE_REGULATION_OF_ERYTHROCYTE_DIFFERENTIATION	3.02628e-05	0.000788506	0.57561	0.577671	2.17271	32	GATA1 FAM210B ISG15 STAT1 TRIM58 TAL1 HIF1A HMGB2 ID2 ARNT SMAP1 MAPK14 NCKAP1L FOXO3
GO_PROTEIN_DEPHOSPHORYLATION	3.08577e-05	0.000799588	0.557332	0.289334	1.58926	288	DUSP5 PPP2R5B EIF2AK2 LRRC2 LGALS3 PPM1A PTPRO PTP4A2 JAK2 DAPP1 CDCA2 CDC25A UBASH3B FKBP1B PPP1R26 DUSP6 MINPP1 PPP2R5A DUSP11 PINK1 MDP1 DUSP3 SHOC2 PALD1 PPP6C ROCK2 PTEN PTPRA UBLCP1 PTPN12 PHACTR2 PPP1R17 DNAJC6 ACP1 PPP2CA PPP1R12A HSP90B1 ROCK1 DUSP10 LHPP TIPRL PPP2CB LRRK2 PPP2R5C PTPN22 PTPN1 PPP1R3B CDC14B PPP1R2 PPM1B PPP1CB YWHAB YWHAE PPME1 CALM2 PPP4R2 PDP1 NCK1 STYX PTPRC PPP2R5E…
GO_POSITIVE_REGULATION_OF_RESPONSE_TO_CYTOKINE_STIMULUS	3.42534e-05	0.000882726	0.557332	0.484165	2.02683	53	PARP9 PARP14 IFIH1 DDX58 IRF7 UBE2K CASP1 RIPK2 HIF1A TRIM6 ZBP1 TLR4 CSF1 LSM14A TBK1 GAS6 AXL CASP4 ADAM17 CD74
GO_MODULATION_BY_SYMBIONT_OF_ENTRY_INTO_HOST	3.54353e-05	0.000908223	0.557332	0.53917	2.1377	39	TRIM10 TRIM5 TRIM21 TRIM22 SNX3 HLA-DRB1 TRIM6 IFITM3 LGALS9 FUCA2 TRIM14 PTX3 CAV1 TRIM38 IFITM1 CD74 NECTIN2 ITGAV
GO_ESTABLISHMENT_OF_ORGANELLE_LOCALIZATION	3.61588e-05	0.000921756	0.557332	0.258558	1.48022	400	TRIM58 NAPA KIFC1 UBB MX1 RAB11A TRAK2 CDCA8 DLGAP5 KIF23 HIF1A UCHL1 HMOX1 SNAP23 CHMP5 ACTR10 CENPF OPA1 CDC42 NDC80 AP1M2 LGALS9 ACTR3 BTK CDCA5 SEC24D SPAG5 MX2 KIF5B TOR1A PINK1 KIF3C ITGA4 KLHL12 RAB6A F8A3 PPP6C YWHAZ MCPH1 CHMP2B KPNB1 CUL3 RHOT1 TFG RAB1A NSF VAMP7 CTSC TBC1D23 VPS4B PIK3CG CTSZ SCFD1 SNX4 KIF13A MAJIN SPAST PARD3 ACTR2 ITGB1 FNBP1L SPIRE1 RAB27A LRRK2 USO1 PICALM CDK5 B…
GO_HYDROGEN_PEROXIDE_CATABOLIC_PROCESS	3.77447e-05	0.000957011	0.557332	0.59806	2.2204	30	HBD HBM HBQ1 SNCA HBB HBA1 PRDX2 GPX1 CAT HBA2 PRDX1 PRDX6 HBG2 DUOX2 HBZ
GO_CELLULAR_RESPONSE_TO_EXTRACELLULAR_STIMULUS	3.83519e-05	0.000967205	0.557332	0.307266	1.65705	220	ATF3 EIF2AK2 PDK4 SNW1 FADS1 NPRL3 IFI16 CDKN1A SESN3 RALB PIM1 MAX KANK2 GABARAPL2 AOC1 BMPR2 HMOX1 PRKAG2 MAP1LC3B FAS KPTN PIK3C3 SH3GLB1 EIF2S1 ITGA4 DAP NAMPT MAP3K5 SLC2A1 SFRP2 CASR GAS2L1 DNAJC15 KLF10 GLUL NFE2L2 IL15 LRRK2 TRIM24 GAS6 RRAGC DNM1L PPARA AXL PTPRC VPS41 SIK1 BMT2 XPR1 DSC2 ATG5 RRAGD BECN1 STK24 MIOS PRKAG1 ATP2B1 HIGD1A WDR45 FOXO3 LYN AIF1 NCOA1 USP33 CPEB4 GDAP1 RNF152…
GO_REGULATION_OF_PROTEIN_MODIFICATION_BY_SMALL_PROTEIN_CONJUGATION_OR_REMOVAL	4.01182e-05	0.00100637	0.557332	0.300375	1.61697	225	SIAH2 ISG15 DNAJA1 SEPTIN4 DTX3L UBB NMI DNAJB2 TRIM21 PLAA DCUN1D1 HSP90AA1 RIPK2 TRIP12 LIMK1 TANK CDC20 BIRC2 UBE2D1 PINK1 UBQLN1 ARRDC3 PTEN NDFIP1 DCUN1D5 CUL3 RAB1A ARRDC4 TGFBR1 PARP10 BCL10 TNIP1 PSMD10 RASSF5 LRRK2 GCLC ARRB1 ARNT CDK5 PRKCE PTPN22 CTR9 CDC14B SPRTN RNF20 SKP1 DNM1L NDFIP2 FEM1B IVNS1ABP SVBP INAVA PELI1 CAV1 ATG5 N4BP1 TSPYL5 NOD2 UBE3A UFL1 RBX1 MYCBP2 TOPORS SPOPL OTU…
GO_POSITIVE_REGULATION_OF_INTERFERON_BETA_PRODUCTION	4.20096e-05	0.00104824	0.557332	0.596231	2.21361	30	RIOK3 IFIH1 DDX58 DHX58 IRF7 TLR7 RIPK2 HMGB2 IRF1 TLR3 TLR4 TBK1 POLR3C
GO_NIK_NF_KAPPAB_SIGNALING	4.34685e-05	0.00107328	0.557332	0.343568	1.78607	160	CD86 EIF2AK2 TERF2IP PSME4 ADIPOR1 PPM1A PSMC2 HAVCR2 PRDX1 PSMF1 TLR7 CUL1 PSMB9 PSMB8 PSME2 LGALS9 BIRC2 TLR3 PSMD1 PSMB10 PSMD6 REL IL18R1 PSMD5 TLR4 CHUK LIMS1 PSME1 RC3H2 TNFSF15 CYLD PSMA4 CCL19 PSMD10 PTPN22 PSMA2 PSMD12 PSMB2 PPM1B SKP1 ZFP91 PSMD13 PSMD7 CD14 PDCD4 UACA PSMD4 PSMA5
GO_REGULATION_OF_INTRACELLULAR_TRANSPORT	4.3279e-05	0.00107328	0.557332	0.271343	1.54196	328	BNIP3L SP100 TRIM58 ZDHHC2 PPM1A STOM CDK1 CAMK1 INSIG1 SNX3 SRC DMTN JAK2 JUP YOD1 OAZ1 TFDP1 RHOU TCF7L2 DAB2 FIS1 YWHAH CDC42 IFI27 RDX TMEM30A SPAG5 ABLIM3 ANXA2 SH3GLB1 MX2 KIF5B PINK1 ANP32B CD36 YWHAZ RHOT1 VAMP7 SCFD1 UBE2D3 PPP1R12A GCC2 C2CD5 CDH1 KIF20B LRRK2 FZD5 CDK5 LEPROT PAK1 XPO1 PTPN1 GAS6 RBM27 IWS1 SNX12 THOC2 RAB21 GTSE1 YWHAB YWHAE RIOK2 SH3TC2 UHMK1 PDCD10 NUS1 GZMB ERLEC1 …
GO_B_CELL_RECEPTOR_SIGNALING_PATHWAY	4.39376e-05	0.00107922	0.557332	0.370414	1.84522	119	IGHG1 PLCL2 IGHG4 TEC BTK IGHE MNDA IGHA1 IGHV3-20 IGHV2-70 KLHL6 BMX IGHV3-21 IGLC2 IGHV3-43 IGHV6-1 IGHG2 IGHV3-23 IGHG3 IGHV7-4-1 IGHV5-51 ELF1 PTPN22 IGHV3-13 IGHV4-28 IGHV4-31 IGHV3-49 PTPRC IGHA2 IGHV3-48 IGKC IGHV3-30 NCKAP1L IGHV3-33 IGHV2-5 IGHV1-69D IGHV2-26 ELF2 IGHV1-3 MEF2C IGHV4-39 LYN CBFB IGHV4-61 IGHV3-7 IGHV3-53 IGLC7 LPXN IGHV1-18 IGHV3-11 IGHV1-24 IGLL1 CD38
GO_VACUOLE_ORGANIZATION	4.50072e-05	0.00109976	0.557332	0.343148	1.78389	160	SCARB2 NPRL3 HPS1 PIP4K2A CXorf21 ATG3 ADPRH RALB HEXB GABARAPL2 RAB1C CHMP5 MAP1LC3B RAB39A PIK3C3 ANXA2 SH3GLB1 ARSB PINK1 UBQLN1 VPS33A RAB1A PPT1 RAB5A SCFD1 WASHC5 RB1CC1 LRRK2 FEZ2 STX17 VPS35 RAB33B RAB14 AP3B1 GNPTAB ATP6AP2 ATG5 RAB3GAP1 ACP2 MTM1 FIG4 BECN1 RAB20 TRAPPC8 STX12 MAN2A1 WDR45 UBXN2B IFT88 RAB7A ABCA1 ARF1 SPG11 ATG13 UBQLN2 CCDC115 LYST ATG101
GO_NEGATIVE_REGULATION_OF_DEFENSE_RESPONSE	4.61324e-05	0.00112145	0.557332	0.320397	1.68046	185	SAMHD1 PARP14 RIOK3 TNFAIP6 KRT1 FGL2 TRAFD1 KLF4 NMI IFI16 DHX58 GPX1 SERPING1 SERPINB9 HAVCR2 ADAR SLAMF8 HLA-DRB1 ARG1 LGALS9 TYRO3 HGF ACOD1 ILRUN RB1 NDFIP1 ARG2 HLA-E AOAH SHARPIN DUSP10 HLA-B PBK SYT11 SOD1 VPS35 PPM1B LILRB1 PPARA GPATCH3 IL10 CHID1 PTPRC PDCD4 C1QTNF12
GO_REGULATION_OF_CELLULAR_PROTEIN_CATABOLIC_PROCESS	4.64153e-05	0.00112254	0.557332	0.297098	1.61704	236	NUB1 AURKA UBB PSMC2 GNA12 DNAJB2 GPX1 USP25 LAMP3 YOD1 HSP90AA1 UBE2K PSMF1 GABARAPL2 CLU RNF14 DAB2 PSME2 CDC20 RDX PML COP1 ANXA2 TRIB1 PINK1 UBQLN1 ZER1 F8A3 PTEN ARIH1 EGF CTSC FBXL5 TMF1 RAD23A PSME1 RNF19B RNF144B WAC BAG6 PSMD10 NFE2L2 SUMO1 PDCL3 LRRK2 GCLC FMR1 MGAT3 XPO1 UCHL5 PBK LATS1 CSNK2A1 VPS35 USP14 STYX MAGEF1 ERLEC1 SENP1 VGLL4 CAV1 PSMD14 MTM1 N4BP1 BBS7 PTK2 FURIN RIC1 MAP1A…
GO_REGULATION_OF_T_CELL_ACTIVATION	4.83595e-05	0.00116359	0.557332	0.283385	1.57768	296	IDO1 HLA-DPA1 CD86 TNFSF13B HES1 LGALS9B SOCS1 LGALS3 FGL2 SPTA1 PRDX2 SRC HAVCR2 PIK3R6 MYB RIPK2 HLA-DRB1 ARG1 CD24 CGAS CCL2 PNP CDC42 NKAP SFTPD LGALS9 PDCD1LG2 SELENOK ANXA1 CD274 IRF1 LILRB4 CASP3 DUSP3 NDFIP1 TNFRSF21 ARG2 HLA-E CD209 BCL10 PIK3CA EFNB1 RC3H2 DUSP10 CYLD CCL19 HSPH1 IL15 TWSG1 NRARP PAK1 PTPN22 IL27 FANCA HLA-DPB1 SOD1 LILRB1 IL10 PAK2 VNN1 NCK1 CD46 AP3B1 PTPRC CD55 PDCD1…
GO_RESPONSE_TO_INORGANIC_SUBSTANCE	4.97718e-05	0.00119149	0.557332	0.249801	1.4458	454	SDC1 FECH SNCA STAT1 HBB TFR2 MT2A GCH1 CA2 NEDD4L KLF4 HBA1 CDK1 PRDX2 CD9 GPX1 FBP1 CAT SRC SMPD3 DMTN SPARC HBA2 KCNMA1 ALOX15 MYB PRDX1 CAPN2 FKBP1B C1QA ARG1 HIF1A BSG AOC1 HMOX1 FIS1 MCOLN1 HAAO ACO1 HGF ANXA1 AQP1 EIF2S1 HDAC2 CASP3 PINK1 SORD CD36 PTEN CHUK CREB1 ID2 MAP3K5 HMGCS1 SETX TXNIP CPNE6 KPNA4 SLC40A1 CCNA2 CLIC4 UBE2D3 SLC30A1 PPP2CA CASR DHX36 SLC30A5 CYBB CCL19 PSAP CDH1 NFE2…
GO_PROTOPORPHYRINOGEN_IX_METABOLIC_PROCESS	5.00588e-05	0.00119231	0.557332	0.7906	2.15284	11	FECH EIF2AK1 HMBS ALAS2 UROD IREB2 ALAS1
GO_CELLULAR_RESPONSE_TO_STARVATION	5.94026e-05	0.00140775	0.557332	0.351038	1.79398	144	ATF3 EIF2AK2 PDK4 FADS1 NPRL3 IFI16 CDKN1A SESN3 RALB MAX GABARAPL2 AOC1 BMPR2 PRKAG2 MAP1LC3B FAS KPTN PIK3C3 SH3GLB1 EIF2S1 DAP MAP3K5 SLC2A1 GAS2L1 DNAJC15 KLF10 GLUL NFE2L2 LRRK2 GAS6 RRAGC PPARA VPS41 SIK1 BMT2 XPR1 DSC2 ATG5 RRAGD BECN1 STK24 MIOS PRKAG1 HIGD1A WDR45 FOXO3 USP33 CPEB4 RNF152 SEH1L RRAGA STK26 IMPACT AKR1C3 SIK1B PRKAA1 LAMP2 RRAGB PMAIP1 HSPA8
GO_CYTOPLASMIC_PATTERN_RECOGNITION_RECEPTOR_SIGNALING_PATHWAY	6.16666e-05	0.00144686	0.538434	0.436928	1.9083	67	RIOK3 IFIH1 DDX60 DDX58 UBB DHX58 IRF7 UBA52 RIPK2 MAP2K6 BIRC2 TLR4 LSM14A TIFA CYLD PTPN22 GPATCH3 INAVA ERBIN OTULIN NOD2 LACC1 PUM2 TAB2 MAP3K7 USP15
GO_NEGATIVE_REGULATION_OF_CYSTEINE_TYPE_ENDOPEPTIDASE_ACTIVITY	6.14332e-05	0.00144686	0.538434	0.42032	1.93071	81	SIAH2 SNCA IFI6 KLF4 IFI16 GPX1 LAMP3 SRC SERPINB9 BEX3 HGF BIRC2 AQP1 BIRC5 SFRP2 USP47 ARRB1 VIL1 GAS6 CDKN2D CSNK2A1 CAST YWHAE PAK2 ARL6IP1 CARD16 NOL3 THBS1 PAX2 PLAUR PRDX5 XIAP NGFR LAMTOR5 CD44 RFFL NAIP CAAP1
GO_CELLULAR_RESPONSE_TO_ORGANIC_CYCLIC_COMPOUND	6.29816e-05	0.0014704	0.538434	0.253489	1.46741	459	RIOK3 IFIH1 DDX58 FECH FAM210B IFIT1 SNCA STAT1 SNW1 KLF4 CASP7 INSIG1 SMAD1 SRC GNAS DMTN JAK2 RALB JUP PIM1 KANK2 GPBAR1 NCOA4 ZNF703 CLU ARG1 CGAS RNF14 AOC1 DAB2 FIS1 CCL2 MBD2 YWHAH TRIP4 XRN1 CDC5L PDE3A CYP7B1 TFPI ACOD1 ANXA1 AQP1 TLR3 HDAC2 CASP3 ZNF366 ROCK2 CARM1 ITPR2 PDE2A GNAI3 HMGCS1 PIK3CG CCNA2 UFSP2 TMF1 P2RY12 GOLPH3 USP8 CASR HSP90B1 PCK2 SLC6A4 PDE4D ACTR2 RAP1A CDH1 SLC16A1 …
GO_GAS_TRANSPORT	6.38697e-05	0.00148251	0.538434	0.736235	2.23679	15	HBD HBM HBQ1 HBB CA2 HBA1 HBA2 RHAG AQP1 HBG2 HBZ
GO_REGULATION_OF_LEUKOCYTE_PROLIFERATION	6.44433e-05	0.00148251	0.538434	0.314446	1.67446	205	IDO1 HLA-DPA1 CD86 TNFSF13B HES1 LGALS9B LGALS3 SPTA1 CDKN1A IL5RA IL34 HAVCR2 RIPK2 HLA-DRB1 ARG1 CD24 BST2 PNP SFTPD LGALS9 BTK PDCD1LG2 SELENOK ANXA1 CD274 CSF1R MNDA IRF1 CASP3 NDFIP1 TLR4 TNFRSF21 ARG2 CSF1 HLA-E CD209 EFNB1 CCL19 IL15 TWSG1 PTPN22 IL27 HLA-DPB1 CCL8 LILRB1 IL10 NCK1 CD46 PTPRC CD55 PRKAR1A PELI1 NCKAP1L TNFSF4 SOS1 MEF2C GPNMB CD74 PTK2 TNFSF8 LYN AIF1 CD80 CCR2 HHEX LEP AH…
GO_RIBOSOME_ASSEMBLY	6.41553e-05	0.00148251	0.538434	-0.493983	-1.89143	64	RRP7BP NLE1 NOP53 NOP2 RPL10 RPL23A RPS5 RPS19 PPAN RPSA RPS28 MTERF4 RPLP0 MDN1 RPL3 RPL5 RPL38 MRTO4 RPS14 RPS15 NSUN4 MRPL20 RPL6 RPS10 C1QBP RPL24 RPS27 MRPS11 RRP7A DHX30 MRPL11 ABT1
GO_T_CELL_ACTIVATION	6.52172e-05	0.00149303	0.538434	0.251953	1.45464	425	CTSL IDO1 HLA-DPA1 CD86 TNFSF13B HES1 LGALS9B SOCS1 RSAD2 LGALS3 FGL2 SPTA1 PRDX2 SRC HAVCR2 PIK3R6 MYB FKBP1B RIPK2 HLA-DRB1 ARG1 CD24 CGAS LFNG CLEC4D CCL2 PNP CDC42 NKAP SFTPD LGALS9 PDCD1LG2 SELENOK ANXA1 CD274 IRF1 CD151 LILRB4 MAFB CASP3 PSMB10 DUSP3 MR1 AZI2 IL18R1 NDFIP1 TNFRSF21 ARG2 HLA-E PIK3CG CD209 BCL10 CLEC4E PIK3CA EFNB1 RC3H2 DUSP10 CYLD CCL19 PSAP HSPH1 RAB27A IL15 FZD5 TWSG1 NR…
GO_RESPONSE_TO_REACTIVE_OXYGEN_SPECIES	6.59806e-05	0.00150321	0.538434	0.310554	1.64936	198	SDC1 STAT1 HBB GCH1 KLF4 HBA1 CDK1 PRDX2 GPX1 CAT SESN3 SRC SMPD3 HBA2 MYB PRDX1 CAPN2 FKBP1B ARG1 HMOX1 BTK HGF ANXA1 AQP1 HDAC2 CASP3 PINK1 CD36 CHUK MAP3K5 SETX TXNIP KPNA4 CCNA2 CCL19 PSAP NFE2L2 PPP2CB LRRK2 SOD2 ADAM9 SOD1 IL10 AXL GUCY1B1 CST3 HP PDCD10
GO_OSTEOCLAST_DIFFERENTIATION	6.74488e-05	0.00152927	0.538434	0.400773	1.85404	86	CA2 GPR137B LRRC17 SRC GNAS UBASH3B MITF FBN1 CSF1R LILRB4 MAFB ANXA2 TLR3 TLR4 CREB1 CSF1 OSCAR SNX10 IREB2 KLF10 CCR1 LILRB1 OSTM1 MAPK14 GLO1
GO_NEGATIVE_REGULATION_OF_CELL_ACTIVATION	6.97815e-05	0.00157459	0.538434	0.327987	1.71471	174	IDO1 CD86 LGALS9B SOCS1 LGALS3 FGL2 PRDX2 CD9 HAVCR2 SAMSN1 FBXO7 UBASH3B HLA-DRB1 ARG1 HMOX1 SFTPD LGALS9 BTK TYRO3 PDCD1LG2 ANXA1 CD274 MNDA IRF1 CASP3 DUSP3 NDFIP1 TNFRSF21 ARG2 ID2 RC3H2 GCLC TWSG1 NRARP PTPN22 SYT11 LILRB1 IL10 AXL PTPRC PDGFA PRKAR1A PELI1 TNFSF4 SH2B3 GPNMB PIBF1 CD74 LYN CBFB LDLR
GO_CELLULAR_RESPONSE_TO_VIRUS	7.32102e-05	0.00162858	0.538434	0.475696	1.99539	54	RIOK3 IFIH1 DDX60 DDX58 IFI6 DHX58 IRF7 ADAR TRIM6 VWCE LGALS9 BIRC2 CHUK LSM14A CCL19 FMR1 GPATCH3 MAPK14 POU2F2 PUM2 ARF1 GSDME USP15
GO_INTESTINAL_EPITHELIAL_CELL_DEVELOPMENT	7.29934e-05	0.00162858	0.538434	0.781429	2.12787	11	CDKN1A SRC C1GALT1 HIF1A TYMS YIPF6 KLF5
GO_REGULATION_OF_INTRINSIC_APOPTOTIC_SIGNALING_PATHWAY	7.31579e-05	0.00162858	0.538434	0.33935	1.74334	146	YBX3 DNAJA1 SEPTIN4 UBB BCL2L1 GPX1 SRC CLU HIF1A FIS1 OPA1 ING2 SGMS1 PINK1 UBQLN1 DDIAS GRINA SFRP2 MCL1 USP47 SKIL CYLD SERINC3 NFE2L2 NDUFA13 LRRK2 SOD2 PTPN1 CDKN2D SOD1 DNM1L RRM2B VNN1 NCK1 IVNS1ABP CAV1 PARL BECN1 CD74 NOL3 RRN3 GSDME
GO_REGULATION_OF_EXTRINSIC_APOPTOTIC_SIGNALING_PATHWAY_IN_ABSENCE_OF_LIGAND	7.39839e-05	0.00163806	0.538434	0.54851	2.12951	35	GATA1 STRADB IFI6 PRDX2 BCL2L1 PF4 MCL1
GO_PROTEASOMAL_UBIQUITIN_INDEPENDENT_PROTEIN_CATABOLIC_PROCESS	7.43659e-05	0.00163883	0.538434	0.653664	2.21254	21	PSME4 PSMB9 PSMB8 PSMB10 ENC1 PSMA4 NFE2L2 PSMA2 PSMB2 PSMA5 PSMB1 PSMB6 PSMA3 PSMA1
GO_POSITIVE_REGULATION_OF_TUMOR_NECROSIS_FACTOR_SUPERFAMILY_CYTOKINE_PRODUCTION	7.79046e-05	0.00170883	0.538434	0.408199	1.89047	84	CD86 IFIH1 DDX58 JAK2 HAVCR2 RIPK2 CLU LGALS9 SELENOK TLR3 HDAC2 CD36 PF4 TLR4 HLA-E IFNGR1 TNFRSF8 CYBB CCL19 TLR1 LRRK2 FZD5 PTPRC CD14 NOD2 THBS1 CCR2 LEP DHX9 SASH3 PTPN11 RASGRP1 PIK3R1 NOD1 TICAM1 AZU1
GO_POSITIVE_REGULATION_OF_TYPE_I_INTERFERON_PRODUCTION	7.99649e-05	0.0017459	0.538434	0.432676	1.94302	73	RIOK3 IFIH1 DDX58 STAT1 IFI16 DHX58 IRF7 TLR7 RIPK2 CGAS HMGB2 ZBP1 IRF1 TLR3 TLR4 CHUK TBK1 DHX36 POLR3C MYD88 PTPN22
GO_NEGATIVE_REGULATION_OF_INTRINSIC_APOPTOTIC_SIGNALING_PATHWAY	8.2649e-05	0.00179619	0.538434	0.393379	1.82367	85	YBX3 DNAJA1 BCL2L1 GPX1 SRC CLU HIF1A OPA1 ING2 PINK1 DDIAS GRINA SFRP2 MCL1 USP47 NFE2L2 NDUFA13 LRRK2 SOD2 PTPN1 CDKN2D RRM2B VNN1 IVNS1ABP PARL CD74 NOL3 RRN3
GO_POSITIVE_REGULATION_OF_ENDOCYTOSIS	8.44286e-05	0.00182645	0.538434	0.396916	1.83619	86	SNCA TFR2 TSG101 NEDD4L CLU DAB2 SGIP1 CDC42 CD151 ANXA2 TOR1A ANO6 HIP1 ITSN1 CD36 EGF PPT1 CCL19 LRRK2 FMR1 ARRB1 SCYL2 ANKFY1 RAB21 DNM1L AXL APPL1 CD14 RAB31 NCKAP1L TBC1D5 AP2B1 CBLL1 F2RL1 AP2A1 ARF1 SERPINE1 PPP3CA
GO_RESPONSE_TO_HEAT	8.76772e-05	0.00188806	0.538434	0.33507	1.70521	143	STAC MYOF CXCL10 DNAJA1 CDKN1A DNAJC7 BAG1 HSP90AA1 HMOX1 SLU7 IER5 DNAJA2 DNAJA4 EIF2B3 TFEC EIF2S1 HDAC2 TGFB1I1 AKT1S1 RANBP2 PTGES3 TRPV3 DHX36 HSPH1 SUMO1 PDCL3 GCLC SOD1 YWHAE CD14 DNAJB4 PSIP1 FKBP4 EIF2B2 NUP37 LYN DNAJC2 THBS1 CHORDC1 NUP54 BAG4 TPR SEH1L NUP58 HSPA1L HSP90AA4P NUP133 HSPA8 RPA3 NUP62 HSPA2 SIRT1 NUP88 NUP93 GSK3B NDC1 NUP42 RPA2
GO_PLATELET_AGGREGATION	8.96468e-05	0.0019217	0.538434	0.468219	1.96008	53	GATA1 HBB CD9 GNAS DMTN UBASH3B TYRO3 STXBP3 MYL12A SLC7A11 CLIC1 PIK3CG P2RY12 RAP2B ITGA2B PEAR1 PLEK PIK3CB ITGB3 SH2B3 LYN
GO_RECEPTOR_METABOLIC_PROCESS	9.03491e-05	0.00192799	0.538434	0.32354	1.68333	167	SNCA OPTN DTX3L MX1 CD9 JAK2 HIF1A CHMP5 MKLN1 GRK3 ANXA2 SH3GLB1 MX2 HDAC2 VLDLR CD36 VAMP3 AP2S1 NSF ANKRD13A EGF RAB5A CACNG8 EHD3 ITGB1 FMR1 ARRB1 AP2M1 PICALM CDK5 SCYL2 PTPN1 EPS15 LILRB1 PPARA IL10 RAB31 ARC GRB2 ITGB3 ALS2 CAV1 TBC1D5 BECN1 EFNB2 AP2B1 FURIN AP2A1 ITGAV ANKRD13C GTF2H2 ARF1 SAG UVRAG SDCBP UBQLN2 LRP1 HTR2B DRD3 TFRC SEC24A LMTK2 CACNG4 GSG1L RAMP1 AP1AR MTMR2 ITCH CLTC A…
GO_REGULATION_OF_DNA_BINDING	9.23646e-05	0.00196212	0.538434	0.369587	1.77043	102	GATA1 SP100 HES1 KLF4 IFI16 JAK2 TRIM6 RSF1 HMOX1 HMGB2 CDCA5 HDAC2 WAPL ILRUN RB1 EGF ID2 HJURP GTF2B SUMO1 SRI NIBAN2 NIPBL LIF ERCC4 NEK2
GO_IMMUNOGLOBULIN_PRODUCTION	9.52271e-05	0.00200487	0.538434	0.307411	1.63639	190	SAMHD1 CD86 TNFSF13B NBN FGL2 POLL IGLV6-57 C17orf99 HLA-DRB1 EXO1 CGAS IGLV3-27 IGLV3-1 POLB MSH3 BTK IGLV3-9 KMT5B IGLV3-10 IGLV3-21 NDFIP1 IGLV4-69 IGLV1-47 HLA-E IGKV1D-13 IGLV1-36 GAPT IGLV1-40 HLA-DQB1 IGLV1-50 IGKV2-30 IGLV7-43 CTNNBL1 EXOSC3 IL10 PMS2 PTPRC IGLV4-60 SWAP70 IGLV2-14 IGKV3D-15 POU2F2 IGKC TNFSF4 RIF1 IGLV1-44 IGLV3-25 XRCC4 IGLV2-33 IGLV10-54 IGLV3-16 IGLV4-3 IGKV3D-11 DNAJ…
GO_TETRAPYRROLE_BIOSYNTHETIC_PROCESS	9.51114e-05	0.00200487	0.538434	0.580257	2.07415	27	SLC25A39 FECH SRRD SPTA1 HMBS ALAS2 PGRMC1 UROD SUCLA2 IREB2
GO_RESPONSE_TO_PEPTIDE_HORMONE	9.81066e-05	0.00205631	0.538434	0.261958	1.49315	361	TNFSF10 PDK4 STAT1 NR4A1 KAT2B SOCS1 PIK3R3 ADIPOR1 CA2 CDC6 INSIG1 CAT SESN3 SRC FOXO4 JAK2 OXTR SPARC RAB8A MAX ARG1 PFKFB1 BSG RAB10 ERFE FBN1 PNPT1 STAT2 ATP6V1E1 OPA1 CDC5L ANXA1 EIF2B3 ATP6V1D GCNT1 SORBS1 MBD5 STXBP3 PRKAR2B ROCK2 SYAP1 PTEN PTPRA CHUK CREB1 SLC2A1 CCNA2 RAB13 RAB8B PCK2 PIK3CA ROCK1 CYBB EIF4EBP2 KBTBD2 C2CD5 NFE2L2 GCLC USO1 LEPROT PAK1 CACYBP PTPN1 ATP6V1C1 SNX5 PPARA Z…
GO_NEGATIVE_REGULATION_OF_HEMOPOIESIS	0.000100502	0.00209719	0.538434	0.348919	1.73068	124	HES1 TAL1 SOCS1 FGL2 GPR137B PRDX2 LRRC17 FBXO7 UBASH3B FBN1 MEIS1 ANXA1 C1QC IRF1 LILRB4 MAFB TRIB1 TLR3 TMEM176B TMEM176A PF4 TLR4 ID2 CDC73 LEO1 RC3H2 NFE2L2 NRARP CTR9 LILRB1 MIXL1
GO_POSITIVE_REGULATION_OF_CYTOKINE_PRODUCTION_INVOLVED_IN_IMMUNE_RESPONSE	0.000108948	0.00226342	0.538434	0.486004	2.02649	51	DDX58 RSAD2 SCIMP SEMA7A TRIM6 DDX1 CD36 IL18R1 TLR4 HLA-E BCL10 DHX36 FZD5 SLC7A5 LILRB1 TNFSF4 DDX21 KIR2DL4 CD74 F2RL1 NOD2 MAP3K7 SASH3 NR4A3 B2M CD226 FFAR2 TICAM1 NLRP3 PRKCZ
GO_NEGATIVE_REGULATION_OF_LEUKOCYTE_CELL_CELL_ADHESION	0.000111776	0.00230189	0.538434	0.36617	1.78339	111	IDO1 CD86 LGALS9B SOCS1 LGALS3 FGL2 KLF4 PRDX2 HAVCR2 HLA-DRB1 ARG1 SFTPD LGALS9 MIA3 PDCD1LG2 ANXA1 CD274 IRF1 CASP3 DUSP3 NDFIP1 TNFRSF21 ARG2 RC3H2 TWSG1 NRARP WNK1 PTPN22 LILRB1 PPARA IL10 PRKAR1A PELI1 TNFSF4
GO_POSITIVE_REGULATION_OF_B_CELL_ACTIVATION	0.000111523	0.00230189	0.538434	0.346649	1.75382	133	TNFSF13B IGHG1 CDKN1A IGHG4 BTK IGHE IGHA1 IGHV3-20 KMT5B IGHV2-70 TLR4 IGHV3-21 IGLC2 IGHV3-43 IGHV6-1 IGHG2 IGHV3-23 IGHG3 IGHV7-4-1 IGHV5-51 IGHV3-13 IGHV4-28 IGHV4-31 EXOSC3 IGHV3-49 PTPRC PPP2R3C IGHA2 IGHV3-48 IGKC ATP11C IGHV3-30 PELI1 NCKAP1L IGHV3-33 TNFSF4 RIF1 IGHV2-5 IGHV1-69D IGHV2-26 IGHV1-3 MEF2C CD74 IGHV4-39 NOD2 IGHV4-61 IGHV3-7 IGHV3-53 SASH3 SHLD1 MMP14 TFRC IGLC7 IGHV1-18 IGH…
GO_CELLULAR_RESPONSE_TO_OXYGEN_LEVELS	0.000113841	0.00233423	0.538434	0.305888	1.62646	199	BNIP3L PSME4 SLC29A1 UBB PSMC2 SRC UBA52 PSMF1 HIF1A PSMB9 HMOX1 PSMB8 OPA1 PSME2 FAS AQP1 PINK1 UBQLN1 PSMD1 PSMB10 ROCK2 PSMD6 PTEN PSMD5 NAMPT OPRD1 CCNA2 BACH1 PSME1 CASR CYBB PSMA4 PSMD10 NFE2L2 ARNT PRKCE PSMA2 PSMD12 PSMB2 DNM1L CPEB2 PSMD13 PSMD7 EPAS1 KCNMB1 PSMD4 PSMA5 CARD16 GNB1 CAV1 RBPJ CUL2 PSMD14 ELOB HIGD1A FOXO3 AK4 NOL3 ACAA2 E2F1 CPEB4 PSMB1 PSMC3 PSMB6 PSMA3 RBX1
GO_RESPONSE_TO_DSRNA	0.000117132	0.00239131	0.538434	0.541281	2.10145	35	RIOK3 IFIH1 DDX58 IFIT1 RALB RIPK2 CGAS TLR3 DDX1 DHX36 PELI1 CAV1 DDX21 DHX9 SLC3A2 PMAIP1 PDE12 TICAM1
GO_REGULATION_OF_B_CELL_ACTIVATION	0.000118754	0.00240419	0.538434	0.315177	1.65154	176	TNFSF13B IGHG1 CDKN1A IGHG4 SAMSN1 SLAMF8 BTK IGHE MNDA IGHA1 IGHV3-20 KMT5B CASP3 IGHV2-70 NDFIP1 TLR4 TNFRSF21 ID2 IGHV3-21 IGLC2 IGHV3-43 IGHV6-1 IGHG2 CYLD IGHV3-23 IGHG3 IGHV7-4-1 IGHV5-51 IGHV3-13 IGHV4-28 IGHV4-31 EXOSC3 IL10 IGHV3-49 PTPRC PPP2R3C IGHA2 IGHV3-48 IGKC ATP11C IGHV3-30 PELI1 NCKAP1L IGHV3-33 TNFSF4 RIF1 IGHV2-5 IGHV1-69D IGHV2-26 IGHV1-3 MEF2C CD74 IGHV4-39 LYN NOD2 IGHV4-61…
GO_REGULATION_OF_VIRAL_ENTRY_INTO_HOST_CELL	0.000118782	0.00240419	0.538434	0.556056	2.11578	33	TRIM10 TRIM5 TRIM21 TRIM22 SNX3 HLA-DRB1 TRIM6 IFITM3 LGALS9 TRIM14 PTX3 TRIM38 IFITM1 CD74 NECTIN2
GO_POSITIVE_REGULATION_OF_EXTRINSIC_APOPTOTIC_SIGNALING_PATHWAY	0.000121627	0.00245126	0.538434	0.491733	2.00799	46	ATF3 TNFSF10 G0S2 PDIA3 PML PTEN BCL10 SKIL CYLD PEA15 STK3 PAK2 PTPRC CAV1 PPP2R1B TRPS1 THBS1 STK4 PMAIP1 INHBA
GO_REGULATION_OF_MONONUCLEAR_CELL_MIGRATION	0.000124397	0.00249641	0.518848	0.518496	2.05401	41	CXCL10 LGALS3 IL34 SLAMF8 CSF1R ANO6 C3AR1 CSF1 CCR1 PLA2G7 MAPK14 PTK2 LYN AIF1 THBS1 SERPINE1 CCR2 MOSPD2
GO_REGULATION_OF_INTRACELLULAR_PROTEIN_TRANSPORT	0.000130665	0.00261109	0.518848	0.286741	1.56435	248	BNIP3L SP100 ZDHHC2 PPM1A STOM CDK1 CAMK1 INSIG1 SNX3 DMTN JAK2 JUP YOD1 OAZ1 TFDP1 RHOU TCF7L2 FIS1 YWHAH CDC42 IFI27 TMEM30A ABLIM3 SH3GLB1 KIF5B PINK1 ANP32B CD36 YWHAZ VAMP7 UBE2D3 GCC2 C2CD5 CDH1 KIF20B LRRK2 FZD5 CDK5 LEPROT PAK1 XPO1 PTPN1 GAS6 IWS1 SNX12 THOC2 GTSE1 YWHAB YWHAE RIOK2 SH3TC2 UHMK1 PDCD10 GZMB ERLEC1 MAPK14 PCM1 PARL E2F1 SETD2 NUP54 ATG13 YWHAQ BAG4 TPR NUCB1 LEP PRR5L PRN…
GO_TUMOR_NECROSIS_FACTOR_MEDIATED_SIGNALING_PATHWAY	0.000134328	0.00267296	0.518848	0.324513	1.67117	156	TNFSF13B AIM2 STAT1 PSME4 PSMC2 JAK2 UBE2K CASP1 PSMF1 TAX1BP1 PSMB9 PSMB8 PSME2 FAS BIRC2 PSMD1 PSMB10 PLVAP PSMD6 PSMD5 CHUK LIMS1 TNFRSF8 PSME1 SPPL2A SHARPIN TNFSF15 CYLD PSMA4 PSMD10 PSMA2 GAS6 PSMD12 PSMB2 PSMD13 PSMD7 PSMD4 PSMA5 CARD16 TNFSF4 PSMD14 CCDC3 CASP4 ADAM17 OTULIN TNFRSF17 F2RL1 FOXO3 TNFSF8 PSMB1 PSMC3 PSMB6 PSMA3
GO_REGULATION_OF_MACROAUTOPHAGY	0.000143118	0.00283591	0.518848	0.319449	1.66204	167	BNIP3L CALCOCO2 OPTN NPRL3 PIP4K2A SESN3 ADPRH RALB RIPK2 VPS26A HIF1A UCHL1 HMOX1 ATP6V1E1 PRKAG2 SPTLC2 ATP6V1D SH3GLB1 CASP3 PINK1 UBQLN1 SNX6 GNAI3 RAB5A SCFD1 TBK1 PIK3CA WAC RB1CC1 PAFAH1B2 LRRK2 FEZ2 CDK5 RRAGC ATP6V1C1 SNX5 VPS35 ATP6V1B2 EXOC1 RRAGD RAB3GAP1 ATP6V1H LAMTOR3 MTM1 RAB12 PRKAG1 EXOC4 RHEB RUBCN IFT88 SLC38A9 MAP3K7 UVRAG ATG13 UBQLN2 RRAGA ATG101 ATP6V1G1 PRKAA1 EXOC8 SPTLC…
GO_POSITIVE_REGULATION_OF_ATPASE_ACTIVITY	0.00015017	0.00296319	0.518848	0.479519	1.99945	51	MYL4 NAPA DNAJC1 DNAJA1 PLSCR1 ATP1B3 DNAJB2 ATP1B2 GABARAPL2 MSH3 DNAJB11 DNAJA2 ATP1B1 CASR DNAJC15 DYNLL2 DYNLL1 AHSA1 TOR1AIP1
GO_REGULATION_OF_PROTEASOMAL_PROTEIN_CATABOLIC_PROCESS	0.000152672	0.00300001	0.518848	0.319087	1.68112	178	NUB1 AURKA UBB PSMC2 GNA12 DNAJB2 GPX1 USP25 LAMP3 YOD1 UBE2K PSMF1 GABARAPL2 CLU RNF14 DAB2 PSME2 CDC20 COP1 TRIB1 PINK1 UBQLN1 ZER1 F8A3 ARIH1 TMF1 RAD23A PSME1 RNF19B RNF144B WAC BAG6 PSMD10 NFE2L2 SUMO1 LRRK2 GCLC FMR1 XPO1 UCHL5 PBK USP14 STYX ERLEC1 SENP1 CAV1 PSMD14 MTM1 N4BP1 BBS7 MAP1A CSNK1A1 UFL1 RBX1 SDCBP RNF144A RYBP UBQLN2 DESI1 TMTC3 RAD23B TAF9 USP7 GSK3A GLMN MAPK9 COMMD1 NUDT15…
GO_REGULATION_OF_PROTEIN_LOCALIZATION_TO_PLASMA_MEMBRANE	0.000154523	0.00302378	0.518848	0.385015	1.78114	86	STAC GBP1 VTI1B ZDHHC2 LGALS3 BCL2L1 RAB11A ARF6 DAB2 PPP2R5A EPHB2 KIF5B SORBS1 ITGB1 AP2M1 PICALM CDK5 PRKCE VIL1 ACSL3 TMEM59 APPL1
GO_POSITIVE_REGULATION_OF_INTERFERON_ALPHA_PRODUCTION	0.000156299	0.0030459	0.518848	0.650911	2.1717	20	IFIH1 DDX58 STAT1 IRF7 TLR7 RIPK2 TLR3 TLR4 CHUK TBK1 DHX36
GO_REGULATION_OF_WOUND_HEALING	0.000159193	0.00308952	0.518848	0.344594	1.6795	115	KRT1 PROS1 PRDX2 CD9 SERPING1 DMTN UBASH3B PLA2G4A TEC TFPI EPHB2 ANXA1 ANXA2 HPSE ANO6 MYLK CD36 PTEN TLR4 SELP DUOX2 DUSP10 ITGB1 NFE2L2 HBEGF PRKCE VIL1 PLEK PLPP3 PDGFA HMGCR CAV1 FGF2 SH2B3 SYTL4 PTK2 SLC12A2 F2RL1 LYN SERPINB2 THBS1 ADRA2A SERPINE1
GO_REGULATION_OF_NUCLEOCYTOPLASMIC_TRANSPORT	0.000166447	0.00321706	0.518848	0.357308	1.71402	106	SP100 PPM1A CDK1 CAMK1 JAK2 JUP TCF7L2 IFI27 MX2 ANP32B CD36 PPP1R12A CDH1 CDK5 XPO1 GAS6 RBM27 IWS1 THOC2 GTSE1 YWHAE RIOK2 UHMK1 MAPK14 SETD2 NUP54 PPP1CC TPR LEP DHX9 UFM1 NUP58 TXN PTPN11 UBR5 PIK3R1 CHP1 NUP62 CABP1
GO_ACTIVATION_OF_PROTEIN_KINASE_ACTIVITY	0.000174258	0.00335429	0.518848	0.27256	1.49273	285	DUSP5 CD86 EIF2AK2 TPX2 SOCS1 STRADB CDK1 UBB PRDX2 WNT11 SRC JAK2 UBA52 RIPK2 GADD45B DUSP6 MAP2K6 CLSPN PRKAG2 AVPI1 HGF TLR3 IGFBP6 PINK1 MAPKAP1 PRKAR2B C5 TLR4 EGF TGFBR1 GADD45A MAP3K5 PIK3CA TNFSF15 PEA15 PDGFC CCL19 LRRK2 ARRB1 WNK1 PAK1 MAP4K4 PTPN1 PBK GAS6 MAP4K5 ADAM9 STK3 SOD1 ZFP91 PIK3CB GNG3 PAK2 ANG PTPRC PPP2R3C CCDC88A INAVA PRKAR1A MAPK14 ITGB3 NCKAP1L TNIK RICTOR FRS2 FGF2 OS…
GO_TETRAPYRROLE_METABOLIC_PROCESS	0.000182128	0.00349153	0.518848	0.460716	1.93255	54	BLVRA SLC25A39 FECH BLVRB EIF2AK1 SRRD SPTA1 HMBS ALAS2 MMUT TCN2 HMOX1 PGRMC1 UROD SUCLA2 IREB2
GO_INTERFERON_ALPHA_PRODUCTION	0.000189125	0.00361099	0.518848	0.591659	2.1135	26	IFIH1 DDX58 STAT1 IRF7 HAVCR2 TLR7 RIPK2 TLR3 AZI2 TLR4 CHUK TBK1 DHX36 IL10 LILRA4
GO_ESTABLISHMENT_OF_TISSUE_POLARITY	0.000195431	0.00371634	0.518848	0.342613	1.66985	115	PSME4 PSMC2 WNT11 PSMF1 DAB2 PSMB9 PSMB8 CDC42 PSME2 PSMD1 PSMB10 PSMD6 AP2S1 PSMD5 SFRP2 PSME1 PSMA4 PSMD10 FZD5 AP2M1 PSMA2 PSMD12 GPC4 PSMB2 EXOC5 PSMD13 PSMD7 TIAM1 PSMD4 PSMA5 MLLT3 PSMD14 AP2B1 FZD2 AP2A1 PSMB1 PSMC3 PSMB6 PSMA3 FZD1 VANGL1 PSMD11 PSMA1
GO_RIBOSOMAL_LARGE_SUBUNIT_ASSEMBLY	0.00019771	0.00374458	0.518848	-0.607659	-1.98674	29	NLE1 NOP53 NOP2 RPL10 RPL23A PPAN RPLP0 MDN1 RPL3 RPL5 RPL38 MRTO4 MRPL20 RPL6 RPL24 DHX30 MRPL11 RPL11
GO_LYSOSOMAL_TRANSPORT	0.000206126	0.00388835	0.518848	0.360136	1.72516	102	SCARB2 UBXN6 RILP DTX3L TSG101 TRAK2 NCOA4 CLU CHMP5 ARSB PINK1 VPS33A CHMP2B VAMP7 VPS4B KIF13A CACNG8 EHD3 GCC2 PSAP CCDC91 LRRK2 SNX16 SCYL2 ANKFY1 VPS35 AP3B1 HMGXB4 VPS41 AP1G1 GNPTAB CHMP3 ALS2 MTM1 RAB12 SORT1 RAB7A ARF1 M6PR AP3M1 LYST LRP1 STX8 LAMP2 ZFYVE16 HSPA8 CACNG4
GO_METAL_ION_HOMEOSTASIS	0.000210978	0.00395074	0.518848	0.235372	1.37075	498	XK CLIC2 EPB42 CCL23 SNCA CXCL10 KEL ABCG2 TGM2 EIF2AK1 TFR2 MT2A CCRL2 NEDD4L ATP1B3 CXCL11 JAK2 OXTR ATP1B2 KCNMA1 ACKR2 ALAS2 KCNH2 NCOA4 HEXB UBASH3B FKBP1B CUL1 FPR3 HIF1A CD24 JPH4 ERFE HMOX1 FIS1 RHAG CCDC47 MCOLN1 ACO1 SELENOK PML GALR2 SLC12A8 CYSLTR1 FTL SLC24A3 CD36 NDFIP1 C3AR1 SLC7A8 ITPR2 SLC12A3 GRINA ATP1B1 CCR3 CX3CR1 CXCL9 FBXL5 KCNJ10 SLC40A1 SLC25A37 PIK3CG SLC30A1 SNX10 IBTK …
GO_NEGATIVE_REGULATION_OF_T_CELL_PROLIFERATION	0.000211108	0.00395074	0.518848	0.458513	1.93911	55	IDO1 CD86 LGALS9B HAVCR2 HLA-DRB1 ARG1 SFTPD LGALS9 PDCD1LG2 CD274 CASP3 NDFIP1 TNFRSF21 ARG2 TWSG1 LILRB1 IL10 PRKAR1A PELI1
GO_CELLULAR_RESPONSE_TO_CHEMICAL_STRESS	0.000212407	0.00395934	0.518848	0.27258	1.5303	309	YBX3 SNCA DNAJA1 GCH1 KLF4 CDK1 VRK2 PRDX2 GPX1 CAT SRC SMPD3 JAK2 FBXO7 MYB PRDX1 PRDX6 ARG1 HIF1A NCOA7 HMOX1 PNPT1 BTK FAS HGF ANXA1 PML AQP1 EIF2S1 HDAC2 CASP3 PINK1 UBQLN1 OXR1 MAPKAP1 SLC7A11 ZNF622 MYLK CD36 TLR4 CHUK MAP3K5 SETX SLC2A1 CCNA2 MCL1 CYBB PSAP NFE2L2 LRRK2 ARNT MGAT3 SOD2 SOD1 LRRC8D CPEB2 IL10 VNN1 AXL GUCY1B1 ARL6IP5 CST3 PDCD10 NCF2 EPAS1 DAPK1 CAV1 ATG5 OSER1 REST STK24 X…
GO_NEGATIVE_REGULATION_OF_CELL_ADHESION	0.00021977	0.00408046	0.518848	0.286581	1.56514	239	IDO1 CD86 GBP1 LGALS9B SOCS1 LGALS3 FGL2 KLF4 PTPRO PRDX2 CD9 SRC DMTN JAK2 HAVCR2 UBASH3B ZNF703 HLA-DRB1 ARG1 IL1RN SFTPD LGALS9 MIA3 PDCD1LG2 RDX ANXA1 CD274 IRF1 ATP5F1B CASP3 DUSP3 PTEN NDFIP1 TNFRSF21 ARG2 ARHGAP6 CLDN7 RC3H2 CDH1 NOTCH4 TWSG1 NRARP WNK1 PTPN22 MAP4K4 CD164 LILRB1 PLXNB2 PPARA IL10 PTPRC ACVRL1 SWAP70 PRKAR1A PLXNB3 PELI1 TNFSF4 SH2B3 GCNT2 GPNMB CBLL1 CD74 PTK2 ADAM10 CBFB…
GO_REGULATION_OF_CYTOKINE_PRODUCTION_INVOLVED_IN_IMMUNE_RESPONSE	0.000224185	0.00414611	0.518848	0.414219	1.88477	75	DDX58 RSAD2 SCIMP SEMA7A ARG1 TRIM6 BST2 HMOX1 BTK TLR3 DDX1 CD36 IL18R1 TLR4 HLA-E BCL10 DHX36 FZD5 SLC7A5 LILRB1 IL10 TNFSF4 DDX21 KIR2DL4 CD74 F2RL1 NOD2 MAP3K7 CCR2 SASH3 NR4A3 B2M CLC CD226 FFAR2 TICAM1 NLRP3 PRKCZ SMAD7
GO_MODULATION_OF_PROCESS_OF_OTHER_ORGANISM	0.000229287	0.0042239	0.518848	0.36448	1.71362	98	EIF2AK2 SNW1 STOM BCL2L1 SERPINB9 VAPA SFTPD IFI27 SUGT1 CSF1R ANXA2 AQP1 CHD1 KPNB1 KPNA4 CD209 GTF2B TNIP1 FMR1 KPNA3 CCL8 MPEG1 PTX3 ATG5 PPIB REST NUCKS1 RXRA
GO_MACROPHAGE_DIFFERENTIATION	0.000232036	0.00425791	0.518848	0.499403	1.96891	40	EIF2AK1 IL34 CEBPE HLA-DRB1 CDC42 CSF1R C1QC TRIB1 RB1 PF4 CSF1 ID2 IL15 NRROS LIF TSPAN2
GO_PROTEIN_LOCALIZATION_TO_CELL_PERIPHERY	0.000236187	0.00431728	0.518848	0.264219	1.46178	294	STAC TSPAN5 GBP1 VTI1B OPTN ZDHHC2 SLC4A1 EPB41L3 LGALS3 ATP1B3 BCL2L1 RAB11A JUP RAB8A BSG RAB10 ARF6 DAB2 VAMP5 ANK1 PPP2R5A EPHB2 RDX TESC ANXA2 KIF5B SORBS1 FYB1 LIN7C EFR3A ROCK2 S100A10 VAMP3 BLZF1 NSF VAMP7 ATP1B1 EHD4 RAB13 KIF13A CACNG8 GOLPH3 RAB8B TTC7B EHD3 ROCK1 SLMAP ITGB1 C2CD5 RAP1A CDH1 GOLGA4 AP2M1 IQSEC2 PICALM CDK5 PRKCE VIL1 GAS6 GPC4 VPS35 EXOC5 ACSL3 TMEM59 APPL1 MYO5A RAB3…
GO_BLOOD_VESSEL_MORPHOGENESIS	0.000241653	0.00440014	0.518848	0.245362	1.42753	465	SP100 KRT1 STAT1 HES1 CXCL10 TAL1 NR4A1 PIK3R3 NPRL3 COL4A1 KLF4 RRAS GPX1 WNT11 SMAD1 FOXO4 SPARC JUP PIK3R6 CELA1 SAT1 C1GALT1 HIF1A HOXA1 CEMIP2 EGFL7 BMPR2 HMOX1 CCL2 E2F8 CDC42 SPRED1 MIA3 EPHB2 HGF MEIS1 ANXA1 TYMP PML ANXA2 AQP1 ATP5F1B TLR3 HPSE RIN2 MYLK ROCK2 YWHAZ PTEN PF4 C3AR1 EGF TGFBR1 CCR3 GADD45A CX3CR1 PIK3CG RNF213 SFRP2 CLIC4 PIK3CA ROCK1 CYBB ITGB1 CLDN5 VASH1 RAP1A GLUL NFE2…
GO_REGULATION_OF_TAU_PROTEIN_KINASE_ACTIVITY	0.000255084	0.00462684	0.498493	0.751974	2.04766	11	HSP90AA1 CLU HGF RB1
GO_REGULATION_OF_PROTEIN_BINDING	0.000265468	0.00479673	0.498493	0.305379	1.60475	184	IFIT2 CCL23 IFIT1 AURKA DTX3L SPTA1 PLCL2 CDKN1A DNAJB2 CAMK1 MARK3 SRC RALB UBASH3B RIPK2 TCF7L2 LFNG DAB2 CDC42 ANXA2 EIF2S1 ITGA4 CARM1 TGFBR1 CTSZ PPP2CA BTBD1 ROCK1 BAMBI CCPG1 CYLD CLDN5 AMFR PPP2CB LRRK2 ARRB1 CDK5 STK3 MAPRE1 PPARA IL10 TIAM1 STYX EPB41 CARD16 CAV1 STMN1
GO_PLATELET_MORPHOGENESIS	0.000271427	0.00488569	0.498493	0.607161	2.07943	22	GATA1 TAL1 CLEC1B MPIG6B CASP3 VPS33A C1GALT1C1
GO_CELL_REDOX_HOMEOSTASIS	0.000277327	0.0049729	0.498493	0.454909	1.93005	56	PRDX2 GPX1 ERP44 PDIA3 PRDX1 PRDX6 TXNL1 TMX1 DLD CYBB NFE2L2 GCLC PDIA6 NCF2 PRDX4 MPO DNAJC10 TMX3 SLC2A10 PRDX5 TXN NCF1 TMX4 ERO1A KRIT1 TXNRD1 LPO PDIA4 GLRX2 TXNDC12 GSR RAC2
GO_MULTI_ORGANISM_LOCALIZATION	0.000290925	0.00518196	0.498493	0.417504	1.81871	65	CTSL IFIT1 TSG101 UBB UBA52 BST2 SIGLEC1 KPNB1 RANBP2 CD209 VPS37A FMR1 KPNA3 XPO1 EPS15 DYNLT1 CAV1 NUP37 UBAP1 RAB7A NUP54 TPR SEH1L NUP58 NUP133 NUP62 VPS28 NUP88 NUP93 UBC NDC1 NUP42
GO_POSITIVE_REGULATION_OF_DEFENSE_RESPONSE_TO_VIRUS_BY_HOST	0.000292282	0.00518196	0.498493	0.581493	2.07719	26	PARP9 DDX58 AIM2 STAT1 DTX3L CGAS TRIM6 SELENOK PTPN22 IL27 LILRB1
GO_REGULATION_OF_ERYTHROCYTE_DIFFERENTIATION	0.000291654	0.00518196	0.498493	0.467054	1.92304	48	GATA1 FAM210B ISG15 STAT1 TRIM58 TAL1 HIF1A HMGB2 MAFB ID2 ARNT SMAP1 NCAPG2 SENP1 MAPK14 NCKAP1L FOXO3 LYN
GO_SIGNAL_TRANSDUCTION_IN_ABSENCE_OF_LIGAND	0.00030069	0.00531107	0.498493	0.433678	1.86316	59	GATA1 STRADB IFI6 PRDX2 BCL2L1 FAS CASP3 PF4 MCL1 APPL1 BCL2A1 PPP2R1B FOXO3 ITGAV EYA2 BAK1 GSK3A INHBA
GO_STEM_CELL_DIFFERENTIATION	0.000308324	0.00542558	0.498493	0.293702	1.5623	196	SOX6 GATA1 EIF2AK2 HES1 PSME4 TAL1 PSMC2 FOXO4 MYB SEMA7A PSMF1 HIF1A TRIM6 PSMB9 PSMB8 PSME2 LMO2 PSMD1 PSMB10 KLHL12 PSMD6 PSMD5 PSME1 EFNB1 DHX36 PSMA4 PSMD10 NFE2L2 PSMA2 PSMD12 PSMB2 LIF PSMD13 PSMD7 FGFR2 PTPRC TCF12 PSMD4 PSMA5 RBPJ MLLT3 PSMD14 FOXC1 FBXL17 TBX1 REST MEF2C XRCC5 NUDT21 A2M OCIAD1 CBFB ZEB2 PSMB1 PSMC3 PSMB6 PSMA3 SETD2 TCF3 UFL1 FZD1 NRP1 PAX2 PSMD11 SEMA5A PSMA1 HTR2B
GO_CELLULAR_RESPONSE_TO_HEAT	0.000323948	0.00567933	0.498493	0.342749	1.67402	114	STAC MYOF CXCL10 CDKN1A DNAJC7 BAG1 HSP90AA1 HMOX1 SLU7 IER5 TFEC EIF2S1 HDAC2 AKT1S1 RANBP2 PTGES3 DHX36 HSPH1 SUMO1 PDCL3 YWHAE FKBP4 NUP37 LYN DNAJC2 THBS1 CHORDC1 NUP54 BAG4 TPR SEH1L NUP58 HSPA1L HSP90AA4P NUP133 HSPA8 RPA3 NUP62 SIRT1 NUP88 NUP93 GSK3B NDC1 NUP42 RPA2 ATXN3
GO_NEGATIVE_REGULATION_OF_LEUKOCYTE_PROLIFERATION	0.000328274	0.00571269	0.498493	0.39598	1.77576	72	IDO1 CD86 LGALS9B HAVCR2 HLA-DRB1 ARG1 SFTPD LGALS9 BTK PDCD1LG2 CD274 MNDA CASP3 NDFIP1 TNFRSF21 ARG2 TWSG1 CCL8 LILRB1 IL10 PRKAR1A PELI1 GPNMB LYN CD80
GO_POSITIVE_REGULATION_OF_PEPTIDYL_TYROSINE_PHOSPHORYLATION	0.000327551	0.00571269	0.498493	0.320566	1.6314	143	PARP9 PARP14 GATA1 HES1 TAL1 IL34 SRC JAK2 RIPK2 NEURL1 CD24 TEC HGF CSF1R HDAC2 ABI1 CD36 EGF EHD4 ALKAL2 NEDD9 FGFR3 IL15 HBEGF ENPP2 PTPN1 GAS6 LIF PAK2 PTPRC FCGR1A NCAPG2 ITGB3 RICTOR ADAM17 PIBF1 CD74 LYN ADRA2A CD80 NRP1 LEP THBS4 PRNP IL12A
GO_REGULATION_OF_INCLUSION_BODY_ASSEMBLY	0.000331636	0.00574999	0.498493	0.710967	2.11324	14	CDC34 DNAJB2 CLU DNAJA4
GO_NEGATIVE_REGULATION_OF_DNA_BINDING_TRANSCRIPTION_FACTOR_ACTIVITY	0.000336436	0.00579063	0.498493	0.321757	1.64197	141	SP100 AIM2 HES1 KLF4 PRDX2 TMIGD3 TRIM21 CAT HAVCR2 PIM1 TAX1BP1 TCF7L2 HMOX1 ACOD1 TRIB1 HDAC2 MTURN ADORA3 RB1 CHUK DAP ID2 PARP10 RLIM HES6 CYLD MED13 PSMD10 SUMO1 BHLHE40 ARRB1 SRI GAS6 NFKBIE IL10 TBX6 RNF2 SIK1 PELI1 TNFSF4 ERBIN BRMS1 OTULIN G3BP2 CEBPG CYP1B1
GO_POSITIVE_REGULATION_OF_CELLULAR_PROTEIN_LOCALIZATION	0.000336364	0.00579063	0.498493	0.265635	1.48578	310	STAC PARP9 ZDHHC2 DTX3L LGALS3 PPM1A STOM TSG101 CDK1 GPR137B RAB11A CAMK1 SRC JAK2 JUP OAZ1 TFDP1 RHOU TCF7L2 ARF6 FIS1 YWHAH CDC42 NDC80 EPHB2 RDX TMEM30A ABLIM3 SH3GLB1 KIF5B CD2AP SORBS1 PINK1 ANP32B ROCK2 YWHAZ EGF UBE2D3 LARP7 CYLD ITGB1 C2CD5 CDH1 KIF20B CCT5 FZD5 CCT8 MGAT3 CDK5 PRKCE LEPROT NPTN PAK1 VIL1 GAS6 SYT11 GTSE1 YWHAB YWHAE ACSL3 RIOK2 NIPBL LIF PDCD10 GZMB CCDC88A EPB41 MAPK14…
GO_POSITIVE_REGULATION_OF_LEUKOCYTE_CELL_CELL_ADHESION	0.000342793	0.00587859	0.498493	0.293447	1.57547	210	HLA-DPA1 CD86 TNFSF13B HES1 SOCS1 SPTA1 SRC HAVCR2 PIK3R6 MYB RIPK2 CD24 CCL2 PNP CDC42 NKAP LGALS9 PDCD1LG2 SELENOK ANXA1 CD274 LILRB4 ITGA4 HLA-E CD209 SELP BCL10 PIK3CA EFNB1 DUSP10 CYLD CCL19 HSPH1 IL15 PAK1 PTPN22 HLA-DPB1 LILRB1 PAK2 VNN1 NCK1 CD46 AP3B1 PTPRC CD55 PDCD1 GRB2 NCKAP1L CAV1 TNFSF4 EFNB2 FUT4 CD74 LYN NOD2 CBFB AIF1
GO_POSITIVE_REGULATION_OF_I_KAPPAB_KINASE_NF_KAPPAB_SIGNALING	0.000347128	0.00593137	0.498493	0.310696	1.63691	178	TNFSF10 IFIT5 TERF2IP TRIM5 TGM2 PPM1A RHOC TRIM21 TRIM22 CASP1 VAPA RIPK2 HLA-DRB1 TRIM6 BST2 HMOX1 LGALS9 BIRC2 SHISA5 TLR3 DDX1 SECTM1 PINK1 TMEM9B CD36 REL NDFIP1 TLR4 CHUK TFG CX3CR1 TRIM14 TBK1 BCL10 SHARPIN CLEC6A DHX36 TIFA MYD88 CCL19 PRKCE NDFIP2 MIER1 APOL3 LURAP1L INAVA TMEM106A CARD16 PELI1 DDX21 TRIM38 CD74 F2RL1 NOD2 TAB2 MTDH MAP3K7 S100A12 ATP2C1 GOLT1B AKAP13 S100A4
GO_POSITIVE_REGULATION_OF_CELL_CELL_ADHESION	0.000350162	0.00595406	0.498493	0.280013	1.52443	237	HLA-DPA1 CD86 TNFSF13B HES1 SOCS1 SPTA1 SRC DMTN HAVCR2 PIK3R6 ALOX15 MYB RIPK2 CD24 CCL2 PNP CDC42 NKAP LGALS9 PDCD1LG2 SELENOK ANXA1 CD274 LILRB4 ITGA4 HLA-E CD209 SELP BCL10 PIK3CA EFNB1 DUSP10 CYLD CCL19 HSPH1 IL15 PAK1 PTPN22 HLA-DPB1 LILRB1 PLPP3 IL10 PAK2 VNN1 NCK1 CD46 AP3B1 PTPRC CD55 PDCD1 GRB2 KIFAP3 NCKAP1L CAV1 TNFSF4 EFNB2 FUT4 GCNT2 CD74 LYN NOD2 CBFB AIF1
GO_POSITIVE_REGULATION_OF_ESTABLISHMENT_OF_PROTEIN_LOCALIZATION	0.000350982	0.00595406	0.498493	0.253977	1.44511	347	IFIH1 DDX58 ZDHHC2 PPM1A STOM TSG101 CDK1 CAMK1 SRC JAK2 HAVCR2 JUP OAZ1 TFDP1 RHOU HLA-DRB1 TCF7L2 HIF1A ARF6 FIS1 YWHAH CDC42 LGALS9 TMEM30A SELENOK CSF1R ACSL4 ABLIM3 SH3GLB1 KIF5B CD2AP PINK1 ANP32B YWHAZ C5 TLR4 PPID CLEC5A HLA-E IFNGR1 UBE2D3 GOLPH3 CLEC4E CASR CLEC6A C2CD5 GLUL CDH1 KIF20B LRRK2 CCT5 FZD5 CEP135 ARRB1 CCT8 MCU CDK5 PRKCE LEPROT PAK1 SRI SERP1 GAS6 ADAM9 CLEC9A GTSE1 VPS35 …
GO_CELLULAR_RESPONSE_TO_THYROID_HORMONE_STIMULUS	0.000361596	0.00611213	0.498493	0.701313	2.13069	15	CTSL GATA1 CTSB CTSS RDX LMO2 GAS2L1 GCLC CTSH KLF9
GO_GRANULOCYTE_CHEMOTAXIS	0.000365494	0.00613406	0.498493	0.359798	1.70541	100	CCL23 CXCL10 LGALS3 CXCL11 IL34 MPP1 PPBP CCL2 ANXA1 CSF1R PF4 C3AR1 SRP54 CSF1 CXCL9 PIK3CG PDE4D CCL19 MCU CCL8 DNM1L MAPK14 NCKAP1L PDE4B PPIB CD74 PTK2 PF4V1 ITGA1 THBS1 S100A12 CKLF
GO_REGULATION_OF_CHROMOSOME_SEGREGATION	0.000365494	0.00613406	0.498493	0.359833	1.70558	100	CDC6 DLGAP5 DYNC1LI1 BUB1 CDC27 FEN1 CENPF CDC42 NDC80 CDC20 CDCA5 SPAG5 WAPL RB1 CUL3 BUB1B HECW2 CENPE CDC16 CSNK2A1 RIOK2 NIPBL RAD21 NEK2 ATRX HORMAD1 BECN1 ZW10 PUM2 KNSTRN TPR CDC23 PSMG2 NSMCE2
GO_POSITIVE_REGULATION_OF_PROTEOLYSIS	0.000369899	0.00618597	0.498493	0.261192	1.48268	321	TNFSF10 NUB1 AIM2 SNCA AURKA PSME4 PSMC2 IFI16 DNAJB2 SRC JAK2 BEX3 CASP1 RIPK2 CLU RNF14 AKIRIN2 DAB2 FIS1 BCL2L13 PSME2 TANK CDC20 LGALS9 FAS PML COP1 TRIB1 HDAC2 PINK1 UBQLN1 ZER1 HIP1 ANP32B ROCK2 PTEN ARIH1 DAP EGF CLPX CTSC MAP3K5 NRDC SFRP2 BCL10 RAD23A PSME1 RNF19B TNIP1 TNFSF15 RNF144B BAG6 PSMD10 NFE2L2 SUMO1 NDUFA13 LRRK2 GCLC FMR1 ARRB1 PICALM RHBDD1 CTSH ADAM9
GO_LEUKOCYTE_APOPTOTIC_PROCESS	0.000384761	0.00641177	0.498493	0.353917	1.6706	97	CTSL IDO1 LGALS3 IRF7 PTCRA GIMAP8 HIF1A LGALS9 BTK FAS ANXA1 CD274 CASP3 SLC7A11 PTEN TNFRSF21 ARG2 BCL10 CCL19 GAS6 LILRB1 PIK3CB IL10 AXL PDCD1 MEF2C ADAM17 CD74 LYN NOD2 DOCK8 BAK1 SLC46A2
GO_RESPONSE_TO_INTERLEUKIN_12	0.000393813	0.00653952	0.498493	0.465199	1.89963	46	CA1 JAK2 RIPK2 LMNB1 CDC42 PSME2 ANXA2 HNRNPA2B1 CAPZA1 SOD2 SOD1 IL10 PAK2 PDCD4 ARF1 SERPINB2 RALA RAP1B IL12A GSTO1 IL12RB1 LCP1
GO_AMINE_METABOLIC_PROCESS	0.000402412	0.00663558	0.498493	0.336119	1.66823	121	IDO1 KYNU PSME4 PSMC2 SMOX OAZ1 GDE1 PSMF1 SAT1 ODC1 AOC1 PSMB9 PSMB8 PSME2 HAAO PSMD1 PSMB10 SLC7A11 PSMD6 PSMD5 AZIN1 PSME1 PSMA4 PSMD10 PSMA2 PSMD12 VPS35 PSMB2 PSMD13 PSMD7 SMS SULT1B1 PSMD4 PSMA5 PSMD14 MAOA PSMB1 PSMC3 PSMB6 PSMA3
GO_VACUOLAR_TRANSPORT	0.000401935	0.00663558	0.498493	0.32054	1.63576	141	SCARB2 VTI1B UBXN6 RILP DTX3L TSG101 TRAK2 NCOA4 CLU CHMP5 VTA1 ARSB PINK1 VPS33A NDFIP1 CHMP2B VAMP7 VPS4B TMEM50A KIF13A CACNG8 EHD3 GCC2 PSAP CCDC91 VPS37A LRRK2 LEPROT SNX16 SCYL2 ANKFY1 VPS35 NDFIP2 VTI1A AP3B1 HMGXB4 VPS41 AP1G1 GNPTAB CHMP3 ALS2 MTM1 RAB12 BECN1 SORT1
GO_POSITIVE_REGULATION_OF_CELL_CYCLE_PHASE_TRANSITION	0.000405627	0.00666528	0.498493	0.364644	1.70077	90	PBX1 CDK1 CDC6 RAB11A DLGAP5 CDC25A TFDP1 DYRK3 CDC27 PLRG1 UBE2E2 RDX CDCA5 ANXA1 DTL CDC45 TMOD3 RB1 CUL3 CDC73 VPS4B
GO_CELLULAR_RESPONSE_TO_PEPTIDE_HORMONE_STIMULUS	0.000414667	0.00676537	0.498493	0.276493	1.51242	267	PDK4 STAT1 NR4A1 KAT2B SOCS1 PIK3R3 ADIPOR1 CA2 CDC6 INSIG1 SESN3 SRC FOXO4 JAK2 RAB8A MAX ARG1 RAB10 ERFE FBN1 ATP6V1E1 OPA1 CDC5L ATP6V1D SORBS1 MBD5 PRKAR2B ROCK2 SYAP1 PTEN PTPRA CREB1 CCNA2 RAB13 RAB8B PCK2 PIK3CA ROCK1 EIF4EBP2 C2CD5 NFE2L2 GCLC USO1 LEPROT PAK1 PTPN1 ATP6V1C1 SNX5 ZNF106 CPEB2 GAB1 APPL1 NCK1 MYO5A INSIG2 RAB31 GOT1 C1QTNF12 ATP6V1B2 GRB2 PRKAR1A CAV1 OSBPL8 ATP6V1H SOS1 P…
GO_ORGANELLE_FUSION	0.000416022	0.00676537	0.498493	0.335886	1.69686	127	SNCA VTI1B STX11 CDK1 TAP2 SAMD9 RAB8A TAP1 FIS1 SNAP23 OPA1 RAB39A ANXA1 ANXA2 KIF5B VCPIP1 VAMP3 CHMP2B VAMP7 GNAI3 RAB13 MIGA1 RAB8B AFG3L2 C2CD5 USO1 ANKFY1 SYT11 STX17 DNM1L VTI1A DOC2B VPS41 CHMP3 RAB20 STX12 RAB7A ANKRD27 BET1 UVRAG SPG11 GDAP1
GO_TUMOR_NECROSIS_FACTOR_SUPERFAMILY_CYTOKINE_PRODUCTION	0.000413805	0.00676537	0.498493	0.324152	1.65658	144	CD86 IFIH1 DDX58 JAK2 HAVCR2 RIPK2 CLU LGALS9 SELENOK CD274 TLR3 HDAC2 ILRUN AZI2 CD36 PF4 TLR4 ARG2 TBC1D23 CX3CR1 HLA-E IFNGR1 TNFRSF8 BCL10 CYBB CCL19 TLR1 LRRK2 FZD5 PTPN22 GAS6 SYT11 LILRB1 IL10 AXL LILRA4 PTPRC CD14
GO_REGULATION_OF_RESPONSE_TO_WOUNDING	0.000421179	0.00682571	0.498493	0.320431	1.63629	142	KRT1 PROS1 KLF4 PRDX2 CD9 SERPING1 DMTN UBASH3B FKBP1B PLA2G4A TEC TFPI EPHB2 ANXA1 ANXA2 HPSE ANO6 MYLK CD36 PTEN TLR4 SELP DUOX2 DUSP10 ITGB1 NFE2L2 SCARF1 HBEGF PRKCE VIL1 PLEK PLPP3 IL10 PDGFA HMGCR CAV1 FGF2 STK24 SH2B3 SYTL4 PTK2 SLC12A2 F2RL1 LYN SERPINB2 THBS1 ADRA2A SERPINE1 PTPRF
GO_POSITIVE_REGULATION_OF_WOUND_HEALING	0.00043222	0.00698065	0.498493	0.463511	1.89488	45	PRDX2 DMTN PLA2G4A ANXA1 HPSE ANO6 MYLK CD36 TLR4 SELP DUOX2 ITGB1 NFE2L2 HBEGF PRKCE PLEK PLPP3 PTK2 THBS1 ADRA2A SERPINE1
GO_CELL_CHEMOTAXIS	0.000438726	0.00706155	0.498493	0.270676	1.47548	247	CCL23 CXCL10 DOCK4 NR4A1 LGALS3 CCRL2 PTPRO CXCL11 IL34 MPP1 ACKR2 PPBP SLAMF8 CCL2 HMGB2 SFTPD LGALS9 CYP7B1 HGF ANXA1 CSF1R ANO6 C5 PF4 C3AR1 SRP54 CSF1 CCR3 CX3CR1 CXCL9 PIK3CG RAB13 HSD3B7 PDE4D CCL19 MCU WNK1 HBEGF CCR1 GAS6 CCL8 DNM1L GAB1 IL10 TIAM1 SBDS SWAP70 PLA2G7 MAPK14 PLXNB3 NCKAP1L FGF2 PDE4B PPIB ADAM17 CD74 PTK2 SLC12A2 F2RL1 ADAM10 LYN PF4V1 AIF1 ITGA1 THBS1 S100A12 CKLF SERPINE…
GO_POSITIVE_REGULATION_OF_PROTEIN_MODIFICATION_BY_SMALL_PROTEIN_CONJUGATION_OR_REMOVAL	0.000453572	0.00727567	0.498493	0.338482	1.70631	130	SEPTIN4 UBB NMI DCUN1D1 RIPK2 TANK CDC20 BIRC2 UBE2D1 PINK1 UBQLN1 ARRDC3 PTEN NDFIP1 DCUN1D5 CUL3 RAB1A ARRDC4 BCL10 TNIP1 PSMD10 RASSF5 LRRK2 ARRB1 ARNT PTPN22 CTR9 CDC14B SPRTN RNF20 SKP1 NDFIP2 INAVA PELI1 CAV1 TSPYL5 NOD2 UBE3A RBX1 MYCBP2 TOPORS XIAP GSK3A UBE2N GNL3 TICAM1 MAPK9 COMMD1 WDR48 AVPR2 TOLLIP PHF23 UBA2 MASTL SMAD7 FANCI PIAS1 HSPBP1 UBE2L3 RCHY1 AIMP2
GO_INTERFERON_GAMMA_PRODUCTION	0.000464044	0.00741841	0.498493	0.350817	1.65597	97	HLA-DPA1 ISG15 LGALS9B HAVCR2 TLR7 RIPK2 HLA-DRB1 LGALS9 PDCD1LG2 CD274 TLR3 AZI2 IL18R1 TLR4 PDE4D FZD5 PTPN22 IL27 GAS6 HLA-DPB1 SLC7A5 LILRB1 IL10 AXL CD14 TNFSF4 PDE4B F2RL1 CEBPG IL1RL1 CCR2 SASH3 PRNP IL12A CD244 INHBA CD226 RASGRP1 IL18RAP IL12RB1 AVPR2
GO_REGULATION_OF_PROTEIN_AUTOPHOSPHORYLATION	0.000476549	0.00759259	0.498493	0.461255	1.88566	45	PPP2R5B NBN SRC PPP2R5A MOB1B RAP2B PDGFC PPP2R5C RAD50 CALM2 GFRA2 PTPRC PPP2R5E PDGFA RAP2C CAV1 GPNMB RAP2A IMPACT
GO_IRON_ION_HOMEOSTASIS	0.000479878	0.00761988	0.498493	0.397165	1.80817	76	EPB42 ABCG2 EIF2AK1 TFR2 ALAS2 NCOA4 CUL1 HIF1A ERFE HMOX1 RHAG ACO1 FTL NDFIP1 FBXL5 SLC40A1 SLC25A37 IREB2 PICALM SRI SOD1 SKP1
GO_REGULATION_OF_PROTEIN_LOCALIZATION_TO_CELL_PERIPHERY	0.000485904	0.00768967	0.498493	0.348239	1.66974	103	STAC GBP1 VTI1B ZDHHC2 LGALS3 BCL2L1 RAB11A ARF6 DAB2 PPP2R5A EPHB2 KIF5B SORBS1 ITGB1 RAP1A AP2M1 IQSEC2 PICALM CDK5 PRKCE VIL1 GPC4 ACSL3 TMEM59 APPL1 EPB41 CNPY4 ADAM10 PTPN9 PRNP LRP1 STX8 MMP14 STAC3 TMBIM1 PIK3R1 RHOQ CLTC ZDHHC5 PRKCZ LYPLA1 DLG1 EPB41L2
GO_AUTOPHAGOSOME_ORGANIZATION	0.000491193	0.00774737	0.477271	0.354508	1.67784	94	NPRL3 PIP4K2A ATG3 ADPRH RALB GABARAPL2 RAB1C MAP1LC3B PIK3C3 SH3GLB1 PINK1 UBQLN1 RAB1A RAB5A SCFD1 RB1CC1 LRRK2 FEZ2 STX17 RAB33B ATG5 RAB3GAP1 MTM1 BECN1 TRAPPC8 STX12 WDR45 UBXN2B IFT88 RAB7A ATG13 UBQLN2
GO_POSITIVE_REGULATION_OF_PROTEIN_CATABOLIC_PROCESS	0.000492954	0.00774924	0.477271	0.291499	1.54995	199	NUB1 AURKA RILP NEDD4L PSMC2 DNAJB2 HSP90AA1 OAZ1 CLU RNF14 DAB2 CDC20 RDX DTL COP1 TRIB1 UBQLN1 ZER1 PTEN NDFIP1 ARIH1 NSF EGF CTSC FBXL5 NRDC HECW2 RAD23A RNF19B RNF144B BAG6 PSMD10 NFE2L2 SUMO1 NDUFA13 LRRK2 GCLC FMR1 CUL4B TIPARP ADAM9 CSNK2A1 VPS35
GO_PROTEIN_LOCALIZATION_TO_CILIUM	0.00050286	0.00787869	0.477271	-0.472086	-1.76253	54	TUB LRRC6 TCTN1 INPP5E WDR19 ZMYND10 GGA1 IFT140 NPHP4 ENTR1 BBS4 RAB11FIP3 TCTN2 GAS8 CROCC IFT122 CC2D2A ARL13A
GO_NEGATIVE_REGULATION_OF_CELLULAR_PROTEIN_LOCALIZATION	0.00050994	0.00796317	0.477271	0.347302	1.65806	101	SP100 GBP1 DNAJA1 NEDD4L BCL2L1 INSIG1 DMTN YOD1 ARF6 DAB2 PPP2R5A LILRB4 ILRUN CD36 ROCK2 ANKRD13A LRRK2 AP2M1 PICALM CDK5 LEPROT VPS35 TMEM59 ERLEC1 ABHD17C TAX1BP3 ABHD17B MAP1A UBXN2B BAG4 TMEM98 TERF1 SIAH3 UFM1 TXN INPP5K TMBIM1 LMAN1 CHP1 RHOQ CABP1 COMMD1 NSFL1C CLTC GSK3B MFHAS1 DERL2 LYPLA1 UBE2J1
GO_REGULATION_OF_EARLY_ENDOSOME_TO_LATE_ENDOSOME_TRANSPORT	0.000517042	0.00799465	0.477271	0.632178	2.0209	18	SNX3 SRC DAB2 RDX SNX12 RAB21 CHMP3 DNAJC13
GO_REGULATION_OF_EXTRINSIC_APOPTOTIC_SIGNALING_PATHWAY_VIA_DEATH_DOMAIN_RECEPTORS	0.000516976	0.00799465	0.477271	0.432586	1.8147	52	ATF3 TNFSF10 SP100 LGALS3 BCL2L1 GPX1 HMOX1 HMGB2 FAS HGF PTEN SFRP2 SKIL PEA15 STK3 FEM1B
GO_REGULATION_OF_PROTEIN_LOCALIZATION_TO_MEMBRANE	0.000516401	0.00799465	0.477271	0.299506	1.57075	169	STAC GBP1 VTI1B ZDHHC2 LGALS3 STOM BCL2L1 RAB11A DMTN TFDP1 ARF6 DAB2 FIS1 YWHAH PPP2R5A EPHB2 KIF5B SORBS1 SLC7A11 YWHAZ VAMP7 SHISA7 ITGB1 C2CD5 RAP1A AP2M1 IQSEC2 PICALM CDK5 PRKCE PAK1 VIL1 GPC4 YWHAB YWHAE ACSL3 TMEM59 APPL1
GO_POSITIVE_REGULATION_OF_MITOTIC_CELL_CYCLE	0.000522119	0.00804678	0.477271	0.318841	1.62337	140	HES1 AURKA TAL1 PBX1 CDK1 CDC6 RAB11A SMPD3 DLGAP5 CDC25A TFDP1 DYNC1LI1 CDC27 PLRG1 UBE2E2 NDC80 RDX CDCA5 ANXA1 DTL CDC45 DUSP3 TMOD3 RB1 CUL3 EGF VPS4B
GO_CELLULAR_RESPONSE_TO_DSRNA	0.0005447	0.00834028	0.477271	0.618455	2.06342	20	RIOK3 IFIH1 DDX58 IFIT1 RALB CGAS TLR3
GO_NEGATIVE_REGULATION_OF_PHOSPHORUS_METABOLIC_PROCESS	0.000543582	0.00834028	0.477271	0.23435	1.36304	489	DUSP5 PARP14 ATF3 GBP1 TERF2IP SNCA FKBP8 SLC4A1 DNAJA1 KAT2B SOCS1 LGALS3 TSG101 KLF4 PTPRO CDKN1A FBP1 CDKN1C DMTN ADAR SAMSN1 FBXO7 CDKN2C UBASH3B FKBP1B AIDA STRAP GADD45B PPP1R26 DUSP6 GCKR PFKFB1 UCHL1 SPRED1 PPP2R5A PRKAG2 EPHB2 HGF SPOCD1 TESC TRIB1 CASP3 PINK1 DUSP3 SNX6 PRKAR2B ROCK2 RB1 PTEN TLR4 AKT1S1 GADD45A PHACTR2 PPP1R17 SFRP2 PPP2CA IBTK TNIP1 LATS2 DNAJC15 ROCK1 PARD3 GNAQ RANB…
GO_INTERLEUKIN_1_PRODUCTION	0.000560946	0.00856123	0.477271	0.357946	1.67043	91	AIM2 GBP5 IFI16 JAK2 HAVCR2 STMP1 CASP1 RIPK2 LGALS9 ANXA1 MNDA HDAC2 MR1 CD36 TLR4 CX3CR1 CCL19 FZD5 CARD17 GAS6 SUCNR1 IL10 INAVA TMEM106A CARD16 ACP5 F2RL1 NOD2 ABCA1
GO_POSITIVE_REGULATION_OF_CELLULAR_RESPONSE_TO_INSULIN_STIMULUS	0.000573281	0.00872127	0.477271	0.58984	2.02011	22	ADIPOR1 SRC ERFE OPA1 SORBS1 PAK1 SNX5 C1QTNF12 OSBPL8 NUCKS1 LEP PTPN11 SIRT1 PRKCZ
GO_AMINE_CATABOLIC_PROCESS	0.000576137	0.00873653	0.477271	0.626565	2.00295	18	IDO1 KYNU SMOX SAT1 HAAO
GO_PROTEIN_FOLDING	0.000581212	0.00878525	0.477271	0.28631	1.52654	208	AHSP TOR1B FKBP8 DNAJC1 DNAJA1 TTC1 DNAJB2 DNAJC7 BAG1 GNB4 HSP90AA1 ERP44 PDIA3 FKBP1B PDCL CLU TBCEL CWC27 DNAJB11 DNAJA2 DNAJA4 RP2 TOR1A HSP90AA5P PPIG CLPX GNAI3 RANBP2 PPID PTGES3 ENTPD5 HSP90B1 ST13 HSPH1 PDCL3 AMFR CCT5 SGTB CCT8 AHSA1 PDIA6 CSNK2A1 GNG2 CDC37L1 DNAJB4 PRDX4 GNB1 CCT2 PPIB VBP1 SIL1 FKBP4 CD74 DNAJC10 DNAJC2 GNAZ
GO_NEGATIVE_REGULATION_OF_CYTOKINE_PRODUCTION	0.000584939	0.00881333	0.477271	0.277853	1.52022	249	IDO1 IFIH1 HERC5 DDX58 ISG15 GBP1 UBE2L6 LGALS9B KLF4 NMI DHX58 WNT11 HAVCR2 HLA-DRB1 TAX1BP1 ARG1 CD24 BST2 HMOX1 SFTPD LGALS9 BTK HGF ACOD1 PDCD1LG2 ANXA1 CD274 CD2AP ILRUN REL NDFIP1 TLR4 TNFRSF21 ARG2 CX3CR1 TBK1 CYLD ARRB1 TWSG1 NPTN PTPN22 CARD17 GAS6 SYT11 PPM1B LILRB1 GPATCH3 IL10 AXL LILRA4 CHID1 PTPRC PDCD4 CARD16 NCKAP1L TNFSF4 ERBIN ACP5 GPNMB ATP2B1 PIBF1 F2RL1 FURIN CLEC4A
GO_NUCLEOTIDE_BINDING_OLIGOMERIZATION_DOMAIN_CONTAINING_2_SIGNALING_PATHWAY	0.000603568	0.00906506	0.477271	0.69251	2.05838	14	RIPK2 TLR4 PTPN22 INAVA ERBIN OTULIN NOD2 LACC1
GO_NEGATIVE_REGULATION_OF_BINDING	0.000624489	0.0093495	0.477271	0.323444	1.64717	139	GATA1 SP100 IFIT2 CCL23 IFIT1 AURKA IFI16 CDKN1A DNAJB2 CAMK1 JAK2 RALB DAB2 RSF1 HMOX1 EIF2S1 HDAC2 WAPL ILRUN ITGA4 CARM1 ID2 CTSZ ROCK1 SUMO1 LRRK2 SRI PPARA IL10 STYX ERCC4 NEK2 CARD16 CAV1 STMN1
GO_CELLULAR_OXIDANT_DETOXIFICATION	0.00062744	0.00936125	0.477271	0.36828	1.70949	89	HBD CLIC2 HBM HBQ1 HBB GCH1 HBA1 PRDX2 GPX1 CAT PTGS1 HBA2 PRDX1 PRDX6 CD36 HBG2 DUOX2 HBZ NFE2L2 SOD2 SOD1 HP PRDX4
GO_SMALL_GTPASE_MEDIATED_SIGNAL_TRANSDUCTION	0.000629244	0.00936125	0.477271	0.237134	1.37256	456	CTNNAL1 DOCK1 SIAH2 RGL1 RAP1GAP MRAS DOCK4 RAB38 RHOBTB1 RRAS RHOC KNDC1 CDKN1A GNA12 FBP1 SRC DOK2 JAK2 FGD4 RALB CDC42EP4 KANK2 DENND4A PLEKHG7 RHOU GDI2 ARHGEF12 ARF6 HMOX1 LIMK1 CDC42 FBXO8 ARHGEF6 SHTN1 BRAP EPHB2 RAB39A RDX ARHGEF26 EPS8 CD2AP RUFY1 RIT1 SHOC2 MAPKAP1 RASGEF1B RIN2 ITSN1 ROCK2 RB1 KPNB1 CHUK CUL3 RHOT1 CSF1 ARHGAP18 CCNA2 ARHGAP6 ARHGAP10 RUNDC3A USP8 ROCK1 RAP2B NRAS ITGB…
GO_VESICLE_BUDDING_FROM_MEMBRANE	0.000631705	0.0093683	0.477271	0.343545	1.64779	105	RILP NAPA MX1 INSIG1 SNX3 VAPA CHMP5 MIA3 SEC24D ANXA2 MX2 KLHL12 PPP6C S100A10 CUL3 TFG RAB1A NSF CTSC CTSZ SCFD1 GOLPH3 FNBP1L USO1 AP2M1 PICALM TRAPPC4 AP3B1 TMED10 PPP6R1 RAB7A ARF1 SEC23A BET1 F5 TMED2 F8 TMED9 SEC24A LMAN1 CNIH1 WASL SAR1A TRAPPC6B SAR1B SEC23IP SEC31A
GO_CELL_RECOGNITION	0.000654379	0.00961386	0.477271	0.302793	1.562	162	NEXN IGHG1 LGALS3 CD9 IGHG4 HAVCR2 FCN2 BSG EPHB2 IGHE IGHA1 IGHV3-20 CASP3 IGHV2-70 CD36 YWHAZ TNFRSF21 IGHV3-21 CD209 IGLC2 IGHV3-43 IGHV6-1 IGHG2 CCL19 CCT5 PEAR1 IGHV3-23 IGHG3 CCT8 IGHV7-4-1 IGHV5-51 NPTN IGHV3-13 IGHV4-28 IGHV4-31 IGHV3-49 IGHA2 IGHV3-48 IGKC IGHV3-30 IGHV3-33 CCT2 IGHV2-5 IGHV1-69D IGHV2-26 IGHV1-3 IGHV4-39 IGHV4-61 DOCK8 VCAN NRP1 IGHV3-7 IGHV3-53 RTN4 SEMA5A PALLD IGLC7 …
GO_GRANULOCYTE_MIGRATION	0.000652619	0.00961386	0.477271	0.332673	1.65619	120	CCL23 CXCL10 LGALS3 CXCL11 IL34 MPP1 XG PPBP SLAMF8 CCL2 ANXA1 CSF1R PF4 C3AR1 SRP54 CSF1 CXCL9 PIK3CG CD99 PDE4D CCL19 MCU CCL8 DNM1L MAPK14 NCKAP1L PDE4B PPIB CD74 PTK2 PF4V1 ITGA1 THBS1 S100A12 CKLF PRTN3
GO_POSITIVE_REGULATION_OF_RESPONSE_TO_WOUNDING	0.000652593	0.00961386	0.477271	0.43516	1.82535	54	PRDX2 DMTN FKBP1B PLA2G4A ANXA1 HPSE ANO6 MYLK CD36 TLR4 SELP DUOX2 ITGB1 NFE2L2 SCARF1 HBEGF PRKCE PLEK PLPP3 PTK2 THBS1 ADRA2A SERPINE1
GO_B_CELL_ACTIVATION	0.000666759	0.00974087	0.477271	0.255878	1.40894	283	CD86 TNFSF13B NBN IGHG1 PLCL2 CDKN1A IGHG4 LYL1 SAMSN1 C17orf99 SLAMF8 EXO1 LFNG BST2 BTK IGHE MNDA IGHA1 IGHV3-20 KMT5B CASP3 ITGA4 IGHV2-70 NDFIP1 TLR4 TNFRSF21 ID2 IGHV3-21 IGLC2 IGHV3-43 GAPT IGHV6-1 IGHG2 CYLD ITGB1 SKAP2 IGHV3-23 IGHG3 IGHV7-4-1 IGHV5-51 IGHV3-13 IGHV4-28 IGHV4-31 EXOSC3 DOCK11 IL10 IGHV3-49 PTPRC PPP2R3C SWAP70 IGHA2 POU2F2 IGHV3-48 IGKC ATP11C IGHV3-30 PELI1 NCKAP1L DCLRE…
GO_INTRINSIC_APOPTOTIC_SIGNALING_PATHWAY_IN_RESPONSE_TO_OXIDATIVE_STRESS	0.000668813	0.00974087	0.477271	0.477629	1.88307	40	GPX1 JAK2 HIF1A PML PINK1 UBQLN1 ZNF622 MAP3K5 MCL1 NFE2L2 SOD2 SOD1 VNN1 ARL6IP5 PDCD10 STK24 NOL3 CYP1B1
GO_RESPONSE_TO_CADMIUM_ION	0.00066922	0.00974087	0.477271	0.434593	1.82297	54	MT2A CDK1 CAT SPARC ARG1 HMOX1 HAAO SORD CHUK UBE2D3 SLC30A1 CYBB SUMO1 GCLC MTF1 SOD1 GOT1
GO_ENDOPLASMIC_RETICULUM_TO_GOLGI_VESICLE_MEDIATED_TRANSPORT	0.00068191	0.00989504	0.477271	0.29288	1.54504	188	VTI1B PROS1 NAPA SPTA1 INSIG1 SPTB VAPA DYNC1LI1 ACTR10 ANK1 MIA3 SEC24D ARF4 KLHL12 PPP6C CUL3 TFG RAB1A NSF VAMP7 CTSC CTSZ SCFD1 CAPZA1 SPAST CTAGE1 DYNC1I2 DYNLL2 LRRK2 USO1 TRAPPC4 DYNLL1 GAS6 COG5 TMED7 STX17 CAPZA2 COPB2 VTI1A TMED5 TMED10 CD55 DCTN4 ARCN1 BCAP29 NRBP1 PPP6R1 TRAPPC8 DCTN6 ZW10 KDELR3 ARF1 SEC23A BET1 RINT1 PGAP1 F5 RNF139 COPB1 TMED2 F8 TMED9 CREB3L2 SEC24A YIF1B LMAN1 CN…
GO_POSITIVE_REGULATION_OF_AUTOPHAGY	0.000686086	0.0099251	0.477271	0.328381	1.62982	121	BNIP3L CALCOCO2 TRIM5 OPTN TRIM21 TRIM22 PIP4K2A SESN3 RALB FBXO7 RIPK2 HIF1A TRIM6 HMOX1 SPTLC2 SH3GLB1 PINK1 GNAI3 TRIM14 TBK1 ROCK1 WAC PAFAH1B2 LRRK2 PIK3CB TMEM59 DAPK1 ATG5 RAB3GAP1 TRIM38 RAB12 FOXO3 MTDH PIK3C2A MAP3K7 UVRAG UFL1 RNF152 PRKAA1 SPTLC1 VPS13C GSK3A EPM2A NOD1 TICAM1 RAB3GAP2 ULK2 SH3BP4 SIRT1 HK2 GSK3B
GO_POSITIVE_REGULATION_OF_GLUCOSE_TRANSMEMBRANE_TRANSPORT	0.000690504	0.00995846	0.477271	0.516868	1.98665	34	ERFE ITLN1 RNASEL SORBS1 CREBL2 C2CD5 RAP1A NFE2L2 APPL1 C1QTNF12 ARPP19 MAPK14 OSBPL8 BRAF CLTCL1 PTPN11 NR4A3 PIK3R1 RHOQ
GO_POSITIVE_REGULATION_OF_DNA_BINDING	0.000704118	0.0101238	0.477271	0.445927	1.83605	48	HES1 KLF4 JAK2 TRIM6 HMGB2 CDCA5 WAPL RB1 EGF GTF2B NIBAN2 NIPBL FOXC1 CEBPG PLAUR IRF4 TXN LAMTOR5 MMP9
GO_POSITIVE_REGULATION_OF_COAGULATION	0.000722819	0.0103611	0.477271	0.592861	2.0457	23	PRDX2 DMTN PLA2G4A HPSE ANO6 CD36 TLR4 SELP NFE2L2 PLEK THBS1 SERPINE1
GO_POSITIVE_REGULATION_OF_CELL_ADHESION	0.00072784	0.0104015	0.477271	0.250215	1.42212	354	HLA-DPA1 CD86 DOCK1 TNFSF13B HES1 TGM2 SOCS1 TSTA3 SPTA1 RRAS SRC NID1 DMTN JAK2 HAVCR2 JUP PIK3R6 ALOX15 MYB RIPK2 CD24 CCL2 PNP CDC42 NKAP LGALS9 PDCD1LG2 SELENOK ANXA1 CD274 LILRB4 RIN2 ITGA4 CD36 S100A10 UTRN CSF1 LIMS1 HLA-E CD209 SELP SFRP2 BCL10 P2RY12 NEDD9 PIK3CA EFNB1 ROCK1 DUSP10 CYLD CCL19 HSPH1 IL15 ARPC2 PRKCE PAK1 PTPN22 IFT74 MAP4K4 HLA-DPB1 RSU1 ADAM9 LILRB1 PLPP3 LIF IL10 PAK2 V…
GO_PROTEIN_K48_LINKED_UBIQUITINATION	0.00074185	0.0105697	0.477271	0.432298	1.83412	56	DTX3L NEDD4L CDC34 NMI UBE2K UBE2E2 UBE2E1 IFI27 BIRC2 RNF187 UBE2H UBE2A UBE2D1 UBE2D3 AMFR RNF6 UBE2D2 PELI1 TRIM38 UBE2G1 UBE3A RNF152 TOPORS RNF146 UBE2E3 RFFL UBR5 UBE2B BFAR
GO_REGULATION_OF_PROTEIN_EXPORT_FROM_NUCLEUS	0.000748418	0.0106311	0.477271	0.477693	1.89237	41	SP100 PPM1A CAMK1 TCF7L2 IFI27 ANP32B CDK5 XPO1 GAS6 IWS1 THOC2 GTSE1 YWHAE RIOK2 UHMK1
GO_MUSCLE_CELL_PROLIFERATION	0.000757386	0.0107227	0.477271	0.300467	1.55018	154	STAT1 TGM2 KLF4 CDK1 ABCC4 CDKN1A SMAD1 SMPD3 JAK2 PIM1 MYB VIPR2 TCF7L2 HMOX1 MEIS1 TRIB1 PTEN NAMPT GNAI3 TGFBR1 ID2 MAP3K5 PTGIR IL15 SOD2 HBEGF PAK1 IL10 ANG FGFR2 PDCD4 HMGCR PRKAR1A MAPK14 VGLL4 RBPJ FGF2 NOTCH3 FOXC1 MEF2C XRCC5 RXRA
GO_RESPONSE_TO_ANGIOTENSIN	0.000759408	0.0107227	0.477271	0.624521	2.04524	19	CA2 CDC6 SRC ROCK2 ROCK1 CYBB NFE2L2 CAV1
GO_REGULATION_OF_PEPTIDYL_SERINE_PHOSPHORYLATION	0.000776367	0.0109294	0.477271	0.34075	1.63438	105	TERF2IP SNCA PLCL2 CAMK1 DMTN HSP90AA1 RIPK2 TRIM6 HGF PINK1 MAPKAP1 PTEN OPRD1 GADD45A TBK1 SFRP2 PIK3CA PDE4D CREBL2 ARRB1 PAK1 GAS6 LATS1 LIF NCK1 PDCD10 CAV1 RICTOR GGNBP2 DOCK7 BRAF AKAP9 FNIP2 BAG4 BAK1 STK4 TXN PRKAA1 TFRC INPP5K CD44 GSK3A PAQR3
GO_MITOTIC_SPINDLE_ASSEMBLY	0.000783585	0.0109982	0.477271	0.398659	1.72104	62	TPX2 KIF11 KIFC1 RAB11A KIF4A KIF23 CHMP5 CDC20 CHMP2B KPNB1 VPS4B BIRC5 SMC3 KIF2A MYBL2 DRG1 NEK2 STAG2 CEP97 STAG1 PIBF1 ABRAXAS2 TPR XIAP TOGARAM1 CCSAP CLASP2 AURKB MAP10 CHMP1A CHMP2A CHMP4B
GO_NEGATIVE_REGULATION_OF_EXOCYTOSIS	0.000789245	0.0110377	0.477271	0.554032	1.97909	26	SNCA HMOX1 LGALS9 ANXA1 STXBP3 VPS4B RAP1A FMR1 RAB33B REST RAB7A ADRA2A CCR2 RAP1B
GO_NEGATIVE_REGULATION_OF_TYROSINE_PHOSPHORYLATION_OF_STAT_PROTEIN	0.000792145	0.0110377	0.477271	0.709924	1.99154	12	PARP14 SOCS1 PPP2CA CAV1 GGNBP2 SH2B3 PIBF1
GO_REGULATION_OF_COAGULATION	0.000793421	0.0110377	0.477271	0.397484	1.7648	70	KRT1 PROS1 PRDX2 CD9 SERPING1 DMTN UBASH3B PLA2G4A ANXA5 TEC TFPI EPHB2 ANXA2 HPSE ANO6 CD36 TLR4 SELP NFE2L2 PLEK PDGFA CAV1 SH2B3 F2RL1 LYN SERPINB2 THBS1 SERPINE1
GO_RESPONSE_TO_STARVATION	0.00082483	0.0114409	0.477271	0.299936	1.57793	177	ATF3 EIF2AK2 PDK4 EIF2AK1 FADS1 NPRL3 IFI16 CDKN1A SESN3 RALB MAX GABARAPL2 PFKFB1 AOC1 BMPR2 PRKAG2 MAP1LC3B FAS KPTN PIK3C3 SH3GLB1 EIF2S1 DAP FSTL1 MAP3K5 SLC2A1 GAS2L1 PCK2 DNAJC15 KLF10 GLUL NFE2L2 LRRK2 GAS6 RRAGC PPARA VPS41 SIK1 BMT2 XPR1 DSC2 ATG5 RRAGD TBC1D5 BECN1 STK24 MIOS PRKAG1 HIGD1A WDR45 FOXO3 USP33 CPEB4 RNF152 SEH1L RRAGA STK26 IMPACT HMGCL AKR1C3 SIK1B PRKAA1 LAMP2 RRAGB PMAI…
GO_REGULATION_OF_REACTIVE_OXYGEN_SPECIES_METABOLIC_PROCESS	0.000845334	0.0116621	0.477271	0.303092	1.57565	159	SNCA HBB GCH1 KLF4 PRDX2 CDKN1A JAK2 HSP90AA1 CLU HIF1A ACOD1 BIRC2 ARF4 PINK1 CD36 ROCK2 TLR4 ARG2 GNAI3 GADD45A CX3CR1 NFE2L2 RAB27A DDAH2 SOD1 IL10 PTX3 HP GRB2 MAPK14 TMEM106A CAV1 ATG5 PRCP STK17A PARL ACP5 EIF6 F2RL1 FOXO3 GRIN1 AIF1 CYP1B1 THBS1 PAX2 LEP
GO_SISTER_CHROMATID_SEGREGATION	0.000845722	0.0116621	0.477271	0.288828	1.5243	187	KIFC1 CDC6 RAB11A TOP2A CDCA8 KIF4A DLGAP5 KIF23 DYNC1LI1 BUB1 KIF18B CDC27 FEN1 CHMP5 CENPF NDC80 CDC20 MCMBP CDCA5 HASPIN SPAG5 HIRA NSL1 WAPL RB1 CHMP2B KPNB1 CUL3 BUB1B VPS4B HECW2 TOP2B SMC3 NAA50 PDS5A CENPE LATS1 CDC16 RIOK2 NIPBL RAD21 ESCO1 PDS5B NUF2 NCAPG2 NEK2 KIF18A ATRX SMC4 STAG2 HORMAD1 BECN1 STAG1 PIBF1 ZW10 KNSTRN TPR SEH1L REC8 CDC23 NCAPH PSMG2 NSMCE2
GO_I_KAPPAB_KINASE_NF_KAPPAB_SIGNALING	0.000882856	0.0121386	0.477271	0.267059	1.46161	266	RIOK3 TNFSF10 IFIT5 TERF2IP STAT1 TRIM5 OPTN TGM2 PPM1A RHOC UBB TRIM21 TRIM22 CASP1 VAPA UBA52 TLR7 RIPK2 HLA-DRB1 TRIM6 BST2 HMOX1 TANK LGALS9 BTK BIRC2 SHISA5 TLR3 DDX1 SECTM1 PINK1 USP10 TMEM9B AZI2 CD36 ROCK2 REL NDFIP1 TLR4 CHUK TFG CX3CR1 TRIM14 TBK1 BCL10 TNIP1 SHARPIN CLEC6A ROCK1 DHX36 TIFA MYD88 CCL19 PRKCE PPM1B NDFIP2 MIER1 APOL3 CD14 PRDX4 LURAP1L INAVA TMEM106A CARD16 PELI1 TRIM59 …
GO_CYTOPLASMIC_TRANSLATION	0.00088866	0.0121829	0.477271	-0.404989	-1.67551	98	DPH1 EIF4A1 METTL3 RPL10A DPH7 EIF2D CPEB1 RPL36 RPL18A RPL22 RPL18 EIF3F RPSA RPS28 RBM4 EIF3L RPL13A RPLP0 RPL19 RPL36A UNK RPL8 EIF4B RPL29 RPS21 RPLP1 RPL32 RPL38 RPL15 RPL9 RPS23 RPS29 MTOR EIF2S3
GO_REGULATION_OF_CYSTEINE_TYPE_ENDOPEPTIDASE_ACTIVITY	0.000906552	0.0123922	0.477271	0.284559	1.51956	206	TNFSF10 SIAH2 AIM2 SNCA IFI6 KLF4 IFI16 GPX1 LAMP3 SRC SERPINB9 JAK2 BEX3 CASP1 RIPK2 PSMB9 FIS1 BCL2L13 LGALS9 FAS HGF PML BIRC2 AQP1 HIP1 ANP32B DAP MAP3K5 BIRC5 SFRP2 BCL10 USP47 TNFSF15 NDUFA13 ARRB1 VIL1 GAS6 CTSH CDKN2D CSNK2A1 CAST YWHAE PAK2 ARL6IP1 ARL6IP5 APAF1 SENP1 UACA DAPK1 CARD16
GO_NEGATIVE_REGULATION_OF_PHOSPHORYLATION	0.000912862	0.0124424	0.477271	0.24613	1.40033	389	DUSP5 PARP14 ATF3 GBP1 TERF2IP SNCA FKBP8 SLC4A1 DNAJA1 KAT2B SOCS1 TSG101 KLF4 PTPRO CDKN1A FBP1 CDKN1C DMTN ADAR SAMSN1 FBXO7 CDKN2C UBASH3B AIDA STRAP GADD45B DUSP6 GCKR PFKFB1 UCHL1 SPRED1 PPP2R5A PRKAG2 EPHB2 HGF TESC TRIB1 CASP3 PINK1 DUSP3 SNX6 PRKAR2B RB1 PTEN TLR4 AKT1S1 GADD45A SFRP2 PPP2CA IBTK TNIP1 LATS2 DNAJC15 PARD3 GNAQ RANBP9 DUSP10 CYLD PDE4D PSMD10 LRRK2 ARRB1 WNK1 PTPN22 DYNLL…
GO_MITOTIC_NUCLEAR_DIVISION	0.000935084	0.0127085	0.477271	0.265868	1.45275	257	MAD2L1BP AURKA TPX2 KIF11 KIFC1 CDC6 RAB11A SMPD3 CDCA8 KIF4A DLGAP5 KIF23 DYNC1LI1 BUB1 KIF18B CDC27 CHMP5 CENPF CDC42 NDC80 CDC20 KLHDC8B CDCA5 HASPIN EPS8 SPAG5 HIRA NSL1 RB1 CHMP2B KPNB1 CUL3 EGF BUB1B VPS4B BIRC5 HECW2 SMC3 KIF2A SPAST MYBL2 KIF20B DRG1 NAA50 PDS5A CENPE CDC16 CDC14B PKMYT1 RIOK2 NIPBL RAD21 PDS5B NUF2 NCAPG2 NEK2 CHEK1 KIF18A ATRX SMC4 STAG2 CEP97 BECN1 STAG1
GO_EPITHELIAL_CELL_DIFFERENTIATION	0.000956135	0.0128847	0.477271	0.227654	1.32403	467	CTSL TMOD1 SDC1 KRT1 TDRD7 STAT1 HES1 LGALS3 COL4A1 TSG101 KLF4 PTPRO CDK1 DHRS9 CDKN1A GPX1 WNT11 SRC CBR1 JUP CTSB ZNF703 C1GALT1 HIF1A CD24 RAB10 DAB2 BMPR2 E2F8 CDC42 SPRED1 RDX ANXA1 TYMS ARHGEF26 YIPF6 HDAC2 CASP3 TGFB1I1 SLC7A11 ROCK2 HSD17B4 PCSK6 KIAA1109 CREB1 PDE2A ID2 TXNIP CEP63 ARID4A RAB13 CLIC4 TFCP2L1 SHARPIN PCK2 SKIL ROCK1 MYCL PDE4D CLDN5 RAP1A PSAP ARID4B NOTCH4 SETSIP IFT74 …
GO_LEUKOCYTE_HOMEOSTASIS	0.000956243	0.0128847	0.477271	0.362461	1.65756	80	TNFSF13B SPTA1 HIF1A CCNB2 LGALS9 FAS ANXA1 CASP3 SLC7A11 SLC40A1 BCL10 GAPT SKIL RC3H2 PIK3CB DOCK11 AXL PPP2R3C NCKAP1L SOS1 PDE4B MEF2C SH2B3 ADAM17 CD74 TNFRSF17 LYN CCR2 BAK1 SLC46A2
GO_POSITIVE_REGULATION_OF_LEUKOCYTE_MIGRATION	0.000953822	0.0128847	0.477271	0.327045	1.62817	120	CXCL10 LGALS3 IL34 XG LGALS9 MIA3 SELENOK CSF1R ANO6 ITGA4 PLVAP C3AR1 CSF1 CX3CR1 SELP CD99 P2RY12 ITGA2B CCL19 MCU WNK1 CCR1 GAS6 CCL8 DNM1L SWAP70 PLA2G7 MAPK14 NCKAP1L FUT4 ADAM17 CD74 PTK2 F2RL1 ADAM10 AIF1 THBS1 SERPINE1 DOCK8 CCR2 THBS4 MOSPD2 IL12A
GO_POSITIVE_REGULATION_OF_MYELOID_LEUKOCYTE_DIFFERENTIATION	0.000982969	0.0132071	0.45506	0.439122	1.80803	48	CA2 IL34 GNAS HLA-DRB1 TESC TRIB1 CD101 RB1 PF4 CREB1 CSF1 ID2 EVI2B KLF10 CCR1 LIF
GO_NEGATIVE_REGULATION_OF_HYDROLASE_ACTIVITY	0.000999579	0.0133921	0.45506	0.248071	1.40492	343	SIAH2 IFIT1 SNCA PROS1 LGALS3 IFI6 KLF4 IFI16 GPX1 SERPING1 LAMP3 SRC SERPINB9 BEX3 PSMF1 FKBP1B PPP1R26 SERPINA2 BST2 SPRED1 TFPI HGF RDX SPOCD1 ANXA1 BIRC2 ANXA2 AQP1 UBE2O SPOCK3 ROCK2 C5 SERPINB10 PHACTR2 PPP1R17 KDM5A BIRC5 SFRP2 USP47 ROCK1 TIPRL LRRK2 ARRB1 WNK1 PICALM PCSK1N CARD17 UCHL5 VIL1 GAS6 ABCE1 TNNI3 CDKN2D MARF1 CSNK2A1 CAST PPP1R2 PKMYT1 SERPINB8 YWHAE PPME1 ITIH3 USP14 CPEB2 R…
GO_CELL_DEATH_IN_RESPONSE_TO_OXIDATIVE_STRESS	0.00104106	0.0138418	0.45506	0.377794	1.73152	77	GPX1 JAK2 FBXO7 HIF1A NCOA7 HGF PML PINK1 UBQLN1 OXR1 SLC7A11 ZNF622 TLR4 MAP3K5 MCL1 PSAP NFE2L2 LRRK2 SOD2 SOD1 IL10 VNN1 ARL6IP5 PDCD10 REST STK24 FOXO3 NOL3 CYP1B1 FZD1 PYCR1 STK26 TXN NR4A3
GO_MITOTIC_SISTER_CHROMATID_SEGREGATION	0.00104077	0.0138418	0.45506	0.298375	1.53657	156	KIFC1 CDC6 RAB11A CDCA8 KIF4A DLGAP5 KIF23 DYNC1LI1 BUB1 KIF18B CDC27 CHMP5 CENPF NDC80 CDC20 CDCA5 HASPIN SPAG5 HIRA NSL1 RB1 CHMP2B KPNB1 CUL3 BUB1B VPS4B HECW2 NAA50 PDS5A CENPE CDC16 RIOK2 NIPBL RAD21 PDS5B NUF2 NCAPG2 NEK2 KIF18A ATRX SMC4 BECN1 PIBF1 ZW10 KNSTRN TPR SEH1L REC8 CDC23 NCAPH PSMG2 NSMCE2
GO_REGULATION_OF_CATION_TRANSMEMBRANE_TRANSPORT	0.00104195	0.0138418	0.45506	0.265032	1.44818	257	STAC CLIC2 SNCA CXCL10 KEL STOM NEDD4L ATP1B3 CACNG6 CXCL11 ATP1B2 CTSS KCNH2 SLC6A9 UBASH3B FKBP1B JPH4 CCL2 YWHAH EPHB2 GALR2 TESC KIF5B PINK1 UBQLN1 SESTD1 ANO6 PTEN UTRN ATP1B1 SHISA7 CXCL9 PIK3CG CACNG8 HECW2 SLC30A1 EHD3 SCN1B SLC30A5 SLMAP PDE4D ITGB1 GPR35 KLHL24 SUMO1 FMR1 DIAPH1 WNK1 CDK5 PRKCE SRI SCN4B YWHAE CALM2 RGS2 MYO5A ARC KCNMB1 DAPK1 CAV1 ATG5 PDE4B MEF2C CAB39 CACNA1D F2RL3 L…
GO_POSITIVE_REGULATION_OF_PATTERN_RECOGNITION_RECEPTOR_SIGNALING_PATHWAY	0.00105892	0.0140277	0.45506	0.499598	1.93962	35	DDX60 RSAD2 DHX58 WDFY1 TLR3 TLR4 TLR1 PTPN22 PJA2 PELI1 CAV1 F2RL1 PUM2 USP15 SLC46A2 RTN4
GO_POSITIVE_REGULATION_OF_REACTIVE_OXYGEN_SPECIES_METABOLIC_PROCESS	0.00106987	0.014133	0.45506	0.354362	1.63933	86	SNCA HBB KLF4 CDKN1A JAK2 HSP90AA1 CLU ACOD1 CD36 TLR4 GNAI3 GADD45A NFE2L2 RAB27A DDAH2 SOD1 PTX3 GRB2 MAPK14 TMEM106A F2RL1 FOXO3 GRIN1 AIF1 THBS1
GO_REGULATION_OF_RECEPTOR_RECYCLING	0.00107662	0.0141825	0.45506	0.587851	1.98977	21	SNCA OPTN CHMP5 ANXA2 VAMP3 NSF EPS15
GO_MONONUCLEAR_CELL_MIGRATION	0.00108701	0.0142795	0.45506	0.390073	1.72135	69	CCL23 CXCL10 LGALS3 PTPRO IL34 SLAMF8 CCL2 ANXA1 CSF1R ANO6 C3AR1 CSF1 CCL19 CCR1 CCL8 PLA2G7 MAPK14 PTK2 LYN AIF1 THBS1 S100A12 SERPINE1 CCR2
GO_HEMOGLOBIN_METABOLIC_PROCESS	0.00110761	0.0145097	0.45506	0.677899	2.01495	14	AHSP EPB42 EIF2AK1 KLF4 CAT ALAS2 HIF1A
GO_POSITIVE_REGULATION_OF_CELL_CYCLE	0.00112298	0.0146703	0.45506	0.245412	1.39595	329	PPP2R5B HES1 AURKA TAL1 PBX1 CDK1 CDC6 CDKN1A TRIM21 RAB11A SRC SMPD3 FOXO4 DLGAP5 CDC25A TFDP1 KIF23 DYRK3 DYNC1LI1 LFNG CDC27 PLRG1 FEN1 UBE2E2 E2F8 CDC42 NDC80 RDX CDCA5 ANXA1 PML DTL SPAG5 CDC45 DUSP3 ROCK2 CARM1 TMOD3 RB1 CUL3 EGF CNOT8 GADD45A ID2 CDC73 VPS4B RAD23A EVI2B SPAST SLC6A4 CCPG1 PSMD10 KIF20B PRKCE CUL4B GTSE1 CDC16 ZNF268 CDC14B HMGN5 NIPBL RAD21 IL10 PGGT1B CNOT6 FGFR2
GO_POSITIVE_REGULATION_OF_WNT_SIGNALING_PATHWAY	0.00112773	0.0146917	0.45506	0.302397	1.56897	158	ZRANB1 PSME4 PPM1A PSMC2 SRC JUP PSMF1 DAB2 PSMB9 PSMB8 MBD2 PSME2 PSMD1 PSMB10 PSMD6 PSMD5 EGF CDC73 SFRP2 PSME1 USP8 USP47 BAMBI PSMA4 PSMD10 LRRK2 NRARP WNK1 PSMA2 PSMD12 CSNK2A1 VPS35 PSMB2 PPM1B PSMD13 PSMD7 FGFR2 PSMD4 PSMA5 ATP6AP2 CAV1 RBPJ MLLT3 PSMD14 DEPDC1B ZEB2 PSMB1 PSMC3 PSMB6 PSMA3 TNKS2 HHEX PSMD11 SEMA5A RNF146 PSMA1 XIAP
GO_POSITIVE_REGULATION_OF_LEUKOCYTE_PROLIFERATION	0.00113873	0.014794	0.45506	0.316238	1.59602	128	HLA-DPA1 CD86 TNFSF13B HES1 SPTA1 CDKN1A IL5RA IL34 HAVCR2 RIPK2 CD24 BST2 PNP LGALS9 PDCD1LG2 SELENOK ANXA1 CD274 CSF1R TLR4 CSF1 HLA-E CD209 EFNB1 CCL19 IL15 PTPN22 HLA-DPB1 NCK1 CD46 PTPRC CD55 PELI1 NCKAP1L TNFSF4 MEF2C CD74 PTK2 LYN AIF1 CD80 CCR2 LEP
GO_POSITIVE_REGULATION_OF_MACROPHAGE_CHEMOTAXIS	0.00114368	0.0148176	0.45506	0.648108	2.00564	16	IL34 CSF1R C3AR1 CSF1 MAPK14 PTK2 THBS1
GO_REGULATION_OF_PROTEIN_TYROSINE_KINASE_ACTIVITY	0.00115697	0.0149487	0.45506	0.365998	1.66945	78	TAL1 TSG101 IL34 SRC NEURL1 CD24 CSF1R ABI1 SNX6 EGF ALKAL2 NEDD9 IBTK RAP2B HBEGF PTPN1 GAS6 PAK2 PTPRC FCGR1A NCAPG2 RAP2C CAV1 GGNBP2 ADAM17
GO_NEGATIVE_REGULATION_OF_INTRACELLULAR_SIGNAL_TRANSDUCTION	0.00117563	0.0151482	0.45506	0.226855	1.31543	443	DUSP5 RIOK3 PPP2R5B ATF3 YBX3 CLIC2 GBP1 STAT1 OPTN DNAJA1 ADIPOR1 NPRL3 PPM1A CDC34 KLF4 BCL2L1 DHX58 GPX1 MARK3 FBP1 SESN3 SRC FKBP1B AIDA CLU DYRK3 HIF1A DUSP6 UCHL1 OPA1 TANK SPRED1 PDE3A EPHB2 KPTN CD2AP ING2 PINK1 USP10 DUSP3 MAPKAP1 ARRDC3 DDIAS PTEN TLR4 AKT1S1 CUL3 GRINA PDE2A SFRP2 PPP2CA MCL1 TNIP1 USP47 RANBP9 DUSP10 CYLD PDE4D ITGB1 PSMD10 NFE2L2 NDUFA13 PPP2CB LRRK2 PPP2R5C ARRB1 SO…
GO_NEURON_DEATH	0.00120377	0.0154686	0.45506	0.248808	1.37652	294	SNCA CDC34 UBB BCL2L1 JAK2 MAX FBXO7 MYB CAPN2 C1QA CLU HIF1A NCOA7 ARMCX5-GPRASP2 HMOX1 FIS1 CCL2 CDC42 POLB FAS TYRO3 EIF2S1 CASP3 PINK1 BTBD10 OXR1 SNX6 SLC7A11 ITSN1 REL RB1 TLR4 AKT1S1 TNFRSF21 CREB1 NAMPT CSF1 MAP3K5 CX3CR1 PPT1 CTSZ TBK1 MCL1 PIK3CA ROCK1 MYBL2 LRRK2 GCLC ARRB1 SOD2 PICALM CDK5 SOD1 VPS35 PPARA SNCG IL10 AXL
GO_HISTONE_H2B_UBIQUITINATION	0.00122882	0.0157443	0.45506	0.697181	1.95579	12	DTX3L UBE2E1 CDC73 LEO1 WAC CTR9 RNF20
GO_ORGANELLE_FISSION	0.0012319	0.0157443	0.45506	0.239178	1.36372	407	MAD2L1BP AURKA TPX2 KIF11 KIFC1 CDC6 UBB MX1 RAB11A TOP2A SMPD3 CDCA8 KIF4A DLGAP5 KIF23 DYNC1LI1 BUB1 KIF18B CDC27 FIS1 STAT2 CHMP5 CENPF OPA1 CDC42 NDC80 MSH3 CDC20 PDE3A ACTR3 KLHDC8B CDCA5 HASPIN EPS8 SPAG5 MX2 ING2 HIRA NSL1 WAPL PINK1 RMI1 RB1 CHMP2B KPNB1 CUL3 EGF BUB1B VPS4B BIRC5 HECW2 TAF1L TOP2B WASHC5 MAJIN SMC3 KIF2A SPAST MYBL2 ACTR2 BAG6 RAD54L SPIRE1 KIF20B LRRK2 DRG1 MCU NAA50 PD…
GO_REGULATION_OF_TRANSCRIPTION_INVOLVED_IN_G1_S_TRANSITION_OF_MITOTIC_CELL_CYCLE	0.00127157	0.0162074	0.45506	0.500654	1.92433	34	CDC6 RRM2 TFDP1 TYMS CDC45 RB1 ID2 CDK17 BACH1 KLF11 CDK5 CDK14 CDK15 ORC1 E2F1
GO_DEPHOSPHORYLATION	0.00128939	0.0163743	0.45506	0.234291	1.34608	432	DUSP5 PPP2R5B EIF2AK2 LRRC2 LGALS3 PPM1A PTPRO PTP4A2 NT5C3A FBP1 SRC JAK2 DAPP1 CDCA2 CDC25A UBASH3B FKBP1B PPP1R26 DUSP6 PFKFB1 MINPP1 POLB SPRED1 NT5M PPP2R5A SPOCD1 ARMT1 DUSP11 PINK1 MDP1 DUSP3 SHOC2 PALD1 PPP6C ROCK2 PTEN PTPRA UBLCP1 PTPN12 PHACTR2 PPP1R17 DNAJC6 ACP1 PPP2CA PPP1R12A HSP90B1 ROCK1 DUSP10 IMPA1 LHPP TIPRL PPP2CB LRRK2 PPP2R5C WNK1 CILP2 PTPN22 PTPN1 PLEK MARF1 PPP1R3B CDC14…
GO_DEVELOPMENT_OF_PRIMARY_SEXUAL_CHARACTERISTICS	0.00129856	0.0163743	0.45506	0.30049	1.56496	164	GATA1 TNFSF10 YBX3 SDC1 LHFPL2 UBB BCL2L1 SRC IDH1 NCOA4 LFNG CSDE1 HMGB2 CBX2 ING2 TLR3 CASP3 HSD17B4 TGFBR1 HMGCS1 ARID4A RAB13 KDM5A TMF1 SFRP2 ARID4B NASP RXFP2 ARRB1 EIF2S2 FANCA TIPARP SOD1 PCYT1B ANG PTX3 CST3 PRDX4 RHOBTB3 KIF18A ATRX FOXC1 BIK EIF2B2 FOXO3 HYAL3 UBE3A NRIP1 NCOA1
GO_SENSORY_PERCEPTION_OF_LIGHT_STIMULUS	0.00129275	0.0163743	0.45506	-0.374589	-1.62792	133	REEP6 PRCD LAMC3 CRYGS PDE6B WFS1 RDH5 CRYGN GABRR2 BBS5 SFRP5 AOC2 BBS4 HSF4 PRPH2 RDH10 FSCN2 ARR3 CEP250 NXNL2 CACNA1F TACSTD2 SLC24A1 LUM ABCC6 RGS9BP ATP8A2 LAMB2 PDE6C GUCY2D CACNB2 BEST1 CNNM4 DHRS3 CNGB1 ABLIM1 RCVRN LRIT3 GUCA1B CLN6 GJA3 DLL4 ATXN7 RGS9 NOB1 OPA3 ADGRV1 SPATA7 RLBP1 TULP2 SLC4A10 COL18A1 WHRN CRB1 CACNA2D4 ABCA4 NRL UNC119 COL1A1 PDE6H ZNF513 NYX
GO_VESICLE_TARGETING	0.00129685	0.0163743	0.45506	0.353477	1.64078	89	NAPA SNAP23 AP1M2 SEC24D KLHL12 PPP6C CUL3 TFG RAB1A NSF CTSC TBC1D23 CTSZ SCFD1 USO1 TRAPPC4 CEP19 WDR11 TMED10 TRIP11 PPP6R1 EXOC4 SEC23A BET1 F5 FAM91A1 TMED2 F8 TMED9 SEC24A CLASP2 LMAN1 CNIH1 AP1AR SAR1A TRAPPC6B SAR1B SEC23IP SEC31A WIPI1 STX5 STARD3NL SNAP29 MCFD2
GO_OXYGEN_TRANSPORT	0.00133567	0.0167974	0.45506	0.695398	1.95079	12	HBD HBM HBQ1 HBB HBA1 HBA2 HBG2 HBZ
GO_CELLULAR_RESPONSE_TO_MECHANICAL_STIMULUS	0.00134854	0.0168693	0.45506	0.384584	1.69713	69	WNT11 CASP1 TLR7 MTPN FAS IRF1 AQP1 TLR3 TLR4 PDE2A GADD45A SLC2A1 TNFRSF8 BCL10 MYD88 CASP5 GCLC
GO_POST_EMBRYONIC_DEVELOPMENT	0.00134854	0.0168693	0.45506	0.384358	1.69613	69	SOX6 KLF4 GNAS ATF5 ALDH5A1 CELA1 MMUT FBN1 CCDC47 ACO1 TGFBR1 RC3H2 IREB2 SMAD2 FZD5 CSRNP1 SERP1 TIPARP FGFR2 ATRX MORC3 DHCR7
GO_POSITIVE_REGULATION_OF_CHEMOKINE_PRODUCTION	0.00137336	0.0171343	0.45506	0.431598	1.77706	48	EIF2AK2 HAVCR2 TLR7 RIPK2 HIF1A HMOX1 LGALS9 SELENOK CSF1R TLR3 C5 TLR4
GO_POSITIVE_REGULATION_OF_VIRAL_LIFE_CYCLE	0.00140275	0.0174548	0.45506	0.397098	1.7028	60	IFIT1 STOM TSG101 TRIM21 TOP2A ADAR VAPA HLA-DRB1 LGALS9 CHMP2B PPID VPS4B TOP2B RAD23A FMR1 SRPK1 CHMP3 TRIM38 PPIB NUCKS1 CD74 STAU1
GO_CELL_CYCLE_ARREST	0.00142517	0.0176872	0.45506	0.27671	1.47689	209	PPP2R5B AURKA NBN KAT2B STRADB PPM1A TSG101 CDK1 CDKN1A CDKN1C FOXO4 CDKN2C TFDP1 CDK7 TCF7L2 PNPT1 MAP2K6 E2F8 PRKAG2 PML IRF1 CARM1 DDIAS RB1 MCPH1 CNOT8 TGFBR1 GADD45A ID2 EVI2B GAS2L1 EIF4G2 SKIL HBP1 VASH1 KIF20B CDK5 RRAGC GTSE1 CDKN2D ZNF268 CDC14B HMGN5 CAB39L SDE2 UHMK1 CNOT6
GO_CYTOKINESIS	0.00144388	0.0178256	0.45506	0.298051	1.53209	152	AURKA SEPTIN4 RHOC CDC6 BCL2L1 RAB11A SEPTIN11 KIF4A KIF23 CHMP5 E2F8 CDC42 ACTR3 KLHDC8B TRIM36 PIK3C3 SH3GLB1 ROCK2 CHMP2B CUL3 PRPF40A VPS4B KIF13A WASHC5 USP8 SPAST ROCK1 ACTR2 JTB CETN2 SPIRE1 KIF20B PRKCE CDC14B CKAP2 CALM2
GO_ERYTHROCYTE_MATURATION	0.00144389	0.0178256	0.45506	0.639567	1.97921	16	EPB42 FAM210B TRIM58 TAL1 PTBP3 HBZ
GO_CYTOKINE_METABOLIC_PROCESS	0.00146598	0.018051	0.45506	0.40444	1.73755	59	CD86 IGF2BP2 JAK2 CEBPE HMOX1 TLR3 TLR4 CX3CR1 TNFRSF8 BCL10 CYBB TNFSF15 TLR1 LILRB1 IGF2BP3 IL10 CD74 THBS1 CD80 CCR2 MAP2K3 ELANE TICAM1 AZU1
GO_POSITIVE_REGULATION_OF_MACROAUTOPHAGY	0.00147906	0.0181647	0.45506	0.394095	1.69773	61	BNIP3L CALCOCO2 OPTN PIP4K2A SESN3 RALB RIPK2 HIF1A HMOX1 SPTLC2 SH3GLB1 PINK1 GNAI3 TBK1 WAC PAFAH1B2
GO_ESTABLISHMENT_OF_PROTEIN_LOCALIZATION_TO_MEMBRANE	0.00148644	0.0182079	0.45506	-0.305794	-1.46932	321	KCNB1 CACNB3 PKDCC ZDHHC23 CEMIP AMN RPL10 RPL10A PEX26 BCS1L RPS3 RPL7A RPL23A ZDHHC11B AFDN RPS5 RPL36 RPL13 RPS19 RPL18A RPL22 RPS4X RPS16 RPS3A RPL18 SEC61A2 RPSA RPS28 RPL37A RPL13A RPLP0 GOLGA7B VAMP2 PDZK1 RPL19 GGA1 SYNE3 RPL3 RACK1 RPL14 RPS6 RPS8 RPS18 RPL5 RPS2 TRAM2 RPL36A RPL8 RPLP2 RPL29 RPL28 RPS21 MAL RPLP1 RPL32 RPS27A PPP1R13B MACF1 SPTBN1 RPL37 RPS17 TIMM29 RPL38 RPS15A RPL4 OX…
GO_INTERFERON_BETA_PRODUCTION	0.00149239	0.0182334	0.45506	0.429414	1.78343	49	RIOK3 IFIH1 DDX58 DHX58 IRF7 TLR7 RIPK2 HMGB2 IRF1 TLR3 REL TLR4 TBK1 POLR3C PPM1B LILRB1
GO_NEGATIVE_REGULATION_OF_OSTEOCLAST_DIFFERENTIATION	0.00150076	0.0182883	0.45506	0.51212	1.83059	27	GPR137B LRRC17 UBASH3B FBN1 LILRB4 MAFB TLR3 TLR4 LILRB1
GO_REGULATION_OF_OSTEOCLAST_DIFFERENTIATION	0.00150962	0.0183489	0.45506	0.414728	1.76878	58	CA2 GPR137B LRRC17 GNAS UBASH3B MITF FBN1 LILRB4 MAFB TLR3 TLR4 CREB1 CSF1 KLF10 CCR1 LILRB1
GO_GRANULOCYTE_DIFFERENTIATION	0.00154222	0.018649	0.45506	0.511494	1.87924	29	GATA1 TAL1 CEBPE NKAP C1QC TESC TRIB1 SRP54 EVI2B
GO_INTRA_GOLGI_VESICLE_MEDIATED_TRANSPORT	0.00154218	0.018649	0.45506	0.499806	1.90175	33	VTI1B NAPA GABARAPL2 CUX1 GOLGA5 NAPG RAB6A NSF COG5 RAB6B COPB2 RAB33B VTI1A
GO_CLATHRIN_DEPENDENT_ENDOCYTOSIS	0.00156055	0.0187266	0.45506	0.452409	1.81473	42	BMP2K DAB2 SGIP1 SIGLEC1 HIP1 ITGA4 ITSN1 AP2S1 DNAJC6 FNBP1L AP2M1 PICALM SCYL2 SYT11 PIK3CB SMAP1 BTBD8 AP2B1 AP2A1 UBQLN2 CLTB SLC9B2 FCHO2 WASL CLTC FCHSD2
GO_CYTOPLASMIC_PATTERN_RECOGNITION_RECEPTOR_SIGNALING_PATHWAY_IN_RESPONSE_TO_VIRUS	0.00156036	0.0187266	0.45506	0.506471	1.88036	30	RIOK3 IFIH1 DDX60 DDX58 DHX58 IRF7 BIRC2 LSM14A
GO_POSITIVE_REGULATION_OF_NEURON_DEATH	0.00155836	0.0187266	0.45506	0.357161	1.64438	83	SNCA CDC34 MYB CAPN2 C1QA CLU FIS1 CDC42 EIF2S1 CASP3 TLR4 MAP3K5 CTSZ MCL1 MYBL2 PICALM CDK5
GO_POSITIVE_REGULATION_OF_CELLULAR_COMPONENT_MOVEMENT	0.0015742	0.0188425	0.45506	0.228509	1.32686	461	DOCK1 TNFAIP6 CXCL10 DOCK4 PIK3R3 TSTA3 LGALS3 RRAS RHOC RAB11A WNT11 IL34 SRC FOXO4 DMTN JAK2 SPARC PLAA XG SEMA7A ZNF703 HIF1A ARF6 DAB2 BMPR2 HMOX1 SHTN1 LGALS9 MIA3 HGF RDX SELENOK ANXA1 CD274 CSF1R CD151 ATP5F1B ANO6 RIN2 ITGA4 PLVAP MYLK ROCK2 C3AR1 EGF CSF1 TGFBR1 CX3CR1 SELP DUOX2 CD99 P2RY12 NEDD9 CLDN7 ITGA2B ITGB1 PDGFC CCL19 NFE2L2 KIF20B DIAPH1 MCU SOD2 WNK1 HBEGF PRKCE PAK1 CCR1 ENP…
GO_CYTOKINE_SECRETION	0.00162318	0.0193748	0.45506	0.333853	1.56962	98	IFIH1 DDX58 SOCS1 SRC HAVCR2 LGALS9 SELENOK CSF1R C5 ARG2 CLEC5A IFNGR1 CLEC4E CLEC6A TLR1 LRRK2 FZD5 LCP2 SYT11 CLEC9A LILRB1 IL10 CD14 TMEM106A F2RL1 LYN NOD2 ITGAV AIF1 S100A12 IL1RL1 PANX1 DHX9 HTR2B SRGN
GO_REGULATION_OF_LEUKOCYTE_APOPTOTIC_PROCESS	0.00162689	0.0193748	0.45506	0.376169	1.71164	75	IDO1 LGALS3 IRF7 PTCRA GIMAP8 HIF1A LGALS9 BTK ANXA1 CD274 SLC7A11 PTEN ARG2 BCL10 CCL19 GAS6 LILRB1 PIK3CB IL10 AXL PDCD1 MEF2C ADAM17 CD74 LYN NOD2
GO_DEVELOPMENTAL_MATURATION	0.00167437	0.01989	0.45506	0.267959	1.44508	220	EPB42 FAM210B HES1 TRIM58 AURKA ZDHHC2 TAL1 RAB38 CDKN1A LYL1 C1QA NEURL1 HIF1A SLC17A7 OPA1 CDC20 SCLT1 AGRN PDE3A BTK TYMS DLD ANO6 YWHAZ RB1 PTEN ID2 CX3CR1 WASHC5 TFCP2L1 PTBP3 HBZ CCL19 FGFR3 SCARF1 IL15 LRRK2 RXFP2 FZD5 PICALM BLOC1S6 FEM1B AXL TBX6 ANG MYO5A AP1G1 ARCN1 ACVRL1 EPAS1 POU2F2 RBPJ ZDHHC15 TUT7 SLFN14 FOXO3 GRIN1 CBFB MBTPS2 ANKRD27
GO_POSITIVE_REGULATION_OF_TRANSMEMBRANE_TRANSPORT	0.00168569	0.0199627	0.45506	0.295515	1.53244	163	STAC SNCA CXCL10 CA2 ATP1B3 CXCL11 ATP1B2 CTSS KCNH2 ERFE CCL2 ACSL5 ITLN1 RNASEL EPHB2 GALR2 TESC KIF5B SORBS1 PINK1 ANO6 ATP1B1 CXCL9 AZIN1 EHD3 ITGB1 CREBL2 C2CD5 RAP1A NFE2L2 SUMO1 WNK1 CDK5 SRI CALM2 APPL1 ARL6IP1 C1QTNF12 ARC ARPP19 KCNMB1 MAPK14
GO_RESPONSE_TO_TOPOLOGICALLY_INCORRECT_PROTEIN	0.00168895	0.0199627	0.45506	0.27211	1.44682	189	PPP2R5B ATF3 EIF2AK2 TOR1B FBXO6 OPTN DNAJA1 DNAJB2 YOD1 HDGF HSP90AA1 ERP44 CLU CCL2 HSPA4 DNAJB11 EIF2S1 TOR1A SSR1 TMEM33 CUL3 HSP90B1 BAG6 HSPH1 NFE2L2 AMFR GFPT1 RHBDD1 PTPN1 SERP1 PDIA6 UBXN4 SERP2 NCK1 DNAJB4 GET3 JKAMP STT3B HSPB3 KDELR3 DNAJB9 COPS5 MBTPS2 THBS1 UFL1 DNAJC3 BAK1 THBS4 DNAJC4 HSPA1L CREB3L2 GSK3A HSPA8 BFAR PIK3R1 CLGN TPP1 HERPUD2 KLHL15 NCK2 HSPA2 CREB3L3 DERL2 SEC31A A…
GO_MALE_SEX_DIFFERENTIATION	0.00170307	0.0200792	0.45506	0.318962	1.58892	119	GATA1 TNFSF10 YBX3 SDC1 LHFPL2 UBB BCL2L1 NCOA4 CSDE1 HMGB2 ING2 TLR3 HSD17B4 TGFBR1 HMGCS1 ARID4A RAB13 KDM5A TMF1 SFRP2 ARID4B NASP RXFP2 EIF2S2 FANCA CST3 PRDX4 RHOBTB3 KIF18A ATRX
GO_REGULATION_OF_TYPE_I_INTERFERON_MEDIATED_SIGNALING_PATHWAY	0.00173438	0.0203973	0.45506	0.503494	1.8761	31	SAMHD1 USP18 IRF7 UBE2K ADAR TRIM6 ZBP1 RNASEL LSM14A TBK1 PTPN1 ABCE1
GO_REPRODUCTIVE_SYSTEM_DEVELOPMENT	0.0017543	0.0205803	0.45506	0.246462	1.39928	324	GATA1 TNFSF10 YBX3 SDC1 HES1 UBB BCL2L1 SRC IDH1 CTSB NCOA4 HIF1A BSG LFNG BMPR2 E2F8 CSDE1 HMGB2 PLEKHA5 TPPP3 CYP7B1 TYRO3 ANXA1 BIRC2 ING2 TLR3 RTCB CASP3 HSD17B4 PTEN TGFBR1 HMGCS1 ARID4A RAB13 KDM5A TMF1 SFRP2 VASH1 PSAP ARID4B NASP GJB5 RXFP2 FZD5 ARRB1 ARNT EIF2S2 FANCA TIPARP STK3 SOD1 PCYT1B NIPBL MME FEM1B LIF IL10 AXL ANG FGFR2 PTX3 CST3 PRDX4 RHOBTB3 EPAS1 GRB2 MAPK14 KIF18A ATRX RBPJ…
GO_ENDOSOME_TO_LYSOSOME_TRANSPORT	0.00176855	0.0206782	0.45506	0.421447	1.75375	50	UBXN6 RILP DTX3L TSG101 TRAK2 CHMP5 VPS33A CHMP2B VAMP7 VPS4B KIF13A SNX16 SCYL2 HMGXB4 VPS41 CHMP3 MTM1 RAB12 SORT1 RAB7A M6PR LYST STX8
GO_REGULATION_OF_RYANODINE_SENSITIVE_CALCIUM_RELEASE_CHANNEL_ACTIVITY	0.00177141	0.0206782	0.45506	0.595175	1.94914	19	CLIC2 FKBP1B JPH4 PDE4D SRI CALM2
GO_POSITIVE_REGULATION_OF_TRANSCRIPTION_OF_NOTCH_RECEPTOR_TARGET	0.00178563	0.0207764	0.45506	0.585051	1.87024	18	STAT1 SNW1 KAT2B PBX1 DLGAP5 NOTCH4 MAML2 RBPJ NOTCH3 MAML3 HEYL PLXND1
GO_REGULATION_OF_PROTEIN_POLYUBIQUITINATION	0.00178864	0.0207764	0.45506	0.569284	1.92693	21	NMI PLAA TRIP12 BIRC2 UBE2D1 PARP10 PTPN22 NOD2 XIAP UBR5 OTUB2
GO_CILIUM_MOVEMENT	0.0018383	0.0213008	0.45506	-0.383897	-1.59135	102	LRRC6 DNHD1 QRICH2 DNAH1 CFAP157 OFD1 ZMYND10 DNAH17 TSSK4 KIAA0556 CFAP100 CCDC114 STK36 CFAP44 NPHP4 BBS4 CACNA1I CFAP70 TAC4 ARMC2 CABYR GAS8 CCR6 INPP5B NME8 CCDC65 TPGS1 SPAG17 DNAI2 GAS2L2 TCTE1 CATSPER1 SPEF2 CELSR2
GO_POSITIVE_REGULATION_OF_VIRAL_PROCESS	0.00184782	0.0213587	0.45506	0.322677	1.5479	106	IFIT1 SNW1 STOM TSG101 TRIM21 TOP2A ADAR VAPA HLA-DRB1 RSF1 LGALS9 CSF1R CHD1 CHMP2B POLR2J GTF2F2 PPID VPS4B TOP2B RAD23A GTF2B POLR2B FMR1 SRPK1 CHMP3 TRIM38 PPIB NUCKS1 CD74 STAU1 RAB7A SRPK2 DHX9 NELFE
GO_INTERACTION_WITH_SYMBIONT	0.0018524	0.0213592	0.45506	0.374027	1.70189	75	SNW1 STOM GPX1 VAPA ARG1 SFTPD IFI27 APOL1 SUGT1 CSF1R ANXA2 AQP1 CHD1 PF4 GTF2B FMR1 CCL8 PTX3 PPIB REST NUCKS1 CTSG F2RL1 PSMC3 POU2F3 INPP5K HSPA8 CAMP ELANE AZU1
GO_ETHER_BIOSYNTHETIC_PROCESS	0.0018779	0.0216004	0.45506	0.698245	1.90135	11	CHPT1 PLA2G4A LPCAT2 PLA2G4C FAR1 AGPS GNPAT PEX7
GO_RIBOSOMAL_SMALL_SUBUNIT_ASSEMBLY	0.00190085	0.0218112	0.45506	-0.603024	-1.78943	20	RRP7BP RPS5 RPS19 RPSA RPS28 RPL38 RPS14 RPS15 RPS10 RPS27 MRPS11 RRP7A ABT1
GO_NEGATIVE_REGULATION_OF_INTERFERON_GAMMA_PRODUCTION	0.00190652	0.0218232	0.45506	0.507227	1.86357	29	LGALS9B HAVCR2 HLA-DRB1 LGALS9 PDCD1LG2 CD274 TLR4 GAS6 LILRB1 IL10 AXL TNFSF4 IL1RL1 PRNP INHBA
GO_CELLULAR_RESPONSE_TO_FLUID_SHEAR_STRESS	0.00192903	0.0219741	0.45506	0.629826	1.94906	16	CA2 KLF4 SRC NFE2L2 MTSS1 MEF2C
GO_NEGATIVE_REGULATION_OF_PROTEIN_SERINE_THREONINE_KINASE_ACTIVITY	0.00192477	0.0219741	0.45506	0.316629	1.57729	119	DUSP5 DNAJA1 KAT2B CDKN1A CDKN1C FBXO7 CDKN2C AIDA DUSP6 UCHL1 SPRED1 PRKAG2 CASP3 DUSP3 PRKAR2B RB1 PTEN GADD45A SFRP2 PPP2CA LATS2 DUSP10 PTPN22 PTPN1 LATS1 CDKN2D RGS2 PDCD4 HMGCR PRKAR1A CAV1 IPO7 SH2B3 STK38 LYN INKA1 CHORDC1 HHEX
GO_REGULATION_OF_MAP_KINASE_ACTIVITY	0.00194729	0.0221287	0.45506	0.255151	1.4192	293	DUSP5 EIF2AK2 DNAJA1 TSG101 CDK1 UBB PRDX2 IL34 SRC JAK2 PIK3R6 UBA52 RIPK2 AIDA GADD45B DUSP6 CD24 UCHL1 MAP2K6 SPRED1 AVPI1 EPHB2 HGF TRIB1 IGFBP6 DUSP3 C5 TLR4 EGF TGFBR1 GADD45A MAP3K5 PIK3CG SFRP2 PPP2CA DUSP10 PEA15 PDGFC CCL19 LRRK2 FZD5 ARRB1 PAK1 PTPN22 PTPN1 PBK MAP4K5 ADAM9 SOD1 PIK3CB GNG3 RGS2 TIAM1 PTPRC PDCD10 PDCD4 PDGFA HMGCR INAVA MAPK14 CAV1 TNIK FRS2 FGF2 KRAS LAMTOR3 TAOK3 SH…
GO_REGULATION_OF_ATPASE_ACTIVITY	0.0019711	0.0223454	0.431708	0.366778	1.64709	73	MYL4 IFIT1 NAPA DNAJC1 DNAJA1 PLSCR1 ATP1B3 DNAJB2 ATP1B2 GABARAPL2 MSH3 DNAJB11 DNAJA2 ATP1B1 CASR DNAJC15 DYNLL2 DYNLL1 AHSA1 TNNI3 TOR1AIP1
GO_CELL_CELL_SIGNALING_BY_WNT	0.0020011	0.0226311	0.431708	0.230519	1.3279	434	SDC1 SIAH2 ZRANB1 PSME4 PPM1A KLF4 PTPRO UBB PSMC2 WNT11 SNX3 SRC JUP CELA1 UBA52 PSMF1 MITF ZNF703 CUL1 TCF7L2 VPS26A CD24 DAB2 PSMB9 PSMB8 MBD2 CDC42 PSME2 LRRFIP2 IGFBP6 PSMD1 PSMB10 TGFB1I1 MOV10 KLHL12 RBMS3 PSMD6 PTEN AP2S1 PSMD5 CUL3 EGF CDC73 RAB5A RNF213 SFRP2 PSME1 PPP2CA USP8 LEO1 LATS2 USP47 GNAQ BAMBI CYLD HBP1 PSMA4 PSMD10 AMFR LRRK2 FZD5 NRARP AP2M1 WNK1 SCYL2 CDK14 PSMA2 PSMD12 LA…
GO_ERK1_AND_ERK2_CASCADE	0.00203698	0.0228823	0.431708	0.260616	1.41309	231	ATF3 CCL23 GBP1 KLF4 RRAS SRC HAVCR2 OXTR SCIMP ALOX15 GPBAR1 SEMA7A RIPK2 HLA-DRB1 DUSP6 CCL2 SPRED1 LGALS9 EPHB2 CSF1R MTURN DUSP3 CD36 YWHAZ PTEN TLR4 EGF ALKAL2 CASR TNIP1 RANBP9 DUSP10 PDGFC CCL19 RAP1A FGFR3 ARRB1 NPTN CCR1 PTPN22 PTPN1 GAS6 CTSH CCL8 LIF TIAM1 FGFR2 STYX PTPRC GLIPR2 MARCO PDGFA HMGCR FRS2 FGF2 GCNT2 GPNMB CD74 F2RL1 P2RY1 LYN NOD2 ITGAV
GO_POSITIVE_REGULATION_OF_CELLULAR_RESPONSE_TO_TRANSFORMING_GROWTH_FACTOR_BETA_STIMULUS	0.00203224	0.0228823	0.431708	0.540216	1.89972	25	SNW1 CDKN1C DAB2 ING2 TGFB1I1 GOT1 ADAM17 THBS1 SDCBP SLC2A10 TGFBR3
GO_POSITIVE_REGULATION_OF_IMMUNE_EFFECTOR_PROCESS	0.00203786	0.0228823	0.431708	0.268502	1.42731	195	CD86 DDX60 DDX58 RSAD2 DHX58 SCIMP C17orf99 MYB SEMA7A RIPK2 ARG1 TRIM6 HMOX1 LGALS9 BTK ANXA1 KMT5B DDX1 MR1 CD36 IL18R1 TLR4 VAMP7 HLA-E SNX4 BCL10 DHX36 HLA-B CCL19 RAP1A FZD5 PTPN22 EXOSC3 SLC7A5 LILRB1 CD46 PTPRC AP1G1 TNFSF4 RIF1 DDX21 KIR2DL4 CD74 F2RL1 NECTIN2 LYN NOD2 PUM2 MAP3K7 USP15 CD80 GPI CCR2 C12orf4 SASH3 SHLD1 IL12A TFRC CD244 NR4A3 B2M ADORA2B CD226 RASGRP1 IL18RAP FFAR2 TICAM1…
GO_TRANSITION_METAL_ION_HOMEOSTASIS	0.00204908	0.0229535	0.431708	0.310319	1.51245	115	EPB42 ABCG2 EIF2AK1 TFR2 MT2A ALAS2 NCOA4 CUL1 HIF1A ERFE HMOX1 RHAG ACO1 FTL NDFIP1 FBXL5 SLC40A1 SLC25A37 SLC30A1 IREB2 SLC30A5 PICALM SRI SOD1 SKP1 EPAS1 SLC46A1 CUTC ARF1 CAND1 CCDC115 PRNP XIAP SLC30A9 ATP6V1G1 TFRC ISCU ATP6V1A B2M SLC30A7 SLC39A7 HEPH ATP6V0A2 COMMD1
GO_REGULATION_OF_OXIDATIVE_STRESS_INDUCED_CELL_DEATH	0.00206323	0.0230573	0.431708	0.407171	1.73655	58	GPX1 FBXO7 HIF1A NCOA7 HGF PINK1 UBQLN1 OXR1 SLC7A11 TLR4 MCL1 PSAP NFE2L2 LRRK2 SOD2 SOD1 IL10 VNN1 REST FOXO3 NOL3 FZD1 PYCR1 STK26 TXN NR4A3
GO_INTEGRIN_MEDIATED_SIGNALING_PATHWAY	0.002116	0.0235531	0.431708	0.329471	1.55907	96	DOCK1 ISG15 DST SRC DMTN SEMA7A TEC CDC42 ITGB5 MPIG6B FYB1 ITGA4 CUL3 LIMS1 NEDD9 ITGA2B ITGB1 PLEK ADAM9 PLPP3 ITGB3 TIMP1 ERBIN PTK2 ADAM10 ITGAV ITGA1 NRP1 FERMT2 SLC2A10
GO_POSITIVE_REGULATION_OF_CYTOKINE_BIOSYNTHETIC_PROCESS	0.00211758	0.0235531	0.431708	0.48574	1.867	34	CD86 JAK2 HMOX1 TLR3 TLR4 TNFRSF8 CYBB TLR1 CD74 THBS1 CD80 CCR2 TICAM1 AZU1
GO_POSITIVE_REGULATION_OF_SIGNALING_RECEPTOR_ACTIVITY	0.00215076	0.0238658	0.431708	0.499628	1.85495	30	TAL1 NEURL1 CCL2 EPHB2 PINK1 EGF ITGB1 HBEGF NCAPG2 ARC NCOA3 ADAM17 ADRA2A NRP1 CCR2 CACNG4 NCF1
GO_CELLULAR_SODIUM_ION_HOMEOSTASIS	0.00217836	0.0240589	0.431708	0.692387	1.8854	11	NEDD4L ATP1B3 ATP1B2 ATP1B1 SLC12A2
GO_TOLL_LIKE_RECEPTOR_7_SIGNALING_PATHWAY	0.00217454	0.0240589	0.431708	0.739452	1.93502	10	RSAD2 HAVCR2 PIK3AP1 SCIMP TLR7 PTPN22 LILRA4 UNC93B1
GO_RETROGRADE_VESICLE_MEDIATED_TRANSPORT_GOLGI_TO_ENDOPLASMIC_RETICULUM	0.00222111	0.0244738	0.431708	0.350685	1.6241	84	NAPA KIF11 KIF4A KIF23 ARF4 KIF3C PITPNB RAB6A RAB1A NSF SCFD1 GOLPH3 KIF2A KIF15 CENPE RAB6B TMED7 COPB2 RAB33B PLPP3 TMED10 ARCN1 KIF18A KIFAP3 ZW10 KDELR3 RINT1 UVRAG COPB1 TMED2 KIF1C TMED9
GO_CELLULAR_RESPONSE_TO_INSULIN_STIMULUS	0.00224033	0.024628	0.431708	0.269408	1.43241	193	PDK4 STAT1 KAT2B SOCS1 PIK3R3 ADIPOR1 INSIG1 SESN3 SRC FOXO4 RAB8A RAB10 ERFE ATP6V1E1 OPA1 ATP6V1D SORBS1 SYAP1 PTEN PTPRA RAB13 RAB8B PCK2 PIK3CA EIF4EBP2 C2CD5 GCLC USO1 PAK1 PTPN1 ATP6V1C1 SNX5 ZNF106 CPEB2 GAB1 APPL1 NCK1 MYO5A INSIG2 RAB31 GOT1 C1QTNF12 ATP6V1B2 GRB2 OSBPL8 ATP6V1H SOS1 RAB12 CYFIP1 NUCKS1 ATP2B1 FOXO3 DENND4C LPIN2 PIK3C2A GRB14 RPS6KB1
GO_NEGATIVE_REGULATION_OF_LEUKOCYTE_DIFFERENTIATION	0.00228386	0.0250481	0.431708	0.348428	1.62088	88	SOCS1 FGL2 GPR137B PRDX2 LRRC17 FBXO7 UBASH3B FBN1 ANXA1 C1QC IRF1 LILRB4 MAFB TRIB1 TLR3 TMEM176B TMEM176A TLR4 ID2 RC3H2
GO_REGULATION_OF_DEFENSE_RESPONSE_TO_VIRUS_BY_HOST	0.00229096	0.0250677	0.431708	0.479283	1.86075	35	PARP9 DDX58 AIM2 STAT1 DTX3L CGAS TRIM6 SELENOK IL15 PTPN22 IL27 LILRB1
GO_CHAPERONE_MEDIATED_PROTEIN_FOLDING	0.00230596	0.0251734	0.431708	0.404145	1.72364	58	TOR1B DNAJB2 DNAJC7 BAG1 FKBP1B CLU TOR1A PPID PTGES3 ST13 HSPH1 PDCL3 SGTB CSNK2A1 DNAJB4 CCT2 PPIB FKBP4 CD74
GO_CIRCULATORY_SYSTEM_PROCESS	0.00232317	0.0253027	0.431708	0.227617	1.30164	399	MYL4 CLIC2 MYOF STAT1 CXCL10 KEL ABCG2 DOCK4 HBB GCH1 NEDD4L PTPRO ATP1B3 TMIGD3 CACNG6 GPX1 SERPING1 SRC JAK2 OXTR ATP1B2 PTGS1 KCNMA1 JUP KCNH2 FKBP1B BMPR2 HMOX1 MAP2K6 CDC42 PDE3A ADORA3 CD36 ROCK2 C3AR1 NAMPT ITPR2 ATP1B1 PDE2A ID2 PIK3CG CTSZ CACNG8 CYB5R3 CASR EHD3 PIK3CA ROCK1 SCN1B CYP4F2 SLC6A4 PDE4D CLDN5 SUMO1 GCLC SOD2 GUCY1A1 HBEGF SRI SCN4B GAS6 ACSM3 TNNI3 SOD1 SNX5 DNM1L YWHAE CA…
GO_RESPONSE_TO_INSULIN	0.0023683	0.0257348	0.431708	0.265988	1.44962	240	TNFSF10 PDK4 STAT1 KAT2B SOCS1 PIK3R3 ADIPOR1 INSIG1 CAT SESN3 SRC FOXO4 RAB8A MAX PFKFB1 RAB10 ERFE ATP6V1E1 OPA1 ATP6V1D GCNT1 SORBS1 STXBP3 SYAP1 PTEN PTPRA SLC2A1 RAB13 RAB8B PCK2 PIK3CA EIF4EBP2 KBTBD2 C2CD5 GCLC USO1 PAK1 PTPN1 ATP6V1C1 SNX5 PPARA ZNF106 CPEB2 GAB1 IL10 APPL1 NCK1 MYO5A INSIG2 RAB31 GOT1 C1QTNF12 ATP6V1B2 GRB2 OSBPL8 ATP6V1H SOS1 RAB12 CYFIP1 SORT1 EIF6 NUCKS1 ATP2B1 FOXO3 …
GO_REACTIVE_OXYGEN_SPECIES_BIOSYNTHETIC_PROCESS	0.00238684	0.0258766	0.431708	0.326157	1.54339	96	SNCA HBB GCH1 KLF4 JAK2 HSP90AA1 CLU CD36 ROCK2 TLR4 ARG2 CX3CR1 DUOX2 CYBB RAB27A DDAH2 SOD1 IL10 PTX3 INAVA CAV1 ACP5 FOXO3 MPO GRIN1 AIF1 CYP1B1
GO_REGULATION_OF_UBIQUITIN_DEPENDENT_PROTEIN_CATABOLIC_PROCESS	0.00240125	0.0259732	0.431708	0.305194	1.56171	147	NUB1 AURKA GNA12 DNAJB2 UBE2K CLU RNF14 DAB2 CDC20 PML COP1 TRIB1 UBQLN1 ZER1 PTEN ARIH1 EGF RAD23A RNF19B RNF144B WAC BAG6 PSMD10 NFE2L2 SUMO1 PDCL3 LRRK2 GCLC XPO1 UCHL5 PBK LATS1 CSNK2A1 USP14 STYX MAGEF1 SENP1 CAV1 MTM1 N4BP1 BBS7 PTK2 MAP1A UBE3A CSNK1A1 UFL1 RBX1 SDCBP RNF144A RYBP UBQLN2 DESI1 RNF139 RAD23B TAF9 USP7
GO_LIPOPOLYSACCHARIDE_MEDIATED_SIGNALING_PATHWAY	0.00241718	0.0260856	0.431708	0.404653	1.71133	55	TRIM5 PRDX2 SCIMP RIPK2 CCL2 ACOD1 TRIB1 CD36 TLR4 BCL10 PRKCE PTPN22 CD14 CD55 MAPK14 CARD16 LYN MTDH
GO_POSITIVE_REGULATION_OF_PROTEOLYSIS_INVOLVED_IN_CELLULAR_PROTEIN_CATABOLIC_PROCESS	0.00246449	0.0264994	0.431708	0.314992	1.53845	114	NUB1 AURKA PSMC2 DNAJB2 CLU RNF14 DAB2 CDC20 COP1 TRIB1 UBQLN1 ZER1 PTEN ARIH1 EGF CTSC RAD23A RNF19B RNF144B BAG6 PSMD10 NFE2L2 SUMO1 LRRK2 GCLC FMR1
GO_RESPONSE_TO_THYROID_HORMONE	0.00246676	0.0264994	0.431708	0.530993	1.8584	24	CTSL GATA1 CTSB CTSS RDX ANXA2 LMO2 GAS2L1 GCLC CTSH KLF9 CAB39
GO_POSITIVE_REGULATION_OF_UBIQUITIN_PROTEIN_LIGASE_ACTIVITY	0.00248891	0.0266766	0.431708	0.671094	1.94123	13	CDC20 PTEN RAB1A CDC14B SKP1
GO_DETOXIFICATION	0.00250591	0.0267979	0.431708	0.314668	1.53687	114	HBD CLIC2 HBM HBQ1 ABCG2 HBB MT2A GCH1 HBA1 PRDX2 GPX1 CAT PTGS1 HBA2 PIM1 PRDX1 PRDX6 CD36 HBG2 DUOX2 SLC30A1 HBZ NFE2L2 SOD2 SOD1 HP RDH11 PRDX4
GO_RECEPTOR_SIGNALING_PATHWAY_VIA_STAT	0.00253179	0.0270027	0.431708	0.319945	1.55826	111	PARP9 PARP14 STAT1 HES1 SOCS1 ADIPOR1 NMI JAK2 CCL2 STAT2 CSF1R HDAC2 EGF GADD45A PPP2CA FGFR3 IL15 CDK5 LEPROT CTR9 LIF IL10 PTPRC CAV1 PRL GGNBP2 SH2B3 PIBF1 LYN CYP1B1 IFNAR1 CCR2 LEP SOCS2
GO_VESICLE_DOCKING_INVOLVED_IN_EXOCYTOSIS	0.00253652	0.0270027	0.431708	0.450774	1.78723	39	VTI1B RALB RAB8A RAB10 EXOC6 STXBP3 VPS33A VAMP3 SCFD1 RAB13 RAB8B VPS45 BLOC1S6 PLEK
GO_BONE_CELL_DEVELOPMENT	0.00258914	0.0275009	0.431708	0.488295	1.85795	33	TAL1 PIP4K2A SRC FBN1 MEIS1 MPIG6B ANXA2 ABI1 LILRB1 SH2B3 PTPN11 SLC9B2 ZNF385A FLI1 FAM20C
GO_POSITIVE_REGULATION_OF_LYMPHOCYTE_DIFFERENTIATION	0.00260314	0.0275874	0.431708	0.331217	1.56761	94	CD86 SOCS1 PIK3R6 MYB RIPK2 PNP NKAP LGALS9 BTK ANXA1 LILRB4 DUSP10 CYLD CCL19 IL15 GAS6 VNN1 AXL CD46 AP3B1 PTPRC PPP2R3C ATP11C NCKAP1L TNFSF4
GO_ENDOPLASMIC_RETICULUM_TUBULAR_NETWORK_ORGANIZATION	0.00267537	0.0282894	0.431708	0.57122	1.82603	18	RAB10 ATL3 TMEM33 REEP3 RAB18 ARL6IP1 RAB3GAP1 REEP1 ATL1 RTN4 RAB3GAP2
GO_MEGAKARYOCYTE_DIFFERENTIATION	0.0027104	0.0285956	0.431708	0.368562	1.62642	69	GATA1 TAL1 KAT2B PIP4K2A PITHD1 HMGB2 FAXDC2 MEIS1 MPIG6B TESC MTURN ABI1 MOV10 PF4 ITGA2B RBBP5 ASH2L NFE2 CNOT4 MEF2C SH2B3 EIF6 CBFB THBS1
GO_MACROPHAGE_ACTIVATION	0.00272052	0.0286383	0.431708	0.357895	1.64983	82	SNCA GPR137B JAK2 HAVCR2 TLR7 C1QA PLA2G4A CLU TLR3 TLR4 NAMPT CTSC IFNGR1 TLR1 LRRK2 PRKCE SYT11 SUCNR1 IL10 PTPRC PJA2 TMEM106A CD74 AIF1 LDLR THBS1 IL1RL1
GO_APOPTOTIC_CELL_CLEARANCE	0.00279059	0.0290657	0.431708	0.424951	1.73724	45	TGM2 RHOBTB1 ALOX15 FCN2 CCL2 TYRO3 ANXA1 CD36 C2 PEAR1 GAS6 RAB14 AXL MARCO ITGB3 ITGAV THBS1 SPG11 CCR2 RHOBTB2 LRP1 JMJD6
GO_BLEB_ASSEMBLY	0.00279809	0.0290657	0.431708	0.728905	1.90742	10	ANO6 MYLK PMP22 ROCK1 EMP1 EMP3 ANLN LPAR3
GO_NEGATIVE_REGULATION_OF_CANONICAL_WNT_SIGNALING_PATHWAY	0.00277607	0.0290657	0.431708	0.29448	1.5056	151	SIAH2 PSME4 PTPRO PSMC2 WNT11 PSMF1 TCF7L2 DAB2 PSMB9 PSMB8 PSME2 IGFBP6 PSMD1 PSMB10 KLHL12 RBMS3 PSMD6 PSMD5 CUL3 SFRP2 PSME1 LATS2 CYLD PSMA4 PSMD10 AMFR SCYL2 PSMA2 PSMD12 LATS1 STK3 PSMB2 TMEM170B PSMD13 PSMD7 TLE6 MAPK14 PSMD4 PSMA5 CAV1 MLLT3 PSMD14 FOXO3 PSMB1 PSMC3 PSMB6 PSMA3 CSNK1A1 FZD1 RBX1 CTNND1 PSMD11 CSNK1A1L PSMA1 G3BP1 STK4
GO_POSITIVE_REGULATION_OF_MYELOID_LEUKOCYTE_CYTOKINE_PRODUCTION_INVOLVED_IN_IMMUNE_RESPONSE	0.00279132	0.0290657	0.431708	0.606309	1.92242	17	DDX58 SEMA7A DDX1 CD36 TLR4 BCL10 DHX36 LILRB1 DDX21 CD74 NR4A3 TICAM1
GO_REGULATION_OF_CELLULAR_KETONE_METABOLIC_PROCESS	0.00279261	0.0290657	0.431708	0.293857	1.50371	150	PDK4 PSME4 ADIPOR1 PSMC2 INSIG1 OAZ1 PSMF1 ODC1 PANK2 ERFE PSMB9 PSMB8 PSME2 PRKAG2 ANXA1 PSMD1 PSMB10 SLC7A11 PSMD6 PSMD5 AZIN1 PSME1 LPGAT1 PSMA4 PSMD10 PRKCE PSMA2 PSMD12 ACACB PSMB2 PPARA PDP1 PSMD13 PSMD7 INSIG2 PSMD4 PSMA5 CAV1 PSMD14 REST EIF6 PIBF1 CD74 PSMB1 STARD4 PSMC3 PSMB6 PSMA3 PSMD11 ELOVL5 PSMA1 AKR1C3 ERLIN1 NR4A3 NCOR1 MFSD2A PDK3 PSMC6 NFE2L1 ADM SIRT1 ETFBKMT CNR1
GO_TRANSPORT_ALONG_MICROTUBULE	0.00277891	0.0290657	0.431708	0.278123	1.43598	157	DST TRIM58 UBB TRAK2 KIF4A TTC26 KIF23 HIF1A UCHL1 ACTR10 OPA1 CDC42 IFT81 KIF5B KIF3C RAB6A RHOT1 RAB1A VAMP7 ARL8B KIF13A SPAST DYNC1I2 KLC3 DYNLL2 KIF17 TTC30A TNPO1 BLOC1S6 IFT74 DYNLL1 RAB21 SOD1 DYNC2LI1 ARHGAP21 AP3B1 BBS12 IFT52 KIFAP3 TRIP11 PCM1 SSX2IP BLOC1S2 KIF28P RAB27B KIF1B ARL8A MAP1A IFT88 RPGR
GO_REGULATION_OF_PROTEASOMAL_UBIQUITIN_DEPENDENT_PROTEIN_CATABOLIC_PROCESS	0.00280851	0.0291098	0.431708	0.313736	1.55385	122	NUB1 AURKA GNA12 DNAJB2 UBE2K CLU RNF14 DAB2 CDC20 COP1 TRIB1 UBQLN1 ZER1 ARIH1 RAD23A RNF19B RNF144B WAC BAG6 PSMD10 NFE2L2 SUMO1 LRRK2 GCLC XPO1 UCHL5 PBK USP14 STYX SENP1 CAV1 MTM1 N4BP1 BBS7 MAP1A CSNK1A1 UFL1 RBX1 SDCBP RNF144A RYBP UBQLN2 DESI1 RAD23B TAF9 USP7 GSK3A GLMN MAPK9 COMMD1
GO_POSITIVE_REGULATION_OF_T_CELL_PROLIFERATION	0.00282222	0.0291877	0.431708	0.33862	1.57181	89	HLA-DPA1 CD86 TNFSF13B HES1 SPTA1 HAVCR2 RIPK2 CD24 PNP LGALS9 PDCD1LG2 SELENOK ANXA1 CD274 HLA-E CD209 EFNB1 CCL19 IL15 PTPN22 HLA-DPB1 NCK1 CD46 PTPRC CD55 NCKAP1L TNFSF4
GO_POSITIVE_REGULATION_OF_UBIQUITIN_DEPENDENT_PROTEIN_CATABOLIC_PROCESS	0.00283571	0.029263	0.431708	0.326683	1.54213	93	NUB1 AURKA DNAJB2 CLU RNF14 DAB2 CDC20 COP1 TRIB1 UBQLN1 ZER1 PTEN ARIH1 EGF RAD23A RNF19B RNF144B PSMD10 NFE2L2 SUMO1 LRRK2 GCLC
GO_NEGATIVE_REGULATION_OF_TRANSPORT	0.0028926	0.029785	0.431708	0.234699	1.33504	365	SP100 CLIC2 SNCA KEL RSAD2 LGALS3 NEDD4L INSIG1 SNX3 ATG3 DMTN OXTR YOD1 KCNH2 SLC6A9 BEST3 OAZ1 MCTP1 FKBP1B ARF6 BST2 HMOX1 LGALS9 EPHB2 ANXA1 UBQLN1 SESTD1 STXBP3 CD36 PTEN NDFIP1 VAMP3 GABRE ARG2 ANKRD13A EGF VPS4B HECW2 SLC30A1 P2RY12 CYP4F2 PEA15 GPR35 RAP1A SUMO1 LRRK2 GCLC FMR1 WNK1 PICALM CDK5 PRKCE SRI SNX12 SYT11 VPS35 LILRB1 NDFIP2 RAB33B YWHAE CALM2 RGS2 LIF APPL1 ARL6IP5 ERLEC1 HMGC…
GO_SMOOTH_MUSCLE_CELL_PROLIFERATION	0.00291039	0.0299029	0.431708	0.309624	1.51485	116	STAT1 TGM2 KLF4 ABCC4 CDKN1A SMPD3 JAK2 MYB VIPR2 TCF7L2 HMOX1 TRIB1 PTEN NAMPT GNAI3 ID2 MAP3K5 PTGIR IL15 SOD2 HBEGF PAK1 IL10 ANG FGFR2 PDCD4 HMGCR FGF2 NOTCH3 MEF2C XRCC5
GO_NEPHRON_TUBULE_EPITHELIAL_CELL_DIFFERENTIATION	0.00298519	0.0306047	0.431708	0.665999	1.86832	12	STAT1 CD24 MTSS1 LIF MEF2C PAX2
GO_MACROPHAGE_MIGRATION	0.00303574	0.0310554	0.431708	0.418302	1.72727	47	LGALS3 CD9 IL34 SLAMF8 CCL2 SFTPD CSF1R C5 C3AR1 CSF1 CX3CR1 P2RY12 MAPK14 PTK2 THBS1 CKLF CCR2 MMP14 CYP19A1
GO_LEUKOCYTE_CHEMOTAXIS	0.00306698	0.0312395	0.431708	0.269871	1.43656	190	CCL23 CXCL10 LGALS3 PTPRO CXCL11 IL34 MPP1 PPBP SLAMF8 CCL2 SFTPD LGALS9 CYP7B1 ANXA1 CSF1R ANO6 C5 PF4 C3AR1 SRP54 CSF1 CXCL9 PIK3CG HSD3B7 PDE4D CCL19 MCU WNK1 CCR1 GAS6 CCL8 DNM1L IL10 SBDS SWAP70 PLA2G7 MAPK14 NCKAP1L PDE4B PPIB ADAM17 CD74 PTK2 SLC12A2 F2RL1 ADAM10 LYN PF4V1 AIF1 ITGA1 THBS1 S100A12 CKLF SERPINE1 CCR2 THBS4 MOSPD2 LYST IL12A
GO_POSITIVE_REGULATION_OF_PEPTIDE_SECRETION	0.00306419	0.0312395	0.431708	0.283235	1.48395	175	IFIH1 DDX58 TFR2 SRC JAK2 HAVCR2 HLA-DRB1 TCF7L2 HIF1A ARF6 LGALS9 SELENOK CSF1R ACSL4 KIF5B CD2AP ITSN1 C5 TLR4 PPID CLEC5A HLA-E IFNGR1 GOLPH3 RAB8B CLEC4E CASR CLEC6A GLUL LRRK2 FZD5 ARRB1 MCU PRKCE SRI SERP1 ADAM9 CLEC9A VPS35 DNM1L DOC2B IL10 ANG CD14 C1QTNF12 TNFSF4 EXOC1
GO_RESPONSE_TO_DRUG	0.00309547	0.0314617	0.431708	0.243857	1.36709	308	FECH AIM2 STAT1 MT2A CDK1 ABCC4 CDKN1A GNA12 PLIN2 FBP1 CAT SRC GNAS OXTR KCNH2 SLAMF8 ARG1 DUSP6 UCHL1 AOC1 MAP2K6 PNP CENPF HMGB2 PDE3A TOP1 TMEM30A ANXA1 TYMS AQP1 TLR3 HDAC2 CASP3 SORD PRKAR2B S100A10 PTEN SRP54 CHUK CYP3A4 CREB1 PDE2A HMGCS1 TXNIP PDE4A SFRP2 PPP1R12A USP47 CYBB SLC6A4 RAP1A ABCC3 CDH1 NFE2L2 RAD54L ARRB1 XPO1 GAS6 ADAM9 SOD1 ACACB IL10 PMS2 CST3 SS18 SRP72 NCKAP1L ATG5 SMTN…
GO_POSITIVE_REGULATION_OF_INTERLEUKIN_6_PRODUCTION	0.00311138	0.0315554	0.431708	0.357902	1.60723	73	IFIH1 DDX58 SCIMP TLR7 RIPK2 AKIRIN2 LGALS9 TLR3 CD36 TLR4 TBC1D23 MYD88 TLR1 INAVA POU2F2 TNFSF4 CD74 F2RL1 NOD2 AIF1 DHX9 PTPN11 ADORA2B NOD1 TICAM1 MBP
GO_ALPHA_LINOLENIC_ACID_METABOLIC_PROCESS	0.003157	0.0319494	0.431708	0.662874	1.85955	12	FADS1 FADS2 HSD17B4 ELOVL3 ELOVL5 SCP2 ABCD1 ELOVL1
GO_CELL_COMMUNICATION_BY_ELECTRICAL_COUPLING_INVOLVED_IN_CARDIAC_CONDUCTION	0.00319739	0.032261	0.431708	0.561545	1.7951	18	ATP1B2 FKBP1B ATP1B1 PDE4D SRI CALM2 CAV1 RYR2
GO_MORPHOGENESIS_OF_A_POLARIZED_EPITHELIUM	0.00320512	0.032261	0.431708	0.30431	1.54205	132	PSME4 PSMC2 WNT11 PSMF1 RAB10 DAB2 PSMB9 PSMB8 CDC42 PSME2 PSMD1 PSMB10 PSMD6 AP2S1 PSMD5 SFRP2 PSME1 PSMA4 PSMD10 FZD5 AP2M1 PSMA2 PSMD12 GPC4 PSMB2 EXOC5 PSMD13 PSMD7 TIAM1 PSMD4 PSMA5 MLLT3 PSMD14 AP2B1 FZD2 AP2A1 PSMB1 PSMC3 PSMB6 PSMA3 FZD1 VANGL1 PSMD11 PSMA1 AJAP1 DAAM1 TRAF3IP1 PSMC6 WDR1 CLTC ZNRF3 AHI1 SMURF2
GO_POSITIVE_REGULATION_OF_MACROPHAGE_MIGRATION	0.00321515	0.032261	0.431708	0.533365	1.82669	22	IL34 CSF1R C3AR1 CSF1 CX3CR1 P2RY12 MAPK14 PTK2 THBS1 MMP14
GO_POSITIVE_REGULATION_OF_PROTEIN_TYROSINE_KINASE_ACTIVITY	0.00320931	0.032261	0.431708	0.408052	1.69471	49	TAL1 IL34 SRC NEURL1 CD24 CSF1R ABI1 EGF ALKAL2 NEDD9 HBEGF PTPN1 GAS6 PAK2 FCGR1A NCAPG2
GO_TRYPTOPHAN_METABOLIC_PROCESS	0.00330683	0.0331104	0.431708	0.721735	1.88866	10	IDO1 KYNU HAAO
GO_NEGATIVE_REGULATION_OF_IMMUNE_EFFECTOR_PROCESS	0.00339216	0.0338212	0.431708	0.313641	1.52298	112	RIOK3 LGALS3 FGL2 DHX58 SERPING1 SERPINB9 HAVCR2 SLAMF8 ARG1 BST2 HMOX1 LGALS9 ANXA1 ILRUN NDFIP1 HLA-E RC3H2 DUSP10 HLA-B PPM1B LILRB1 GPATCH3 IL10 APPL1 PTPRC CD55 TNFSF4 TRIM38 KIR2DL4 A2M
GO_PROTEIN_LOCALIZATION_TO_ENDOSOME	0.00339045	0.0338212	0.431708	0.525899	1.84937	25	DTX3L ARF6 RDX TMEM30A ROCK2 ANKRD13A EGF MGAT3 VPS35 ABHD17C ABHD17B NRP1
GO_DENDRITIC_CELL_DIFFERENTIATION	0.00342755	0.0340301	0.431708	0.442619	1.75489	39	GATA1 BATF2 LGALS9 TMEM176B TMEM176A AZI2 BATF3 HLA-B CCL19 GAS6 LILRB1 AXL RBPJ F2RL1 LYN PRTN3
GO_LONG_CHAIN_FATTY_ACYL_COA_METABOLIC_PROCESS	0.0034247	0.0340301	0.431708	0.52032	1.82104	24	ACSL5 ACSL4 ACOT7 THEM5 ACSBG1 FAR1 ACSL6 HACD1 ELOVL3 ACSL3 ELOVL7
GO_REGULATION_OF_VACUOLE_ORGANIZATION	0.00344137	0.0340956	0.431708	0.42577	1.73251	44	SCARB2 NPRL3 PIP4K2A ADPRH RALB ANXA2 SH3GLB1 PINK1 RAB5A SCFD1 LRRK2 FEZ2
GO_CELLULAR_RESPONSE_TO_INTERFERON_ALPHA	0.0034724	0.0343309	0.431708	0.678618	1.84791	11	IFIT3 IFIT2 GAS6 AXL IFNAR1 TPR RO60 PDE12
GO_LYTIC_VACUOLE_ORGANIZATION	0.00349496	0.0344817	0.431708	0.372617	1.59782	60	SCARB2 HPS1 CXorf21 HEXB CHMP5 RAB39A ARSB VPS33A PPT1 WASHC5 LRRK2 VPS35 RAB14 AP3B1 GNPTAB ATP6AP2 ACP2 RAB20 RAB7A ABCA1 ARF1 SPG11 CCDC115 LYST
GO_RECEPTOR_RECYCLING	0.00354165	0.0348694	0.431708	0.484048	1.80365	31	SNCA OPTN CHMP5 ANXA2 VAMP3 NSF EHD3 EPS15 ALS2
GO_VASCULAR_ENDOTHELIAL_GROWTH_FACTOR_RECEPTOR_SIGNALING_PATHWAY	0.00358343	0.0352072	0.431708	0.339374	1.56249	83	DOCK1 MYOF SRC HSP90AA1 HIF1A CDC42 ABI1 ROCK2 PIK3CA ROCK1 CYBB ARNT PTPN1 NIBAN2 PIK3CB PAK2 AXL NCK1 NCF2 MAPK14 ITGB3 NCKAP1 NCKAP1L FOXC1 CYFIP1 PTK2 ITGAV NRP1 HHEX
GO_REGULATION_OF_TUBE_SIZE	0.00360408	0.0353365	0.431708	0.321904	1.51957	93	KEL DOCK4 GCH1 GPX1 OXTR KCNMA1 BMPR2 HMOX1 ROCK2 CASR ROCK1 SLC6A4 GCLC SOD2 GUCY1A1 SOD1 RGS2 ACTA2 KCNMB1 HMGCR CAV1 ATG5 SMTNL1 KCNA5 SCPEP1 FOXC1 ATP2B1 F2RL1 P2RY1 ITGA1 PIK3C2A ADRA2A LEP UTS2 HTR2B
GO_POSITIVE_REGULATION_OF_CELLULAR_PROTEIN_CATABOLIC_PROCESS	0.00361339	0.0353542	0.431708	0.298434	1.50988	133	NUB1 AURKA PSMC2 DNAJB2 HSP90AA1 CLU RNF14 DAB2 CDC20 RDX COP1 TRIB1 UBQLN1 ZER1 PTEN ARIH1 EGF CTSC FBXL5 RAD23A RNF19B RNF144B BAG6 PSMD10 NFE2L2 SUMO1 LRRK2 GCLC FMR1
GO_REGULATION_OF_SIGNALING_RECEPTOR_ACTIVITY	0.00362774	0.0354212	0.431708	0.30474	1.51249	121	PPP2R5B TAL1 TSG101 SRC SLC6A9 NEURL1 LY6E CCL2 EPHB2 PINK1 LYNX1 SNX6 PTEN EGF SHISA7 MTRNR2L10 CACNG8 PDE4D ITGB1 KLHL24 CDK5 HBEGF MTRNR2L12 IL10 NCAPG2 ARC DAPK1 NCOA3 MTRNR2L6 MTRNR2L8 MEF2C ADAM17 P2RY1 GRIN1 AKAP9 ADRA2A SERPINE1 NRP1 CCR2 MTRNR2L11 MTRNR2L4
GO_MULTIVESICULAR_BODY_SORTING_PATHWAY	0.00372775	0.0363225	0.431708	0.434627	1.72176	41	UBXN6 RILP CHMP5 VTA1 CHMP2B VPS4B TMEM50A VPS37A RAB27A LEPROT CHMP3 RAB27B SORT1 SYTL4 RUBCN UVRAG LYST VPS28 LAPTM4B CHMP1A SNF8 CHMP2A CHMP4B CHMP6 VPS25
GO_SIGNAL_TRANSDUCTION_IN_RESPONSE_TO_DNA_DAMAGE	0.00375181	0.0364815	0.431708	0.309452	1.53263	122	SP100 AURKA NBN CDK1 CDKN1A TFDP1 DYRK3 E2F8 SPRED1 CDC5L PML DTL BABAM1 USP10 CARM1 CNOT8 GADD45A CEP63 PSMD10 BRCC3 GTSE1 CDC14B CNOT6 CHEK1 GRB2 MAPK14 ATRX CNOT4 HIC1 UIMC1 CD74 FOXO3 CNOT6L E2F1 RINT1
GO_INNER_DYNEIN_ARM_ASSEMBLY	0.00385416	0.0373996	0.431708	-0.669605	-1.74831	12	LRRC6 DNAH1 ZMYND10 CFAP100
GO_CD4_POSITIVE_ALPHA_BETA_T_CELL_PROLIFERATION	0.00390375	0.0378031	0.431708	0.674413	1.83646	11	LGALS9B LGALS9 CD274 ARG2 TWSG1 CD55
GO_TRICARBOXYLIC_ACID_CYCLE	0.00393206	0.0379992	0.407018	0.482486	1.79783	31	FAHD1 IDH1 ACO1 DLD ME2 SUCLA2 IREB2 PDHB MDH1 IDH2 DLAT IDH3G SUCLG1 SDHD OGDH SDHA IDH3A ACO2
GO_NEGATIVE_REGULATION_OF_PEPTIDYL_TYROSINE_PHOSPHORYLATION	0.00398913	0.0383933	0.407018	0.415812	1.69797	46	PARP14 SOCS1 TSG101 DMTN SAMSN1 SNX6 SFRP2 PPP2CA IBTK PTPRC CAV1 GGNBP2 SH2B3 PIBF1
GO_POSITIVE_REGULATION_OF_INFLAMMATORY_RESPONSE	0.00398826	0.0383933	0.407018	0.302853	1.50312	121	IDO1 SNCA TGM2 GBP5 JAK2 TLR7 ZBP1 BTK TLR3 TLR4 VAMP7 PDE2A CTSC HLA-E PIK3CG SNX4 TNIP1 MYD88 OSMR IL15 LRRK2 SUCNR1 APPL1 PDCD4 PLA2G7 TNFSF4 NOD2 LDLR S100A12 SERPINE1 CDK19 IL1RL1 CCR2 DHX9
GO_CELL_JUNCTION_DISASSEMBLY	0.0040164	0.0385136	0.407018	0.613505	1.89856	16	C1QB C1QA ARF6 C1QC DUSP3 TGFBR1 CX3CR1 CDK5 MAP4K4
GO_PROTEIN_REFOLDING	0.00401796	0.0385136	0.407018	0.537554	1.85486	23	DNAJB2 HSP90AA1 FKBP1B PDCL DNAJA2 DNAJA4 ST13 HSPA1L B2M HSPA8 HSPA2 HSPA13 HSPA5 HSPD1 HSPA9
GO_REGULATION_OF_SMOOTHENED_SIGNALING_PATHWAY	0.0040535	0.0387755	0.407018	-0.407063	-1.59074	72	TCTN1 IFT172 GLI1 MEGF8 STK36 ULK3 IFT140 WNT9A ARMC9 SCUBE3 PTCH2 GAS8 IFT122 EVC ENPP1 FUZ GORAB SERPINE2 INTU TEDC1 MOSMO MKS1 CD3E GLIS2 MGRN1 DLG5 SMO GAS1 FGF9 TEDC2
GO_POSITIVE_REGULATION_OF_CELL_CYCLE_PROCESS	0.00408269	0.0388969	0.407018	0.252246	1.37719	250	PPP2R5B AURKA PBX1 CDK1 CDC6 CDKN1A RAB11A SMPD3 FOXO4 DLGAP5 CDC25A TFDP1 KIF23 DYRK3 DYNC1LI1 CDC27 PLRG1 FEN1 UBE2E2 E2F8 CDC42 NDC80 RDX CDCA5 ANXA1 PML DTL SPAG5 CDC45 ROCK2 CARM1 TMOD3 RB1 CUL3 EGF CNOT8 GADD45A ID2 CDC73 VPS4B
GO_REGULATION_OF_PROTEIN_LOCALIZATION_TO_NUCLEUS	0.00407615	0.0388969	0.407018	0.299928	1.46181	115	PARP9 DTX3L CDK1 SRC JAK2 JUP LILRB4 CD2AP ILRUN CD36 LARP7 GLUL CDH1 RASSF5 CCT5 CCT8 GTSE1 LIF MAPK14 CCT2 NUP54 TPR LEP TMEM98 MCRS1 CCT6A NVL UFM1 NUP58 NGFR TFRC LAMTOR5 UBR5 PIK3R1 CHP1 NUP62 CABP1 CCT7 GSK3B MFHAS1
GO_B_CELL_HOMEOSTASIS	0.00413868	0.0391928	0.407018	0.492349	1.78631	28	TNFSF13B HIF1A CASP3 BCL10 GAPT RC3H2 DOCK11 PPP2R3C NCKAP1L SOS1 MEF2C CD74 LYN BAK1 RC3H1 DOCK10
GO_CHEMOKINE_PRODUCTION	0.00413594	0.0391928	0.407018	0.348844	1.59884	77	EIF2AK2 ACKR1 KLF4 HAVCR2 TLR7 RIPK2 HIF1A HMOX1 LGALS9 SELENOK CSF1R TLR3 C5 TLR4 ARG2
GO_DETECTION_OF_ABIOTIC_STIMULUS	0.00413412	0.0391928	0.407018	-0.383907	-1.56199	89	REEP6 CACNB3 TRPV1 PDE6B PKD1 PHF24 CEP250 CACNA1F ASIC3 TTN TCAP RGS9BP PLEKHB1 ATP8A2 CDS1 SERPINE2 PDE6C MMP24 GUCY2D BEST1 CNGB1 RCVRN TIMELESS NTSR1 GUCA1B PKD2L1 CHRNA10 PKDREJ FNTB ADGRV1 ADORA1 STRC PDZD7 WHRN CRB1 KIT CACNA2D4 ABCA4 UNC119
GO_DENDRITIC_SPINE_DEVELOPMENT	0.00419437	0.0396406	0.407018	0.32603	1.52761	92	CAMK1 NEURL1 ARF6 ARMCX5-GPRASP2 OPA1 CDC42 EPHB2 ACSL4 ARF4 HDAC2 ITSN1 PDLIM5 PTEN CPEB3 C21orf91 DHX36 ACTR2 LRRK2 FMR1 CDK5 DNM1L PAK2 TIAM1 ARC ZDHHC15 MEF2C ADAM10 UBA6 UBE3A ARF1
GO_REGULATION_OF_SODIUM_ION_TRANSMEMBRANE_TRANSPORT	0.00421177	0.0397254	0.407018	0.387077	1.6204	53	STOM NEDD4L ATP1B3 ATP1B2 YWHAH TESC KIF5B UTRN ATP1B1 HECW2 SCN1B SLMAP KLHL24 WNK1 PRKCE SCN4B
GO_CYTOSOLIC_TRANSPORT	0.00435953	0.0406548	0.407018	0.273542	1.41233	157	VTI1B SLC66A2 RILP SNX3 SRC SNX2 VPS26A DAB2 RDX PIK3C3 KIF5B UBE2O SNX6 RAB6A VAMP3 ARL1 TBC1D23 RAB5A EVI5 EHD3 GCC2 ACTR2 CCDC91 LRRK2 SNX16 ANKFY1 SNX12 RAB6B EPS15 RAB21 SNX5 VPS35 RAB14 VTI1A AP1G1 RHOBTB3 CHMP3 DNAJC13 TBC1D5 BECN1 SORT1 KIF1B RIC1 AP2A1 RAB7A ANKRD27
GO_INCLUSION_BODY_ASSEMBLY	0.00434912	0.0406548	0.407018	0.536811	1.81701	21	CDC34 DNAJB2 CLU DNAJA4 PSAP
GO_INTERLEUKIN_6_PRODUCTION	0.00434877	0.0406548	0.407018	0.301412	1.49597	121	IFIH1 DDX58 HAVCR2 SCIMP CAPN2 TLR7 RIPK2 AKIRIN2 LGALS9 HGF TLR3 AZI2 CD36 TLR4 TBC1D23 BCL10 MYD88 HLA-B TLR1 ARRB1 PTPN22 GAS6 SYT11 IL10 INAVA TMEM106A POU2F2 NCKAP1L TNFSF4 CD74 F2RL1 NOD2 AIF1
GO_NEGATIVE_REGULATION_OF_TRANSPORTER_ACTIVITY	0.00435592	0.0406548	0.407018	0.389501	1.66119	58	CLIC2 SNCA NEDD4L SLC6A9 FKBP1B EPHB2 UBQLN1 PTEN NDFIP1 HECW2 GPR35 SUMO1 FMR1 PRKCE SRI NDFIP2 YWHAE CALM2 CAV1 CTTNBP2NL CAB39 KCNE1B ADRA2A
GO_POSITIVE_REGULATION_OF_CANONICAL_WNT_SIGNALING_PATHWAY	0.0043706	0.0406548	0.407018	0.300289	1.5168	131	PSME4 PPM1A PSMC2 SRC JUP PSMF1 PSMB9 PSMB8 PSME2 PSMD1 PSMB10 PSMD6 PSMD5 EGF SFRP2 PSME1 USP8 USP47 BAMBI PSMA4 PSMD10 LRRK2 NRARP WNK1 PSMA2 PSMD12 VPS35 PSMB2 PPM1B PSMD13 PSMD7 FGFR2 PSMD4 PSMA5 CAV1 RBPJ PSMD14 PSMB1 PSMC3 PSMB6 PSMA3 TNKS2 PSMD11 SEMA5A RNF146 PSMA1 XIAP
GO_PROTEIN_LOCALIZATION_TO_VACUOLE	0.00436535	0.0406548	0.407018	0.368167	1.59849	63	SCARB2 GBP1 VTI1B GPR137B NCOA4 CLU KPTN SH3GLB1 ROCK2 VAMP7 CACNG8 GCC2 VPS37A SNX16 VTI1A AP3B1 VPS41 GNPTAB SORT1 RAB7A M6PR AP3M1 RTN4 LAMP2 LAMTOR5 ZFYVE16 VPS13C HSPA8 CACNG4
GO_RIBOSOMAL_LARGE_SUBUNIT_BIOGENESIS	0.00437065	0.0406548	0.407018	-0.410257	-1.60591	73	NLE1 NOP53 NOP2 RPL10 RPL10A RPL7A RPL23A PPAN LTO1 RPLP0 MDN1 RPL3 RPL14 URB1 RPL5 RPL38 MRTO4 MRPL20 NHP2 WDR74 RPL35 RPL6 NOL9 RPL24
GO_ENDOSOME_ORGANIZATION	0.00441398	0.040977	0.407018	0.346868	1.58978	77	SCARB2 RILP TSG101 RAB11A SNX3 CHMP5 VTA1 STAM2 PIK3C3 CHMP2B VPS4B PI4K2B SNX10 USP8 CLCN3 VPS37A RAB27A WASHC4 CHMP3 ALS2 DNAJC13
GO_ENDOTHELIAL_CELL_MIGRATION	0.00442961	0.0410414	0.407018	0.27724	1.45355	173	SP100 NR4A1 PIK3R3 TSTA3 KLF4 RRAS GPX1 SPARC JUP HIF1A BMPR2 HMOX1 LGALS12 SPRED1 MIA3 ANXA1 DNAJA4 ATP5F1B RIN2 ROCK2 PTEN TGFBR1 GADD45A RAB13 PIK3CA ITGB1 VASH1 GLUL NFE2L2 PLPP3 PDCD10 NUS1 ACVRL1 SVBP ITGB3 PRCP FGF2 EFNB2 MEF2C ADAM17 PTK2 CYP1B1 PIK3C2A THBS1 S100A2 GPI NRP1
GO_REGULATION_OF_PROTEIN_DEPHOSPHORYLATION	0.00446583	0.041215	0.407018	0.29866	1.5088	127	PPP2R5B EIF2AK2 LGALS3 JAK2 CDCA2 FKBP1B PPP1R26 PPP2R5A PINK1 SHOC2 ROCK2 PHACTR2 PPP1R17 PPP1R12A HSP90B1 ROCK1 TIPRL PPP2R5C PPP1R3B PPP1R2 YWHAB YWHAE PPME1 CALM2 PPP4R2 PTPRC PPP2R5E SWAP70 ARPP19 ENSA NCKAP1L PPP2R1B PPP6R1 PPP1R8 PTPA ITGA1 PPP2R2A SAG
GO_TISSUE_MIGRATION	0.00446289	0.041215	0.407018	0.249946	1.36016	244	DOCK1 SP100 NR4A1 PIK3R3 TSTA3 ADIPOR1 KLF4 RRAS GPX1 RAB11A SRC SPARC JUP KANK2 STRAP HIF1A ARF6 BMPR2 HMOX1 LGALS12 SPRED1 MIA3 ANXA1 DNAJA4 ATP5F1B ARSB RIN2 ROCK2 PTEN TGFBR1 GADD45A RAB13 PIK3CA DUSP10 ITGB1 VASH1 GLUL NFE2L2 HBEGF PRKCE ENPP2 MAP4K4 VIL1 CTSH ADAM9 PLPP3 ACTA2 PDCD10 NUS1 ACVRL1 GLIPR2 SVBP ITGB3 PRCP FGF2 EFNB2 MEF2C ADAM17 PTK2 CYP1B1 ZEB2 PIK3C2A THBS1 S100A2 GPI NRP1
GO_PEPTIDE_SECRETION	0.00448676	0.0413273	0.407018	0.225642	1.29683	420	TNFSF13B IFIH1 DDX58 EXOC3L1 DNAJC1 TFR2 SOCS1 RSAD2 SRC SMPD3 DMTN JAK2 HAVCR2 RAB8A FKBP1B HLA-DRB1 TCF7L2 HIF1A RAB10 ARF6 IL1RN LGALS9 MIA3 SELENOK ANXA1 CSF1R MAFA ACSL4 PIK3C3 KIF5B CD2AP STXBP3 ITSN1 C5 TLR4 ARG2 RAB1A ITPR2 SLC2A1 PPID CLEC5A HLA-E IFNGR1 RAB13 GOLPH3 RAB8B CLEC4E CASR STXBP5 CLEC6A CTAGE1 TMEM167A RAP1A PSAP GLUL TLR1 SLC16A1 LRRK2 SMAD2 FZD5 ARRB1 MCU PRKCE LCP2 SRI SER…
GO_POSITIVE_REGULATION_OF_PROTEIN_POLYUBIQUITINATION	0.00455163	0.041843	0.407018	0.669517	1.82312	11	NMI BIRC2 UBE2D1 PTPN22 NOD2 XIAP
GO_NEGATIVE_REGULATION_OF_KINASE_ACTIVITY	0.00457265	0.0419545	0.407018	0.259349	1.39787	222	DUSP5 SNCA DNAJA1 KAT2B SOCS1 TSG101 PTPRO CDKN1A CDKN1C ADAR FBXO7 CDKN2C UBASH3B AIDA GADD45B DUSP6 GCKR UCHL1 SPRED1 PPP2R5A PRKAG2 EPHB2 TESC TRIB1 CASP3 DUSP3 SNX6 PRKAR2B RB1 PTEN AKT1S1 GADD45A SFRP2 PPP2CA IBTK LATS2 GNAQ DUSP10 WNK1 PTPN22 PTPN1 LATS1 CDKN2D RGS2 PAK2 NCK1 PTPRC PDCD4 HMGCR PRKAR1A CAV1 TAOK3 GGNBP2 IPO7 SH2B3 STK38 GMFB LYN RUBCN INKA1
GO_POSITIVE_REGULATION_OF_PRODUCTION_OF_MOLECULAR_MEDIATOR_OF_IMMUNE_RESPONSE	0.00458845	0.0420177	0.407018	0.330592	1.53455	89	DDX58 RSAD2 SCIMP C17orf99 SEMA7A TRIM6 KMT5B DDX1 CD36 IL18R1 TLR4 HLA-E BCL10 DHX36 FZD5 PTPN22 EXOSC3 SLC7A5 LILRB1 PTPRC TNFSF4 RIF1 DDX21 KIR2DL4 CD74 F2RL1 NOD2 MAP3K7 GPI SASH3 SHLD1 TFRC CD244 NR4A3 B2M CD226 FFAR2 TICAM1 NLRP3 PRKCZ MSH2
GO_INTERLEUKIN_1_BETA_PRODUCTION	0.00470814	0.0430302	0.407018	0.343207	1.5765	81	AIM2 GBP5 IFI16 JAK2 STMP1 CASP1 RIPK2 LGALS9 MNDA MR1 CD36 TLR4 CX3CR1 CCL19 FZD5 CARD17 SUCNR1 INAVA TMEM106A CARD16 ACP5 F2RL1 NOD2 ABCA1
GO_POTASSIUM_ION_HOMEOSTASIS	0.0047449	0.0432823	0.407018	0.522043	1.78792	22	ATP1B3 ATP1B2 KCNMA1 KCNH2 SLC12A8 SLC12A3 ATP1B1 KCNJ10
GO_RESPONSE_TO_AMINO_ACID_STARVATION	0.00476894	0.0434176	0.407018	0.409948	1.67591	45	ATF3 EIF2AK2 NPRL3 CDKN1A SESN3 FAS KPTN SH3GLB1 EIF2S1 DAP MAP3K5 RRAGC BMT2 RRAGD MIOS RNF152 SEH1L RRAGA IMPACT
GO_RESPONSE_TO_INTERLEUKIN_7	0.00490182	0.0445414	0.407018	0.486657	1.76566	28	YBX1 SOCS1 HDGF PDIA3 BTK ATP5F1B
GO_CELL_MATURATION	0.0049764	0.0451322	0.407018	0.297378	1.50209	131	EPB42 FAM210B HES1 TRIM58 AURKA TAL1 CDKN1A C1QA HIF1A OPA1 SCLT1 AGRN PDE3A BTK TYMS DLD RB1 ID2 WASHC5 TFCP2L1 PTBP3 HBZ CCL19 SCARF1 IL15 LRRK2 RXFP2 FZD5 FEM1B AXL TBX6 ANG EPAS1 POU2F2
GO_REGULATION_OF_PHOSPHOPROTEIN_PHOSPHATASE_ACTIVITY	0.00501348	0.0453811	0.407018	0.305934	1.46758	106	PPP2R5B EIF2AK2 LGALS3 JAK2 FKBP1B PPP1R26 PPP2R5A SHOC2 ROCK2 PHACTR2 PPP1R17 PPP1R12A HSP90B1 ROCK1 TIPRL PPP2R5C PPP1R3B PPP1R2 PPME1 CALM2 PPP4R2 PTPRC PPP2R5E ARPP19 ENSA NCKAP1L PPP2R1B PPP6R1 PPP1R8 PTPA ITGA1 PPP2R2A SAG
GO_MYELIN_MAINTENANCE	0.00503482	0.0454355	0.407018	0.581242	1.84294	17	EPB41L3 CLU PTEN MYRF SOD1 SH3TC2 DEGS1
GO_NEGATIVE_REGULATION_OF_CELL_CYCLE_G1_S_PHASE_TRANSITION	0.00503876	0.0454355	0.407018	0.310642	1.48947	103	GFI1B AURKA KLF4 CDK1 CDKN1A FBXO7 KANK2 CDKN2C TFDP1 CCL2 E2F8 PML CARM1 RB1 PTEN CNOT8 GADD45A CDC73
GO_NON_CANONICAL_WNT_SIGNALING_PATHWAY	0.00510829	0.0459459	0.407018	0.292992	1.48035	136	PSME4 PSMC2 WNT11 PSMF1 TCF7L2 DAB2 PSMB9 PSMB8 CDC42 PSME2 PSMD1 PSMB10 MOV10 PSMD6 AP2S1 PSMD5 RNF213 SFRP2 PSME1 PSMA4 PSMD10 FZD5 AP2M1 PSMA2 PSMD12 GPC4 PSMB2 GNG2 PSMD13 PSMD7 TIAM1 PSMD4 PSMA5 GNB1 MLLT3 PSMD14 AP2B1 FZD2 AP2A1 MAP3K7 PSMB1 PSMC3 PSMB6 PSMA3 FZD1 VANGL1 PPP3CA PSMD11 PSMA1
GO_NUCLEOTIDE_BINDING_DOMAIN_LEUCINE_RICH_REPEAT_CONTAINING_RECEPTOR_SIGNALING_PATHWAY	0.00511484	0.0459459	0.407018	0.448743	1.77485	38	UBB UBA52 RIPK2 MAP2K6 BIRC2 TLR4 CYLD PTPN22 INAVA ERBIN OTULIN NOD2 LACC1 TAB2 MAP3K7 SLC46A2 XIAP UBE2N NOD1 ITCH UBC RNF34 TNFAIP3 TRAF6 IKBKG TAB3
GO_ARTERY_MORPHOGENESIS	0.00515569	0.0462248	0.407018	0.435302	1.72588	39	HES1 NPRL3 WNT11 HOXA1 BMPR2 MYLK TGFBR1 ACVRL1 RBPJ NOTCH3 FOXC1 TBX1 EFNB2 LDLR NRP1 LRP1
GO_REGULATION_OF_SODIUM_ION_TRANSMEMBRANE_TRANSPORTER_ACTIVITY	0.00518884	0.0464337	0.407018	0.406727	1.66274	45	STOM NEDD4L YWHAH TESC KIF5B UTRN ATP1B1 HECW2 SCN1B SLMAP KLHL24 WNK1 PRKCE SCN4B
GO_REGULATION_OF_GLUCOSE_IMPORT	0.00520716	0.0465094	0.407018	0.409242	1.67114	46	ERFE ITLN1 RNASEL PRKAG2 SORBS1 STXBP3 PEA15 CREBL2 C2CD5 RAP1A NFE2L2 APPL1 C1QTNF12 ARPP19 MAPK14 OSBPL8 RTN2 CLTCL1 LEP PTPN11 GSK3A PIK3R1 RHOQ HK2
GO_REGULATION_OF_METAL_ION_TRANSPORT	0.00522293	0.0465621	0.407018	0.235808	1.30459	294	STAC CLIC2 SNCA CXCL10 KEL LGALS3 STOM NEDD4L ATP1B3 CACNG6 CRACR2B CXCL11 ATP1B2 KCNH2 UBASH3B FKBP1B JPH4 CCL2 YWHAH PML GALR2 TESC KIF5B UBQLN1 SESTD1 ANO6 MYLK PTEN UTRN EGF OPRD1 ATP1B1 CXCL9 PIK3CG HECW2 SLC30A1 P2RY12 CASR EHD3 TRPV3 SCN1B SLMAP PDE4D ITGB1 GPR35 KLHL24 SUMO1 FMR1 DIAPH1 WNK1 CDK5 PRKCE CCR1 SRI SCN4B LILRB1 YWHAE CALM2 MYO5A SIK1 KCNMB1 EPB41 CAV1 ATG5 KCNA5 PDE4B CAB39 C…
GO_HISTONE_MONOUBIQUITINATION	0.00524889	0.0467052	0.407018	0.480573	1.76564	29	PCGF5 DTX3L UBE2E1 CDC73 LEO1 WAC CUL4B CTR9 RNF20 SKP1 RNF2
GO_CELL_FATE_COMMITMENT	0.00534566	0.0472981	0.407018	0.278244	1.43474	161	CTSL SOX6 GATA1 HES1 FKBP8 OLIG2 TAL1 KLF4 WNT11 SMAD1 OLIG1 SLAMF8 MITF TCF7L2 RAB10 CDC42 PML CASP3 TGFB1I1 TGFBR1 ID2 CDC73 ZNF521 SFRP2 MCL1 LEO1 CYLD ITGB1 NOTCH4 SMAD2 LATS1 CTR9 TBX6 FGFR2 EPAS1 SATB2 RBPJ FGF2 NOTCH3 TBX1 MEF2C
GO_NEGATIVE_REGULATION_OF_RECEPTOR_SIGNALING_PATHWAY_VIA_JAK_STAT	0.00535564	0.0472981	0.407018	0.557636	1.8262	19	PARP14 SOCS1 ADIPOR1 PPP2CA LEPROT CAV1 GGNBP2 SH2B3 PIBF1 SOCS2
GO_NEGATIVE_REGULATION_OF_RECEPTOR_SIGNALING_PATHWAY_VIA_STAT	0.00535564	0.0472981	0.407018	0.557636	1.8262	19	PARP14 SOCS1 ADIPOR1 PPP2CA LEPROT CAV1 GGNBP2 SH2B3 PIBF1 SOCS2
GO_REGULATION_OF_CYCLIN_DEPENDENT_PROTEIN_KINASE_ACTIVITY	0.00534491	0.0472981	0.407018	0.319591	1.49064	90	HERC5 KAT2B CDC6 CDKN1A SRC CDKN1C FBXO7 CDC25A CDKN2C CDK7 CCNI CCNB2 CASP3 PTEN GADD45A CCNA2 CNPPD1 CCNG2 LATS2 CCNH PSMD10 LATS1 CDKN2D PKMYT1
GO_MACROPHAGE_CHEMOTAXIS	0.00537145	0.0473491	0.407018	0.459783	1.76723	34	LGALS3 IL34 SLAMF8 CCL2 SFTPD CSF1R C5 C3AR1 CSF1 MAPK14 PTK2 THBS1 CKLF
GO_CELL_CELL_ADHESION_INVOLVED_IN_GASTRULATION	0.00543792	0.0477565	0.407018	0.709851	1.85756	10	KLF4 IL1RN WNK1 IL10 MBP
GO_MYD88_INDEPENDENT_TOLL_LIKE_RECEPTOR_SIGNALING_PATHWAY	0.00543135	0.0477565	0.407018	0.468033	1.78085	33	UBB IRF7 UBA52 TANK BIRC2 TLR3 UBE2D1 TLR4 CHUK TBK1 UBE2D3 PRKCE CD14 UBE2D2
GO_PRODUCTION_OF_MOLECULAR_MEDIATOR_INVOLVED_IN_INFLAMMATORY_RESPONSE	0.00551589	0.0483512	0.407018	0.361541	1.56972	63	IDO1 GBP5 PRDX2 SLAMF8 SNAP23 BTK CD36 TLR4 VAMP7 SNX4 DUSP10 MYD88 APPL1 CHID1 PDCD4 MAPK14 PLD4 LYN NOD2 SERPINE1 SEH1L LEP
GO_POSITIVE_REGULATION_OF_MONOCYTE_CHEMOTAXIS	0.00558222	0.0488418	0.407018	0.62489	1.85739	14	CXCL10 ANO6 CCR1 PLA2G7 AIF1 SERPINE1 CCR2 MOSPD2
GO_POSITIVE_REGULATION_OF_CYTOKINE_SECRETION	0.00563247	0.0490993	0.407018	0.387258	1.64303	56	IFIH1 DDX58 SRC HAVCR2 LGALS9 SELENOK CSF1R C5 CLEC5A IFNGR1 CLEC4E CLEC6A LRRK2 FZD5 CLEC9A IL10 CD14 AIF1 IL1RL1 PANX1 DHX9 HTR2B SCAMP5 GLMN
GO_SIGNAL_TRANSDUCTION_INVOLVED_IN_G2_DNA_DAMAGE_CHECKPOINT	0.00562216	0.0490993	0.407018	0.638043	1.84563	13	DTL BABAM1 BRCC3 CDC14B CHEK1 UIMC1 RINT1
GO_CELL_COMMUNICATION_BY_ELECTRICAL_COUPLING	0.00564867	0.0491497	0.407018	0.512681	1.75585	22	ATP1B2 FKBP1B ATP1B1 PDE4D SRI CALM2 CAV1 RYR2 ANK3 GJB6 PRKACA CALM3 CALM1 ATP1A1 SLC8A1 CAMK2D
GO_RESPONSE_TO_TEMPERATURE_STIMULUS	0.0057081	0.0495753	0.407018	0.263195	1.39966	194	STAC GMPR MYOF CXCL10 DNAJA1 CDKN1A DNAJC7 BAG1 HSP90AA1 HMOX1 SLU7 UCP2 IER5 DNAJA2 DNAJA4 EIF2B3 TFEC EIF2S1 HDAC2 TGFB1I1 AKT1S1 RANBP2 PTGES3 TRPV3 DHX36 HSPH1 SUMO1 PDCL3 GCLC PCSK1N SOD1 YWHAE CD14 DNAJB4 WDR47 PSIP1 FKBP4 ATP2B1 EIF2B2 NUP37 LYN DNAJC2 THBS1 CHORDC1 DNAJC3 NUP54 BAG4 TPR SEH1L HTR2B NUP58 NGFR PRKAA1 HSPA1L HSP90AA4P METRNL NUP133 HSPA8 RPA3 NUP62 NFE2L1 ADM HSPA2 SIRT1 NU…
GO_AMYLOID_BETA_CLEARANCE	0.00577258	0.0500432	0.407018	0.450022	1.6926	32	RAB11A CLU MSR1 CD36 RAB5A IFNGR1 ROCK1 PICALM MME MARCO HMGCR CYP51A1 LDLR LRP1
GO_ONE_CARBON_COMPOUND_TRANSPORT	0.00580973	0.0502728	0.407018	0.708248	1.85337	10	SLC14A1 CA2 RHAG AQP1 AQP10
GO_INTERLEUKIN_35_MEDIATED_SIGNALING_PATHWAY	0.00585206	0.0505464	0.407018	0.660753	1.79926	11	STAT1 JAK2 IL12A EBI3 STAT3 IL27RA STAT4 IL6ST JAK1 IL12RB2
GO_REGULATION_OF_SISTER_CHROMATID_SEGREGATION	0.00589338	0.0507976	0.407018	0.33923	1.55823	81	CDC6 DLGAP5 DYNC1LI1 BUB1 CDC27 FEN1 CENPF NDC80 CDC20 CDCA5 WAPL RB1 CUL3 BUB1B HECW2 CENPE CDC16 RIOK2 NIPBL RAD21 ATRX BECN1 ZW10 TPR CDC23 PSMG2 NSMCE2
GO_UBIQUITIN_RECYCLING	0.00590269	0.0507976	0.407018	0.704977	1.84481	10	PLAA UBE2K TRIM6 PINK1
GO_MUSCLE_STRUCTURE_DEVELOPMENT	0.00591474	0.0508086	0.407018	0.21639	1.25366	485	SOX6 ATF3 XK TMOD1 YBX3 SDC1 YBX1 MYOF HES1 CXCL10 KEL MRAS MBNL3 NLN CDK1 CD9 GPX1 PDLIM1 CAMK1 FOXO4 PIM1 RBM38 CAPN2 NEURL1 TCF7L2 UCHL1 VAMP5 MTPN CENPF CDC42 ASB2 TRIP4 CMTM5 MEIS1 HIRA KMT5B CASP3 XIRP2 MYLK PDLIM5 TMOD3 RB1 PTEN SETD3 UTRN CHUK CREB1 BNIP2 TGFBR1 ID2 MAP3K5 CXCL9 PTGFRN FXR1 BTBD1 AFG3L2 ITGB1 SAP30 SCGB3A1 MYO18B ZBTB42 SOD2 CDK5 HBEGF LMOD1 PAK1 SRI CACYBP SERP1 QKI TNNI…
GO_SENSORY_PERCEPTION	0.00593951	0.0509286	0.407018	-0.284105	-1.3778	369	TUB REEP6 PRCD CACNB3 LAMC3 SCNN1D MC1R TRPV1 CRYGS ADORA2A WNT10B CEMIP NLGN2 PDE6B LRIG2 TSPEAR WFS1 RDH5 ATP8B1 CRYGN ITPR3 PHF24 TMEM150C GABRR2 GRAP OR10G2 CA6 FABP5 BBS5 SLC6A3 SFRP5 AOC2 BBS4 MECP2 HSF4 PNOC TAS2R60 OR52N4 PRPH2 PENK RDH10 FSCN2 GNAL ARR3 CEP250 KCNA2 NXNL2 OR6N1 TAS2R4 CACNA1F ASIC3 RPL38 TACSTD2 TRPM5 SLC24A1 COL4A3 MARVELD2 LUM ABCC6 GJC3 MTOR RGS9BP LRTOMT TAS2R5 TMIE …
GO_REGULATION_OF_INFLAMMATORY_RESPONSE	0.00595563	0.0509742	0.407018	0.242704	1.35434	305	IDO1 TNFAIP6 KRT1 SNCA TGM2 USP18 GBP5 KLF4 GPX1 JAK2 PIK3AP1 ALOX15 CASP1 SEMA7A TLR7 SLAMF8 HLA-DRB1 ZBP1 BTK TYRO3 HGF ACOD1 ANXA1 BIRC2 TLR3 RB1 MCPH1 NDFIP1 TLR4 VAMP7 PDE2A CTSC TBC1D23 HLA-E PIK3CG SNX4 AOAH TNIP1 SHARPIN DUSP10 CYLD MYD88 OSMR CASP5 IL15 LRRK2 PBK FANCA SYT11 SOD1 VPS35 SUCNR1 PPARA IL10 APPL1 CHID1 PTPRC PDCD4 C1QTNF12 PLA2G7 MAPK14 TNFSF4 RICTOR PLD4 CASP4 ACP5 OTULIN L…
GO_EPHRIN_RECEPTOR_SIGNALING_PATHWAY	0.00605704	0.0517482	0.407018	0.342192	1.55789	76	SRC CDC42 ACTR3 EPHB2 ARPC5 ARPC3 ITSN1 ROCK2 AP2S1 EFNB1 ROCK1 ACTR2 ARPC2 AP2M1 PAK1 TIAM1 NCK1 SS18 RBPJ EFNB2 AP2B1 PTK2 AP2A1 LYN GRIN1 PSEN2 SDCBP PTPN11 VAV2 NCSTN WASL MMP9 CRK APH1A NCK2
GO_CELLULAR_IRON_ION_HOMEOSTASIS	0.0061054	0.052067	0.407018	0.364829	1.57165	61	ABCG2 TFR2 ALAS2 NCOA4 CUL1 HIF1A ERFE HMOX1 ACO1 FTL NDFIP1 FBXL5 SLC40A1 IREB2 SRI SOD1 SKP1
GO_CELLULAR_KETONE_METABOLIC_PROCESS	0.00612266	0.05212	0.407018	0.25961	1.38563	209	IDO1 PDK4 KYNU PSME4 ADIPOR1 DHRS9 PSMC2 INSIG1 HAGH OAZ1 COQ2 GPD2 PSMF1 ODC1 PANK2 ERFE PSMB9 PSMB8 PSME2 PRKAG2 ANXA1 PSMD1 PSMB10 SLC7A11 PSMD6 PSMD5 AZIN1 PSME1 LPGAT1 CYP4F2 PSMA4 PSMD10 PRKCE PSMA2 COQ5 PSMD12 ACACB PSMB2 COQ10B PPARA PDP1 PSMD13 CYP4F12 PSMD7 INSIG2 HMGCR PSMD4 PSMA5 CAV1 GLO1 PSMD14 REST EIF6 PIBF1 CD74 NDUFA9 PSMB1 STARD4 PSMC3 PSMB6 PSMA3 PSMD11 ELOVL5 PSMA1 KYAT3 AKR1…
GO_CELLULAR_RESPONSE_TO_ABIOTIC_STIMULUS	0.00623655	0.0529938	0.407018	0.241187	1.32535	272	YBX3 BCL2L1 IFI16 CDKN1A WNT11 CASP1 CDC25A TLR7 MCOLN1 MTPN TANK FAS IRF1 POLK AQP1 PKD1L3 EIF2S1 TLR3 CASP3 MYLK PTEN TLR4 NAMPT PDE2A GADD45A SLC2A1 PPID SFRP2 TNFRSF8 BCL10 USP47 DHX36 MYD88 AQP10 CASP5 GCLC FMR1 RHBDD1 CUL4B PBK SDE2 LRRC8D NIPBL MME GOT1 ERCC4 CHEK1 GRB2 MAPK14 CARD16 GNB1 RAD51 REST XRCC5 CAB39 N4BP1 NUCKS1 MICU1 TSPYL5 HYAL3 POLD3 LIG4 TENT2 SAG METAP2 MAP3K2 INTS7 BAK1 Z…
GO_MITOTIC_METAPHASE_PLATE_CONGRESSION	0.00629515	0.0533883	0.407018	0.402321	1.66128	47	KIFC1 RAB11A CDCA8 CHMP5 NDC80 CDCA5 CHMP2B KPNB1 CUL3 VPS4B CENPE NUF2 KIF18A BECN1 PIBF1 ZW10 SEH1L CDC23 NUP62 KIF2C AURKB RMDN1 CHMP1A CHMP2A CHMP4B
GO_RESPONSE_TO_PROTOZOAN	0.00630561	0.0533883	0.407018	0.504722	1.76645	24	GBP4 BATF2 GBP2 GBP6 ARG1 PF4 MYD88 IL10 LYST IL12A IRF4
GO_POSITIVE_REGULATION_OF_PEPTIDASE_ACTIVITY	0.00632779	0.05348	0.407018	0.273014	1.42685	168	TNFSF10 AIM2 SNCA PSME4 IFI16 JAK2 BEX3 CASP1 RIPK2 AKIRIN2 FIS1 BCL2L13 PSME2 TANK LGALS9 FAS PML PINK1 HIP1 ANP32B ROCK2 DAP CLPX MAP3K5 SFRP2 BCL10 PSME1 TNFSF15 NDUFA13 ARRB1 PICALM CTSH ADRM1 ARL6IP5 APAF1 SENP1 UACA MAPK14 DAPK1 CAV1 PSMD14 REST
GO_MYELOID_LEUKOCYTE_MIGRATION	0.00636884	0.05353	0.407018	0.267327	1.40484	181	CCL23 CXCL10 LGALS3 PTPRO CD9 CXCL11 IL34 MPP1 XG PPBP SLAMF8 CCL2 SFTPD ANXA1 CSF1R ANO6 C5 PF4 C3AR1 SRP54 CSF1 CX3CR1 CXCL9 PIK3CG CD99 P2RY12 PDE4D CCL19 MCU CCR1 CCL8 DNM1L SWAP70 PLA2G7 MAPK14 NCKAP1L PDE4B PPIB CD74 PTK2 LYN PF4V1 AIF1 ITGA1 THBS1 S100A12 CKLF PRTN3 SERPINE1 CCR2
GO_NUCLEOSIDE_PHOSPHATE_BIOSYNTHETIC_PROCESS	0.00637911	0.05353	0.407018	0.248586	1.34786	231	IDO1 PARP9 CMPK2 PDK4 KYNU GUK1 NMNAT3 RRM2 PANK2 ACSL5 PNP HAAO PRKAG2 ATP5F1E TYMS DLD ACSL4 ACOT7 ATP5F1B PINK1 NAMPT PPT1 ACSBG1 TK1 NADK2 PARP10 PAPSS2 TBPL1 ACSL6 PANK3 HACD1 ELOVL3 LHPP PAPSS1 PDHB GUCY1A1 ATP5MGL DCK SCD5 ACACB PRPSAP2 RAD50 ACSL3 ADCY10 RRM2B PDP1 GUCY1B1 PDHX ELOVL7 ATP5MC3
GO_POSITIVE_REGULATION_OF_MAP_KINASE_ACTIVITY	0.00636604	0.05353	0.407018	0.257031	1.38101	226	DUSP5 EIF2AK2 CDK1 UBB PRDX2 IL34 SRC JAK2 PIK3R6 UBA52 RIPK2 GADD45B DUSP6 CD24 MAP2K6 AVPI1 HGF IGFBP6 C5 TLR4 EGF TGFBR1 GADD45A MAP3K5 PIK3CG PEA15 PDGFC CCL19 LRRK2 FZD5 ARRB1 PAK1 PTPN1 PBK MAP4K5 ADAM9 SOD1 PIK3CB GNG3 TIAM1 PTPRC PDCD10 PDGFA INAVA MAPK14 TNIK FRS2 FGF2 KRAS LAMTOR3 TAOK3 MAP4K3 CD74 NOD2 MAP3K6 ITGA1 TAB2 TAOK1 ZEB2 MAP3K7 THBS1 BRAF S100A12 ADRA2A MAP3K2
GO_REGULATION_OF_RESPONSE_TO_OXIDATIVE_STRESS	0.0063675	0.05353	0.407018	0.332054	1.51462	78	GCH1 GPX1 SESN3 FBXO7 MCTP1 HIF1A NCOA7 HGF PINK1 UBQLN1 OXR1 MAPKAP1 SLC7A11 CD36 TLR4 MCL1 PSAP NFE2L2 LRRK2 SOD2 SOD1 IL10 VNN1
GO_MONOVALENT_INORGANIC_CATION_HOMEOSTASIS	0.00643392	0.0538941	0.407018	0.295935	1.46991	123	PDK4 SLC4A1 RAB38 CA2 NEDD4L ATP1B3 CXorf21 ATP1B2 KCNMA1 KCNH2 SLAMF8 SLC9A9 ATP6V1E1 RAB39A SLC12A8 ATP6V1D ATP5F1B VPS33A SLC12A3 ATP1B1 PPT1 KCNJ10 CLIC4 CLCN3 CYP4F2 LRRK2 DMXL2 ATP6V1C1 SNX5 CYP4F12 ATP6V1B2 SPX ATP6AP2 ATP6V1H KCNA5 RAB20 SLC12A2 UBE3A LACC1 RAB7A SLC4A8
GO_RECEPTOR_INTERNALIZATION	0.00648217	0.0542019	0.407018	0.318829	1.49386	92	SNCA MX1 CD9 MKLN1 GRK3 MX2 CD36 ANKRD13A EGF RAB5A CACNG8 ITGB1 FMR1 ARRB1 AP2M1 PICALM SCYL2 EPS15 LILRB1 RAB31 ARC GRB2 ITGB3 CAV1 TBC1D5 EFNB2 AP2B1 GTF2H2 ARF1 SAG SDCBP UBQLN2 LRP1 HTR2B DRD3 TFRC CACNG4 GSG1L RAMP1 MTMR2 CLTC ADM AHI1 ATAD1
GO_LEUKOCYTE_MEDIATED_CYTOTOXICITY	0.00652046	0.0543728	0.407018	0.306199	1.4472	95	TSTA3 SERPINB9 HAVCR2 PIK3R6 PRDX1 ARG1 LGALS9 MR1 VAMP7 CTSC HLA-E HLA-B RAB27A CTSH LILRB1 PTPRC AP1G1 GZMB KIR2DL4 CTSG F2RL1 NECTIN2 CEBPG SLAMF7 LEP LYST IL12A B2M HPRT1 CD226 RASGRP1 IL18RAP ELANE AZU1 CRK IL12RB1
GO_REGULATION_OF_ESTABLISHMENT_OF_PROTEIN_LOCALIZATION_TO_MITOCHONDRION	0.00652566	0.0543728	0.407018	0.334929	1.50198	72	BNIP3L DNAJA1 TFDP1 RHOU YWHAH ABLIM3 SH3GLB1 PINK1 YWHAZ UBE2D3 LRRK2 FZD5 LEPROT YWHAB YWHAE GZMB PARL E2F1 ATG13 YWHAQ BAG4 YWHAG SIAH3 PRKAA1 HSPA1L GSK3A PMAIP1 PPP3R1 LMAN1
GO_PIGMENT_METABOLIC_PROCESS	0.00658611	0.0546833	0.407018	0.380257	1.62176	58	BLVRA SLC25A39 FECH BLVRB SRRD HMBS ALAS2 HMOX1 PGRMC1 UROD SLC7A11
GO_REGULATION_OF_NUCLEAR_DIVISION	0.00657673	0.0546833	0.407018	0.275646	1.42941	163	MAD2L1BP AURKA KIF11 CDC6 SMPD3 DLGAP5 DYNC1LI1 BUB1 CDC27 CHMP5 CENPF CDC42 NDC80 CDC20 PDE3A CDCA5 RB1 CHMP2B CUL3 EGF BUB1B VPS4B HECW2 KIF20B DRG1 CENPE CDC16 CDC14B PKMYT1 RIOK2 NIPBL RAD21 LIF NEK2 CHEK1 PRKAR1A ATRX CEP97 HORMAD1 BECN1 ZW10 UBXN2B TPR CDC23 PSMG2 NSMCE2 DRD3 SMC5 CCSAP UBE2B NUP62 PHIP PDGFRB NSFL1C NFE2L1 ANLN NEK6 CDKN1B AURKB PTTG2 CALR IK CHMP1A SLF1 CHMP2A CHMP4B
GO_ENDOSOME_TO_PLASMA_MEMBRANE_PROTEIN_TRANSPORT	0.00660416	0.0547367	0.407018	0.631701	1.77211	12	ZDHHC2 RAB11A RAB8A VPS35
GO_NEGATIVE_REGULATION_OF_CELL_KILLING	0.00664282	0.054904	0.407018	0.503421	1.72414	22	SERPINB9 HAVCR2 LGALS9 HLA-E HLA-B LILRB1 PTPRC KIR2DL4
GO_NOTOCHORD_DEVELOPMENT	0.00664763	0.054904	0.407018	-0.650447	-1.69829	12	TEAD2 NOG GLI1 ID3 COBL EFNA1 CRB2
GO_PEPTIDYL_TYROSINE_DEPHOSPHORYLATION	0.00668667	0.0551299	0.407018	0.321166	1.48576	86	DUSP5 PTPRO PTP4A2 CDC25A UBASH3B DUSP6 DUSP11 MDP1 DUSP3 PALD1 PTEN PTPRA PTPN12 DNAJC6 ACP1 DUSP10 PTPN22 PTPN1 CDC14B PTPRC PTPN4 MTMR6 MTM1 PTPN9 EYA2 PTPRF PTPRN2
GO_SEX_DIFFERENTIATION	0.00671696	0.055283	0.407018	0.270151	1.43862	197	GATA1 TNFSF10 YBX3 SDC1 LHFPL2 PBX1 UBB BCL2L1 SRC IDH1 NCOA4 LFNG CSDE1 HMGB2 CBX2 TYRO3 ING2 TLR3 CASP3 HSD17B4 TGFBR1 HMGCS1 ARID4A RAB13 KDM5A TMF1 SFRP2 ARID4B NASP RXFP2 ARRB1 DMRTC1B EIF2S2 FANCA TIPARP SOD1 PCYT1B NIPBL AXL ANG PTX3 CST3 PRDX4 RHOBTB3 KIF18A ATRX FOXC1 BIK FKBP4 EIF2B2 FOXO3 HYAL3 UBE3A NRIP1 NCOA1
GO_NEGATIVE_REGULATION_OF_ATP_METABOLIC_PROCESS	0.00678695	0.0557617	0.407018	0.502835	1.75985	24	SNCA SLC4A1 FBP1 PFKFB1 DNAJC15 PPARA
GO_INTESTINAL_EPITHELIAL_CELL_DIFFERENTIATION	0.00681547	0.0558017	0.407018	0.612745	1.86161	15	CDKN1A SRC C1GALT1 HIF1A TYMS YIPF6 KLF5
GO_NEGATIVE_REGULATION_OF_WNT_SIGNALING_PATHWAY	0.00680577	0.0558017	0.407018	0.271894	1.4304	177	SIAH2 PSME4 PTPRO PSMC2 WNT11 PSMF1 TCF7L2 DAB2 PSMB9 PSMB8 PSME2 IGFBP6 PSMD1 PSMB10 KLHL12 RBMS3 PSMD6 PSMD5 CUL3 RNF213 SFRP2 PSME1 LATS2 CYLD PSMA4 PSMD10 AMFR SCYL2 PSMA2 PSMD12 LATS1 STK3 PSMB2 TMEM170B PSMD13 PSMD7 HMGXB4 TLE6 MAPK14 PSMD4 PSMA5 VGLL4 CAV1 TAX1BP3 MLLT3 PSMD14 HIC1 FOXO3 PSMB1 PSMC3 PSMB6 PSMA3 CSNK1A1 FZD1 RBX1 CTNND1 PSMD11 CSNK1A1L PSMA1 LRP1 G3BP1 STK4
GO_OLIGODENDROCYTE_DIFFERENTIATION	0.00683485	0.0558634	0.407018	0.323268	1.47833	80	SOX6 HES1 OLIG2 CD9 IL34 OLIG1 CDKN2C CLU CNP EIF2B3 HDAC2 PTEN TNFRSF21 ID2 KCNJ10 DUSP10 MYRF CDK5
GO_POSITIVE_REGULATION_OF_INTERLEUKIN_1_PRODUCTION	0.00702037	0.0572804	0.407018	0.377372	1.58307	52	AIM2 IFI16 JAK2 HAVCR2 STMP1 CASP1 RIPK2 LGALS9 MNDA HDAC2 TLR4 CCL19 FZD5
GO_PROTEIN_AUTOUBIQUITINATION	0.00708133	0.0576779	0.407018	0.341403	1.50114	68	TRIM58 DTX3L RNF11 RNF10 TRIM21 RNF187 UBE2A TRIM71 CUL3 RNF13 RNF213 UBE2D3 RNF19B KLHL24 AMFR LRRK2 RNF208 OBI1 UBE2D2
GO_AGING	0.00714601	0.0581045	0.407018	0.249414	1.35838	245	CISD2 YBX1 KYNU CDK1 CDKN1A SERPING1 CAT FOXO4 C1QA ARG1 CGAS PNPT1 NEK4 MBD2 OPA1 POLB TYMS DLD PML CNP ING2 EIF2S1 CARM1 PTEN ARG2 CREB1 NAMPT CTSC LIMS1 ID2 TFCP2L1 PDE4D VASH1 NFE2L2 RAD54L AMFR IL15 LRRK2 GCLC SOD2 PICALM CACYBP SERP1 SOD1 MME IL10 PDCD4 APAF1 KCNMB1 HMGCR CHEK1 GRB2 MAPK14 MORC3 BCL2A1 TIMP1 KRAS KIR2DL4 ATP2B1 SLC12A2 FOXO3 P2RY1 MPO SERPINE1 SEC63 PAX2 BAK1 LEP PPP3CA ZMP…
GO_CELLULAR_RESPONSE_TO_EXOGENOUS_DSRNA	0.0071814	0.0581618	0.407018	0.611343	1.85735	15	IFIH1 DDX58 IFIT1 RALB CGAS TLR3
GO_NEGATIVE_REGULATION_OF_NF_KAPPAB_TRANSCRIPTION_FACTOR_ACTIVITY	0.00719508	0.0581618	0.407018	0.335822	1.53916	77	AIM2 KLF4 PRDX2 TMIGD3 TRIM21 CAT HAVCR2 TAX1BP1 ACOD1 MTURN ADORA3 CHUK DAP PARP10 CYLD PSMD10 ARRB1 IL10 PELI1 ERBIN BRMS1 OTULIN G3BP2 CYP1B1 UFL1 NLRC5
GO_POSITIVE_REGULATION_OF_PROTEIN_BINDING	0.0071728	0.0581618	0.407018	0.338743	1.54219	76	DTX3L SPTA1 PLCL2 MARK3 RALB RIPK2 TCF7L2 LFNG ANXA2 PPP2CA BAMBI CLDN5 AMFR PPP2CB LRRK2 ARRB1 CDK5 STK3 MAPRE1 TIAM1 EPB41 CAV1 USP33 ADD2 NRP1 LRP1 STK4 NVL B2M PLXND1 TICAM1 RAMP1 MMP9
GO_REGULATION_OF_AUTOPHAGOSOME_ASSEMBLY	0.00720239	0.0581618	0.407018	0.438086	1.70753	36	NPRL3 PIP4K2A ADPRH RALB SH3GLB1 PINK1 RAB5A SCFD1 LRRK2 FEZ2 RAB3GAP1 MTM1 IFT88 UBQLN2
GO_OLFACTORY_LOBE_DEVELOPMENT	0.00727288	0.0586306	0.407018	0.6093	1.85114	15	ATF5 SEMA7A CSF1R ID2 AGTPBP1 LRRK2 EXT1
GO_NEGATIVE_REGULATION_OF_MYELOID_CELL_DIFFERENTIATION	0.0073044	0.0587842	0.407018	0.34112	1.53187	73	TAL1 GPR137B LRRC17 UBASH3B FBN1 MEIS1 C1QC LILRB4 MAFB TRIB1 TLR3 PF4 TLR4 CDC73 LEO1 CTR9 LILRB1 NCAPG2
GO_ESTABLISHMENT_OF_BLOOD_BRAIN_BARRIER	0.00735313	0.058983	0.407018	-0.699591	-1.74924	10	TRPV1 LSR MXRA8 WNT7B WNT7A
GO_METAPHASE_ANAPHASE_TRANSITION_OF_CELL_CYCLE	0.00735411	0.058983	0.407018	0.378349	1.61363	58	CDC6 DLGAP5 DYNC1LI1 BUB1 CDC27 CENPF NDC80 CDC20 RB1 CUL3 BUB1B HECW2 CENPE CDC16 RIOK2 RAD21 ZW10 TPR CDC23 PSMG2 NSMCE2
GO_POSITIVE_REGULATION_OF_PROTEIN_SERINE_THREONINE_KINASE_ACTIVITY	0.00739985	0.059249	0.407018	0.240022	1.34307	299	DUSP5 EIF2AK2 SNCA CDK1 CDC6 UBB PRDX2 CAMK1 IL34 SRC JAK2 RALB PIK3R6 UBA52 RIPK2 GADD45B DUSP6 CD24 MAP2K6 AVPI1 HGF CSF1R IGFBP6 C5 SYAP1 TLR4 EGF TGFBR1 GADD45A MAP3K5 PIK3CG PPP2CA PEA15 PDGFC CCL19 PSMD10 LRRK2 FZD5 ARRB1 PAK1 PTPN1 PBK MAP4K5 ADAM9 STK3 SOD1 CAB39L PIK3CB CALM2 GNG3 TIAM1 PTPRC PDCD10 PDGFA INAVA MAPK14 ALS2 TNIK FRS2 FGF2 KRAS LAMTOR3 TAOK3 CAB39 MAP4K3 HIGD1A ADAM17 CD74…
GO_CYTOSKELETON_DEPENDENT_CYTOKINESIS	0.00746438	0.0596645	0.407018	0.304107	1.43556	93	SEPTIN4 RHOC SEPTIN11 KIF4A KIF23 CHMP5 ACTR3 KLHDC8B TRIM36 ROCK2 CHMP2B VPS4B WASHC5 USP8 SPAST ROCK1 ACTR2 JTB SPIRE1 KIF20B
GO_DEFENSE_RESPONSE_TO_GRAM_POSITIVE_BACTERIUM	0.00753394	0.0601186	0.407018	0.351884	1.51911	62	GBP4 GBP2 HAVCR2 GBP6 RNASE3 RIPK2 FCN2 HMGB2 MR1 CD36 HLA-E TBK1 MYD88 MPEG1 ANG ACP5 ADAM17 CTSG TNFSF8
GO_POSITIVE_REGULATION_OF_INTRACELLULAR_PROTEIN_TRANSPORT	0.00757203	0.0603204	0.407018	0.256159	1.34781	172	ZDHHC2 PPM1A STOM CDK1 CAMK1 JAK2 JUP OAZ1 TFDP1 RHOU TCF7L2 FIS1 YWHAH CDC42 TMEM30A ABLIM3 SH3GLB1 KIF5B PINK1 ANP32B YWHAZ UBE2D3 C2CD5 CDH1 KIF20B FZD5 CDK5 LEPROT PAK1 GAS6 GTSE1 YWHAB YWHAE RIOK2 PDCD10 GZMB MAPK14 PCM1
GO_POSITIVE_REGULATION_OF_TRANSCRIPTION_REGULATORY_REGION_DNA_BINDING	0.00762409	0.0606327	0.407018	0.563848	1.78778	17	KLF4 TRIM6 RB1 GTF2B NIBAN2 FOXC1 LAMTOR5
GO_CORTICAL_ACTIN_CYTOSKELETON_ORGANIZATION	0.00766938	0.0608902	0.407018	0.435105	1.72091	38	EPB41L3 KIF23 ARF6 ROCK2 RAB13 FMNL2 ROCK1 CDK5 VIL1 PLEK EPB41 NCKAP1 NCKAP1L EPB41L1 RHOQ ANLN CALR DLG1 EPB41L2 PDCD6IP AKAP11
GO_VESICLE_MEDIATED_TRANSPORT_BETWEEN_ENDOSOMAL_COMPARTMENTS	0.00772829	0.0612548	0.407018	0.412812	1.63534	41	RILP SNX3 SRC DAB2 RDX PIK3C3 RAB5A SNX16 SNX12 RAB21 CHMP3 DNAJC13 BECN1 RAB7A ANKRD27 STX8 LMTK2 EEA1 MTMR2 CORO1A
GO_PURINE_CONTAINING_COMPOUND_CATABOLIC_PROCESS	0.00776548	0.0613434	0.407018	0.411137	1.65215	43	SAMHD1 NUDT4 GPX1 PNP ACOT7 PDE2A PDE4A PDE4D NT5C2 NUDT9 PDE4B DPYD ADA2 AOX1 HPRT1 NUDT10 NUDT1 PDE5A ACAT1 NUDT18 NUDT15
GO_REGULATION_OF_RECEPTOR_MEDIATED_ENDOCYTOSIS	0.00776384	0.0613434	0.407018	0.319528	1.46122	80	BMP2K CLU ARF6 DAB2 SGIP1 MKLN1 ANXA2 CD2AP HIP1 ANKRD13A EGF PPT1 DNAJC6 CCL19 FMR1 ARRB1 PICALM SCYL2 SYT11 RAB21 PIK3CB SMAP1 ARC ITGB3 TBC1D5 EFNB2 AP2A1 ARF1 SERPINE1 SDCBP UBQLN2 DRD3 B2M GSG1L WASL MTMR2 AHI1 ATAD1
GO_REGULATION_OF_CELL_MORPHOGENESIS	0.00781953	0.0616671	0.38073	0.221476	1.26563	417	XK DOCK1 EPB42 GBP1 ZRANB1 KEL EPB41L3 RHOBTB1 SPTA1 NEDD4L PTPRO RHOC KNDC1 GNA12 RAB11A SRC DMTN FGD4 SPARC TRAK2 PLAA CDC42EP4 SEMA7A HEXB RHOU ARMCX5-GPRASP2 BMPR2 CCL2 LIMK1 YWHAH MKLN1 OPA1 CDC42 SHTN1 EPHB2 RDX ANXA1 CSF1R EPS8 OLFM1 CUX1 MOV10 DPYSL2 NIN PDLIM5 S100A10 PTEN VAMP7 ARHGAP18 LIMS1 PRPF40A CPNE6 BRWD3 HECW2 NEDD9 FMNL2 SKIL DHX36 BAMBI ACTR2 LRRK2 ARPC2 GOLGA4 DIAPH1 CDK5 STR…
GO_NEGATIVE_REGULATION_OF_DNA_BINDING	0.00788973	0.0618636	0.38073	0.410469	1.64947	43	GATA1 SP100 IFI16 JAK2 RSF1 HMOX1 HDAC2 ILRUN ID2 SUMO1 SRI ERCC4 NEK2
GO_NEGATIVE_REGULATION_OF_NATURAL_KILLER_CELL_MEDIATED_IMMUNITY	0.00788583	0.0618636	0.38073	0.583062	1.80435	16	SERPINB9 HAVCR2 LGALS9 HLA-E HLA-B LILRB1 KIR2DL4
GO_NEGATIVE_REGULATION_OF_PROTEIN_BINDING	0.00789693	0.0618636	0.38073	0.309214	1.44224	90	IFIT2 CCL23 IFIT1 AURKA CDKN1A DNAJB2 CAMK1 RALB DAB2 EIF2S1 ITGA4 CARM1 CTSZ ROCK1 LRRK2 PPARA IL10 STYX CARD16 CAV1 STMN1
GO_REGULATION_OF_DENDRITIC_SPINE_DEVELOPMENT	0.00789655	0.0618636	0.38073	0.337388	1.48886	69	CAMK1 NEURL1 ARF6 ARMCX5-GPRASP2 OPA1 HDAC2 ITSN1 PDLIM5 PTEN CPEB3 C21orf91 DHX36 ACTR2 LRRK2 FMR1 CDK5 DNM1L TIAM1 ARC ZDHHC15 MEF2C ADAM10 UBE3A ARF1
GO_DEOXYRIBONUCLEOSIDE_MONOPHOSPHATE_METABOLIC_PROCESS	0.00793276	0.0620407	0.38073	0.645932	1.7589	11	GUK1 NT5M TYMS TK1 DCK
GO_NEGATIVE_REGULATION_OF_CELL_JUNCTION_ASSEMBLY	0.00794584	0.0620407	0.38073	0.490879	1.7535	26	SRC DMTN ROCK2 PTEN ARHGAP6 ROCK1 ACVRL1 PTK2 THBS1 LRP1 DLC1 MMP14 CLASP2
GO_NEGATIVE_REGULATION_OF_CATABOLIC_PROCESS	0.00798732	0.0622615	0.38073	0.23577	1.29912	278	TENT5C YBX3 YBX1 SNCA RILP SLC4A1 USP25 LAMP3 FBP1 SNX3 TENT5B YOD1 PSMF1 GABARAPL2 PFKFB1 HMOX1 HGF PML ANXA2 PINK1 F8A3 DAP NAMPT TENT5A PIK3CG SCFD1 AZIN1 MCL1 EIF4G2 PIK3CA ROCK1 DHX36 MYD88 WAC BAG6 PDCL3 LRRK2 FMR1 FEZ2 MGAT3 PTPN22 UCHL5 PBK SNX12 CSNK2A1 SYNCRIP VPS35 ACACB CTSA PPARA USP14 IL10 STYX CST3 HP PAIP1 ERLEC1 PARN HMGCR SENP1 MAPK14 CYP51A1 TIMP1 MTM1 N4BP1 PTK2 FURIN RIC1 MAP…
GO_CELLULAR_RESPONSE_TO_DRUG	0.0080066	0.0623088	0.38073	0.362893	1.5508	57	AIM2 MT2A FBP1 KCNH2 SLAMF8 UCHL1 TLR3 PDE2A PDE4A PPP1R12A RAP1A NFE2L2 GAS6 PDE4B REST MEF2C NCOA1 RAP2A PPP3CA RAP1B PRNP TFRC
GO_LINOLEIC_ACID_METABOLIC_PROCESS	0.00807247	0.0627179	0.38073	0.582548	1.80276	16	FADS1 FADS2 ALOX15 ELOVL3 PNPLA8 ELOVL5
GO_POSITIVE_REGULATION_OF_PROTEIN_LOCALIZATION_TO_NUCLEUS	0.00813362	0.0630891	0.38073	0.341796	1.55523	75	PARP9 DTX3L CDK1 SRC JAK2 JUP CD2AP LARP7 CDH1 CCT5 CCT8 GTSE1 LIF MAPK14 CCT2 TPR LEP MCRS1 CCT6A NGFR TFRC LAMTOR5 UBR5 PIK3R1
GO_CHLORIDE_TRANSPORT	0.00817025	0.0632691	0.38073	0.339983	1.48489	67	CLIC2 SLC4A1 ANO2 CA2 BEST3 SLC17A7 SLC1A4 APOL1 SLC12A8 ANO6 GABRE SLC12A3 CLIC1 CLIC4 CASR CLCN3
GO_POSITIVE_REGULATION_OF_RECEPTOR_RECYCLING	0.00818972	0.0633159	0.38073	0.622757	1.80141	13	SNCA ANXA2 VAMP3 NSF EPS15
GO_REGULATION_OF_CHROMOSOME_SEPARATION	0.00838486	0.0647185	0.38073	0.358673	1.56276	64	CDC6 DLGAP5 DYNC1LI1 BUB1 CDC27 CENPF NDC80 CDC20 RB1 CUL3 BUB1B HECW2 CENPE CDC16 CSNK2A1 RIOK2 RAD21
GO_DETECTION_OF_STIMULUS_INVOLVED_IN_SENSORY_PERCEPTION_OF_PAIN	0.00840638	0.0647786	0.38073	-0.578992	-1.64694	17	CACNB3 TRPV1 PHF24 ASIC3 MMP24 NTSR1 ADORA1
GO_REGULATION_OF_PRODUCTION_OF_MOLECULAR_MEDIATOR_OF_IMMUNE_RESPONSE	0.00843452	0.0648894	0.38073	0.294577	1.464	125	DDX58 RSAD2 SCIMP C17orf99 SEMA7A ARG1 CGAS TRIM6 BST2 HMOX1 BTK KMT5B TLR3 DDX1 CD36 IL18R1 NDFIP1 TLR4 HLA-E BCL10 DHX36 FZD5 PTPN22 EXOSC3 SLC7A5 LILRB1 IL10 PTPRC TNFSF4 RIF1 DDX21 KIR2DL4 CD74 F2RL1 NOD2 MAP3K7 GPI CCR2 SASH3 SHLD1 TFRC CD244 NR4A3 B2M CLC CD226 FFAR2 TICAM1
GO_EXTRINSIC_APOPTOTIC_SIGNALING_PATHWAY_VIA_DEATH_DOMAIN_RECEPTORS	0.00852477	0.0654769	0.38073	0.317126	1.45296	79	ATF3 TNFSF10 SP100 LGALS3 BCL2L1 GPX1 BEX3 HMOX1 HMGB2 FAS HGF PTEN SFRP2 SKIL PEA15 STK3 FEM1B DAPK1 BLOC1S2 SORT1 TRPS1 THBS1 SERPINE1
GO_ENTRY_OF_BACTERIUM_INTO_HOST_CELL	0.0086324	0.0661958	0.38073	0.620459	1.79476	13	SRC FUCA2 CDH1 GRB2 CAV1 CBLL1 ITGAV CTNND1 EXOC2
GO_APPENDAGE_MORPHOGENESIS	0.00877448	0.0671152	0.38073	-0.363897	-1.49246	96	PKDCC PLXNA2 ZNF141 WDR19 NOG MEGF8 IFT140 FZD6 ZNF219 CACNA1C FRAS1 WNT9A CRABP2 RDH10 GREM1 LRP6 FMN1 NOTCH1 IFT122 SKI SALL4 RNF165 WNT7A AFF3 INTU MKS1 FBN2 LEF1 ZBTB16 ROR2 BMPR1A B9D1 FGF9 ZNF358 RSPO2 GLI3 LRP5 PBX2 FGFR1
GO_CELLULAR_RESPONSE_TO_LIPOPROTEIN_PARTICLE_STIMULUS	0.00878077	0.0671152	0.38073	0.461207	1.69449	29	CD9 SMPD3 MIA3 CD36 TLR4 HMGCS1 CASR MYD88 ITGB1 ADAM17 LDLR ABCA1
GO_RESPONSE_TO_NUTRIENT	0.00880167	0.0671662	0.38073	0.279972	1.41118	135	STAT1 KYNU CXCL10 SNW1 CAT SPARC PIM1 KANK2 FKBP1B ARG1 HMOX1 TYMS ACSL4 ARSB PTEN HMGCS1 SFRP2 CASR CYBB SLC6A4 C2 SLC16A1 IL15 GCLC TRIM24 GAS6 CDKN2D ACSL3 SLC6A19 APAF1 HMGCR ENSA HAT1
GO_VESICLE_DOCKING	0.00889493	0.0677682	0.38073	0.371084	1.58264	58	VTI1B STX11 RALB RAB8A RAB10 EXOC6 STXBP3 VPS33A VAMP3 NSF SCFD1 RAB13 RAB8B VPS45 USO1 BLOC1S6 PLEK STX17
GO_CALCIUM_IMPORT_INTO_THE_MITOCHONDRION	0.00893586	0.0678607	0.38073	0.6162	1.72862	12	OPA1 AFG3L2 MCUR1 MCU MICU2 MICU1 PSEN2 MAIP1
GO_LIPOXYGENASE_PATHWAY	0.00893586	0.0678607	0.38073	0.617989	1.73364	12	GPX1 ALOX15 PTGS2 GPX4 LTC4S HPGD ALOX12B
GO_NEGATIVE_REGULATION_OF_TRANSMEMBRANE_TRANSPORT	0.00909024	0.0689221	0.38073	0.299264	1.4127	93	CLIC2 KEL NEDD4L KCNH2 SLC6A9 OAZ1 FKBP1B EPHB2 UBQLN1 SESTD1 STXBP3 PTEN HECW2 SLC30A1 PEA15 GPR35 SUMO1 FMR1 PRKCE SRI YWHAE CALM2 RGS2 ARL6IP5 CAV1 CTTNBP2NL CAB39 KCNE1B THBS1 ADRA2A YWHAQ LEP DRD3 ISCU INPP5K GSK3A GSTO1 MMP9 COMMD1
GO_REGULATION_OF_PROTEIN_CONTAINING_COMPLEX_ASSEMBLY	0.00912407	0.0690676	0.38073	0.221228	1.26275	396	RIOK3 PPP2R5B TMOD1 EIF2AK2 SNCA NAPA GBP5 TAL1 LGALS3 PPM1A SPTA1 RHOC PSMC2 SRC DMTN STMP1 RALB SPTB HSP90AA1 ALOX15 CDC42EP4 AIDA CLU ARF6 MTPN CDC42 ESAM ACTR3 TPPP3 RDX BIRC2 EPS8 SH3GLB1 ARPC5 PINK1 ARPC3 NIN CD36 TMOD3 RB1 TLR4 CREB1 OPRD1 ARHGAP18 SELP CAPZA1 P2RY12 WASHC5 HJURP CLDN7 DNAJC15 MPP7 ACTR2 HRK SLAIN2 SUMO1 SPIRE1 ARPC2 DRG1 PRKCE LMOD1 PAK1 CUL4B VIL1 LATS1 PLEK MAPRE1 VPS35…
GO_PROTEIN_ADP_RIBOSYLATION	0.00924813	0.0698945	0.38073	0.456833	1.70224	31	PARP9 PARP14 KAT2B PARP11 PARP12 ARF4 PARP10 PARP8 TIPARP PUM3
GO_RESPONSE_TO_METAL_ION	0.00931268	0.0702697	0.38073	0.238399	1.30948	288	SDC1 FECH SNCA TFR2 MT2A CA2 NEDD4L CDK1 FBP1 CAT SMPD3 DMTN SPARC KCNMA1 ALOX15 C1QA ARG1 HIF1A BSG AOC1 HMOX1 MCOLN1 HAAO ACO1 AQP1 EIF2S1 CASP3 SORD PTEN CHUK CREB1 ID2 TXNIP CPNE6 SLC40A1 CLIC4 UBE2D3 SLC30A1 PPP2CA CASR SLC30A5 CYBB CDH1 NFE2L2 SUMO1 PPP2CB LRRK2 GCLC MTF1 CACYBP SYT11 ADAM9 SOD1 CALM2 SUCNR1
GO_EXTRACELLULAR_VESICLE_BIOGENESIS	0.00935502	0.0704765	0.38073	0.491931	1.68479	22	SDC1 TSG101 RAB11A SMPD3 ARRDC4 VPS4B RAB27A COPS5 RAB7A SDCBP
GO_SULFUR_AMINO_ACID_CATABOLIC_PROCESS	0.00939453	0.0706612	0.38073	-0.639759	-1.67039	12	CTH PCYOX1L CSAD
GO_NEGATIVE_REGULATION_OF_ENDOTHELIAL_CELL_PROLIFERATION	0.00943036	0.0708178	0.38073	0.433578	1.63075	32	STAT1 SPARC CCL2 TGFBR1 VASH1 PDCD10 ACVRL1 CAV1 PRL MEF2C THBS1 IL12A NGFR AIMP1 FLT1 KRIT1
GO_NEGATIVE_REGULATION_OF_CELL_SUBSTRATE_JUNCTION_ORGANIZATION	0.00944617	0.0708238	0.38073	0.559399	1.77368	17	SRC DMTN PTEN ARHGAP6 ACVRL1 THBS1 LRP1 DLC1 MMP14 CLASP2 ITGB1BP1 FAM107A
GO_CELL_COMMUNICATION_INVOLVED_IN_CARDIAC_CONDUCTION	0.00958589	0.0717572	0.38073	0.426493	1.66234	36	ATP1B2 JUP FKBP1B ATP1B1 SCN1B PDE4D SRI SCN4B CALM2 DSC2 CAV1 KCNA5 CACNA1D RYR2
GO_POSITIVE_REGULATION_OF_LEUKOCYTE_CHEMOTAXIS	0.00962181	0.0719119	0.38073	0.31445	1.438	80	CXCL10 IL34 LGALS9 CSF1R ANO6 C3AR1 CSF1 CCL19 MCU WNK1 CCR1 GAS6 DNM1L SWAP70 PLA2G7 MAPK14 NCKAP1L ADAM17 CD74 PTK2 F2RL1 ADAM10 AIF1 THBS1 SERPINE1 CCR2 THBS4 MOSPD2 IL12A
GO_SOMATIC_DIVERSIFICATION_OF_IMMUNE_RECEPTORS_VIA_SOMATIC_MUTATION	0.00965987	0.0720822	0.38073	0.575868	1.78209	16	SAMHD1 POLL ADAR EXO1 POLB PMS2
GO_PERK_MEDIATED_UNFOLDED_PROTEIN_RESPONSE	0.00967873	0.0721088	0.38073	0.537126	1.75903	19	ATF3 CCL2 EIF2S1 TMEM33 NFE2L2 PTPN1 NCK1
GO_PROTEIN_TARGETING_TO_LYSOSOME	0.00971831	0.0722054	0.38073	0.489604	1.67682	22	SCARB2 NCOA4 CLU GCC2 SNX16 AP3B1 GNPTAB SORT1 RAB7A M6PR AP3M1 LAMP2 ZFYVE16 HSPA8
GO_REGULATION_OF_TRANSLATIONAL_FIDELITY	0.00972231	0.0722054	0.38073	-0.603137	-1.69584	16	PRORSD1P AARSD1 AARS2 RPS5 CDK5RAP1 VARS2 EIF2S3 RPS9
GO_POSITIVE_REGULATION_OF_VESICLE_FUSION	0.00980859	0.0727316	0.38073	0.681924	1.78448	10	SNCA ANXA1 ANXA2 KIF5B C2CD5 DOC2B
GO_REGULATION_OF_PHOSPHATASE_ACTIVITY	0.00986835	0.0730599	0.38073	0.264444	1.36433	154	PPP2R5B EIF2AK2 LGALS3 JAK2 FKBP1B PPP1R26 SPRED1 PPP2R5A SPOCD1 SHOC2 ROCK2 PHACTR2 PPP1R17 PPP1R12A HSP90B1 ROCK1 TIPRL PPP2R5C WNK1 PLEK MARF1 PPP1R3B PPP1R2 PKMYT1 PPME1 CALM2 PPP4R2 PTPRC PPP2R5E ARPP19 ENSA NCKAP1L PPP2R1B PPP6R1 MEF2C PPP1R8 ZCCHC9 GPATCH2 PTPA ITGA1 PPP2R2A SAG MPHOSPH10 PPP2R3A BAG4
GO_G2_DNA_DAMAGE_CHECKPOINT	0.00988758	0.0730875	0.38073	0.449863	1.71172	33	NBN CDK1 CDKN1A FOXO4 CLSPN DTL BABAM1 TICRR SYF2 BRCC3 CDC14B CHEK1 TAOK3 UIMC1 TAOK1 RINT1
GO_MUSCLE_SYSTEM_PROCESS	0.00993701	0.0732233	0.38073	0.229615	1.2953	318	STAC MYL4 TMOD1 CLIC2 MYOF DOCK4 SLC6A8 NEDD4L KLF4 OXTR KCNMA1 JUP P2RX6 SNTB1 KCNH2 FKBP1B HMOX1 MAP2K6 MTPN ITGB5 GALR2 SORBS1 HDAC2 MYL12A MYLK ROCK2 PDLIM5 TMOD3 SETD3 UTRN CHUK ARG2 CERT1 ATP1B1 PIK3CG EHD3 PIK3CA ROCK1 SCN1B SLMAP PDE4D SUMO1 IL15 GUCY1A1 LMOD1 PAK1 SRI SCN4B TNNI3 SOD1 CALM2 PPARA RGS2 TIAM1 ACTA2 MYL12B SPX DSC2 CAV1 KCNA5 PDE4B MEF2C CACNA1D ATP2B1 TPM3 PTK2 FOXO3 P2RY1…
GO_NEUTROPHIL_MIGRATION	0.00992737	0.0732233	0.38073	0.307567	1.45226	99	CCL23 CXCL10 LGALS3 CXCL11 MPP1 XG PPBP SLAMF8 CCL2 PF4 C3AR1 SRP54 CXCL9 PIK3CG CD99 PDE4D CCL19 MCU CCL8 DNM1L NCKAP1L PDE4B PPIB CD74 PF4V1 ITGA1 S100A12 CKLF PRTN3
GO_MODULATION_BY_HOST_OF_SYMBIONT_PROCESS	0.0100118	0.0736597	0.38073	0.3686	1.56387	56	SNW1 STOM VAPA SFTPD IFI27 SUGT1 CSF1R ANXA2 AQP1 CHD1 GTF2B FMR1 CCL8 PTX3 PPIB REST NUCKS1
GO_LYMPHOCYTE_HOMEOSTASIS	0.0101556	0.074601	0.38073	0.367414	1.56699	58	TNFSF13B SPTA1 HIF1A CCNB2 LGALS9 FAS CASP3 SLC40A1 BCL10 GAPT SKIL RC3H2 DOCK11 PPP2R3C NCKAP1L SOS1 MEF2C CD74 TNFRSF17 LYN BAK1 SLC46A2
GO_ER_NUCLEUS_SIGNALING_PATHWAY	0.0101878	0.0747211	0.38073	0.380119	1.5787	49	ATF3 INSIG1 CCL2 CCDC47 EIF2S1 TMEM33 HSP90B1 NFE2L2 AMFR ARHGEF10L PTPN1 NCK1 INSIG2 TMCO1
GO_POSITIVE_REGULATION_OF_EXTRINSIC_APOPTOTIC_SIGNALING_PATHWAY_VIA_DEATH_DOMAIN_RECEPTORS	0.0102322	0.07493	0.38073	0.60796	1.75861	13	ATF3 PTEN SKIL PEA15 STK3 TRPS1 THBS1 STK4 PMAIP1
GO_PROTEIN_CONTAINING_COMPLEX_DISASSEMBLY	0.0103371	0.0753476	0.38073	0.228315	1.27704	310	GSPT1 TMOD1 CALCOCO2 NAPA TPX2 SPTA1 TSG101 MRPL44 DMTN SPTB GABARAPL2 DYRK3 KIF18B CHMP5 MCOLN1 MTPN MAP1LC3B ETF1 VTA1 RDX EPS8 MRPL18 KIF5B MRPL19 UBQLN1 VPS33A SHFL TMOD3 CHMP2B NSF SETX SNX14 VPS4B DNAJC6 CAPZA1 KIF2A SPAST FZD5 MRPL37 GFM2 MRPS22 LMOD1 VIL1 ABCE1 PLEK STX17 MTRF1L CAPZA2 CKAP2 SWAP70 MRPL28 KIF18A CHMP3 CAV1 STMN1 NFE2 LIX1L MRPS23 MRPL3 MRPL15 F2RL1 MRPS35 FZD2 MAP1A RUBCN…
GO_REGULATION_OF_ALPHA_BETA_T_CELL_ACTIVATION	0.0103158	0.0753476	0.38073	0.303059	1.41353	90	CD86 LGALS9B SOCS1 MYB RIPK2 PNP NKAP LGALS9 ANXA1 CD274 IRF1 ARG2 HLA-E RC3H2 CCL19 HSPH1 TWSG1 PTPN22 IL27 LILRB1 AP3B1 PTPRC CD55 NCKAP1L TNFSF4
GO_REGULATION_OF_EPITHELIAL_CELL_MIGRATION	0.0103292	0.0753476	0.38073	0.261818	1.37584	184	DOCK1 SP100 TSTA3 ADIPOR1 KLF4 RRAS RAB11A SRC SPARC JUP STRAP HIF1A ARF6 BMPR2 HMOX1 SPRED1 ANXA1 DNAJA4 ATP5F1B ARSB RIN2 ROCK2 PTEN GADD45A DUSP10 VASH1 GLUL NFE2L2 HBEGF PRKCE ENPP2 MAP4K4 VIL1 CTSH ADAM9 PLPP3 PDCD10 NUS1 ACVRL1 GLIPR2 SVBP ITGB3 PRCP FGF2
GO_REGULATION_OF_TRANSMEMBRANE_TRANSPORT	0.0104456	0.0760209	0.38073	0.214019	1.22359	416	STAC CLIC2 SNCA CXCL10 KEL STOM CA2 NEDD4L ATP1B3 CACNG6 CXCL11 ATP1B2 KCNMA1 CTSS PIM1 KCNH2 SLC6A9 OAZ1 UBASH3B FKBP1B JPH4 ERFE CCL2 ACSL5 ITLN1 YWHAH RNASEL PRKAG2 EPHB2 GALR2 TESC KIF5B SORBS1 PINK1 UBQLN1 SESTD1 STXBP3 ANO6 PTEN UTRN ATP1B1 CLIC1 SLC2A1 SHISA7 CXCL9 KCNJ10 PIK3CG CACNG8 HECW2 CLIC4 SLC30A1 AZIN1 EHD3 SCN1B SLC30A5 CYBB SLMAP PDE4D PEA15 ITGB1 CREBL2 C2CD5 GPR35 KLHL24 RAP1A…
GO_STEROL_BIOSYNTHETIC_PROCESS	0.0104759	0.0761236	0.38073	0.345678	1.50583	65	INSIG1 SQLE FAXDC2 PRKAG2 MSMO1 KPNB1 HMGCS1 CNBP CYB5R3 SC5D SOD1 ACAT2 ACACB INSIG2 HMGCR CYP51A1 FDFT1 CYB5R1 DHCR7 ACAA2 MBTPS2 GGPS1 PRKAA1 ERLIN1 NFYB SCD IDI1 ACLY
GO_ANATOMICAL_STRUCTURE_MATURATION	0.0106238	0.0766054	0.38073	0.267151	1.39968	175	EPB42 FAM210B HES1 TRIM58 AURKA TAL1 CDKN1A LYL1 C1QA HIF1A OPA1 SCLT1 AGRN PDE3A BTK TYMS DLD ANO6 RB1 ID2 CX3CR1 WASHC5 TFCP2L1 PTBP3 HBZ CCL19 FGFR3 SCARF1 IL15 LRRK2 RXFP2 FZD5 FEM1B AXL TBX6 ANG MYO5A ARCN1 ACVRL1 EPAS1 POU2F2 RBPJ TUT7 SLFN14 FOXO3 GRIN1 CBFB MBTPS2 ROPN1L PAX2 LEP REC8
GO_GLYCEROL_ETHER_METABOLIC_PROCESS	0.0106813	0.0766054	0.38073	0.522272	1.74251	20	CHPT1 TMEM86B PLA2G4A LPCAT2 PLA2G4C NCEH1 FAR1 PLA2G7 AGPS TXN
GO_REGULATION_OF_ANIMAL_ORGAN_MORPHOGENESIS	0.0106884	0.0766054	0.38073	0.254026	1.35221	190	STAT1 HES1 PSME4 PSMC2 WNT11 PIM1 PSMF1 DAB2 BMPR2 PSMB9 PSMB8 CDC42 PSME2 HGF PSMD1 PSMB10 PSMD6 CARM1 AP2S1 PSMD5 CSF1 TGFBR1 SFRP2 PSME1 PSMA4 PSMD10 FZD5 AP2M1 PSMA2 PSMD12 GPC4 PSMB2 LIF PSMD13 PSMD7 TIAM1 FGFR2 PDGFA PSMD4 PSMA5 CHAD RBPJ FRS2 MLLT3 PSMD14 FOXC1 TBX1 AP2B1 RXRA FZD2 AP2A1 PSMB1 PSMC3 PSMB6 PSMA3 FZD1 VANGL1 PAX2
GO_REGULATION_OF_CELLULAR_RESPONSE_TO_HEAT	0.0106062	0.0766054	0.38073	0.333984	1.51969	75	DNAJC7 BAG1 HSP90AA1 IER5 AKT1S1 RANBP2 PTGES3 HSPH1 YWHAE FKBP4 NUP37 DNAJC2 CHORDC1 NUP54 BAG4 TPR SEH1L NUP58 HSPA1L NUP133 HSPA8 RPA3 NUP62 SIRT1 NUP88 NUP93 GSK3B NDC1 NUP42 RPA2
GO_REGULATION_OF_CELL_CYCLE_G1_S_PHASE_TRANSITION	0.0106639	0.0766054	0.38073	0.269754	1.40234	159	GFI1B AURKA KLF4 CDK1 CDC6 CDKN1A FBXO7 KANK2 CDKN2C TFDP1 CCL2 PLRG1 UBE2E2 E2F8 PSME2 RDX ANXA1 PML CDC45 CARM1 RB1 PTEN CNOT8 GADD45A ID2 CDC73 PSME1 CUL4B GTSE1 SLFN11 CDKN2D CNOT6 APPL1 BRD7 KCNA5 CNOT4 GPNMB ADAM17 CNOT6L AIF1 E2F1
GO_REGULATION_OF_NUCLEASE_ACTIVITY	0.0106265	0.0766054	0.38073	0.484288	1.65861	22	OASL OAS2 OAS1 OAS3 HMGB2 TCEA1 ABCE1
GO_REGULATION_OF_POSTSYNAPTIC_MEMBRANE_NEUROTRANSMITTER_RECEPTOR_LEVELS	0.0106662	0.0766054	0.38073	0.367427	1.55889	56	MX1 RAB11A RAB8A EPS8 MX2 CACNG8 RAP1A IQSEC2 GPC4 EPS15 VPS35 YWHAE ARC ITGB3 ERBIN EFNB2 AP2B1 ADAM10 CTNND1 DRD3 CACNG4 GSG1L ATAD1 PRKCZ DLG1
GO_REGULATION_OF_WNT_SIGNALING_PATHWAY	0.0106637	0.0766054	0.38073	0.236304	1.32664	309	SIAH2 ZRANB1 PSME4 PPM1A PTPRO PSMC2 WNT11 SNX3 SRC JUP PSMF1 ZNF703 TCF7L2 DAB2 PSMB9 PSMB8 MBD2 PSME2 IGFBP6 PSMD1 PSMB10 KLHL12 RBMS3 PSMD6 PSMD5 CUL3 EGF CDC73 RNF213 SFRP2 PSME1 PPP2CA USP8 LATS2 USP47 GNAQ BAMBI CYLD PSMA4 PSMD10 AMFR LRRK2 NRARP WNK1 SCYL2 CDK14 PSMA2 PSMD12 LATS1 STK3 CSNK2A1 VPS35 PSMB2 TMEM170B PPM1B PLPP3 PSMD13 PSMD7 TIAM1 FGFR2 HMGXB4 TLE6 MAPK14 PSMD4 PSMA5 VGLL4 AT…
GO_RESPONSE_TO_ENDOPLASMIC_RETICULUM_STRESS	0.0106872	0.0766054	0.38073	0.23706	1.30052	270	PPP2R5B ATF3 EIF2AK2 FBXO6 UBXN6 BCL2L1 DNAJB2 USP25 YOD1 HDGF UBE2K ALOX15 ERP44 PDIA3 CLU CCL2 CCDC47 OPA1 TMX1 SELENOK PML DNAJB11 EIF2S1 TOR1A UBQLN1 SSR1 TMEM33 CERT1 GRINA MAP3K5 HSP90B1 SERINC3 BAG6 NFE2L2 AMFR PPP2CB LRRK2 SGTB GFPT1 RHBDD1 PTPN1 SERP1 ECPAS PDIA6 UBXN4 SERP2 USP14 NCK1 TMCO1 ERLEC1 APAF1 CAV1 GET3 JKAMP CASP4 STT3B KDELR3 DNAJC10 DNAJB9 COPS5 MBTPS2 THBS1 UFL1 DNAJC3 NCC…
GO_CELLULAR_MODIFIED_AMINO_ACID_BIOSYNTHETIC_PROCESS	0.0107405	0.0768626	0.38073	0.399086	1.62393	44	CKB GCH1 PLSCR1 HAGH PLOD2 GGT5 TMLHE SLC7A11 CHAC2 CNDP2 NFE2L2 GCLC
GO_REGULATION_OF_MORPHOGENESIS_OF_AN_EPITHELIUM	0.010822	0.077328	0.38073	0.272708	1.39758	148	STAT1 CXCL10 PSME4 PSMC2 WNT11 PSMF1 DAB2 PSMB9 PSMB8 CDC42 PSME2 HGF PSMD1 PSMB10 PSMD6 PTEN AP2S1 PSMD5 SFRP2 PSME1 PSMA4 PSMD10 FZD5 AP2M1 PSMA2 PSMD12 GPC4 PSMB2 LIF PSMD13 PSMD7 TIAM1 PDGFA PSMD4 PSMA5 MLLT3 PSMD14 AP2B1 RXRA FZD2 AP2A1 PSMB1 PSMC3 PSMB6 PSMA3 FZD1 VANGL1 PAX2
GO_APOPTOTIC_MITOCHONDRIAL_CHANGES	0.0109462	0.0779793	0.38073	0.287715	1.39709	112	BNIP3L TNFSF10 IFIT2 IFI6 BCL2L1 GPX1 ATG3 TFDP1 CLU FIS1 YWHAH OPA1 HGF PINK1 YWHAZ RHOT1 HRK PSMD10 PPP2CB GCLC SOD2 VPS35 DNM1L YWHAB YWHAE GZMB BLOC1S2 PARL BIK HIGD1A NOL3 ACAA2 E2F1 EYA2 YWHAQ BAK1 PLAUR
GO_REGULATION_OF_T_CELL_APOPTOTIC_PROCESS	0.010944	0.0779793	0.38073	0.455143	1.67221	29	IDO1 LGALS3 PTCRA GIMAP8 HIF1A LGALS9 CD274 ARG2
GO_REGULATION_OF_CALCIUM_ION_TRANSMEMBRANE_TRANSPORT	0.0111212	0.0791068	0.38073	0.285022	1.3801	113	STAC CLIC2 SNCA CXCL10 CACNG6 CXCL11 UBASH3B FKBP1B JPH4 UBQLN1 SESTD1 ATP1B1 CXCL9 PIK3CG EHD3 PDE4D GPR35 SUMO1 FMR1 DIAPH1 CDK5 PRKCE SRI YWHAE CALM2 MYO5A ATG5 PDE4B F2RL3 LYN RYR2 PSEN2 ADRA2A STIMATE
GO_NCRNA_PROCESSING	0.0111904	0.0794789	0.38073	-0.273733	-1.32987	376	NSUN5P2 RRP7BP TENT4A GTPBP3 NOP53 NOP2 METTL3 RPL10A ADAT2 RBFA NSUN5P1 RPL7A DDX47 AARS2 EXOSC6 RPS19 RPS16 ADAT3 PUS1 RPS28 DDX17 MTERF4 DGCR8 WDR55 MDN1 NSUN6 RPL14 FBL TSEN2 RPS6 RPS8 URB1 RPL5 RPS2 TRMT1 NPM3 KRI1 TSEN54 PTCD1 DDX51 TRMU TFB1M CDK5RAP1 RPS21 TARBP1 EXOSC8 RPUSD4 IMP3 TRMT2B DDX56 TRMT44 RPS17 TARBP2 QTRT1 SRRT MRTO4 TYW1 IMP4 RPS14 TRMT10B RPS15 DUS3L RPS7 METTL2B TUT1 CPSF…
GO_CHROMOSOME_SEGREGATION	0.0112077	0.0794818	0.38073	0.235662	1.31505	305	RIOK3 KIFC1 CDC6 RAB11A TOP2A CDCA8 KIF4A DLGAP5 CDCA2 KIF23 DYNC1LI1 BUB1 KIF18B CDC27 FEN1 CHMP5 CENPF CDC42 NDC80 CDC20 ACTR3 KLHDC8B TOP1 MCMBP CDCA5 HASPIN SPAG5 HIRA NSL1 WAPL RMI1 RB1 CHMP2B KPNB1 CUL3 BUB1B VPS4B ARL8B BIRC5 HECW2 TOP2B HJURP MAJIN SMC3 ACTR2 BAG6 SKA1 NAA50 PDS5A NR3C1 CENPE LATS1 CDC16 CSNK2A1 RIOK2 SRPK1 NIPBL RAD21 ESCO1 PDS5B NUF2 ERCC4 NCAPG2 NEK2 KIF18A ATRX SMC4 S…
GO_SYNAPTIC_VESICLE_RECYCLING	0.0112766	0.0798503	0.38073	0.344518	1.50077	65	SNCA MX1 PLAA ARF6 STON2 SLC17A7 MX2 TOR1A ITSN1 KIAA1109 RAB5A DNAJC6 ROCK1 LRRK2 PICALM CDK5 SYT11 DNM1L SNCG AP3B1 BTBD8 CYFIP1 RAB27B DENND1A
GO_PHOSPHATIDYLINOSITOL_PHOSPHORYLATION	0.0113524	0.0801466	0.38073	0.364066	1.52407	53	SOCS1 PIK3R3 PIP5K1B PIP4K2A PIK3R6 PIPSL PIK3C3 EFR3A IPMK PIK3CG PI4K2B TTC7B PIK3CA IMPA1 PIK3CB SLA2 FAM126A PIK3C2A FAM126B SOCS2
GO_RESPONSE_TO_VITAMIN	0.0113438	0.0801466	0.38073	0.332435	1.46171	68	KYNU CXCL10 SNW1 CAT SPARC PIM1 KANK2 FKBP1B ARG1 TYMS HMGCS1 CASR IL15 TRIM24 GAS6 CDKN2D
GO_ALDITOL_METABOLIC_PROCESS	0.0114878	0.0808603	0.38073	0.527725	1.72825	19	MYOF COQ2 GPD2 PLA2G4A SORD PCK2 GOT1
GO_POSITIVE_REGULATION_OF_MONONUCLEAR_CELL_MIGRATION	0.0114878	0.0808603	0.38073	0.528543	1.73093	19	CXCL10 LGALS3 ANO6 CCR1 PLA2G7 AIF1 SERPINE1 CCR2 MOSPD2
GO_POSITIVE_REGULATION_OF_CD4_POSITIVE_ALPHA_BETA_T_CELL_DIFFERENTIATION	0.01156	0.0811262	0.38073	0.440379	1.57415	27	CD86 SOCS1 MYB RIPK2 LGALS9 ANXA1 CCL19 NCKAP1L TNFSF4 CD80 SASH3 IL12RB1 NLRP3 PRKCZ RARA
GO_RESPIRATORY_BURST	0.0115567	0.0811262	0.38073	0.432922	1.68076	35	PRDX2 NCF1C SLAMF8 CD24 SELENOK IGHA1 PIK3CG CYBB DUSP10 CD55 NCF2 IGHA2 MPO JCHAIN
GO_REGULATION_OF_CHROMOSOME_ORGANIZATION	0.0116024	0.0813032	0.38073	0.230601	1.31046	322	TERF2IP SNCA SNW1 TAL1 NBN CDC6 TOP2A SRC DLGAP5 MYB TRIP12 DYNC1LI1 BUB1 CDC27 FEN1 CENPF NDC80 XRN1 CDC20 CDCA5 PML SETD7 ING2 CDC45 HIRA WAPL PINK1 RB1 MCPH1 HNRNPA2B1 CUL3 BUB1B KDM5A SPTY2D1 HECW2 PARP10 DHX36 LRRK2 CCT5 FMR1 ARRB1 CCT8 CENPE IWS1 CTR9 CDC16 RNF20 RAD50 RIOK2 NIPBL RAD21 EID1 LIF SENP6 MIER1 ERCC4 BRD7 NEK2 PARN CHEK1 ATRX PARG ATG5 TASOR RIF1 WBP2 CCT2 MLLT3 NEK7 BECN1 DCP2…
GO_TOLL_LIKE_RECEPTOR_3_SIGNALING_PATHWAY	0.0116265	0.0813512	0.38073	0.519354	1.73278	20	HAVCR2 SCIMP WDFY1 TLR3 UBQLN1 PTPN22 PELI1 CAV1 F2RL1 UNC93B1
GO_REGULATION_OF_DNA_BINDING_TRANSCRIPTION_FACTOR_ACTIVITY	0.0116959	0.0817151	0.38073	0.223624	1.27557	373	PPP2R5B EIF2AK2 SP100 DDX58 AIM2 TERF2IP HES1 TRIM5 KLF4 UBB PRDX2 TMIGD3 TRIM21 TRIM22 CAT JAK2 HAVCR2 JUP PIM1 UBA52 RIPK2 TFDP1 TAX1BP1 TCF7L2 CLU TRIM6 HMOX1 MTPN LGALS9 BTK ACOD1 TRIB1 TLR3 HDAC2 MTURN PINK1 ADORA3 CD36 CARM1 IL18R1 RB1 PTEN TLR4 CHUK DAP OPRD1 ID2 CX3CR1 TRIM14 KDM5A PARP10 BCL10 RLIM HES6 CYLD MYD88 MED13 PSMD10 SUMO1 BHLHE40 ARRB1 SRI TAF12 FANCA GAS6 STK3 PLPP3 NFKBIE IL…
GO_PHOTORECEPTOR_CELL_DIFFERENTIATION	0.0117578	0.0817842	0.38073	-0.464087	-1.60494	37	RDH13 IFT140 NPHP4 SOX8 BBS4 CDHR1 FSCN2 TUG1 NAGLU NOTCH1 C8orf37 SDK2 PDE6C CNGB1
GO_REGULATION_OF_TRANSCRIPTION_REGULATORY_REGION_DNA_BINDING	0.0117516	0.0817842	0.38073	0.421343	1.66053	37	GATA1 KLF4 TRIM6 RB1 ID2 GTF2B SRI NIBAN2 LIF FOXC1
GO_VESICLE_LOCALIZATION	0.0117242	0.0817842	0.38073	0.249614	1.33965	213	NAPA MX1 RAB11A TRAK2 KIF23 SNAP23 AP1M2 SEC24D MX2 KIF5B TOR1A PINK1 VPS33A ITGA4 KLHL12 F8A3 PPP6C PTEN CUL3 TFG RAB1A NSF VAMP7 CTSC TBC1D23 PIK3CG CTSZ SCFD1 KIF13A FNBP1L RAB27A LRRK2 USO1 PICALM CDK5 BLOC1S6 TRAPPC4 SYT11 CEP19 WDR11 AP3B1 MYO5A TMED10 KIFAP3 TRIP11 BLOC1S2 PPP6R1 RAB27B BBS7 KIF1B EXOC4 CCDC186 LIN7A RAB7A ARF1 SEC23A BET1 MYO1A SPG11 F5 AP3M1 DTNBP1 FAM91A1 TMED2 F8 KIF1C…
GO_BLASTOCYST_GROWTH	0.0118618	0.082278	0.38073	0.505283	1.61525	18	NBN CTR9 SBDS NCAPG2 ZNF830 COPS2 PRPF19 PELO RTF1
GO_T_CELL_ACTIVATION_VIA_T_CELL_RECEPTOR_CONTACT_WITH_ANTIGEN_BOUND_TO_MHC_MOLECULE_ON_ANTIGEN_PRESENTING_CELL	0.0118637	0.082278	0.38073	0.675134	1.76671	10	LGALS3 FGL2 HAVCR2 LGALS9 LILRB1
GO_PEPTIDYL_TYROSINE_MODIFICATION	0.0119946	0.0830641	0.38073	0.230864	1.28528	296	PARP9 PARP14 GATA1 PPP2R5B EIF2AK2 HES1 TAL1 SOCS1 TSG101 IL34 SRC DMTN JAK2 SAMSN1 RIPK2 NEURL1 DYRK3 CD24 TEC MAP2K6 BTK EPHB2 TYRO3 HGF CSF1R HDAC2 ABI1 SNX6 CD36 EGF BMX EHD4 ALKAL2 SFRP2 NEDD9 PPP2CA IBTK RAP2B PDGFC FGFR3 PDCL3 IL15 HBEGF PRKCE ENPP2 PTPN1 GAS6 NEK1 LIF PAK2 AXL FGFR2 PTPRC FCGR1A NCAPG2 PDGFA RAP2C ITGB3 CAV1 RICTOR GGNBP2 SH2B3 ADAM17 PIBF1 CD74 PTK2 LYN
GO_NEGATIVE_REGULATION_OF_LEUKOCYTE_MEDIATED_CYTOTOXICITY	0.0120305	0.0831904	0.38073	0.527154	1.72638	19	SERPINB9 HAVCR2 LGALS9 HLA-E HLA-B LILRB1 PTPRC KIR2DL4
GO_CELL_CYCLE_CHECKPOINT	0.0120635	0.0832962	0.38073	0.251745	1.34043	207	MAD2L1BP FBXO6 AURKA NBN CDK1 CDC6 BCL2L1 CDKN1A TOP2A FOXO4 TFDP1 DYNC1LI1 BUB1 E2F8 CENPF NDC80 CDC5L CDC20 CLSPN PML DTL CDC45 BABAM1 CARM1 TICRR RB1 SYF2 CNOT8 GADD45A BUB1B CEP63 TOP2B PEA15 WAC BRCC3 TIPRL
GO_POSITIVE_REGULATION_OF_PROTEIN_EXPORT_FROM_NUCLEUS	0.0120849	0.0833223	0.38073	0.487595	1.65043	21	PPM1A CAMK1 TCF7L2 ANP32B GAS6 GTSE1 YWHAE RIOK2
GO_POSITIVE_REGULATION_OF_TYPE_I_INTERFERON_MEDIATED_SIGNALING_PATHWAY	0.0121104	0.0833762	0.38073	0.624108	1.69947	11	IRF7 UBE2K TRIM6 ZBP1 LSM14A TBK1
GO_AUTOPHAGY_OF_MITOCHONDRION	0.0121678	0.0835033	0.38073	0.328039	1.49264	75	BNIP3L CISD2 OPTN ATG3 FBXO7 GABARAPL2 HIF1A FIS1 MAP1LC3B PINK1 FUNDC2 RB1CC1 FZD5 DNM1L ATG5 PARL FUNDC1 BECN1 WDR45 ATG13 CTTN
GO_REGULATION_OF_CALCIUM_ION_TRANSPORT	0.0121672	0.0835033	0.38073	0.247905	1.3169	191	STAC CLIC2 SNCA CXCL10 LGALS3 CACNG6 CRACR2B CXCL11 UBASH3B FKBP1B JPH4 CCL2 PML UBQLN1 SESTD1 MYLK EGF OPRD1 ATP1B1 CXCL9 PIK3CG SLC30A1 P2RY12 CASR EHD3 TRPV3 PDE4D GPR35 SUMO1 FMR1 DIAPH1 CDK5 PRKCE CCR1 SRI LILRB1 YWHAE CALM2 MYO5A EPB41 CAV1 ATG5 PDE4B CACNA1D F2RL3 ATP2B1 LYN RYR2 GRIN1 PSEN2 ADRA2A STIMATE PACSIN3 BAK1 PRNP HOMER2 NIPSNAP2 DRD3 STAC3 INPP5K SARAF P2RY6
GO_VESICLE_TARGETING_TO_FROM_OR_WITHIN_GOLGI	0.012182	0.0835033	0.38073	0.338227	1.5017	70	NAPA SEC24D KLHL12 PPP6C CUL3 TFG RAB1A NSF CTSC CTSZ SCFD1 USO1 TRAPPC4 CEP19 TMED10 PPP6R1 SEC23A BET1 F5 TMED2 F8 TMED9 SEC24A LMAN1 CNIH1 AP1AR SAR1A TRAPPC6B SAR1B SEC23IP SEC31A WIPI1 STX5
GO_CDC42_PROTEIN_SIGNAL_TRANSDUCTION	0.0122373	0.0836394	0.38073	0.674595	1.7653	10	RHOU CDC42 SHTN1 ABCA1 NRP1
GO_PROTEIN_LOCALIZATION_TO_EARLY_ENDOSOME	0.0122373	0.0836394	0.38073	0.67423	1.76435	10	DTX3L RDX ROCK2 EGF MGAT3 NRP1
GO_MEGAKARYOCYTE_DEVELOPMENT	0.0122858	0.0838491	0.38073	0.564325	1.74636	16	TAL1 PIP4K2A MEIS1 MPIG6B ABI1 SH2B3 PTPN11 ZNF385A FLI1
GO_NEGATIVE_REGULATION_OF_ALPHA_BETA_T_CELL_PROLIFERATION	0.0124241	0.0846033	0.38073	0.672647	1.76021	10	LGALS9B LGALS9 CD274 ARG2 TWSG1
GO_NEGATIVE_REGULATION_OF_INTRACELLULAR_PROTEIN_TRANSPORT	0.0124501	0.0846033	0.38073	0.402614	1.58732	40	SP100 INSIG1 DMTN YOD1 CD36 LRRK2 CDK5 ERLEC1 BAG4 SIAH3 UFM1 TXN INPP5K LMAN1 CHP1 CABP1 DERL2 UBE2J1 ITGB1BP1 KCNE1 NF1 OS9 RAB23 SIRT4 BARD1
GO_PLATELET_DERIVED_GROWTH_FACTOR_RECEPTOR_SIGNALING_PATHWAY	0.0124501	0.0846033	0.38073	0.363227	1.52373	52	SNCA SRC SMPD3 JAK2 ZFAND5 HIP1 PTEN PTPN12 TXNIP PHF14 PTGIR PDGFC CSRNP1 PTPN1 TIPARP
GO_POSITIVE_REGULATION_OF_CELL_DEVELOPMENT	0.0124992	0.0848145	0.38073	0.215135	1.23591	433	SCARB2 PPP2R5B DOCK1 HES1 TRIM58 AURKA SNW1 OLIG2 NEDD4L RAB11A CAMK1 SNX3 IL34 DMTN ATP1B2 PLAA MYB SEMA7A FKBP1B NEURL1 HIF1A ARMCX5-GPRASP2 BMPR2 LIMK1 OPA1 CDC42 SHTN1 PDE3A EPHB2 HGF TMEM30A TRIB1 ARSB CUX1 HDAC2 VLDLR ENC1 MMD NIN ITSN1 S100A10 PTEN VAMP7 CSF1 LIMS1 ID2 SETX CPNE6 CX3CR1 ALKAL2 P2RY12 NEDD9 WASHC5 CPEB3 C21orf91 SKIL SCN1B DHX36 ACTR2 CLDN5 RAP1A NFE2L2 KIF20B SCARF1 FMR1 A…
GO_REGULATION_OF_PROTEIN_STABILITY	0.0126034	0.0853986	0.38073	0.238847	1.30649	267	AHSP SNCA AURKA NEDD4L ATP1B3 CDKN1A TRIM21 SRC ATP1B2 BAG1 PIM1 HSP90AA1 FBXO7 DPM2 CDK7 CLU SUGT1 TESC SH3GLB1 CASP3 PINK1 HIP1 NAPG PTEN CUL3 CREB1 ATP1B1 CDC73 PTGES3 RAD23A USP8 USP47 GNAQ CMTM6 SERF2 CREBL2 CCNH BAG6 SUMO1 PDCL3 LRRK2 CCT5 TRIM24 CCT8 CTSH STK3 GTSE1 VPS35 CTSA CDC37L1 PLPP3
GO_COPII_COATED_VESICLE_BUDDING	0.0126742	0.0857554	0.38073	0.325334	1.43566	69	NAPA INSIG1 VAPA MIA3 SEC24D KLHL12 PPP6C CUL3 TFG RAB1A NSF CTSC CTSZ SCFD1 USO1 TRAPPC4 TMED10 PPP6R1 SEC23A BET1 F5 TMED2 F8 SEC24A LMAN1 CNIH1 SAR1A TRAPPC6B SAR1B SEC23IP SEC31A
GO_CELL_ADHESION_MEDIATED_BY_INTEGRIN	0.012753	0.0859187	0.38073	0.345152	1.48005	60	FBN1 ITGB5 TESC ITGA4 PIK3CG SFRP2 P2RY12 ITGB1 WNK1 IFT74 ADAM9 PLPP3 LIF SWAP70 ITGB3 NCKAP1L ADAM17 PTK2 LYN ITGAV CYP1B1 SERPINE1 FERMT3 PTPN11 LPXN CRK NEXMIF
GO_DNA_INTEGRITY_CHECKPOINT	0.0127425	0.0859187	0.38073	0.261349	1.34837	154	FBXO6 AURKA NBN CDK1 CDC6 CDKN1A TOP2A FOXO4 TFDP1 E2F8 CDC5L CLSPN PML DTL CDC45 BABAM1 CARM1 TICRR SYF2 CNOT8 GADD45A CEP63 TOP2B PEA15 WAC BRCC3 TIPRL GTSE1 CDC14B FEM1B CNOT6 CHEK1 MAPK14 TAOK3 CNOT4 UIMC1 CNOT6L ORC1 E2F1 TAOK1 RINT1
GO_NEGATIVE_REGULATION_OF_RESPONSE_TO_EXTERNAL_STIMULUS	0.0127465	0.0859187	0.38073	0.234062	1.30707	307	SAMHD1 PARP14 RIOK3 TNFAIP6 KRT1 PROS1 FGL2 TRAFD1 KLF4 PTPRO NMI PRDX2 CD9 IFI16 DHX58 GPX1 SERPING1 SERPINB9 HAVCR2 ADAR KANK2 SEMA7A UBASH3B SLAMF8 HLA-DRB1 ARG1 CCL2 LGALS9 TFPI TYRO3 HGF ACOD1 ANXA2 TRIB1 ILRUN DUSP3 C5 RB1 PTEN NDFIP1 ARG2 HLA-E AOAH SHARPIN DUSP10 HLA-B PBK SYT11 SOD1 VPS35 PPM1B LILRB1 PPARA GPATCH3 IL10 CHID1 PTPRC PDCD4 C1QTNF12 PDGFA HMGCR CARD16 SPX TRIM38 FGF2 ACP5 S…
GO_POSITIVE_REGULATION_OF_PROTEIN_KINASE_B_SIGNALING	0.0129121	0.0868663	0.38073	0.282351	1.42641	127	CD86 GPX1 SRC PIK3AP1 HSP90AA1 TCF7L2 HGF HPSE PINK1 HIP1 ITSN1 EGF TGFBR1 CX3CR1 PIK3CG P2RY12 PIK3CA ITGB1 CCL19 FGFR3 HBEGF GAS6 STK3 PIK3CB GAB1 AXL FGFR2 C1QTNF12 PDGFA GRB2 RICTOR FRS2 FGF2 OSBPL8 FAM110C GCNT2 PTK2 TSPYL5 MTDH THBS1 CD80 BAG4 LEP RTN4 SEMA5A AKR1C3 TXN PTPN11
GO_NLRP3_INFLAMMASOME_COMPLEX_ASSEMBLY	0.0129628	0.0870834	0.38073	0.578935	1.75889	15	EIF2AK2 AIM2 GBP5 STMP1 CD36 TLR4
GO_PROTEIN_LOCALIZATION_TO_LYSOSOME	0.0130094	0.0872725	0.38073	0.415937	1.6451	38	SCARB2 GPR137B NCOA4 CLU KPTN ROCK2 CACNG8 GCC2 SNX16 AP3B1 GNPTAB SORT1 RAB7A M6PR AP3M1 RTN4 LAMP2 LAMTOR5 ZFYVE16 HSPA8 CACNG4
GO_MUSCLE_CONTRACTION	0.0131161	0.0876752	0.38073	0.23775	1.29805	250	STAC MYL4 TMOD1 CLIC2 MYOF DOCK4 SLC6A8 NEDD4L OXTR KCNMA1 JUP P2RX6 SNTB1 KCNH2 FKBP1B MAP2K6 ITGB5 GALR2 SORBS1 MYL12A MYLK ROCK2 TMOD3 SETD3 UTRN CHUK ARG2 CERT1 ATP1B1 PIK3CG EHD3 PIK3CA ROCK1 SCN1B SLMAP PDE4D SUMO1 GUCY1A1 LMOD1 SRI SCN4B TNNI3 SOD1 CALM2 RGS2 ACTA2 MYL12B SPX DSC2 CAV1 KCNA5 PDE4B CACNA1D ATP2B1 TPM3 CHRNB1 RYR2 VIM ITGA1 KCNE1B PIK3C2A AKAP9 ADRA2A MYL6 CALD1
GO_NITRIC_OXIDE_SYNTHASE_BIOSYNTHETIC_PROCESS	0.0130919	0.0876752	0.38073	0.502432	1.60613	18	STAT1 JAK2 CCL2 MAP2K6 TLR4 NAMPT LRRK2 PGGT1B NOD2
GO_RESPONSE_TO_X_RAY	0.0131253	0.0876752	0.38073	0.438563	1.62824	30	CDKN1A ANXA1 CASP3 SFRP2 BRCC3 IKBIP NIPBL XRCC4 RAD51 XRCC5 NUCKS1 LIG4
GO_INTRACELLULAR_RECEPTOR_SIGNALING_PATHWAY	0.0134517	0.0897285	0.38073	0.244238	1.32277	232	RIOK3 IFIH1 DDX60 DDX58 SNW1 NR4A1 UBB DHX58 IRF7 SRC JAK2 PIM1 ALOX15 KANK2 NCOA4 UBA52 RIPK2 RNF14 DAB2 MAP2K6 YWHAH TRIP4 CREM CYP7B1 PML BIRC2 ZNF366 CARM1 TLR4 LSM14A UFSP2 TMF1 TIFA CYLD ARNT TRIM24 PAK1 PTPN22 NR3C1 LATS1 PPARA GPATCH3 RNF6 INAVA PRCP WBP2 ERBIN TBX1 FKBP4 RXRA OTULIN NOD2 UBE3A CBFB LACC1 PUM2 NCOA1 TAB2 MAP3K7 USP15 UFL1 LEP SLC46A2 AHR TADA3 XIAP HEYL AKR1C3 UFM1 NR4A3 …
GO_MYD88_DEPENDENT_TOLL_LIKE_RECEPTOR_SIGNALING_PATHWAY	0.0135377	0.0901751	0.38073	0.427544	1.65988	35	UBB IRF7 UBA52 TLR7 BTK IRF1 CD36 TLR4 TNIP1 MYD88 TLR1 CD14 TAB2 MAP3K7
GO_POSITIVE_REGULATION_OF_SMOOTHENED_SIGNALING_PATHWAY	0.013697	0.0908509	0.38073	-0.483461	-1.62651	32	IFT172 GLI1 STK36 ULK3 WNT9A ARMC9 SCUBE3 GAS8 EVC GORAB INTU TEDC1 DLG5 SMO FGF9 TEDC2
GO_PYRIDINE_CONTAINING_COMPOUND_BIOSYNTHETIC_PROCESS	0.0136698	0.0908509	0.38073	0.42214	1.58773	32	IDO1 PARP9 KYNU NMNAT3 HAAO NAMPT NADK2 PARP10
GO_REGULATION_OF_OXIDATIVE_STRESS_INDUCED_INTRINSIC_APOPTOTIC_SIGNALING_PATHWAY	0.0136961	0.0908509	0.38073	0.482401	1.6964	25	GPX1 HIF1A PINK1 UBQLN1 MCL1 NFE2L2 SOD2 SOD1 VNN1
GO_GOLGI_VESICLE_BUDDING	0.0137613	0.0911493	0.38073	0.320813	1.47036	77	NAPA INSIG1 VAPA MIA3 SEC24D KLHL12 PPP6C CUL3 TFG RAB1A NSF CTSC CTSZ SCFD1 GOLPH3 USO1 TRAPPC4 TMED10 PPP6R1 SEC23A BET1 F5 TMED2 F8 TMED9 SEC24A LMAN1 CNIH1 SAR1A TRAPPC6B SAR1B SEC23IP SEC31A
GO_MYELOID_LEUKOCYTE_CYTOKINE_PRODUCTION	0.0138511	0.0916152	0.38073	0.436547	1.56045	27	DDX58 SEMA7A HMOX1 DDX1 CD36 TLR4 BCL10 DHX36 GAS6 LILRB1 DDX21 CD74
GO_CORTICAL_CYTOSKELETON_ORGANIZATION	0.013978	0.0923253	0.38073	0.348575	1.48961	57	EPB41L3 RHOBTB1 RHOC KIF23 ARF6 ROCK2 RAB13 FMNL2 ROCK1 CDK5 VIL1 PLEK PPP2R3C RHOBTB3 EPB41 NCKAP1 NCKAP1L
GO_NEUTROPHIL_CHEMOTAXIS	0.014031	0.0925455	0.38073	0.322518	1.48674	82	CCL23 CXCL10 LGALS3 CXCL11 MPP1 PPBP CCL2 PF4 C3AR1 SRP54 CXCL9 PIK3CG PDE4D CCL19 MCU CCL8 DNM1L NCKAP1L PDE4B PPIB CD74 PF4V1 ITGA1 S100A12 CKLF THBS4 MOSPD2
GO_POSITIVE_REGULATION_OF_CHROMOSOME_SEGREGATION	0.0141293	0.093064	0.38073	0.420827	1.58279	32	CDC6 DLGAP5 CDC27 FEN1 RB1 CUL3 CDC16 NIPBL RAD21 BECN1 CDC23 NSMCE2 SMC5 SMC6 AURKB SLF1 ANAPC4
GO_AMINO_ACID_IMPORT	0.014359	0.0941827	0.38073	0.438918	1.67007	33	SLC1A5 TSPO2 SLC6A9 SLC17A7 SLC1A4 SLC7A11 SLC7A8 KCNJ10 ITGB1 SLC7A5 RGS2 ARL6IP1 ARL6IP5 SLC22A4
GO_BICARBONATE_TRANSPORT	0.014359	0.0941827	0.38073	0.438901	1.67001	33	CA1 SLC4A1 HBB CA2 HBA1 HBA2 RHAG AQP1
GO_NEGATIVE_REGULATION_OF_RESPONSE_TO_OXIDATIVE_STRESS	0.0143591	0.0941827	0.38073	0.396257	1.59236	43	GPX1 FBXO7 MCTP1 HIF1A NCOA7 HGF PINK1 OXR1 SLC7A11 PSAP NFE2L2 LRRK2 SOD2 IL10 VNN1 REST NOL3 FZD1 PYCR1 TXN NR4A3
GO_CHROMOSOME_LOCALIZATION	0.0144164	0.0944276	0.38073	0.326437	1.46593	73	KIFC1 RAB11A CDCA8 DLGAP5 CHMP5 CENPF NDC80 ACTR3 CDCA5 SPAG5 CHMP2B KPNB1 CUL3 VPS4B MAJIN ACTR2 CENPE NUF2 KIF18A BECN1 PIBF1 ZW10 SEH1L CDC23 TERF1 UBE2B NUP62 KIF2C AURKB CENPQ RMDN1 CHMP1A CHMP2A CHMP4B
GO_ACTIN_CYTOSKELETON_REORGANIZATION	0.0144505	0.0945193	0.38073	0.303335	1.40803	89	PLEK2 DMTN MKLN1 CDC42 ESAM ANXA1 CSF1R EPS8 CD2AP CDC42BPB NEDD9 MCU CDK5 PAK1 PTPN1 PLEK CDC42BPA GAB1 GRB2 TNIK RICTOR PARVB RALA ATP2C1 NRP1 RAP2A CTTN GPR65 DTNBP1
GO_REGULATION_OF_CYTOPLASMIC_TRANSPORT	0.0145277	0.0948929	0.38073	0.473582	1.69171	26	SNX3 SRC DAB2 RDX LRRK2 SNX12 RAB21 CHMP3 DNAJC13
GO_LYMPHOCYTE_ACTIVATION_INVOLVED_IN_IMMUNE_RESPONSE	0.0145771	0.0950841	0.38073	0.265307	1.37922	159	CD86 NBN LGALS3 FGL2 PLCL2 HAVCR2 C17orf99 MYB RIPK2 EXO1 LFNG CLEC4D LGALS9 ANXA1 KMT5B IL18R1 NDFIP1 TLR4 VAMP7 GAPT CLEC4E RC3H2 CCL19 RAB27A IL27 EXOSC3 LILRB1 DOCK11 IL10 CD46 PTPRC AP1G1 SWAP70 TNFSF4 RIF1
GO_EPIDERMAL_GROWTH_FACTOR_RECEPTOR_SIGNALING_PATHWAY	0.014715	0.0957184	0.38073	0.292137	1.40121	105	TSG101 IFI6 SRC NEURL1 CDC42 STAM2 ARF4 DUSP3 SNX6 HIP1 PTPN12 EGF PIK3CA HBEGF VIL1 EPS15 SNX5 GAB1 CCDC88A GRB2 REPS2 SOS1 ERBIN ADAM17 PTK2 RAB7A ITGA1 PIK3C2A BRAF ADRA2A FAM83A PLAUR PTPN11 PIK3R1 NUP62 NCF1 MMP9 NCK2 SH3KBP1 SOCS4 RHBDF2 CHMP6 PTK6 IQGAP1 KIF16B RASSF2 VPS25
GO_REGULATION_OF_RESPONSE_TO_ENDOPLASMIC_RETICULUM_STRESS	0.0146954	0.0957184	0.38073	0.304354	1.40799	86	BCL2L1 USP25 YOD1 CLU OPA1 UBQLN1 TMEM33 GRINA SERINC3 BAG6 NFE2L2 LRRK2 PTPN1 USP14 NCK1 ERLEC1 CAV1 DNAJB9 COPS5 UFL1 DNAJC3 BAK1 UBQLN2 PMAIP1 BFAR PIK3R1 NFE2L1 NCK2 SIRT1 RNFT1 DERL2 UBE2J1 ATXN3 PPP1R15B EIF2AK3
GO_INTRINSIC_APOPTOTIC_SIGNALING_PATHWAY_IN_RESPONSE_TO_DNA_DAMAGE	0.0147608	0.0958843	0.38073	0.285705	1.34862	97	SNW1 BCL2L1 IFI16 CDKN1A CLU HMOX1 POLB PML SHISA5 ING2 DDIAS SFRP2 MCL1 USP47 SKIL BAG6 CDKN2D BCL2A1 HIC1 PHLDA3 CD74 E2F1 FNIP2 BAK1 TOPORS XPA TAF9 CD44 PIK3R1 ZNF385A
GO_REGULATION_OF_TRANSPORTER_ACTIVITY	0.0149212	0.096793	0.38073	0.239783	1.28964	215	STAC CLIC2 SNCA STOM NEDD4L ATP1B3 ATP1B2 CTSS PIM1 SLC6A9 FKBP1B JPH4 CCL2 YWHAH EPHB2 GALR2 TESC KIF5B PINK1 UBQLN1 PTEN NDFIP1 UTRN ATP1B1 SHISA7 CACNG8 HECW2 EHD3 SCN1B SLMAP PDE4D ITGB1 GPR35 KLHL24 SUMO1 FMR1 WNK1 CDK5 PRKCE SRI SCN4B NDFIP2 YWHAE CALM2 MYO5A ARC DAPK1 CAV1 CTTNBP2NL PDE4B MEF2C CAB39 CACNA1D RYR2 GRIN1 KCNE1B AKAP9 ADRA2A STIMATE CCR2
GO_CANONICAL_WNT_SIGNALING_PATHWAY	0.0150078	0.0969545	0.38073	0.227237	1.25123	283	SDC1 SIAH2 PSME4 PPM1A KLF4 PTPRO PSMC2 WNT11 SRC JUP PSMF1 MITF ZNF703 TCF7L2 DAB2 PSMB9 PSMB8 PSME2 IGFBP6 PSMD1 PSMB10 KLHL12 RBMS3 PSMD6 PTEN PSMD5 CUL3 EGF RAB5A SFRP2 PSME1 USP8 LATS2 USP47 GNAQ BAMBI CYLD PSMA4 PSMD10 AMFR LRRK2 FZD5 NRARP WNK1 SCYL2 CDK14 PSMA2 PSMD12 LATS1 STK3 VPS35 PSMB2 TMEM170B PPM1B PLPP3 PSMD13 PSMD7 FGFR2 TLE6 MAPK14 PSMD4 PSMA5 CAV1 RBPJ MLLT3 PSMD14 OTULIN FOXO3…
GO_CELLULAR_MONOVALENT_INORGANIC_CATION_HOMEOSTASIS	0.0150025	0.0969545	0.38073	0.28953	1.36675	93	SLC4A1 RAB38 CA2 NEDD4L ATP1B3 CXorf21 ATP1B2 KCNMA1 SLAMF8 SLC9A9 ATP6V1E1 RAB39A ATP6V1D ATP5F1B VPS33A ATP1B1 PPT1 CLIC4 CLCN3 LRRK2 DMXL2 ATP6V1C1 ATP6V1B2 ATP6AP2 ATP6V1H RAB20 SLC12A2 UBE3A LACC1 RAB7A SLC4A8 DMXL1 CCDC115
GO_REGULATION_OF_TRANSLATIONAL_INITIATION_IN_RESPONSE_TO_STRESS	0.0149879	0.0969545	0.38073	0.579948	1.72381	14	EIF2AK2 EIF2AK1 EIF2S1 NCK1 DNAJC3 IMPACT NCK2 PPP1R15B EIF2AK3
GO_DNA_BIOSYNTHETIC_PROCESS	0.0150309	0.0969708	0.38073	0.260437	1.36545	173	ISG15 UBE2L6 TERF2IP KLF4 UBB CDKN1A POLL SRC SMPD3 HSP90AA1 UBA52 TFDP1 BMPR2 CENPF POLB XRN1 HGF TYMS DTL POLK USP10 HNRNPA2B1 PTGES3 TK1 PARP10 CCT5 CCT8 CDKN2D NIBAN2 SPRTN RAD50 ACVRL1 RFC1 NEK2 PARN PARM1 FGF2 CCT2 GAR1 NEK7 DCP2 XRCC5 DNAJC2 POLD3 LIG4 HNRNPC
GO_REGULATION_OF_CARBOHYDRATE_CATABOLIC_PROCESS	0.0150709	0.097096	0.38073	0.303133	1.38625	80	SCARB2 SLC4A1 FBP1 HIF1A GCKR PFKFB1 SLC2A6 PRKAG2 RANBP2 ENTPD5 ARNT PPP1R3B PPP1CB PPARA EIF6 PRKAG1 NUP37 NUP54 TPR SEH1L NUP58 PRKAA1 GSK3A NUP133 NCOR1 NUP62 NUP88 NUP93 NDC1 NUP42
GO_RAS_PROTEIN_SIGNAL_TRANSDUCTION	0.0151146	0.0972446	0.38073	0.232038	1.30269	309	CTNNAL1 MRAS RRAS CDKN1A GNA12 FBP1 DOK2 JAK2 RALB CDC42EP4 KANK2 DENND4A PLEKHG7 RHOU ARHGEF12 ARF6 LIMK1 CDC42 FBXO8 SHTN1 BRAP EPHB2 RAB39A RDX EPS8 RIT1 SHOC2 MAPKAP1 ROCK2 RB1 KPNB1 CHUK CUL3 CSF1 CCNA2 ARHGAP6 USP8 ROCK1 RAP2B NRAS ITGB1 GPR35 RAP1A PPP2CB ARRB1 IQSEC2 MAP4K4 RAB21 RFXANK RAB33B DYNLT1 GNA13 TIAM1 CDC42SE2 GRB2 MAPK14 RAP2C NCKAP1 ALS2 GNB1 SSX2IP STMN1 FGF2 TAX1BP3 SOS1 KR…
GO_POSITIVE_REGULATION_OF_NOTCH_SIGNALING_PATHWAY	0.015258	0.0977674	0.38073	0.388234	1.57977	44	TSPAN5 BMP2K HES1 SNW1 KAT2B SRC LFNG NOTCH4 MAML2 PDCD10 RBPJ NOD2 MAML3
GO_REGULATION_OF_CELLULAR_CARBOHYDRATE_CATABOLIC_PROCESS	0.0152265	0.0977674	0.38073	0.665723	1.74209	10	SCARB2 PPP1R3B PPP1CB GSK3A
GO_REGULATION_OF_MACROPHAGE_MIGRATION	0.0152421	0.0977674	0.38073	0.413317	1.6289	37	CD9 IL34 SLAMF8 CSF1R C5 C3AR1 CSF1 CX3CR1 P2RY12 MAPK14 PTK2 THBS1 MMP14 CYP19A1
GO_NEGATIVE_REGULATION_OF_ANOIKIS	0.0153305	0.0980984	0.38073	0.576248	1.71281	14	PDK4 SRC MCL1 PIK3CA ITGB1 CAV1 PTK2
GO_COMPLEMENT_DEPENDENT_CYTOTOXICITY	0.0156002	0.0995541	0.38073	0.664507	1.7389	10	CR1L CD5L RAB27A CD55
GO_NEGATIVE_REGULATION_OF_TRANSFERASE_ACTIVITY	0.0155797	0.0995541	0.38073	0.242744	1.32812	249	DUSP5 SNCA DNAJA1 DTX3L KAT2B SOCS1 TSG101 PTPRO CDKN1A SRC CDKN1C ADAR FBXO7 CDKN2C UBASH3B AIDA GADD45B DUSP6 GCKR UCHL1 LIMK1 SPRED1 PPP2R5A PRKAG2 EPHB2 TESC TRIB1 CASP3 DUSP3 SNX6 PRKAR2B RB1 PTEN AKT1S1 GADD45A SFRP2 PPP2CA IBTK LATS2 GNAQ DUSP10 WNK1 PTPN22 PTPN1 LATS1 CDKN2D RGS2 PAK2 NCK1 PTPRC PDCD4 HMGCR PRKAR1A CAV1 TAOK3 GGNBP2 IPO7 SH2B3 STK38 GMFB LYN RUBCN INKA1
GO_REGULATION_OF_LYMPHOCYTE_APOPTOTIC_PROCESS	0.0156298	0.0996086	0.352488	0.368064	1.52863	49	IDO1 LGALS3 PTCRA GIMAP8 HIF1A LGALS9 BTK CD274 PTEN ARG2 BCL10 IL10 PDCD1 CD74 LYN DOCK8 SLC46A2
GO_DENDRITIC_CELL_CYTOKINE_PRODUCTION	0.0157485	0.10023	0.352488	0.583351	1.68742	13	DDX58 SCIMP BST2 TLR3 DDX1 TLR4 DHX36 DDX21 NOD2
GO_NEGATIVE_REGULATION_OF_INTRACELLULAR_TRANSPORT	0.0158722	0.100744	0.352488	0.366406	1.52174	49	SP100 INSIG1 SNX3 DMTN YOD1 CD36 LRRK2 CDK5 SNX12 ERLEC1 BAG4 TPR SIAH3 UFM1 TXN INPP5K LMAN1 CHP1 CABP1 ARFIP1 DERL2 UBE2J1
GO_NEGATIVE_REGULATION_OF_MYELOID_LEUKOCYTE_DIFFERENTIATION	0.0158574	0.100744	0.352488	0.392288	1.57641	43	GPR137B LRRC17 UBASH3B FBN1 C1QC LILRB4 MAFB TRIB1 TLR3 TLR4
GO_NEGATIVE_REGULATION_OF_CELLULAR_CATABOLIC_PROCESS	0.0159051	0.100818	0.352488	0.239575	1.29423	228	TENT5C YBX3 YBX1 SNCA USP25 LAMP3 TENT5B YOD1 PSMF1 GABARAPL2 HMOX1 HGF PML ANXA2 PINK1 F8A3 DAP NAMPT TENT5A PIK3CG SCFD1 MCL1 EIF4G2 PIK3CA ROCK1 DHX36 MYD88 WAC BAG6 PDCL3 LRRK2 FMR1 FEZ2 MGAT3 PTPN22 UCHL5 PBK CSNK2A1 SYNCRIP VPS35 ACACB CTSA USP14 IL10 STYX CST3 HP PAIP1 ERLEC1 PARN SENP1 MAPK14 TIMP1 MTM1 N4BP1 PTK2 FURIN RIC1 MAP1A RUBCN SECISBP2 E2F1 TAB2 HNRNPC TENT2 SDCBP LEP RYBP DHX9 …
GO_ECTODERM_DEVELOPMENT	0.0161188	0.101355	0.352488	-0.596445	-1.64779	15	EDA2R STX2 SMURF1 VPS52
GO_ENDOPLASMIC_RETICULUM_ORGANIZATION	0.0161145	0.101355	0.352488	0.344033	1.49897	64	TOR1B RAB10 ATL3 CCDC47 SHTN1 MIA3 VCPIP1 TMEM33 CERT1 REEP3 TRAM1 BAG6 LRRK2 GET1 RAB18 ARL6IP1 MYO5A GET3 RAB3GAP1 REEP1 ATL1 RTN4 UBL4A TMEM38B LMAN1 ESYT1 RAB3GAP2 LMAN2 SEC31A
GO_FATTY_ACYL_COA_METABOLIC_PROCESS	0.0160704	0.101355	0.352488	0.408982	1.61759	38	ACSL5 ACSL4 ACOT7 THEM5 HSD17B4 PPT1 ACSBG1 FAR1 ACSL6 HACD1 ELOVL3 SCD5 ACSL3 ELOVL7 ELOVL5 SLC25A1 CBR4 SCD ACAT1 ACLY
GO_HISTONE_UBIQUITINATION	0.0160405	0.101355	0.352488	0.372097	1.53648	47	PCGF5 DTX3L TRIP12 UBE2E1 UBE2A CDC73 LEO1 WAC CUL4B CTR9 RNF20 SKP1 SUZ12 RNF2 UBR2 RYBP WDR70 UBE2N UBR5 UBE2B OTUB2
GO_NEGATIVE_REGULATION_OF_JUN_KINASE_ACTIVITY	0.0161044	0.101355	0.352488	0.58105	1.68077	13	DNAJA1 AIDA SFRP2 DUSP10 PTPN22 PDCD4
GO_UNSATURATED_FATTY_ACID_BIOSYNTHETIC_PROCESS	0.0160405	0.101355	0.352488	0.371708	1.53047	48	FADS1 FADS2 PTGS1 CBR1 ALOX15 PLA2G4A ANXA1 PTGES3 ELOVL3 SCD5 ELOVL7 DEGS1 PNPLA8 PIBF1 CD74
GO_REGULATION_OF_MACROPHAGE_DERIVED_FOAM_CELL_DIFFERENTIATION	0.0162576	0.102092	0.352488	0.467572	1.60136	22	MSR1 CD36 PF4 CSF1 PPARA ITGB3 ITGAV ABCA1
GO_INDOLALKYLAMINE_METABOLIC_PROCESS	0.0162824	0.102111	0.352488	0.579857	1.67732	13	IDO1 KYNU HAAO
GO_MITOTIC_SPINDLE_ORGANIZATION	0.0163284	0.102264	0.352488	0.279183	1.35183	113	AURKA TPX2 KIF11 KIFC1 RAB11A KIF4A DLGAP5 KIF23 CHMP5 NDC80 CDC20 CHMP2B KPNB1 VPS4B BIRC5 SMC3 KIF2A SPAST MYBL2 DRG1 CENPE INTS13 SBDS NUF2 NEK2 STAG2 STMN1 CEP97 STAG1 DCTN6 PIBF1
GO_GLUTATHIONE_METABOLIC_PROCESS	0.0164815	0.103017	0.352488	0.393072	1.55714	41	GPX1 HAGH IDH1 GGT5 SLC7A11 CHAC2 CNDP2 NFE2L2 GCLC SOD1 GSTA4 GLO1
GO_REGULATION_OF_PATTERN_RECOGNITION_RECEPTOR_SIGNALING_PATHWAY	0.0164923	0.103017	0.352488	0.3	1.39255	89	RIOK3 DDX60 RSAD2 DHX58 IRF7 WDFY1 TYRO3 ACOD1 BIRC2 IRF1 TLR3 UBQLN1 CD36 TLR4 TLR1 PTPN22 GPATCH3 LILRA4 APPL1 CD14 PJA2 PELI1 CAV1 ERBIN F2RL1 LYN PUM2 USP15 SLC46A2 RTN4 OTUD4 XIAP IRF4
GO_NEGATIVE_REGULATION_OF_ERK1_AND_ERK2_CASCADE	0.0165855	0.103462	0.352488	0.337275	1.44628	60	ATF3 GBP1 KLF4 DUSP6 SPRED1 EPHB2 DUSP3 PTEN TLR4 TNIP1 RANBP9 DUSP10 ARRB1 PTPN1 LIF PTPRC
GO_NUCLEOSIDE_BISPHOSPHATE_BIOSYNTHETIC_PROCESS	0.0168525	0.104989	0.352488	0.341492	1.4879	64	PDK4 PANK2 ACSL5 DLD ACSL4 ACOT7 PPT1 ACSBG1 PAPSS2 ACSL6 PANK3 HACD1 ELOVL3 PAPSS1 PDHB SCD5 ACACB ACSL3 PDP1 PDHX ELOVL7 PPCS PANK1 ELOVL5 SLC25A1 CBR4 DLAT SCD ACAT1 PDK3 ACLY MPC2
GO_EPITHELIAL_CELL_APOPTOTIC_PROCESS	0.0170875	0.106172	0.352488	0.296763	1.37577	85	BCL2L1 JAK2 TCF7L2 ARF6 BMPR2 HMOX1 CCL2 EIF2S1 ANO6 ITGA4 RB1 MAP3K5 PIK3CG NFE2L2 GAS6 STK3 CAST EXOC5 IL10 PDCD4 E2F2 SORT1 FOXO3 RYR2 E2F1 THBS1 SERPINE1 SEMA5A STK4 AKR1C3
GO_MONOCYTE_CHEMOTAXIS	0.0170838	0.106172	0.352488	0.368814	1.50775	45	CCL23 CXCL10 LGALS3 PTPRO SLAMF8 CCL2 ANXA1 ANO6 CCL19 CCR1 CCL8 PLA2G7 LYN AIF1 S100A12 SERPINE1 CCR2 MOSPD2
GO_AMEBOIDAL_TYPE_CELL_MIGRATION	0.0171337	0.106179	0.352488	0.220645	1.25312	327	DOCK1 SP100 NR4A1 PIK3R3 TSTA3 ADIPOR1 KLF4 RRAS GNA12 GPX1 RAB11A PDLIM1 WNT11 SRC DMTN SPARC JUP KANK2 SEMA7A STRAP HIF1A ARF6 BMPR2 HMOX1 LGALS12 TNS1 ZFAND5 SPRED1 MIA3 ANXA1 PML DNAJA4 ATP5F1B ARSB RIN2 ITGA4 ROCK2 PTEN TGFBR1 GADD45A RAB13 P2RY12 PIK3CA EFNB1 DUSP10 ITGB1 VASH1 GLUL NFE2L2 HBEGF PRKCE PAK1 ENPP2 MAP4K4 VIL1 CTSH ADAM9 MIXL1 PLPP3 APPL1 PDCD10 NUS1 ACVRL1 GLIPR2 SVBP
GO_REACTIVE_NITROGEN_SPECIES_METABOLIC_PROCESS	0.017126	0.106179	0.352488	0.333024	1.46187	66	HBB GCH1 KLF4 JAK2 HSP90AA1 CLU CD36 ROCK2 TLR4 ARG2 CX3CR1 DDAH2 IL10 PTX3 TMEM106A CAV1 ACP5 AIF1 CYP1B1
GO_DEOXYRIBONUCLEOTIDE_BIOSYNTHETIC_PROCESS	0.0171917	0.10626	0.352488	0.569633	1.73063	15	CMPK2 GUK1 RRM2 TYMS TBPL1 DCK RRM2B
GO_REGULATION_OF_SMALL_MOLECULE_METABOLIC_PROCESS	0.0171826	0.10626	0.352488	0.220617	1.26026	379	PDK4 SNCA PSME4 SLC4A1 KAT2B ADIPOR1 NLN PSMC2 INSIG1 FBP1 SQLE SRC SMPD3 OAZ1 PSMF1 ODC1 HIF1A GCKR PFKFB1 PANK2 ERFE PSMB9 PSMB8 PSME2 SLC2A6 PRKAG2 ANXA1 TFF3 SORBS1 PINK1 PSMD1 PSMB10 SLC7A11 PSMD6 PSMD5 KPNB1 EGF RANBP2 HMGCS1 AZIN1 PSME1 LPGAT1 ENTPD5 PSMA4 PSMD10 ARNT PRKCE PSMA2 PSMD12 PLEK SC5D SOD1 PPP1R3B ACACB PSMB2 PPP1CB PPARA PDP1 PSMD13 PSMD7 INSIG2 SIK1 C1QTNF12 ARPP19 HMGCR PSMD…
GO_REGULATION_OF_RECEPTOR_SIGNALING_PATHWAY_VIA_STAT	0.0172236	0.106318	0.352488	0.299397	1.40282	92	PARP9 PARP14 HES1 SOCS1 ADIPOR1 JAK2 CSF1R HDAC2 EGF GADD45A PPP2CA FGFR3 IL15 CDK5 LEPROT LIF IL10 PTPRC CAV1 PRL GGNBP2 SH2B3 PIBF1 LYN CYP1B1 LEP SOCS2
GO_REGULATION_OF_RELEASE_OF_SEQUESTERED_CALCIUM_ION_INTO_CYTOSOL	0.0173147	0.10674	0.352488	0.352934	1.50523	58	CLIC2 SNCA CXCL10 CXCL11 UBASH3B FKBP1B JPH4 CXCL9 PDE4D DIAPH1 PRKCE SRI CALM2 MYO5A ATG5 F2RL3 LYN RYR2
GO_TYROSINE_PHOSPHORYLATION_OF_STAT_PROTEIN	0.0173609	0.106885	0.352488	0.341852	1.46865	59	PARP9 PARP14 HES1 SOCS1 JAK2 CSF1R HDAC2 PPP2CA FGFR3 IL15 LIF CAV1 GGNBP2 SH2B3 PIBF1 LYN
GO_GLUCOSE_IMPORT	0.0175018	0.107472	0.352488	0.342353	1.46302	57	ERFE ITLN1 RNASEL PRKAG2 SORBS1 STXBP3 SLC2A1 PEA15 CREBL2 C2CD5 RAP1A NFE2L2 APPL1 C1QTNF12 ARPP19 MAPK14 OSBPL8 SORT1 RTN2 SLC2A10 CLTCL1 LEP PTPN11 GSK3A PIK3R1 RHOQ HK2 SLC2A3
GO_REGULATION_OF_LYMPHOCYTE_DIFFERENTIATION	0.0174981	0.107472	0.352488	0.261383	1.34838	162	CD86 SOCS1 FGL2 PRDX2 PIK3R6 FBXO7 MYB RIPK2 SLAMF8 PNP NKAP LGALS9 BTK ANXA1 IRF1 LILRB4 NDFIP1 ID2 RC3H2 DUSP10 CYLD CCL19 IL15 NRARP IL27 FANCA GAS6 SOD1 VNN1 AXL CD46 AP3B1 PTPRC PPP2R3C ATP11C NCKAP1L TNFSF4 SOS1
GO_INSULIN_RECEPTOR_SIGNALING_PATHWAY	0.0175807	0.107816	0.352488	0.279499	1.38428	122	PDK4 SOCS1 PIK3R3 ADIPOR1 SESN3 SRC FOXO4 ERFE ATP6V1E1 OPA1 ATP6V1D SORBS1 PTPRA PIK3CA EIF4EBP2 C2CD5 PAK1 PTPN1 ATP6V1C1 SNX5 ZNF106 GAB1 APPL1 NCK1 C1QTNF12 ATP6V1B2 GRB2 OSBPL8 ATP6V1H SOS1 NUCKS1 FOXO3 PIK3C2A GRB14 RPS6KB1 LEP ATP6V1G1 PRKAA1 PTPN11 ATP6V1A INPP5K GSK3A PIK3R1 ATP6V0A2 RHOQ PHIP SIRT1 ATP6V0E1 PRKCZ GSK3B
GO_SEMAPHORIN_PLEXIN_SIGNALING_PATHWAY	0.0176103	0.107858	0.352488	-0.475582	-1.60001	32	PLXNB1 SEMA4C PLXNA2 SEMA6C PLXNA3 SEMA4G PLXNA1 SEMA6B SEMA6A PLXNA4
GO_PROTEIN_LOCALIZATION_TO_NUCLEUS	0.0177949	0.108847	0.352488	0.240605	1.30896	246	PARP9 SP100 TOR1B DTX3L CDK1 CDKN1A GBP2 SRC JAK2 JUP GCKR PLRG1 PML LILRB4 CD2AP TOR1A ILRUN SNUPN CD36 KPNB1 RANBP2 TXNIP KPNA4 LARP7 GLUL CDH1 SUMO1 RASSF5 LRRK2 CCT5 CCT8 TNPO1 KPNA3 IPO8 CDK5 XPO1 TOR1AIP1 RPF2 GTSE1 INTS13 SKP1 YWHAE LIF APPL1 IPO11 MAPK14 MORC3 TNPO3 OSBPL8 CCT2 IPO7 RGPD2 IPO4 NUP54 HHEX TPR LEP PPP3CA TMEM98 HEATR3 TOPORS NXT2 MCRS1 XPA CCT6A NVL UFM1 NUP58 NGFR TXN TFRC
GO_MICROTUBULE_CYTOSKELETON_ORGANIZATION_INVOLVED_IN_MITOSIS	0.0178515	0.109051	0.352488	0.267874	1.35344	136	AURKA TPX2 KIF11 KIFC1 RAB11A KIF4A DLGAP5 KIF23 CHMP5 NDC80 CDC20 MCPH1 CHMP2B KPNB1 VPS4B BIRC5 SMC3 KIF2A SPAST MYBL2 ITGB1 DRG1 CENPE INTS13 DYNLT1 SBDS NUF2 NEK2 STAG2 STMN1 CEP97 STAG1 DCTN6 PIBF1 ZW10 UBXN2B PTPA ABRAXAS2 SETD2 TPR
GO_REGULATION_OF_ORGAN_GROWTH	0.0179169	0.109309	0.352488	0.319107	1.45199	75	YBX3 CDK1 PIM1 DUSP6 MEIS1 CARM1 PTEN TGFBR1 LATS2 SLC6A4 PAK1 SERP1 LATS1 STK3 SOD1 ACACB WWC2 PPARA RGS2 FGFR2 MAPK14 VGLL4 RBPJ FGF2 FOXC1 MEF2C PTK2
GO_NEGATIVE_REGULATION_OF_ION_TRANSMEMBRANE_TRANSPORT	0.0179717	0.109361	0.352488	0.331013	1.49964	74	CLIC2 KEL NEDD4L KCNH2 SLC6A9 FKBP1B EPHB2 UBQLN1 SESTD1 PTEN HECW2 SLC30A1 GPR35 SUMO1 FMR1 PRKCE SRI YWHAE CALM2 RGS2 ARL6IP5 CAV1 CAB39 KCNE1B THBS1 ADRA2A YWHAQ
GO_PROTEIN_DNA_COMPLEX_SUBUNIT_ORGANIZATION	0.0179602	0.109361	0.352488	0.245673	1.30648	194	PSME4 UBB PSMC2 DLGAP5 UBA52 TAF1B CDK7 RSF1 NAP1L4 GTF2E1 CENPF HMGB2 CDC45 HIRA SMARCA5 ANP32B MIS18BP1 RB1 CREB1 SPTY2D1 TAF1L HJURP GTF2B CCNH MCM4 CETN2 NASP SETSIP TCF4 TAF12 CUL4B CENPE CHAF1A NAP1L1 SENP6 ATRX GMNN HAT1 NFE2 DR1 RAD51 ANP32E ATF7IP TSPYL5 IPO4 RRN3 GTF2H2 PSMC3 CAND1 SUPT16H SETD2 RBX1
GO_TRANSFORMING_GROWTH_FACTOR_BETA_PRODUCTION	0.0180349	0.109604	0.352488	0.428836	1.63171	33	WNT11 MYB HIF1A CD24 LGALS9 CD2AP CREB1 LTBP1 NRROS CD46 ATP6AP2 FURIN ITGAV THBS1
GO_POSITIVE_REGULATION_OF_REGULATORY_T_CELL_DIFFERENTIATION	0.0180619	0.109626	0.352488	0.570254	1.64954	13	SOCS1 LGALS9 LILRB4 DUSP10 CD46
GO_REGULATION_OF_CALCIUM_ION_TRANSPORT_INTO_CYTOSOL	0.0183842	0.111439	0.352488	0.319777	1.43602	73	CLIC2 SNCA CXCL10 CXCL11 UBASH3B FKBP1B JPH4 PML CXCL9 PDE4D DIAPH1 PRKCE SRI CALM2 MYO5A CAV1 ATG5 F2RL3 LYN RYR2 GRIN1
GO_POSITIVE_REGULATION_OF_DENDRITIC_SPINE_DEVELOPMENT	0.0184755	0.111849	0.352488	0.406373	1.60727	38	CAMK1 NEURL1 ARMCX5-GPRASP2 OPA1 ITSN1 CPEB3 C21orf91 DHX36 ACTR2 FMR1 DNM1L TIAM1
GO_DRUG_CATABOLIC_PROCESS	0.0185643	0.112018	0.352488	-0.589435	-1.62842	15	CYP2D6 CYP2D7 CYP2C8 CYP2R1 NR1I2
GO_LEUKOCYTE_ACTIVATION_INVOLVED_IN_INFLAMMATORY_RESPONSE	0.0185747	0.112018	0.352488	0.387682	1.55509	42	SNCA JAK2 TLR7 C1QA CLU TLR3 NAMPT CTSC IFNGR1 LRRK2 SYT11 PTPRC AIF1 LDLR
GO_NEGATIVE_REGULATION_OF_ION_TRANSPORT	0.0185711	0.112018	0.352488	0.28717	1.39652	110	CLIC2 SNCA KEL NEDD4L KCNH2 SLC6A9 BEST3 FKBP1B EPHB2 UBQLN1 SESTD1 PTEN GABRE HECW2 SLC30A1 CYP4F2 GPR35 SUMO1 FMR1 WNK1 PRKCE SRI SYT11 LILRB1 YWHAE CALM2 RGS2 ARL6IP5 CAV1 CAB39 KCNE1B THBS1 ADRA2A YWHAQ PACSIN3 LEP PRKG2 DRD3 ISCU INPP5K
GO_T_CELL_APOPTOTIC_PROCESS	0.0186486	0.112321	0.352488	0.382285	1.55556	44	IDO1 LGALS3 PTCRA GIMAP8 HIF1A LGALS9 FAS CD274 ARG2 BCL10
GO_AUTOPHAGOSOME_MATURATION	0.0187326	0.11252	0.352488	0.394059	1.56236	39	CALCOCO2 TSG101 GABARAPL2 MCOLN1 MAP1LC3B UBQLN1 VPS33A SNX14 STX17 CHMP3 LIX1L RUBCN UVRAG
GO_INSEMINATION	0.0187762	0.11252	0.352488	0.654569	1.7129	10	DDO OXTR SLC6A4
GO_PROTEASOME_ASSEMBLY	0.0187771	0.11252	0.352488	0.569486	1.64732	13	PSMD5 PSMD10 ECPAS ADRM1 PSMD13 POMP PSMD4 PSMD11 PSMG2 PSMG1 OTUD6B
GO_PURINE_CONTAINING_COMPOUND_METABOLIC_PROCESS	0.0187355	0.11252	0.352488	0.215083	1.23107	393	BPGM SAMHD1 GMPR PDK4 NUDT4 KYNU SLC4A1 ABCG2 GUK1 ACSF2 GPX1 FBP1 MPP1 HIF1A GCKR PFKFB1 PANK2 ACSL5 PNP OPA1 SLC2A6 PRKAG2 ATP5F1E DLD ACSL4 ACOT7 ATP5F1B THEM5 PINK1 EFL1 HSD17B4 HK1 PDE2A GNAI3 RANBP2 HMGCS1 PPT1 PDE4A ACSBG1 FAR1 SUCLA2 PAPSS2 ENTPD5 ACSL6 PANK3 HACD1 PDE4D ELOVL3 PAPSS1 PDHB LRRK2 ARNT GUCY1A1 ATP5MGL DCK SCD5 ACSM3 ACACB PRPSAP2 ACSL3 ADCY10 PPARA PDP1 NT5C2 GUCY1B1 PDHX E…
GO_CHAPERONE_MEDIATED_PROTEIN_COMPLEX_ASSEMBLY	0.0189993	0.113649	0.352488	0.502821	1.67762	20	NDUFAF1 HSP90AA1 CLU HSPA4 PTGES3 BBS12 CCT2 BBS10 PSMG2 PSMG1
GO_LYMPHOCYTE_APOPTOTIC_PROCESS	0.0190138	0.113649	0.352488	0.329916	1.44823	66	IDO1 LGALS3 PTCRA GIMAP8 HIF1A LGALS9 BTK FAS CD274 PTEN TNFRSF21 ARG2 BCL10
GO_CELLULAR_POLYSACCHARIDE_CATABOLIC_PROCESS	0.0191675	0.114001	0.352488	0.460502	1.57715	22	AOAH PHKB PGM2 RB1CC1 PPP1R3B PPP1CB PGM2L1
GO_PLASMA_MEMBRANE_ORGANIZATION	0.0191041	0.114001	0.352488	0.283387	1.341	96	MYOF SLC4A1 EPB41L3 SPTA1 PLSCR1 CLU PLSCR4 SH3GLB1 ANO6 PTEN FER1L4 OTOF FNBP1L PSAP MYRF SERP1 SYT11 MTSS1 SOD1 SH3TC2 PTPRC CAV1 SYTL4 DEGS1
GO_POSITIVE_REGULATION_OF_INTERFERON_GAMMA_PRODUCTION	0.0191462	0.114001	0.352488	0.340823	1.45648	57	HLA-DPA1 HAVCR2 TLR7 RIPK2 LGALS9 TLR3 IL18R1 TLR4 PDE4D FZD5 PTPN22 IL27 HLA-DPB1 SLC7A5 CD14 TNFSF4 PDE4B CEBPG CCR2 SASH3 IL12A CD244 CD226 RASGRP1 IL12RB1
GO_REGULATION_OF_MONOCYTE_CHEMOTAXIS	0.0191884	0.114001	0.352488	0.500563	1.67008	20	CXCL10 SLAMF8 ANO6 CCR1 PLA2G7 LYN AIF1 SERPINE1 CCR2 MOSPD2
GO_REGULATION_OF_SISTER_CHROMATID_COHESION	0.0191936	0.114001	0.352488	0.465517	1.5757	21	BUB1 FEN1 CDCA5 WAPL RB1 NIPBL RAD21 ATRX NSMCE2 SMC5
GO_REGULATION_OF_SYNAPSE_STRUCTURE_OR_ACTIVITY	0.0192497	0.114047	0.352488	0.256838	1.34275	174	SNCA ZDHHC2 PTPRO MX1 CAMK1 SEPTIN11 OXTR SPARC NEURL1 ARF6 ARMCX5-GPRASP2 LRFN2 SLC17A7 OPA1 CDC42 CDC20 AGRN EPHB2 MX2 ARF4 SLC7A11 ITSN1 PDLIM5 YWHAZ PTEN CHMP2B SHISA7 PPT1 DHX36 ACTR2 LRRK2 CDK5 GPC4 VPS35 DNM1L IL10 TIAM1 ARC MAPK14 ABHD17C ZDHHC15 CYFIP1 MEF2C ABHD17B PTK2 ADAM10 GRIN1 UBE3A
GO_RESPONSE_TO_CHEMOKINE	0.0192347	0.114047	0.352488	0.313575	1.43719	77	CCL23 CXCL10 ACKR1 CCRL2 CXCL11 ACKR2 PPBP HIF1A CCL2 PF4 CCR3 CX3CR1 CXCL9 GPR35 CCL19 WNK1 CCR1 CCL8
GO_RESPONSE_TO_COPPER_ION	0.0192883	0.114132	0.352488	0.419599	1.55783	30	SNCA MT2A CDK1 AOC1 AQP1 SORD NFE2L2 SOD1
GO_PROTEIN_TARGETING_TO_VACUOLE	0.0193271	0.114143	0.352488	0.389343	1.535	40	SCARB2 VTI1B NCOA4 CLU VAMP7 GCC2 VPS37A SNX16 VTI1A AP3B1 VPS41 GNPTAB SORT1 RAB7A M6PR AP3M1 LAMP2 ZFYVE16 VPS13C HSPA8
GO_SUCKLING_BEHAVIOR	0.0193386	0.114143	0.352488	0.652255	1.70684	10	OXTR PEX13 UBR3 GRIN1 UBE2Q1 DERL2
GO_REGULATION_OF_PROTEIN_LOCALIZATION_TO_ENDOSOME	0.0194924	0.114908	0.352488	0.566001	1.63724	13	DTX3L RDX ROCK2 ANKRD13A EGF MGAT3 ABHD17C ABHD17B
GO_POSITIVE_REGULATION_OF_INTRACELLULAR_TRANSPORT	0.0195813	0.115287	0.352488	0.242459	1.29274	208	ZDHHC2 PPM1A STOM CDK1 CAMK1 JAK2 JUP OAZ1 TFDP1 RHOU TCF7L2 DAB2 FIS1 YWHAH CDC42 RDX TMEM30A SPAG5 ABLIM3 ANXA2 SH3GLB1 KIF5B PINK1 ANP32B YWHAZ UBE2D3 C2CD5 CDH1 KIF20B FZD5 CDK5 LEPROT PAK1 GAS6 RBM27 RAB21 GTSE1 YWHAB YWHAE RIOK2
GO_CELLULAR_RESPONSE_TO_LITHIUM_ION	0.0197141	0.115925	0.352488	0.650293	1.70171	10	ID2 CDH1 XRCC4 LIG4 GSK3A CDKN1B CALR
GO_FOAM_CELL_DIFFERENTIATION	0.0198014	0.116224	0.352488	0.43453	1.57654	28	STAT1 SELENOK MSR1 CD36 PF4 CSF1 PPARA ITGB3 ITGAV ABCA1
GO_POSITIVE_REGULATION_OF_MORPHOGENESIS_OF_AN_EPITHELIUM	0.0198143	0.116224	0.352488	-0.486522	-1.54749	25	WNT2B STOX1 NOG SOX8 GREM1 MTOR ITGAX SMO RREB1 HOXB7 WNT4 MAGED1
GO_GLYCOSYL_COMPOUND_CATABOLIC_PROCESS	0.0200996	0.117331	0.352488	0.402582	1.56914	36	NT5C3A PNP NT5M TYMP FUCA2 DERA APOBEC3B APOBEC3C APOBEC3G APOBEC2 NAGA DPYD ADA2 ABHD10 HPRT1 GLA NUDT18
GO_SODIUM_ION_EXPORT_ACROSS_PLASMA_MEMBRANE	0.0200895	0.117331	0.352488	0.650028	1.70102	10	ATP1B3 ATP1B2 ATP1B1
GO_THIOESTER_METABOLIC_PROCESS	0.0200989	0.117331	0.352488	0.302403	1.40677	88	PDK4 KYNU ACSF2 ACSL5 DLD ACSL4 ACOT7 THEM5 HSD17B4 HMGCS1 PPT1 ACSBG1 FAR1 SUCLA2 ACSL6 HACD1 ELOVL3 PDHB SCD5 ACSM3 ACACB ACSL3 PDP1 PDHX ELOVL7
GO_TUMOR_NECROSIS_FACTOR_BIOSYNTHETIC_PROCESS	0.0201026	0.117331	0.352488	0.409079	1.53861	32	JAK2 TLR4 CX3CR1 TNFRSF8 CYBB TLR1 LILRB1 IL10 THBS1 CCR2
GO_PHOTORECEPTOR_CELL_DEVELOPMENT	0.0201645	0.117547	0.352488	-0.493288	-1.59787	28	RDH13 IFT140 NPHP4 BBS4 CDHR1 FSCN2 TUG1 NAGLU C8orf37 PDE6C CNGB1
GO_NEGATIVE_REGULATION_OF_EXTRINSIC_APOPTOTIC_SIGNALING_PATHWAY_VIA_DEATH_DOMAIN_RECEPTORS	0.0202757	0.11805	0.352488	0.414653	1.59377	34	TNFSF10 BCL2L1 GPX1 HMOX1 HMGB2 FAS HGF SFRP2 PEA15
GO_REGULATION_OF_REACTIVE_OXYGEN_SPECIES_BIOSYNTHETIC_PROCESS	0.020349	0.11833	0.352488	0.309505	1.42169	81	SNCA HBB KLF4 JAK2 HSP90AA1 CLU CD36 ROCK2 TLR4 ARG2 CX3CR1 RAB27A DDAH2 IL10 PTX3 CAV1 ACP5 FOXO3 GRIN1 AIF1
GO_ACTIVATION_OF_MAPK_ACTIVITY	0.0205822	0.119462	0.352488	0.274857	1.38537	134	DUSP5 CDK1 UBB PRDX2 UBA52 RIPK2 DUSP6 MAP2K6 AVPI1 HGF IGFBP6 C5 TLR4 EGF MAP3K5 PEA15 CCL19 LRRK2 ARRB1 PTPN1 PBK MAP4K5 SOD1 PIK3CB GNG3 PTPRC INAVA MAPK14 FRS2 FGF2 CD74 NOD2 MAP3K6 ITGA1 TAB2 TAOK1 MAP3K7 THBS1 MAP3K2
GO_SUBSTANTIA_NIGRA_DEVELOPMENT	0.0205942	0.119462	0.352488	0.389042	1.54248	39	CKB GNB4 YWHAH CDC42 CNP MAPKAP1 CASP5 DYNLL1 YWHAE CALM2 ZNF148
GO_CELLULAR_RESPONSE_TO_COPPER_ION	0.0209074	0.12039	0.352488	0.50003	1.63755	19	SNCA MT2A AOC1 AQP1 NFE2L2
GO_INTERLEUKIN_27_MEDIATED_SIGNALING_PATHWAY	0.0208383	0.12039	0.352488	0.601773	1.63865	11	STAT1 JAK2 IL27
GO_NEGATIVE_REGULATION_OF_RELEASE_OF_CYTOCHROME_C_FROM_MITOCHONDRIA	0.0209074	0.12039	0.352488	0.499853	1.63697	19	BCL2L1 GPX1 CLU OPA1 HGF PSMD10 PARL HIGD1A NOL3
GO_NUCLEAR_PORE_ORGANIZATION	0.0208286	0.12039	0.352488	0.562759	1.67272	14	NUP54 TPR SEH1L RTN4 NUP133 NUP93 NDC1 AHCTF1 TMEM170A
GO_POSITIVE_REGULATION_OF_NITRIC_OXIDE_SYNTHASE_BIOSYNTHETIC_PROCESS	0.0208286	0.12039	0.352488	0.562221	1.67112	14	STAT1 JAK2 CCL2 MAP2K6 TLR4 NAMPT LRRK2
GO_REGULATION_OF_DEPHOSPHORYLATION	0.0208843	0.12039	0.352488	0.247553	1.30647	187	PPP2R5B EIF2AK2 LGALS3 SRC JAK2 CDCA2 FKBP1B PPP1R26 SPRED1 PPP2R5A SPOCD1 PINK1 SHOC2 ROCK2 PHACTR2 PPP1R17 PPP1R12A HSP90B1 ROCK1 TIPRL PPP2R5C WNK1 PLEK MARF1 PPP1R3B PPP1R2 PKMYT1 YWHAB YWHAE PPME1 CALM2 PPP4R2 PTPRC PPP2R5E PPP2R3C SWAP70 ARPP19 ENSA NCKAP1L PPP2R1B PPP6R1 MEF2C PPP1R8 ZCCHC9 GPATCH2 PTPA ITGA1 PPP2R2A SAG MPHOSPH10 PPP2R3A BAG4
GO_REGULATION_OF_TYPE_2_IMMUNE_RESPONSE	0.0209871	0.120702	0.352488	0.432614	1.56958	28	IDO1 CD86 RSAD2 ARG1 ANXA1 NDFIP1 ARG2 TNFSF4 CD74 NOD2 CCR2
GO_NEGATIVE_REGULATION_OF_NUCLEOCYTOPLASMIC_TRANSPORT	0.0210881	0.120917	0.352488	0.493303	1.64586	20	SP100 CD36 CDK5 TPR UFM1 TXN CHP1 CABP1 NF1 RAB23 BARD1 PARK7 MDFIC RANGAP1
GO_POST_GOLGI_VESICLE_MEDIATED_TRANSPORT	0.0211004	0.120917	0.352488	0.287879	1.36452	100	VTI1B OPTN RAB10 VAMP5 SNAP23 EXOC6 RP2 VAMP3 BLZF1 NSF VAMP7 SCFD1 KIF13A GOLPH3 EHD3 CCDC91 GOLGA4 ANKFY1 EPS15 EXOC5 RAB14 ACSL3 VTI1A MYO5A RAB31 AP1G1 EXOC1 SORT1 VPS35L EXOC4 AP2A1 SCAMP1
GO_THIOESTER_BIOSYNTHETIC_PROCESS	0.0211014	0.120917	0.352488	0.356147	1.48203	50	PDK4 ACSL5 DLD ACSL4 PPT1 ACSBG1 ACSL6 HACD1 ELOVL3 PDHB SCD5 ACACB ACSL3 PDP1 PDHX ELOVL7 PPCS ELOVL5 SLC25A1 CBR4 DLAT SCD ACAT1 PDK3 ACLY MPC2
GO_CELLULAR_TRANSITION_METAL_ION_HOMEOSTASIS	0.0212317	0.121155	0.352488	0.281965	1.33266	95	ABCG2 TFR2 MT2A ALAS2 NCOA4 CUL1 HIF1A ERFE HMOX1 ACO1 FTL NDFIP1 FBXL5 SLC40A1 SLC30A1 IREB2 SLC30A5 SRI SOD1 SKP1 SLC46A1 ARF1 CAND1 CCDC115 PRNP SLC30A9 ATP6V1G1 TFRC ISCU ATP6V1A SLC30A7 SLC39A7 HEPH ATP6V0A2
GO_NUCLEOTIDE_EXCISION_REPAIR_PREINCISION_COMPLEX_ASSEMBLY	0.0212034	0.121155	0.352488	0.427526	1.57074	29	UBB UBA52 CDK7 CCNH CETN2 CUL4B GTF2H2 RBX1 CUL4A XPA RAD23B RPA3 UBC RPA2 GTF2H4 GTF2H1
GO_PROGRAMMED_NECROTIC_CELL_DEATH	0.0212243	0.121155	0.352488	0.385377	1.51936	40	YBX3 ZBP1 FAS BIRC2 TLR3 IPMK TLR4 MAP3K5 CYLD DNM1L CD14 PELI1 CAV1
GO_REGULATION_OF_GLUCOSE_TRANSMEMBRANE_TRANSPORT	0.0212458	0.121155	0.352488	0.329468	1.4128	60	ERFE ITLN1 RNASEL PRKAG2 SORBS1 STXBP3 SLC2A1 PEA15 CREBL2 C2CD5 RAP1A NFE2L2 APPL1 C1QTNF12 ARPP19 MAPK14 OSBPL8 BRAF RTN2 CLTCL1 LEP PTPN11 NR4A3 INPP5K GSK3A PIK3R1 RHOQ
GO_REGULATION_OF_EPITHELIAL_CELL_DIFFERENTIATION_INVOLVED_IN_KIDNEY_DEVELOPMENT	0.0212807	0.121207	0.352488	0.560706	1.62192	13	STAT1 CD24 LIF PAX2 MMP9 PRKX WWTR1 PAX8
GO_STRIATED_MUSCLE_CELL_DIFFERENTIATION	0.0214194	0.12185	0.352488	0.247981	1.32052	205	SOX6 XK TMOD1 SDC1 YBX1 MYOF CXCL10 KEL NLN CDK1 CD9 GPX1 RBM38 CAPN2 UCHL1 MTPN CASP3 PDLIM5 TMOD3 RB1 CHUK CXCL9 PTGFRN AFG3L2 ITGB1 SCGB3A1 MYO18B LMOD1 PAK1 CACYBP MORF4L2 NIBAN2 PPARA RGS2 KLF5 SIK1 PRKAR1A MAPK14 ATG5 RBPJ FRS2 KRAS BHLHE41 TBX1 EFNB2 MEF2C SORT1 RXRA CHRNB1 FHL2
GO_AXONAL_TRANSPORT_OF_MITOCHONDRION	0.0214472	0.121862	0.352488	0.577594	1.62032	12	TRAK2 HIF1A UCHL1 ACTR10 OPA1 SPAST
GO_POSITIVE_REGULATION_OF_APOPTOTIC_SIGNALING_PATHWAY	0.0215789	0.122168	0.352488	0.260211	1.34665	166	ATF3 TNFSF10 SEPTIN4 UBB BCL2L1 JAK2 G0S2 PDIA3 TFDP1 FIS1 YWHAH LGALS9 FAS PML PINK1 YWHAZ PTEN TGFBR1 CTSC BCL10 MCL1 SKIL CYLD PEA15 SERINC3 HRK CTSH STK3 SOD1 DNM1L YWHAB YWHAE PAK2 NCK1 PTPRC GZMB APAF1 CAV1 PPP2R1B BECN1 BIK TRPS1 E2F1 THBS1 GSDME YWHAQ BAK1 PLAUR YWHAG STK4 NGFR GSK3A PMAIP1 INHBA PPP3R1
GO_POSITIVE_REGULATION_OF_PEPTIDYL_SERINE_PHOSPHORYLATION	0.0215584	0.122168	0.352488	0.314747	1.43294	76	TERF2IP SNCA CAMK1 HSP90AA1 RIPK2 TRIM6 PINK1 MAPKAP1 OPRD1 TBK1 SFRP2 PIK3CA CREBL2 ARRB1 PAK1 GAS6 LATS1 LIF PDCD10 CAV1 DOCK7 BRAF AKAP9 FNIP2 BAG4 STK4 TXN TFRC CD44 GSK3A
GO_REGULATION_OF_LEUKOCYTE_MIGRATION	0.0215303	0.122168	0.352488	0.249585	1.31272	179	CXCL10 LGALS3 CD9 IL34 SMPD3 MPP1 XG SLAMF8 HMOX1 CCL2 LGALS9 MIA3 SELENOK ANXA1 CSF1R ANO6 ITGA4 PLVAP C5 C3AR1 CSF1 CX3CR1 SELP CD99 P2RY12 ITGA2B CCL19 MCU WNK1 CCR1 GAS6 CCL8 DNM1L SWAP70 PLA2G7 MAPK14 NCKAP1L FUT4 ADAM17 CD74 PTK2 F2RL1 ADAM10 LYN AIF1 THBS1 SERPINE1 DOCK8 CCR2
GO_REGULATION_OF_ATTACHMENT_OF_SPINDLE_MICROTUBULES_TO_KINETOCHORE	0.0216383	0.122358	0.352488	0.560162	1.62035	13	CDC42 SPAG5 NEK2 BECN1 KNSTRN AURKB APC HNRNPU ECT2 RCC2
GO_POSITIVE_REGULATION_OF_MYELOID_LEUKOCYTE_MEDIATED_IMMUNITY	0.0217107	0.12262	0.352488	0.421826	1.60504	33	DDX58 ARG1 BTK DDX1 VAMP7 HLA-E SNX4 DHX36
GO_REGULATION_OF_PROTEIN_K63_LINKED_UBIQUITINATION	0.021796	0.122954	0.352488	0.577377	1.61971	12	PLAA TRIP12 BIRC2 PARP10 PTPN22 NOD2 UBR5 OTUB2
GO_REGULATION_OF_UBIQUITIN_PROTEIN_TRANSFERASE_ACTIVITY	0.0218506	0.123115	0.352488	0.35532	1.47858	50	DTX3L DCUN1D1 LIMK1 CDC20 PINK1 ARRDC3 PTEN DCUN1D5 RAB1A ARRDC4 CDC14B SKP1 DNM1L FEM1B
GO_REGULATION_OF_FILOPODIUM_ASSEMBLY	0.0219357	0.123447	0.352488	0.38241	1.51491	41	DMTN NEURL1 ESPN ARF6 CDC42 AGRN TGFBR1 RAB5A FXR1 FNBP1L FMR1 DOCK11 RALA NRP1 PALM SRGAP2C WASL RHOQ ABITRAM
GO_NEURON_APOPTOTIC_PROCESS	0.0220062	0.123549	0.352488	0.244119	1.298	189	CDC34 BCL2L1 JAK2 MAX MYB HIF1A ARMCX5-GPRASP2 HMOX1 FIS1 CCL2 CDC42 POLB FAS TYRO3 CASP3 PINK1 OXR1 SNX6 ITSN1 RB1 AKT1S1 TNFRSF21 CX3CR1 PPT1 CTSZ MCL1 PIK3CA ROCK1 MYBL2 GCLC ARRB1 SOD2 CDK5
GO_PEPTIDYL_THREONINE_MODIFICATION	0.0220005	0.123549	0.352488	0.271803	1.31982	112	CDK1 DMTN UBE2K RIPK2 DYRK3 TRIM6 SPRED1 PRKAG2 HASPIN CDC42BPB ROCK2 GALNT3 EGF TGFBR1 TBK1 ROCK1 PARD3 LRRK2 GALNT1 WNK1 CDK5 CSNK2A1 CDC42BPA CALM2
GO_CELLULAR_RESPONSE_TO_KETONE	0.0220393	0.123588	0.352488	0.296223	1.36382	83	FECH KLF4 SRC NCOA4 ARG1 XRN1 CDC5L ACOD1 AQP1 ROCK2 GOLPH3 USP8 PCK2 PRKCE NR3C1 PTGFR GNG2 GNB1 TNFSF4 KLF9 ATP2B1 EIF4E FOXO3
GO_REGULATION_OF_PHOSPHOLIPASE_ACTIVITY	0.0221003	0.123783	0.352488	0.354931	1.47696	50	CD86 SNCA PLAA ANXA1 ARF4 ARL1 PPT1 ARHGAP6 P2RY12 GNAQ FGFR3 RGS2 GNA13 ANG FGFR2
GO_ESTABLISHMENT_OF_PROTEIN_LOCALIZATION_TO_VACUOLE	0.0221835	0.124102	0.352488	0.362563	1.49281	48	SCARB2 VTI1B NCOA4 CLU VAMP7 CACNG8 GCC2 VPS37A SNX16 VTI1A AP3B1 VPS41 GNPTAB SORT1 RAB7A M6PR AP3M1 LAMP2 ZFYVE16 VPS13C HSPA8 CACNG4
GO_RESPONSE_TO_IONIZING_RADIATION	0.0222158	0.124135	0.352488	0.271575	1.36903	130	CXCL10 BCL2L1 IFI16 CDKN1A GPX1 POLB TANK ANXA1 PML COP1 BABAM1 LZIC CASP3 TICRR NAMPT GADD45A INIP SFRP2 RAD54L BRCC3 IKBIP NIPBL PTPRC GRB2 MAPK14 DCLRE1C XRCC4 RAD51 XRCC5 UIMC1 NUCKS1 TSPYL5 LIG4
GO_PHOSPHATIDIC_ACID_METABOLIC_PROCESS	0.0223214	0.124577	0.376039	-0.438923	-1.54748	40	GPD1 PLD6 DGKE DGKQ PLA2G6 PLA2G4B AGPAT4 ACP6 LPCAT4 DGKA DGKZ SLC27A1 LPCAT1 GPAT2 DGKD
GO_PURINE_DEOXYRIBONUCLEOTIDE_METABOLIC_PROCESS	0.0224934	0.125389	0.352488	0.575769	1.6152	12	SAMHD1 GUK1 DCK ADK NUDT1 NUDT18 NUDT15 NUDT16
GO_REGULATION_OF_MACROPHAGE_CHEMOTAXIS	0.0225723	0.12568	0.352488	0.452304	1.6157	26	IL34 SLAMF8 CSF1R C5 C3AR1 CSF1 MAPK14 PTK2 THBS1 CYP19A1
GO_NATURAL_KILLER_CELL_ACTIVATION	0.0228169	0.126892	0.352488	0.330528	1.42389	61	HAVCR2 PRDX1 TYRO3 IL18R1 VAMP7 ID2 HLA-E BAG6 RAB27A IL15 PTPN22 GAS6 AXL PTPRC AP1G1 PIBF1 SLAMF7 LEP IL12A ELF4 CD244 SP3 RASGRP1 TICAM1
GO_GLUTAMATE_SECRETION	0.0229358	0.127403	0.376039	-0.466188	-1.5684	32	PPFIA4 TRPV1 ADORA2A TSPOAP1 VAMP2 SLC1A2 GRM2 GIPC1 STX1A NTSR1 HRH3
GO_METAPHASE_PLATE_CONGRESSION	0.0231647	0.128523	0.352488	0.327085	1.40258	60	KIFC1 RAB11A CDCA8 CHMP5 CENPF NDC80 CDCA5 SPAG5 CHMP2B KPNB1 CUL3 VPS4B CENPE NUF2 KIF18A BECN1 PIBF1 ZW10 SEH1L CDC23 NUP62 KIF2C AURKB CENPQ RMDN1 CHMP1A CHMP2A CHMP4B
GO_FILOPODIUM_ASSEMBLY	0.0231935	0.128532	0.352488	0.345043	1.45923	55	DMTN FGD4 NEURL1 ESPN ARF6 CDC42 AGRN TGFBR1 RAB5A FXR1 FNBP1L FMR1 FGD6 DOCK11 RALA NRP1 PALM SRGAP2 SRGAP2C WASL RHOQ ABITRAM
GO_AXO_DENDRITIC_TRANSPORT	0.0234033	0.12939	0.352488	0.318162	1.38958	67	DST TRAK2 KIF4A HIF1A UCHL1 ACTR10 OPA1 KIF5B ARL8B SPAST KLC3 KIF17 BLOC1S6 RAB21 SOD1 AP3B1 BLOC1S2 RAB27B KIF1B ARL8A MAP1A SPG11 PURA AP3M1 DTNBP1 KIF1C FBXW11 HSPA8 WASF1
GO_HISTONE_H2A_UBIQUITINATION	0.0234007	0.12939	0.352488	0.447958	1.60018	26	PCGF5 DTX3L TRIP12 UBE2A CUL4B SKP1 RNF2 UBR2 RYBP UBR5 UBE2B OTUB2
GO_POSITIVE_REGULATION_OF_SMALL_GTPASE_MEDIATED_SIGNAL_TRANSDUCTION	0.0234773	0.129648	0.352488	0.330988	1.4289	62	SRC JAK2 SHOC2 CSF1 GPR35 ARRB1 MAP4K4 DYNLT1 SOS2 GRB2 ALS2 SOS1 KRAS ERBIN F2RL3 F2RL1 LYN AKAP13 ARHGEF3 GPR65 P2RY10 RASGRP1 PDGFRB F11R RAC1 LRRC59 MAPRE2 GPR20 EPOR GPR4 NTRK1 NET1
GO_AXONEMAL_DYNEIN_COMPLEX_ASSEMBLY	0.0236392	0.130389	0.352488	-0.483476	-1.5378	25	LRRC6 DNAH1 ZMYND10 DNAH17 CFAP100 CCDC114 LRRC49 CCDC65 DNAI2
GO_AXONEME_ASSEMBLY	0.0236769	0.130444	0.352171	-0.40359	-1.5068	54	LRRC6 DNAH1 CFAP157 ZMYND10 DNAH17 DNAJB13 CFAP100 CCDC114 CFAP44 TTLL3 ARMC2 GAS8 CC2D2A LRRC49 CCDC65 TPGS1 SPAG17 DNAI2
GO_POSITIVE_REGULATION_OF_EPIDERMIS_DEVELOPMENT	0.0237737	0.130761	0.352488	-0.481365	-1.55925	28	PPARD WNT10B NUMA1 KRT10 TMEM79 PTCH2 NOTCH1 KRT2 KDF1 SULT2B1 TRADD CYP27B1 TRIM16
GO_REGULATION_OF_CD4_POSITIVE_ALPHA_BETA_T_CELL_ACTIVATION	0.0237899	0.130761	0.352488	0.34586	1.47506	58	CD86 LGALS9B SOCS1 MYB RIPK2 LGALS9 ANXA1 CD274 ARG2 RC3H2 CCL19 TWSG1 IL27 CD55 NCKAP1L TNFSF4 CBFB CD80 SASH3 IRF4 RC3H1 IL12RB1 NLRP3 PRKCZ SH3RF1 SMAD7 RARA
GO_DE_NOVO_PROTEIN_FOLDING	0.0238328	0.130845	0.352488	0.383776	1.51305	40	TOR1B DNAJC7 BAG1 FKBP1B TOR1A PTGES3 ENTPD5 ST13 HSPH1 DNAJB4 CCT2 CD74 DNAJC2 HSPA1L HSPA8 HSPA2 ERO1A SELENOF DNAJB14 HSPA13 HSPA5 HSPD1 HSPA9
GO_NEGATIVE_REGULATION_OF_MAP_KINASE_ACTIVITY	0.0239224	0.131031	0.352488	0.325746	1.4143	63	DUSP5 DNAJA1 AIDA DUSP6 UCHL1 SPRED1 DUSP3 SFRP2 PPP2CA DUSP10 PTPN22 PTPN1 RGS2 PDCD4 HMGCR CAV1 SH2B3 STK38 LYN
GO_POSITIVE_REGULATION_OF_NUCLEOCYTOPLASMIC_TRANSPORT	0.0239224	0.131031	0.352488	0.325837	1.4147	63	PPM1A CDK1 CAMK1 JAK2 JUP TCF7L2 ANP32B CDH1 GAS6 RBM27 GTSE1 YWHAE RIOK2 MAPK14
GO_NATURAL_KILLER_CELL_MEDIATED_IMMUNITY	0.0241958	0.132375	0.352488	0.334217	1.43586	59	SERPINB9 HAVCR2 PIK3R6 PRDX1 LGALS9 VAMP7 HLA-E HLA-B RAB27A LILRB1 AP1G1 GZMB KIR2DL4 NECTIN2 CEBPG SLAMF7 LEP LYST IL12A CD226 RASGRP1 IL18RAP CRK
GO_MITOCHONDRIAL_CYTOCHROME_C_OXIDASE_ASSEMBLY	0.0242326	0.132423	0.376039	-0.520519	-1.59411	22	BCS1L COX19 COX20 OXA1L COA1 PET100 COX18 SMIM20
GO_POSITIVE_REGULATION_OF_VACUOLE_ORGANIZATION	0.0243404	0.132858	0.352488	0.594469	1.61877	11	PIP4K2A RALB ANXA2 SH3GLB1 RAB3GAP1
GO_NEUROTRANSMITTER_RECEPTOR_TRANSPORT	0.0245466	0.133828	0.352488	0.379627	1.50388	41	MX1 RAB11A RAB8A MX2 KIF5B HIP1 CACNG8 KIF17 EPS15 VPS35 ARC ITGB3 EFNB2 AP2B1
GO_INTERLEUKIN_6_MEDIATED_SIGNALING_PATHWAY	0.0246438	0.134069	0.352488	0.450457	1.54275	22	STAT1 SRC JAK2 CTR9
GO_MYOTUBE_DIFFERENTIATION	0.0246475	0.134069	0.352488	0.293828	1.35279	83	XK MYOF CXCL10 KEL NLN CD9 GPX1 RBM38 CAPN2 CXCL9 PTGFRN SCGB3A1 NIBAN2 KLF5 SIK1 MAPK14 BHLHE41 TBX1 MEF2C SORT1
GO_DETECTION_OF_MECHANICAL_STIMULUS_INVOLVED_IN_SENSORY_PERCEPTION	0.0247117	0.134263	0.376039	-0.513861	-1.54973	21	CACNB3 PHF24 ASIC3 SERPINE2 CHRNA10 ADGRV1 STRC PDZD7 WHRN KIT
GO_MUSCLE_CELL_DIFFERENTIATION	0.0252929	0.137105	0.352488	0.228553	1.25385	270	SOX6 XK TMOD1 SDC1 YBX1 MYOF HES1 CXCL10 KEL NLN CDK1 CD9 GPX1 CAMK1 FOXO4 RBM38 CAPN2 UCHL1 MTPN CDC42 HIRA CASP3 PDLIM5 TMOD3 RB1 SETD3 CHUK BNIP2 ID2 CXCL9 PTGFRN AFG3L2 ITGB1 SCGB3A1 MYO18B SOD2 LMOD1 PAK1 CACYBP QKI MORF4L2 NIBAN2 PPARA EPC1 RGS2 FGFR2 KLF5 PDCD4 SIK1 PRKAR1A MAPK14 ATG5 RBPJ FRS2 KRAS BHLHE41 TBX1 EFNB2 MEF2C SORT1
GO_POSITIVE_REGULATION_OF_PROTEIN_CONTAINING_COMPLEX_ASSEMBLY	0.0252755	0.137105	0.352488	0.230336	1.24832	233	PPP2R5B SNCA GBP5 TAL1 LGALS3 RHOC PSMC2 SRC STMP1 HSP90AA1 ALOX15 CDC42EP4 CLU ARF6 ACTR3 TPPP3 SH3GLB1 ARPC5 PINK1 ARPC3 NIN CD36 TLR4 CREB1 P2RY12 WASHC5 MPP7 ACTR2 HRK SLAIN2 SUMO1 SPIRE1 ARPC2 DRG1 PRKCE LMOD1 PAK1 CUL4B VIL1 PLEK MAPRE1 NCK1 ERCC4 GRB2 NCKAP1 NCKAP1L RICTOR CYFIP1 BIK GMFB GTF2H2 ABCA1 ARF1 AKAP9 PSMC3 CAND1 RBX1 FNIP2 BAG4 VASP BAK1 CUL4A CTTN MMP1 RAP1B TERF1 XPA TOGARAM1…
GO_RESPONSE_TO_TRANSFORMING_GROWTH_FACTOR_BETA	0.0253469	0.13724	0.352488	0.250867	1.33194	203	SOX6 SNW1 PPM1A UBB SMAD1 SRC CDKN1C UBA52 ZNF703 STRAP ARG1 DAB2 FBN1 SPRED1 PDE3A ITGB5 PML ING2 HDAC2 TGFB1I1 SNX6 ROCK2 CREB1 PDE2A TGFBR1 LIMS1 CX3CR1 LTBP1 SKIL ROCK1 PARD3 BAMBI CLDN5 SMAD2 TWSG1 NRROS NR3C1 ADAM9 APPL1 FGFR2 GOT1 ACVRL1 APAF1 CAV1 MEF2C GCNT2 ADAM17 PTK2 FURIN MAP3K7 THBS1 USP15 SDCBP FERMT2 SLC2A10 TGFBR3
GO_NEGATIVE_REGULATION_OF_STRIATED_MUSCLE_CELL_DIFFERENTIATION	0.0254626	0.137694	0.352488	0.410091	1.52253	30	SOX6 YBX1 CXCL10 PAK1 PPARA RGS2 FRS2 BHLHE41
GO_RESPONSE_TO_ORGANOPHOSPHORUS	0.0254892	0.137694	0.352488	0.272765	1.32847	111	SDC1 STAT1 DMTN SPARC P2RX6 SELL PFKFB1 BSG PNPT1 PDE3A TYMS BIRC2 AQP1 CARM1 PTEN ITPR2 PDE2A PIK3CG DUOX2 P2RY12 HSP90B1 SLC6A4 RAP1A
GO_REGULATION_OF_CAMP_MEDIATED_SIGNALING	0.0256277	0.138284	0.352488	0.411332	1.56511	33	CDC34 CGAS PDE3A PRKAR2B ARRDC3 PDE2A PDE4A PDE4D RXFP2 RGS2 PRKAR1A SCT PRKAR2A GSK3A UBE2B GPR61
GO_NUCLEOTIDE_EXCISION_REPAIR_DNA_DAMAGE_RECOGNITION	0.0257332	0.138536	0.352488	0.461855	1.59365	23	UBB UBA52 CETN2 COPS3 CUL4B COPS5 RBX1 CUL4A XPA RAD23B COPS2 UBC COPS4
GO_REGULATION_OF_MESONEPHROS_DEVELOPMENT	0.025729	0.138536	0.376039	-0.601018	-1.62373	14	WNT2B NOG SOX8 GREM1 TACSTD2 SMO HOXB7 MAGED1
GO_ALPHA_BETA_T_CELL_PROLIFERATION	0.0259764	0.139273	0.352488	0.40592	1.56021	34	LGALS9B RIPK2 LGALS9 CD274 IRF1 ARG2 HLA-E IL15 TWSG1 PTPN22 PTPRC CD55 TNFSF4
GO_CELLULAR_HORMONE_METABOLIC_PROCESS	0.0259563	0.139273	0.332263	-0.361605	-1.4582	86	CYP2D6 ALDH8A1 HSD17B1 RDH16 CACNA1H CYP2C8 RDH5 RDH13 DHRS13 HSD17B14 TSPOAP1 DGKQ ESR1 HSD17B8 CRABP2 RDH10 PNPLA4
GO_NEGATIVE_REGULATION_OF_ACTIVATED_T_CELL_PROLIFERATION	0.0259302	0.139273	0.352488	0.551385	1.59496	13	ARG1 LGALS9 PDCD1LG2 CD274 CASP3 PRKAR1A PRNP RC3H1
GO_NUCLEAR_CHROMOSOME_SEGREGATION	0.0259881	0.139273	0.352488	0.235809	1.28287	246	KIFC1 CDC6 RAB11A TOP2A CDCA8 KIF4A DLGAP5 KIF23 DYNC1LI1 BUB1 KIF18B CDC27 FEN1 CHMP5 CENPF CDC42 NDC80 CDC20 ACTR3 KLHDC8B MCMBP CDCA5 HASPIN SPAG5 HIRA NSL1 WAPL RMI1 RB1 CHMP2B KPNB1 CUL3 BUB1B VPS4B HECW2 TOP2B MAJIN SMC3 ACTR2 BAG6 NAA50 PDS5A CENPE LATS1 CDC16 RIOK2 NIPBL RAD21 ESCO1 PDS5B NUF2 ERCC4 NCAPG2 NEK2 KIF18A ATRX SMC4 STAG2 HORMAD1 BECN1 STAG1
GO_TOLL_LIKE_RECEPTOR_2_SIGNALING_PATHWAY	0.0260536	0.139465	0.352488	0.54893	1.66773	15	PIK3AP1 RIPK2 ACOD1 TLR1 PJA2 F2RL1 LYN
GO_REGULATION_OF_CD4_POSITIVE_ALPHA_BETA_T_CELL_DIFFERENTIATION	0.0261236	0.139681	0.352488	0.368996	1.50149	44	CD86 SOCS1 MYB RIPK2 LGALS9 ANXA1 RC3H2 CCL19 IL27 NCKAP1L TNFSF4 CBFB CD80 SASH3 IRF4 RC3H1 IL12RB1 NLRP3 PRKCZ SH3RF1 SMAD7 RARA
GO_ENDOTHELIAL_CELL_PROLIFERATION	0.0261958	0.139909	0.352488	0.27621	1.36881	118	STAT1 NR4A1 SPARC ARG1 HIF1A EGFL7 BMPR2 HMOX1 CCL2 HMGB2 ITGA4 TGFBR1 CCR3 NRAS VASH1 PDCL3 ARNT NRARP IL10 ANG PDCD10 ACVRL1 AGGF1 ITGB3 PLXNB3 CAV1 RICTOR THAP1 FGF2 PRL MEF2C ADAM17 THBS1 NRP1 LEP SEMA5A THBS4 IL12A HTR2B NGFR MMP14
GO_GLIAL_CELL_APOPTOTIC_PROCESS	0.0264232	0.140585	0.352488	0.548539	1.66654	15	CCL2 CASP3 RB1 TNFRSF21 CDK5 GAS6
GO_REGULATION_OF_CELLULAR_RESPONSE_TO_TRANSFORMING_GROWTH_FACTOR_BETA_STIMULUS	0.0264159	0.140585	0.352488	0.27902	1.33207	101	SNW1 PPM1A UBB CDKN1C UBA52 ZNF703 STRAP DAB2 FBN1 SPRED1 ING2 TGFB1I1 SNX6 TGFBR1 LTBP1 SKIL BAMBI SMAD2 NRROS
GO_REGULATION_OF_MULTI_ORGANISM_PROCESS	0.0263981	0.140585	0.352488	0.351445	1.46541	51	PTGDR2 LHFPL2 AURKA OXTR BST2 PDE3A ANXA2 HDAC2 FMR1 INTS13 PRDX4 TIMP1 P2RY1 HYAL3
GO_RESPONSE_TO_VITAMIN_E	0.0264417	0.140585	0.352488	0.592057	1.6122	11	CAT FKBP1B ARG1 HMGCS1
GO_LYMPHOCYTE_CHEMOTAXIS	0.0265438	0.140969	0.352488	0.353531	1.44527	45	CCL23 CXCL10 CXCL11 CCL2 CYP7B1 PIK3CG HSD3B7 CCL19 WNK1 GAS6 CCL8 ADAM17 SLC12A2 ADAM10 CKLF CCR2
GO_POSITIVE_REGULATION_OF_CHROMOSOME_ORGANIZATION	0.0267149	0.141718	0.352488	0.248355	1.29798	168	SNW1 TAL1 NBN DLGAP5 MYB CDC27 FEN1 PML ING2 PINK1 RB1 HNRNPA2B1 CUL3 DHX36 LRRK2 CCT5 FMR1 ARRB1 CCT8 CTR9 CDC16 RNF20 RAD50 NIPBL RAD21 LIF MIER1 BRD7 NEK2 PARN ATRX TASOR RIF1 WBP2 CCT2 NEK7 BECN1 XRCC5 ATF7IP LIG4 GTF2H2 TNKS2 TPR SDR16C5 CDC23 NELFE NSMCE2 RPS6KA4 TERF1 POT1 CCT6A SMC5 RESF1 TADA2B UBE2N EED GNL3 RTF1 MTF2 NAP1L2 CCT7 SIRT1 PKIB AURKB
GO_POSITIVE_REGULATION_OF_NEURON_APOPTOTIC_PROCESS	0.0267519	0.141755	0.352488	0.356031	1.46592	48	CDC34 MYB FIS1 CDC42 CASP3 CTSZ MCL1 MYBL2 CDK5 FOXO3 ITGA1 SRPK2 PRNP GSK3A
GO_NEGATIVE_REGULATION_OF_GLYCOLYTIC_PROCESS	0.0270031	0.142926	0.352488	0.54762	1.58407	13	SLC4A1 FBP1 PFKFB1 PPARA
GO_IMMUNOGLOBULIN_PRODUCTION_INVOLVED_IN_IMMUNOGLOBULIN_MEDIATED_IMMUNE_RESPONSE	0.0272031	0.143611	0.352488	0.330452	1.41968	59	NBN FGL2 C17orf99 HLA-DRB1 EXO1 BTK KMT5B NDFIP1 GAPT HLA-DQB1 EXOSC3 IL10 PTPRC SWAP70 POU2F2 TNFSF4 RIF1
GO_REGULATION_OF_NUCLEOTIDE_BINDING_OLIGOMERIZATION_DOMAIN_CONTAINING_SIGNALING_PATHWAY	0.027224	0.143611	0.352488	0.635409	1.66276	10	BIRC2 TLR4 PTPN22 ERBIN SLC46A2 XIAP TNFAIP3
GO_REGULATION_OF_TRANSLATIONAL_INITIATION_BY_EIF2_ALPHA_PHOSPHORYLATION	0.027224	0.143611	0.352488	0.63588	1.66399	10	EIF2AK2 EIF2AK1 NCK1 DNAJC3 IMPACT NCK2 PPP1R15B EIF2AK3
GO_HETEROPHILIC_CELL_CELL_ADHESION_VIA_PLASMA_MEMBRANE_CELL_ADHESION_MOLECULES	0.027439	0.144422	0.341793	-0.457669	-1.53178	31	ADGRL1 AMIGO1 CDH2 DCHS1 CRB2 TENM1 PVR ITGA5 SCARF2 CD6 ITGAL NECTIN4 CDH4 CRTAM NECTIN1 CRB1
GO_POSITIVE_REGULATION_OF_VIRAL_GENOME_REPLICATION	0.0274203	0.144422	0.352488	0.391944	1.52768	36	IFIT1 STOM TOP2A ADAR VAPA PPID TOP2B RAD23A SRPK1 TRIM38 PPIB NUCKS1 STAU1 SRPK2 PDE12 HSPA8
GO_DETECTION_OF_STIMULUS_INVOLVED_IN_SENSORY_PERCEPTION	0.0274725	0.144438	0.323471	-0.358941	-1.44077	84	REEP6 CACNB3 TRPV1 PHF24 OR10G2 CA6 OR52N4 CEP250 OR6N1 TAS2R4 CACNA1F ASIC3 RGS9BP TAS2R5 ATP8A2 OR4D1 SERPINE2 OR2H2 TAS2R40 OR52I2 MMP24 BEST1 CNGB1 NTSR1 PKD2L1 CHRNA10 ADGRV1 OR13A1 ADORA1 OR5K2 STRC PDZD7 WHRN CRB1 KIT CACNA2D4 OR6K3 OR4E1
GO_CELLULAR_SENESCENCE	0.027825	0.146024	0.352488	0.324414	1.39113	60	YBX1 CDKN1A CGAS PNPT1 NEK4 OPA1 PML ING2 ARG2 NAMPT ID2 VASH1
GO_REGULATION_OF_PROTEIN_CONTAINING_COMPLEX_DISASSEMBLY	0.0278672	0.146024	0.352488	0.267237	1.29765	112	GSPT1 TMOD1 CALCOCO2 TPX2 SPTA1 DMTN SPTB MTPN ETF1 RDX EPS8 SHFL TMOD3 SETX CAPZA1 SPAST LMOD1 VIL1 PLEK CAPZA2 CKAP2 SWAP70 F2RL1 MAP1A RUBCN TAOK1 ADD2 UVRAG ZMPSTE24 SEMA5A MID1 DSTN CAPG
GO_TYPE_2_IMMUNE_RESPONSE	0.0278389	0.146024	0.352488	0.390438	1.52181	36	IDO1 CD86 RSAD2 ARG1 ANXA1 NDFIP1 STARD7 ARG2 IL10 TNFSF4 CD74 NOD2 CCR2
GO_ORGANELLE_TRANSPORT_ALONG_MICROTUBULE	0.0279227	0.146152	0.352488	0.306597	1.41335	82	TRIM58 UBB TRAK2 KIF23 HIF1A UCHL1 ACTR10 OPA1 CDC42 KIF5B KIF3C RAB6A RHOT1 RAB1A VAMP7 KIF13A SPAST BLOC1S6 ARHGAP21 AP3B1 KIFAP3 BLOC1S2 KIF28P KIF1B AP3M1 DTNBP1 KIF1C FBXW11 LRPPRC WASF1 RASGRP1 NEFH BLOC1S5
GO_REGULATION_OF_SODIUM_ION_TRANSPORT	0.0281462	0.147159	0.352488	0.304977	1.34583	69	STOM NEDD4L ATP1B3 ATP1B2 YWHAH TESC KIF5B UTRN ATP1B1 HECW2 SCN1B SLMAP KLHL24 WNK1 PRKCE SCN4B
GO_NEGATIVE_REGULATION_OF_REGULATED_SECRETORY_PATHWAY	0.0281794	0.14717	0.352488	0.484839	1.5878	19	HMOX1 LGALS9 STXBP3 RAP1A FMR1 REST ADRA2A CCR2 RAP1B
GO_NUCLEOSIDE_BISPHOSPHATE_METABOLIC_PROCESS	0.0284166	0.148244	0.352488	0.269891	1.31817	114	PDK4 KYNU ACSF2 PANK2 ACSL5 DLD ACSL4 ACOT7 THEM5 HSD17B4 HMGCS1 PPT1 ACSBG1 FAR1 SUCLA2 PAPSS2 ACSL6 PANK3 HACD1 ELOVL3 PAPSS1 PDHB SCD5 ACSM3 ACACB ACSL3 PDP1 PDHX ELOVL7 SULT1B1 HMGCR ACOT9
GO_RHO_PROTEIN_SIGNAL_TRANSDUCTION	0.0284492	0.14825	0.352488	0.271349	1.35173	119	CTNNAL1 GNA12 CDC42EP4 KANK2 PLEKHG7 RHOU ARHGEF12 LIMK1 CDC42 SHTN1 EPS8 ROCK2 CHUK CUL3 ARHGAP6 ROCK1 ITGB1 GPR35 ARRB1 GNA13 CDC42SE2 STMN1 TAX1BP3 KCTD10 F2RL3 CAVIN4 ARHGAP29 F2RL1 ABCA1 ADRA2A NRP1 AKAP13 ARHGEF3 GPR65
GO_POSITIVE_REGULATION_OF_MAPK_CASCADE	0.0285085	0.148395	0.352488	0.207591	1.19091	430	DUSP5 EIF2AK2 CCL23 TRIM5 CDK1 UBB PRDX2 IL34 SRC JAK2 HAVCR2 PIK3R6 SCIMP ALOX15 GPBAR1 SEMA7A UBA52 RIPK2 HLA-DRB1 GADD45B DUSP6 CD24 CCL2 MAP2K6 CDC42 LGALS9 AVPI1 HGF CSF1R TLR3 IGFBP6 MTURN ZNF622 CD36 ROCK2 C5 PTEN TLR4 EGF TGFBR1 GADD45A MAP3K5 PIK3CG ALKAL2 CASR ROCK1 PEA15 PDGFC CCL19 RAP1A PSAP RB1CC1 FGFR3 LRRK2 FZD5 ARRB1 PRKCE NPTN PAK1 CCR1 PTPN22 PTPN1 PBK GAS6 MAP4K5 ADAM9 STK3 SO…
GO_ORGANELLE_DISASSEMBLY	0.0286264	0.148681	0.352488	0.276104	1.32431	105	BNIP3L CISD2 OPTN CDK1 ATG3 FBXO7 GABARAPL2 DYRK3 HIF1A FIS1 MAP1LC3B KIF5B PINK1 SPAST FUNDC2 RB1CC1 FZD5 GFM2 DNM1L ATG5 PARL FUNDC1 BECN1 WDR45 DENR UFL1 ATG13 CTTN
GO_SECOND_MESSENGER_MEDIATED_SIGNALING	0.0285955	0.148681	0.352488	0.221582	1.25298	319	CLIC2 PTGDR2 GBP1 NUDT4 CXCL10 SAMD14 CCRL2 CDC34 ADGRE1 CXCL11 GNAS DMTN ACKR2 MCTP1 FKBP1B CGAS JPH4 FIS1 MCOLN1 PDE3A BTK SELENOK MAFA GALR2 AQP1 PRKAR2B ARRDC3 CD36 PF4 ITPR2 ATP1B1 PDE2A CCR3 CX3CR1 CXCL9 PDE4A SELP P2RY12 RUNDC3A PPP2CA PTGIR GNAQ EIF4EBP2 PDE4D LRRK2 RXFP2 DDAH2 MCU GUCY1A1 ADGRG5 CCR1 SRI PLEK PTGFR TNNI3 GNG2 CALM2 RGS2 GNA13 GUCY1B1 RASD1 MYO5A PTPRC
GO_POSITIVE_REGULATION_OF_MACROPHAGE_DIFFERENTIATION	0.0287468	0.149142	0.352488	0.540824	1.60752	14	IL34 TRIB1 RB1 PF4 CSF1 ID2 LIF
GO_FORELIMB_MORPHOGENESIS	0.0288	0.149254	0.341793	-0.504781	-1.56739	23	CACNA1C WNT9A CRABP2 RDH10 FMN1 IFT122 RNF165 WNT7A ZBTB16 ZNF358 RSPO2
GO_IMPORT_INTO_CELL	0.0289772	0.150007	0.352488	0.248959	1.30527	173	SNCA SLC1A5 TSPO2 TSG101 SLC29A1 MX1 ATP1B3 NEURL1B ATP1B2 KCNH2 SLC6A9 SLC9A9 ACSL5 SLC1A4 SLC12A8 MX2 TOR1A ITGA4 SLC7A11 CD36 SLC7A8 SLC12A3 ATP1B1 SLC2A1 KCNJ10 CACNG8 SLC30A1 TRPV3 SLC6A4 ITGB1 GLUL WNK1 EPS15 SLC7A5 ACSL3 RGS2 ARL6IP1 ARL6IP5 ARC ITGB3 SPX SLC22A4 EFNB2 AP2B1 SLC46A1
GO_SIGNAL_TRANSDUCTION_INVOLVED_IN_CELL_CYCLE_CHECKPOINT	0.0291143	0.150551	0.352488	0.312768	1.38867	70	AURKA CDK1 CDKN1A TFDP1 E2F8 CDC5L PML DTL BABAM1 CARM1 CNOT8 GADD45A BRCC3 GTSE1 CDC14B CNOT6 CHEK1 CNOT4 UIMC1 CNOT6L E2F1 RINT1
GO_CELLULAR_RESPONSE_TO_VITAMIN_D	0.0292487	0.151081	0.352488	0.517595	1.64113	17	SNW1 PIM1 KANK2 CASR IL15 TRIM24 ATP2B1 GDAP1
GO_ARTERY_DEVELOPMENT	0.0293984	0.151688	0.352488	0.319721	1.38815	63	HES1 NPRL3 WNT11 HOXA1 BMPR2 MYLK PDE2A TGFBR1 LTBP1 ACVRL1 NDST1 RBPJ NOTCH3 FOXC1 TBX1 EFNB2 AP2B1 LDLR NRP1 SLC2A10 LEP LRP1 NGFR PLXND1 PDGFRB SMAD6 SMAD7 SNX17
GO_REGULATION_OF_CELL_SHAPE	0.0295188	0.152143	0.352488	0.26353	1.34019	138	EPB42 EPB41L3 RHOBTB1 SPTA1 RHOC GNA12 DMTN FGD4 CDC42EP4 HEXB RHOU CCL2 MKLN1 RDX ANXA1 CSF1R EPS8 ARHGAP18 PRPF40A BRWD3 FMNL2 BAMBI DIAPH1 STRIP2 VIL1 FGD6 CFDP1 PLXNB2 GNA13 MYL12B RHOBTB3 CDC42SE2 EPB41 PLXNB3 CYFIP1 PARVB SEPTIN7 PTK2 P2RY1
GO_MITOTIC_G2_M_TRANSITION_CHECKPOINT	0.0295916	0.152351	0.352488	0.402252	1.49343	30	NBN CDK1 CDC6 CDKN1A FOXO4 CLSPN TICRR SYF2
GO_ATTACHMENT_OF_SPINDLE_MICROTUBULES_TO_KINETOCHORE	0.0297894	0.152869	0.352488	0.401812	1.54442	34	CDC42 NDC80 SPAG5 RB1 CENPE NUF2 NEK2 BECN1 KNSTRN ABRAXAS2 SEH1L KIF2C AURKB RMDN1 APC CHAMP1 HNRNPU ECT2 ZNF207 RCC2 BUB3
GO_NEGATIVE_REGULATION_OF_ACTIN_FILAMENT_DEPOLYMERIZATION	0.0297894	0.152869	0.352488	0.37954	1.49635	40	TMOD1 SPTA1 DMTN SPTB MTPN RDX EPS8 TMOD3 CAPZA1 LMOD1 VIL1 CAPZA2 SWAP70
GO_NEURONAL_ACTION_POTENTIAL	0.0297521	0.152869	0.341793	-0.530131	-1.55491	19	SCN3A CACNA1H SCN5A SCN4A CACNA1I KCNA2
GO_MICROTUBULE_BASED_TRANSPORT	0.0298995	0.153268	0.352488	0.242607	1.27493	181	DST TRIM58 UBB TRAK2 TTC25 KIF4A TTC26 KIF23 HIF1A UCHL1 ACTR10 OPA1 CDC42 IFT81 KIF5B DPCD KIF3C RAB6A RHOT1 RAB1A VAMP7 ARL8B KIF13A SPAST DYNC1I2 KLC3 DYNLL2 KIF17 TTC30A TNPO1 BLOC1S6 IFT74 DYNLL1 RAB21 SOD1 ADCY10 DYNC2LI1 ARHGAP21 AP3B1 BBS12 IFT52 CCDC40 KIFAP3 TRIP11 PCM1 SSX2IP BLOC1S2 KIF28P RAB27B KIF1B ARL8A MAP1A IFT88 RPGR
GO_SMOOTHENED_SIGNALING_PATHWAY	0.0299479	0.153349	0.300682	-0.334899	-1.42784	117	DISP2 GPC2 WNT10B TCTN1 IFT172 WDR19 GLI1 MEGF8 DISP3 STK36 ULK3 IFT140 WNT9A ARMC9 SCUBE3 PTCH2 TCTN2 GAS8 IFT122 EVC CC2D2A ENPP1 IFT27 FUZ GORAB SERPINE2 INTU TEDC1 MOSMO MKS1 CD3E GLIS2 MGRN1 DLG5 PKD2L1 ROR2 SMO GAS1 B9D1 FGF9 TEDC2
GO_NAD_BIOSYNTHETIC_PROCESS	0.0300272	0.153588	0.352488	0.438721	1.56718	26	IDO1 PARP9 KYNU NMNAT3 HAAO NAMPT PARP10
GO_POSITIVE_REGULATION_OF_INTERLEUKIN_13_PRODUCTION	0.030228	0.154447	0.352488	0.62878	1.64541	10	LGALS9 HLA-E TNFSF4 IRF4 NLRP3 PRKCZ RARA IL1RAP
GO_MITOTIC_CELL_CYCLE_CHECKPOINT	0.0302646	0.154467	0.352488	0.250907	1.30436	160	MAD2L1BP AURKA NBN CDK1 CDC6 BCL2L1 CDKN1A TOP2A FOXO4 TFDP1 DYNC1LI1 BUB1 E2F8 CENPF NDC80 CDC20 CLSPN PML CARM1 TICRR RB1 SYF2 CNOT8 GADD45A BUB1B TOP2B
GO_REGULATION_OF_CENTROSOME_CYCLE	0.0303992	0.154986	0.352488	0.334797	1.42045	56	AURKA KAT2B KIF11 ATF5 CHMP5 MDM1 ROCK2 MCPH1 CHMP2B VPS4B XPO1 NEK2 CHEK1 CHMP3 CCP110 UBXN2B CHORDC1 CCNF NUP62 NSFL1C NUBP1 CHMP1A CHMP2A CHMP4B PDCD6IP CEP120 BRCA1
GO_MODULATION_OF_EXCITATORY_POSTSYNAPTIC_POTENTIAL	0.0305344	0.155503	0.323471	-0.435442	-1.4814	33	CACNB3 NLGN2 TMEM25 DMPK SHANK1 WNT7A STX1B NRXN1 NLGN3 NETO1 STX1A SHANK3 DVL1
GO_POSITIVE_REGULATION_OF_UBIQUITIN_PROTEIN_TRANSFERASE_ACTIVITY	0.0305664	0.155503	0.352488	0.414823	1.5457	31	DCUN1D1 CDC20 PINK1 ARRDC3 PTEN DCUN1D5 RAB1A ARRDC4 CDC14B SKP1
GO_CELLULAR_CARBOHYDRATE_CATABOLIC_PROCESS	0.0306348	0.155683	0.352488	0.375155	1.48741	39	SCARB2 GPD2 SORD AOAH PHKB PGM2 RB1CC1 PPP1R3B PPP1CB PGM2L1
GO_RESPONSE_TO_VITAMIN_D	0.0309954	0.157346	0.352488	0.445608	1.56702	25	CXCL10 SNW1 PIM1 KANK2 CASR IL15 TRIM24 CDKN2D ATP2B1 GDAP1
GO_NEGATIVE_REGULATION_OF_MUSCLE_CELL_DIFFERENTIATION	0.031191	0.158169	0.352488	0.346735	1.43176	47	SOX6 YBX1 CXCL10 FOXO4 ID2 PAK1 PPARA RGS2 PDCD4 FRS2 BHLHE41
GO_TOLL_LIKE_RECEPTOR_9_SIGNALING_PATHWAY	0.0313054	0.158578	0.321776	0.454685	1.59133	24	RSAD2 HAVCR2 PIK3AP1 TLR7 PIK3C3 MYD88 PTPN22 LILRA4 UNC93B1 RTN4
GO_ANOIKIS	0.031472	0.159202	0.321776	0.413683	1.54145	31	PDK4 SRC TFDP1 MCL1 PIK3CA ITGB1 SIK1 CAV1 BRMS1 PTK2 ANKRD13C E2F1 MAP3K7
GO_RESPIRATORY_CHAIN_COMPLEX_IV_ASSEMBLY	0.0314961	0.159202	0.323471	-0.475378	-1.51204	25	BCS1L COX19 COX20 OXA1L COA1 PET100 COX18 SMIM20 COX10 COA5
GO_MITOCHONDRION_MORPHOGENESIS	0.0315805	0.159367	0.321776	0.439384	1.50482	22	BCL2L1 PANK2 FIS1 PNPT1 OPA1 CERT1 DNM1L MTM1 POLDIP2 WASF1 IMMT
GO_POSITIVE_REGULATION_OF_CELL_DIVISION	0.0315963	0.159367	0.321776	0.327385	1.40651	59	YBX1 TAL1 CDC6 CAT PPBP KIF23 CDC42 CUL3 SPAST PDGFC KIF20B PRKCE CDC14B FGFR2 PDGFA FGF2
GO_VIRAL_RELEASE_FROM_HOST_CELL	0.0316958	0.159698	0.321776	0.399869	1.53695	34	TRIM5 TSG101 TRIM21 VAPA PML CHMP2B PPID VPS4B
GO_POSITIVE_REGULATION_OF_SMOOTH_MUSCLE_CELL_PROLIFERATION	0.0318052	0.160078	0.321776	0.304843	1.38709	75	STAT1 TGM2 ABCC4 SMPD3 JAK2 MYB HMOX1 NAMPT GNAI3 ID2 MAP3K5 HBEGF PAK1 IL10 FGFR2 HMGCR FGF2 NOTCH3 AIF1 THBS1
GO_NEGATIVE_REGULATION_OF_PROTEIN_CONTAINING_COMPLEX_ASSEMBLY	0.0318539	0.160152	0.321776	0.266518	1.31999	122	RIOK3 TMOD1 SNCA PPM1A SPTA1 SRC DMTN SPTB AIDA CLU MTPN CDC42 RDX BIRC2 EPS8 TMOD3 OPRD1 CAPZA1 CLDN7 DNAJC15 LMOD1 VIL1 MAPRE1 VPS35 CAPZA2
GO_CD4_POSITIVE_ALPHA_BETA_T_CELL_ACTIVATION	0.0319741	0.160585	0.321776	0.281594	1.30711	89	CTSL CD86 LGALS9B SOCS1 RSAD2 MYB RIPK2 LGALS9 ANXA1 CD274 IL18R1 ARG2 RC3H2 CCL19 TWSG1 IL27
GO_NEGATIVE_REGULATION_OF_COLD_INDUCED_THERMOGENESIS	0.0320379	0.160726	0.321776	0.373513	1.4809	39	PLCL2 PCTP MAP2K6 ARRDC3 IL18R1 RB1 TLR4 NRDC IL15 ABHD6 ALDH1A1 RBPJ ADAM17 DOCK7 RHEB
GO_POSITIVE_REGULATION_OF_PROTEIN_LOCALIZATION_TO_CELL_PERIPHERY	0.0321458	0.160726	0.321776	0.326935	1.40457	59	STAC ZDHHC2 LGALS3 RAB11A ARF6 EPHB2 KIF5B SORBS1 ITGB1 PRKCE VIL1 ACSL3 EPB41 CNPY4
GO_RIBONUCLEOPROTEIN_COMPLEX_SUBUNIT_ORGANIZATION	0.0321046	0.160726	0.276501	-0.290425	-1.33112	200	RRP7BP NLE1 NOP53 NOP2 RPL10 RPL23A RPS5 EIF2D RPS19 SFSWAP PPAN EIF3F RPSA DDX39B RPS28 SRSF5 EIF3L RPL13A RPLP0 KLC1 LUC7L MDN1 RPL3 RPL5 PRPF3 CELF1 RBM5 EIF4B SF1 TARBP2 RPL38 MRTO4 RBMX RPS14 CELF2 GEMIN8 RPS15 LSM2 CPSF7 POLR2D EIF2S3 PRMT7 SNRPD3 MRPL20 SNRNP200 SRSF6 RNVU1-3 RPL6 GEMIN7 LUC7L3 RPS10 PTBP2 RPL24 RPS27 KHDC4 EIF3H MRPS11 LSM4 RRP7A
GO_SYNAPTIC_VESICLE_ENDOSOMAL_PROCESSING	0.0321054	0.160726	0.321776	0.626223	1.63872	10	ITSN1 DNM1L AP3B1 BTBD8 STX6 EEA1 VAMP4 GRIPAP1
GO_VIRION_ASSEMBLY	0.0321725	0.160726	0.321776	0.374181	1.47522	40	TSG101 UBB UBA52 CHMP5 VTA1 CHMP2B RAB1A VPS4B USP6NL VPS37A
GO_DEOXYRIBONUCLEOSIDE_TRIPHOSPHATE_METABOLIC_PROCESS	0.0323479	0.160899	0.321776	0.511048	1.62037	17	SAMHD1 CMPK2 GUK1 TYMS TBPL1 RRM2B
GO_PROTEIN_KINASE_B_SIGNALING	0.0323021	0.160899	0.321776	0.246696	1.31371	197	CD86 PPP2R5B PIK3R3 KLF4 RRAS GPX1 SESN3 SRC SMPD3 PIK3AP1 HSP90AA1 TCF7L2 CCL2 TYRO3 HGF HPSE PINK1 HIP1 ITSN1 PTEN EGF TGFBR1 SETX CX3CR1 PIK3CG P2RY12 PIK3CA ITGB1 CCL19 FGFR3 PEAR1 PPP2R5C HBEGF GAS6 STK3 PIK3CB GAB1 AXL FGFR2 C1QTNF12 PDGFA GRB2 RICTOR FRS2 FGF2 OSBPL8 MTM1 PHLDA3 FAM110C SH2B3 GCNT2 PTK2 TSPYL5 MTDH THBS1 CD80 BAG4 PAX2 LEP RTN4 SEMA5A
GO_QUATERNARY_AMMONIUM_GROUP_TRANSPORT	0.0323129	0.160899	0.332263	-0.619539	-1.59035	11	SLC25A45 SLC25A29 PDZK1 SLC22A5
GO_RRNA_BASE_METHYLATION	0.0323129	0.160899	0.332263	-0.617463	-1.58502	11	NSUN5P2 NOP2 NSUN5P1 BUD23 NSUN5
GO_TOLL_LIKE_RECEPTOR_4_SIGNALING_PATHWAY	0.0323777	0.160899	0.321776	0.41285	1.53835	31	PIK3AP1 SCIMP WDFY1 RIPK2 ACOD1 TLR4 PRKCE PTPN22 APPL1 CD14 PELI1 F2RL1 LYN
GO_NEGATIVE_REGULATION_OF_PROTEIN_LOCALIZATION_TO_CELL_PERIPHERY	0.0324869	0.161272	0.321776	0.478866	1.59769	20	GBP1 BCL2L1 DAB2 PPP2R5A AP2M1 PICALM TMEM59 TMBIM1 RHOQ CLTC LYPLA1 CSK LZTFL1 PPFIA1
GO_REGULATION_OF_OLIGODENDROCYTE_DIFFERENTIATION	0.0326491	0.161907	0.321776	0.416005	1.50933	28	HES1 OLIG2 IL34 HDAC2 TNFRSF21 ID2 DUSP10
GO_NEGATIVE_REGULATION_OF_SMOOTHENED_SIGNALING_PATHWAY	0.0328638	0.1628	0.315325	-0.457125	-1.49457	29	IFT172 MEGF8 ULK3 PTCH2 IFT122 ENPP1 SERPINE2 MOSMO CD3E GLIS2 MGRN1
GO_NEGATIVE_REGULATION_OF_PROTEIN_LOCALIZATION_TO_MEMBRANE	0.0331628	0.164109	0.321776	0.442556	1.55629	25	GBP1 BCL2L1 DMTN DAB2 PPP2R5A AP2M1 PICALM TMEM59 INPP5K TMBIM1 RHOQ CLTC LYPLA1 CSK LZTFL1 ITGB1BP1 PPFIA1 KCNE1
GO_SUPEROXIDE_METABOLIC_PROCESS	0.0332878	0.164555	0.321776	0.323711	1.38336	57	GCH1 PRDX2 PRDX1 NCF1C CD36 GNAI3 DUOX2 CYBB NFE2L2 SOD2 NRROS SOD1 CYB5R4 NCF2 ACP5 F2RL1 MPO
GO_POSITIVE_REGULATION_OF_PROTEIN_LOCALIZATION_TO_MEMBRANE	0.0334609	0.165237	0.321776	0.265627	1.29735	114	STAC ZDHHC2 LGALS3 STOM RAB11A TFDP1 ARF6 FIS1 YWHAH EPHB2 KIF5B SORBS1 YWHAZ ITGB1 C2CD5 CDK5 PRKCE PAK1 VIL1 YWHAB YWHAE ACSL3
GO_KILLING_OF_CELLS_IN_OTHER_ORGANISM_INVOLVED_IN_SYMBIOTIC_INTERACTION	0.03351	0.165307	0.321776	0.510148	1.61752	17	ARG1 APOL1 PF4 CTSG F2RL1 CAMP ELANE AZU1
GO_MODULATION_BY_HOST_OF_VIRAL_PROCESS	0.0337547	0.16634	0.321776	0.436249	1.55836	26	STOM VAPA IFI27 CSF1R FMR1 CCL8 PTX3 PPIB NUCKS1 PSMC3
GO_NEGATIVE_REGULATION_OF_COAGULATION	0.0340789	0.167762	0.321776	0.371778	1.46575	40	KRT1 PROS1 CD9 SERPING1 UBASH3B ANXA5 TFPI ANXA2
GO_MULTIVESICULAR_BODY_ORGANIZATION	0.034189	0.168128	0.321776	0.411036	1.53159	31	TSG101 RAB11A CHMP5 VTA1 STAM2 CHMP2B VPS4B VPS37A RAB27A
GO_CELLULAR_RESPONSE_TO_INORGANIC_SUBSTANCE	0.0343204	0.1685	0.321776	0.247013	1.29507	173	SNCA TFR2 MT2A FBP1 SMPD3 DMTN ALOX15 AOC1 HMOX1 MCOLN1 AQP1 EIF2S1 CHUK CREB1 ID2 CPNE6 SLC40A1 CCNA2 CLIC4 UBE2D3 CYBB CDH1 NFE2L2 SUMO1 LRRK2 FMR1 MTF1 CACYBP SYT11 SOD1 ADCY10 GUCY1B1 ATRX XRCC4 RAD51 MEF2C DDI2 RASA4 SLFN14 SLC12A2 SLC25A24 LIG4
GO_DICARBOXYLIC_ACID_METABOLIC_PROCESS	0.0344337	0.1685	0.321776	0.30363	1.38157	75	DDO KYNU MTHFD2 L2HGDH IDH1 ALDH5A1 HAAO DLD SLC7A11 ME2 SUCLA2 GLUL GCLC ALDH4A1 MDH1 GOT1 DHFR2 SLC46A1 MTHFD1L GPT2
GO_ENDOPLASMIC_RETICULUM_CALCIUM_ION_HOMEOSTASIS	0.0344164	0.1685	0.321776	0.451508	1.58021	24	TGM2 FIS1 CCDC47 SELENOK PML GRINA
GO_REGULATION_OF_CATION_CHANNEL_ACTIVITY	0.0344365	0.1685	0.321776	0.263953	1.33326	131	STAC CLIC2 STOM CTSS SLC6A9 FKBP1B JPH4 CCL2 EPHB2 GALR2 KIF5B PINK1 UBQLN1 SHISA7 CACNG8 EHD3 SCN1B SLMAP PDE4D ITGB1 GPR35 KLHL24 SUMO1 FMR1 CDK5 SRI CALM2 MYO5A ARC DAPK1 CAV1 PDE4B MEF2C GRIN1 KCNE1B STIMATE CCR2 ATPSCKMT NIPSNAP2 DRD3 STAC3 P2RY6 NETO2 GSTO1 CACNG4 GSG1L
GO_RIBOSOME_BIOGENESIS	0.0344432	0.1685	0.261664	-0.268072	-1.28213	303	NSUN5P2 RRP7BP NLE1 NOP53 NOP2 TSC1 RPL10 RPL10A RBFA NSUN5P1 RPL7A DDX47 RPL23A EXOSC6 RPS5 RPS19 PPAN RPS16 RPSA MYBBP1A LTO1 RPS28 DDX17 MTERF4 RPLP0 WDR55 MDN1 RPL3 RPL14 FBL RPS6 RPS8 URB1 RPL5 RPS2 NPM3 KRI1 DDX51 TFB1M RPS21 EXOSC8 RPUSD4 IMP3 RBIS DDX56 RPS17 RPL38 MRTO4 IMP4 RPS14 RPS15 RPS7 BUD23 EXOSC2 NSUN5 SUV39H1 GNL3L NSUN4 RRP1 MRPL20 NHP2 WDR74 RPL35 RPS9 RPL6 RPL27 RPUSD3 POP5 N…
GO_POSITIVE_REGULATION_OF_EXCITATORY_POSTSYNAPTIC_POTENTIAL	0.0345964	0.169074	0.315325	-0.507487	-1.53051	21	CACNB3 NLGN2 SHANK1 WNT7A STX1B NRXN1 NLGN3 NETO1 STX1A SHANK3 DVL1
GO_CHEMICAL_SYNAPTIC_TRANSMISSION_POSTSYNAPTIC	0.0348189	0.169634	0.287857	-0.367738	-1.43706	72	CACNB3 TRPV1 ADORA2A NLGN2 TMEM25 GRIN2C CHRNG IGSF9B MECP2 P2RX5 DMPK HCRT MPP2 CHRNA2 SHANK1 WNT7A STX1B NRXN1 NLGN3 NETO1 STX1A SEZ6 NTSR1 CHRNA10 SHANK3 DVL1 ADORA1 DRD4 MAPK8IP2
GO_ORGAN_GROWTH	0.0347861	0.169634	0.321776	0.265234	1.33993	127	YBX3 CDK1 SMAD1 SMPD3 PIM1 DUSP6 MEIS1 PDLIM5 CARM1 PTEN TGFBR1 LATS2 SLC6A4 PSAP FGFR3 SMAD2 PAK1 SERP1 LATS1 STK3 SOD1 ACACB WWC2 PPARA RGS2 FGFR2 PRKAR1A MAPK14 VGLL4 RBPJ FGF2 FOXC1 MEF2C RXRA PTK2 UBE3A CCM2L AKAP13 DIPK2A LEP TGFBR3 ZMPSTE24 LEPR SASH3 STK4 CYP19A1 PTPN11
GO_TRIGLYCERIDE_CATABOLIC_PROCESS	0.0347682	0.169634	0.315325	-0.508861	-1.51001	20	FABP3 PLIN5 FABP6 FABP5 PNPLA4 LIPE LPL CPS1
GO_ANTIGEN_PROCESSING_AND_PRESENTATION_OF_ENDOGENOUS_PEPTIDE_ANTIGEN	0.0348715	0.169715	0.321776	0.518903	1.6058	16	TAP2 TAP1 HLA-E HLA-B HLA-C ERAP1 B2M IDE HLA-A ERAP2
GO_MONONUCLEAR_CELL_DIFFERENTIATION	0.0350946	0.170581	0.321776	0.409139	1.52452	31	IFI16 IRF7 PIR IL34 HLA-DRB1 CSF1R CSF1
GO_NEGATIVE_REGULATION_OF_PROTEIN_CATABOLIC_PROCESS	0.0351217	0.170581	0.321776	0.270856	1.34227	118	SNCA RILP USP25 LAMP3 SNX3 YOD1 PSMF1 GABARAPL2 PML ANXA2 F8A3 AZIN1 ROCK1 WAC BAG6 PDCL3 MGAT3 UCHL5 PBK SNX12 CSNK2A1 VPS35 CTSA USP14 IL10 STYX CST3 ERLEC1 HMGCR SENP1 CYP51A1 TIMP1 MTM1 N4BP1 FURIN RIC1 MAP1A
GO_NUCLEOSIDE_CATABOLIC_PROCESS	0.0355088	0.172283	0.321776	0.410246	1.48843	28	NT5C3A PNP NT5M TYMP DERA APOBEC3B APOBEC3C APOBEC3G APOBEC2 DPYD ADA2 HPRT1 NUDT18
GO_VASCULAR_PROCESS_IN_CIRCULATORY_SYSTEM	0.0355819	0.172461	0.321776	0.262846	1.33194	132	KEL ABCG2 DOCK4 GCH1 GPX1 SRC OXTR KCNMA1 BMPR2 HMOX1 PDE3A CD36 ROCK2 PDE2A CASR ROCK1 SLC6A4 CLDN5 GCLC SOD2 GUCY1A1 SOD1 RGS2 ACTA2 KCNMB1 HMGCR CAV1 ATG5 SMTNL1 KCNA5 SCPEP1 FOXC1 ATP2B1 F2RL1 P2RY1 ITGA1 PIK3C2A ADRA2A
GO_NOTCH_SIGNALING_PATHWAY	0.0356241	0.172488	0.321776	0.248448	1.27509	149	TSPAN5 BMP2K YBX1 STAT1 HES1 SNW1 CFD DTX3L KAT2B PBX1 NEURL1B SRC DLGAP5 NEURL1 LFNG EGFL7 NKAP
GO_ERBB_SIGNALING_PATHWAY	0.0360281	0.174254	0.321776	0.266975	1.32607	123	TSG101 IFI6 SRC HSP90AA1 NEURL1 CDC42 STAM2 ARF4 DUSP3 SNX6 HIP1 PTPN12 EGF PIK3CA HBEGF VIL1 EPS15 SNX5 SH3TC2 GAB1 CCDC88A GRB2 RBPJ REPS2 SOS1 ERBIN ADAM17 PTK2 RAB7A ITGA1 PIK3C2A BRAF ADRA2A FAM83A PLAUR RTN4 PTPN11 PIK3R1 CUL5 NUP62 NCF1 MMP9
GO_GLIAL_CELL_ACTIVATION	0.0362844	0.174254	0.321776	0.342756	1.42352	49	SNCA JAK2 TLR7 C1QA CLU BACE2 TLR3 NAMPT CTSC IFNGR1 LRRK2 SYT11 PTPRC
GO_POSITIVE_REGULATION_OF_MACROPHAGE_DERIVED_FOAM_CELL_DIFFERENTIATION	0.0362319	0.174254	0.376039	0.587466	1.59969	11	MSR1 CD36 PF4 CSF1
GO_POSITIVE_REGULATION_OF_PROTEIN_AUTOPHOSPHORYLATION	0.0362397	0.174254	0.321776	0.434619	1.55253	26	NBN SRC RAP2B PDGFC RAD50 CALM2 PDGFA RAP2C GPNMB RAP2A
GO_PYROPTOSIS	0.0362319	0.174254	0.376039	0.588682	1.603	11	AIM2 ZBP1 GSDME DHX9 NAIP GSDMA APIP
GO_REGULATION_OF_DEFENSE_RESPONSE_TO_VIRUS_BY_VIRUS	0.0362634	0.174254	0.321776	0.408373	1.50037	29	EIF2AK2 AP1M2 AP2S1 AP1S2 AP2M1 PAK2 AP1G1 ATP6V1H AP1S3 AP2B1 AP2A1 ARF1
GO_REGULATION_OF_SYNAPTIC_TRANSMISSION_DOPAMINERGIC	0.0362319	0.174254	0.376039	0.588129	1.6015	11	SNCA TOR1A PINK1 SLC6A4
GO_REGULATION_OF_TRANSCRIPTION_FROM_RNA_POLYMERASE_II_PROMOTER_IN_RESPONSE_TO_OXIDATIVE_STRESS	0.0362319	0.174254	0.376039	0.587395	1.5995	11	HIF1A HMOX1 NFE2L2 ARNT EPAS1
GO_TRNA_METABOLIC_PROCESS	0.0363409	0.174347	0.266351	-0.301308	-1.3459	165	GTPBP3 ADAT2 PRORSD1P AARSD1 AARS2 ADAT3 PUS1 PSTK NSUN6 TSEN2 TRMT1 TSEN54 PTCD1 TRMU CDK5RAP1 TARBP1 EXOSC8 RPUSD4 VARS2 TRMT2B TRMT44 QTRT1 TYW1 TRMT10B DUS3L METTL2B CPSF1 ADAT1 EXOSC2 OSGEPL1 MARS2 DALRD3 METTL1 TYW1B RPP21 SLFN13 DUS1L CTU2 OSGEP METTL2A POP5 TRPT1 EXOSC7 LAGE3 ELP1 CPSF4 TRMT13 URM1 LSM6 HARS2 ANKRD16 METTL8 RPP25 TRMT112 PARS2
GO_PROTEIN_LOCALIZATION_TO_CHROMOSOME_TELOMERIC_REGION	0.0366598	0.175699	0.321776	0.407443	1.49696	29	TERF2IP CCT5 CCT8 ATRX CCT2 XRCC5 TNKS2 TERF1 POT1 CCT6A GNL3 TPP1 CCT7 TINF2 CCT4
GO_NEGATIVE_REGULATION_OF_EXECUTION_PHASE_OF_APOPTOSIS	0.036855	0.176455	0.376039	0.505745	1.53652	15	BCL2L1 MTRNR2L10 MTRNR2L12 PAK2 MTRNR2L6 MTRNR2L8 MTRNR2L11 MTRNR2L4 MTRNR2L1 RFFL
GO_RESPONSE_TO_PURINE_CONTAINING_COMPOUND	0.0371375	0.177627	0.321776	0.25914	1.28617	121	SDC1 STAT1 DMTN SPARC P2RX6 SELL PFKFB1 BSG PNPT1 XRN1 PDE3A BIRC2 AQP1 HDAC2 CARM1 PTEN ITPR2 PDE2A HMGCS1 PIK3CG DUOX2 P2RY12 HSP90B1 SLC6A4 RAP1A
GO_NEGATIVE_REGULATION_OF_PROTEASOMAL_PROTEIN_CATABOLIC_PROCESS	0.0373767	0.17859	0.321776	0.336297	1.40782	53	USP25 LAMP3 YOD1 PSMF1 GABARAPL2 F8A3 WAC BAG6 UCHL5 PBK USP14 STYX ERLEC1 SENP1 MTM1 N4BP1 MAP1A SDCBP RYBP TAF9 USP7
GO_CELLULAR_RESPONSE_TO_REACTIVE_OXYGEN_SPECIES	0.0375666	0.178953	0.321776	0.245266	1.25246	142	GCH1 KLF4 CDK1 PRDX2 SRC SMPD3 MYB PRDX1 ARG1 BTK HGF ANXA1 AQP1 HDAC2 PINK1 CD36 CHUK MAP3K5 SETX CCNA2 PSAP NFE2L2 LRRK2 SOD2 SOD1 IL10 AXL GUCY1B1 CST3 PDCD10 OSER1 FOXO3 MPO CYP1B1 PAX2 PYCR1 PRDX5 STK26 IMPACT AKR1C3 TXN PRKAA1 NR4A3 CCS IL18RAP NCF1 MMP9 MAPK9 CRK PDGFRB
GO_MAINTENANCE_OF_LOCATION	0.037552	0.178953	0.321776	0.222648	1.22146	270	SP100 CLIC2 SNCA CXCL10 INSIG1 PLIN2 CXCL11 SQLE HEXB UBASH3B FKBP1B JPH4 FBN1 SLC17A7 MCOLN1 PML MSR1 FTL PINK1 CD36 PLA2G4C HK1 ITPR2 CXCL9 GOLPH3 LTBP1 IBTK HSP90B1 PDE4D CCL19 PSMD10 DIAPH1 CDK5 NRROS PRKCE SRI LATS1 ACACB SKP1 YWHAB CALM2 PPARA NFKBIE IL10 ARHGAP21 MYO5A PTPRC INSIG2 CCDC88A MORC3 GM2A ITGB3 CAV1 ATG5 FGF2 OSBPL8 F2RL3 OSBPL11 G3BP2 LYN KDELR3 RYR2 ITGAV NOL3 ANKRD13C NRIP1 …
GO_NEGATIVE_REGULATION_OF_OXIDATIVE_STRESS_INDUCED_INTRINSIC_APOPTOTIC_SIGNALING_PATHWAY	0.0375	0.178953	0.376039	0.489264	1.5513	17	GPX1 HIF1A PINK1 NFE2L2 SOD2 VNN1 NOL3
GO_REGULATION_OF_CALCIUM_ION_TRANSMEMBRANE_TRANSPORTER_ACTIVITY	0.0376734	0.179281	0.321776	0.311124	1.36574	66	STAC CLIC2 FKBP1B JPH4 UBQLN1 ATP1B1 EHD3 PDE4D GPR35 SUMO1 FMR1 CDK5 SRI YWHAE CALM2 MYO5A PDE4B RYR2 ADRA2A STIMATE NIPSNAP2 DRD3 STAC3 P2RY6 GSTO1
GO_POSITIVE_REGULATION_OF_MITOTIC_SISTER_CHROMATID_SEGREGATION	0.0379747	0.180351	0.376039	0.459019	1.5537	21	DLGAP5 CDC27 RB1 CUL3 CDC16 NIPBL BECN1 CDC23 NSMCE2 SMC5 AURKB SLF1 ANAPC4
GO_REGULATION_OF_ANOIKIS	0.0379747	0.180351	0.376039	0.459279	1.55458	21	PDK4 SRC MCL1 PIK3CA ITGB1 SIK1 CAV1 BRMS1 PTK2 ANKRD13C
GO_GASTRULATION_WITH_MOUTH_FORMING_SECOND	0.0380795	0.180667	0.300682	-0.505956	-1.50139	20	NODAL MEGF8 LRP5L ACVR2B LRP6 CRB2
GO_ERBB2_SIGNALING_PATHWAY	0.0383648	0.181257	0.321776	0.436354	1.53448	25	SRC HSP90AA1 PTPN12 EGF PIK3CA HBEGF GAB1 GRB2 SOS1 ERBIN
GO_ETHER_METABOLIC_PROCESS	0.0383648	0.181257	0.321776	0.436176	1.53385	25	CHPT1 TMEM86B PLA2G4A LPCAT2 PLA2G4C NCEH1 FAR1
GO_MODULATION_BY_SYMBIONT_OF_HOST_PROCESS	0.0383045	0.181257	0.321776	0.379343	1.47856	36	EIF2AK2 BCL2L1 SERPINB9 KPNB1 KPNA4 CD209 TNIP1 KPNA3 ATG5 RXRA
GO_NEGATIVE_REGULATION_OF_RESPONSE_TO_CYTOKINE_STIMULUS	0.0383961	0.181257	0.321776	0.341459	1.4209	50	SAMHD1 PARP14 KLF4 ADAR ARG1 IL1RN GAS6 PTPRC CARD16 CAV1 CCDC3 SH2B3 YTHDF3 F2RL1
GO_POSITIVE_REGULATION_OF_OLIGODENDROCYTE_DIFFERENTIATION	0.0382644	0.181257	0.321776	0.513606	1.58941	16	OLIG2 IL34 HDAC2 RHEB
GO_LONG_CHAIN_FATTY_ACYL_COA_BIOSYNTHETIC_PROCESS	0.0385604	0.181851	0.376039	0.498211	1.59264	18	ACSL5 ACSL4 ACSBG1 ACSL6 HACD1 ELOVL3 ACSL3 ELOVL7
GO_PRESYNAPTIC_ENDOCYTOSIS	0.0386348	0.18202	0.321776	0.332305	1.39391	54	SNCA MX1 ARF6 STON2 SLC17A7 MX2 TOR1A ITSN1 KIAA1109 DNAJC6 ROCK1 LRRK2 PICALM CDK5 SYT11 DNM1L SNCG BTBD8 RAB27B DENND1A
GO_RESPONSE_TO_IRON_ION	0.0388452	0.182828	0.321776	0.406576	1.47512	28	SNCA TFR2 C1QA HIF1A HMOX1 ACO1 SLC40A1
GO_MITOTIC_CELL_CYCLE_ARREST	0.039022	0.183295	0.321776	0.512725	1.58668	16	CDKN1A PNPT1 DDIAS MCPH1 GADD45A CDC14B
GO_REGULATION_OF_RNA_EXPORT_FROM_NUCLEUS	0.039022	0.183295	0.321776	0.511847	1.58396	16	RBM27 IWS1 THOC2 RIOK2 SETD2 TPR DHX9 KHDRBS1
GO_MORPHOGENESIS_OF_AN_EPITHELIAL_FOLD	0.0392491	0.184178	0.300682	-0.608003	-1.58747	12	WNT2B NODAL NOG GDF7 RDH10
GO_CELLULAR_RESPONSE_TO_VITAMIN	0.0394719	0.185039	0.321776	0.442491	1.54865	24	SNW1 PIM1 KANK2 CASR IL15 TRIM24 GAS6 ATP2B1 GDAP1 LEP FOLR2 VDR
GO_POSITIVE_REGULATION_OF_CHEMOTAXIS	0.0395406	0.185177	0.321776	0.26219	1.28056	114	CXCL10 IL34 BMPR2 LGALS9 CSF1R ANO6 C3AR1 CSF1 P2RY12 CASR CCL19 MCU WNK1 CCR1 GAS6 DNM1L SUCNR1 TIAM1 SWAP70 PLA2G7 MAPK14 NCKAP1L FGF2 ADAM17 CD74 PTK2 F2RL1 ADAM10 AIF1 THBS1 SERPINE1 NRP1 CCR2 SEMA5A THBS4 MOSPD2 IL12A
GO_ENDOPLASMIC_RETICULUM_UNFOLDED_PROTEIN_RESPONSE	0.0396343	0.185248	0.321776	0.260605	1.27015	115	PPP2R5B ATF3 EIF2AK2 YOD1 HDGF CCL2 DNAJB11 EIF2S1 SSR1 TMEM33 HSP90B1 NFE2L2 AMFR GFPT1 PTPN1 SERP1 PDIA6 SERP2 NCK1 GET3 KDELR3 DNAJB9 COPS5 MBTPS2 UFL1 DNAJC3 BAK1 CREB3L2 GSK3A BFAR PIK3R1 CLGN TPP1 HERPUD2 NCK2 CREB3L3 DERL2 SEC31A ADD1 ERO1A CALR ATP6V0D1 WIPI1 PPP1R15B EIF2AK3
GO_NEGATIVE_REGULATION_OF_CELL_MATRIX_ADHESION	0.0396229	0.185248	0.321776	0.403866	1.50487	31	SRC DMTN PTEN ARHGAP6 MAP4K4 ACVRL1 THBS1 SERPINE1 LRP1 AJAP1 DLC1 MMP14 CLASP2 PIK3R1 NEXMIF ITGB1BP1 FAM107A NF1 RASA1 ACER2 RCC2
GO_HISTONE_H3_K4_TRIMETHYLATION	0.0398671	0.186152	0.294067	-0.544384	-1.53065	16	ZNF335 OGT KMT2D KMT2A KMT2B SETD1B SETD1A
GO_NCRNA_METABOLIC_PROCESS	0.0399556	0.186196	0.237794	-0.252598	-1.24124	447	NSUN5P2 RRP7BP TENT4A GTPBP3 PLD6 NOP53 NOP2 METTL3 RPL10A ADAT2 PRORSD1P RBFA AARSD1 NSUN5P1 RPL7A DDX47 AARS2 EXOSC6 RPS19 RPS16 ADAT3 PUS1 RPS28 DDX17 PSTK MTERF4 DGCR8 WDR55 MDN1 NSUN6 RPL14 FBL TSEN2 RPS6 RPS8 URB1 RPL5 RPS2 TRMT1 NPM3 KRI1 TSEN54 PTCD1 DDX51 TRMU TFB1M CDK5RAP1 RPS21 TARBP1 EXOSC8 RPUSD4 VARS2 IMP3 TRMT2B DDX56 TRMT44 RPS17 TARBP2 QTRT1 SRRT MRTO4 TYW1 IMP4 RPS14 TRMT10B RP…
GO_POSITIVE_REGULATION_OF_NF_KAPPAB_TRANSCRIPTION_FACTOR_ACTIVITY	0.0399169	0.186196	0.321776	0.25624	1.31121	147	EIF2AK2 AIM2 TERF2IP TRIM5 UBB TRIM21 TRIM22 CAT UBA52 RIPK2 CLU TRIM6 MTPN LGALS9 BTK TLR3 CD36 CARM1 IL18R1 TLR4 CHUK CX3CR1 TRIM14 BCL10
GO_REGULATION_OF_NITRIC_OXIDE_BIOSYNTHETIC_PROCESS	0.040275	0.1875	0.321776	0.331768	1.39176	52	HBB KLF4 JAK2 HSP90AA1 CLU CD36 ROCK2 TLR4 CX3CR1 DDAH2 IL10 PTX3 CAV1 ACP5 AIF1
GO_SEX_DETERMINATION	0.0403361	0.187599	0.294067	-0.557801	-1.54103	15	ZNF445 PTGDR SF1 AMH GNRH1 FGF9 INSRR WNT4 MAP3K4 NR5A1 INSR
GO_RELEASE_OF_CYTOCHROME_C_FROM_MITOCHONDRIA	0.0404439	0.187915	0.321776	0.325857	1.38252	56	TNFSF10 IFI6 BCL2L1 GPX1 CLU FIS1 OPA1 HGF PINK1 HRK PSMD10 SOD2 DNM1L PARL BIK HIGD1A NOL3 BAK1 PLAUR
GO_MYELOID_CELL_APOPTOTIC_PROCESS	0.0406504	0.188445	0.376039	0.412979	1.49835	28	CTSL IRF7 ARF6 ANXA1 SLC7A11 PTEN CLEC5A PIK3CB MEF2C ADAM17 NOD2
GO_NEGATIVE_REGULATION_OF_PHOSPHOLIPID_METABOLIC_PROCESS	0.040678	0.188445	0.294067	-0.628053	-1.57037	10	ABCA2 PIK3IP1 DAB2IP WASHC1 PDGFB SLC27A1 LPCAT1
GO_NUCLEOBASE_CONTAINING_SMALL_MOLECULE_CATABOLIC_PROCESS	0.0406617	0.188445	0.321776	0.358355	1.45819	44	NT5C3A PNP NT5M TYMP ENTPD5 DERA APOBEC3B APOBEC3C NUDT9 APOBEC3G APOBEC2 DPYD ADA2 HPRT1 ENTPD3 GSK3A NUDT1 NUDT18 NUDT15 MGAT1 UPB1 NUDT16
GO_ANATOMICAL_STRUCTURE_REGRESSION	0.0408163	0.188901	0.294067	-0.60838	-1.5617	11	GLI1 SLC6A3 CD248 AMH LEF1 BMPR1A LRP5
GO_POSITIVE_REGULATION_OF_T_CELL_MIGRATION	0.0408719	0.188973	0.376039	0.423271	1.48847	25	CXCL10 SELENOK ITGA4 WNK1 ADAM17 ADAM10 AIF1 DOCK8 CCR2
GO_HORMONE_BIOSYNTHETIC_PROCESS	0.0410184	0.189464	0.266351	-0.396732	-1.45932	50	HSD17B1 DUOX1 TG CACNA1H HSD17B14 TSPOAP1 DGKQ TPO H6PD HSD17B8
GO_INORGANIC_ANION_TRANSMEMBRANE_TRANSPORT	0.041203	0.190131	0.321776	0.299297	1.3626	76	CLIC2 SLC4A1 ANO2 ANKH BEST3 SLC17A7 SLC1A4 APOL1 SLC12A8 SLC25A30 ANO6 GABRE SLC12A3 CLIC1 CLIC4 CASR CLCN3
GO_NITRIC_OXIDE_MEDIATED_SIGNAL_TRANSDUCTION	0.041769	0.192366	0.352171	0.501216	1.52276	15	MAFA CD36 DDAH2 GUCY1A1 GUCY1B1 RASD1 THBS1 PDE5A
GO_SYNAPTIC_VESICLE_PRIMING	0.041769	0.192366	0.352171	0.497776	1.51232	15	SNCA NAPA SNAP23 OTOF
GO_ANTIGEN_PROCESSING_AND_PRESENTATION_OF_ENDOGENOUS_ANTIGEN	0.0419468	0.192841	0.321776	0.437391	1.50924	23	TAP2 TAP1 HLA-E HLA-B HLA-C ATG5 CD74 ERAP1 B2M
GO_APPENDAGE_DEVELOPMENT	0.0419948	0.192841	0.252961	-0.322797	-1.37835	119	PKDCC PLXNA2 IFT172 ZNF141 WDR19 NOG MEGF8 KAT2A IFT140 FZD6 ZNF219 CACNA1C FRAS1 WNT9A CRABP2 RDH10 GREM1 LRP6 FMN1 NOTCH1 IFT122 SKI KDF1 SMOC1 SALL4 RSPO4 RNF165 WNT7A AFF3 INTU MKS1 FBN2 LEF1 ZBTB16 KREMEN2 ROR2 BMPR1A B9D1 FGF9 ZNF358 RSPO2 GLI3 LRP5 PBX2 FGFR1 MYH3 IQCE PTCH1 TMEM107 ITGB4 SCX CHD7
GO_ENSHEATHMENT_OF_NEURONS	0.0419758	0.192841	0.321776	0.262402	1.30716	119	XK KEL OLIG2 EPB41L3 RNF10 CD9 HEXB CLU SBF2 HGF TYMP PTEN TNFRSF21 CTSC PMP22 KCNJ10 ACSBG1 GALC PARD3 AFG3L2 PSAP MYRF QKI SOD1 SH3TC2 MYO5A ACER3 TSPAN2 FIG4 DEGS1 EIF2B2 FAM126A
GO_POSITIVE_REGULATION_OF_ALPHA_BETA_T_CELL_ACTIVATION	0.0421563	0.193394	0.321776	0.332661	1.41877	58	CD86 SOCS1 MYB RIPK2 PNP NKAP LGALS9 ANXA1 HLA-E CCL19 HSPH1 PTPN22 AP3B1 PTPRC CD55 NCKAP1L TNFSF4 CBFB CD80 CCR2 SASH3 IL12A
GO_NEGATIVE_REGULATION_OF_FAT_CELL_DIFFERENTIATION	0.0424242	0.194245	0.271289	-0.401971	-1.40756	39	ASXL1 WNT10B MMP11 TRIB3 TLCD3B GPS2 ENPP1 GATA2 WNT1 LRP3 TRIB2 TRIO IL6 CCDC85B SMAD3
GO_RESPONSE_TO_ISCHEMIA	0.0424113	0.194245	0.321776	0.356476	1.4325	43	UCHL1 MAP2K6 CSF1R PINK1 ROCK2 CSF1 MAP3K5 CX3CR1 CASR CAV1 REST CPEB4 ABRAXAS2 PANX1
GO_RESPONSE_TO_UV	0.0427312	0.195461	0.321776	0.25542	1.28908	128	CDKN1A GPX1 CAT CDC25A FEN1 PML DTL POLK AQP1 EIF2S1 UBE2A CASP3 PPID USP47 DHX36 USP1 FMR1 RHBDD1 CUL4B PBK CDKN2D SPRTN SDE2 MME ERCC4 CHEK1 CARD16 N4BP1 MAP4K3 HYAL3 POLD3 GTF2H2 BAK1 RO60 IL12A IMPACT XPA PRKAA1
GO_CD8_POSITIVE_ALPHA_BETA_T_CELL_ACTIVATION	0.0431332	0.196918	0.321776	0.431386	1.51701	25	SOCS1 CD274 IRF1 HLA-E PTPN22 LILRB1 NCKAP1L TNFSF8 CLEC4A CBFB
GO_RESPONSE_TO_INCREASED_OXYGEN_LEVELS	0.0431332	0.196918	0.321776	0.431818	1.51852	25	CDKN1A CAT POLB FAS HDAC2 CAV1 KCNA5 CCDC115 ATP6V1G1 ATP6V1A ATP6V0A2 PDGFRB ATP6V0D1
GO_PROTEIN_K63_LINKED_DEUBIQUITINATION	0.0432277	0.197158	0.376039	0.383373	1.45872	33	ZRANB1 USP25 YOD1 BABAM1 USP8 CYLD BRCC3 PSMD14 UIMC1 USP33 ABRAXAS2 OTUD4 USP7 USP27X OTUB2 USP16 ATXN3 TNFAIP3 DESI2 OTUD1 STAMBP VCP
GO_TUMOR_NECROSIS_FACTOR_SECRETION	0.0433526	0.197537	0.376039	0.391408	1.45845	31	IFIH1 DDX58 HAVCR2 LGALS9 ARG2 IFNGR1 LRRK2 FZD5 SYT11 TMEM106A
GO_NEURON_PROJECTION_EXTENSION_INVOLVED_IN_NEURON_PROJECTION_GUIDANCE	0.0434084	0.1976	0.276501	-0.458909	-1.46464	26	SEMA4C SEMA6C PLXNA3 SEMA4G MEGF8 SEMA6B SEMA6A PLXNA4
GO_CEREBELLAR_CORTEX_FORMATION	0.0437018	0.197706	0.352171	0.480825	1.53706	18	KNDC1 MTPN AGTPBP1 PSAP CDK5
GO_MITOTIC_DNA_REPLICATION_CHECKPOINT	0.0436893	0.197706	0.341793	0.612566	1.60298	10	CDC6 CLSPN TICRR ORC1 ZNF830 NAE1
GO_MODULATION_BY_HOST_OF_VIRAL_GENOME_REPLICATION	0.0435682	0.197706	0.321776	0.507935	1.57186	16	STOM VAPA IFI27 FMR1 CCL8 PPIB NUCKS1
GO_NONRIBOSOMAL_PEPTIDE_BIOSYNTHETIC_PROCESS	0.0437018	0.197706	0.352171	0.4853	1.55137	18	HAGH GGT5 SLC7A11 CHAC2 CNDP2 NFE2L2 GCLC
GO_PYRIDINE_CONTAINING_COMPOUND_METABOLIC_PROCESS	0.0437251	0.197706	0.321776	0.369952	1.46322	38	IDO1 PARP9 KYNU NMNAT3 PNP HAAO NAMPT NADK2 PARP10
GO_REGULATION_OF_CD8_POSITIVE_ALPHA_BETA_T_CELL_ACTIVATION	0.0437018	0.197706	0.352171	0.481958	1.54069	18	SOCS1 CD274 IRF1 HLA-E PTPN22 LILRB1 NCKAP1L CBFB
GO_RESPONSE_TO_HYPEROXIA	0.0437018	0.197706	0.352171	0.488134	1.56043	18	CDKN1A CAT POLB FAS HDAC2 CAV1 KCNA5
GO_CYTOKINETIC_PROCESS	0.0438596	0.198125	0.376039	0.360087	1.42767	39	KIF23 CHMP5 KLHDC8B CHMP2B VPS4B SPAST SPIRE1 KIF20B CHMP3 KIF20A ARF1 NUP62 ANLN AURKB SNX18 CHMP1A CHMP2A CHMP4B PDCD6IP CHMP6
GO_CYTOSKELETON_DEPENDENT_INTRACELLULAR_TRANSPORT	0.0439163	0.198191	0.321776	0.229343	1.21939	193	DST TRIM58 UBB TRAK2 KIF4A TTC26 KIF23 HIF1A UCHL1 ACTR10 OPA1 CDC42 IFT81 KIF5B KIF3C RAB6A F8A3 RHOT1 RAB1A VAMP7 ARL8B KIF13A SPAST DYNC1I2 KLC3 DYNLL2 KIF17 FNBP1L TTC30A TNPO1 BLOC1S6 IFT74 DYNLL1 RAB21 SOD1 DYNC2LI1 ARHGAP21 AP3B1 MYO5A CCDC88A BBS12 IFT52 KIFAP3 TRIP11 PCM1 SSX2IP BLOC1S2 KIF28P RAB27B TUBA1C KIF1B ARL8A MAP1A CCDC186 IFT88 RPGR
GO_REGULATION_OF_MEGAKARYOCYTE_DIFFERENTIATION	0.044088	0.198775	0.321776	0.329529	1.38237	52	GATA1 KAT2B PITHD1 HMGB2 FAXDC2 TESC MTURN MOV10 PF4 ITGA2B RBBP5 ASH2L NFE2 CNOT4 MEF2C EIF6 CBFB THBS1
GO_NEGATIVE_REGULATION_OF_VIRAL_ENTRY_INTO_HOST_CELL	0.0441943	0.199064	0.321776	0.526799	1.60049	15	TRIM10 TRIM5 SNX3 IFITM3 PTX3 IFITM1
GO_GLUCOCORTICOID_BIOSYNTHETIC_PROCESS	0.0443686	0.199089	0.282013	-0.598582	-1.56288	12	CACNA1H HSD11B1 DGKQ H6PD DKK3
GO_NEGATIVE_REGULATION_OF_CIRCADIAN_RHYTHM	0.0443686	0.199089	0.282013	-0.598053	-1.56149	12	CRY2 SUV39H1 SUV39H2 PIWIL2 SFPQ PER2 ADORA1
GO_NUCLEOTIDE_SALVAGE	0.0443686	0.199089	0.282013	-0.595969	-1.55605	12	UCKL1 AMPD2 APRT UCK2 AMPD3 FCSK
GO_PROTEIN_LOCALIZATION_TO_CILIARY_MEMBRANE	0.0443686	0.199089	0.282013	-0.602547	-1.57323	12	TUB WDR19 GGA1
GO_CELLULAR_MODIFIED_AMINO_ACID_METABOLIC_PROCESS	0.0448475	0.200475	0.321776	0.246756	1.25951	145	CKB GCH1 SLC6A8 PLSCR1 GPX1 HAGH MTHFD2 IDH1 CTSB PLA2G4A PLOD2 PANK2 GGT5 TMLHE TYMS SERINC1 SLC7A11 DUOX2 CHAC2 CNDP2 SERINC3 NFE2L2 GCLC AASDHPPT ALDH4A1 SOD1 VNN1 SULT1B1 GSTA4 GLO1 ACADM OSBPL8 SLC22A4 DHFR2 SLC46A1 MTHFD1L
GO_DNA_REPLICATION_CHECKPOINT	0.0447712	0.200475	0.321776	0.49765	1.57789	17	CDC6 CLSPN CDC45 TICRR ORC1 ZNF830 NAE1
GO_EMBRYONIC_APPENDAGE_MORPHOGENESIS	0.044837	0.200475	0.248911	-0.351537	-1.409	82	WDR19 NOG MEGF8 IFT140 FZD6 CACNA1C FRAS1 WNT9A CRABP2 RDH10 GREM1 LRP6 NOTCH1 IFT122 SKI SALL4 WNT7A AFF3 INTU MKS1 FBN2 LEF1 ZBTB16 ROR2 BMPR1A B9D1 FGF9 ZNF358 RSPO2 GLI3 LRP5 PBX2 FGFR1
GO_NEGATIVE_REGULATION_OF_LEUKOCYTE_MEDIATED_IMMUNITY	0.0448205	0.200475	0.321776	0.337341	1.39296	47	SERPINB9 HAVCR2 ARG1 BST2 HMOX1 LGALS9 NDFIP1 HLA-E HLA-B LILRB1 PTPRC
GO_POSITIVE_REGULATION_OF_TOLL_LIKE_RECEPTOR_SIGNALING_PATHWAY	0.0450928	0.201	0.352171	0.431938	1.49042	23	RSAD2 WDFY1 TLR3 TLR1 PTPN22 PJA2 PELI1 CAV1 F2RL1 RTN4
GO_POSITIVE_REGULATION_OF_TUMOR_NECROSIS_FACTOR_SECRETION	0.0450928	0.201	0.352171	0.434067	1.49777	23	IFIH1 DDX58 HAVCR2 LGALS9 IFNGR1 LRRK2 FZD5
GO_RELAXATION_OF_MUSCLE	0.0450928	0.201	0.352171	0.423178	1.4602	23	KCNMA1 ATP1B1 PDE4D GUCY1A1 SRI SOD1 RGS2 PDE4B P2RY1 PDE5A ADORA2B
GO_REGULATION_OF_MACROPHAGE_DIFFERENTIATION	0.0453401	0.201911	0.341793	0.469533	1.53768	19	IL34 C1QC TRIB1 RB1 PF4 CSF1 ID2 LIF
GO_REGULATION_OF_LIPASE_ACTIVITY	0.0456034	0.202892	0.321776	0.300572	1.33452	70	CD86 SNCA RHOC PLAA ANXA1 ARF4 PCSK6 ARL1 PPT1 ARHGAP6 P2RY12 GNAQ FGFR3 RGS2 GNA13 ANG FGFR2 FGF2 SORT1 FURIN
GO_POSITIVE_REGULATION_OF_TYPE_2_IMMUNE_RESPONSE	0.0456798	0.203041	0.321776	0.524066	1.59219	15	IDO1 CD86 RSAD2 TNFSF4 CD74 NOD2 NLRP3 PRKCZ RARA
GO_POSITIVE_REGULATION_OF_VOLTAGE_GATED_POTASSIUM_CHANNEL_ACTIVITY	0.0457627	0.203217	0.276501	-0.620914	-1.55252	10	AMIGO1 TREM2 KCNIP2 KCNC1 AKAP6 RNF207
GO_POSITIVE_REGULATION_OF_ALPHA_BETA_T_CELL_DIFFERENTIATION	0.0458716	0.203509	0.376039	0.35404	1.42014	42	CD86 SOCS1 MYB RIPK2 PNP NKAP LGALS9 ANXA1 CCL19 AP3B1 NCKAP1L TNFSF4 CBFB CD80 SASH3
GO_DETECTION_OF_LIGHT_STIMULUS_INVOLVED_IN_SENSORY_PERCEPTION	0.0459184	0.203525	0.276501	-0.602996	-1.54788	11	REEP6 CEP250 CACNA1F RGS9BP ATP8A2 BEST1 CNGB1 CRB1 CACNA2D4
GO_POSITIVE_REGULATION_OF_MESONEPHROS_DEVELOPMENT	0.0459966	0.203681	0.276501	-0.585055	-1.55818	13	WNT2B NOG SOX8 GREM1 SMO HOXB7 MAGED1
GO_CYTOPLASMIC_TRANSLATIONAL_INITIATION	0.0461538	0.204179	0.261664	-0.413377	-1.41199	35	EIF4A1 METTL3 EIF2D EIF3F RBM4 EIF3L RPL13A EIF4B MTOR EIF2S3
GO_REGULATION_OF_POSTSYNAPTIC_MEMBRANE_POTENTIAL	0.0461957	0.204179	0.245042	-0.350596	-1.40523	82	CACNB3 TRPV1 ADORA2A NLGN2 TMEM25 GRIN2C GABBR1 GABRR2 CHRNG IGSF9B MECP2 P2RX5 GRIK4 DMPK HCRT MPP2 CHRNA2 SHANK1 WNT7A STX1B NRXN1 NLGN3 NETO1 STX1A SEZ6 NTSR1 CHRNA10
GO_RESPONSE_TO_KETONE	0.0462395	0.204181	0.321776	0.240354	1.2495	159	FECH KLF4 BCL2L1 CDKN1A SRC OXTR NCOA4 ARG1 OPA1 XRN1 CDC5L ACOD1 TYMS AQP1 ROCK2 TXNIP GOLPH3 USP8 PCK2 CYBB CCL19 NASP PRKCE NR3C1 PTGFR GNG2 GNB1 CAV1 TNFSF4 WBP2 KLF9 NCOA2 ATP2B1 KIF1B EIF4E FOXO3 UBE3A NCOA1 THBS1 CBX3 TGFBR3 AHR
GO_CELLULAR_RESPONSE_TO_LOW_DENSITY_LIPOPROTEIN_PARTICLE_STIMULUS	0.0463285	0.204192	0.321776	0.491964	1.55986	17	CD9 CD36 HMGCS1 CASR ITGB1 LDLR ABCA1 FCER1G CD81 CES1 SOCS5
GO_MICROTUBULE_BUNDLE_FORMATION	0.0463215	0.204192	0.245042	-0.347631	-1.3961	83	LRRC6 DNAH1 CFAP157 ZMYND10 DNAH17 DNAJB13 CFAP100 CCDC114 NUMA1 CFAP44 TTLL3 TRIM46 TPPP ARMC2 GAS8 NAV1 CC2D2A LRRC49 PSRC1 CCDC65 TPGS1 SPAG17 DNAI2 GAS2L2 CLASP1 SPEF2
GO_NEGATIVE_REGULATION_OF_PEPTIDYL_SERINE_PHOSPHORYLATION	0.0465063	0.204784	0.321776	0.439114	1.53683	24	DMTN HGF PTEN GADD45A PDE4D NCK1 CAV1 GGNBP2 BAK1 INPP5K PAQR3 NCK2 SMAD7 PWP1 RASSF2
GO_POSITIVE_REGULATION_OF_BMP_SIGNALING_PATHWAY	0.0469974	0.206368	0.341793	0.432087	1.47983	22	HES1 FKBP8 BMPR2 UBE2O SMAD2 TWSG1 ACVRL1 RBPJ
GO_POSITIVE_REGULATION_OF_NEURON_PROJECTION_DEVELOPMENT	0.0469836	0.206368	0.321776	0.226098	1.23112	234	SCARB2 PPP2R5B NEDD4L RAB11A CAMK1 SNX3 ATP1B2 PLAA SEMA7A FKBP1B NEURL1 ARMCX5-GPRASP2 BMPR2 LIMK1 OPA1 SHTN1 HGF TMEM30A ARSB CUX1 VLDLR ENC1 NIN ITSN1 VAMP7 SETX CPNE6 ALKAL2 WASHC5 CPEB3 C21orf91 SKIL SCN1B DHX36 ACTR2 RAP1A NFE2L2 SCARF1 FMR1 GOLGA4 NPTN PAK1 RAB21 DNM1L PLXNB2 RGS2 DYNLT1 TIAM1 NCK1
GO_REGULATION_OF_TRANSLATIONAL_INITIATION	0.0469285	0.206368	0.321776	0.300327	1.36062	74	EIF2AK2 EIF1B EIF2AK1 DHX29 EIF2S1 DDX1 PAIP2 EIF5B EIF4G2 EIF4EBP2 FMR1 EIF5 NCBP1 CTIF UHMK1 NCK1 PAIP1 YTHDF3 RXRA EIF2B2 RPS6KB1 DNAJC3 TPR
GO_DNA_REPLICATION	0.0470658	0.206477	0.321776	0.226064	1.23746	264	SAMHD1 NBN PTMS CDC34 CDK1 CDC6 CDK2AP1 POLL NFIX RRM2 RBBP8 EXO1 FEN1 E2F8 CDC42 POLB MSH3 NT5M CLSPN TOP1 MCMBP DTL POLK BAZ1A CDC45 WAPL KIN RMI1 TICRR EGF CCNA2 RECQL PPP2CA SMC3 MCM4 NASP PDS5A CACYBP ORC4 SLFN11 CHAF1A ZBTB38 RAD50 SDE2 OBI1 RRM2B NAP1L1 ESCO1 CST3 RBBP6 ACVRL1 RFC1 CCDC88A CHEK1 ATRX GMNN ORC5
GO_REGULATION_OF_SYNAPTIC_VESICLE_RECYCLING	0.0477454	0.208875	0.341793	0.420365	1.45049	23	SNCA PLAA SLC17A7 TOR1A ROCK1 LRRK2 CDK5 SYT11 DNM1L CYFIP1
GO_THYROID_GLAND_DEVELOPMENT	0.0477002	0.208875	0.271289	-0.584847	-1.55762	13	TG THRA HOXB3 HOXA3 SMAD3 HOXA5 RAF1
GO_TRICARBOXYLIC_ACID_METABOLIC_PROCESS	0.0477327	0.208875	0.323471	0.520171	1.54613	14	IDH1 ACO1 IREB2 IDH2 IDH3G GLUD1 ACLY IDH3A ACO2 SIRT4
GO_MEMBRANE_REPOLARIZATION	0.0477962	0.208904	0.321776	0.381894	1.43636	32	NEDD4L ATP1B3 ATP1B2 KCNH2 ATP1B1 SCN1B SCN4B YWHAE CAV1 KCNA5 CACNA1D KCNE1B AKAP9 ZMPSTE24 WDR1 KCNE3 DLG1 KCND3 KCNE1 KCNE5
GO_POSITIVE_REGULATION_OF_REPRODUCTIVE_PROCESS	0.0478453	0.208924	0.321776	0.318516	1.35137	56	LHFPL2 AURKA SRC OXTR CDC25A LFNG PDE3A HDAC2
GO_VESICLE_MEDIATED_TRANSPORT_IN_SYNAPSE	0.0480999	0.209842	0.321776	0.235383	1.2414	171	SNCA NAPA STX11 MX1 RAB11A PLAA RAB8A ARF6 STON2 SNAP23 SLC17A7 MX2 TOR1A ITSN1 PTEN KIAA1109 RAB5A DNAJC6 OTOF STXBP5 ROCK1 RAP1A LRRK2 FMR1 PICALM CDK5 BLOC1S6 SYT11 EPS15 VPS35 DNM1L DOC2B SNCG AP3B1 ARC ITGB3 BTBD8 RAB3GAP1 CYFIP1 EFNB2 RAB27B DENND1A CACNA1D AP2B1
GO_POSITIVE_REGULATION_OF_EPITHELIAL_CELL_MIGRATION	0.0481682	0.209946	0.321776	0.253038	1.25588	121	DOCK1 TSTA3 RRAS RAB11A SRC SPARC HIF1A ARF6 BMPR2 HMOX1 ANXA1 ATP5F1B RIN2 ROCK2 NFE2L2 HBEGF PRKCE ENPP2 MAP4K4 VIL1 CTSH ADAM9 PLPP3 NUS1 GLIPR2 ITGB3 FGF2 ADAM17 PIK3C2A THBS1 GPI NRP1 RTN4 SEMA5A CAPN7 MAP2K3
GO_POSITIVE_REGULATION_OF_ION_TRANSMEMBRANE_TRANSPORT	0.0483191	0.210409	0.321776	0.261609	1.30015	125	STAC SNCA CXCL10 ATP1B3 CXCL11 ATP1B2 CTSS KCNH2 CCL2 ACSL5 EPHB2 GALR2 TESC KIF5B PINK1 ANO6 ATP1B1 CXCL9 EHD3 ITGB1 SUMO1 WNK1 CDK5 SRI CALM2 ARL6IP1 ARC KCNMB1
GO_POSITIVE_REGULATION_OF_CELL_PROJECTION_ORGANIZATION	0.0485209	0.211093	0.321776	0.216616	1.23222	325	SCARB2 PPP2R5B NEDD4L PLEK2 RAB11A CAMK1 SNX3 SRC ATP1B2 PLAA CDC42EP4 SEMA7A FKBP1B NEURL1 ESPN ARMCX5-GPRASP2 BMPR2 LIMK1 OPA1 CDC42 SHTN1 AGRN ACTR3 HGF TMEM30A EPS8 ARSB CUX1 VLDLR ENC1 NIN ITSN1 VAMP7 TGFBR1 SETX CPNE6 ALKAL2 P2RY12 WASHC5 CPEB3 RAB8B C21orf91 SKIL SCN1B DHX36 ACTR2 FNBP1L CCL19 RAP1A NFE2L2 SCARF1 FMR1 CEP135 ARPC2 GOLGA4 NPTN PAK1 ENPP2 VIL1 RAB21 DNM1L DOCK11 PLXNB2 RGS2 …
GO_REGULATION_OF_RESPIRATORY_SYSTEM_PROCESS	0.0491525	0.213644	0.266351	-0.611893	-1.52996	10	NLGN2 MECP2 MTG1 NLGN3 ADORA1 MTG2
GO_CELLULAR_RESPONSE_TO_NUTRIENT	0.0493356	0.214045	0.321776	0.383523	1.47412	34	SNW1 PIM1 KANK2 HMOX1 CASR IL15 TRIM24 GAS6 ATP2B1 NCOA1 GDAP1 LEP
GO_DEOXYRIBONUCLEOTIDE_METABOLIC_PROCESS	0.0493356	0.214045	0.321776	0.385218	1.48063	34	SAMHD1 CMPK2 GUK1 RRM2 NT5M TYMS TBPL1 DERA DCK RRM2B
GO_NEGATIVE_REGULATION_OF_MAPK_CASCADE	0.0494471	0.214332	0.321776	0.244814	1.2496	145	DUSP5 ATF3 GBP1 DNAJA1 KLF4 AIDA DUSP6 UCHL1 SPRED1 EPHB2 PINK1 DUSP3 PTEN TLR4 SFRP2 PPP2CA TNIP1 RANBP9 DUSP10 CYLD PSMD10 ARRB1 PTPN22 PTPN1 PBK RGS2 LIF PTPRC PDCD4 HMGCR CAV1 TAOK3 SH2B3 STK38 F2RL1 LYN
GO_MITOTIC_SISTER_CHROMATID_COHESION	0.0496327	0.214938	0.321776	0.43412	1.51935	24	CDC20 CDCA5 HASPIN RB1 NAA50 PDS5A NIPBL RAD21 PDS5B ATRX REC8 NSMCE2 SMC5
GO_CLATHRIN_COAT_ASSEMBLY	0.05	0.216031	0.323471	0.478236	1.51634	17	SGIP1 HIP1 AP2S1 PICALM EPS15 CLINT1 AP2B1 PIK3C2A NSG2 CLTB FCHO2 CLTC
GO_CYCLIC_NUCLEOTIDE_MEDIATED_SIGNALING	0.0500225	0.216031	0.321776	0.252989	1.27534	130	NUDT4 CXCL10 CDC34 ADGRE1 CXCL11 GNAS CGAS PDE3A GALR2 AQP1 PRKAR2B ARRDC3 CD36 PF4 PDE2A CXCL9 PDE4A RUNDC3A PTGIR GNAQ EIF4EBP2 PDE4D RXFP2 ADGRG5 PTGFR GNG2 RGS2 GNA13 GUCY1B1
GO_FATTY_ACID_BIOSYNTHETIC_PROCESS	0.0500225	0.216031	0.321776	0.253	1.27539	130	PDK4 FADS1 ADIPOR1 INSIG1 FADS2 PTGS1 CBR1 ALOX15 PLA2G4A PRKAG2 ANXA1 ACOT7 LIPH CYP3A4 ACSBG1 PTGES3 LPGAT1 HACD1 ELOVL3 HACD4 SCD5 ACSM3 QKI ACACB ACSL3 ELOVL7 MYO5A INSIG2 EIF6 DEGS1 PRKAG1 PNPLA8 PIBF1 CD74
GO_TRANSFORMING_GROWTH_FACTOR_BETA_RECEPTOR_SIGNALING_PATHWAY	0.0500696	0.216037	0.321776	0.240271	1.24907	160	SNW1 PPM1A UBB SMAD1 SRC CDKN1C UBA52 ZNF703 STRAP DAB2 FBN1 SPRED1 ITGB5 PML ING2 TGFB1I1 SNX6 CREB1 TGFBR1 LTBP1 SKIL PARD3 BAMBI CLDN5 SMAD2 TWSG1 NRROS ADAM9 APPL1 GOT1 ACVRL1 CAV1 GCNT2 ADAM17 PTK2 FURIN MAP3K7 THBS1 USP15 SDCBP FERMT2 SLC2A10 TGFBR3
GO_GOLGI_LOCALIZATION	0.0501193	0.216054	0.315325	0.516508	1.53524	14	CDC42 YWHAZ ARHGAP21 PDCD10 ARCN1 UVRAG
GO_MATING	0.0505131	0.21754	0.321776	0.393651	1.46681	31	DDO OXTR HEXB HDAC2 PTEN SLC6A4 P2RY1 GRIN1 UBE2Q1 NCOA1
GO_REGULATION_OF_SYSTEMIC_ARTERIAL_BLOOD_PRESSURE_BY_CIRCULATORY_RENIN_ANGIOTENSIN	0.0506024	0.21754	0.315325	0.52695	1.52428	13	CTSZ SUCNR1 MME ATP6AP2 CTSG F2RL1
GO_SERTOLI_CELL_DEVELOPMENT	0.0506024	0.21754	0.315325	0.527916	1.52707	13	SDC1 HSD17B4 ARID4A RAB13 ARID4B CST3 ATRX
GO_CELL_KILLING	0.0508792	0.21853	0.321776	0.254984	1.2921	132	CR1L TSTA3 SERPINB9 HAVCR2 PIK3R6 PRDX1 CD5L ARG1 LGALS9 APOL1 MR1 PF4 VAMP7 CTSC HLA-E HLA-B RAB27A CTSH LILRB1 PTPRC CD55 AP1G1 GZMB KIR2DL4 CTSG F2RL1 NECTIN2 CEBPG S100A12 SLAMF7 LEP LYST IL12A B2M HPRT1 CD226 RASGRP1 CAMP IL18RAP ELANE AZU1 CRK IL12RB1
GO_NEGATIVE_REGULATION_OF_RESPONSE_TO_ENDOPLASMIC_RETICULUM_STRESS	0.0510204	0.218738	0.376039	0.336316	1.38474	48	BCL2L1 USP25 YOD1 CLU OPA1 GRINA LRRK2 PTPN1 USP14 NCK1 ERLEC1 DNAJB9 UFL1 DNAJC3
GO_REGULATION_OF_MITOTIC_SPINDLE_ASSEMBLY	0.0510001	0.218738	0.321776	0.484734	1.53694	17	CHMP5 CHMP2B VPS4B DRG1 CEP97 TPR CCSAP CHMP1A CHMP2A CHMP4B
GO_OUTER_DYNEIN_ARM_ASSEMBLY	0.0511073	0.218912	0.261664	-0.582614	-1.55168	13	LRRC6 ZMYND10 DNAH17 CCDC114 LRRC49 DNAI2
GO_PEPTIDYL_SERINE_MODIFICATION	0.0512374	0.219071	0.321776	0.221081	1.21454	268	TERF2IP SNCA AURKA CDK1 PLCL2 VRK2 CAMK1 MARK3 SRC DMTN HSP90AA1 RIPK2 DYRK3 TRIM6 CLSPN HGF TOP1 SPOCK3 PINK1 MAPKAP1 ROCK2 GALNT3 PTEN CHUK OPRD1 TGFBR1 GADD45A TBK1 SFRP2 LATS2 PIK3CA ROCK1 PDE4D CREBL2 LRRK2 ARRB1 GALNT1 WNK1 CDK5 PRKCE PAK1 GAS6 POGLUT2 LATS1 CSNK2A1 UHMK1 LIF PAK2 NCK1 PDCD10 MAPK14 MORC3 CAV1 RICTOR SMTNL1 GGNBP2 CAB39 STK38 DOCK7 TLK1 BRAF AKAP9 RPS6KB1 CSNK1A1 FNIP2 BAG4…
GO_REGULATION_OF_POSTSYNAPTIC_DENSITY_ORGANIZATION	0.0511945	0.219071	0.261664	-0.585045	-1.52753	12	CDH2 NTRK3 LRFN4 NRXN1 PTPRS LRRTM2 LRFN1
GO_CALCIUM_ION_IMPORT_INTO_CYTOSOL	0.051495	0.219575	0.257206	-0.529478	-1.5061	17	TRPV1 MS4A1 TRPV5 SLC24A1 TRPV6 FAM155B ATP2B4 RAMP3 TRPM2
GO_MAINTENANCE_OF_CELL_POLARITY	0.0514139	0.219575	0.323471	0.471193	1.50627	18	DST PDLIM1 WNT11 ANK1 ARPC5 LIN7C
GO_POSITIVE_REGULATION_OF_MITOCHONDRIAL_TRANSLATION	0.051495	0.219575	0.257206	-0.527284	-1.49986	17	MRPS27 CDK5RAP1 RPUSD4 UQCC2 NSUN4 NGRN RPUSD3 C1QBP UQCC1
GO_ALPHA_BETA_T_CELL_ACTIVATION	0.0519744	0.220477	0.321776	0.256301	1.29184	134	CTSL CD86 LGALS9B SOCS1 RSAD2 MYB RIPK2 PNP NKAP LGALS9 ANXA1 CD274 IRF1 IL18R1 ARG2 HLA-E RC3H2 CCL19 PSAP HSPH1 IL15 TWSG1 PTPN22 IL27 LILRB1 AP3B1 PTPRC CD55 NCKAP1L TNFSF4
GO_MRNA_PROCESSING	0.0520337	0.220477	0.321776	0.19718	1.13565	486	C9orf78 YBX1 SNW1 MBNL3 LGALS3 RSRC1 NCBP2L ADAR CDC40 RBM38 CDK7 PRDX6 STRAP THOC7 CIR1 PNPT1 PLRG1 ZMAT2 CMTR1 SLU7 RBM7 TXNL4B SMU1 CDC5L CWC27 PRPF18 RNASEL RBMXL1 WBP4 DDX1 KIN HTATSF1 RBM41 SNUPN UPF3B SYF2 HNRNPH2 HNRNPA2B1 MTREX DNAJC8 POLR2J GRSF1 GTF2F2 CDC73 SETX PRPF40A HNRNPLL SNRPB2 HNRNPR CWF19L2 SCAF11 CPEB3 CWC22 LEO1 FXR1 ZCRB1 MFAP1 LARP7 PTBP3 TGS1 DHX36 POLR2B VIRMA CCNH FMR1…
GO_NEGATIVE_REGULATION_OF_DEFENSE_RESPONSE_TO_VIRUS	0.0517711	0.220477	0.332263	0.415303	1.46045	25	RIOK3 FGL2 DHX58 ILRUN PPM1B GPATCH3 TRIM38
GO_POSITIVE_REGULATION_OF_CD4_POSITIVE_ALPHA_BETA_T_CELL_ACTIVATION	0.0518732	0.220477	0.341793	0.371012	1.41169	33	CD86 SOCS1 MYB RIPK2 LGALS9 ANXA1 CCL19 CD55 NCKAP1L TNFSF4 CD80 SASH3 IL12RB1 NLRP3 PRKCZ RARA
GO_POSITIVE_REGULATION_OF_INTERLEUKIN_12_PRODUCTION	0.0520231	0.220477	0.341793	0.386582	1.44047	31	IDO1 SCIMP RIPK2 LGALS9 TLR3 CD36 TLR4 CCL19 MAPK14 TNFSF4
GO_POSITIVE_REGULATION_OF_INTERLEUKIN_8_PRODUCTION	0.0520114	0.220477	0.321776	0.331575	1.38256	51	DDX58 TLR7 LGALS9 TLR3 TLR4 BCL10 MYD88 TLR1 CD58 CD14 CD74 F2RL1 NOD2 SERPINE1 CD244 LAMTOR5 FCN1 FFAR2 ELANE
GO_SODIUM_ION_HOMEOSTASIS	0.0520231	0.220477	0.341793	0.385412	1.43611	31	NEDD4L ATP1B3 ATP1B2 SLC12A3 ATP1B1 CYP4F2 SNX5 CYP4F12 SPX SLC12A2
GO_REGULATION_OF_LIPOPOLYSACCHARIDE_MEDIATED_SIGNALING_PATHWAY	0.0522193	0.221065	0.323471	0.424537	1.45397	22	TRIM5 PRDX2 SCIMP ACOD1 TRIB1 CD36 CD55 CARD16
GO_POSITIVE_REGULATION_OF_CELL_CYCLE_G2_M_PHASE_TRANSITION	0.0523416	0.221384	0.332263	0.398832	1.46532	29	PBX1 CDK1 RAB11A CDC25A DYRK3 DTL VPS4B
GO_EPITHELIAL_CELL_CELL_ADHESION	0.052506	0.221637	0.30775	0.512455	1.52319	14	JUP ITGB5 SERPINB8 PLEKHA7 CYP1B1 THBS4 DSP VCL CTNNA1 CCN3 CAMSAP3
GO_REGULATION_OF_EXCITATORY_SYNAPSE_ASSEMBLY	0.0525424	0.221637	0.257206	-0.608092	-1.52046	10	NTRK3 LRFN4 WNT7A NRXN1 PTPRS LRRTM2 LRFN1
GO_SECRETORY_GRANULE_ORGANIZATION	0.0524862	0.221637	0.332263	0.386134	1.43359	30	RAB38 CREB1 TMF1 ACRBP TBPL1 AP3B1 BLOC1S2 AGFG1 F2RL3 NECTIN2 ABCA1 DTNBP1 LYST SRGN
GO_POSITIVE_REGULATION_OF_BLOOD_VESSEL_DIAMETER	0.052795	0.222503	0.352171	0.355523	1.40839	41	DOCK4 GCH1 GPX1 KCNMA1 BMPR2 HMOX1 CASR SOD2 GUCY1A1 SOD1 RGS2 KCNMB1 ATG5 SCPEP1 F2RL1 ITGA1 LEP
GO_CYCLIC_NUCLEOTIDE_CATABOLIC_PROCESS	0.0531401	0.223758	0.30775	0.580366	1.58036	11	CNP PDE2A PDE4A PDE4D PDE4B PDE5A
GO_NEGATIVE_REGULATION_OF_INCLUSION_BODY_ASSEMBLY	0.0533981	0.224443	0.30775	0.596294	1.5604	10	DNAJB2 DNAJA4 HSPA2 DNAJB6
GO_NOTCH_RECEPTOR_PROCESSING	0.0533981	0.224443	0.30775	0.59236	1.55011	10	ADAM17 ADAM10 PSEN2 NCSTN APH1A DNER PSEN1
GO_NEGATIVE_REGULATION_OF_CYCLIN_DEPENDENT_PROTEIN_KINASE_ACTIVITY	0.0534759	0.22457	0.323471	0.400328	1.43099	27	KAT2B CDKN1A CDKN1C FBXO7 CDKN2C CASP3 PTEN LATS2 LATS1 CDKN2D
GO_NUCLEAR_EXPORT	0.0535652	0.224571	0.321776	0.222613	1.18337	195	SP100 STRADB PPM1A CAMK1 CDC40 TCF7L2 THOC7 XPO7 UPF2 SLU7 IFI27 SSB PHAX FYTTD1 ANP32B UPF3B HNRNPA2B1 RANBP2 CDK5 CPSF2 NCBP1 XPO1 GAS6 RBM27 IWS1 ABCE1 THOC2 GTSE1 YWHAE RIOK2 UHMK1 STYX NEMF AGFG1 EIF6 NUP37 EIF4E ZC3H11B SRSF1 RBM8A SETD2 YTHDC1 NUP54 HHEX AKAP13 TPR SEH1L DHX9 ALKBH5 NXF3 DESI1 ANKLE1 NUP58 TXN PTPN11 SMG7 MAGOH AHCYL1 NUP133 LTV1 EGR2 CHP1 NUP62 NUP88 NUP93 CASC3 GSK3B XPO…
GO_POSITIVE_REGULATION_OF_RECEPTOR_SIGNALING_PATHWAY_VIA_STAT	0.0535714	0.224571	0.376039	0.3034	1.32166	65	PARP9 PARP14 HES1 SOCS1 ADIPOR1 JAK2 CSF1R HDAC2 FGFR3 IL15 LIF IL10 PRL PIBF1 LYN CYP1B1
GO_NEGATIVE_REGULATION_OF_AXON_EXTENSION	0.0538462	0.225502	0.24134	-0.404787	-1.38265	35	SEMA4C CDKL3 SEMA6C PLXNA3 SEMA4G TRIM46 SEMA6B SEMA6A
GO_NEGATIVE_REGULATION_OF_POTASSIUM_ION_TRANSMEMBRANE_TRANSPORT	0.0539846	0.225502	0.315325	0.465296	1.48742	18	KEL NEDD4L KCNH2 PTEN SUMO1 CAV1 CAB39 KCNE1B KCNE3 ANK3 OXSR1 KCNE1 KCNE5
GO_REGULATION_OF_SYSTEMIC_ARTERIAL_BLOOD_PRESSURE_BY_RENIN_ANGIOTENSIN	0.0539846	0.225502	0.315325	0.464965	1.48636	18	CTSZ SUCNR1 MME ATP6AP2 CTSG F2RL1 DRD3 CES1 RHOA F2R AOPEP
GO_RESPONSE_TO_HEPATOCYTE_GROWTH_FACTOR	0.0539846	0.225502	0.315325	0.464891	1.48613	18	HGF CREB1 CASR GCLC VIL1 GAB1 IL10 APPL1 NRP1
GO_DENDRITIC_CELL_MIGRATION	0.0542005	0.226203	0.323471	0.397181	1.44103	28	SLAMF8 CDC42 LGALS9 EPS8 ANO6 PIK3CG CCL19 CCR1 GAS6 DOCK8 CCR2 IL12A CCR5
GO_DIACYLGLYCEROL_METABOLIC_PROCESS	0.0543657	0.226492	0.248911	-0.483421	-1.45793	21	AVIL DGKE DGKQ PGS1 LIPE DGKA DGKZ DGKD DGAT1 DGAT2 PLCE1
GO_PROTEIN_KINASE_C_ACTIVATING_G_PROTEIN_COUPLED_RECEPTOR_SIGNALING_PATHWAY	0.0543657	0.226492	0.248911	-0.483146	-1.4571	21	ADORA2A DGKE DGKQ PICK1 DGKA HCRT HTR1B DGKZ
GO_NEURON_FATE_COMMITMENT	0.0546448	0.227454	0.323471	0.419291	1.46746	24	OLIG2 OLIG1 CDC42 TGFBR1 ID2 ZNF521 SATB2 RBPJ NOTCH3
GO_FIBROBLAST_MIGRATION	0.054878	0.227679	0.341793	0.338174	1.37607	44	GNA12 PDLIM1 DMTN TNS1 ZFAND5 PML ITGB1 PRKCE PAK1 APPL1 FGF2 PTK2 THBS1 BAG4 PRR5L
GO_INTRA_S_DNA_DAMAGE_CHECKPOINT	0.0548173	0.227679	0.248911	-0.535565	-1.50585	16	FANCD2 EME2 MDC1 MUS81 CHEK2 EME1 RAD9A NEK11
GO_POSITIVE_REGULATION_OF_ENDOTHELIAL_CELL_PROLIFERATION	0.054892	0.227679	0.321776	0.294414	1.33383	74	NR4A1 ARG1 HIF1A EGFL7 BMPR2 HMOX1 HMGB2 ITGA4 TGFBR1 CCR3 NRAS PDCL3 ARNT NRARP IL10 ANG ACVRL1 AGGF1 ITGB3 PLXNB3 RICTOR FGF2 ADAM17 NRP1 SEMA5A THBS4 HTR2B
GO_REGULATION_OF_GRANULOCYTE_CHEMOTAXIS	0.054878	0.227679	0.341793	0.338166	1.37604	44	IL34 MPP1 CSF1R C3AR1 CSF1 CCL19 MCU DNM1L MAPK14 NCKAP1L CD74 PTK2 THBS1 THBS4 MOSPD2
GO_INTRINSIC_APOPTOTIC_SIGNALING_PATHWAY_IN_RESPONSE_TO_DNA_DAMAGE_BY_P53_CLASS_MEDIATOR	0.0550459	0.227716	0.341793	0.349762	1.40298	42	SNW1 IFI16 CDKN1A PML SHISA5 ING2 BAG6 PHLDA3 CD74 TOPORS TAF9 CD44 ZNF385A SIRT1 MSH2
GO_LAMELLIPODIUM_MORPHOGENESIS	0.055	0.227716	0.30775	0.476544	1.47472	16	SRC SNX2 ABI1 ENPP2 VIL1 CD44 WASF1 PLEKHO1 ARPIN SNX1
GO_RESPONSE_TO_FUNGUS	0.054992	0.227716	0.321776	0.37138	1.46363	37	SCIMP ARG1 BTK TLR4 BCL10 CLEC6A PTX3 ATG5 CTSG MPO COTL1 S100A12 BAK1 ELANE CRK
GO_NEURON_DEATH_IN_RESPONSE_TO_OXIDATIVE_STRESS	0.0552486	0.228119	0.323471	0.380576	1.41295	30	FBXO7 HIF1A NCOA7 PINK1 OXR1 SLC7A11 TLR4 MCL1 IL10 REST FZD1
GO_POSITIVE_REGULATION_OF_MULTI_ORGANISM_PROCESS	0.0552486	0.228119	0.323471	0.384677	1.42818	30	LHFPL2 AURKA OXTR PDE3A HDAC2 FMR1 P2RY1 HYAL3 PDE5A INHBA SMURF2 ZP3
GO_POSITIVE_REGULATION_OF_SEQUESTERING_OF_CALCIUM_ION	0.0552885	0.228119	0.300682	0.554084	1.55437	12	CLIC2 FKBP1B SRI CALM2 RYR2 GSTO1
GO_RNA_SPLICING_VIA_TRANSESTERIFICATION_REACTIONS	0.0556518	0.229418	0.321776	0.211213	1.19723	339	C9orf78 YBX1 SNW1 MBNL3 RSRC1 NCBP2L CDC40 PRDX6 STRAP PLRG1 ZMAT2 SLU7 RBM7 TXNL4B SMU1 CDC5L CWC27 PRPF18 RBMXL1 WBP4 DDX1 HTATSF1 RBM41 SNUPN UPF3B SYF2 HNRNPH2 HNRNPA2B1 MTREX DNAJC8 POLR2J GTF2F2 SETX PRPF40A SNRPB2 HNRNPR CWF19L2 SCAF11 CWC22 FXR1 ZCRB1 MFAP1 LARP7 PTBP3 TGS1 POLR2B FMR1 CPSF2 NCBP1 CTNNBL1 QKI GPKOW BCAS2 SYNCRIP CRNKL1 METTL14 SRPK1 CELF5 NCL PAPOLA AQR SNRNP27 GCFC2 SNIP…
GO_REGULATION_OF_T_HELPER_1_TYPE_IMMUNE_RESPONSE	0.0557029	0.229428	0.315325	0.41595	1.43526	23	HAVCR2 RIPK2 PLA2G4A ANXA1 IL18R1 CCL19 IL27 TNFSF4 CD80 IL1RL1 CCR2
GO_G_PROTEIN_COUPLED_RECEPTOR_SIGNALING_PATHWAY_COUPLED_TO_CYCLIC_NUCLEOTIDE_SECOND_MESSENGER	0.0561191	0.230828	0.321776	0.241167	1.23772	149	PTGDR2 CXCL10 GNA12 ADGRE1 CXCL11 GNAS VIPR2 CCL2 ANXA1 OXER1 GALR2 ARRDC3 PF4 OPRD1 PDE2A GNAI3 CCR3 CXCL9 P2RY12 CASR PTGIR GNAQ PDE4D PSAP RXFP2 ADGRG5 CCR1 PTGFR GNG2 RGS2 GNA13 GPR176 HRH4 MARCO
GO_REGULATION_OF_EXOCYTOSIS	0.0561408	0.230828	0.321776	0.239943	1.26231	177	SDC1 SNCA NAPA SEPTIN4 TSG101 SMPD3 RALB RAB8A RAB10 RAB2B HMOX1 LGALS9 ANXA1 STXBP3 NSF VAMP7 VPS4B RAB5A SNX4 RAB13 RAB8B STXBP5 RAP1A RAB27A LRRK2 FMR1 CDK5 SYT11 RAB21 DNM1L RAB33B DOC2B AP1G1 RAB3GAP1 RAB12 REST RAB27B CACNA1D SYTL4 F2RL1 P2RY1 LYN HYAL3 RAB7A ARF1 RALA ADRA2A SLC4A8 CCR2 SDCBP SEPTIN2 C12orf4 DTNBP1 RAP1B
GO_TRNA_MODIFICATION	0.0563758	0.231593	0.21925	-0.339052	-1.37513	87	GTPBP3 ADAT2 AARS2 ADAT3 PUS1 NSUN6 TRMT1 TRMU CDK5RAP1 TARBP1 TRMT2B TRMT44 QTRT1 TYW1 TRMT10B DUS3L METTL2B OSGEPL1 METTL1 TYW1B DUS1L CTU2 OSGEP METTL2A
GO_REGULATION_OF_ENDOTHELIAL_CELL_MIGRATION	0.0565652	0.232168	0.321776	0.253716	1.28155	131	SP100 TSTA3 KLF4 RRAS SPARC JUP HIF1A BMPR2 HMOX1 SPRED1 ANXA1 DNAJA4 ATP5F1B RIN2 ROCK2 GADD45A VASH1 GLUL NFE2L2 PLPP3 PDCD10 NUS1 ACVRL1 SVBP ITGB3 PRCP FGF2 MEF2C ADAM17 PTK2 PIK3C2A THBS1 GPI NRP1
GO_REGULATION_OF_DENDRITE_DEVELOPMENT	0.0572834	0.234877	0.321776	0.251943	1.27669	132	NEDD4L KNDC1 CAMK1 NEURL1 ARF6 ARMCX5-GPRASP2 YWHAH OPA1 CDC20 CUX1 HDAC2 VLDLR ITSN1 PDLIM5 CARM1 PTEN VAMP7 HECW2 CPEB3 C21orf91 DHX36 ACTR2 LRRK2 FMR1 CDK5 RAB21 DNM1L TIAM1 ARC TNIK ZDHHC15 CYFIP1 MEF2C ADAM10 GRIN1 UBE3A ANKRD27 ARF1
GO_RRNA_METHYLATION	0.0573248	0.234877	0.237794	-0.440637	-1.41537	27	NSUN5P2 NOP2 NSUN5P1 MTERF4 FBL TFB1M BUD23 NSUN5 NSUN4
GO_NEGATIVE_REGULATION_OF_CATION_CHANNEL_ACTIVITY	0.0574713	0.235239	0.323471	0.36803	1.41457	34	CLIC2 SLC6A9 FKBP1B EPHB2 UBQLN1 GPR35 SUMO1 FMR1 SRI CALM2 CAV1 KCNE1B DRD3 GSTO1 MMP9 KCNE3 ANK3 KCNE1 KCNE5
GO_NEUROTROPHIN_SIGNALING_PATHWAY	0.0578035	0.235239	0.323471	0.369194	1.37568	31	PPP2R5B SRC CASP3 AKT1S1 RAP1A GRB2 FRS2 SOS1 CYFIP1 SORT1 NGFR PTPN11 WASF1 SLC9A6 CORO1A
GO_PHOSPHATIDYLGLYCEROL_BIOSYNTHETIC_PROCESS	0.0576271	0.235239	0.245042	-0.601626	-1.50429	10	PLA2G6 PGS1 TAZ SLC27A1 PLSCR3 TAMM41 CRLS1
GO_POSITIVE_REGULATION_OF_MEMBRANE_PROTEIN_ECTODOMAIN_PROTEOLYSIS	0.0575638	0.235239	0.321776	0.509506	1.54795	15	NRDC ADAM9 FURIN ADRA2A PACSIN3
GO_PROTEIN_LOCALIZATION_TO_POSTSYNAPSE	0.0578121	0.235239	0.321776	0.36837	1.45177	37	ZDHHC2 RAB11A RAB8A KIF5B CACNG8 KIF17 RAP1A IQSEC2 GPC4 VPS35 ADAM10 GRIN1
GO_REGULATION_OF_LEUKOCYTE_CHEMOTAXIS	0.0576923	0.235239	0.376039	0.267007	1.28068	105	CXCL10 IL34 MPP1 SLAMF8 CCL2 LGALS9 CSF1R ANO6 C5 C3AR1 CSF1 CCL19 MCU WNK1 CCR1 GAS6 DNM1L SWAP70 PLA2G7 MAPK14 NCKAP1L ADAM17 CD74 PTK2 F2RL1 ADAM10 LYN AIF1 THBS1 SERPINE1 CCR2 THBS4 MOSPD2 IL12A
GO_SIGNAL_RELEASE	0.0577961	0.235239	0.321776	0.200562	1.16087	456	IFIH1 DDX58 EXOC3L1 SNCA NAPA TFR2 SOCS1 STX11 ABCC4 SRC SMPD3 GNAS JAK2 HAVCR2 OXTR SLC6A9 MYB MCTP1 FKBP1B HLA-DRB1 TCF7L2 HIF1A IL1RN SNAP23 MAP2K6 LGALS9 BTK SELENOK ANXA1 CSF1R MAFA ACSL4 KIF5B PINK1 STXBP3 LIN7C ITSN1 C5 ARG2 RHOT1 CREB1 RAB1A VAMP7 ITPR2 SLC2A1 PPT1 CLEC5A RAB5A IFNGR1 SNX4 TMF1 SLC30A1 OTOF P2RY12 NRXN2 RAB8B CLEC4E CASR CLEC6A SLC6A4 RAP1A GLUL TLR1 SLC16A1 LRRK2 SMAD2 F…
GO_T_CELL_CYTOKINE_PRODUCTION	0.0575758	0.235239	0.332263	0.355482	1.4015	40	RSAD2 ARG1 IL18R1 STARD7 FZD5 CD55 TNFSF4 MAP3K7 CCR2 SASH3 IL12A B2M CLC IL18RAP NLRP3 PRKCZ DENND1B SMAD7 DLG1 TRAF6 HLA-A CD81
GO_FATTY_ACYL_COA_BIOSYNTHETIC_PROCESS	0.058011	0.235845	0.315325	0.377091	1.40001	30	ACSL5 ACSL4 PPT1 ACSBG1 ACSL6 HACD1 ELOVL3 SCD5 ACSL3 ELOVL7 ELOVL5 SLC25A1 CBR4 SCD ACAT1 ACLY
GO_REGULATION_OF_SMOOTH_MUSCLE_CONTRACTION	0.058104	0.236019	0.332263	0.345465	1.38575	42	DOCK4 OXTR KCNMA1 SETD3 GUCY1A1 TNNI3 SOD1 RGS2 SPX CAV1 ATP2B1 ADRA2A CTTN
GO_OXIDATIVE_DEMETHYLATION	0.0588235	0.238531	0.24134	-0.54586	-1.50804	15	CYP2D6 ALKBH2 CYP2C8
GO_REGULATION_OF_RESPIRATORY_GASEOUS_EXCHANGE	0.0588235	0.238531	0.24134	-0.545018	-1.50571	15	NLGN2 PASK MECP2 MTG1 NLGN3 NTSR1 ADORA1 MTG2
GO_MEMBRANE_PROTEIN_ECTODOMAIN_PROTEOLYSIS	0.0590062	0.239066	0.332263	0.353234	1.39933	41	BACE2 NRDC SPPL2A ROCK1 ADAM9 IL10 TIMP1 ADAM17 FURIN ADAM10 PSEN2 PRTN3 ADRA2A ERAP1 PACSIN3 NCSTN APH1A TIMP2
GO_PEPTIDYL_LYSINE_TRIMETHYLATION	0.0591631	0.239496	0.222056	-0.383431	-1.38995	47	ZNF335 OGT SETD5 SETD4 KMT2D ZNF274 MECP2 VCPKMT KMT2A KMT2B KMT5C SUV39H1 SUV39H2 SETD1B SETD1A
GO_CELLULAR_RESPONSE_TO_RADIATION	0.0592153	0.239502	0.321776	0.2383	1.22945	154	BCL2L1 IFI16 CDKN1A CDC25A TANK POLK AQP1 EIF2S1 NAMPT GADD45A PPID SFRP2 USP47 DHX36 FMR1 RHBDD1 CUL4B PBK SDE2 NIPBL MME ERCC4 CHEK1 GRB2 MAPK14 CARD16 GNB1 RAD51 XRCC5 N4BP1 NUCKS1 TSPYL5 HYAL3 POLD3 LIG4 TENT2 SAG METAP2 INTS7 BAK1 ZMPSTE24 IMPACT XPA
GO_ACTIVATION_OF_MAPKK_ACTIVITY	0.059375	0.239737	0.332263	0.331512	1.35525	45	EIF2AK2 JAK2 RIPK2 GADD45B EGF TGFBR1 MAP3K5 LRRK2 ADAM9 TNIK FRS2 LAMTOR3 MAP3K6 MAP3K7 BRAF MAP3K2
GO_REGULATION_OF_NEURONAL_SYNAPTIC_PLASTICITY	0.059375	0.239737	0.332263	0.341372	1.3718	43	ZDHHC2 RAB11A RAB8A MCTP1 NEURL1 EPHB2 SHISA7 KCNJ10 RAB5A NPTN ARC RAB3GAP1 KRAS GRIN1
GO_POSITIVE_REGULATION_OF_MITOCHONDRIAL_FISSION	0.0596659	0.240541	0.287857	0.50879	1.5123	14	FIS1 PINK1 SPIRE1 MCU VPS35 DNM1L
GO_REGULATION_OF_CELL_PROJECTION_ASSEMBLY	0.0596763	0.240541	0.321776	0.236296	1.2284	159	RAP1GAP CDKL1 PLEK2 SRC ATG3 DMTN CDC42EP4 NEURL1 ESPN ARF6 CDC42 AGRN ACTR3 VDAC3 RDX EPS8 TGFBR1 RAB5A P2RY12 FXR1 CYLD ACTR2 FNBP1L CCL19 FMR1 CEP135 ARPC2 SDCCAG8 DOCK11 DYNC2LI1 KLF5 CCDC88A PLXNB3 NCKAP1 CAV1 ATG5 CEP97 CYFIP1 FAM110C SEPTIN7 F2RL1 CCP110 IFT88
GO_REGULATION_OF_CELLULAR_RESPIRATION	0.0599455	0.24142	0.30775	0.410319	1.44292	25	SNCA CDK1 HIF1A PNPT1 PINK1 PIK3CA DNAJC15
GO_REGULATION_OF_TRANSLATION_IN_RESPONSE_TO_STRESS	0.0603015	0.242647	0.294067	0.44407	1.4816	20	EIF2AK2 EIF2AK1 EIF2S1 NCK1 DNAJC3 IMPACT RPS6KA3 NCK2 PPP1R15B EIF2AK3
GO_RESPONSE_TO_PLATELET_DERIVED_GROWTH_FACTOR	0.0604534	0.243051	0.294067	0.457495	1.49825	19	SRC RDX SYAP1 CREB1 CCNA2
GO_CELLULAR_RESPONSE_TO_CORTICOSTEROID_STIMULUS	0.0608974	0.244475	0.332263	0.329184	1.34422	46	FECH ARG1 ANXA1 AQP1 USP8 PCK2 NR3C1 KLF9 REST ATP2B1 EIF4E FOXO3 CBX3 AKAP13 AKR1C3
GO_NEGATIVE_REGULATION_OF_SIGNALING_RECEPTOR_ACTIVITY	0.0609115	0.244475	0.321776	0.372644	1.44674	35	TSG101 SLC6A9 LY6E EPHB2 LYNX1 SNX6 PTEN MTRNR2L10 MTRNR2L12 MTRNR2L6 MTRNR2L8 MTRNR2L11 MTRNR2L4 MTRNR2L1 SOCS4 LRPAP1 CHMP6 VPS25 WFIKKN1 SOCS5 CLEC12B
GO_POSITIVE_REGULATION_OF_REACTIVE_OXYGEN_SPECIES_BIOSYNTHETIC_PROCESS	0.0612245	0.245523	0.341793	0.330297	1.35996	48	HBB KLF4 JAK2 HSP90AA1 CLU CD36 TLR4 RAB27A DDAH2 PTX3 FOXO3 GRIN1 AIF1
GO_CELLULAR_DEFENSE_RESPONSE	0.0614887	0.246163	0.332263	0.323445	1.33558	47	LGALS3BP CD5L CD300C MNDA CCR3 CX3CR1 CXCL9 CLEC5A BCL10 ITGB1 ZNF148 NCF2 BECN1 KIR2DL4 CCR2 VEZF1 FOSL1 ADORA2B CCR5 NCF1
GO_SPINAL_CORD_DEVELOPMENT	0.0614525	0.246163	0.213928	-0.357421	-1.36854	64	PLXDC1 TCTN1 IFT172 PKD1 NOG GDF7 DAAM2 ZC4H2 LHX4 NOTCH1 DRAXIN MTOR IFT122 GATA2 WNT1 INTU GDF11 PTBP2 SMO DLL4 PTPRS FOXB1 GLI3 ABT1 ISL2 ADARB1 MED12 PTCH1
GO_REGULATION_OF_MITOCHONDRION_ORGANIZATION	0.0618588	0.247435	0.321776	0.231183	1.21594	179	BNIP3L TNFSF10 OPTN BCL2L1 GPX1 FBXO7 TFDP1 RHOU CLU HIF1A FIS1 STAT2 YWHAH OPA1 HGF ABLIM3 SH3GLB1 PINK1 YWHAZ RHOT1 PDE2A UBE2D3 GOLPH3 HRK PSMD10 SPIRE1 LRRK2 GCLC FZD5 MCU LEPROT VPS35 DNM1L YWHAB YWHAE GZMB PARL BIK HIGD1A NOL3 ACAA2 E2F1 ATG13 YWHAQ FNIP2 BAG4 BAK1 CTTN PLAUR YWHAG SIAH3 PRKAA1 TFRC HSPA1L VPS13C GSK3A PMAIP1 PPP3R1
GO_CELLULAR_RESPONSE_TO_INCREASED_OXYGEN_LEVELS	0.0620525	0.247436	0.282013	0.506947	1.50682	14	FAS CAV1 CCDC115 ATP6V1G1 ATP6V1A ATP6V0A2 ATP6V0D1 FOXO1 TMEM199 ATG7 PPARG
GO_CENTROSOME_SEPARATION	0.0620525	0.247436	0.282013	0.505012	1.50107	14	AURKA KIF11 NEK2 CHEK1 UBXN2B NUP62 NSFL1C KIF3B
GO_RNA_LOCALIZATION	0.0620359	0.247436	0.321776	0.220847	1.1916	223	YBX1 IGF2BP2 PARP11 CDC40 THOC7 UPF2 PNPT1 SLU7 PRPF18 MRPL18 SSB MX2 PHAX SNUPN FYTTD1 UPF3B HNRNPA2B1 RANBP2 DHX36 CETN2 CCT5 FMR1 CCT8 CPSF2 NCBP1 XPO1 RBM27 IWS1 ABCE1 SIDT2 THOC2 QKI EXOSC3 IGF2BP3 RIOK2 PARN ARC CCT2 DCP2 AGFG1 EIF6 NUP37 EIF4E G3BP2 ZC3H11B SRSF1 RBM8A SETD2 YTHDC1 NUP54 HHEX PURA TPR SEH1L DHX9 ALKBH5 NXF3 NXT2 TERF1 CCT6A NOP58 NUP58 SMG7 LRPPRC MAGOH NUP133 CETN3 LTV1 N…
GO_RRNA_MODIFICATION	0.0621212	0.247436	0.222056	-0.393214	-1.37689	39	NSUN5P2 NOP2 NSUN5P1 MTERF4 FBL TFB1M RPUSD4 BUD23 NSUN5 NSUN4 NHP2 RPUSD3 MRM3 RPUSD1 RRNAD1 TRMT112 NAF1 METTL16
GO_SOMATIC_DIVERSIFICATION_OF_IMMUNE_RECEPTORS	0.062069	0.247436	0.341793	0.293072	1.32775	74	SAMHD1 NBN POLL ADAR EXO1 POLB HMGB2 MSH3 KMT5B NDFIP1 CTNNBL1 EXOSC3 IL10 PMS2 PTPRC SWAP70 DCLRE1C TNFSF4 RIF1 XRCC4
GO_EXTRACELLULAR_STRUCTURE_ORGANIZATION	0.062212	0.247588	0.191892	-0.261068	-1.24304	280	HSPG2 LAMC3 COL5A1 ADAM12 AEBP1 MMP11 TMPRSS6 POMT1 ADAMTSL5 MYH11 LTBP3 COL6A1 ADAMTS17 ADAMTS10 ADAMTS4 FBLN5 MMP21 ADAMTS2 COL4A2 COL19A1 LAMA5 GAS2 ADTRP P3H4 KLKB1 MMP28 FN1 CARMIL2 COL6A2 MMP23B FBLN2 SCUBE3 MATN1 GPM6B MADCAM1 CCDC80 ITGA10 GREM1 NTN4 COL4A3 DDR1 JAM2 NOTCH1 LUM LOXL2 TEX14 SERPINH1 COLQ SMOC1 FGFR4 ADAMTS13 ELF3 WASHC1 LAMB2 QSOX1 KIF9 LAMA2 PAPLN PRSS1 MPV17 ITGAE MMP24 …
GO_FIBRINOLYSIS	0.0625	0.248106	0.287857	0.468174	1.48443	17	KRT1 PROS1 SERPING1 ANXA2 SERPINB2 THBS1 SERPINE1 PLAUR FAP
GO_MICROVILLUS_ASSEMBLY	0.0625	0.248106	0.287857	0.467477	1.48222	17	RAP1GAP ESPN RDX KLF5 TNIK MYO1A RAP2A RAPGEF6 STK26
GO_REGULATION_OF_CELL_AGING	0.0625	0.248106	0.323471	0.329223	1.3459	45	YBX1 CGAS PNPT1 NEK4 ING2 PTEN ARG2 NAMPT VASH1
GO_EMBRYONIC_FORELIMB_MORPHOGENESIS	0.0628099	0.248917	0.231127	-0.497755	-1.45995	19	CACNA1C WNT9A CRABP2 RDH10 IFT122 WNT7A ZNF358 RSPO2
GO_MACROPHAGE_APOPTOTIC_PROCESS	0.0628019	0.248917	0.282013	0.562522	1.53177	11	CTSL IRF7 MEF2C NOD2 CCR5 SIRT1
GO_PYRUVATE_METABOLIC_PROCESS	0.0632884	0.250603	0.287805	0.25157	1.268	134	BPGM PDK4 SLC4A1 HAGH FBP1 HIF1A GCKR PFKFB1 BSG SLC2A6 PRKAG2 DLD HK1 RANBP2 ME2 ENTPD5 PCK2 SLC16A1 PDHB ARNT PPARA PDP1 PDHX PGM2L1 GLO1 EIF6 PRKAG1 NUP37 GPI NUP54 TPR SEH1L PGK2 NUP58 PRKAA1 DLAT NR4A3 NUP133 NCOR1 SDS NUP62 PDK3 NUP88 NUP93 HK2 MPC2 NDC1 NUP42 PGK1 HK3 PRXL2C
GO_CELLULAR_AMINO_ACID_METABOLIC_PROCESS	0.06353	0.251349	0.287805	0.209557	1.15154	272	IDO1 DDO KYNU PSME4 PSMC2 ALDH5A1 MMUT OAZ1 PSMF1 SDSL ODC1 ARG1 PLOD2 PSMB9 PSMB8 GGT5 PSME2 HAAO PHGDH DLD ALDH6A1 PSMD1 PSMB10 SLC7A11 PSMD6 NAT8L PSMD5 ARG2 AUH FAH AZIN1 PSME1 SERINC3 PSMA4 PSMD10 GLUL GCLC DDAH2 GFPT1 GCAT PSMA2 AASDHPPT ALDH4A1 PSMD12 ASNSD1 PSMB2 ACCS PSMD13 PSMD7 BCAT1 GOT1 SMS PSMD4 PSMA5 IARS2 PSMD14 HIBCH PPM1K GPT2 GLDC PSMB1 HIBADH PSMC3 CRYM PSMB6 PSMA3 PEPD DBT DP…
GO_ATTACHMENT_OF_MITOTIC_SPINDLE_MICROTUBULES_TO_KINETOCHORE	0.0638821	0.25253	0.282013	0.482889	1.46708	15	NDC80 CENPE NUF2 BECN1 SEH1L KIF2C AURKB RMDN1 CHAMP1 HNRNPU
GO_NEUTRAL_LIPID_CATABOLIC_PROCESS	0.0641628	0.253427	0.222056	-0.431861	-1.41197	29	FABP3 PLIN5 FABP6 FABP5 PNPLA4 LIPE ABHD12B LPL CPS1 ABHD16A
GO_LONG_CHAIN_FATTY_ACID_METABOLIC_PROCESS	0.0643939	0.254127	0.352171	0.278374	1.30431	92	FADS1 GPX1 FADS2 PTGS1 CBR1 ALOX15 PLA2G4A ACSL5 ACSL4 ACOT7 HSD17B4 PLA2G4C CYP3A4 ACSBG1 PTGES3 CYP4F2 ACSL6 ELOVL3 QKI ACSL3 CYP4F12 SLC27A3 MYO5A
GO_ESTROGEN_METABOLIC_PROCESS	0.0646204	0.254647	0.224966	-0.464718	-1.42322	22	CYP2D6 HSD17B1 CYP2C8 HSD17B14 HSD17B8
GO_POSITIVE_REGULATION_OF_ERK1_AND_ERK2_CASCADE	0.0646336	0.254647	0.287805	0.238174	1.22236	149	CCL23 SRC HAVCR2 SCIMP ALOX15 GPBAR1 SEMA7A RIPK2 HLA-DRB1 CCL2 LGALS9 CSF1R MTURN CD36 PTEN TLR4 ALKAL2 CASR PDGFC CCL19 RAP1A FGFR3 ARRB1 NPTN CCR1 PTPN22 GAS6 CCL8 FGFR2 PTPRC GLIPR2 MARCO PDGFA HMGCR FGF2 GCNT2 GPNMB CD74 F2RL1 P2RY1 NOD2 BRAF NRP1 NELFE RAP1B LRP1 HTR2B
GO_DEOXYRIBOSE_PHOSPHATE_BIOSYNTHETIC_PROCESS	0.0649038	0.255285	0.276501	0.545882	1.53136	12	CMPK2 GUK1 TYMS TBPL1 DCK
GO_NUCLEAR_TRANSPORT	0.0648684	0.255285	0.287805	0.207559	1.1817	330	SP100 STRADB PPM1A CDK1 CDKN1A RSRC1 CAMK1 JAK2 JUP CDC40 TCF7L2 THOC7 XPO7 GCKR UPF2 SLU7 IFI27 PML SSB MX2 PHAX SNUPN FYTTD1 ANP32B CD36 UPF3B HNRNPA2B1 KPNB1 RANBP2 TXNIP KPNA4 PPP1R12A CDH1 LRRK2 TNPO1 KPNA3 IPO8 CDK5 CPSF2 NCBP1 XPO1 GAS6 RBM27 IWS1 ABCE1 THOC2 GTSE1 YWHAE RAB18 RIOK2 UHMK1 APPL1 IPO11 STYX MAPK14 NEMF TNPO3 PSIP1 IPO7 AGFG1 EIF6 RGPD2 PRKAG1 NUP37 EIF4E IPO4 ZC3H11B SRSF1 R…
GO_NEGATIVE_REGULATION_OF_CALCIUM_ION_TRANSPORT_INTO_CYTOSOL	0.0650602	0.255687	0.276501	0.509837	1.47478	13	CLIC2 FKBP1B SRI CALM2
GO_NEGATIVE_REGULATION_OF_LEUKOCYTE_APOPTOTIC_PROCESS	0.0652174	0.255878	0.315325	0.347752	1.37761	41	IDO1 IRF7 PTCRA HIF1A ARG2 BCL10 CCL19 GAS6 LILRB1 AXL CD74 NOD2 DOCK8 SLC46A2
GO_POSITIVE_REGULATION_OF_FIBROBLAST_PROLIFERATION	0.0652174	0.255878	0.315325	0.348111	1.37903	41	CDC6 CDKN1A MYB PML ANXA2 AQP1 WAPL CCNA2 PDGFC GAS6 PDGFA CD74 S100A6 LIG4 E2F1 DHX9 NGFR
GO_CELLULAR_CARBOHYDRATE_METABOLIC_PROCESS	0.0652749	0.255891	0.287805	0.216476	1.17802	244	SCARB2 PDK4 SNCA MYOF SLC4A1 KAT2B ADIPOR1 NLN FBP1 SRC IDH1 COQ2 GPD2 PLA2G4A GCKR PFKFB1 ERFE PRKAG2 GALK2 TFF3 SORBS1 SORD PTEN HK1 RANBP2 SLC2A1 AOAH PHKB PCK2 PGM2 NAGK RB1CC1 IMPA1 B3GNT2 PRKCE UGP2 PLEK PPP1R3B PPP1R2 ACACB PPP1CB PPARA EXT1 GOT1 SIK1 C1QTNF12 PGM2L1 ARPP19 GNPTAB EXT2 NDST1 PPP4R3B
GO_PYRIMIDINE_NUCLEOSIDE_CATABOLIC_PROCESS	0.0654912	0.256312	0.282013	0.452997	1.48352	19	NT5C3A NT5M TYMP APOBEC3B APOBEC3C APOBEC3G APOBEC2 DPYD
GO_REGULATION_OF_HETEROTYPIC_CELL_CELL_ADHESION	0.0654912	0.256312	0.282013	0.452996	1.48352	19	KLF4 ALOX15 IL1RN WNK1 IL10 GCNT2 CD44 MBP
GO_PEPTIDYL_THREONINE_DEPHOSPHORYLATION	0.0658228	0.257183	0.282013	0.435369	1.47365	21	DUSP5 PPM1A DUSP6 PPP2CA DUSP10 PPP2CB PPM1B PDP1
GO_POSITIVE_REGULATION_OF_FILOPODIUM_ASSEMBLY	0.0657895	0.257183	0.287857	0.396458	1.41621	26	NEURL1 ESPN CDC42 AGRN TGFBR1 FNBP1L FMR1 DOCK11 RALA NRP1 PALM WASL RHOQ
GO_TRNA_PROCESSING	0.0659767	0.257571	0.197822	-0.304947	-1.31656	125	GTPBP3 ADAT2 AARS2 ADAT3 PUS1 NSUN6 TSEN2 TRMT1 TSEN54 PTCD1 TRMU CDK5RAP1 TARBP1 RPUSD4 TRMT2B TRMT44 QTRT1 TYW1 TRMT10B DUS3L METTL2B CPSF1 ADAT1 OSGEPL1 METTL1 TYW1B RPP21 DUS1L CTU2 OSGEP METTL2A POP5 TRPT1 LAGE3 ELP1 CPSF4 TRMT13 URM1 LSM6 ANKRD16 METTL8 RPP25 TRMT112
GO_POSITIVE_REGULATION_OF_NITRIC_OXIDE_METABOLIC_PROCESS	0.066092	0.257808	0.300682	0.355164	1.40473	38	HBB KLF4 JAK2 HSP90AA1 CLU CD36 TLR4 DDAH2 PTX3 TMEM106A
GO_MITOTIC_CYTOKINESIS	0.0662021	0.258024	0.332263	0.29318	1.3017	70	RHOC KIF4A KIF23 CHMP5 KLHDC8B TRIM36 ROCK2 CHMP2B VPS4B USP8 SPAST ROCK1 JTB KIF20B CKAP2 CHMP3 STMN1 KIF20A
GO_POSITIVE_REGULATION_OF_LYMPHOCYTE_APOPTOTIC_PROCESS	0.0663391	0.258344	0.276501	0.480282	1.45916	15	IDO1 LGALS9 CD274 IL10 PDCD1
GO_SYNAPTIC_VESICLE_CLUSTERING	0.0665529	0.258963	0.227987	-0.567573	-1.48191	12	NLGN2 CDH2 BRSK2 NLGN3 BRSK1
GO_INTERLEUKIN_10_PRODUCTION	0.0669014	0.260105	0.332263	0.319262	1.3392	54	IDO1 ISG15 HLA-DRB1 LGALS9 HGF PDCD1LG2 CD274 TLR4 TNFRSF21 LILRB1 CD46 INAVA TNFSF4 PIBF1 F2RL1 NOD2
GO_CARDIAC_MUSCLE_CELL_PROLIFERATION	0.0672515	0.260632	0.300682	0.340738	1.35096	39	CDK1 SMAD1 PIM1 MEIS1 PTEN TGFBR1 FGFR2 PRKAR1A MAPK14 VGLL4 RBPJ FGF2 FOXC1 MEF2C RXRA DIPK2A TGFBR3
GO_INDOLE_CONTAINING_COMPOUND_METABOLIC_PROCESS	0.0675	0.260632	0.276501	0.462893	1.46769	17	IDO1 KYNU HAAO
GO_MHC_CLASS_II_BIOSYNTHETIC_PROCESS	0.0675	0.260632	0.276501	0.467284	1.44606	16	JAK2 HDAC2 PF4 TLR4 IL10 TMEM106A AZU1 SIRT1 TAF7
GO_NEGATIVE_REGULATION_OF_NEURON_DEATH	0.0675343	0.260632	0.287805	0.238295	1.24105	164	SNCA BCL2L1 JAK2 FBXO7 HIF1A NCOA7 ARMCX5-GPRASP2 HMOX1 CCL2 TYRO3 PINK1 BTBD10 OXR1 SNX6 SLC7A11 ITSN1 REL CREB1 CSF1 CX3CR1 PPT1 PIK3CA ROCK1 LRRK2 GCLC ARRB1 SOD2 CDK5 SOD1 VPS35 PPARA IL10 AXL KRAS REST MEF2C AP2B1 GPNMB GRIN1 LIG4 CPEB4 FZD1 NRP1
GO_REGULATION_OF_EXOSOMAL_SECRETION	0.0675	0.260632	0.276501	0.464899	1.43868	16	SDC1 TSG101 SMPD3 VPS4B RAB7A SDCBP SNF8 CHMP2A PDCD6IP
GO_REGULATION_OF_RELEASE_OF_CYTOCHROME_C_FROM_MITOCHONDRIA	0.0673077	0.260632	0.315325	0.325497	1.32917	46	TNFSF10 BCL2L1 GPX1 CLU OPA1 HGF PINK1 HRK PSMD10 DNM1L PARL BIK HIGD1A NOL3 BAK1 PLAUR
GO_REGULATION_OF_STRIATED_MUSCLE_CELL_DIFFERENTIATION	0.0671642	0.260632	0.341793	0.285917	1.31637	83	SOX6 YBX1 CXCL10 NLN RBM38 CAPN2 CXCL9 SCGB3A1 PAK1 MORF4L2 NIBAN2 PPARA RGS2 SIK1 MAPK14 RBPJ FRS2 BHLHE41 TBX1 EFNB2 MEF2C
GO_SPERMATID_NUCLEUS_DIFFERENTIATION	0.0675	0.260632	0.276501	0.466602	1.44395	16	PSME4 HMGB2 TMF1 TBPL1 SRPK1 AGFG1 NECTIN2
GO_TRANSLESION_SYNTHESIS	0.0672783	0.260632	0.30775	0.342448	1.37364	42	ISG15 UBE2L6 UBB UBA52 DTL POLK USP10 PARP10 SPRTN RFC1 POLD3 REV3L POLDIP2 RPA3 UBC RPA2 POLI RCHY1 PRIMPOL
GO_CGMP_MEDIATED_SIGNALING	0.0680101	0.261825	0.276501	0.448748	1.46961	19	CGAS PDE3A AQP1 CD36 PDE2A RUNDC3A GUCY1B1 THBS1 HTR2B ADORA2B
GO_POSITIVE_REGULATION_OF_MACROPHAGE_ACTIVATION	0.0680101	0.261825	0.276501	0.448736	1.46957	19	HAVCR2 PLA2G4A TLR4 CTSC LRRK2 IL10 THBS1 IL1RL1
GO_POSITIVE_REGULATION_OF_MHC_CLASS_II_BIOSYNTHETIC_PROCESS	0.0679612	0.261825	0.271289	0.575433	1.50581	10	JAK2 TLR4 IL10 TMEM106A AZU1 SIRT1
GO_FUCOSYLATION	0.0681431	0.262058	0.224966	-0.559778	-1.49086	13	FUT2 POFUT2 SLC35C2
GO_POSITIVE_REGULATION_OF_CELL_SUBSTRATE_ADHESION	0.0681818	0.262058	0.341793	0.271247	1.28201	95	DOCK1 TSTA3 RRAS NID1 DMTN JAK2 JUP ALOX15 CDC42 RIN2 CD36 S100A10 UTRN CSF1 LIMS1 NEDD9 ROCK1 ARPC2 PRKCE MAP4K4 RSU1
GO_MONOCARBOXYLIC_ACID_BIOSYNTHETIC_PROCESS	0.0683804	0.26218	0.287805	0.224593	1.17797	185	IDO1 PDK4 FADS1 ADIPOR1 DHRS9 OSBPL6 INSIG1 FADS2 PTGS1 CBR1 ALOX15 PLA2G4A PRKAG2 CYP7B1 ANXA1 ACOT7 LIPH HSD17B4 CYP3A4 ACSBG1 PTGES3 LPGAT1 HSD3B7 HACD1 ELOVL3 HACD4 SCD5 ACSM3 QKI ASNSD1 ACACB ACCS ACSL3 ELOVL7 MYO5A INSIG2 OSBPL9 DSE EIF6 DEGS1 PRKAG1 PNPLA8 PIBF1 CD74
GO_REGULATION_OF_T_CELL_DIFFERENTIATION	0.0683699	0.26218	0.287805	0.242854	1.22868	133	CD86 SOCS1 FGL2 PRDX2 PIK3R6 MYB RIPK2 PNP NKAP LGALS9 ANXA1 IRF1 LILRB4 RC3H2 DUSP10 CYLD CCL19 IL15 NRARP IL27 FANCA SOD1 VNN1 CD46 AP3B1 PTPRC NCKAP1L TNFSF4 SOS1
GO_VASODILATION	0.068306	0.26218	0.287857	0.4039	1.41359	24	GCH1 GPX1 KCNMA1 CASR SOD2 GUCY1A1 SOD1 RGS2 ATG5 ITGA1
GO_AROMATIC_AMINO_ACID_FAMILY_CATABOLIC_PROCESS	0.0689655	0.263353	0.282013	0.399404	1.37817	23	IDO1 KYNU HAAO FAH
GO_ESTABLISHMENT_OF_MITOCHONDRION_LOCALIZATION	0.0689655	0.263353	0.282013	0.401097	1.38401	23	UBB TRAK2 HIF1A UCHL1 ACTR10 OPA1 RHOT1 SPAST
GO_HYPEROSMOTIC_RESPONSE	0.0689655	0.263353	0.282013	0.400419	1.38167	23	YBX3 AQP1 TLR3 SLC2A1 XRCC5 MICU1 SLC12A2 RCSD1
GO_RECEPTOR_BIOSYNTHETIC_PROCESS	0.0689655	0.263353	0.282013	0.40089	1.38329	23	JAK2 HIF1A HDAC2 PPARA IL10 ITGB3 FURIN ITGAV ANKRD13C
GO_REGULATION_OF_MYOTUBE_DIFFERENTIATION	0.06875	0.263353	0.30775	0.323905	1.32416	45	CXCL10 NLN RBM38 CAPN2 CXCL9 SCGB3A1 NIBAN2 SIK1 MAPK14 BHLHE41 TBX1
GO_BLOOD_VESSEL_ENDOTHELIAL_CELL_MIGRATION	0.0692308	0.263939	0.341793	0.268252	1.27149	100	NR4A1 PIK3R3 KLF4 GPX1 JUP HIF1A HMOX1 SPRED1 MIA3 ANXA1 ATP5F1B GADD45A ITGB1 VASH1 NFE2L2 PDCD10 NUS1 ACVRL1 PRCP FGF2 EFNB2 MEF2C ADAM17 PIK3C2A THBS1 NRP1
GO_REGULATION_OF_ALPHA_BETA_T_CELL_DIFFERENTIATION	0.0692042	0.263939	0.323471	0.314532	1.34145	58	CD86 SOCS1 MYB RIPK2 PNP NKAP LGALS9 ANXA1 RC3H2 CCL19 IL27 AP3B1 NCKAP1L TNFSF4 CBFB CD80 SASH3 IRF4 RC3H1 IL12RB1 NLRP3 PRKCZ SH3RF1 SMAD7 RARA
GO_REGULATION_OF_HISTONE_UBIQUITINATION	0.0697115	0.265557	0.266351	0.536641	1.50543	12	TRIP12 CTR9 RNF20 WDR70 UBE2N UBR5 OTUB2
GO_CARBOHYDRATE_DERIVATIVE_CATABOLIC_PROCESS	0.0699604	0.265861	0.287805	0.235011	1.21233	162	CTSL SAMHD1 SDC1 FBXO6 NUDT4 NT5C3A SDC3 CELA1 HEXB CEMIP2 PNP AGRN NT5M TYMP ACOT7 ARSB FUCA2 HPSE PDE2A PDE4A GALC AOAH GNS HYAL4 PGM2 PDE4D NAGK PSAP DERA GPC4 APOBEC3B APOBEC3C CST3 GM2A NUDT9 FGF2 PDE4B STT3B HYAL3 APOBEC3G APOBEC2 NAGA VCAN NCCRP1 DPYD CTBS NPL ADA2 ABHD10 HPRT1 CD44 NUDT10 GLA GSK3A NUDT1 PDE5A NEU1 CHP1 ACAT1 NUDT18 NUDT15 MGAT1 GPC1 HPSE2
GO_CELLULAR_RESPONSE_TO_IONIZING_RADIATION	0.0699301	0.265861	0.323471	0.311895	1.34362	61	BCL2L1 IFI16 CDKN1A TANK NAMPT GADD45A SFRP2 NIPBL GRB2 MAPK14 RAD51 XRCC5 NUCKS1 TSPYL5 LIG4 INTS7 ZMPSTE24
GO_MEMBRANE_DOCKING	0.069849	0.265861	0.287805	0.23081	1.21728	171	VTI1B STX11 CDK1 RAB11A SNX3 RALB HSP90AA1 RAB8A RAB10 SCLT1 EXOC6 STXBP3 VPS33A PRKAR2B CEP162 VAMP3 NSF CEP63 SCFD1 RAB13 RAB8B ROCK1 DYNC1I2 VPS45 CETN2 CEP135 USO1 BLOC1S6 DYNLL1 PLEK SDCCAG8 STX17 MAPRE1 YWHAE NEK2 PCM1 CEP97 RAB12 NEDD1 STX12 EXOC4 CCP110 RAB7A AKAP9 PSEN2
GO_REGULATION_OF_TRANSLATIONAL_TERMINATION	0.0700483	0.265981	0.266351	0.55763	1.51845	11	GSPT1 ETF1 SHFL
GO_GLIAL_CELL_PROLIFERATION	0.0701754	0.266249	0.294067	0.338325	1.34139	39	HES1 RNF10 IL34 MYB CLU CSF1R CREB1 CSF1 LYN E2F1 UFL1 PPP1CC LEPR IDH2
GO_DETECTION_OF_VISIBLE_LIGHT	0.0704441	0.267053	0.208955	-0.393998	-1.36256	37	REEP6 PDE6B CEP250 CACNA1F RGS9BP ATP8A2 PDE6C GUCY2D BEST1 CNGB1 GUCA1B FNTB CRB1 CACNA2D4 ABCA4
GO_REGULATION_OF_BLOOD_PRESSURE	0.0705664	0.267302	0.287805	0.253758	1.26114	125	HBB GCH1 PTPRO OXTR PTGS1 BMPR2 HMOX1 NAMPT ID2 CTSZ CYP4F2 PDE4D SOD2 GUCY1A1 GAS6 ACSM3 TNNI3 SOD1 SNX5 SUCNR1 PPARA MME CYP4F12 ACTA2 ACVRL1 SPX ATP6AP2 PRCP SCPEP1 ATP2B1 CTSG F2RL1
GO_NEUROTROPHIN_TRK_RECEPTOR_SIGNALING_PATHWAY	0.0708447	0.268082	0.282013	0.396014	1.39262	25	PPP2R5B SRC CASP3 AKT1S1 GRB2 FRS2 SOS1 CYFIP1 SORT1 NGFR PTPN11 WASF1 SLC9A6
GO_POSITIVE_REGULATION_OF_OSTEOCLAST_DIFFERENTIATION	0.0708861	0.268082	0.271289	0.431499	1.46055	21	CA2 GNAS CREB1 CSF1 KLF10 CCR1
GO_RIG_I_SIGNALING_PATHWAY	0.0710383	0.268443	0.282013	0.399461	1.39806	24	DDX60 DDX58 DHX58 BIRC2 LSM14A GPATCH3 PUM2 USP15
GO_NEURAL_NUCLEUS_DEVELOPMENT	0.0711864	0.268614	0.315325	0.320587	1.33145	49	CKB GNB4 YWHAH CDC42 CNP MAPKAP1 CASP5 DYNLL1 YWHAE CALM2 ZNF148
GO_POSITIVE_REGULATION_OF_MITOTIC_NUCLEAR_DIVISION	0.0711974	0.268614	0.30775	0.317586	1.31139	47	AURKA SMPD3 DLGAP5 CDC27 CDCA5 RB1 CUL3 EGF CDC16 NIPBL BECN1 UBXN2B CDC23 NSMCE2 DRD3 SMC5 NUP62 PHIP PDGFRB NSFL1C AURKB SLF1
GO_NEGATIVE_REGULATION_OF_RESPONSE_TO_REACTIVE_OXYGEN_SPECIES	0.071599	0.269913	0.261664	0.498645	1.48215	14	HGF PINK1 PSAP NFE2L2 LRRK2 IL10 PYCR1 TXN NR4A3
GO_POSITIVE_REGULATION_OF_EXOCYTOSIS	0.0716846	0.27002	0.323471	0.289788	1.31931	76	SDC1 SNCA TSG101 SMPD3 RAB2B VAMP7 VPS4B RAB5A SNX4 STXBP5 RAB27A CDK5 DNM1L DOC2B AP1G1 RAB27B CACNA1D SYTL4 F2RL1 HYAL3 RAB7A ARF1 SLC4A8 SDCBP
GO_DETECTION_OF_MECHANICAL_STIMULUS	0.0718654	0.270269	0.206588	-0.412618	-1.38817	32	CACNB3 PKD1 PHF24 ASIC3 TTN TCAP SERPINE2 PKD2L1 CHRNA10 PKDREJ ADGRV1 STRC PDZD7 WHRN KIT
GO_REGULATION_OF_INTRACELLULAR_ESTROGEN_RECEPTOR_SIGNALING_PATHWAY	0.0718391	0.270269	0.287857	0.358869	1.37936	34	SRC KANK2 CYP7B1 ZNF366 CARM1 UFSP2 PAK1 LATS1 WBP2 CBFB UFL1 UFM1 CNOT2 STRN3
GO_CELLULAR_RESPONSE_TO_EPINEPHRINE_STIMULUS	0.0721154	0.270347	0.261664	0.533811	1.49749	12	SNCA PDE4D PDE4B RYR2
GO_CILIUM_OR_FLAGELLUM_DEPENDENT_CELL_MOTILITY	0.0720109	0.270347	0.193813	-0.334637	-1.34126	82	LRRC6 QRICH2 DNAH1 CFAP157 DNAH17 TSSK4 EFHC1 CFAP44 NPHP4 DNAH3 BBS4 CACNA1I TAC4 ARMC2 GAS8 CCR6 INPP5B NME8 CCDC65 TPGS1 GAS2L2 TCTE1 CATSPER1 SPEF2
GO_NEGATIVE_REGULATION_OF_HOMOTYPIC_CELL_CELL_ADHESION	0.0721154	0.270347	0.261664	0.533859	1.49763	12	CD9 UBASH3B ZNF703 RDX SH2B3 CCM2L
GO_RESPONSE_TO_ETHANOL	0.0719697	0.270347	0.332263	0.274865	1.28788	92	FECH CDK1 CAT SPARC POLB TYMS BIRC2 SETD7 EPS8 HDAC2 PTEN ITPR2 CLDN7 CYBB ACTR2 ADH6 PRKCE SOD1 RGS2 FGFR2 CD14 KCNMB1 HMGCR
GO_CHAPERONE_COFACTOR_DEPENDENT_PROTEIN_REFOLDING	0.0722543	0.270652	0.287857	0.362193	1.34959	31	TOR1B DNAJC7 BAG1 TOR1A PTGES3 ST13 HSPH1 DNAJB4 CD74 HSPA1L HSPA8 HSPA2 ERO1A DNAJB14 HSPA13
GO_RETROGRADE_AXONAL_TRANSPORT	0.0725	0.271357	0.266351	0.45788	1.4518	17	DST ACTR10 KIF5B SOD1 KIF1B MAP1A KIF1C FBXW11
GO_BASE_EXCISION_REPAIR_AP_SITE_FORMATION	0.0728814	0.272137	0.216543	-0.588868	-1.47239	10	NEIL1 MUTYH NEIL2 TDG OGG1 SMUG1 UNG
GO_REGULATION_OF_CARDIAC_MUSCLE_CONTRACTION_BY_CALCIUM_ION_SIGNALING	0.0728643	0.272137	0.266351	0.433218	1.44539	20	CLIC2 FKBP1B ATP1B1 TNNI3 CALM2 RYR2 GSTO1 TMEM38B PRKACA TMEM38A CALM3 CALM1 SLC8A1 CAMK2D
GO_SYNAPTIC_VESICLE_MATURATION	0.0728155	0.272137	0.261664	0.565806	1.48062	10	ZDHHC2 SLC17A7 PICALM ZDHHC15
GO_FEMALE_SEX_DIFFERENTIATION	0.0729927	0.272332	0.323471	0.281046	1.30159	84	LHFPL2 UBB BCL2L1 SRC IDH1 LFNG TYRO3 CASP3 ARRB1 FANCA TIPARP SOD1 PCYT1B AXL ANG PTX3 FOXC1 EIF2B2 FOXO3 HYAL3 UBE3A NRIP1 BAK1 LEP MMP14 CYP19A1 ZNF830 INHBA COL9A3
GO_MITOTIC_G2_DNA_DAMAGE_CHECKPOINT	0.073107	0.272332	0.271289	0.413417	1.41589	22	NBN CDK1 CDKN1A FOXO4 CLSPN TICRR SYF2
GO_REGULATION_OF_CHROMATIN_BINDING	0.073107	0.272332	0.271289	0.410937	1.4074	22	PARP9 DTX3L MBD2 WAPL
GO_REGULATION_OF_ORGANELLE_ASSEMBLY	0.073195	0.272445	0.287805	0.230206	1.2141	171	SDC1 CDKL1 KAT2B NPRL3 TSG101 PIP4K2A SRC ATG3 ADPRH RALB CHMP5 VDAC3 RDX SPAG5 MDM1 SH3GLB1 PINK1 CHMP2B VPS4B RAB5A SCFD1 CYLD LRRK2 CEP135 DRG1 FEZ2 SDCCAG8 DYNC2LI1 CNOT6 SENP6 CCDC88A ATG5 RAB3GAP1 CEP97 MTM1 MEF2C SEPTIN7 G3BP2 CCP110 CNOT6L IFT88 AKAP13 TPR SDCBP
GO_CHROMOSOME_SEPARATION	0.0733591	0.27284	0.332263	0.273943	1.2716	89	CDC6 TOP2A DLGAP5 DYNC1LI1 BUB1 CDC27 CENPF NDC80 CDC20 RMI1 RB1 CUL3 BUB1B HECW2 TOP2B CENPE CDC16 CSNK2A1 RIOK2 RAD21 ERCC4
GO_REGULATION_OF_VIRAL_INDUCED_CYTOPLASMIC_PATTERN_RECOGNITION_RECEPTOR_SIGNALING_PATHWAY	0.0734177	0.272843	0.266351	0.429164	1.45265	21	RIOK3 DDX60 DHX58 BIRC2 GPATCH3 PUM2 USP15
GO_ACTIVATION_OF_JANUS_KINASE_ACTIVITY	0.0752427	0.274648	0.257206	0.548837	1.43622	10	SOCS1 JAK2 PIBF1
GO_CELLULAR_POTASSIUM_ION_HOMEOSTASIS	0.0752427	0.274648	0.257206	0.558421	1.4613	10	ATP1B3 ATP1B2 KCNMA1 ATP1B1 SLC12A2
GO_CELLULAR_RESPONSE_TO_OXIDISED_LOW_DENSITY_LIPOPROTEIN_PARTICLE_STIMULUS	0.0752427	0.274648	0.257206	0.559757	1.46479	10	SMPD3 MIA3 CD36 TLR4 MYD88
GO_ESTABLISHMENT_OR_MAINTENANCE_OF_TRANSMEMBRANE_ELECTROCHEMICAL_GRADIENT	0.0752427	0.274648	0.257206	0.552191	1.44499	10	ATP1B3 ATP1B2 ATP1B1 BAK1
GO_FATTY_ACID_METABOLIC_PROCESS	0.0751473	0.274648	0.287805	0.205915	1.15992	313	PDK4 FADS1 ADIPOR1 ACSF2 GPX1 INSIG1 FADS2 PTGS1 CBR1 PLAA MMUT ALOX15 PLA2G4A PANK2 ERFE ACSL5 GGT5 CREM PRKAG2 ANXA1 DLD ACSL4 ACOT7 LIPH MSMO1 THEM5 ETFA PRKAR2B CD36 HSD17B4 PLA2G4C CYP3A4 ACBD5 AUH ACSBG1 PTGES3 AOAH LPGAT1 PCK2 CYP4F2 ACSL6 HACD1 ELOVL3 HACD4 PEX13 PCCB ECHDC1 SCD5 ACSM3 QKI ACAT2 ACACB ACSL3 PPARA PDP1 CYP4F12 SLC27A3 ELOVL7 MYO5A MMAA INSIG2
GO_LAMELLIPODIUM_ORGANIZATION	0.075	0.274648	0.315325	0.288686	1.32312	77	PTPRO SRC DMTN SNX2 CDC42 ARHGEF6 ACTR3 ABLIM3 ARPC5 ABI1 P2RY12 GOLPH3 ACTR2 ITGB1 ARPC2 ENPP2 VIL1 NCK1 CCDC88A PLXNB3 NCKAP1 CYFIP1 PARVB
GO_MICROTUBULE_ORGANIZING_CENTER_LOCALIZATION	0.0745856	0.274648	0.276501	0.368678	1.36878	30	AURKA DLGAP5 KIF5B ARPC5 NIN RANBP2 PARD3 INTS13
GO_NEGATIVE_REGULATION_OF_NUCLEOTIDE_METABOLIC_PROCESS	0.0745501	0.274648	0.266351	0.442136	1.41338	18	SLC4A1 FBP1 PFKFB1 PPARA
GO_OUTFLOW_TRACT_MORPHOGENESIS	0.0748299	0.274648	0.30775	0.32184	1.32514	48	HES1 WNT11 HIF1A BMPR2 SFRP2 CLDN5 NIPBL FGFR2 RBPJ FOXC1 TBX1 MEF2C FZD2 FZD1 NRP1 TGFBR3 HEYL PLXND1 SMAD6 RARB RARA
GO_PHOSPHATIDYLINOSITOL_3_PHOSPHATE_BIOSYNTHETIC_PROCESS	0.0746988	0.274648	0.257206	0.504301	1.45876	13	PIK3R3 PIK3C3 PIK3CG PIK3CA PIK3CB FIG4 PIK3C2A
GO_PHOSPHATIDYLINOSITOL_ACYL_CHAIN_REMODELING	0.0752427	0.274648	0.257206	0.554312	1.45054	10	PLA2G4A PLA2G4C LPGAT1 PLBD1
GO_POSITIVE_REGULATION_OF_ESTABLISHMENT_OF_PROTEIN_LOCALIZATION_TO_MITOCHONDRION	0.0743243	0.274648	0.30775	0.304634	1.30183	57	TFDP1 RHOU YWHAH ABLIM3 SH3GLB1 PINK1 YWHAZ UBE2D3 FZD5 LEPROT YWHAB YWHAE GZMB E2F1 ATG13 YWHAQ YWHAG PRKAA1 HSPA1L GSK3A PMAIP1 PPP3R1
GO_POSITIVE_REGULATION_OF_TYROSINE_PHOSPHORYLATION_OF_STAT_PROTEIN	0.0744337	0.274648	0.300682	0.315852	1.30423	47	PARP9 PARP14 HES1 JAK2 CSF1R HDAC2 FGFR3 IL15 LIF PIBF1 LYN LEP IL12A
GO_POSTREPLICATION_REPAIR	0.0740741	0.274648	0.30775	0.321111	1.34706	52	ISG15 UBE2L6 UBB UBA52 DTL POLK UBE2A USP10 PARP10 UBE2V2 SPRTN RFC1 POLD3 REV3L UBE2N UBE2B POLDIP2 RPA3 UBC MSH2 RPA2 POLI RCHY1 PRIMPOL BRCA1
GO_PROTEIN_AUTOPROCESSING	0.0739857	0.274648	0.257206	0.496204	1.47489	14	CTSL CTSE CASP1 AFG3L2 MYRF
GO_PROTEIN_AUTO_ADP_RIBOSYLATION	0.0748792	0.274648	0.257206	0.54903	1.49503	11	PARP11 PARP12 PARP10 PARP8 TIPARP TNKS2
GO_RECEPTOR_CATABOLIC_PROCESS	0.074928	0.274648	0.282013	0.35815	1.36275	33	DTX3L ANXA2 SH3GLB1 VLDLR AP2S1 AP2M1 CDK5 PTPN1 BECN1 AP2B1 FURIN AP2A1 UVRAG MTMR2 ITCH CLTC ZNRF3 PIK3R4 MYLIP CAPN1 KIF16B
GO_REGULATION_OF_GLIAL_CELL_MIGRATION	0.075	0.274648	0.261664	0.456519	1.41275	16	ATP1B2 CSF1 CX3CR1 P2RY12 TIAM1 CCR2 IDH2 LRP1
GO_REGULATION_OF_PLATELET_ACTIVATION	0.0743802	0.274648	0.276501	0.372937	1.37018	29	CD9 DMTN UBASH3B PLA2G4A TEC TLR4 SELP PLEK PDGFA SH2B3 LYN
GO_REGULATION_OF_SKELETAL_MUSCLE_CONTRACTION	0.0748299	0.274648	0.213928	-0.573268	-1.47157	11	SCN4A C12orf57 DMPK ATP2A1 ACTN3
GO_REGULATION_OF_TOLERANCE_INDUCTION	0.075	0.274648	0.261664	0.458433	1.41867	16	IDO1 HAVCR2 CD274 HLA-B PDCD1 CLC IRAK3 HMGB1 TGFBR2 IL2RA
GO_RIBONUCLEOSIDE_MONOPHOSPHATE_BIOSYNTHETIC_PROCESS	0.0751174	0.274648	0.204295	-0.42307	-1.38323	29	DHODH PFAS IMPDH2 UCKL1 CAD AMPD2 APRT UCK2 AMPD3
GO_SUBSTRATE_DEPENDENT_CELL_MIGRATION_CELL_EXTENSION	0.0752427	0.274648	0.257206	0.547914	1.4338	10	SHTN1 CD2AP P2RY12 NCK1 NRP1 SDCBP CTTN
GO_POSITIVE_REGULATION_OF_ION_TRANSPORT	0.0754838	0.275315	0.287805	0.222971	1.20346	217	STAC SNCA CXCL10 LGALS3 ATP1B3 CXCL11 ATP1B2 CTSS KCNH2 ERFE CCL2 ACSL5 MAP2K6 EPHB2 GALR2 TESC KIF5B PINK1 ANO6 MYLK VAMP7 ATP1B1 CXCL9 SNX4 P2RY12 CASR EHD3 TRPV3 SCN1B CYP4F2 SLC6A4 ITGB1 SUMO1 WNK1 CDK5 CCR1 SRI SCN4B CALM2 ARL6IP1 ARC KCNMB1 CAV1 RAB3GAP1 CACNA1D F2RL3 ATP2B1 SLC12A2 P2RY1 RYR2 GRIN1 ARF1 AKAP9 ADRA2A STIMATE CCR2 BAK1 LEP ATPSCKMT
GO_LYMPHOCYTE_COSTIMULATION	0.0756014	0.275317	0.30775	0.311315	1.32082	56	CD86 TNFSF13B SRC CD24 CDC42 PDCD1LG2 CD274 PIK3CA EFNB1 CCL19 PAK1 PAK2 PDCD1 GRB2 CAV1 TNFSF4 EFNB2 LYN CD80
GO_NEGATIVE_REGULATION_OF_PROTEIN_DEPHOSPHORYLATION	0.0756014	0.275317	0.30775	0.311198	1.32033	56	LGALS3 FKBP1B PPP1R26 ROCK2 PHACTR2 PPP1R17 ROCK1 TIPRL PPP1R2 YWHAB YWHAE PPME1 SWAP70 ARPP19 ENSA NCKAP1L PPP1R8 PTPA SAG
GO_CELL_SURFACE_RECEPTOR_SIGNALING_PATHWAY_INVOLVED_IN_CELL_CELL_SIGNALING	0.0756792	0.275388	0.287805	0.194175	1.12458	499	SDC1 SIAH2 ZRANB1 PSME4 PPM1A KLF4 SLC29A1 PTPRO UBB PSMC2 WNT11 SNX3 SRC JUP P2RX6 CELA1 UBA52 PSMF1 MITF ZNF703 CUL1 TCF7L2 VPS26A CD24 DAB2 PSMB9 SLC17A7 PSMB8 MBD2 CDC42 PSME2 LRRFIP2 IGFBP6 PSMD1 PSMB10 TGFB1I1 MOV10 KLHL12 RBMS3 PSMD6 PTEN AP2S1 PSMD5 CUL3 EGF CDC73 RAB5A RNF213 SFRP2 PSME1 PPP2CA USP8 LEO1 LATS2 USP47 GNAQ BAMBI CYLD HBP1 PSMA4 PSMD10 AMFR LRRK2 FZD5 NRARP AP2M1 WNK1 CDK5 …
GO_REGULATION_OF_ENDOPLASMIC_RETICULUM_STRESS_INDUCED_INTRINSIC_APOPTOTIC_SIGNALING_PATHWAY	0.0758808	0.275729	0.271289	0.377766	1.37059	28	BCL2L1 OPA1 GRINA SERINC3 LRRK2 PTPN1 NCK1 PMAIP1 NCK2 SIRT1 EIF2AK3 TXNDC12
GO_REGULATION_OF_LIPID_METABOLIC_PROCESS	0.0758898	0.275729	0.287805	0.201938	1.14978	345	PDK4 RGL1 LACTB RAB38 FADS1 SOCS1 PIK3R3 ADIPOR1 KLF4 INSIG1 PLIN2 SQLE SRC SMPD3 IDH1 G0S2 PIK3R6 CAPN2 PANK2 ERFE LGALS12 CDC42 HELZ2 PPP2R5A PRKAG2 ANXA1 SORBS1 CD36 CARM1 RB1 KPNB1 TNFRSF21 CREB1 ID2 HMGCS1 PIK3CG P2RY12 LPGAT1 DNAJC15 TGS1 CREBL2 CCL19 PSAP FGFR3 PRKCE ABHD6 SC5D SOD1 ACACB ACSL3 PPARA PDP1 INSIG2 SIK1 PDGFA HMGCR SLA2 CYP51A1 NPC2 CAV1 PPP4R3B ACADM FDFT1 FGF2 DHCR7 CCDC3 R…
GO_SPERM_MOTILITY	0.0764951	0.277714	0.190023	-0.351569	-1.33211	60	LRRC6 QRICH2 DNAH1 CFAP157 TSSK4 CFAP44 NPHP4 CACNA1I TAC4 ARMC2 GAS8 CCR6 INPP5B NME8 TPGS1 TCTE1 CATSPER1 SPEF2
GO_POSITIVE_REGULATION_OF_NERVOUS_SYSTEM_DEVELOPMENT	0.0766228	0.277964	0.287805	0.20095	1.147	411	SCARB2 PPP2R5B HES1 SNW1 OLIG2 NEDD4L RNF10 RAB11A CAMK1 SNX3 IL34 OXTR ATP1B2 PLAA MYB SEMA7A FKBP1B NEURL1 HIF1A ARMCX5-GPRASP2 BMPR2 LIMK1 OPA1 SHTN1 CDC20 AGRN EPHB2 HGF TMEM30A ARSB CUX1 HDAC2 VLDLR ENC1 MMD NIN ITSN1 PTEN VAMP7 EGF CSF1 ID2 SETX CPNE6 CX3CR1 ALKAL2 P2RY12 WASHC5 CPEB3 C21orf91 SKIL PARD3 SCN1B DHX36 ACTR2 RAP1A NFE2L2 KIF20B SCARF1 FMR1 GOLGA4 MYRF NPTN PAK1 TCF4 RAB21 DNM1…
GO_POSITIVE_REGULATION_OF_CHROMATIN_BINDING	0.0769231	0.278839	0.252961	0.530572	1.48841	12	PARP9 DTX3L MBD2 GMNN
GO_TISSUE_MORPHOGENESIS	0.0770829	0.279204	0.287805	0.193236	1.12375	495	STAT1 HES1 CXCL10 PSME4 TGM2 TAL1 PBX1 COL4A1 CA2 KLF4 RHOC PSMC2 WNT11 SMAD1 SRC PSMF1 HIF1A RAB10 DAB2 BMPR2 PSMB9 PSMB8 CDC42 PSME2 CYP7B1 HGF CSF1R PML CD151 GCNT1 TOR1A CASP3 TRIM71 PSMD1 PSMB10 TGFB1I1 LIN7C XIRP2 MYLK PSMD6 PTEN AP2S1 PSMD5 EGF CSF1 TGFBR1 GRSF1 HESX1 CTSZ SFRP2 CLIC4 BCL10 PSME1 CASR ITGB1 PSMA4 PSMD10 NOTCH4 KIF20B SMAD2 FZD5 TWSG1 NRARP AP2M1 HBEGF PAK1 PSMA2 CTSH MTSS1…
GO_RESPONSE_TO_CAFFEINE	0.077187	0.279366	0.2114	-0.544515	-1.47108	14	ADORA2A DHODH RYR3 CAD
GO_POSTSYNAPSE_ASSEMBLY	0.07743	0.279979	0.206588	-0.458034	-1.38137	21	NLGN2 CDH2 CEL NTRK3 LRFN4 SHANK1 WNT7A NRXN1 NLGN3 PTPRS SHANK3 LRRTM2
GO_REGULATION_OF_CELLULAR_AMIDE_METABOLIC_PROCESS	0.0774751	0.279979	0.287805	0.198203	1.13445	393	GSPT1 EIF2AK2 YBX3 PDK4 YBX1 IGF2BP2 EIF1B DNAJC1 EIF2AK1 NSUN3 SMPD3 DHX29 NEURL1 CLU PA2G4 SAMD4A MTPN GTPBP2 XRN1 ACO1 ETF1 TYMS PRR16 EIF2S1 DDX1 CASP3 TRIM71 PINK1 PAIP2 ENC1 MOV10 SHFL RBMS3 SLC7A11 ROCK2 UPF3B LSM14A CNOT8 HNRNPLL CNBP EIF5B IFNGR1 HNRNPR CPEB3 SECISBP2L FXR1 EIF4G2 EIF4E3 PTBP3 ROCK1 IREB2 DHX36 EIF4EBP2 NFE2L2 NOTCH4 FMR1 EIF5 PICALM PIWIL4 NCBP1 SERP1 QKI SYNCRIP METTL1…
GO_REGULATION_OF_MUSCLE_CELL_DIFFERENTIATION	0.0775862	0.280166	0.341793	0.240959	1.21712	131	SOX6 YBX1 CXCL10 NLN CAMK1 FOXO4 RBM38 CAPN2 CDC42 SETD3 BNIP2 ID2 CXCL9 SCGB3A1 SOD2 PAK1 MORF4L2 NIBAN2 PPARA RGS2 FGFR2 PDCD4 SIK1 MAPK14 RBPJ FRS2 BHLHE41 TBX1 EFNB2 MEF2C
GO_PROTEIN_CONTAINING_COMPLEX_LOCALIZATION	0.0779809	0.281375	0.287805	0.213625	1.17413	271	EXOC3L1 MX1 RAB11A RALB RAB8A CDC40 TTC26 THOC7 UPF2 SLU7 IFT81 HASPIN SSB MX2 KIF5B KIF3C HIP1 FYTTD1 UPF3B HNRNPA2B1 RANBP2 CACNG8 BIRC5 WASHC5 DYNLL2 KIF17 RAP1A TTC30A TNPO1 IQSEC2 NPTN CPSF2 NCBP1 XPO1 IFT74 DYNLL1 IWS1 ABCE1 GPC4 THOC2 EPS15 VPS35 RIOK2 DYNC2LI1 ARC BBS12 IFT52 KIFAP3 ITGB3 TRIP11 PCM1 SSX2IP EXOC1 EFNB2 AGFG1 EIF6 FKBP4 MIOS AP2B1 NUP37 EIF4E ADAM10 IFT88 RPGR ZC3H11B SRSF…
GO_CALCIUM_MEDIATED_SIGNALING_USING_INTRACELLULAR_CALCIUM_SOURCE	0.0780856	0.281465	0.257206	0.435017	1.42464	19	DMTN FKBP1B FIS1 SELP PTGFR PTPRC RYR2 STIMATE PRNP HOMER2 AZU1
GO_EPITHELIAL_CELL_DEVELOPMENT	0.078125	0.281465	0.376039	0.226908	1.189	170	TMOD1 SDC1 CDKN1A GPX1 SRC C1GALT1 HIF1A RDX TYMS ARHGEF26 YIPF6 ROCK2 HSD17B4 PDE2A ARID4A RAB13 CLIC4 TFCP2L1 ROCK1 PDE4D CLDN5 RAP1A PSAP ARID4B NOTCH4 IFT74 SIDT2 SOD1 FEM1B ACTA2 KLF5 CST3 FLNB ATRX RAP2C FRS2 RILPL2 ST14
GO_NEGATIVE_REGULATION_OF_PHOSPHATIDYLINOSITOL_3_KINASE_SIGNALING	0.0783646	0.282112	0.208955	-0.549758	-1.46417	13	NOP53 INPP5E PIK3IP1 NLRC3 DAB2IP SERPINE2 TSC2
GO_POSITIVE_REGULATION_OF_CYTOKINESIS	0.0785908	0.282496	0.266351	0.371487	1.34781	28	CDC6 KIF23 CDC42 CUL3 SPAST KIF20B PRKCE CDC14B
GO_REGULATION_OF_MRNA_3_END_PROCESSING	0.0785908	0.282496	0.266351	0.371334	1.34725	28	CDC73 CPEB3 LEO1 DHX36 VIRMA NCBP1 CTR9 RNF20 PAPOLA NUDT21 NELFE AHCYL1
GO_CARDIAC_MUSCLE_CELL_MEMBRANE_REPOLARIZATION	0.0789474	0.283345	0.261664	0.381237	1.36184	26	KCNH2 ATP1B1 SCN1B SCN4B YWHAE KCNA5 CACNA1D KCNE1B AKAP9 ZMPSTE24 WDR1 KCNE3 DLG1 KCND3 KCNE1 KCNE5
GO_PROTEIN_LOCALIZATION_TO_GOLGI_APPARATUS	0.0789474	0.283345	0.261664	0.383333	1.36933	26	OPTN GBP5 RAB6A ARL1 GOLPH3 GCC2 ARL5B RAB33B
GO_TOLERANCE_INDUCTION	0.0790191	0.283387	0.266351	0.388411	1.36588	25	IDO1 HAVCR2 LGALS9 ACOD1 CD274 HLA-E HLA-B
GO_TRANSCRIPTION_ELONGATION_FROM_RNA_POLYMERASE_II_PROMOTER	0.0792453	0.283982	0.315325	0.285575	1.30595	80	ELOF1 CDK7 POLR2J GTF2F2 CDC73 ELL2 LEO1 TCEA1 POLR2B CCNH NCBP1 IWS1 CTR9 ADRM1 MLLT3 ELOB EAPP GTF2H2 SUPT16H SETD2 EAF1 NELFE AFF4 WDR43 CDK12 RTF1 GTF2F1 ZMYND11 ELP4 GTF2H4 ENY2 GTF2H1
GO_REGULATION_OF_DENDRITIC_CELL_DIFFERENTIATION	0.0793269	0.284059	0.248911	0.528653	1.48303	12	LGALS9 TMEM176B TMEM176A HLA-B LILRB1
GO_SYNAPTIC_TRANSMISSION_CHOLINERGIC	0.0794702	0.284356	0.204295	-0.467982	-1.38871	20	ADORA2A RIC3 CHRNG CHRNA2 ANXA9 COLQ LAMA2 CHRNA10
GO_MEMBRANE_PROTEIN_PROTEOLYSIS	0.0795848	0.28455	0.300682	0.306596	1.31719	59	BACE2 NRDC SPPL2A ROCK1 AFG3L2 RHBDD1 CTSH ADAM9 IL10 TIMP1 PARL ADAM17 FURIN ADAM10 MBTPS2 PSEN2 PRTN3 ADRA2A ERAP1 PACSIN3 NGFR NCSTN APH1A TIMP2
GO_LOW_DENSITY_LIPOPROTEIN_PARTICLE_CLEARANCE	0.0802139	0.286582	0.261664	0.385814	1.3791	27	HMOX1 LIPA ANXA2 CD36 NCEH1 AP2S1 AP2M1 NPC2 AP2B1 AP2A1 LDLR EHD1 CES3 CLTC MYLIP CSK SOAT1
GO_RRNA_METABOLIC_PROCESS	0.0807601	0.288315	0.169571	-0.266795	-1.24035	232	NSUN5P2 RRP7BP NOP53 NOP2 RPL10A RBFA NSUN5P1 RPL7A DDX47 EXOSC6 RPS19 RPS16 RPS28 DDX17 MTERF4 WDR55 MDN1 RPL14 FBL RPS6 RPS8 URB1 RPL5 RPS2 NPM3 KRI1 DDX51 TFB1M RPS21 EXOSC8 RPUSD4 IMP3 DDX56 RPS17 MRTO4 IMP4 RPS14 RPS15 RPS7 BUD23 EXOSC2 NSUN5 SUV39H1 NSUN4 SLFN13 RRP1 NHP2 WDR74 MAPT RPL35 RPS9 RPL27 RPUSD3 POP5 NOP56 NOL9 WDR46 RRP8 EXOSC7 RPS27 USP36 PELP1 NOB1 RRP12 MRPS11 RRP7A FAM207A L…
GO_POSITIVE_REGULATION_OF_PRI_MIRNA_TRANSCRIPTION_BY_RNA_POLYMERASE_II	0.0811594	0.289522	0.271289	0.343479	1.33878	36	KLF4 SMAD1 HIF1A NR3C1 IL10 KLF5 FGF2 PRL FOXO3 NGFR FOSL1 GNL3 SMAD6
GO_CELLULAR_BIOGENIC_AMINE_METABOLIC_PROCESS	0.0813559	0.289641	0.294067	0.318895	1.32442	49	IDO1 KYNU SMOX OAZ1 GDE1 SAT1 ODC1 HAAO
GO_REGULATION_OF_GLYCOGEN_METABOLIC_PROCESS	0.0813772	0.289641	0.195789	-0.414925	-1.3566	29	PASK PPP1R3E PPP1R3F POMC GCK ESRRB MTOR ENPP1
GO_RETROGRADE_TRANSPORT_ENDOSOME_TO_PLASMA_MEMBRANE	0.0813008	0.289641	0.261664	0.369611	1.341	28	ZDHHC2 RAB11A RAB8A VPS26A VPS35 VPS35L ANKRD27 VPS26C SNX17 VPS29 GRIPAP1 ANKRD50 AKAP5
GO_DNA_SYNTHESIS_INVOLVED_IN_DNA_REPAIR	0.0816327	0.290243	0.294067	0.319565	1.31577	48	ISG15 UBE2L6 UBB UBA52 DTL POLK USP10 PARP10 CDKN2D SPRTN RFC1 POLD3 REV3L POLDIP2 RPA3 SIRT1 UBC RPA2 POLI RCHY1 PRIMPOL
GO_PHAGOLYSOSOME_ASSEMBLY	0.0817308	0.290243	0.245042	0.520263	1.45949	12	RAB39A RAB14 RAB20 RAB7A SPG11 RAB34 CORO1A
GO_RESPIRATORY_BURST_INVOLVED_IN_DEFENSE_RESPONSE	0.0817308	0.290243	0.245042	0.521942	1.4642	12	PRDX2 SLAMF8 SELENOK PIK3CG DUSP10 MPO
GO_CELL_AGING	0.0820896	0.291297	0.30775	0.271439	1.28469	94	YBX1 CDK1 CDKN1A CGAS PNPT1 NEK4 OPA1 PML ING2 PTEN ARG2 NAMPT LIMS1 ID2 VASH1 SOD1 MME PDCD4 CHEK1 MAPK14 MORC3 KRAS KIR2DL4
GO_POSITIVE_REGULATION_OF_DENDRITIC_SPINE_MORPHOGENESIS	0.0822622	0.291691	0.252961	0.439554	1.40513	18	ARMCX5-GPRASP2 OPA1 DHX36 ACTR2 DNM1L TIAM1 ITPKA CAPRIN1 PAFAH1B1
GO_MEMBRANE_REPOLARIZATION_DURING_VENTRICULAR_CARDIAC_MUSCLE_CELL_ACTION_POTENTIAL	0.0825243	0.2924	0.245042	0.543546	1.42237	10	KCNH2 KCNE1B KCNE3 DLG1 KCND3 KCNE1 KCNE5
GO_ESTABLISHMENT_OF_PROTEIN_LOCALIZATION_TO_PLASMA_MEMBRANE	0.083045	0.293844	0.294067	0.305693	1.30375	58	OPTN ZDHHC2 RAB11A RAB8A RAB10 VAMP5 VAMP3 BLZF1 NSF VAMP7 KIF13A GOLPH3 GOLGA4 VPS35 ACSL3 RAB31
GO_GLUCOCORTICOID_METABOLIC_PROCESS	0.0830565	0.293844	0.199915	-0.49881	-1.41886	17	CACNA1H HSD11B1 DGKQ MECP2 H6PD DKK3
GO_CELLULAR_RESPONSE_TO_OXYGEN_RADICAL	0.0835443	0.294489	0.248911	0.42213	1.42884	21	GCH1 PRDX2 PRDX1 CD36 NFE2L2 SOD2 SOD1
GO_EYE_PHOTORECEPTOR_CELL_DIFFERENTIATION	0.0834646	0.294489	0.193813	-0.431838	-1.37356	25	RDH13 SOX8 BBS4 FSCN2 TUG1 NAGLU SDK2 PDE6C
GO_INFLAMMATORY_CELL_APOPTOTIC_PROCESS	0.0835443	0.294489	0.248911	0.424853	1.43806	21	CTSL IRF7 ANXA1 SLC7A11 PIK3CB MEF2C NOD2 ZMPSTE24 CCR5 SIRT1
GO_REGULATION_OF_CIRCADIAN_SLEEP_WAKE_CYCLE	0.0833333	0.294489	0.202072	-0.565762	-1.4523	11	ADORA2A NR1D1 KCNA2 PTGDS
GO_T_CELL_CHEMOTAXIS	0.0835509	0.294489	0.252961	0.405024	1.38714	22	CXCL10 CXCL11 PIK3CG WNK1 ADAM17 SLC12A2 ADAM10 CCR2
GO_INTERLEUKIN_4_PRODUCTION	0.083815	0.294979	0.266351	0.356575	1.32866	31	CD86 HAVCR2 HLA-DRB1 LGALS9 NDFIP1 HLA-E SLC7A5 TNFSF4 SASH3 IRF4 NLRP3 PRKCZ ZP3 RARA
GO_POTASSIUM_ION_IMPORT_ACROSS_PLASMA_MEMBRANE	0.083815	0.294979	0.266351	0.355818	1.32584	31	ATP1B3 ATP1B2 KCNH2 SLC12A8 SLC12A3 ATP1B1 KCNJ10 WNK1
GO_HISTAMINE_TRANSPORT	0.0845411	0.297137	0.24134	0.537509	1.46366	11	SNAP23 BTK VAMP7 SNX4 LYN
GO_REGULATION_OF_NEURON_PROJECTION_DEVELOPMENT	0.0845542	0.297137	0.287805	0.200217	1.14853	419	SCARB2 PPP2R5B XK KEL NEDD4L KLF4 PTPRO KNDC1 RAB11A CAMK1 SNX3 ATP1B2 TRAK2 PLAA FBXO7 SEMA7A FKBP1B NEURL1 ARF6 ARMCX5-GPRASP2 BMPR2 LIMK1 YWHAH OPA1 SHTN1 CDC20 EPHB2 HGF TMEM30A ARSB OLFM1 CUX1 HDAC2 VLDLR ENC1 MOV10 DPYSL2 NIN ITSN1 PDLIM5 CARM1 PTEN VAMP7 PMP22 SETX CPNE6 CTSZ ALKAL2 HECW2 SFRP2 WASHC5 CPEB3 C21orf91 SKIL SCN1B DHX36 ACTR2 RAP1A NFE2L2 SCARF1 LRRK2 FMR1 GOLGA4 CDK5 NPTN PAK…
GO_NADPH_REGENERATION	0.0848329	0.297727	0.248911	0.435627	1.39258	18	IDH1 RPIA PGM2 DERA
GO_REGULATION_OF_NATURAL_KILLER_CELL_MEDIATED_IMMUNITY	0.0848485	0.297727	0.271289	0.336719	1.32753	40	SERPINB9 HAVCR2 PIK3R6 LGALS9 HLA-E HLA-B LILRB1 AP1G1 KIR2DL4 NECTIN2 LEP IL12A CD226 RASGRP1 IL18RAP CRK
GO_RETROGRADE_TRANSPORT_ENDOSOME_TO_GOLGI	0.0849421	0.297834	0.30775	0.269899	1.25282	89	VTI1B SLC66A2 SNX3 SNX2 VPS26A UBE2O SNX6 RAB6A VAMP3 ARL1 TBC1D23 EVI5 EHD3 GCC2 LRRK2 ANKFY1 SNX12 RAB6B SNX5 VPS35 VTI1A
GO_AORTA_MORPHOGENESIS	0.0854271	0.298868	0.245042	0.423822	1.41404	20	HES1 NPRL3 MYLK ACVRL1 RBPJ TBX1 EFNB2 LRP1 PDGFRB
GO_CD4_POSITIVE_ALPHA_BETA_T_CELL_CYTOKINE_PRODUCTION	0.0854271	0.298868	0.245042	0.423812	1.41401	20	RSAD2 ARG1 IL18R1 STARD7 CD55 IL12A IL18RAP NLRP3 PRKCZ DENND1B
GO_EMBRYONIC_HEMOPOIESIS	0.0854271	0.298868	0.245042	0.418703	1.39696	20	GATA1 TAL1 PBX1 HIF1A
GO_POSITIVE_REGULATION_OF_FIBROBLAST_MIGRATION	0.0859189	0.300366	0.237794	0.47924	1.42447	14	DMTN ITGB1 PRKCE PAK1 PTK2 THBS1 BAG4
GO_REGULATION_OF_MEMBRANE_PROTEIN_ECTODOMAIN_PROTEOLYSIS	0.0861619	0.300992	0.248911	0.402217	1.37753	22	NRDC ROCK1 ADAM9 IL10 TIMP1 FURIN ADRA2A PACSIN3
GO_REGULATION_OF_MODIFICATION_OF_SYNAPTIC_STRUCTURE	0.0865385	0.30186	0.237794	0.51386	1.44152	12	CDC42 ITSN1 CHMP2B TIAM1 CYFIP1
GO_SPHINGOMYELIN_METABOLIC_PROCESS	0.0865385	0.30186	0.237794	0.511422	1.43469	12	SMPD3 SPTLC2 SGMS1 SGMS2 SPTLC1 SAMD8
GO_POSITIVE_REGULATION_OF_RECEPTOR_MEDIATED_ENDOCYTOSIS	0.0869565	0.303095	0.271289	0.334623	1.3256	41	CLU DAB2 SGIP1 ANXA2 HIP1 EGF PPT1 CCL19 FMR1 ARRB1 SCYL2 RAB21 TBC1D5 AP2A1 SERPINE1
GO_SEMAPHORIN_PLEXIN_SIGNALING_PATHWAY_INVOLVED_IN_NEURON_PROJECTION_GUIDANCE	0.0870307	0.303129	0.197822	-0.546733	-1.4275	12	PLXNB1 PLXNA2 PLXNA3 PLXNA1 PLXNA4
GO_MYELOID_DENDRITIC_CELL_ACTIVATION	0.0871935	0.303248	0.252961	0.381085	1.34012	25	BATF2 HAVCR2 CLEC4D STARD7 BATF3 IL10 RBPJ
GO_POSITIVE_REGULATION_OF_INTERLEUKIN_2_PRODUCTION	0.0871935	0.303248	0.252961	0.380951	1.33965	25	CD86 RIPK2 ANXA1 PDE4D PTPRC PDE4B MAP3K7 CD80 CCR2 SASH3 IRF4 GLMN
GO_CELLULAR_RESPONSE_TO_ESTRADIOL_STIMULUS	0.0881543	0.305463	0.252961	0.361356	1.32763	29	FAM210B ZNF703 CCNA2 DDX18 IL10 KIF18A NCOA3 NRIP1
GO_MOTOR_NEURON_AXON_GUIDANCE	0.088	0.305463	0.190023	-0.442695	-1.37461	23	NOG PLXNA3 LHX4 KIF5C PLXNA4 RNF165 NTN5 RHOH
GO_NECROTIC_CELL_DEATH	0.0881356	0.305463	0.282013	0.319029	1.32757	50	YBX3 TMEM123 ZBP1 FAS BIRC2 TLR3 IPMK TLR4 MAP3K5 CYLD DNM1L CD14 PELI1 CAV1
GO_RESPONSE_TO_GAMMA_RADIATION	0.0881356	0.305463	0.282013	0.315991	1.31236	49	CXCL10 BCL2L1 CDKN1A GPX1 POLB PML PTPRC RAD51 XRCC5 TSPYL5 LIG4 BAK1 ZMPSTE24 PRKAA1
GO_RESPONSE_TO_PROGESTERONE	0.0880682	0.305463	0.257206	0.343736	1.3345	35	SRC OXTR ACOD1 TYMS TXNIP CAV1 WBP2 NCOA2 UBE3A NCOA1 THBS1 FOSL1 CD38
GO_CELLULAR_RESPONSE_TO_CADMIUM_ION	0.0883978	0.305821	0.252961	0.358689	1.33169	30	MT2A HMOX1 CHUK UBE2D3 CYBB SUMO1 SOD1 AKR1C3 NCF1 MMP9 MAPK9
GO_REGULATION_OF_MITOCHONDRIAL_MEMBRANE_POTENTIAL	0.0883392	0.305821	0.287857	0.285839	1.25683	68	BNIP3L IFI6 UBB BCL2L1 SRC PANK2 PINK1 OPRD1 CLIC1 LRRK2 GCLC SOD1 ARL6IP5 PPP2R3C GOT1
GO_RESPONSE_TO_HYDROPEROXIDE	0.0884521	0.305821	0.237794	0.470825	1.43043	15	GPX1 JAK2 OXR1 CD36 CHUK DAPK1 AIF1
GO_BEHAVIOR	0.0885298	0.305866	0.287805	0.197606	1.1357	420	IDO1 TMOD1 DDO GRID1 NTAN1 TAL1 OXTR ATP1B2 ANKH HEXB CAPN2 ESPN HIF1A TRMT1L HOXA1 JPH4 ARMCX5-GPRASP2 UCHL1 SLC17A7 FEN1 MBD2 SGIP1 EPHB2 VDAC3 MEIS1 GALR2 EPS8 CNP ARF4 HDAC2 VLDLR MBD5 CASP3 PAIP2 OXR1 RMI1 PRKAR2B ARRDC3 SLC7A11 PTEN CREB1 OPRD1 ID2 SHISA7 CX3CR1 PPT1 KCNJ10 CPEB3 NRXN2 CASR NRGN SLC6A4 EIF4EBP2 ACTR2 ITGB1 CLDN5 PSAP SLC16A1 AMFR PEX13 LRRK2 PICALM CDK5 PRKCE NPTN SYT11 RIN…
GO_BONE_MINERALIZATION	0.0888031	0.306585	0.300682	0.268842	1.24792	89	GATA1 ISG15 BMP2K WNT11 SMPD3 ANKH ALOX15 HIF1A BMPR2 MINPP1 SLC24A3 ANO6 SGMS2 NBR1 SNX10 KLF10 FGFR3 CCR1 FGFR2 SBDS
GO_CELLULAR_RESPONSE_TO_HYDROGEN_PEROXIDE	0.0888889	0.306617	0.294067	0.272021	1.25841	86	KLF4 CDK1 SRC SMPD3 MYB ARG1 HGF ANXA1 AQP1 HDAC2 PINK1 MAP3K5 SETX PSAP NFE2L2 LRRK2 IL10 AXL CST3 PDCD10 OSER1 FOXO3 CYP1B1 PAX2 PYCR1 STK26 IMPACT TXN PRKAA1 NR4A3
GO_REGULATION_OF_DEFENSE_RESPONSE_TO_BACTERIUM	0.0889423	0.306617	0.234393	0.507812	1.42456	12	HAVCR2 ARG2 SYT11 F2RL1 SIGLEC16
GO_MATURE_B_CELL_DIFFERENTIATION	0.0899183	0.309755	0.248911	0.377662	1.32808	25	PLCL2 C17orf99 SLAMF8 LFNG DOCK11 POU2F2
GO_NEGATIVE_REGULATION_OF_ENDOPLASMIC_RETICULUM_STRESS_INDUCED_INTRINSIC_APOPTOTIC_SIGNALING_PATHWAY	0.09	0.30981	0.237794	0.449275	1.42451	17	BCL2L1 OPA1 GRINA LRRK2 PTPN1
GO_RIBONUCLEOPROTEIN_COMPLEX_BIOGENESIS	0.0905077	0.311331	0.153159	-0.24106	-1.18544	438	NSUN5P2 RRP7BP NLE1 NOP53 NOP2 TSC1 RPL10 RPL10A RBFA NSUN5P1 RPL7A DDX47 RPL23A EXOSC6 RPS5 EIF2D RPS19 SFSWAP PPAN RPS16 EIF3F RPSA MYBBP1A LTO1 DDX39B RPS28 DDX17 SRSF5 EIF3L RPL13A MTERF4 RPLP0 WDR55 LUC7L MDN1 RPL3 RPL14 FBL RPS6 RPS8 URB1 RPL5 RPS2 PRPF3 NPM3 KRI1 DDX51 TFB1M CELF1 RBM5 EIF4B RPS21 SF1 EXOSC8 RPUSD4 IMP3 RBIS DDX56 RPS17 TARBP2 RPL38 MRTO4 RBMX IMP4 RPS14 CELF2 GEMIN8 RPS15…
GO_G0_TO_G1_TRANSITION	0.090625	0.311507	0.266351	0.322448	1.29576	43	PPP2R5B FOXO4 RRM2 MAX RBBP8 TFDP1 SUZ12 EPC1 RNF2 APAF1 CHEK1 RAD51 E2F1 CBX3 RYBP
GO_REGULATION_OF_CARBOHYDRATE_METABOLIC_PROCESS	0.0906948	0.31152	0.287805	0.224293	1.1797	179	SCARB2 PDK4 SNCA SLC4A1 KAT2B ADIPOR1 NLN FBP1 SRC SMPD3 HIF1A GCKR PFKFB1 ERFE SLC2A6 PRKAG2 TFF3 SORBS1 EGF RANBP2 ENTPD5 ARNT PRKCE PLEK PPP1R3B ACACB PPP1CB PPARA SIK1 C1QTNF12 ARPP19 PPP4R3B NCOA2 EIF6 PRKAG1 NUP37 P2RY1 AP2A1 NUP54 TPR SEH1L LEP ZMPSTE24 LEPR NUP58 PRKAA1 CD244 USP7 INPP5K P2RY6 GSK3A PMAIP1 NUP133 NCOR1 NUP62 PDK3 NFE2L1 CLTC SIRT1 NUP88 NUP93 GSK3B NDC1
GO_INTERLEUKIN_12_PRODUCTION	0.0909091	0.311802	0.276501	0.310057	1.30069	52	IDO1 SCIMP RIPK2 LGALS9 TLR3 CD36 TLR4 HLA-B CCL19 LILRB1 IL10 MAPK14 TNFSF4 ACP5 PIBF1 THBS1 LEP
GO_MODULATION_BY_VIRUS_OF_HOST_PROCESS	0.0909091	0.311802	0.245042	0.371777	1.32893	27	EIF2AK2 BCL2L1 KPNB1 KPNA4 CD209 KPNA3
GO_INSULIN_LIKE_GROWTH_FACTOR_RECEPTOR_SIGNALING_PATHWAY	0.0913386	0.313047	0.184706	-0.427879	-1.36097	25	GIGYF1 IGF1R IGFBP2 CILP MYORG TSC2 WNT1 TRIM72 NKX3-1
GO_COLLECTING_DUCT_DEVELOPMENT	0.0915254	0.313232	0.191892	-0.57541	-1.43874	10	PKD1 WNT7B NOTCH1 AKR1B1 DLG5
GO_REGULATION_OF_MACROPHAGE_ACTIVATION	0.0914634	0.313232	0.261664	0.316755	1.28891	44	GPR137B HAVCR2 PLA2G4A TLR4 CTSC LRRK2 SYT11 IL10 PTPRC PJA2 CD74 LDLR THBS1 IL1RL1
GO_POSITIVE_REGULATION_OF_G1_S_TRANSITION_OF_MITOTIC_CELL_CYCLE	0.091954	0.314243	0.252961	0.34916	1.34204	34	CDC6 TFDP1 PLRG1 UBE2E2 RDX ANXA1 CDC45 CUL4B KCNA5 ADAM17 AIF1 CUL4A
GO_RESPONSE_TO_ARSENIC_CONTAINING_SUBSTANCE	0.091954	0.314243	0.252961	0.34175	1.28537	32	ATF3 FECH CDKN1A HMOX1 PTEN DHX36 GCLC CPEB2
GO_PYRIMIDINE_RIBONUCLEOTIDE_METABOLIC_PROCESS	0.092257	0.31505	0.188204	-0.449163	-1.35462	21	DHODH UCKL1 CAD UCK2 CTPS1 NME3 ENTPD4 NME6 AK5 UMPS CTPS2
GO_REGULATION_OF_MYOBLAST_FUSION	0.092545	0.315805	0.237794	0.432441	1.38239	18	CXCL10 CAPN2 CXCL9 SCGB3A1 MAPK14 EHD1
GO_NEGATIVE_REGULATION_OF_AXON_GUIDANCE	0.0927152	0.316157	0.188204	-0.459264	-1.36284	20	SEMA4C SEMA6C PLXNA3 SEMA4G SEMA6B SEMA6A
GO_SIGNALING_RECEPTOR_LIGAND_PRECURSOR_PROCESSING	0.0928962	0.316545	0.245042	0.382205	1.33766	24	CTSL BACE2 PCSK6 CTSZ PCSK1N MME ATP6AP2 CTSG FURIN
GO_RESPONSE_TO_LEAD_ION	0.0929648	0.31655	0.234393	0.413626	1.38002	20	FECH CAT SPARC PPP2CA PPP2CB
GO_NEUROTRANSMITTER_RECEPTOR_LOCALIZATION_TO_POSTSYNAPTIC_SPECIALIZATION_MEMBRANE	0.0930788	0.31671	0.227987	0.469241	1.39475	14	CACNG8 RAP1A IQSEC2 GPC4 ADAM10 CACNG4 PRKCZ DLG1
GO_REGULATION_OF_BONE_REMODELING	0.0935673	0.318142	0.252961	0.33199	1.31628	39	PDK4 CA2 GPR137B SRC UBASH3B CSF1R
GO_CELL_MIGRATION_INVOLVED_IN_SPROUTING_ANGIOGENESIS	0.09375	0.318534	0.261664	0.313702	1.28245	45	NR4A1 PIK3R3 KLF4 HMOX1 SPRED1 MIA3 ANXA1 ITGB1 PDCD10 FGF2 EFNB2 PIK3C2A THBS1 NRP1
GO_NEGATIVE_REGULATION_OF_DNA_DAMAGE_RESPONSE_SIGNAL_TRANSDUCTION_BY_P53_CLASS_MEDIATOR	0.0942029	0.319612	0.227987	0.533246	1.45205	11	DYRK3 PSMD10 CD74 YJU2 CD44 SIRT1 DYRK1A
GO_NEGATIVE_REGULATION_OF_VIRAL_INDUCED_CYTOPLASMIC_PATTERN_RECOGNITION_RECEPTOR_SIGNALING_PATHWAY	0.0942029	0.319612	0.227987	0.532108	1.44895	11	RIOK3 DHX58 GPATCH3
GO_PIGMENT_BIOSYNTHETIC_PROCESS	0.0942761	0.319631	0.271289	0.314722	1.31229	51	SLC25A39 FECH SRRD HMBS ALAS2 PGRMC1 UROD SLC7A11 IREB2 APPL1 MYO5A
GO_REGULATION_OF_FATTY_ACID_BIOSYNTHETIC_PROCESS	0.0948276	0.321039	0.248911	0.346311	1.33109	34	PDK4 ADIPOR1 INSIG1 PRKAG2 ANXA1 LPGAT1 INSIG2 EIF6 PIBF1 CD74 ELOVL5 ERLIN1
GO_RNA_CAPPING	0.0948276	0.321039	0.248911	0.348794	1.34063	34	CDK7 CMTR1 POLR2J GTF2F2 TGS1 POLR2B CCNH RAMAC NCBP1
GO_DEFINITIVE_HEMOPOIESIS	0.0954774	0.321743	0.231127	0.408241	1.36206	20	GATA1 TAL1 LYL1 ADAR MEIS1
GO_FIBROBLAST_APOPTOTIC_PROCESS	0.0954774	0.321743	0.231127	0.410301	1.36893	20	STK17B CUL3 PIK3CG PIK3CA GAS6 CFDP1 API5 STK17A BAK1
GO_NEGATIVE_REGULATION_OF_PHAGOCYTOSIS	0.0957179	0.321743	0.231127	0.427967	1.40155	19	SNX3 ATG3 PTEN SYT11 APPL1 ATG5 PRTN3 CD300LF CSK HMGB1 PIP4P2
GO_POSITIVE_REGULATION_OF_CELLULAR_EXTRAVASATION	0.0957179	0.321743	0.231127	0.424538	1.39032	19	XG ITGA4 PLVAP SELP CD99 FUT4 CCR2 ELANE PDGFD ICAM1
GO_PROTEIN_LOCALIZATION_TO_MITOCHONDRION	0.0952381	0.321743	0.30775	0.237748	1.21076	139	BNIP3L DNAJA1 HSP90AA1 FBXO7 TFDP1 RHOU FIS1 YWHAH HSPA4 ABLIM3 SH3GLB1 PINK1 YWHAZ HK1 TIMM23 UBE2D3 DNAJC15 NDUFA13 LRRK2 FZD5 LEPROT TOMM70 TIMM10 DNM1L YWHAB YWHAE AP3B1 GZMB PARL E2F1 GDAP1 MAIP1 ATG13 YWHAQ BAG4 YWHAG SIAH3 PRKAA1 TIMM17A HSPA1L GSK3A PMAIP1 PPP3R1 LMAN1
GO_REGULATION_OF_NUCLEOBASE_CONTAINING_COMPOUND_TRANSPORT	0.0951157	0.321743	0.234393	0.430844	1.37729	18	RBM27 IWS1 THOC2 RIOK2 SETD2 TPR DHX9 KHDRBS1 RIPK1 CPSF6
GO_SPLEEN_DEVELOPMENT	0.0953678	0.321743	0.24134	0.37363	1.3139	25	EPB42 PBX1 POLB SLC40A1 RC3H2 PPP2R3C ADAM17
GO_SUBSTRATE_DEPENDENT_CELL_MIGRATION	0.0956284	0.321743	0.24134	0.379754	1.32908	24	SHTN1 CD2AP ATP5F1B P2RY12 NCK1 PTPRC NRP1 SDCBP CTTN STK4
GO_TISSUE_REMODELING	0.0956522	0.321743	0.30775	0.241259	1.19667	124	PDK4 TGM2 CA2 GPR137B SRC CELA1 UBASH3B MITF ARG1 HIF1A BMPR2 CSF1R LIPA ROCK2 SNX10 ROCK1 IL15 LIF AXL CST3 ACVRL1 EPAS1 ITGB3 CAV1 ATG5 RBPJ TIMP1 FOXC1 MEF2C ACP5 GPNMB CCR2 BAK1 LEP PPP3CA LEPR THBS4
GO_VERY_LONG_CHAIN_FATTY_ACID_METABOLIC_PROCESS	0.0953757	0.321743	0.248911	0.348802	1.2997	31	HSD17B4 ACSBG1 CYP4F2 ACSL6 HACD1 ELOVL3 HACD4 CYP4F12 ELOVL7
GO_AXONAL_TRANSPORT	0.0962199	0.3232	0.271289	0.303169	1.28626	56	DST TRAK2 KIF4A HIF1A UCHL1 ACTR10 OPA1 KIF5B ARL8B SPAST BLOC1S6 RAB21 SOD1 AP3B1 BLOC1S2 RAB27B KIF1B ARL8A MAP1A AP3M1 DTNBP1 KIF1C FBXW11
GO_PROTEIN_DEPOLYMERIZATION	0.0965251	0.323995	0.287857	0.256915	1.2307	102	TMOD1 TPX2 SPTA1 DMTN SPTB KIF18B MTPN RDX EPS8 TMOD3 VPS4B DNAJC6 CAPZA1 KIF2A SPAST LMOD1 VIL1 PLEK CAPZA2 CKAP2 SWAP70 KIF18A STMN1 F2RL1 MAP1A TAOK1 ADD2 SEMA5A MID1 DSTN CAPG CCSAP HSPA8 CLASP2 ADD3 WDR1 KIF2C ADD1 CAPZB TWF2 MICAL2 LIMA1
GO_INTERLEUKIN_8_PRODUCTION	0.0967742	0.324139	0.276501	0.277266	1.2623	76	DDX58 KLF4 TLR7 LGALS9 ANXA1 TLR3 TLR4 RAB1A BCL10 MYD88 TLR1 CD58 ARRB1 PTPN22 IL10 PTPRC CD14 CD74 F2RL1 NOD2 SERPINE1 LEP CD244 LAMTOR5 FCN1 FFAR2 ELANE NOD1
GO_REGULATION_OF_CYTOKINESIS	0.0967742	0.324139	0.276501	0.27762	1.26392	76	AURKA CDC6 BCL2L1 RAB11A KIF23 E2F8 CDC42 PIK3C3 SH3GLB1 CUL3 PRPF40A KIF13A SPAST CETN2 KIF20B PRKCE CDC14B CALM2
GO_RNA_METHYLATION	0.0967302	0.324139	0.165657	-0.322478	-1.29508	83	NSUN5P2 GTPBP3 NOP2 METTL3 NSUN5P1 MTERF4 NSUN6 FBL TRMT1 TFB1M TARBP1 TRMT2B TRMT44 RNMT TRMT10B METTL2B BUD23 NSUN5 TRMT2A NSUN4 METTL1
GO_GLIAL_CELL_MIGRATION	0.0970874	0.324629	0.261664	0.309558	1.27824	47	CD9 ATP1B2 HEXB CCL2 CSF1 CX3CR1 P2RY12 CDK5 TIAM1 P2RY1 CCR2 RTN4 IDH2 LRP1 MMP14 SRGAP2 SRGAP2C AZU1
GO_HOMOPHILIC_CELL_ADHESION_VIA_PLASMA_MEMBRANE_ADHESION_MOLECULES	0.0971272	0.324629	0.165657	-0.326311	-1.29725	79	ROBO3 CDHR2 PKD1 AMIGO1 PCDH12 FAT2 CDH2 DCHS1 IGSF9B PCDHGA12 CDHR1 TRO PCDH9 CDH24 CDHR3 CELSR3 PCDHGB3 CLSTN3 SDK2 PVR PTPN23 CELSR2 PCDH1 L1CAM CNTN2 NECTIN4 CELSR1 CDH4 NECTIN1 KIRREL3
GO_REGULATION_OF_CILIUM_DEPENDENT_CELL_MOTILITY	0.0971039	0.324629	0.186433	-0.535185	-1.42536	13	BBS4 TAC4 CCR6 GAS2L2 CATSPER1
GO_NEGATIVE_REGULATION_OF_SMOOTH_MUSCLE_CELL_PROLIFERATION	0.0974212	0.325151	0.245042	0.331769	1.30752	37	KLF4 CDKN1A VIPR2 HMOX1 TRIB1 PTEN PTGIR IL15 SOD2 IL10 ANG PDCD4 MEF2C AIF1
GO_RESPONSE_TO_ZINC_ION	0.0974212	0.325151	0.245042	0.332484	1.31034	37	MT2A CA2 ARG1 HAAO PTEN CREB1 SLC30A5 MTF1
GO_POSITIVE_REGULATION_OF_MITOCHONDRION_ORGANIZATION	0.097561	0.325387	0.294067	0.251333	1.22043	112	TNFSF10 OPTN FBXO7 TFDP1 RHOU HIF1A FIS1 YWHAH OPA1 ABLIM3 SH3GLB1 PINK1 YWHAZ UBE2D3 HRK SPIRE1 FZD5 MCU LEPROT VPS35 DNM1L YWHAB YWHAE GZMB BIK E2F1 ATG13 YWHAQ BAK1 PLAUR YWHAG PRKAA1 HSPA1L VPS13C GSK3A PMAIP1 PPP3R1
GO_PROTEIN_PEPTIDYL_PROLYL_ISOMERIZATION	0.0977011	0.325624	0.245042	0.339411	1.30457	34	FKBP8 FKBP1B CWC27 PPIG RANBP2 PPID PPIL4 FKBP7 PPIB FKBP4 PTPA
GO_ANIMAL_ORGAN_REGENERATION	0.0979021	0.325872	0.271289	0.29023	1.26011	63	AURKA CDK1 CDKN1A PFKFB1 UPF2 HMOX1 PNPT1 HGF TYMS CCNA2 RAP1A GAS6 IL10 AXL
GO_POSITIVE_REGULATION_OF_DNA_TEMPLATED_TRANSCRIPTION_INITIATION	0.0979827	0.325872	0.245042	0.347283	1.3214	33	PSMC2 MITF CREB1 SETX GTF2B DHX36 MED4 MED13 PSMC3 CAND1 XPA FOSL1 PSMC6 PSMC4 MED16 BCLAF1
GO_PROTEIN_K48_LINKED_DEUBIQUITINATION	0.0979827	0.325872	0.245042	0.34734	1.32162	33	USP25 YOD1 VCPIP1 USP8 CYLD MINDY2 USP33 USP15 OTUD4 USP9X USP7 USP27X USP34 OTUB2 ATXN3 TNFAIP3 DESI2 MINDY3
GO_MITOTIC_CYTOKINETIC_PROCESS	0.0981432	0.325946	0.234393	0.387017	1.33542	23	CHMP5 KLHDC8B CHMP2B VPS4B KIF20B CHMP3 KIF20A ARF1 NUP62 CHMP1A CHMP2A CHMP4B PDCD6IP CHMP6 MITD1
GO_POSITIVE_REGULATION_OF_TUMOR_NECROSIS_FACTOR_BIOSYNTHETIC_PROCESS	0.0981432	0.325946	0.234393	0.38746	1.33695	23	JAK2 TLR4 TNFRSF8 CYBB TLR1 THBS1 CCR2 AZU1
GO_REGULATION_OF_SYNCYTIUM_FORMATION_BY_PLASMA_MEMBRANE_FUSION	0.0983607	0.326438	0.237794	0.377932	1.32271	24	CXCL10 CAMK1 CAPN2 CXCL9 SCGB3A1 ADAM9 MAPK14
GO_PROTEIN_AUTOPHOSPHORYLATION	0.0984402	0.326472	0.287805	0.219327	1.18288	216	PPP2R5B EIF2AK2 AURKA NBN EIF2AK1 VRK2 MARK3 SRC JAK2 PIM1 TEC STK17B PPP2R5A BTK TYRO3 CSF1R EIF2S1 PINK1 SLK MOB1B BMX RAP2B PDGFC FGFR3 LRRK2 PPP2R5C TRIM24 CDK5 PAK1 RAD50 CALM2 RIOK2 GFRA2 UHMK1 PAK2 FGFR2 PTPRC PPP2R5E SIK1 NEK2 PDGFA RAP2C DAPK1 CAV1 TNIK TAOK3 STK24 GPNMB PTK2 LYN
GO_POLYAMINE_BIOSYNTHETIC_PROCESS	0.0987952	0.32742	0.222056	0.485054	1.40309	13	SMOX OAZ1 SAT1 ODC1 AZIN1 SMS
GO_EXTRACELLULAR_MATRIX_ASSEMBLY	0.0990854	0.32796	0.173748	-0.40109	-1.34241	31	MYH11 LTBP3 FBLN5 GPM6B NTN4 NOTCH1 LAMB2 QSOX1 CLASP1 HAS1 SMAD3 LAMB1 PHLDB1 MFAP4 PXDN TNXB LAMB3
GO_PHAGOSOME_MATURATION	0.0993789	0.32796	0.252961	0.326108	1.29187	41	RAB38 SLAMF8 ATP6V1E1 MCOLN1 RAB39A ATP6V1D SYT11 ATP6V1C1 RAB14 RAB31 ATP6V1B2 ATP6V1H RAB20 RAB7A SPG11 ATP6V1G1 ATP6V1A ATP6V0A2 RAB34 CORO1A ATP6V0E1 ATP6V0D1
GO_PIGMENT_ACCUMULATION	0.0995146	0.32796	0.222056	0.529594	1.38586	10	RAB38 BLOC1S6 AP1G1 ANKRD27 BLOC1S5
GO_PIGMENT_GRANULE_MATURATION	0.0995146	0.32796	0.222056	0.529594	1.38586	10	RAB38 BLOC1S6 AP1G1 ANKRD27 BLOC1S5
GO_POSITIVE_REGULATION_OF_CYSTEINE_TYPE_ENDOPEPTIDASE_ACTIVITY	0.0991379	0.32796	0.300682	0.234806	1.18604	131	TNFSF10 AIM2 SNCA IFI16 JAK2 BEX3 CASP1 RIPK2 FIS1 BCL2L13 LGALS9 FAS PML HIP1 ANP32B DAP MAP3K5 BCL10 TNFSF15 NDUFA13 ARRB1 CTSH ARL6IP5 APAF1 SENP1 UACA DAPK1
GO_REGULATION_OF_CELL_ADHESION_MEDIATED_BY_INTEGRIN	0.0993789	0.32796	0.252961	0.326526	1.29352	41	TESC PIK3CG SFRP2 P2RY12 WNK1 IFT74 ADAM9 LIF SWAP70 NCKAP1L PTK2 LYN CYP1B1 SERPINE1 FERMT3 PTPN11 LPXN CRK NEXMIF
GO_RESPONSE_TO_FLUID_SHEAR_STRESS	0.0991736	0.32796	0.237794	0.358508	1.31717	29	CA2 KLF4 SRC NFE2L2 MTSS1 ADAM9 MEF2C ABCA1 PDGFRB SMAD6 SMAD7
GO_SODIUM_ION_TRANSPORT	0.0992556	0.32796	0.155242	-0.274435	-1.22973	167	SLC5A10 SLC9A5 SLC5A5 SCNN1D SLC13A5 SCN3A CACNA1H SLC4A5 SLC17A3 SCN5A TPCN1 SLC6A3 SLC41A1 SCN4A WNK3 KLHL3 SLC22A5 FXYD7 SLC5A6 HCN3 CACNA1I SLC9A8 WNK4 ASIC3 SLC38A11 DMPK SLC23A2 TRPM5 MLLT6 SLC24A1 MFSD4B SLC13A3 SLC6A13 TRPM4 SLC23A1 PRSS8 SLC9A3 SNTA1 WNK2 SERPINE2 SLC34A3 SLC9A7 NETO1 CNNM4 SCN9A SLC6A6 RANGRF PER1 PKD2L1 SLC20A2 FXYD2 ASIC1 DNM2
GO_FEMALE_MEIOTIC_NUCLEAR_DIVISION	0.1	0.3291	0.231127	0.368638	1.31684	26	AURKA UBB TOP2A WASHC5 SPIRE1 MARF1 PRKAR1A
GO_NEPHRON_TUBULE_FORMATION	0.1	0.3291	0.183024	-0.567581	-1.41916	10	NOG SOX8 GREM1
GO_GLAND_DEVELOPMENT	0.100392	0.33016	0.287805	0.202143	1.14832	331	OAS2 HES1 AURKA TGM2 PBX1 SLC29A1 PRDX2 GPX1 WNT11 SRC JAK2 OXTR CELA1 NEURL1 ZNF703 ARG1 HIF1A ARF6 UPF2 CCNB2 HMOX1 PNPT1 E2F8 CDC42 POLB CYP7B1 HGF ANXA1 CSF1R TYMS PML MAFB PTEN SRP54 CUL3 CREB1 EGF CSF1 TGFBR1 HESX1 ID2 HMGCS1 TFCP2L1 PCK2 PIK3CA RAP1A PSAP RB1CC1 CDH1 NOTCH4 SMAD2 TWSG1
GO_REGULATION_OF_MYELOID_LEUKOCYTE_MEDIATED_IMMUNITY	0.100694	0.330923	0.266351	0.303311	1.28274	55	DDX58 ARG1 HMOX1 LGALS9 BTK DDX1 VAMP7 HLA-E SNX4 DHX36
GO_POLYSACCHARIDE_CATABOLIC_PROCESS	0.100796	0.331026	0.231127	0.38515	1.32898	23	AOAH PHKB PGM2 RB1CC1 PPP1R3B PPP1CB PGM2L1
GO_CELLULAR_EXTRAVASATION	0.101399	0.33185	0.266351	0.295698	1.27384	61	XG SELL CCL2 GCNT1 ITGA4 PLVAP CX3CR1 PIK3CG SELP CD99 GOLPH3 ROCK1 ITGB1 FUT4 ITGA1 PRTN3 ADD2 CCR2 LEP SELPLG ELANE AZU1 CRK CCL25
GO_MORPHOGENESIS_OF_EMBRYONIC_EPITHELIUM	0.101299	0.33185	0.157403	-0.300332	-1.27972	116	TEAD2 SEMA4C WNT2B TCTN1 TSC1 NODAL IFT172 NOG GDF7 KAT2A LAMA5 FZD6 COBL SOX8 BBS4 WNT7B RDH10 GREM1 LRP6 RPS7 IFT122 CC2D2A SKI KDF1 SALL4 FUZ
GO_NATURAL_KILLER_CELL_DIFFERENTIATION	0.101266	0.33185	0.224966	0.403975	1.36739	21	TYRO3 ID2 IL15 GAS6 AXL PTPRC SP3 RASGRP1 RABL3 PGLYRP1 TOX
GO_SOMATIC_DIVERSIFICATION_OF_IMMUNOGLOBULINS	0.101399	0.33185	0.266351	0.287232	1.25149	64	SAMHD1 NBN POLL EXO1 POLB MSH3 KMT5B NDFIP1 CTNNBL1 EXOSC3 IL10 PMS2 PTPRC SWAP70 TNFSF4 RIF1 XRCC4 LIG4 TCF3
GO_VESICLE_CARGO_LOADING	0.101266	0.33185	0.224966	0.403451	1.36561	21	INSIG1 MIA3 SEC24D RAB1A KIF13A CTAGE1 PICALM TMED10 SEC23A TMED2 SEC24A SAR1A SEC31A
GO_BETA_CATENIN_TCF_COMPLEX_ASSEMBLY	0.101721	0.332604	0.173748	-0.408083	-1.33423	29	KMT2D AXIN2 TCF7L1 BCL9L TRRAP TCF7 PYGO2 DACT1 TLE2 TLE3 LEF1 MEN1 MYC
GO_REGULATION_OF_CELL_DIVISION	0.10177	0.332604	0.300682	0.238374	1.20439	136	YBX1 AURKA TAL1 CDC6 BCL2L1 RAB11A CAT PPBP KIF23 KIF18B E2F8 CDC42 PIK3C3 SH3GLB1 CUL3 PRPF40A TXNIP KIF13A SFRP2 EVI2B SPAST PDGFC CETN2 KIF20B PRKCE CDC14B CALM2 FGFR2 PDGFA NCOA3 KIF20A FGF2 MLLT3 BECN1
GO_DNA_DAMAGE_RESPONSE_SIGNAL_TRANSDUCTION_BY_P53_CLASS_MEDIATOR	0.101961	0.332997	0.282013	0.264475	1.24344	98	SP100 AURKA NBN CDK1 CDKN1A TFDP1 DYRK3 E2F8 SPRED1 PML USP10 CARM1 CNOT8 GADD45A PSMD10 GTSE1 CNOT6 ATRX CNOT4 HIC1 CD74 FOXO3 CNOT6L E2F1
GO_VENTRICULAR_SEPTUM_DEVELOPMENT	0.102113	0.333262	0.266351	0.30805	1.29217	54	HES1 NPRL3 WNT11 BMPR2 XIRP2 PDE2A TGFBR1 ID2 LTBP1 FGFR2 TRIP11 RBPJ FRS2 AP2B1 FZD2 FZD1 TGFBR3 HEYL LMO4 ACVR1 SMAD6 SMAD7 SAV1 RBM15 CPLANE1 HECTD1 TGFBR2
GO_POSITIVE_REGULATION_OF_RESPONSE_TO_ENDOPLASMIC_RETICULUM_STRESS	0.102273	0.333553	0.237794	0.338077	1.31253	35	UBQLN1 TMEM33 SERINC3 BAG6 NFE2L2 PTPN1 NCK1 CAV1 BAK1 UBQLN2 PMAIP1 PIK3R1 NCK2 SIRT1 RNFT1 ATXN3
GO_NEGATIVE_REGULATION_OF_CARDIOCYTE_DIFFERENTIATION	0.1025	0.334064	0.222056	0.437187	1.38618	17	SOX6 PAK1 PPARA RGS2 FRS2
GO_INTRACILIARY_RETROGRADE_TRANSPORT	0.10339	0.336067	0.179782	-0.560708	-1.40198	10	WDR19 IFT140 IFT43 IFT122
GO_NEUTRAL_AMINO_ACID_TRANSPORT	0.103448	0.336067	0.237794	0.336765	1.26662	32	SLC1A5 SLC6A9 SLC38A5 SLC1A4 SLC7A8 SLC7A5 RGS2 NFKBIE SLC6A19 SLC38A9 LEP SLC3A1
GO_REGULATION_OF_HOMOTYPIC_CELL_CELL_ADHESION	0.103542	0.336067	0.231127	0.371547	1.30658	25	CD9 DMTN UBASH3B ZNF703 RDX SH2B3 LYN CCM2L PLAUR LGALS1 F11R ANK3
GO_REGULATION_OF_PROTEIN_DEPOLYMERIZATION	0.103321	0.336067	0.271289	0.282344	1.28787	78	TMOD1 TPX2 SPTA1 DMTN SPTB MTPN RDX EPS8 TMOD3 CAPZA1 SPAST LMOD1 VIL1 PLEK CAPZA2 CKAP2 SWAP70 F2RL1 MAP1A TAOK1 ADD2 SEMA5A MID1 DSTN CAPG
GO_RELEASE_OF_SEQUESTERED_CALCIUM_ION_INTO_CYTOSOL_BY_ENDOPLASMIC_RETICULUM	0.103542	0.336067	0.231127	0.371058	1.30486	25	CLIC2 FKBP1B PDE4D SRI CALM2 RYR2 NOL3 GSTO1 CCR5 TMEM38B
GO_RESPONSE_TO_OXYGEN_GLUCOSE_DEPRIVATION	0.10339	0.336067	0.179782	-0.560396	-1.4012	10	CACNB3 TSC1 BNIP3 AQP3
GO_PLASMA_MEMBRANE_PHOSPHOLIPID_SCRAMBLING	0.103614	0.33607	0.216543	0.483723	1.39924	13	SLC4A1 PLSCR1 PLSCR4 ANO6
GO_POSITIVE_REGULATION_OF_DOUBLE_STRAND_BREAK_REPAIR_VIA_HOMOLOGOUS_RECOMBINATION	0.103741	0.336251	0.179782	-0.549142	-1.40964	11	MRNIP MMS19 FUS WRAP53 TIMELESS
GO_BRAIN_MORPHOGENESIS	0.104265	0.337717	0.172324	-0.410553	-1.32987	28	ZNF335 FANCD2 GDF7 FZD6 CDH2 BBS4 OTX1
GO_STEROID_HORMONE_BIOSYNTHETIC_PROCESS	0.104615	0.338618	0.169571	-0.382605	-1.30688	35	HSD17B1 CACNA1H HSD17B14 TSPOAP1 DGKQ HSD17B8
GO_NEGATIVE_REGULATION_OF_EPITHELIAL_CELL_MIGRATION	0.10473	0.338755	0.257206	0.294015	1.25645	57	SP100 ADIPOR1 KLF4 JUP STRAP SPRED1 DNAJA4 PTEN GADD45A DUSP10 VASH1 PDCD10 ACVRL1 SVBP FGF2 MEF2C
GO_FATTY_ACID_DERIVATIVE_BIOSYNTHETIC_PROCESS	0.104869	0.338973	0.271289	0.275764	1.2667	81	FADS1 PTGS1 CBR1 ALOX15 PLA2G4A ACSL5 GGT5 ANXA1 ACSL4 PPT1 ACSBG1 PTGES3 FAR1 ACSL6 HACD1 ELOVL3 SCD5 ACSL3 ELOVL7 PNPLA8 PIBF1 CD74 GGTLC1 ELOVL5 SLC25A1 HMGCL AKR1C3 CBR4 GGT2 SCD ACAT1 MGST2 ACLY SIRT1
GO_HEART_PROCESS	0.105263	0.339549	0.341793	0.215468	1.14585	194	MYL4 CLIC2 GCH1 NEDD4L ATP1B3 TMIGD3 CACNG6 GPX1 SRC JAK2 ATP1B2 JUP KCNH2 FKBP1B MAP2K6 CDC42 ADORA3 ITPR2 ATP1B1 PIK3CG CACNG8 EHD3 PIK3CA SCN1B PDE4D SUMO1 HBEGF SRI SCN4B TNNI3 SOD1 DNM1L YWHAE CALM2 RGS2 EPAS1 SPX DSC2 CAV1 ATG5 KCNA5 PDE4B PPCS CACNA1D ATP2B1
GO_MYOTUBE_CELL_DEVELOPMENT	0.105263	0.339549	0.224966	0.366202	1.30814	26	XK KEL GPX1 NIBAN2
GO_RESPONSE_TO_CAMP	0.105263	0.339549	0.261664	0.274647	1.24969	75	SDC1 STAT1 DMTN SPARC PFKFB1 BSG PNPT1 BIRC2 AQP1 CARM1 ITPR2 PDE2A PIK3CG DUOX2 RAP1A
GO_NEUROPEPTIDE_SIGNALING_PATHWAY	0.105339	0.339562	0.16318	-0.360389	-1.30642	47	LTB4R2 SORCS3 RXFP4 PROKR2 PNOC PENK AGRP KISS1R POMC NXPH4 NPY6R MCHR1 HCRT TENM1 NMUR1 NTSR1 HCRTR1 SSTR3 CPE NMB CRCP GPR1
GO_NEGATIVE_REGULATION_OF_PROTEIN_MATURATION	0.105691	0.340464	0.227987	0.352336	1.27833	28	BIRC2 CTSZ LRRK2 SNX12 CAST TMEM59 CARD16 NOL3 THBS1 SERPINE1 TMEM98 PRNP XIAP
GO_DRUG_METABOLIC_PROCESS	0.105845	0.340495	0.170932	-0.409014	-1.32489	28	CYP2D6 ABCC2 CYP2D7 CYP2C8 CYP2R1 NR1I2 CAD
GO_POSITIVE_REGULATION_OF_T_HELPER_CELL_DIFFERENTIATION	0.105793	0.340495	0.21925	0.416452	1.36384	19	CD86 MYB RIPK2 ANXA1 CCL19 TNFSF4 CD80 IL12RB1 NLRP3 PRKCZ RARA
GO_NEUROINFLAMMATORY_RESPONSE	0.106007	0.340723	0.261664	0.294909	1.2646	60	SNCA JAK2 TLR7 C1QA CLU BACE2 TLR3 NAMPT CTSC IFNGR1 LRRK2 SYT11 PTPRC
GO_POSITIVE_REGULATION_OF_HORMONE_SECRETION	0.106061	0.340723	0.271289	0.263293	1.23365	92	TFR2 JAK2 MYB HLA-DRB1 TCF7L2 HIF1A ACSL4 KIF5B ITSN1 CREB1 VAMP7 SNX4 TMF1 RAB8B CASR GLUL ARRB1 MCU PRKCE SRI SERP1
GO_NEGATIVE_REGULATION_OF_CELLULAR_AMIDE_METABOLIC_PROCESS	0.106195	0.340922	0.294067	0.232572	1.18856	144	EIF2AK2 YBX1 IGF2BP2 EIF2AK1 CLU SAMD4A XRN1 TYMS EIF2S1 TRIM71 PAIP2 ENC1 MOV10 SHFL ROCK2 CNOT8 HNRNPR CPEB3 FXR1 ROCK1 IREB2 DHX36 EIF4EBP2 NOTCH4 FMR1 SYNCRIP METTL14 IGF2BP3 CPEB2 RGS2 ANG NCL GZMB DAPK1
GO_GLYCOPROTEIN_CATABOLIC_PROCESS	0.106329	0.341121	0.21925	0.399025	1.35063	21	CTSL FBXO6 CELA1 HPSE CST3 STT3B NCCRP1
GO_REGULATION_OF_ADAPTIVE_IMMUNE_RESPONSE	0.106977	0.342966	0.300682	0.22481	1.16641	158	TNFSF13B RSAD2 IRF7 HAVCR2 SAMSN1 C17orf99 ALOX15 RIPK2 PLA2G4A ARG1 BTK ANXA1 CD274 IRF1 KMT5B MR1 IL18R1 NDFIP1 HLA-E RC3H2 DUSP10 HLA-B CCL19 FZD5 IL27 EXOSC3 LILRB1 IL10 PTPRC
GO_REGULATION_OF_CARDIAC_MUSCLE_CONTRACTION	0.107266	0.343661	0.257206	0.291662	1.25303	59	CLIC2 JUP FKBP1B ATP1B1 PIK3CG EHD3 PDE4D SUMO1 SRI TNNI3 CALM2 RGS2 DSC2 CAV1 PDE4B RYR2 AKAP9 PDE5A GSTO1 TMEM38B KCNE3 SMAD7 DLG1 DSP
GO_REGULATION_OF_VASCULATURE_DEVELOPMENT	0.107566	0.344152	0.287805	0.209105	1.14443	266	SP100 KRT1 STAT1 CXCL10 KLF4 RRAS SMAD1 FOXO4 SPARC JUP PIK3R6 CELA1 HIF1A CEMIP2 HMOX1 SPRED1 HGF ANXA1 PML AQP1 TLR3 RIN2 ROCK2 PF4 C3AR1 CCR3 GADD45A CX3CR1 SFRP2 ROCK1 CYBB ITGB1 CLDN5 VASH1 RAP1A GLUL NFE2L2 PDCL3 SOD2 ENPP2 CTSH NIBAN2 GAB1 IL10 PDCD10 PDCD4 ACVRL1 AGGF1 E2F2 FGF2 PRL FOXC1 EFNB2 GPNMB SLC12A2 ADAM10 CYP1B1 MTDH PIK3C2A THBS1 SERPINE1 NRP1 ERAP1 CCR2 HHEX
GO_RETINAL_METABOLIC_PROCESS	0.107509	0.344152	0.176694	-0.538318	-1.40553	12	ALDH8A1 RDH13 DHRS13 RDH10
GO_ADULT_LOCOMOTORY_BEHAVIOR	0.107744	0.344489	0.252961	0.310134	1.29316	51	TMOD1 NTAN1 UCHL1 EPS8 CNP OXR1 OPRD1 ID2 PPT1 KCNJ10
GO_PROTEIN_STABILIZATION	0.107843	0.344572	0.30775	0.225106	1.17171	165	AHSP ATP1B3 CDKN1A ATP1B2 BAG1 PIM1 HSP90AA1 CDK7 CLU SUGT1 TESC PINK1 HIP1 NAPG PTEN CREB1 ATP1B1 PTGES3 GNAQ CREBL2 CCNH BAG6 SUMO1 PDCL3 CCT5 CCT8 STK3 GTSE1 CDC37L1 PLPP3 PDCD10 MORC3 CCT2 PPIB STX12 ATF7IP USP33 BAG4 CTNND1 RTN4 STK4 CCT6A NAA15 USP9X TAF9 FKBPL USP7 LAMP2 HSP90AA4P USP27X UBE2B PIK3R1 CHP1
GO_REGULATION_OF_CAMP_DEPENDENT_PROTEIN_KINASE_ACTIVITY	0.107969	0.344741	0.21925	0.418772	1.3387	18	CXCL10 PRKAG2 PRKAR2B PRKAR1A PRKAG1 PRKAR2A SIRT1 PKIB PRKAR1B
GO_NEGATIVE_REGULATION_OF_NEUROTRANSMITTER_TRANSPORT	0.108173	0.344925	0.2114	0.499524	1.40131	12	SNCA SLC30A1 RAP1A FMR1 SYT11
GO_POSITIVE_REGULATION_OF_CHROMOSOME_SEPARATION	0.108108	0.344925	0.213928	0.455851	1.38494	15	DLGAP5 CDC27 RB1 CUL3 CDC16 CDC23 NSMCE2
GO_NUCLEOSOME_ASSEMBLY	0.108392	0.345388	0.257206	0.285138	1.25167	66	RSF1 NAP1L4 HMGB2 HIRA SMARCA5 ANP32B MIS18BP1 SPTY2D1 HJURP NASP SETSIP CHAF1A NAP1L1 ATRX HAT1 TSPYL5 IPO4
GO_EMBRYONIC_BRAIN_DEVELOPMENT	0.108475	0.345419	0.175204	-0.556833	-1.39229	10	RPL10 RNF112 IFT140 CC2D2A WNT1 MKS1
GO_PROTEIN_LOCALIZATION_TO_CHROMOSOME	0.108614	0.345631	0.266351	0.273206	1.25495	81	TERF2IP CDK1 NDC80 CDCA5 HASPIN WAPL CARM1 RB1 CCT5 CCT8 NIPBL RAD21 ATRX TASOR CCT2 XRCC5 ZW10 SETD2 TNKS2 MCM9 TERF1 POT1 CCT6A GNL3 TPP1 CCT7 MSH2 AURKB CENPQ TINF2 IK RPA2 SLF1 CENPA
GO_PEPTIDE_CROSS_LINKING	0.108861	0.346182	0.216543	0.396497	1.34207	21	KRT1 EPB42 TGM2 ANXA1 SPOCK3 F13A1
GO_NEGATIVE_REGULATION_OF_NEURON_APOPTOTIC_PROCESS	0.108949	0.34623	0.271289	0.247293	1.19201	107	BCL2L1 JAK2 HIF1A ARMCX5-GPRASP2 HMOX1 CCL2 TYRO3 PINK1 OXR1 SNX6 ITSN1 CX3CR1 PPT1 PIK3CA ROCK1 GCLC ARRB1 SOD2 SOD1 IL10 AXL KRAS MEF2C GRIN1 LIG4 CPEB4 NRP1
GO_EXECUTION_PHASE_OF_APOPTOSIS	0.109155	0.34665	0.257206	0.278759	1.25183	73	CASP7 BCL2L1 TOP2A CASP1 HMGB2 DNASE2 CASP3 KPNB1 MTRNR2L10 SHARPIN CASP5 MTRNR2L12 DNM1L PAK2 APAF1 MTRNR2L6 MTRNR2L8 CASP4 STK24 AIFM3 TAOK1 MTRNR2L11 MTRNR2L4 DLC1 MTRNR2L1 FAP RFFL
GO_RECEPTOR_LOCALIZATION_TO_SYNAPSE	0.109375	0.347115	0.24134	0.308945	1.263	45	RAB11A RAB8A KIF5B CACNG8 KIF17 RAP1A IQSEC2 NPTN GPC4 VPS35
GO_NON_RECOMBINATIONAL_REPAIR	0.109489	0.347173	0.261664	0.26565	1.23029	84	PARP9 DTX3L NBN POLL RBBP8 POLB SMCHD1 KMT5B BABAM1 DEK SUMO1 BRCC3 UBE2V2 RAD50 ERCC4 DCLRE1C RIF1 PSMD14 XRCC4 XRCC5 UIMC1 LIG4 UVRAG SMARCAL1 SHLD1 POT1 RNF138 UBE2N PRPF19
GO_POSITIVE_REGULATION_OF_PEPTIDE_HORMONE_SECRETION	0.109541	0.347173	0.257206	0.279047	1.22697	68	TFR2 JAK2 HLA-DRB1 TCF7L2 HIF1A ACSL4 KIF5B ITSN1 RAB8B CASR GLUL ARRB1 MCU PRKCE SRI SERP1 DOC2B C1QTNF12
GO_PROTEIN_LOCALIZATION_TO_CHROMOSOME_CENTROMERIC_REGION	0.109661	0.34732	0.21925	0.389163	1.33282	22	CDK1 NDC80 HASPIN RB1 ZW10 AURKB CENPQ IK CENPA
GO_REGULATION_OF_NATURAL_KILLER_CELL_ACTIVATION	0.109827	0.347612	0.231127	0.339675	1.26569	31	HAVCR2 HLA-E IL15 PTPN22 GAS6 AXL AP1G1 PIBF1 LEP IL12A RASGRP1 TICAM1
GO_POSITIVE_REGULATION_OF_DOUBLE_STRAND_BREAK_REPAIR_VIA_NONHOMOLOGOUS_END_JOINING	0.11	0.347928	0.213928	0.442519	1.36942	16	PARP9 DTX3L SMCHD1 KMT5B
GO_POSITIVE_REGULATION_OF_LEUKOCYTE_APOPTOTIC_PROCESS	0.110526	0.349358	0.21925	0.360972	1.28945	26	IDO1 LGALS9 ANXA1 CD274 PIK3CB IL10 PDCD1 MEF2C LYN
GO_SISTER_CHROMATID_COHESION	0.110727	0.349757	0.252961	0.290251	1.23789	58	BUB1 FEN1 CDC20 MCMBP CDCA5 HASPIN WAPL RB1 BUB1B SMC3 NAA50 PDS5A NIPBL RAD21 ESCO1 PDS5B ATRX STAG2 HORMAD1 STAG1
GO_EPITHELIAL_CELL_MATURATION	0.111111	0.350502	0.208955	0.51918	1.41375	11	CDKN1A HIF1A TYMS TFCP2L1 FEM1B
GO_NEGATIVE_REGULATION_OF_PROTEIN_LOCALIZATION_TO_CELL_SURFACE	0.111111	0.350502	0.208955	0.519212	1.41384	11	NEDD4L ARF6 PICALM LEPROT TAX1BP3
GO_NEUROTRANSMITTER_RECEPTOR_INTERNALIZATION	0.111392	0.351154	0.213928	0.393682	1.33255	21	MX1 MX2 CACNG8 EPS15 ARC ITGB3 EFNB2 AP2B1 DRD3 CACNG4 GSG1L ATAD1 DNM3
GO_NEGATIVE_REGULATION_OF_LEUKOCYTE_DEGRANULATION	0.11165	0.351733	0.208955	0.522463	1.3672	10	HMOX1 LGALS9 CCR2
GO_ACTIVATION_OF_PROTEIN_KINASE_B_ACTIVITY	0.112022	0.352197	0.222056	0.370705	1.29741	24	SRC PINK1 MAPKAP1 GAS6 ANG CCDC88A RICTOR OSBPL8 ADRA2A TXN
GO_LATE_ENDOSOME_TO_VACUOLE_TRANSPORT	0.112022	0.352197	0.222056	0.370635	1.29717	24	CHMP5 VTA1 CHMP2B TMEM50A LEPROT CHMP3 BECN1 VPS28 PIK3R4 CHMP1A SNF8 CHMP2A CHMP4B CHMP6 VPS25
GO_REGULATION_OF_NIK_NF_KAPPAB_SIGNALING	0.111969	0.352197	0.266351	0.249512	1.19524	102	CD86 EIF2AK2 TERF2IP ADIPOR1 PPM1A HAVCR2 PRDX1 TLR7 LGALS9 BIRC2 TLR3 IL18R1 TLR4 LIMS1 RC3H2 TNFSF15 CYLD CCL19 PTPN22 PPM1B ZFP91 CD14 PDCD4 UACA
GO_L_ALPHA_AMINO_ACID_TRANSMEMBRANE_TRANSPORT	0.112179	0.352457	0.24134	0.305629	1.24803	46	SLC1A5 SLC6A9 SLC38A5 SLC17A7 SLC1A4 SLC7A11 SLC7A8 KCNJ10 ITGB1 SLC7A5 RGS2 ARL6IP1 ARL6IP5
GO_PHOTOPERIODISM	0.112676	0.353782	0.164406	-0.404233	-1.32164	29	CRTC1 PDE6B FBXL8 RBM4 MTA1 FBXL12 AGRP CRY2 FBXL6
GO_REGULATION_OF_PROGRAMMED_NECROTIC_CELL_DEATH	0.113111	0.35491	0.213928	0.416685	1.33203	18	YBX3 ZBP1 BIRC2 CYLD PELI1 CAV1
GO_PHOTORECEPTOR_CELL_OUTER_SEGMENT_ORGANIZATION	0.113559	0.356081	0.170932	-0.552434	-1.38129	10	IFT140 NPHP4 BBS4 CDHR1
GO_PEPTIDYL_LYSINE_DIMETHYLATION	0.113674	0.356203	0.168238	-0.441119	-1.33036	21	KMT2D KMT2A KMT2B SUV39H1 EHMT1 SUV39H2 SETD1B SETD1A SETMAR EHMT2 SMYD2 DMRTC2 CSKMT
GO_RETINOL_METABOLIC_PROCESS	0.114241	0.357743	0.16318	-0.402141	-1.3148	29	CYP2D6 RDH16 CYP2C8 RDH5 RDH13 DHRS13 RDH10 PNPLA4 LIPE
GO_NEGATIVE_REGULATION_OF_VASCULAR_ASSOCIATED_SMOOTH_MUSCLE_CELL_PROLIFERATION	0.115	0.359881	0.208955	0.439751	1.36086	16	CDKN1A HMOX1 PTEN SOD2 IL10 PDCD4 MEF2C
GO_GLYCINE_METABOLIC_PROCESS	0.115385	0.360606	0.204295	0.491937	1.38003	12	SDSL PHGDH GCAT GLDC GART TDH SDS
GO_L_GLUTAMATE_IMPORT	0.115385	0.360606	0.204295	0.493901	1.38554	12	SLC17A7 SLC7A11 KCNJ10 ITGB1 ARL6IP1 ARL6IP5
GO_REGULATION_OF_PROTEIN_GLYCOSYLATION	0.115843	0.361353	0.169571	-0.521653	-1.38932	13	POMT2 ABCA2 POMT1
GO_RESPONSE_TO_ANTIBIOTIC	0.115854	0.361353	0.231127	0.309073	1.25765	44	RSRC1 JAK2 HSP90AA1 PLA2G4A AOC1 CASP3 ACTR2 PPP2CB SOD1 CYB5R4 MEF2C HYAL3
GO_VIRAL_BUDDING	0.115789	0.361353	0.213928	0.357125	1.27571	26	TSG101 CHMP5 VTA1 CHMP2B VPS4B VPS37A CHMP3 VPS28 CHMP1A SNF8 CHMP2A CHMP4B PDCD6IP CHMP6
GO_KERATINOCYTE_DIFFERENTIATION	0.116667	0.363648	0.271289	0.236113	1.1762	119	CTSL KRT1 TSG101 JUP ANXA1 CASP3 ROCK2 PCSK6 TXNIP CLIC4 SHARPIN ROCK1 PSAP IFT74 LATS1 ADAM9 LIPN KRT5 SGPP1 FLNB DSC2 NCOA3 RBPJ ST14 KRT79 FOXC1 FURIN ASAH1 CBFB
GO_CELLULAR_RESPONSE_TO_DEXAMETHASONE_STIMULUS	0.117486	0.365496	0.216543	0.363879	1.27352	24	FECH ARG1 AQP1 USP8 PCK2 NR3C1 EIF4E CBX3
GO_NEGATIVE_REGULATION_OF_CARDIAC_MUSCLE_TISSUE_DEVELOPMENT	0.117647	0.365496	0.213928	0.36437	1.30245	27	SOX6 MEIS1 PTEN PAK1 PPARA RGS2 VGLL4 FRS2
GO_REGULATION_OF_ERBB_SIGNALING_PATHWAY	0.117647	0.365496	0.252961	0.259849	1.20464	85	TSG101 IFI6 NEURL1 CDC42 STAM2 DUSP3 SNX6 HIP1 PTPN12 EGF HBEGF EPS15 SNX5 SH3TC2 CCDC88A GRB2 RBPJ SOS1 ADAM17 RAB7A ITGA1 ADRA2A PLAUR RTN4
GO_REGULATION_OF_PHAGOCYTOSIS	0.117647	0.365496	0.252961	0.259792	1.20437	85	SNX3 ATG3 ALOX15 CCL2 SFTPD ANO6 CD36 PTEN C2 RAP1A RAB27A IL15 GAS6 SYT11 SOD1 APPL1 PTX3 PTPRC RAB31 NCKAP1L ATG5 F2RL1 ITGAV PRTN3 LYAR LRP1 IL15RA
GO_RESPONSE_TO_OXYGEN_RADICAL	0.117486	0.365496	0.216543	0.36542	1.27891	24	GCH1 PRDX2 PRDX1 CD36 NFE2L2 SOD2 SOD1
GO_MESODERM_MORPHOGENESIS	0.117845	0.36563	0.24134	0.304284	1.27647	52	TAL1 KLF4 WNT11 SMAD1 BMPR2 SFRP2 ITGB1 SMAD2 TWSG1 TBX6 FGFR2 PRKAR1A EXT2 ITGB3 FOXC1 EXOC4 EYA2 SETD2 PAX2
GO_REGULATION_OF_SYSTEMIC_ARTERIAL_BLOOD_PRESSURE_MEDIATED_BY_A_CHEMICAL_SIGNAL	0.117816	0.36563	0.222056	0.333302	1.28109	34	OXTR CTSZ PDE4D SOD2 SUCNR1 MME ATP6AP2 CTSG F2RL1
GO_POSITIVE_REGULATION_OF_ACTIN_CYTOSKELETON_REORGANIZATION	0.11794	0.365684	0.165657	-0.488845	-1.37448	16	BAIAP2L2 TEK BAIAP2L1 NTRK3
GO_POSITIVE_REGULATION_OF_SODIUM_ION_TRANSMEMBRANE_TRANSPORT	0.118388	0.366795	0.206588	0.407931	1.33593	19	ATP1B3 ATP1B2 TESC KIF5B ATP1B1 WNK1
GO_RNA_MODIFICATION	0.118454	0.366795	0.141225	-0.273139	-1.22133	161	NSUN5P2 GTPBP3 NOP2 METTL3 ADAT2 NSUN5P1 AARS2 ADAT3 PUS1 MTERF4 NSUN6 FBL TRMT1 TRMU TFB1M CDK5RAP1 TARBP1 RPUSD4 TRMT2B TRMT44 RNMT QTRT1 TYW1 TRMT10B DUS3L METTL2B BUD23 OSGEPL1 NSUN5 TRMT2A NSUN4 METTL1 TYW1B NHP2 DUS1L CTU2 OSGEP METTL2A
GO_DOUBLE_STRAND_BREAK_REPAIR	0.11875	0.36747	0.332263	0.209472	1.13285	229	SAMHD1 PARP9 TERF2IP DTX3L NBN POLL TDP2 RBBP8 TRIP12 CGAS FEN1 POLB CDCA5 PML SMCHD1 CDC45 KMT5B DDX1 BABAM1 RMI1 SETX MORF4L1 RECQL DEK ACTR2 MCM4 RAD54L SUMO1 SPIRE1 BRCC3 MARF1 UBE2V2 RAD50 NIPBL PPP4R2 RAD21 MAGEF1 ERCC4 CHEK1 DCLRE1C RIF1 FIGN PSMD14 XRCC4 RAD51 XRCC5 UIMC1 NUCKS1 LIG4 FANCB UVRAG SETD2 REC8 SMARCAL1 GINS2 ACTR8 MCM9 NSMCE2 SHLD1 POT1 WDR70 RNF138 SMC5 SMARCAD1 REV3L UBE2N …
GO_AMINO_ACID_TRANSMEMBRANE_TRANSPORT	0.118881	0.367635	0.245042	0.289627	1.25034	62	SLC1A5 TSPO2 SLC6A9 SLC38A5 SLC17A7 SLC1A4 SLC6A12 SLC7A11 SLC7A8 KCNJ10 ITGB1 SLC7A5 LRRC8D RGS2 SLC6A19 ARL6IP1 ARL6IP5
GO_BIOMINERALIZATION	0.119658	0.369553	0.271289	0.245118	1.19467	115	GATA1 ISG15 BMP2K WNT11 SMPD3 ANKH ALOX15 HIF1A BMPR2 MINPP1 SLC24A3 ANO6 ROCK2 SGMS2 NBR1 SNX10 ROCK1 KLF10 FGFR3 CCR1 GAS6 PPARA FGFR2 SBDS
GO_HISTONE_H4_K5_ACETYLATION	0.119601	0.369553	0.164406	-0.48756	-1.37087	16	OGT KANSL3 KAT8 WDR5 JADE1 KANSL1
GO_NEGATIVE_REGULATION_OF_T_CELL_RECEPTOR_SIGNALING_PATHWAY	0.120104	0.370689	0.208955	0.381805	1.30762	22	GBP1 LGALS3 LILRB4 DUSP3 ELF1 PTPN22 SLA2
GO_DETECTION_OF_LIGHT_STIMULUS	0.12029	0.371018	0.152145	-0.356048	-1.28475	46	REEP6 PDE6B CEP250 CACNA1F RGS9BP PLEKHB1 ATP8A2 CDS1 PDE6C GUCY2D BEST1 CNGB1 RCVRN GUCA1B FNTB CRB1 CACNA2D4 ABCA4 UNC119
GO_POSITIVE_REGULATION_OF_LONG_TERM_SYNAPTIC_POTENTIATION	0.120823	0.372175	0.206588	0.410252	1.31146	18	ZDHHC2 EPHB2 CREB1 SHISA7 NRGN NPTN MME STAU1
GO_PROTEIN_LOCALIZATION_TO_KINETOCHORE	0.120823	0.372175	0.206588	0.411869	1.31663	18	CDK1 NDC80 HASPIN ZW10 AURKB CENPQ IK CHAMP1 RCC2 BUB3
GO_REGENERATION	0.121076	0.372712	0.276501	0.23047	1.18282	149	AURKA KLF4 CDK1 CD9 CDKN1A GPX1 JAK2 FKBP1B PFKFB1 UPF2 TEC HMOX1 PNPT1 MTPN HGF ANXA1 TYMS EYS PTEN PTPN12 CCNA2 PTGFRN DUSP10 RAP1A SCARF1 GAS6 IL10 AXL KLF5
GO_CARDIAC_MUSCLE_CONTRACTION	0.121212	0.372887	0.252961	0.259413	1.22608	95	MYL4 CLIC2 NEDD4L JUP KCNH2 FKBP1B MAP2K6 ATP1B1 PIK3CG EHD3 PIK3CA SCN1B PDE4D SUMO1 SRI SCN4B TNNI3 CALM2 RGS2 DSC2 CAV1 KCNA5 PDE4B CACNA1D RYR2 KCNE1B AKAP9
GO_NEGATIVE_REGULATION_OF_CELLULAR_PROTEIN_CATABOLIC_PROCESS	0.121771	0.374363	0.248911	0.272603	1.24897	79	USP25 LAMP3 YOD1 PSMF1 GABARAPL2 PML ANXA2 F8A3 WAC BAG6 PDCL3 MGAT3 UCHL5 PBK CSNK2A1 VPS35 USP14 STYX ERLEC1 SENP1 MTM1 N4BP1 FURIN RIC1 MAP1A
GO_INACTIVATION_OF_MAPK_ACTIVITY	0.122016	0.374871	0.208955	0.376642	1.29962	23	DUSP5 DUSP6 SPRED1 DUSP3 PPP2CA DUSP10
GO_DNA_GEOMETRIC_CHANGE	0.122363	0.375692	0.266351	0.245665	1.18953	113	NBN UBB TOP2A UBA52 HMGB2 ANXA1 DDX1 CHD1 HNRNPA2B1 GTF2F2 SETX RECQL DHX36 MCM4 CETN2 RAD54L CUL4B RAD50 ATRX RAD51 XRCC5 GTF2H2 RBX1 PURA CUL4A SMARCAL1 DHX9 GINS2 MCM9 G3BP1 POT1 XPA RAD23B SMARCAD1 RAD54B BLM HMGB3 MTERF1 UBC ASCC3
GO_ALPHA_BETA_T_CELL_DIFFERENTIATION	0.122677	0.375796	0.248911	0.255155	1.20741	96	CTSL CD86 SOCS1 RSAD2 MYB RIPK2 PNP NKAP LGALS9 ANXA1 IRF1 IL18R1 RC3H2 CCL19 PSAP IL27
GO_MEIOTIC_CELL_CYCLE	0.122699	0.375796	0.323471	0.213405	1.13105	204	AURKA NBN UBB TOP2A CDC25A RBBP8 EXO1 BUB1 LFNG RBM7 MSH3 CDC20 PDE3A ACTR3 ING2 WAPL RSPH1 RMI1 BUB1B TAF1L TOP2B WASHC5 PPP2CA MAJIN SMC3 OSGIN2 ACTR2 BAG6 RAD54L SPIRE1 PIWIL4 FANCA MARF1 PKMYT1 RAD50 TDRD12 RAD21 LIF PSMD13 NUF2 ERCC4 NEK2 PRKAR1A KIF18A ATRX SMC4 STAG2 HORMAD1 RAD51
GO_RESPONSE_TO_TUMOR_CELL	0.122715	0.375796	0.206588	0.381134	1.30532	22	HAVCR2 CD274 MR1 RBMS3 TXNIP NECTIN2 IL12A CD226 HMGB1 HLA-A HSPD1 PRF1
GO_TRANSCRIPTION_INITIATION_FROM_RNA_POLYMERASE_II_PROMOTER	0.122549	0.375796	0.287857	0.222037	1.15573	165	SNW1 NR4A1 KAT2B CDK1 PSMC2 CDKN1A CDK8 CDK7 GTF2E1 TAF5 PTEN MED6 MED20 CREB1 POLR2J GTF2F2 TAF1L TAF13 GTF2B DHX36 POLR2B MED4 CCNH MED13 NOTCH4 GTF2A1 NR3C1 TAF12 PPARA MAML2 GTF2E2 RBPJ E2F2 NRBP1 DR1 MED27 NOTCH3 RXRA ATF7IP MAML3 CBFB GTF2H2 PSMC3 CAND1
GO_REGULATION_OF_CARDIAC_MUSCLE_CONTRACTION_BY_REGULATION_OF_THE_RELEASE_OF_SEQUESTERED_CALCIUM_ION	0.12285	0.375964	0.199915	0.441797	1.34224	15	CLIC2 FKBP1B CALM2 RYR2 GSTO1 TMEM38B PRKACA TMEM38A CALM3 CALM1 SLC8A1 CAMK2D
GO_POSITIVE_REGULATION_OF_EPIDERMAL_GROWTH_FACTOR_ACTIVATED_RECEPTOR_ACTIVITY	0.123188	0.376024	0.197822	0.507721	1.38255	11	NEURL1 EGF HBEGF ADAM17 ADRA2A NCF1
GO_POSITIVE_REGULATION_OF_MRNA_3_END_PROCESSING	0.123188	0.376024	0.197822	0.508618	1.38499	11	CDC73 CPEB3 LEO1 DHX36 NCBP1 NUDT21
[truncated: 3,173 more rows]
