# Supplementary material for: Gene expression signatures as candidate biomarkers of response to PD-1 blockade in non-small cell lung cancers
Source: PLoS One. 2021 Nov 29;16(11):e0260500. doi: 10.1371/journal.pone.0260500 (PMC8629226; doi:10.1371/journal.pone.0260500)
Supplement: S7 Table — (XLSX) [file pone.0260500.s033.xlsx]

## Sheet: FGSEA_GO.On-WB.LUAD
pathway	pval	padj	log2err	ES	NES	size	leadingEdge
GO_ANTIGEN_PROCESSING_AND_PRESENTATION_OF_EXOGENOUS_PEPTIDE_ANTIGEN_VIA_MHC_CLASS_I	2.11859e-10	3.33749e-07	0.826657	0.556413	2.5646	79	FCER1G VAMP3 CLEC4A PSMD6 CHUK FCGR1A PSMD13 PSMB6 PSMB3 SNAP23 PSMA2 B2M PSMD14 CD36 FCGR1B PSMC6 PSMD12 PSMA1 PSMA4 PSMA7 PSMA3 PSMB1 PSMB7 PSMC2 CYBA PSMD9 PSMA5 ITGAV PSMD10 PSMB4 PSMB9 PSME4 PSMD5 NCF4 PSMB8 PSMD7
GO_NCRNA_PROCESSING	1.76972e-10	3.33749e-07	0.826657	-0.377739	-1.96222	375	NOP14 QTRT1 RPUSD2 UTP20 WDR18 USP36 RRP9 KRI1 METTL16 REXO4 RRP1 UTP25 AARS2 PELP1 PDCD11 DUS3L DDX54 NSUN5P1 EXOSC10 RRP7BP GEMIN4 DHX37 BOP1 DDX56 NAT10 NOL6 ERCC2 NOP56 TSR1 THADA TUT1 SMAD3 DDX51 ELAC2 GTPBP3 PUS1 SRRT URB1 INTS11 DGCR8 RRP1B TBL3 LAS1L NOB1 DUS1L MTERF4 FTSJ3 MDN1 DDX27 MRM1 RRP8 WDR74 TENT4A INTS1 NOL9 TRMT61A RRS1 CDK5RAP1 RBFA ELP3 NOP53 OSGEPL1 CDKAL1 HEATR1 WDR46 CPSF1…
GO_PROTEASOMAL_PROTEIN_CATABOLIC_PROCESS	1.54203e-10	3.33749e-07	0.826657	0.311953	1.85972	456	RNF144B CDK1 GABARAPL2 JKAMP RNF175 YOD1 COP1 RNF14 UBE2B TOR1A RCHY1 ARNTL UBE2D1 PELI1 UBE2K UBE2W TOPORS UBE2A N4BP1 UBE2D3 UBXN2B UBE2J1 RYBP SUMO1 ERLIN1 PSMD6 GSK3B SPOPL DERL2 GID4 PSMD13 HECW2 PSMB6 BIRC2 NEDD4 FBXL4 RNF139 PSMB3 SEC61B SKP1 ATXN3 SGTB PSMA2 AMN1 TRIB1 UBE2G1 RNF41 PBK PSMD14 ERLEC1 NUPR1 FBXL3 SDCBP FBXO33 FBXL5 UBE2E1 CUL4B UBXN4 DNAJB14 PARK7 UBXN8 CDC27 PSMC6 PPP2R5C …
GO_ANTIGEN_PROCESSING_AND_PRESENTATION_OF_PEPTIDE_ANTIGEN_VIA_MHC_CLASS_I	3.21218e-10	3.79519e-07	0.814036	0.506092	2.45311	97	SAR1B FCER1G VAMP3 CLEC4A PSMD6 CHUK FCGR1A PSMD13 PSMB6 PSMB3 SNAP23 PSMA2 B2M PSMD14 CD36 FCGR1B PSMC6 PSMD12 PSMA1 PSMA4 PSMA7 PSMA3 PSMB1 PSMB7 PSMC2 CYBA PSMD9 PSMA5 ITGAV PSMD10 MR1 PSMB4 PSMB9 SEC24A SEC13 PSME4 PSMD5 NCF4 PSMB8 PSMD7
GO_NCRNA_METABOLIC_PROCESS	1.87175e-09	1.48192e-06	0.774939	-0.354269	-1.8621	445	NOP14 QTRT1 RPUSD2 UTP20 WDR18 USP36 RRP9 KRI1 METTL16 REXO4 RRP1 UTP25 AARS2 PELP1 PDCD11 DUS3L DDX54 NSUN5P1 EXOSC10 RRP7BP GEMIN4 DHX37 BOP1 DDX56 NAT10 NOL6 ERCC2 NOP56 TSR1 THADA TUT1 SMAD3 PARS2 DDX51 ELAC2 GTPBP3 TARS2 LARS2 PUS1 SRRT URB1 INTS11 DIS3L2 DGCR8 RRP1B TBL3 LAS1L NOB1 DUS1L QRSL1 MTERF4 FTSJ3 MDN1 DDX27 MRM1 RRP8 WDR74 TENT4A INTS1 NOL9 TRMT61A RRS1 CDK5RAP1 RBFA ELP3 NOP53 OS…
GO_OXIDATIVE_PHOSPHORYLATION	1.8814e-09	1.48192e-06	0.774939	0.455498	2.30222	128	CDK1 DNAJC15 NDUFC2 NDUFAF1 UQCRHL CYCS NDUFB6 COX15 NDUFB5 DLD BID NUPR1 NIPSNAP2 PARK7 NDUFB1 UQCRFS1 ATP5PB SDHD ATP5F1E COX7A2L ATPSCKMT ATP5PD ATP5F1C COX8A COA6 NDUFA1 ATP5PF NDUFB3 ATP5PO UQCR10 MLXIPL CCNB1 ATP5MG NDUFAB1 COX7A2 COX7B TEFM ATP5MC3 SDHC ISCU COX5B RHOA NDUFA5 UQCRC2 NDUFA13 ATP5MF NDUFC1 UQCRB PGK1 ATP7A NDUFA4 UQCRQ NDUFS3 NDUFS5 NDUFS4 ATP5ME NDUFS6 UQCR11 NDUFA2 NDUFA6 …
GO_VESICLE_ORGANIZATION	2.7504e-09	1.85691e-06	0.774939	0.339024	1.93153	311	CD59 VAPA TRAPPC6B SAR1B SNX10 VPS25 RAB32 SRGN VTI1A STAM2 TSG101 RAB11A CHMP1B SNX3 VAMP3 KNL1 SCFD1 STX3 VPS8 STX12 F8 RAB1A GNAI3 LAMTOR1 VAPB EXOC8 RAB13 PIK3C3 BLOC1S6 PICALM CHMP2B SORT1 ZFYVE16 ANXA1 SAR1A TMED2 SNAP23 RAB8B RAB27A CNIH1 KLHL12 PPP6C ZEB2 RAB22A VAMP7 BLOC1S1 WASHC4 INSIG1 AGFG1 SDCBP KIF5B CREB1 BLOC1S2 CHMP5 TMF1 SERPINA1 CHMP3 VTA1 CUL3 STX7 STX11 F5 PI4K2B AP1G1 SNX11…
GO_ATP_SYNTHESIS_COUPLED_ELECTRON_TRANSPORT	6.95667e-09	4.04441e-06	0.761461	0.51638	2.44175	83	CDK1 DNAJC15 NDUFC2 NDUFAF1 UQCRHL CYCS NDUFB6 COX15 NDUFB5 DLD BID PARK7 NDUFB1 UQCRFS1 SDHD COX7A2L COX8A COA6 NDUFA1 NDUFB3 UQCR10 CCNB1 NDUFAB1 COX7B SDHC ISCU COX5B NDUFA5 UQCRC2 NDUFA13 NDUFC1 UQCRB NDUFA4 UQCRQ NDUFS3 NDUFS5 NDUFS4 NDUFS6 UQCR11 NDUFA2 NDUFA6 COX6B1 UQCRH NDUFA8 COX6C NDUFB9
GO_GOLGI_VESICLE_TRANSPORT	7.702e-09	4.04441e-06	0.74774	0.319646	1.83949	348	ATP9A KDELR2 CD59 CD55 GABARAPL2 VAPA KIF18A TRAPPC6B SAR1B LYPLA1 PROS1 EXOC6 VTI1A SNX3 VAMP3 RAB31 ARL3 SCFD1 CAPZA2 DYNC1LI1 F8 DCTN6 ARF4 WIPI1 RAB1A RABIF CNIH4 KIF23 RAB33B RP2 VAPB KDELR3 EXOC8 RAB13 KIF11 MIA2 RAB10 SORT1 LMAN2 SNX2 BLZF1 RNF139 SAR1A CAPZA1 TMED2 SNAP23 CENPE RAB8B CNIH1 ACTR10 ARF5 KLHL12 PPP6C TMED5 VAMP5 VPS54 VAMP7 TMED7 KIF4A INSIG1 TBC1D14 ERGIC2 SPAST KIF3C SERPI…
GO_MACROAUTOPHAGY	1.19676e-08	5.65589e-06	0.74774	0.336644	1.91425	297	GABARAPL2 SH3GLB1 YOD1 RALB CDK5 VPS25 STAM2 TSG101 ATG3 SCFD1 RRAGD VPS26A ATP6V1C1 STX12 ATP6V1D WIPI1 RAB1A ATP6V0E1 LAMTOR3 GNAI3 LAMTOR1 RRAGC RAB33B ATP6V1E1 EXOC8 MAP1LC3B UBXN2B C9orf72 PRKAG1 BNIP3L SPTLC1 PIK3C3 CHMP2B LAMTOR5 NEDD4 TP53INP1 RHEB ATG12 SNX6 RAB5A WDFY3 RNF41 RB1CC1 PIK3CA NUPR1 PAFAH1B2 TBC1D14 IFT20 SNX14 EXOC1 CHMP3 VTA1 FUNDC1 FEZ2 MAPK8 WAC PLAA TBK1 RRAGB NSFL1C MF…
GO_ANTIGEN_PROCESSING_AND_PRESENTATION	1.45272e-08	5.86081e-06	0.74774	0.367528	2.03104	218	KIF18A SAR1B RAB32 FGL2 FCER1G VAMP3 CAPZA2 DYNC1LI1 DCTN6 KIF23 CLEC4A KIF11 PSMD6 RAB10 CHUK FCGR1A PSMD13 PSMB6 PSMB3 CAPZA1 SNAP23 CENPE RAB8B RAB27A ACTR10 PSMA2 B2M PSMD14 KIF4A PYCARD CD36 FCGR1B PSMC6 CTSS KIF3C TRAF6 RAB6A PSMD12 PSMA1 PSMA4 KIF15 DCTN4 PSMA7 PSMA3 PSMB1 AP1G1 PSMB7 PSMC2 CYBA ATG5 PSMD9 RAB5B PSMA5 AP1S2 ITGAV PSMD10 DYNC1LI2 MR1 PSMB4 DYNLL1 PSMB9 SEC24A RAB7A SEC13 PS…
GO_ANTIGEN_PROCESSING_AND_PRESENTATION_OF_PEPTIDE_ANTIGEN	1.48814e-08	5.86081e-06	0.74774	0.388002	2.09579	183	KIF18A SAR1B FCER1G VAMP3 CAPZA2 DYNC1LI1 DCTN6 KIF23 CLEC4A KIF11 PSMD6 CHUK FCGR1A PSMD13 PSMB6 PSMB3 CAPZA1 SNAP23 CENPE ACTR10 PSMA2 B2M PSMD14 KIF4A PYCARD CD36 FCGR1B PSMC6 CTSS KIF3C TRAF6 PSMD12 PSMA1 PSMA4 KIF15 DCTN4 PSMA7 PSMA3 PSMB1 AP1G1 PSMB7 PSMC2 CYBA PSMD9 PSMA5 AP1S2 ITGAV PSMD10 DYNC1LI2 MR1 PSMB4 DYNLL1 PSMB9 SEC24A RAB7A SEC13 PSME4 PSMD5 PIKFYVE NCF4 PSMB8 PSMD7 KIF2C AP1S1
GO_CHROMOSOME_SEGREGATION	2.87809e-08	9.89213e-06	0.733762	0.328648	1.87688	307	NCAPG KIF18A CDC42 SHOC1 UBE2B BIRC5 RAB11A CENPW CHMP1B HJURP KNL1 DYNC1LI1 RMI1 TOP2A RIOK3 BUB1 CDC6 DSCC1 ESCO2 KIF23 SPC25 ZWINT DLGAP5 APC SKA3 CIAO2A TTK SKA1 CHMP2B SMC4 HECW2 ACTR3 CENPE ARL8B SYCP2 AGO4 NR3C1 SKA2 KIF4A HORMAD1 NSL1 ECT2 CDC27 CDCA2 CHMP5 NUP37 TLK1 CUL3 BUB1B ANAPC15 SLF1 NAA50 SRPK1 BRIP1 NUF2 KIF14 CDCA5 NEK2 FBXW7 NDC80 DUSP1 ESCO1 RIOK2 CENPF RMDN1 CDC26 ARL8A RB1 …
GO_INTERLEUKIN_1_MEDIATED_SIGNALING_PATHWAY	2.93038e-08	9.89213e-06	0.733762	0.480336	2.31328	96	IL1R2 IRAK3 PELI1 TAB3 PSMD6 CHUK PSMD13 PSMB6 PSMB3 SKP1 PSMA2 MAP3K8 PSMD14 IL1RAP PSMC6 IRAK4 PELI2 TRAF6 PSMD12 PSMA1 PSMA4 VRK2 PSMA7 PSMA3 PSMB1 PSMB7 PSMC2 RBX1 PSMD9 MAP3K7 PSMA5 TAB2 PSMD10 UBE2N PSMB4 PSMB9 PSME4 IL1R1 PSMD5 PSMB8 PSMD7
GO_RIBOSOME_BIOGENESIS	4.00031e-08	1.26036e-05	0.719513	-0.371115	-1.89116	302	NOP14 RPUSD2 DDX31 UTP20 WDR18 USP36 RRP9 KRI1 DHX30 MYBBP1A METTL16 REXO4 RRP1 UTP25 PELP1 PDCD11 DDX54 NSUN5P1 NOC2L EXOSC10 RRP7BP GEMIN4 DHX37 BOP1 DDX56 NAT10 NOL6 ERCC2 PPAN NLE1 NOP56 TSR1 DDX51 URB1 RRP1B TBL3 LAS1L NOB1 MTERF4 FTSJ3 MDN1 DDX27 MRM1 RRP8 WDR74 NOL9 RRS1 RBFA NOP53 HEATR1 WDR46 URB2 NOM1 NOLC1 IMP4 EXOSC5 BMS1 METTL17 RPS28 ERAL1 PES1 UTP14A LSG1 DDX10 NSUN5 UTP4 NSUN5P2 N…
GO_ANAPHASE_PROMOTING_COMPLEX_DEPENDENT_CATABOLIC_PROCESS	5.08419e-08	1.45861e-05	0.719513	0.507683	2.35851	80	CDK1 UBE2D1 PSMD6 PSMD13 PSMB6 PSMB3 PSMA2 PSMD14 UBE2E1 CDC27 PSMC6 CUL3 BUB1B PSMD12 ANAPC15 PSMA1 PSMA4 PSMA7 PSMA3 PSMB1 PSMB7 PSMC2 PSMD9 PSMA5 CDC26 ANAPC10 PSMD10 FBXO5 PSMB4 PTTG1 CCNB1 AURKB PSMB9 PSME4 MAD2L1 PSMD5 PSMB8 PSMD7
GO_RRNA_METABOLIC_PROCESS	5.2468e-08	1.45861e-05	0.719513	-0.394317	-1.9542	231	NOP14 RPUSD2 UTP20 WDR18 USP36 RRP9 KRI1 METTL16 REXO4 RRP1 UTP25 PELP1 PDCD11 DDX54 NSUN5P1 EXOSC10 RRP7BP GEMIN4 DHX37 BOP1 DDX56 NAT10 NOL6 ERCC2 NOP56 TSR1 DDX51 URB1 RRP1B TBL3 LAS1L NOB1 MTERF4 FTSJ3 MDN1 DDX27 MRM1 RRP8 WDR74 NOL9 RRS1 RBFA NOP53 HEATR1 WDR46 NOLC1 IMP4 EXOSC5 BMS1 RPS28 PES1 UTP14A DDX10 NSUN5 UTP4 NSUN5P2 NSUN4 RPL7A TFB1M ERI3 RPS15 RPL10A RPL14 GAR1 MRM3 WDR55 IMP3 DKC…
GO_NEGATIVE_REGULATION_OF_CELL_CYCLE_PROCESS	7.34797e-08	1.92925e-05	0.704976	0.320824	1.8322	307	CDK1 NBN RRM2 DYNC1LI1 BUB1 CDC6 GADD45A BCL6 APC RBBP8 RYBP TTK PSMD6 CLSPN EVI2B PTEN PSMD13 PSMB6 CCP110 PSMB3 SKP1 TAOK1 SYF2 CNOT8 CDKN2C PSMA2 EZH2 ORC1 PSMD14 CBX3 PRKAR1A HORMAD1 TICRR PSMC6 CHEK1 CNOT6 APAF1 BUB1B PSMD12 ANAPC15 PSMA1 PSMA4 E2F8 PSMA7 PSMA3 PSMB1 PCNA NEK2 KAT2B PSMB7 PSMC2 HMGN5 RBX1 CDKN1B NDC80 DUSP1 PSMD9 GTSE1 PSMA5 ZNF655 CENPF PLAGL1 TOPBP1 RB1 TRIP13 KANK2 PSMD10…
GO_RESPIRATORY_ELECTRON_TRANSPORT_CHAIN	1.46304e-07	3.63912e-05	0.690132	0.456922	2.21931	100	CDK1 DNAJC15 NDUFC2 NDUFAF1 UQCRHL SDHB CYCS NDUFB6 COX15 NDUFB5 DLD BID ETFRF1 PARK7 NDUFB1 UQCRFS1 ETFA SDHD COX7A2L COX8A COA6 NDUFA1 NDUFB3 UQCR10 CCNB1 NDUFAB1 COX7B SDHC ISCU COX5B NDUFA5 UQCRC2 NDUFA13 NDUFC1 UQCRB NDUFA4 UQCRQ NDUFS3 NDUFS5 NDUFS4 NDUFS6 UQCR11 NDUFA2 NDUFA6 GPD2 COX6B1 ETFDH UQCRH NDUFA8 COX6C
GO_ACTIVATION_OF_INNATE_IMMUNE_RESPONSE	3.13591e-07	7.41016e-05	0.674963	0.406522	2.06057	129	CLEC4D AIM2 CLEC4E TLR4 NLRC4 FCER1G BCL10 KRAS TAB3 CLEC4A PSMD6 CHUK PSMD13 PSMB6 PSMB3 MNDA NRAS SKP1 PSMA2 PSMD14 PYCARD PSMC6 TRAF6 PSMD12 PSMA1 PSMA4 PSMA7 PSMA3 PSMB1 TBK1 PSMB7 PSMC2 PSPC1 HMGB1 PSMD9 MAP3K7 PSMA5 TAB2 PSMD10 PSMB4 PSMB9 PSME4 PAK1 PSMD5 PSMB8 PSMD7
GO_ELECTRON_TRANSPORT_CHAIN	3.57447e-07	8.04426e-05	0.674963	0.387372	2.04371	160	CDK1 ASPH DNAJC15 NDUFC2 NDUFAF1 CYP19A1 UQCRHL SDHB CYCS NDUFB6 COX15 SRD5A1 GLRX NDUFB5 STEAP4 DLD BID ETFRF1 PARK7 NDUFB1 UQCRFS1 ETFA SDHD COX7A2L GLRX2 COX8A IDO1 COA6 CYBA NDUFA1 NDUFB3 UQCR10 CCNB1 NDUFAB1 COX7A2 COX7B GLRX3 TXNRD1 SDHC ISCU COX5B NQO2 NDUFA5 UQCRC2 NDUFA13 PHGDH NDUFC1 UQCRB NDUFA4 CYBB GLRX5 UQCRQ NDUFS3 NDUFS5 NDUFS4 GSR NDUFS6 UQCR11 NDUFA2 NDUFA6 GPD2 COX6B1 ETFDH UQC…
GO_BETA_CATENIN_TCF_COMPLEX_ASSEMBLY	4.22602e-07	9.07825e-05	0.674963	-0.691815	-2.39	29	TLE2 TCF7 MEN1 LEF1 MYC TLE1 PYGO2 BCL9L SMARCA4 TRRAP AXIN2 RUVBL1 HDAC1 DACT1 BCL9
GO_POSITIVE_REGULATION_OF_DEFENSE_RESPONSE	4.72273e-07	9.70419e-05	0.674963	0.304939	1.73939	316	CLEC4D AIM2 S100A12 ARG1 MMP8 CLEC4E OSM IL21 TLR6 TLR4 NLRC4 FCER1G USP15 RIOK3 UBE2K HYAL2 BCL10 KRAS LILRA5 TAB3 CLEC4A PSMD6 CHUK PSMD13 PSMB6 PSMB3 MNDA NRAS SKP1 JAK2 PSMA2 HMGB3 MGST2 VAMP7 PSMD14 NUPR1 CDK19 PYCARD PARK7 IL18 PSMC6 TLR2 IL18RAP TRAF6 F2RL1 PSMD12 PSMA1 PSMA4 HMGB2 PSMA7 PSMA3 PSMB1 NFKBIZ AP1G1 TBK1 PSMB7 IDO1 PSMC2 S100A9 CYBA PSPC1 HMGB1 PSMD9 MAP3K7 PSMA5 TAB2 SNX4 PSM…
GO_NEGATIVE_REGULATION_OF_CELL_CYCLE_G2_M_PHASE_TRANSITION	5.01417e-07	9.87374e-05	0.659444	0.440196	2.12742	98	CDK1 NBN CDC6 PSMD6 CLSPN PSMD13 PSMB6 PSMB3 SKP1 TAOK1 SYF2 PSMA2 ORC1 PSMD14 TICRR PSMC6 CHEK1 PSMD12 PSMA1 PSMA4 PSMA7 PSMA3 PSMB1 PSMB7 PSMC2 RBX1 PSMD9 PSMA5 TOPBP1 PSMD10 PSMB4 AURKB PSMB9 CHMP4C PSME4 RAD21 PSMD5 PSMB8 PSMD7 MRE11 BRCC3 DONSON AURKA BRCA1 PSME2 PSME3 DTL USP47
GO_REGULATION_OF_INNATE_IMMUNE_RESPONSE	6.11554e-07	0.000115608	0.659444	0.323546	1.82284	272	CLEC4D AIM2 ARG1 CLEC4E IRAK3 IL21 IFNGR1 CLEC12B TLR4 NLRC4 FCER1G NMI RIOK3 UBE2K BCL10 KRAS TAB3 CLEC4A PTPN2 SUMO1 CR1 PSMD6 CHUK PSMD13 CEACAM1 PSMB6 BIRC2 IFNAR2 CRK RNASEL IFNGR2 PSMB3 MNDA NRAS SKP1 JAK2 PSMA2 HMGB3 PPARG PSMD14 PYCARD SOCS3 YTHDF3 PSMC6 IL18RAP TRAF6 PSMD12 PSMA1 PSMA4 HMGB2 FGR PSMA7 PSMA3 PSMB1 AP1G1 TBK1 PSMB7 PSMC2 PSPC1 HMGB1 PSMD9 MAP3K7 PSMA5 TAB2 PSMD10 TLR8 PSMB…
GO_NUCLEAR_CHROMOSOME_SEGREGATION	6.81085e-07	0.0001238	0.659444	0.328343	1.84944	248	NCAPG KIF18A CDC42 SHOC1 UBE2B RAB11A CHMP1B KNL1 DYNC1LI1 RMI1 TOP2A BUB1 CDC6 DSCC1 ESCO2 KIF23 ZWINT DLGAP5 APC TTK CHMP2B SMC4 HECW2 ACTR3 CENPE SYCP2 AGO4 KIF4A HORMAD1 NSL1 ECT2 CDC27 CHMP5 CUL3 BUB1B ANAPC15 SLF1 NAA50 BRIP1 NUF2 KIF14 CDCA5 NEK2 FBXW7 NDC80 DUSP1 ESCO1 RIOK2 CENPF RMDN1 CDC26 RB1 TRIP13 ACTR2 KNSTRN SGO2 FBXO5 PTTG1 CCNB1 PSMG2 AURKB MCMBP CHMP4C PRC1 MSH4 MAD2L1 VPS4B RA…
GO_NEGATIVE_REGULATION_OF_CELL_CYCLE_PHASE_TRANSITION	8.08459e-07	0.00013818	0.659444	0.336819	1.86838	230	CDK1 NBN DYNC1LI1 BUB1 CDC6 GADD45A APC TTK PSMD6 CLSPN PTEN PSMD13 PSMB6 PSMB3 SKP1 TAOK1 SYF2 CNOT8 CDKN2C PSMA2 EZH2 ORC1 PSMD14 TICRR PSMC6 CHEK1 CNOT6 BUB1B PSMD12 ANAPC15 PSMA1 PSMA4 E2F8 PSMA7 PSMA3 PSMB1 PCNA PSMB7 PSMC2 RBX1 CDKN1B NDC80 DUSP1 PSMD9 GTSE1 PSMA5 ZNF655 CENPF PLAGL1 TOPBP1 RB1 TRIP13 KANK2 PSMD10 FBXO5 PSMB4 CCNB1 PSMG2 AURKB PSMB9 CHMP4C CDC73 PSME4 RPS27L MAD2L1 RAD21 PS…
GO_REGULATION_OF_RESPONSE_TO_BIOTIC_STIMULUS	8.18672e-07	0.00013818	0.659444	0.294071	1.70319	364	CLEC4D AIM2 ARG1 CLEC4E IRAK3 CD55 IL21 IFNGR1 CLEC12B FGL2 TLR4 NLRC4 FCER1G NMI USP15 RIOK3 UBE2K BCL10 KRAS TAB3 CLEC4A PTPN2 LY96 SUMO1 CR1 PSMD6 CHUK PSMD13 CEACAM1 PSMB6 BIRC2 IFNAR2 CRK RNASEL IFNGR2 PSMB3 MNDA ZMPSTE24 NRAS SKP1 CD274 JAK2 PSMA2 HMGB3 TRIB1 PPARG PPP2R3C CARD16 PSMD14 SELENOK ELMOD2 PYCARD SOCS3 YTHDF3 CD36 PSMC6 PPM1B CXCL6 IL18RAP TRAF6 F2RL1 PSMD12 PSMA1 PSMA4 HMGB2 FG…
GO_POSITIVE_REGULATION_OF_RESPONSE_TO_BIOTIC_STIMULUS	8.50378e-07	0.000138582	0.659444	0.337169	1.86327	218	CLEC4D AIM2 ARG1 CLEC4E IL21 TLR4 NLRC4 FCER1G USP15 RIOK3 UBE2K BCL10 KRAS TAB3 CLEC4A LY96 PSMD6 CHUK PSMD13 PSMB6 PSMB3 MNDA NRAS SKP1 CD274 PSMA2 HMGB3 PSMD14 PYCARD PSMC6 IL18RAP TRAF6 F2RL1 PSMD12 PSMA1 PSMA4 HMGB2 PSMA7 PSMA3 PSMB1 AP1G1 TBK1 PSMB7 PSMC2 CYBA PSPC1 HMGB1 PSMD9 MAP3K7 PSMA5 TAB2 PSMD10 TLR8 MR1 PSMB4 PSMB9 PSME4 PAK1 PSMD5 FBXO38 CD226 PSMB8 POLR3F PSMD7 PUM2 HCK LSM14A
GO_RIBONUCLEOPROTEIN_COMPLEX_BIOGENESIS	1.01038e-06	0.000159169	0.643552	-0.324826	-1.70536	440	NOP14 RPUSD2 DDX31 UTP20 WDR18 USP36 RRP9 KRI1 DHX30 MYBBP1A METTL16 REXO4 RRP1 UTP25 PELP1 PDCD11 DDX54 NSUN5P1 NOC2L EXOSC10 RRP7BP GEMIN4 DHX37 BOP1 DDX56 NAT10 NOL6 ERCC2 PPAN NLE1 NOP56 TSR1 GEMIN5 WDR77 DDX51 HSP90AB1 PRMT7 URB1 LUC7L RRP1B TBL3 LAS1L PRPF8 SF3A2 NOB1 MTERF4 FTSJ3 MDN1 DDX27 MRM1 RRP8 WDR74 NOL9 XAB2 RRS1 EIF3B RBFA NOP53 SART3 RUVBL1 HEATR1 WDR46 PRPF6 PRPF31 URB2 SNRNP200…
GO_ENDOPLASMIC_RETICULUM_TO_GOLGI_VESICLE_MEDIATED_TRANSPORT	1.27429e-06	0.00019287	0.643552	0.351271	1.91597	189	KDELR2 CD59 CD55 VAPA TRAPPC6B SAR1B PROS1 VTI1A SCFD1 CAPZA2 DYNC1LI1 F8 DCTN6 ARF4 RAB1A CNIH4 VAPB KDELR3 MIA2 LMAN2 RNF139 SAR1A CAPZA1 TMED2 CNIH1 ACTR10 KLHL12 PPP6C TMED5 VAMP7 TMED7 INSIG1 ERGIC2 SPAST SERPINA1 CUL3 DCTN4 F5 IER3IP1 ANKRD28 BCAP29 TGFA TRAPPC3 COPZ1 GAS6 MCFD2 BET1 DYNC1LI2 COG3 DYNLL1 TRAPPC8 TRAPPC3L SEC24A VTI1B SEC13 TMED10 SORL1 TMED9 USO1
GO_REGULATION_OF_CELLULAR_AMINO_ACID_METABOLIC_PROCESS	1.30593e-06	0.00019287	0.643552	0.520248	2.24408	57	PSMD6 PSMD13 PSMB6 PSMB3 PSMA2 PSMD14 PARK7 PSMC6 PSMD12 AZIN1 PSMA1 PSMA4 PSMA7 PSMA3 PSMB1 PSMB7 PSMC2 PSMD9 PSMA5 PSMD10 PSMB4 PSMB9 PSME4 PSMD5 PSMB8 PSMD7 ATP2B4
GO_REGULATION_OF_CHROMOSOME_SEGREGATION	1.76587e-06	0.000252894	0.643552	0.431601	2.09632	100	CDC42 DYNC1LI1 BUB1 CDC6 DLGAP5 APC TTK HECW2 CENPE HORMAD1 ECT2 CDC27 CUL3 BUB1B ANAPC15 SLF1 CDCA5 NEK2 NDC80 DUSP1 RIOK2 CENPF CDC26 RB1 TRIP13 KNSTRN FBXO5 PTTG1 CCNB1 PSMG2 AURKB MKI67 MAD2L1 RAD21 PTTG2 SMC5 KIF2C PUM2 GEN1 WAPL NSMCE2 ZNF207 ANAPC4 CDK5RAP2 SPDL1 SMC6
GO_MYD88_DEPENDENT_TOLL_LIKE_RECEPTOR_SIGNALING_PATHWAY	2.15404e-06	0.000299412	0.627257	0.606548	2.34954	35	IRAK3 TLR1 TLR6 TLR4 TAB3 LY96 CD36 TLR2 IRAK4 TRAF6 TLR5 CD300LF MAP3K7 TAB2 TLR8 MAP3K1
GO_REGULATION_OF_TRANSCRIPTION_FROM_RNA_POLYMERASE_II_PROMOTER_IN_RESPONSE_TO_HYPOXIA	2.32941e-06	0.000314537	0.627257	0.464832	2.11413	74	RBPJ PSMD6 PSMD13 PSMB6 HIGD1A PSMB3 PSMA2 PSMD14 ELOC PSMC6 PSMD12 PSMA1 PSMA4 PSMA7 PSMA3 PSMB1 PSMB7 PSMC2 RBX1 PSMD9 PSMA5 BACH1 CUL2 PSMD10 NFE2L2 PSMB4 PSMB9 PSME4 PSMD5 PSMB8 PSMD7 HIF1A
GO_EPITHELIAL_TUBE_MORPHOGENESIS	2.68354e-06	0.000352289	0.627257	-0.365132	-1.81839	243	KAT2A NOG PKD1 DCHS1 DVL2 SEMA4C MEGF8 SOX8 LAMA5 MAGED1 SCRIB EPHA4 DDR1 CELSR1 DVL1 LEF1 IHH DLG5 KLHL3 TEAD2 LZTS2 DAG1 KDM2B ABL1 MYC IFT122 SMAD3 NDRG4 GATA3 WNT1 STOX1 TCAP TIMELESS MTHFD1 IFT172 GDF7 DEAF1 TSC2 BCL2 PTK7 RARG ENG RASIP1 ADAMTS16 SKI MTSS1 TBX6 ARHGAP35 MDK DLL1 FAT4 LUZP1 CCDC40 FMN1 SPINT1 C2CD3 SUFU ESRP2 WNK4 TULP3 NKX3-1 MKS1 LRP5L DVL3 ETV5 PML GREB1L DLL4 PLXNB2 CSF1…
GO_INNATE_IMMUNE_RESPONSE_ACTIVATING_SIGNAL_TRANSDUCTION	3.4253e-06	0.000437513	0.627257	0.420131	2.05749	104	CLEC4D CLEC4E FCER1G BCL10 KRAS TAB3 CLEC4A PSMD6 CHUK PSMD13 PSMB6 PSMB3 NRAS SKP1 PSMA2 PSMD14 PSMC6 TRAF6 PSMD12 PSMA1 PSMA4 PSMA7 PSMA3 PSMB1 PSMB7 PSMC2 PSMD9 MAP3K7 PSMA5 TAB2 PSMD10 PSMB4 PSMB9 PSME4 PAK1 PSMD5 PSMB8 PSMD7 HCK LYN
GO_SCF_DEPENDENT_PROTEASOMAL_UBIQUITIN_DEPENDENT_PROTEIN_CATABOLIC_PROCESS	3.67245e-06	0.000445025	0.627257	0.43342	2.04888	88	PSMD6 PSMD13 PSMB6 FBXL4 PSMB3 SKP1 PSMA2 AMN1 PSMD14 FBXL3 FBXO33 FBXL5 CUL4B PSMC6 PSMD12 PSMA1 PSMA4 PSMA7 PSMA3 PSMB1 KIF14 PSMB7 PSMC2 RBX1 FBXW7 PSMD9 PSMA5 CUL2 PSMD10 FBXL20 PSMB4 PSMB9 PSME4 PSMD5 SKP2 STYX FBXO38 FBXO9 PSMB8 PSMD7
GO_SISTER_CHROMATID_SEGREGATION	3.62087e-06	0.000445025	0.627257	0.340817	1.85088	187	NCAPG KIF18A RAB11A CHMP1B DYNC1LI1 TOP2A BUB1 CDC6 DSCC1 ESCO2 KIF23 ZWINT DLGAP5 APC TTK CHMP2B SMC4 HECW2 CENPE KIF4A HORMAD1 NSL1 CDC27 CHMP5 CUL3 BUB1B ANAPC15 SLF1 NAA50 NUF2 KIF14 CDCA5 NEK2 FBXW7 NDC80 DUSP1 ESCO1 RIOK2 CENPF RMDN1 CDC26 RB1 TRIP13 KNSTRN SGO2 FBXO5 PTTG1 CCNB1 PSMG2 AURKB MCMBP CHMP4C PRC1 MAD2L1 VPS4B RAD21 TTN STAG1 STAG2 PTTG2 SMC5 KIF2C GEN1 RAD51C WAPL KIFC1 NSMCE2 …
GO_NEGATIVE_REGULATION_OF_MITOTIC_CELL_CYCLE	3.92423e-06	0.000452339	0.610527	0.297705	1.68983	296	CDK1 NBN DYNC1LI1 TOP2A BUB1 DDIAS CDC6 GADD45A ZWINT BCL6 APC TTK PSMD6 CLSPN HECA PTEN PSMD13 PSMB6 PSMB3 SKP1 BTG3 TAOK1 SYF2 CNOT8 CDKN2C PSMA2 EZH2 ORC1 PSMD14 TICRR PSMC6 CHEK1 CNOT6 NABP1 BUB1B PSMD12 ANAPC15 PSMA1 PSMA4 E2F8 ANGEL2 PSMA7 PSMA3 PSMB1 PCNA PSMB7 PSMC2 RBX1 CDKN1B NDC80 DUSP1 PSMD9 GTSE1 PSMA5 ZNF655 CENPF PLAGL1 TOPBP1 RB1 TRIP13 KANK2 PSMD10 IL10 FBXO5 PSMB4 PTTG1 CCNB1 PS…
GO_POSITIVE_REGULATION_OF_INNATE_IMMUNE_RESPONSE	3.86844e-06	0.000452339	0.610527	0.340475	1.84902	187	CLEC4D AIM2 CLEC4E IL21 TLR4 NLRC4 FCER1G RIOK3 UBE2K BCL10 KRAS TAB3 CLEC4A PSMD6 CHUK PSMD13 PSMB6 PSMB3 MNDA NRAS SKP1 PSMA2 HMGB3 PSMD14 PYCARD PSMC6 IL18RAP TRAF6 PSMD12 PSMA1 PSMA4 HMGB2 PSMA7 PSMA3 PSMB1 AP1G1 TBK1 PSMB7 PSMC2 PSPC1 HMGB1 PSMD9 MAP3K7 PSMA5 TAB2 PSMD10 TLR8 PSMB4 PSMB9 PSME4 PAK1 PSMD5 CD226 PSMB8 POLR3F PSMD7 HCK LSM14A LYN PLSCR1
GO_PROTEASOMAL_UBIQUITIN_INDEPENDENT_PROTEIN_CATABOLIC_PROCESS	4.69845e-06	0.000528687	0.610527	0.711561	2.43384	21	PSMB6 PSMB3 PSMA2 PSMA1 PSMA4 PSMA7 PSMA3 PSMB1 PSMB7 PSMA5 NFE2L2 PSMB4 PSMB9 PSME4 PSMB8
GO_ORGANELLE_FISSION	4.83383e-06	0.000531272	0.610527	0.271001	1.59623	410	TDRD9 NCAPG KIF18A CDC42 SHOC1 UBE2B BIRC5 RAB11A CHMP1B DYNC1LI1 RMI1 ANLN TOP2A BUB1 CDC6 DSCC1 GDAP1 KIF23 MCU ZWINT DLGAP5 APC UBXN2B ASPM KIF11 TTK MTFR2 CHMP2B SMC4 PSMD13 HECW2 MFF ACTR3 CENPE SYCP2 MZT1 AGO4 KIF4A PEX19 PRKAR1A HORMAD1 NSL1 SPAST CDC27 PHIP CHMP5 CHEK1 CUL3 MND1 BUB1B ANAPC15 SLF1 NAA50 DMRTC2 BRIP1 CEP97 NUF2 KIF14 CDCA5 NEK2 TGFA TPX2 NSFL1C SLC25A46 CDKN1B NDC80 DUSP1 …
GO_METAPHASE_ANAPHASE_TRANSITION_OF_CELL_CYCLE	5.83857e-06	0.000627115	0.610527	0.504281	2.17039	58	DYNC1LI1 BUB1 CDC6 DLGAP5 APC TTK HECW2 CENPE CDC27 CUL3 BUB1B ANAPC15 NDC80 DUSP1 RIOK2 CENPF CDC26 RB1 TRIP13 FBXO5 CCNB1 PSMG2 AURKB MAD2L1 RAD21 GEN1 NSMCE2 ZNF207 ANAPC4 CDK5RAP2 SPDL1
GO_GENERATION_OF_PRECURSOR_METABOLITES_AND_ENERGY	6.35165e-06	0.000667064	0.610527	0.259302	1.54778	466	PFKFB2 GYG1 PFKFB3 KL CDK1 ASPH ACSS3 DNAJC15 NDUFC2 CYB5R4 NDUFAF1 CYP19A1 PGM2 UQCRHL PPP1R3B SDHB AK9 PRKAG1 CYCS NDUFB6 GSK3B MTFR2 PPP1CB COX15 SRD5A1 GLRX COQ10B NDUFB5 PANK2 CISD1 BPGM STEAP4 RB1CC1 PIK3CA BLOC1S1 DLD BID NUPR1 NIPSNAP2 ETFRF1 IREB2 PARK7 UGP2 CAT NDUFB1 UQCRFS1 ETFA NUP37 RANBP2 ATP5PB SUCLG1 SDHD ATP5F1E COX7A2L PPP1R3D ATPSCKMT RPE ATP5PD LDHA ATP5F1C ACOX1 GLRX2 COX8A …
GO_RESPONSE_TO_INTERLEUKIN_1	7.50371e-06	0.000770925	0.610527	0.345486	1.8675	175	IL1R2 USP10 IRAK3 TANK GBP3 LCN2 PELI1 HYAL2 TAB3 PSMD6 CHUK PSMD13 PSMB6 ANXA1 PSMB3 SKP1 PSMA2 RC3H1 MAP3K8 PSMD14 PYCARD IL1RAP PSMC6 IRAK4 PELI2 TRAF6 PSMD12 PSMA1 PSMA4 VRK2 PSMA7 SIRPA PSMA3 PSMB1 PSMB7 PSMC2 RBX1 CYBA HNMT PSMD9 MAP3K7 PSMA5 GBP2 GCLC TAB2 PSMD10 UBE2N PSMB4 PSMB9 TAF9 PSME4 IL1R1 PSMD5 PSMB8 PSMD7
GO_NEURON_PROJECTION_GUIDANCE	8.21542e-06	0.000826087	0.593325	-0.364823	-1.78627	213	NOG PLXNA1 SPTBN1 EPHA1 PLCG1 SEMA4C MEGF8 LAMA5 ROBO3 SEMA3B EPHA4 NTN5 SPTAN1 DVL1 LAMB2 KIF5C CELSR3 PLXNA3 PLXNA4 DAG1 GRB7 BCL11B NEO1 GATA3 EPHB2 SPTBN2 NTN4 EPHB6 EVL ZSWIM5 PSPN DAB1 GDF7 SEMA4F MAPK7 RHOH SEMA4G PLXNA2 PLXNB1 NRTN SEMA6C SHC3 EFNA3 FYN EZR PRKCA LAMA2 MYH10 FEZ1 L1CAM ARHGAP35 SPTBN5 TUBB3 DSCAML1 PTK2 SLIT1 PRKCQ SHC1 GPC1 MYOT EPHA10 GFRA2 NRCAM BDNF WNT3 PLXNB2 RNF165…
GO_FC_RECEPTOR_SIGNALING_PATHWAY	8.8454e-06	0.000870904	0.593325	0.312946	1.7395	231	CLEC4D CLEC4E RAP1A ARPC5 CDC42 FCER1G ARPC3 BCL10 ARPC2 TAB3 PSMD6 CHUK FCGR1A PSMD13 PSMB6 CRK ACTR3 PSMB3 SKP1 PSMA2 ABI1 PIK3CA PSMD14 LAT2 FCGR1B DOCK1 PSMC6 MAPK8 TRAF6 ARPC4 PSMD12 PSMA1 PSMA4 FGR PSMA7 HSP90AA1 PSMA3 PSMB1 MAPK1 PSMB7 PSMC2 ARPC1A PPP3CB PSMD9 MAP3K7 PSMA5 FCGR2A RAC1 IGKV1D-39 MYO10 BRK1 LIMK1 ACTR2 TAB2 PSMD10 PSMB4 PPP3R1 IGLV2-14 MAP2K4 PSMB9 IGLC2 MAP3K1 PSME4 PAK1 P…
GO_ATP_METABOLIC_PROCESS	1.06866e-05	0.00103071	0.593325	0.298871	1.68386	271	PFKFB2 PFKFB3 CDK1 DNAJC15 NDUFC2 NDUFAF1 UQCRHL AK9 PRKAG1 CYCS NDUFB6 COX15 TSPO NDUFB5 BPGM DLD BID NUPR1 NIPSNAP2 NMNAT1 PARK7 NDUFB1 UQCRFS1 NUP37 RANBP2 ATP5PB SDHD ATP5F1E COX7A2L ATPSCKMT ATP5PD LDHA ATP5F1C COX8A ATP5MGL COA6 NDUFA1 ATP5PF NDUFB3 CLPX PRKAA1 NUP214 PGM2L1 ATP5PO HK3 UQCR10 NUP42 GCKR MLXIPL CCNB1 ATP5MG NDUFAB1 PFKFB4 SEC13 DNM1L COX7A2 COX7B TEFM ATP6V1A ATP5F1EP2 ATP5M…
GO_ENDOSOMAL_TRANSPORT	1.26287e-05	0.00119367	0.593325	0.310191	1.72419	231	LEPROT TMEM50A CMTM6 VPS25 VTI1A STAM2 TSG101 RAB11A CHMP1B SNX3 VAMP3 VPS26A LAMTOR1 RAB13 PICALM RAB10 CHMP2B SORT1 SNX2 ZFYVE16 ARL8B SPAG9 SNX6 VPS54 VPS29 BLOC1S1 WASHC4 TBC1D14 REPS2 BLOC1S2 CHMP5 SNX18 CHMP3 VTA1 RAB6A TBC1D23 AP5M1 DENND1B ACAP2 EPS15 ARL1 ZDHHC2 ITSN2 SNX4 VAMP4 UBAP1 HEATR5A RAB14 SNF8 STX10 CHMP4C RAB7A DPY30 VTI1B DNM1L KIAA1109 VPS4B DENND10 PIKFYVE EPG5 SORL1 LRRK2 …
GO_MITOTIC_NUCLEAR_DIVISION	1.32309e-05	0.00122607	0.593325	0.303556	1.70532	257	NCAPG KIF18A CDC42 BIRC5 RAB11A CHMP1B DYNC1LI1 ANLN BUB1 CDC6 DSCC1 KIF23 ZWINT DLGAP5 APC UBXN2B KIF11 TTK CHMP2B SMC4 HECW2 CENPE MZT1 KIF4A NSL1 SPAST CDC27 PHIP CHMP5 CHEK1 CUL3 BUB1B ANAPC15 SLF1 NAA50 CEP97 NUF2 KIF14 CDCA5 NEK2 TGFA TPX2 NSFL1C CDKN1B NDC80 DUSP1 RIOK2 CENPF RMDN1 CDC26 RB1 TRIP13 KNSTRN SGO2 FBXO5 PTTG1 CCNB1 PSMG2 AURKB CHMP4C PRC1 NME6 MKI67 USP16 MAD2L1 VPS4B RAD21 FB…
GO_PROTEIN_MODIFICATION_BY_SMALL_PROTEIN_REMOVAL	1.41814e-05	0.00128887	0.593325	0.301405	1.69605	269	USP10 TANK CDK1 YOD1 OTUD1 MINDY2 STAM2 TOR1A SNX3 USP15 UBE2D1 MINDY3 POLB TGFBR1 APC RHOT1 USP49 VCPIP1 COPS3 PSMD6 CLSPN PTEN PSMD13 PSMB6 BIRC2 SMAD1 CCP110 NEDD8 PSMB3 ATXN3 PSMA2 OTUB2 CDC25A PSMD14 ENY2 COPS5 PARK7 PSMC6 TRAF6 PSMD12 PSMA1 PSMA4 UFD1 PSMA7 CCNA2 SENP2 PSMA3 PSMB1 COPS2 DESI2 SENP6 KAT2B PSMB7 PSMC2 SUDS3 USP12 SMAD2 PSMD9 MAP3K7 PSMA5 BARD1 ITCH PSMD10 PSMB4 USP1 SENP7 PSM…
GO_EXTRACELLULAR_STRUCTURE_ORGANIZATION	1.51281e-05	0.00132399	0.593325	-0.336074	-1.71008	290	CARMIL2 LTBP3 COL6A1 MMP11 AEBP1 AGRN LAMC3 COL5A1 ITGA3 LAMA5 DDR1 IHH ITGB7 LAMB2 COL4A3 DAG1 POMT1 ERCC2 MMP28 JAM2 MMP17 SPOCK2 ABL1 SMAD3 FBLN2 ADAMTS13 ADAMTS17 P3H4 SH3PXD2A NTN4 COL27A1 FN1 ADAMTSL2 COLQ FGFR4 SERPINH1 SCUBE1 VTN ADAMTSL5 ICAM2 NTNG1 MYO1E PHLDB1 HAS3 CCN2 PDGFB ELF3 LUM PRSS1 ENG HSPG2 ADAMTS16 DPP4 ITGA10 LAMA2 ETS1 A2M NFKB2 MYH11 BMP1 SCX ADAMTS1 COL11A2 HAS1 COL9A2 C…
GO_VESICLE_TARGETING_TO_FROM_OR_WITHIN_GOLGI	1.50354e-05	0.00132399	0.593325	0.458568	2.06808	70	CD59 TRAPPC6B SAR1B SCFD1 F8 WIPI1 RAB1A SAR1A TMED2 CNIH1 KLHL12 PPP6C SERPINA1 CUL3 F5 ANKRD28 AP1AR TGFA TRAPPC3 MCFD2 BET1 CEP19 SEC24A SEC13 TMED10 TMED9 USO1 TFG GOSR1 CTSC CTSZ PPP6R3 ARFGAP3 TRAPPC2 GOSR2 SEC22B
GO_REGULATION_OF_SYNAPSE_ASSEMBLY	1.63254e-05	0.0014028	0.57561	-0.502985	-2.04386	65	LRRN3 WNT7A AGRN AMIGO1 LRFN3 ADGRB1 CLSTN1 NLGN2 ADGRL1 DLG5 EPHB2 COLQ NTRK2 LRRC4B TPBG EEF2K EIF4G1 LINGO2 PTK2 SLIT1 ADGRB2 BDNF SLITRK5 LRFN4
GO_REGULATION_OF_SISTER_CHROMATID_SEGREGATION	1.72843e-05	0.00145867	0.57561	0.430965	2.00855	81	DYNC1LI1 BUB1 CDC6 DLGAP5 APC TTK HECW2 CENPE CDC27 CUL3 BUB1B ANAPC15 SLF1 CDCA5 NDC80 DUSP1 RIOK2 CENPF CDC26 RB1 TRIP13 FBXO5 PTTG1 CCNB1 PSMG2 AURKB MAD2L1 RAD21 PTTG2 SMC5 GEN1 WAPL NSMCE2 ZNF207 ANAPC4 CDK5RAP2 SPDL1
GO_MITOTIC_SISTER_CHROMATID_SEGREGATION	1.78057e-05	0.00147631	0.57561	0.348843	1.83877	156	NCAPG KIF18A RAB11A CHMP1B DYNC1LI1 BUB1 CDC6 DSCC1 KIF23 ZWINT DLGAP5 APC TTK CHMP2B SMC4 HECW2 CENPE KIF4A NSL1 CDC27 CHMP5 CUL3 BUB1B ANAPC15 SLF1 NAA50 NUF2 KIF14 CDCA5 NEK2 NDC80 DUSP1 RIOK2 CENPF RMDN1 CDC26 RB1 TRIP13 KNSTRN SGO2 FBXO5 PTTG1 CCNB1 PSMG2 AURKB CHMP4C PRC1 MAD2L1 VPS4B RAD21 TTN PTTG2 SMC5 KIF2C GEN1 KIFC1 NSMCE2 CHMP2A CDCA8 MIS12 ZNF207 ANAPC4 CDK5RAP2 SPDL1 PIBF1 KIF18B S…
GO_POSITIVE_REGULATION_OF_SYNAPSE_ASSEMBLY	1.84219e-05	0.00150107	0.57561	-0.600396	-2.18654	37	LRRN3 WNT7A AGRN AMIGO1 ADGRB1 CLSTN1 NLGN2 ADGRL1 DLG5 EPHB2 NTRK2 LRRC4B TPBG EEF2K LINGO2 ADGRB2 BDNF SLITRK5
GO_ESTABLISHMENT_OF_ORGANELLE_LOCALIZATION	2.01686e-05	0.00161554	0.57561	0.269094	1.5788	402	AP3B2 KIF1A LIN7A CD59 STARD3NL KIF18A CDC42 TRAPPC6B SAR1B CDK5 UBE2B RAB11A TOR1A CHMP1B FCER1G SCFD1 F8 WIPI1 AP3S1 RAB1A KIF23 DLGAP5 MILR1 UBXN2B RHOT1 BLOC1S6 PICALM CHMP2B ACTR3 SAR1A PDCD10 TMED2 SNAP23 CENPE RAB27A CNIH1 ACTR10 KLHL12 PPP6C KIF1B VAMP7 DYNLT1 BLOC1S1 AP3S2 KIF5B LAT2 YWHAZ SPAST BLOC1S2 C12orf4 CHMP5 KIF3C SERPINA1 TMEM230 CUL3 RAB6A FGR F5 FAM91A1 NUF2 KIF14 TBC1D23 CDC…
GO_POST_TRANSLATIONAL_PROTEIN_MODIFICATION	2.14674e-05	0.00169092	0.57561	0.281357	1.60162	309	FBN1 KBTBD7 COP1 PCSK9 AGTPBP1 KLHL5 KLHL2 RAB11A DSCC1 RAB1A WSB1 ESCO2 RAB13 COPS3 PSMD6 RAB2A PSMD13 CKAP4 PSMB6 FBXL4 NEDD8 PSMB3 SKP1 UBA3 LGALS1 PTP4A2 PSMA2 FBXW2 ATG12 FBXO30 FEM1B RAB5A UBE2F PSMD14 FBXL3 ELOC SOCS3 COPS5 FBXL5 CUL4B ASB7 UBXN7 PSMC6 SERPINA1 ASB3 CUL3 DNAJC3 KLHL9 PSMD12 PSMA1 PSMA4 F5 PSMA7 FBXO11 PSMA3 PSMB1 ADAM10 BTBD1 COPS2 PSMB7 PSMC2 DCUN1D1 KTN1 RBX1 FBXW7 ATG5 …
GO_CELL_CYCLE_G2_M_PHASE_TRANSITION	2.22226e-05	0.00169394	0.57561	0.299466	1.68234	257	CDK1 CCNY NBN RAB11A CCNB2 CDC6 CCNH PSMD6 CLSPN PPP1R12A PPP1CB PSMD13 PSMB6 CCP110 PSMB3 SKP1 TAOK1 SYF2 PSMA2 MELK ORC1 CDC25A PSMD14 FBXL3 CDK7 TICRR PSMC6 TUBA1A CHEK1 HMMR PSMD12 PSMA1 PSMA4 ARPP19 PSMA7 ENSA CEP135 CCNA2 HSP90AA1 PSMA3 PSMB1 SDCCAG8 KIF14 HAUS4 NEK2 CETN2 PSMB7 PSMC2 RBX1 TPX2 PLK4 PSMD9 GTSE1 CDK14 PSMA5 CENPF CEP152 PPP2R2A BACH1 TOPBP1 PSMD10 FBXO5 PSMB4 DYNLL1 SMARCD3 …
GO_SYNAPSE_ORGANIZATION	2.19546e-05	0.00169394	0.57561	-0.329189	-1.68999	316	LRRN3 PPFIA3 SYNGAP1 WNT7A AGRN AMIGO1 PPFIBP1 PPFIA4 LRFN3 SDK2 ITGA3 DOK7 ADGRB1 SYNPO CLSTN1 PFN2 EPHA4 DNAJA3 ZC4H2 DVL1 NLGN2 ADGRL1 LAMB2 DLG5 DAG1 SPOCK2 ANAPC2 ABL1 IGSF9B HDAC6 EPHB2 LZTS3 GPHN SPTBN2 DAB2IP DLGAP3 CACNB3 DOCK10 COLQ NEUROD2 PLXNB1 KALRN NTNG1 NTRK2 GPM6A DMPK PPFIBP2 C3 SYBU FYN LRRC4B ARHGAP33 ARHGAP39 ADD2 TPBG MYH10 L1CAM PICK1 NEFH CACNB2 IL10RA EEF2K EIF4G1 HSPA8 L…
GO_REGULATION_OF_NUCLEAR_DIVISION	2.66605e-05	0.00199996	0.57561	0.347408	1.84004	164	CDC42 UBE2B CHMP1B DYNC1LI1 ANLN BUB1 CDC6 DLGAP5 APC UBXN2B KIF11 TTK CHMP2B HECW2 CENPE PRKAR1A HORMAD1 CDC27 PHIP CHMP5 CHEK1 CUL3 BUB1B ANAPC15 SLF1 CEP97 CDCA5 NEK2 TGFA NSFL1C CDKN1B NDC80 DUSP1 RIOK2 CENPF CDC26 RB1 TRIP13 FBXO5 PTTG1 CCNB1 PSMG2 AURKB CHMP4C NME6 MKI67 MAD2L1 VPS4B RAD21 FBXO43 DRG1 PTTG2
GO_AUTOPHAGOSOME_ORGANIZATION	2.74426e-05	0.00202647	0.57561	0.40816	1.94811	94	GABARAPL2 SH3GLB1 RALB ATG3 SCFD1 STX12 WIPI1 RAB1A RAB33B MAP1LC3B UBXN2B C9orf72 PIK3C3 TP53INP1 ATG12 RAB5A RB1CC1 NUPR1 TBC1D14 IFT20 FEZ2 NSFL1C ATG5 PHF23 VMP1 GABARAPL1 TRAPPC8 TMEM41B GABARAP RAB7A MTMR3 UBQLN1 PIKFYVE RAB3GAP2 LRRK2 TP53INP2
GO_REGULATION_OF_CHROMOSOME_SEPARATION	3.06202e-05	0.00222632	0.557332	0.477692	2.10565	64	DYNC1LI1 BUB1 CDC6 DLGAP5 APC TTK HECW2 CENPE CDC27 CUL3 BUB1B ANAPC15 NDC80 DUSP1 RIOK2 CENPF CDC26 RB1 TRIP13 FBXO5 PTTG1 CCNB1 PSMG2 AURKB MAD2L1 RAD21 PTTG2 GEN1 NSMCE2 ZNF207 ANAPC4 CDK5RAP2 SPDL1
GO_PATTERN_RECOGNITION_RECEPTOR_SIGNALING_PATHWAY	3.81575e-05	0.00270468	0.557332	0.318287	1.72577	179	MAP2K6 CLEC4E IRAK3 TANK TLR1 TIFA TLR6 TLR4 USP15 UBE2D1 RIOK3 PELI1 BCL10 UBE2D3 TAB3 LY96 PIK3C3 CHUK BIRC2 RAB11FIP2 UBE2D2 RTN4 CD36 CTSS TLR2 IRAK4 TRAF6 F2RL1 UFD1 TBK1 S100A9 CYBA HMGB1 TLR5 CD300LF MAP3K7 PJA2 ITCH TAB2 S100A8 TLR8 PIK3AP1 UBE2N RPS6KA3 LGR4 MAP3K1 ERBIN UBQLN1 EPG5 WDFY1 CTSK LACC1 PUM2 LSM14A ITGAM
GO_VESICLE_TARGETING	3.8344e-05	0.00270468	0.557332	0.421115	1.99647	89	CD59 STARD3NL TRAPPC6B SAR1B SCFD1 F8 WIPI1 RAB1A SAR1A TMED2 SNAP23 CNIH1 KLHL12 PPP6C SERPINA1 CUL3 F5 FAM91A1 TBC1D23 ANKRD28 AP1AR TGFA TRAPPC3 MCFD2 BET1 CEP19 SEC24A SEC13 C17orf75 TMED10 TMED9 USO1 TFG GOSR1 SEPTIN5 CTSC CTSZ PPP6R3 ARFGAP3 TRAPPC2 GOSR2 YKT6 SEC22B
GO_CELL_REDOX_HOMEOSTASIS	4.20997e-05	0.00292593	0.557332	0.470396	2.02904	57	SELENOT TMX1 TXNL1 ERP44 GLRX PRDX3 TMX4 DLD PRDX1 ERO1A TXN GLRX2 TMX3 CYBA GCLC NFE2L2 TXNRD1 NCF4 PRDX4 PRDX5 SELENOS TXNDC12 CYBB GSR DDIT3 ERO1B NCF2 TXN2 RAC2 NME8 PRDX6 PDIA6
GO_REGULATION_OF_CELL_CYCLE_PHASE_TRANSITION	4.42875e-05	0.00303338	0.557332	0.258001	1.51772	420	CDK1 NBN RAB11A AIF1 DYNC1LI1 ANLN UBE2D1 BUB1 CDC6 GADD45A DLGAP5 APC TTK PSMD6 CLSPN PTEN PSMD13 HECW2 PSMB6 CCP110 ANXA1 PSMB3 CENPE SKP1 TAOK1 SYF2 CNOT8 CDKN2C PSMA2 EZH2 ORC1 CDC25A PSMD14 BID UBE2E1 CUL4B TICRR CDC27 PSMC6 TUBA1A CHEK1 CNOT6 HMMR CUL3 BUB1B PSMD12 ANAPC15 PSMA1 CDC45 PSMA4 E2F8 PSMA7 CEP135 SENP2 HSP90AA1 PSMA3 PSMB1 PCNA SDCCAG8 KIF14 CDCA5 HAUS4 NEK2 CETN2 PSMB7 PSMC2 RB…
GO_RESPONSE_TO_INSULIN	4.69561e-05	0.00317021	0.557332	0.292927	1.64406	240	KL ECHDC3 RHOQ PCSK9 TNFSF10 RAB31 ATP6V1C1 GRB10 ATP6V1D AP3S1 ATP6V0E1 RETN KBTBD2 ATP6V1E1 APC ERFE GCNT1 RAB13 PTPN2 RAB10 GSK3B SORT1 PTEN CEACAM1 SRD5A1 RAB8B PPARG CPEB2 PIK3CA EIF4EBP2 ZNF106 INSIG1 STXBP3 INSIG2 SOCS3 SP1 CAT PHIP TLR2 OSBPL8 KAT2B CFLAR ATP6V0B FUT7 PRKAA1 GGH ATP6V1G1 GCLC IL10 ADM CCND3 SESN2 MAX EPM2AIP1 RAB12 ATP6V1A PAK1 OPA1 RPS6KB1 IRS2 SORL1 USO1 ATP6V1B2 LEP PD…
GO_COPII_COATED_VESICLE_BUDDING	5.01771e-05	0.00333996	0.557332	0.44256	1.985	69	CD59 VAPA TRAPPC6B SAR1B SCFD1 F8 RAB1A VAPB SAR1A TMED2 CNIH1 KLHL12 PPP6C INSIG1 SERPINA1 CUL3 F5 ANKRD28 TGFA TRAPPC3 MCFD2 BET1 SEC24A SEC13 TMED10 USO1
GO_POSITIVE_REGULATION_OF_RESPONSE_TO_EXTERNAL_STIMULUS	5.86575e-05	0.00385021	0.557332	0.260463	1.54095	426	CLEC4D AIM2 S100A12 ARG1 MMP8 CLEC4E OSM IL21 TLR6 TLR4 NLRC4 AKIRIN1 AIF1 FCER1G STX3 USP15 RIOK3 UBE2K HYAL2 BCL10 KRAS MCU LILRA5 TAB3 CLEC4A LY96 PSMD6 CHUK PSMD13 PSMB6 PSMB3 MNDA NRAS SKP1 JAK2 PSMA2 HMGB3 MGST2 VAMP7 PSMD14 NUPR1 CDK19 PYCARD MAPK14 PARK7 IL18 SNW1 PSMC6 TLR2 FGF2 IL18RAP TRAF6 F2RL1 PSMD12 PSMA1 PSMA4 HMGB2 PSMA7 PSMA3 PSMB1 ADAM10 MAPK1 NFKBIZ AP1G1 TBK1 PSMB7 IDO1 PSMC2…
GO_CELLULAR_RESPONSE_TO_PEPTIDE_HORMONE_STIMULUS	6.06832e-05	0.00392861	0.557332	0.28668	1.61116	270	ARG1 FBN1 KL ECHDC3 LEPROT RHOQ PCSK9 RAB31 ATP6V1C1 GRB10 ATP6V1D CDC6 AP3S1 ATP6V0E1 ATP6V1E1 APC ERFE RAB13 PTPN2 RAB10 GSK3B PTEN CEACAM1 SRD5A1 CRK RAP1B RAB8B JAK2 PPARG CPEB2 GDF15 PIK3CA EIF4EBP2 ZNF106 INSIG1 INSIG2 SOCS3 PRKAR1A CREB1 SP1 PHIP ADCY3 OSBPL8 BRIP1 CCNA2 KAT2B CFLAR CYBA ATP6V0B FUT7 PRKAA1 AGTRAP ATP6V1G1 GCLC CCND3 NFE2L2 ROCK1 MAX GPER1 RAB12 ATP6V1A PAK1 OPA1 RPS6KB1 I…
GO_MITOCHONDRIAL_ELECTRON_TRANSPORT_NADH_TO_UBIQUINONE	6.67984e-05	0.00426607	0.538434	0.496525	2.04209	46	DNAJC15 NDUFC2 NDUFAF1 NDUFB6 NDUFB5 DLD PARK7 NDUFB1 NDUFA1 NDUFB3 NDUFAB1 ISCU NDUFA5 NDUFA13 NDUFC1 NDUFA4 NDUFS3 NDUFS5 NDUFS4 NDUFS6 NDUFA2 NDUFA6 NDUFA8 NDUFB9
GO_REGULATION_OF_AUTOPHAGY	7.01904e-05	0.00442293	0.538434	0.269202	1.55144	326	USP10 DRAM1 HGF SH3GLB1 NAMPT TMEM59 MCL1 RALB CDK5 PARL SCFD1 RRAGD VPS26A ATP6V1C1 ATP6V1D ATP6V0E1 LAMTOR3 GNAI3 LAMTOR1 RRAGC ATP6V1E1 TAB3 EXOC8 DEPP1 C9orf72 PRKAG1 BNIP3L SPTLC1 GSK3B LAMTOR5 TSPO NEDD4 TP53INP1 RHEB ZMPSTE24 SNX6 RAB5A WDR41 RNF41 RB1CC1 PIK3CA NUPR1 PAFAH1B2 TBC1D14 PYCARD PARK7 IFT20 EXOC1 FEZ2 MAPK8 WAC DRAM2 TBK1 RRAGB HMGB1 FBXW7 ATP6V0B ATG5 PHF23 CISD2 PRKAA1 MAP3K…
GO_CELLULAR_RESPONSE_TO_OXYGEN_LEVELS	7.66556e-05	0.00476677	0.538434	0.310782	1.70173	199	FAS NAMPT CPEB4 RBPJ BNIP3L PSMD6 PTEN PSMD13 PSMB6 HIGD1A PSMB3 PSMA2 PPARG CPEB2 CARD16 PSMD14 ELOC ERO1A PSMC6 PSMD12 PSMA1 PSMA4 PSMA7 BRIP1 CCNA2 PSMA3 PSMB1 TMEM199 PSMB7 PSMC2 CFLAR RBX1 PSMD9 PRKAA1 PSMA5 MALAT1 BACH1 ATP6V1G1 CUL2 PSMD10 NFE2L2 PSMB4 CCNB1 PSMB9 DNM1L PSME4 AQP1 ATP6V1A OPA1 SUV39H2 PDK3 PSMD5 NPEPPS UBQLN1 PSMB8 MDM2 PSMD7 S100B ROCK2 HIF1A E2F1 PGK1 ATP7A RWDD3 CYBB AT…
GO_NEPHRON_DEVELOPMENT	7.94264e-05	0.00487492	0.538434	-0.424493	-1.8749	104	NOG PKD1 DCHS1 SOX8 ITGA3 LAMA5 MAGED1 LAMB2 KLHL3 COL4A3 LZTS2 MYC GATA3 WNT1 KLF15 ASXL1 MYO1E TEK NUP160 BCL2 PDGFB ADAMTS16 NUP85 MTSS1 DLL1 FAT4 FMN1 ANGPT2 WNK4 PLCE1 GREB1L SEC61A1 FOXJ1 NUP133 PTCH1 KIF26B NOTCH1 TACSTD2 PDGFRA NUP107 HEYL ENPEP RET
GO_RESPONSE_TO_HYDROPEROXIDE	8.07617e-05	0.00489333	0.538434	0.723569	2.21616	15	MGST1 AIF1 CHUK TP53INP1 JAK2 SP1 CD36 OXR1
GO_RESPONSE_TO_PEPTIDE_HORMONE	8.89817e-05	0.00532313	0.538434	0.263813	1.52795	364	ARG1 FBN1 KL ECHDC3 LEPROT RHOQ PCSK9 TNFSF10 RAB31 LRP6 ATP6V1C1 GRB10 ATP6V1D CDC6 AP3S1 ATP6V0E1 RETN KBTBD2 ATP6V1E1 APC ERFE GCNT1 RAB13 PTPN2 RAB10 GSK3B CHUK SORT1 PTEN CEACAM1 SRD5A1 CRK ANXA1 RAP1B RAB8B JAK2 PPARG CPEB2 GDF15 PIK3CA EIF4EBP2 ZNF106 INSIG1 STXBP3 INSIG2 SOCS3 PRKAR1A CREB1 SP1 CAT PHIP ADCY3 TLR2 OSBPL8 HHEX BRIP1 CCNA2 KAT2B CFLAR CYBA CDKN1B ATP6V0B TIMP1 FUT7 PRKAA1 A…
GO_POSITIVE_REGULATION_OF_CELL_JUNCTION_ASSEMBLY	9.72134e-05	0.00574288	0.538434	-0.476215	-1.92081	63	LRRN3 WNT7A AGRN AMIGO1 ADGRB1 CLSTN1 NLGN2 ADGRL1 DLG5 ABL1 SMAD3 EPHB2 NTRK2 TEK LRRC4B EPB41L5 TPBG EEF2K LINGO2 FMN1 ADGRB2 BDNF NPHP4 SLITRK5
GO_ATP_SYNTHESIS_COUPLED_PROTON_TRANSPORT	9.92968e-05	0.00574823	0.538434	0.618295	2.21604	25	ATP5PB ATP5F1E ATPSCKMT ATP5PD ATP5F1C ATP5MGL ATP5PF ATP5PO ATP5MG ATP5F1EP2 ATP5MC3 COX5B ATP5MF ATP5ME VPS9D1 ATP5F1B
GO_CELL_RECOGNITION	0.00010044	0.00574823	0.538434	-0.369528	-1.74223	162	CCR7 IGHD AMIGO1 MEGF8 ADGRB1 CD5 ROBO3 MFGE8 EPHA4 IGHV1-69 OVGP1 CELSR3 IGHM IGHV3-64 IGHV2-5 EPHB2 IGHV4-59 IGLC6 TUB IGHV2-26 CNTNAP2 IGHE CD6 CATSPER2 IGHV1-24 TRBC1 NDN PCSK4 IGHG4 ARHGAP35 CCT7 PCDH12 DSCAML1 IGHV3-48 UBAP2L IGHV4-28 CD209 CCT3 ST6GALNAC6 TRBC2 CATSPER3 IGHV3-30 NRCAM SPESP1 ZP1 BDNF CRTAM IGHV3-33 IGHV3-66 CD81 IGHV3-21 IGHV3-23 IGHV3-49 CNTN2 IGHV2-70 IGHV4-34 VDAC2 IGHV…
GO_REGULATION_OF_MACROAUTOPHAGY	0.000100953	0.00574823	0.538434	0.326614	1.74218	168	SH3GLB1 RALB CDK5 SCFD1 RRAGD VPS26A ATP6V1C1 ATP6V1D ATP6V0E1 LAMTOR3 GNAI3 LAMTOR1 RRAGC ATP6V1E1 EXOC8 C9orf72 PRKAG1 BNIP3L SPTLC1 LAMTOR5 NEDD4 RHEB SNX6 RAB5A RNF41 RB1CC1 PIK3CA NUPR1 PAFAH1B2 TBC1D14 IFT20 EXOC1 FEZ2 MAPK8 WAC TBK1 RRAGB ATP6V0B PHF23 PRKAA1 MAP3K7 ATP6V1G1 CALCOCO2 SMG1 SESN2 RAB12 CASP3 SPTLC2 ATP6V1A MTMR3 SLC38A9 UBQLN1 PIKFYVE ATP6V1B2 RAB3GAP2 LRRK2 SCOC LAMTOR2 HIF…
GO_GOLGI_VESICLE_BUDDING	0.000106633	0.00594476	0.538434	0.418636	1.92705	77	CD59 VAPA TRAPPC6B SAR1B SCFD1 F8 RAB1A VAPB SAR1A TMED2 CNIH1 KLHL12 PPP6C INSIG1 SERPINA1 CUL3 F5 ANKRD28 TGFA TRAPPC3 GOLPH3 MCFD2 BET1 SEC24A SEC13 TMED10 TMED9 USO1 TFG CTSC CTSZ PPP6R3 ARFGAP3 TRAPPC2 GOSR2 SEC22B PRKCI TRAPPC1
GO_REGULATION_OF_HEMATOPOIETIC_STEM_CELL_DIFFERENTIATION	0.00010692	0.00594476	0.538434	0.429444	1.93674	70	OSM PSMD6 PSMD13 PSMB6 PSMB3 PSMA2 PSMD14 PSMC6 N4BP2L2 PSMD12 PSMA1 PSMA4 PSMA7 PSMA3 PSMB1 RUNX1 PSMB7 PSMC2 PSMD9 PSMA5 LMO2 ITCH PSMD10 NFE2L2 PSMB4 PSMB9 PSME4 PSMD5 CBFB PSMB8 PSMD7
GO_BRANCHING_MORPHOGENESIS_OF_AN_EPITHELIAL_TUBE	0.000111193	0.00611045	0.538434	-0.418979	-1.84707	103	NOG PKD1 DCHS1 SOX8 LAMA5 MAGED1 DDR1 CELSR1 LEF1 IHH DLG5 DAG1 ABL1 MYC WNT1 TIMELESS GDF7 BCL2 ENG RASIP1 ADAMTS16 MDK FAT4 ESRP2 NKX3-1 MKS1 LRP5L ETV5 PML GREB1L DLL4 CSF1 PLXND1 PTCH1 NOTCH1 TACSTD2 BTRC FGFR2 SRC MMP14 SFRP2
GO_REGULATION_OF_REACTIVE_OXYGEN_SPECIES_METABOLIC_PROCESS	0.000120455	0.00654332	0.538434	0.326631	1.72325	160	CD177 HP MMP8 PRCP TLR6 PARL TLR4 AIF1 ARF4 GADD45A GNAI3 TYROBP TSPO BIRC2 RAB27A JAK2 DDAH2 RNF41 MAPK14 CYP1B1 PARK7 CD36 BST1 F2RL1 SIRPA TGFBR2 HSP90AA1 GLA COQ7 CFLAR CYBA ATG5 DHFR RAC1 STK17A IL10 NFE2L2 TUSC2 GCH1 NOS1AP PDK3 LEP RHOA IFNG NQO2 ROCK2 SELENOS ATP2B4 HIF1A ITGAM ASS1
GO_NEGATIVE_REGULATION_OF_NUCLEAR_DIVISION	0.000124285	0.00659969	0.518848	0.470392	2.00529	54	DYNC1LI1 BUB1 APC TTK PRKAR1A HORMAD1 CHEK1 BUB1B ANAPC15 NDC80 DUSP1 CENPF TRIP13 FBXO5 PTTG1 CCNB1 PSMG2 AURKB NME6 MAD2L1 RAD21 FBXO43 PTTG2 GEN1 ZNF207 CDK5RAP2 SPDL1 RAD1 ATRX MAD2L2
GO_NEPHRON_EPITHELIUM_DEVELOPMENT	0.000123821	0.00659969	0.518848	-0.449258	-1.89227	76	NOG PKD1 DCHS1 SOX8 LAMA5 MAGED1 LAMB2 KLHL3 LZTS2 MYC GATA3 WNT1 KLF15 ASXL1 MYO1E BCL2 ADAMTS16 MTSS1 DLL1 FAT4 FMN1 WNK4 GREB1L FOXJ1 PTCH1 KIF26B NOTCH1 TACSTD2
GO_CELLULAR_RESPONSE_TO_PEPTIDE	0.000126708	0.00665357	0.518848	0.26495	1.52998	327	ARG1 FBN1 KL ECHDC3 LEPROT NAMPT RHOQ CDK5 PCSK9 TLR6 TLR4 RAB31 ATP6V1C1 GRB10 ATP6V1D CDC6 AP3S1 ATP6V0E1 ATP6V1E1 APC ERFE RAB13 PTPN2 RAB10 GSK3B PTEN CEACAM1 SRD5A1 CRK RAP1B RAB8B JAK2 SNX6 CASP4 PPARG CPEB2 GDF15 PIK3CA EIF4EBP2 ZNF106 INSIG1 INSIG2 SOCS3 PRKAR1A CREB1 SP1 CD36 PHIP ADCY3 CHMP5 OSBPL8 BRIP1 CCNA2 KAT2B CFLAR CYBA ATP6V0B FUT7 KLF5 PRKAA1 AGTRAP ATP6V1G1 GCLC CCND3 NFE2L2 R…
GO_POSITIVE_REGULATION_OF_SECRETION	0.000150891	0.00778189	0.518848	0.272674	1.53412	290	PFKFB2 CD177 MAP2K6 MMP8 CLEC4E IFNGR1 SELENOT CLEC9A CDK5 TSG101 TLR4 AIF1 FCER1G CLEC5A ACSL4 ADAM9 CYP19A1 RETN SERP1 MCU LILRA5 RAB8B RAB27A JAK2 RAB5A VAMP7 MPC2 SELENOK SDCBP PYCARD KIF5B CREB1 TM7SF3 TLR2 TMF1 EXOC1 CYP4F2 F2RL1 FGR ORM1 AP1G1 GOLPH3 CYBA PPP3CB SRI ATG5 PSMD9 TCF7L2 PPID RAC1 SYTL4 GPR27 SNX4 S100A8 AIMP1 IL10 SNF8 P2RY1 SEC24A RAB7A GPER1 DNM1L AQP1 VPS4B OPRL1 TTN IRS2 …
GO_SENSORY_ORGAN_MORPHOGENESIS	0.000151488	0.00778189	0.518848	-0.358423	-1.69932	169	RDH13 NOG DVL2 SDK2 SOX8 COL5A1 SCRIB LCTL FSCN2 CELSR1 DVL1 IHH LRIG1 TMIE KDM2B IFT122 GATA3 EPHB2 WNT1 STOX1 TCAP BCAR3 GDF11 IFT172 TPRN WNT16 NTRK2 WDR19 HDAC1 BCL2 PTK7 RARG SKI GATA2 NAGLU TSHZ1 ZHX2 RING1 DLL1 BCR NKD1
GO_REACTIVE_OXYGEN_SPECIES_METABOLIC_PROCESS	0.000176231	0.00895556	0.518848	0.285992	1.58544	234	CD177 HP MMP8 PRCP TLR6 PARL TLR4 AIF1 ARF4 CYB5R4 GADD45A GNAI3 SOD2 TYROBP TSPO BIRC2 RAB27A PRDX3 JAK2 RFK DDAH2 RNF41 MAPK14 CYP1B1 PRDX1 PARK7 CAT CD36 TLR2 BST1 F2RL1 SIRPA TGFBR2 HSP90AA1 GLA COQ7 NCF1C CFLAR CYBA SH3PXD2B ATG5 DHFR RAC1 STK17A HBD IL10 NFE2L2 SESN2 TUSC2 GCH1 NOS1AP PDK3 HBG2 LEP RHOA NCF4 PRDX4 IFNG LRRK2 NQO2 PRDX5 ROCK2 NDUFA13 SELENOS ATP2B4 HIF1A ITGAM ASS1 HDAC4 ATP…
GO_NEPHRON_MORPHOGENESIS	0.0001791	0.00900456	0.518848	-0.506775	-1.95839	50	NOG PKD1 DCHS1 SOX8 LAMA5 MAGED1 KLHL3 LZTS2 MYC GATA3 WNT1 BCL2 ADAMTS16 FAT4 FMN1 WNK4 GREB1L PTCH1 KIF26B TACSTD2
GO_VESICLE_LOCALIZATION	0.000188863	0.00939544	0.518848	0.292751	1.60509	214	AP3B2 KIF1A LIN7A CD59 STARD3NL TRAPPC6B SAR1B CDK5 RAB11A TOR1A SCFD1 F8 WIPI1 AP3S1 RAB1A KIF23 BLOC1S6 PICALM PTEN SAR1A TMED2 SNAP23 RAB27A CNIH1 KLHL12 PPP6C KIF1B VAMP7 BLOC1S1 AP3S2 KIF5B BLOC1S2 SERPINA1 TMEM230 CUL3 F5 FAM91A1 TBC1D23 ANKRD28 AP1AR MKKS TGFA TRAPPC3 TRAK2 MCFD2 BET1 CEP19 PIK3CG SYNJ1 SEC24A RAB7A SEC13 C17orf75 MYO7B TMED10 CCDC186 TMED9 USO1 AP3M1 LRRK2 SNAPIN MYO5A BL…
GO_REGULATION_OF_HEMATOPOIETIC_PROGENITOR_CELL_DIFFERENTIATION	0.000194013	0.00955111	0.518848	0.396909	1.84982	81	OSM PSMD6 PSMD13 PSMB6 PSMB3 PSMA2 FNIP1 PSMD14 PSMC6 N4BP2L2 PSMD12 PSMA1 PSMA4 PSMA7 PSMA3 PSMB1 RUNX1 PSMB7 PSMC2 PSMD9 PSMA5 LMO2 ITCH PSMD10 NFE2L2 PSMB4 PSMB9 PSME4 NUDT21 PSMD5 CBFB PSMB8 PSMD7
GO_ENERGY_DERIVATION_BY_OXIDATION_OF_ORGANIC_COMPOUNDS	0.000199225	0.00970659	0.518848	0.2836	1.59138	239	GYG1 KL CDK1 DNAJC15 NDUFC2 NDUFAF1 PGM2 UQCRHL PPP1R3B SDHB CYCS NDUFB6 GSK3B MTFR2 PPP1CB COX15 COQ10B NDUFB5 PANK2 CISD1 RB1CC1 PIK3CA BLOC1S1 DLD BID ETFRF1 IREB2 PARK7 UGP2 CAT NDUFB1 UQCRFS1 ETFA SUCLG1 SDHD COX7A2L PPP1R3D COX8A COA6 PYGL NDUFA1 NDUFB3 MDH1 PGM2L1 GBE1 UQCR10 CCNB1 PPP1CC EPM2AIP1 NDUFAB1 RUBCNL COX7B SDHC ISCU IRS2 COX5B LEP IDH1 IFNG NDUFA5 UQCRC2 NDUFA13 SELENOS LEPR PP…
GO_VACUOLE_ORGANIZATION	0.000201431	0.00971392	0.518848	0.320754	1.69225	160	GABARAPL2 SH3GLB1 RALB CXorf21 ATG3 SCFD1 STX12 WIPI1 RAB1A FIG4 LAMTOR1 RAB33B TMEM165 MAP1LC3B UBXN2B C9orf72 PIK3C3 PPT1 HEXB TP53INP1 ATG12 RAB5A RB1CC1 NUPR1 TBC1D14 IFT20 CHMP5 FEZ2 TMEM199 RAB20 ATP6AP2 NSFL1C ATG5 PHF23 VMP1 GABARAPL1 TRAPPC8 RAB14 TMEM41B GABARAP RAB7A MTMR3 UBQLN1 PIKFYVE TMEM106B RAB3GAP2 FAM160A2 LRRK2 TP53INP2 SNAPIN HOOK3 CLN5 WDR45B LYST
GO_CELLULAR_RESPIRATION	0.000209627	0.010007	0.518848	0.319167	1.70209	165	CDK1 DNAJC15 NDUFC2 NDUFAF1 UQCRHL SDHB CYCS NDUFB6 MTFR2 COX15 COQ10B NDUFB5 PANK2 CISD1 PIK3CA BLOC1S1 DLD BID ETFRF1 IREB2 PARK7 CAT NDUFB1 UQCRFS1 ETFA SUCLG1 SDHD COX7A2L COX8A COA6 NDUFA1 NDUFB3 MDH1 UQCR10 CCNB1 NDUFAB1 COX7B SDHC ISCU COX5B IDH1 IFNG NDUFA5 UQCRC2 NDUFA13 NDUFC1 HIF1A UQCRB ADSL NDUFA4 SUCLA2 UQCRQ NDUFS3 NDUFS5 NDUFS4 FAHD1 NDUFS6 UQCR11 NDUFA2 NDUFA6 GPD2 COX6B1 ETFDH U…
GO_NEGATIVE_REGULATION_OF_HISTONE_METHYLATION	0.000231133	0.0108267	0.518848	-0.66744	-2.0895	20	PAX5 DNMT1 WDR5 MLLT6 BCOR EZHIP KDM1A KDM4C KDM4D SUPT6H PHF1 SMARCB1
GO_REGULATION_OF_CELL_CYCLE_G2_M_PHASE_TRANSITION	0.00023138	0.0108267	0.518848	0.29498	1.61859	204	CDK1 NBN RAB11A CDC6 PSMD6 CLSPN PSMD13 PSMB6 CCP110 PSMB3 SKP1 TAOK1 SYF2 PSMA2 ORC1 CDC25A PSMD14 TICRR PSMC6 TUBA1A CHEK1 HMMR PSMD12 PSMA1 PSMA4 PSMA7 CEP135 HSP90AA1 PSMA3 PSMB1 SDCCAG8 KIF14 HAUS4 NEK2 CETN2 PSMB7 PSMC2 RBX1 TPX2 PLK4 PSMD9 GTSE1 PSMA5 CENPF CEP152 TOPBP1 PSMD10 FBXO5 PSMB4 DYNLL1 SMARCD3 CCNB1 AURKB PSMB9 CHMP4C PSME4 VPS4B RAD21 HAUS2 PSMD5 PSMB8 PSMD7 PRKAR2B RAD51C MAPR…
GO_REGULATION_OF_CELLULAR_AMINE_METABOLIC_PROCESS	0.000256185	0.0118699	0.498493	0.423314	1.91406	71	PSMD6 PSMD13 PSMB6 PSMB3 PSMA2 HPRT1 PSMD14 PARK7 PSMC6 PSMD12 AZIN1 PSMA1 PSMA4 PSMA7 PSMA3 PSMB1 PSMB7 PSMC2 PSMD9 PSMA5 PSMD10 PSMB4 PSMB9 PSME4 PSMD5 PSMB8 PSMD7 ATP2B4 ITGAM
GO_SYNAPSE_ASSEMBLY	0.000263223	0.0120776	0.498493	-0.398108	-1.77658	108	LRRN3 WNT7A AGRN AMIGO1 LRFN3 SDK2 ADGRB1 CLSTN1 DVL1 NLGN2 ADGRL1 DLG5 SPOCK2 EPHB2 SPTBN2 COLQ PLXNB1 NTRK2 GPM6A LRRC4B ADD2 TPBG EEF2K EIF4G1 LINGO2 PTK2 SLIT1 BSN ADGRB2 NRCAM BDNF SLITRK5 CDH2 PLXNB2 LRFN4 PLXND1
GO_POSITIVE_REGULATION_OF_ATP_METABOLIC_PROCESS	0.000266315	0.0121019	0.498493	0.507095	2.02646	41	PFKFB2 PFKFB3 CDK1 NUPR1 PARK7 ATPSCKMT PRKAA1 MLXIPL CCNB1 PFKFB4 ISCU IFNG HIF1A PGK1 ZBTB20 ARNT
GO_CELLULAR_RESPONSE_TO_INSULIN_STIMULUS	0.000287243	0.0129287	0.498493	0.294911	1.60932	193	KL ECHDC3 RHOQ PCSK9 RAB31 ATP6V1C1 GRB10 ATP6V1D AP3S1 ATP6V0E1 ATP6V1E1 APC ERFE RAB13 PTPN2 RAB10 GSK3B PTEN CEACAM1 SRD5A1 RAB8B PPARG CPEB2 PIK3CA EIF4EBP2 ZNF106 INSIG1 INSIG2 SOCS3 SP1 PHIP OSBPL8 KAT2B CFLAR ATP6V0B FUT7 PRKAA1 ATP6V1G1 GCLC CCND3 RAB12 ATP6V1A PAK1 OPA1 RPS6KB1 IRS2 SORL1 USO1 ATP6V1B2 LEP PDE3B SELENOS C2CD5 SESN3 SNX5 MYO5A SOS1 ATP6V0D1 PIK3C2A NCK1 GAB1 NUCKS1 XBP1 Z…
GO_ENDOTHELIAL_CELL_APOPTOTIC_PROCESS	0.000303999	0.0135538	0.498493	-0.517251	-1.96696	47	CD248 PLCG1 CD40LG COL4A3 ABL1 CCL2 GATA3 DAB2IP MAPK7 TEK GATA2 CD40 PAK4
GO_REGULATION_OF_DNA_TEMPLATED_TRANSCRIPTION_IN_RESPONSE_TO_STRESS	0.000313121	0.01383	0.498493	0.350782	1.7191	110	RBPJ PSMD6 PSMD13 PSMB6 NEDD4 HIGD1A PSMB3 PSMA2 PSMD14 ELOC ATF6 PSMC6 CHEK1 PSMD12 PSMA1 PSMA4 PSMA7 PSMA3 PSMB1 PSMB7 PSMC2 RBX1 PSMD9 PSMA5 BACH1 CUL2 PSMD10 NFE2L2 PSMB4 SESN2 RPS6KA3 PSMB9 PSME4 PSMD5 PSMB8 PSMD7 HIF1A CEBPB RPS6KA1 NCK1 TMBIM6 BCLAF1 DDIT3 ARNT IMPACT PSME2
GO_NEURAL_TUBE_DEVELOPMENT	0.000323288	0.0141468	0.498493	-0.376807	-1.7241	132	TCF7 KAT2A NOG PKD1 DCHS1 DVL2 SEMA4C IFT140 SALL2 SCRIB CELSR1 DVL1 TEAD2 KDM2B ABL1 IFT122 WNT1 MTHFD1 IFT172 GDF7 ZNF358 PLXNA2 DEAF1 AMBRA1 WDR19 TSC2 DACT1 PTK7 RARG SKI ARHGAP35 LUZP1 SPINT1 C2CD3 SUFU TULP3 PLOD3 MKS1 GSC DVL3 PLXNB2 FZD2 PHACTR4 NUP133 TSC1 PTCH1 TCTN1 BRD2 NOTCH1 ARID1A PRICKLE1
GO_NEGATIVE_REGULATION_OF_PROTEIN_LOCALIZATION_TO_MEMBRANE	0.000337366	0.0146275	0.498493	0.589527	2.11293	25	TMEM59 RHOQ LYPLA1 ITGB1BP1 PICALM PPP2R5A LZTFL1 KCNE1 NUMB
GO_POSITIVE_REGULATION_OF_NEURON_APOPTOTIC_PROCESS	0.00036101	0.0155103	0.498493	0.453866	1.88968	50	CDC42 MCL1 CDK5 PCSK9 TYROBP NUPR1 NF1 FBXW7 MAP2K4 CASP3 ITGA1 RHOA NQO2 ITGAM FIS1 MYBL2 HDAC4 ATF2 DDIT3 CTSZ SRPK2
GO_INTERLEUKIN_6_PRODUCTION	0.000371695	0.0158255	0.498493	0.331793	1.66225	123	MMP8 IRAK3 TLR1 HGF TLR6 TLR4 AIF1 FCER1G AZI2 HYAL2 BCL10 LILRA5 TYROBP PYCARD CD36 IL18 TLR2 IL18RAP F2RL1 SIRPA ORM1 TBC1D23 CYBA HMGB1 GAS6 AKIRIN2 TLR8 IL10 NLRP12 LEP IFNG SELENOS SOCS5 ZBTB20 PTPN22 CD47 IL6R HAVCR2 ADORA2B BPI XBP1
GO_MULTIVESICULAR_BODY_SORTING_PATHWAY	0.000378753	0.0158406	0.498493	0.498929	1.99383	41	LEPROT TMEM50A VPS25 CHMP1B CHMP2B SORT1 RAB27A CHMP5 CHMP3 VTA1 SYTL4 SNF8 CHMP4C VPS4B DENND10 VPS37A LYST CHMP2A
GO_PROTEIN_POLYUBIQUITINATION	0.000377908	0.0158406	0.498493	0.261496	1.48864	315	RNF144B RNF14 UBE2B NMI UBE2D1 PELI1 UBE2K UBE2W WSB1 ZNRF2 TOPORS UBE2A UBE2D3 UBE2J1 RLIM PSMD6 PSMD13 HECW2 PSMB6 BIRC2 NEDD4 FBXL4 PSMB3 LONRF1 SKP1 RNF146 PSMA2 OTUB2 FBXW2 FBXO30 RC3H1 UBE2V2 UBE2G1 RNF41 UBE2D2 TRIM69 UBE2F PSMD14 FBXL3 FBXL5 UBE2E1 UBE2T CDC27 PSMC6 PELI2 UBE2H CUL3 TRAF6 PSMD12 PSMA1 PSMA4 PSMA7 FBXO11 RC3H2 PSMA3 PSMB1 RMND5A PLAA BFAR PSMB7 PSMC2 RBX1 FBXW7 PSMD9 PSMA5…
GO_ENDOPLASMIC_RETICULUM_TUBULAR_NETWORK_ORGANIZATION	0.00039116	0.016075	0.498493	0.654977	2.12129	18	REEP3 TMEM33 RAB10 LNPK RAB18 RTN4 ARL6IP1 RTN3 ATL3
GO_SPINAL_CORD_DEVELOPMENT	0.000388835	0.016075	0.498493	-0.453616	-1.82965	63	PLXDC1 NOG PKD1 ZC4H2 ADARB1 BAG3 ERCC2 IFT122 WNT1 GDF11 DAB1 IFT172 GDF7 MTOR SOX12 GATA2 GDPD5 DLL1 SUFU TULP3 DCTN1 NEFL DLL4 PTCH1 TCTN1 NOTCH1
GO_ENDONUCLEOLYTIC_CLEAVAGE_INVOLVED_IN_RRNA_PROCESSING	0.000404153	0.016325	0.498493	-0.68801	-2.03183	16	NOP14 UTP20 KRI1 BOP1 TSR1 TBL3 NOL9 RRS1 BMS1
GO_VIRAL_GENE_EXPRESSION	0.000401657	0.016325	0.498493	-0.335078	-1.61581	193	NUP188 TFAP4 LEF1 POM121 NUP205 MID2 NUP210 RRP1B SMARCA4 EIF3B NELFCD TRIM32 PTBP1 AAAS SUPT5H NELFA HDAC1 NUP160 NELFB RPS28 SHFL TRIM14 RPL18A POLR2A NUP85 RPL8 POM121C NUP62 RPL7A RPL28 RPL36 EIF3F RPS15 RPL10 SMARCB1 RPL29 RPLP2 NUP93 RPL10A RPS5 RPL14 RPL18 RPS3 RPL19 RPS19 RPS16 RPL13 TARBP2 RPLP1 RPSA RPS2 EIF3A RPL13A GTF2F1 RPS12 RPS15A TARDBP TRIM62 SUPT4H1 EIF3G NUP133 TRIM11 RPS26 RP…
GO_VESICLE_BUDDING_FROM_MEMBRANE	0.000412504	0.0165211	0.498493	0.344635	1.67948	105	CD59 VAPA TRAPPC6B SAR1B SNX3 SCFD1 F8 RAB1A VAPB PICALM SAR1A TMED2 CNIH1 KLHL12 PPP6C INSIG1 CHMP5 SERPINA1 CUL3 F5 ANKRD28 TGFA TRAPPC3 GOLPH3 MCFD2 BET1 SEC24A CHMP4C RAB7A SEC13 TMED10 TMED9 USO1
GO_RESPONSE_TO_PEPTIDE	0.000417728	0.0165898	0.498493	0.237171	1.41801	436	ARG1 FBN1 KL ECHDC3 LEPROT NAMPT RHOQ CDK5 PCSK9 TLR6 TNFSF10 TLR4 RAB31 LRP6 ATP6V1C1 GRB10 ATP6V1D CDC6 AP3S1 ATP6V0E1 RETN KBTBD2 ATP6V1E1 APC ERFE GCNT1 RAB13 PTPN2 RAB10 GSK3B CHUK SORT1 PTEN CEACAM1 SRD5A1 CRK ANXA1 RAP1B RAB8B JAK2 SNX6 CASP4 PPARG CPEB2 GDF15 PIK3CA EIF4EBP2 ZNF106 INSIG1 STXBP3 MAPK14 INSIG2 SOCS3 PRKAR1A CREB1 SP1 CAT CD36 PHIP ADCY3 CHMP5 TLR2 OSBPL8 HHEX BRIP1 CCNA2 K…
GO_HOMOPHILIC_CELL_ADHESION_VIA_PLASMA_MEMBRANE_ADHESION_MOLECULES	0.000433012	0.0167739	0.498493	-0.421196	-1.78332	83	PKD1 DCHS1 AMIGO1 SDK2 ROBO3 CLSTN1 CELSR1 TRO CELSR3 CDHR1 IGSF9B PCDH1 CDHR3 IGSF11 PTPN23 DSC1 CDH3 L1CAM FAT4 CELSR2 PCDH12 DSCAML1
GO_NEGATIVE_REGULATION_OF_CHROMOSOME_SEGREGATION	0.000429343	0.0167739	0.498493	0.470597	1.9172	44	DYNC1LI1 BUB1 APC TTK BUB1B ANAPC15 NDC80 DUSP1 CENPF TRIP13 FBXO5 PTTG1 CCNB1 PSMG2 AURKB MAD2L1 RAD21 PTTG2 GEN1 WAPL ZNF207 CDK5RAP2 SPDL1 ATRX MAD2L2
GO_RETROGRADE_VESICLE_MEDIATED_TRANSPORT_GOLGI_TO_ENDOPLASMIC_RETICULUM	0.000431813	0.0167739	0.498493	0.38608	1.81682	84	ATP9A KDELR2 KIF18A SCFD1 ARF4 RAB1A KIF23 RAB33B KDELR3 KIF11 LMAN2 TMED2 CENPE ARF5 TMED7 KIF4A ERGIC2 KIF3C RAB6A KIF15 RER1 COPZ1 GOLPH3 BICD2 COG3 TMED10 TMED9 KIF2C
GO_ESTABLISHMENT_OF_BLOOD_BRAIN_BARRIER	0.000443249	0.0170308	0.498493	-0.778829	-1.99068	10	ADGRA2 LSR WNT7A ENG MXRA8 RECK MFSD2A TRPV1
GO_NEGATIVE_REGULATION_OF_HISTONE_MODIFICATION	0.000456748	0.017408	0.498493	-0.506522	-1.88683	41	PAX5 DNMT1 NOC2L WDR5 FOXP3 MLLT6 UCN BCOR EZHIP KDM1A THAP7 KDM4C KDM4D SPHK2 SKI SUPT6H PHF1 SMARCB1 SIN3A CTBP1 PIH1D1 SDR16C5
GO_CELL_JUNCTION_ASSEMBLY	0.00046747	0.0176741	0.498493	-0.306347	-1.56156	303	LRRN3 LSR WNT7A DCHS1 AGRN FBF1 CORO2B AMIGO1 LRFN3 SDK2 ADGRB1 CLSTN1 CRB3 DVL1 PATJ NLGN2 ADGRL1 DLG5 CNTNAP1 SPOCK2 ABL1 SMAD3 TBCD KRT5 EPHB2 MYO1C ACE SPTBN2 JUP LDB1 FN1 CDHR3 COLQ PTPRK PLXNB1 NTRK2 GPM6A TEK HEG1 BCL2 ARHGEF7 LRRC4B PRKCA FLNA ADD2 EPB41L5 TPBG WHAMM CLDN4 EEF2K EIF4G1 LINGO2 BCR RCC2 IKBKB CLDN7 TRIP6 PTK2 FMN1 SLIT1 CLDN15 GJD3 BSN PIP5K1C ADGRB2 FSCN1 TAOK2 ACTN4 APOD …
GO_CELL_CYCLE_CHECKPOINT	0.000483848	0.0181481	0.498493	0.286258	1.57232	208	CDK1 NBN DYNC1LI1 TOP2A BUB1 CDC6 GADD45A ZWINT APC TTK CLSPN TAOK1 SYF2 CNOT8 TIPRL FEM1B ORC1 MAPK14 HORMAD1 TICRR CHEK1 CNOT6 NABP1 BUB1B ANAPC15 WAC CDC45 E2F8 BRIP1 PCNA CDKN1B NDC80 DUSP1 GTSE1 CENPF PLAGL1 TOPBP1 RB1 TRIP13 CCNB1 PSMG2 AURKB CHMP4C THOC5 DNA2 RPS27L MAD2L1 MAP3K20 CNOT6L MDM2 CNOT7 TRIAP1 GEN1 ZWILCH E2F1 ETAA1 TIPIN MRE11 BRCC3 DONSON E2F7 AURKA CDC5L ZNF207 ATF2 CEP63 CD…
GO_REGULATION_OF_PROTEIN_SERINE_THREONINE_KINASE_ACTIVITY	0.000493869	0.0183781	0.477271	0.235779	1.40768	453	MAP2K6 S100A12 PDGFC IRAK3 CDK1 CCNY HGF RALB TLR6 TSG101 TLR4 MAP3K13 LRP6 PROK2 CCNB2 CDC6 HYAL2 GADD45A FAM20A LAMTOR3 ADAM9 KRAS TGFBR1 CCNH APC TAB3 PRKAG1 CCNG2 CALM2 CAB39 PTEN NRG1 MAP3K2 HIGD1A CCNT2 CRK STK3 PDCD10 TAOK1 CDKN2C JAK2 SPAG9 EZH2 ZEB2 TRIB1 DUSP3 MAP3K8 CDC25A PBK DNAJA1 GDF15 PYCARD MAPK14 PRKAR1A HIPK3 RGS2 CDK7 CCNJ NF1 FGF2 TRAF6 ACSL1 HHEX DAZAP2 CCNA2 CCNC MAPK1 KAT2…
GO_CELL_MORPHOGENESIS_INVOLVED_IN_NEURON_DIFFERENTIATION	0.000536163	0.0197961	0.477271	-0.271954	-1.44303	484	APBB1 SYNGAP1 NOG WNT7A PLXNA1 SPTBN1 EPHA1 PLCG1 AMIGO1 SEMA4C LZTS1 MEGF8 FBXO31 LAMA5 ADGRB1 ROBO3 SCRIB SEMA3B EPHA4 NTN5 SPTAN1 DVL1 LAMB2 KIF13B KIF5C ADARB1 UNK TRPV2 CELSR3 PLXNA3 PLXNA4 DAG1 CDHR1 ANAPC2 GRB7 ABL1 BCL11B NEO1 TBCD HDAC6 GATA3 MINK1 EPHB2 LZTS3 HSP90AB1 SPTBN2 NTN4 LLGL1 EPHB6 TRIM46 SZT2 EVL ZSWIM5 FN1 PSPN DAB1 DOCK10 SARM1 TPRN GDF7 SEMA4F MAPK7 RHOH SEMA4G PLXNA2 PLXN…
GO_TOLL_LIKE_RECEPTOR_SIGNALING_PATHWAY	0.000590001	0.0216151	0.477271	0.334474	1.71329	131	IRAK3 TANK TLR1 TLR6 TLR4 UBE2D1 PELI1 BCL10 UBE2D3 TAB3 LY96 PIK3C3 CHUK BIRC2 RAB11FIP2 UBE2D2 RTN4 CD36 CTSS TLR2 IRAK4 TRAF6 F2RL1 TBK1 S100A9 CYBA HMGB1 TLR5 CD300LF MAP3K7 PJA2 TAB2 S100A8 TLR8 PIK3AP1 RPS6KA3 LGR4 MAP3K1 UBQLN1 EPG5 WDFY1 CTSK
GO_NEUROMUSCULAR_JUNCTION_DEVELOPMENT	0.000606875	0.0220622	0.477271	-0.526225	-1.89766	36	AGRN PPFIBP1 DOK7 DNAJA3 ZC4H2 DVL1 LAMB2 GPHN CACNB3 COLQ KALRN PPFIBP2 CACNB2 ETV5 CACNA2D2 DCTN1 CACNB1 AFG3L2
GO_NIK_NF_KAPPAB_SIGNALING	0.000623818	0.0225051	0.477271	0.312917	1.65358	159	MMP8 IL18R1 REL TLR6 TLR4 TERF2IP PSMD6 CHUK PSMD13 PSMB6 BIRC2 PSMB3 SKP1 PSMA2 RC3H1 PSMD14 PRDX1 IL18 PSMC6 PPM1B TLR2 RASSF2 TRAF6 PSMD12 PSMA1 PSMA4 PSMA7 RC3H2 PSMA3 PSMB1 PPM1A PSMB7 PSMC2 HMGB1 PSMD9 MAP3K7 PSMA5 PSMD10 PSMB4 DICER1 PSMB9 LIMS1 PSME4 NLRP12 PSMD5 ZFP91 RHOA PSMB8 PSMD7 LITAF
GO_NUCLEAR_TRANSCRIBED_MRNA_CATABOLIC_PROCESS_NONSENSE_MEDIATED_DECAY	0.000674865	0.0241622	0.477271	-0.372825	-1.67557	120	SMG5 EXOSC10 SMG9 HELZ2 DCP1B SMG6 RPS28 RNPS1 RPL18A SKIV2L GSPT2 RPL8 RPL7A RPL28 EIF4G1 RPL36 RPS15 RPL10 PARN RPL29 RPLP2 RPL10A RPS5 NBAS RPL14 RPL18 RPS3 RPL19 RPS19 RPS16 RPL13 RPLP1 RPSA RPS2 RPL13A RPS12 RPS15A PPP2R1A UPF1 RPS26 RPL3 RPS17 RPL23A RPLP0 UPF3A RPS3A RPS18 RPL32 CTIF RPS4X DHX34 RPL38 PABPC1 RPS21 RPS10 RPL41 RPS8 RPL37A
GO_CELLULAR_KETONE_METABOLIC_PROCESS	0.000690403	0.0244467	0.477271	0.279832	1.53179	212	PDSS1 COQ2 DHRS9 HPGD KYAT3 CYP19A1 ERFE ERLIN1 PSMD6 PPTC7 LPGAT1 PSMD13 CEACAM1 SRD5A1 PSMB6 ANXA1 PSMB3 COQ10B PANK2 PSMA2 PPARG ELOVL5 PSMD14 INSIG1 INSIG2 PARK7 PSMC6 CYP4F2 PSMD12 AZIN1 PSMA1 PSMA4 PSMA7 PSMA3 PSMB1 CRYZL1 COQ7 PSMB7 IDO1 PSMC2 RDH10 PSMD9 PSMA5 COQ5 PSMD10 ADM PSMB4 KYNU MLXIPL PSMB9 COQ3 REST PSME4 CYP4F3 ADIPOR2 PDK3 PSMD5 IRS2 ERLIN2 PSMB8 PSMD7 CNR1 ATP2B4 BMP2 AFMID A…
GO_MESONEPHRIC_TUBULE_MORPHOGENESIS	0.00069833	0.0244467	0.477271	-0.513666	-1.92567	42	NOG DCHS1 SOX8 LAMA5 MAGED1 LZTS2 MYC GATA3 WNT1 BCL2 ADAMTS16 FAT4 FMN1 GREB1L PTCH1 KIF26B TACSTD2
GO_POSITIVE_REGULATION_OF_ESTABLISHMENT_OF_PROTEIN_LOCALIZATION	0.000694422	0.0244467	0.477271	0.247813	1.42354	351	PFKFB2 MMP8 CLEC4E STOM CDK1 CDC42 LEPROT SH3GLB1 IFNGR1 CLEC9A SAR1B TMEM30A CDK5 RHOU ITGB1BP1 TSG101 TLR4 AIF1 CLEC5A ACSL4 HYAL2 ADAM9 SERP1 MCU LILRA5 UBE2D3 GSK3B MFF SAR1A PDCD10 JAK2 MPC2 SELENOK BID PYCARD MAPK14 KIF5B TM7SF3 YWHAZ ECT2 TLR2 EXOC1 MAPK8 F2RL1 FGR CEP135 PPM1A ORM1 MAPK1 GOLPH3 FBXW7 PPP3CB SRI ZDHHC2 GAS6 CHP1 PSMD9 TCF7L2 GTSE1 PRKAA1 ZFAND1 PPID RIOK2 RAC1 SYTL4 GPR27 …
GO_KIDNEY_EPITHELIUM_DEVELOPMENT	0.000713156	0.0247822	0.477271	-0.38122	-1.67271	101	NOG PKD1 DCHS1 SOX8 LAMA5 MAGED1 EPHA4 LAMB2 KLHL3 LZTS2 MYC SMAD3 GATA3 WNT1 KLF15 GDF11 ASXL1 MYO1E BCL2 ADAMTS16 MTSS1 DLL1 FAT4 FMN1 WNK4 BDNF GREB1L SMAD7 FOXJ1 PTCH1 KIF26B NOTCH1 TACSTD2 FGFR2 HEYL EFNB2 RET
GO_CELLULAR_RESPONSE_TO_CHEMICAL_STRESS	0.000723781	0.0249678	0.477271	0.25238	1.43667	309	ARG1 VNN1 CDK1 FAS HGF MGST1 MCL1 TLR6 TLR4 VKORC1L1 AIF1 ARNTL LCN2 SOD2 CYCS CHUK CAB39 TSPO CRK TP53INP1 ANXA1 PDCD10 ARL6IP5 PRDX3 JAK2 EZH2 MELK PPARG CPEB2 GSKIP DNAJA1 ZNF277 CYP1B1 PRDX1 ERO1A PARK7 CAT CD36 ECT2 OXR1 MAPK8 IL18RAP VRK2 SIRPA CCNA2 PCNA RWDD1 MAPK1 TXN GLRX2 PYCR1 CFLAR CYBA FBXW7 ATG5 OSER1 PRKAA1 DHFR CAMKK2 MMP9 LRRC8C IL10 NFE2L2 SESN2 SLC12A6 REST GCH1 CASP3 AQP1 TXN…
GO_CELL_CYCLE_G1_S_PHASE_TRANSITION	0.000773276	0.0264819	0.477271	0.263496	1.47658	259	CDK1 CACUL1 RRM2 CDK5 RHOU AIF1 CDC6 GADD45A CCNH RBBP8 PTEN ANXA1 GMNN CNOT8 PPP6C CDKN2C ORC4 EZH2 ORC1 CDC25A PRIM1 BID CUL4B TYMS CDK7 E2F3 CNOT6 CUL3 CDC45 E2F8 CCNA2 SENP2 PCNA POLE2 KIF14 MCM10 CDKN3 EIF4E FBXW7 CDKN1B GTSE1 CDK14 DHFR ZNF655 PLAGL1 BACH1 RB1 CUL2 KANK2 CCND3 FBXO5 CCNB1 MAX RPA3 CDC73 RPS27L RPS6KB1 LSM10 SKP2 POLE4 CDKN2D CNOT6L MDM2 CNOT7 TRIAP1 INHBA RDX ATP2B4 TRIM71 …
GO_AXON_DEVELOPMENT	0.000783448	0.0266372	0.477271	-0.279631	-1.46309	419	APBB1 SYNGAP1 NOG WNT7A PLXNA1 SPTBN1 EPHA1 PLCG1 AMIGO1 SEMA4C MEGF8 LAMA5 ADGRB1 ROBO3 SEMA3B EPHA4 DDR1 NTN5 SPTAN1 DVL1 LAMB2 KIF13B KIF5C ADARB1 TRPV2 CELSR3 PLXNA3 PLXNA4 DAG1 ANAPC2 GRB7 ABL1 BCL11B NEO1 HDAC6 GATA3 EPHB2 HSP90AB1 SPTBN2 NTN4 LLGL1 EPHB6 TRIM46 SZT2 EVL ZSWIM5 FN1 PSPN DAB1 MTR TRIM32 GDF7 RTN4RL2 SEMA4F MAPK7 RHOH SEMA4G PLXNA2 PLXNB1 NTNG1 NRTN NTRK2 SEMA6C SHC3 EFNA3 BC…
GO_EMBRYONIC_MORPHOGENESIS	0.000789554	0.0266531	0.477271	-0.27326	-1.42979	424	TCF7 COL6A1 KAT2A NOG WNT7A DVL2 SEMA4C MEGF8 IFT140 SOX8 COL5A1 ITGA3 LAMA5 AFF3 SCRIB PAX5 CELSR1 DVL1 LEF1 IHH LRIG1 TEAD2 DAG1 TMIE KDM2B ABL1 IFT122 SMAD3 NDRG4 GATA3 EPHB2 WNT1 STOX1 TRIM28 POU5F1 GLI1 TCAP DUSP2 KDF1 FN1 MTHFD1 IFT172 TP53 TPRN GDF7 ZNF358 MAPK7 VTN TENM4 FBXW4 DEAF1 WNT16 WDR19 TSC2 HDAC1 PHLDB1 DACT1 PTK7 ACVR2B ARFRP1 RARG ENG SKI GATA2 NF2 EPB41L5 NAGLU TMEM231 TBX6 SC…
GO_EXTRACELLULAR_MATRIX_ASSEMBLY	0.000821546	0.0275363	0.477271	-0.550397	-1.94563	33	LTBP3 IHH LAMB2 DAG1 SMAD3 NTN4 NTNG1 PHLDB1 HAS3 MYH11 HAS1
GO_NEGATIVE_REGULATION_OF_PHAGOCYTOSIS	0.000841159	0.0279952	0.477271	0.629919	2.04014	18	SNX3 ATG3 PIP4P2 PTEN TLR2 SIRPA HMGB1 ATG5 CD300LF CD47 PRTN3 DYSF APPL1
GO_POSITIVE_REGULATION_OF_EPIDERMIS_DEVELOPMENT	0.000873173	0.0284594	0.477271	-0.559358	-1.90916	28	PPARD NUMA1 TMEM79 KDF1 SULT2B1 TRIM16 ALOX15B SFN PTCH2 NME2 PTCH1 WNT10B NOTCH1 KRT2 PRKCH
GO_PURINE_NUCLEOSIDE_TRIPHOSPHATE_METABOLIC_PROCESS	0.000865216	0.0284594	0.477271	0.376493	1.74905	80	RHOQ NUDT16 GNAI3 AK9 ATP5PB ATP5F1E ATPSCKMT ATP5PD ATP5F1C ATP5MGL MFN1 ATP5PF ADK ATP5PO ATP5MG NUDT15 NME6 ATP5F1EP2 ATP5MC3 OPA1 COX5B RHOA LRRK2 ATP5MF DGUOK NUDT2 AK3 AMPD3 ATP5ME VPS9D1 NME7 ATP5F1B
GO_RNA_MODIFICATION	0.00086966	0.0284594	0.477271	-0.347987	-1.64034	160	QTRT1 RPUSD2 METTL16 RNMT AARS2 DUS3L NSUN5P1 ADARB1 FTO NAT10 TRMT2A THADA GTPBP3 PUS1 DUS1L MTERF4 FTSJ3 MRM1 TRMT61A CDK5RAP1 ELP3 OSGEPL1 CDKAL1 TRMT1 CMTR1 TRMU MOCS3 METTL2A METTL3 ADAT3 TRMT44 TRMT2B TYW1 TARBP1 NSUN5 CTU2 ELP1 NSUN5P2 NSUN4 TFB1M LCMT2 METTL1 PARN APOBEC3F GAR1 MRM3 DKC1 BUD23 TYW1B WDR4 METTL2B APOBEC3D FBL RPUSD3 CTU1 APOBEC3C DUS2 RPUSD4 RRNAD1
GO_NEGATIVE_REGULATION_OF_PROTEIN_LOCALIZATION_TO_CELL_PERIPHERY	0.000888746	0.0287686	0.477271	0.597985	2.00972	20	TMEM59 RHOQ LYPLA1 PICALM PPP2R5A LZTFL1 NUMB TMBIM1 GOPC PKDCC GBP1 PPFIA1 CLTC
GO_MEIOTIC_CHROMOSOME_SEGREGATION	0.000896389	0.0288186	0.477271	0.381172	1.74419	75	SHOC1 UBE2B RMI1 TOP2A BUB1 TTK SMC4 ACTR3 SYCP2 AGO4 HORMAD1 BUB1B BRIP1 NUF2 TRIP13 ACTR2 SGO2 PTTG1 MSH4 RAD21 PTTG2 SYCE3 RAD51C WAPL TERF1 DMC1 MRE11 CCNE2 TEX12 RNF212B SMC2 CCNE1 NDC1 SGO1 NCAPH FANCM ESPL1
GO_COVALENT_CHROMATIN_MODIFICATION	0.000916956	0.0290841	0.477271	-0.27808	-1.45718	426	APBB1 KAT2A MEN1 USP36 PRDM11 PAX5 MORC2 DNMT1 MBD3 AURKC JADE2 LEF1 NOC2L SETD1A MTA1 WDR5 PHC1 KMT5C FOXP3 KDM2B EHMT2 MAP3K12 MLLT6 DCAF1 HDAC6 GATA3 PYGO2 SREBF1 PRMT7 TRIM28 AKAP8L EP400 SIN3B RBM14 CXXC1 DOT1L ING5 AKAP8 PKN1 LDB1 TRRAP UCN ASXL1 BCOR EZHIP KDM1A PHF19 THAP7 MTA3 TP53 TAF6 BRPF1 MTA2 SART3 PRMT1 RUVBL1 KDM4C USP51 DNMT3A KANSL3 KDM8 HSF4 USP21 DDB2 ZNF541 HUWE1 EHMT1 KDM4D …
GO_REGULATION_OF_TRANSCRIPTION_OF_NUCLEOLAR_LARGE_RRNA_BY_RNA_POLYMERASE_I	0.000916234	0.0290841	0.477271	-0.738415	-1.93757	11	SMARCA4 NOP53 MTOR SMARCB1 PIH1D1 NCL
GO_ENDOMEMBRANE_SYSTEM_ORGANIZATION	0.000961606	0.030297	0.477271	0.236182	1.38937	420	CDK1 CNEP1R1 CDC42 SH3GLB1 SNX10 TOR1AIP2 VPS25 SRGN VTI1A STAM2 TSG101 RAB11A TOR1A CHMP1B SNX3 CERT1 KNL1 REEP3 UGCG TMEM33 CCNB2 RAB1A LAMTOR1 SERP1 RAB33B VAPB EXOC8 UBXN2B VCPIP1 ATP8B4 PIK3C3 POLR2M RAB10 RAB2A CHMP2B PTEN LMAN2 LNPK BLZF1 PDCD10 TMED2 ZMPSTE24 RAB27A TMED5 BIN3 RAB22A TMED7 BLOC1S1 WASHC4 AGFG1 CREB1 RAB18 RTN4 TRAM1 YWHAZ SPAST BLOC1S2 CHMP5 GET1 TOR1AIP1 TMF1 BHLHA15 CCD…
GO_POSITIVE_REGULATION_OF_NERVOUS_SYSTEM_DEVELOPMENT	0.000981432	0.0307169	0.45506	-0.27752	-1.44856	413	LRRN3 APBB1 WNT7A PLXNA1 AGRN AMIGO1 DVL2 MEGF8 SOX8 FBXO31 GPC2 ITGA3 CSNK1E TPPP ADGRB1 CLSTN1 EPHA4 CRTC1 ZC4H2 DVL1 NLGN2 ADGRL1 LTK DLG5 TRPV2 PLXNA3 PLXNA4 DAG1 DDX56 ANAPC2 PACSIN1 RNF157 NDRG4 EPHB2 NCKIPSD SRRT DAB2IP BIN1 GLI1 CBFA2T2 SF3A2 FN1 NBL1 DAB1 KDM1A SOX10 TRIM32 GDF7 KDM4C LTA TENM4 NEUROD2 PLXNA2 PLXNB1 KALRN MTOR ZNF609 NTRK2 PRPF19 HDAC1 CUL7 ZNF335 NSMF BCL2 PTK7 FYN CLCF…
GO_CYTOKINE_SECRETION	0.0010226	0.0317947	0.45506	0.344208	1.67801	101	S100A12 MMP8 CLEC4E TLR1 IFNGR1 CLEC9A SRGN TLR6 AIF1 CLEC5A LILRA5 SELENOK PYCARD TLR2 F2RL1 FGR ORM1 HMGB1 TLR5 ITGAV TLR8 IL10 LGR4 NLRP12 SORL1 IFNG LRRK2
GO_GLUCOSE_IMPORT	0.00104543	0.032292	0.45506	0.4083	1.76119	57	RAP1A RHOQ GRB10 SLC2A3 ERFE SORT1 RNASEL STXBP3 MAPK14 RTN2 OSBPL8 ARPP19 NFE2L2 SESN2 MEF2A CREBL2 ADIPOR2 IRS2 LEP SELENOS C2CD5
GO_T_CELL_SELECTION	0.00106332	0.0326314	0.45506	-0.483661	-1.84332	46	CCR7 CARD11 ITPKB IL23A FOXP3 AIRE BCL11B LY9 GATA3 ZAP70 SPN CD3E MTOR BCL2 IL23R CD4 CD28
GO_MATURATION_OF_SSU_RRNA_FROM_TRICISTRONIC_RRNA_TRANSCRIPT_SSU_RRNA_5_8S_RRNA_LSU_RRNA	0.00109517	0.0326346	0.45506	-0.520253	-1.89468	37	NOP14 UTP20 KRI1 UTP25 DHX37 ERCC2 TSR1 TBL3 RRS1 HEATR1 WDR46 BMS1 UTP4 RPS19 RPS16
GO_NEURAL_CREST_CELL_MIGRATION	0.00109517	0.0326346	0.45506	-0.520174	-1.89439	37	SEMA4C SOX8 LAMA5 SEMA3B FN1 SOX10 SEMA4F SEMA4G NRTN SEMA6C ANXA6
GO_POSITIVE_REGULATION_OF_GLYCOLYTIC_PROCESS	0.00107764	0.0326346	0.45506	0.613559	2.01029	19	PFKFB2 PFKFB3 PRKAA1 MLXIPL PFKFB4 IFNG HIF1A ZBTB20 ARNT
GO_REGULATION_OF_TRANS_SYNAPTIC_SIGNALING	0.0010773	0.0326346	0.45506	-0.29302	-1.51129	342	PPFIA3 NPTXR SYNGAP1 KAT2A WNT7A DNM1 PLCG1 LZTS1 PLEKHG5 DRD4 ADGRB1 SYNPO RIMS3 CLSTN1 PFN2 EPHA4 CRTC1 CNR2 SORCS3 RNF216 GIPC1 DVL1 NLGN2 TMEM25 PLA2G6 ANAPC2 ABL1 RASGRF1 CCL2 MPP2 IGSF9B EPHB2 STX1A DLGAP3 CACNB3 UCN ITPR3 PRRT2 DRD3 NCDN NISCH CPLX1 GIT1 NEUROD2 IGSF11 S1PR2 NTNG1 MTOR PRKCE NTRK2 DMPK NSMF DGKZ SYBU FYN STXBP1 CYP46A1 APBA2 HAP1 LAMA2 AGER VAMP1 SERPINE2 PICK1 ATP2A2 CACN…
GO_RIBOSOMAL_SMALL_SUBUNIT_BIOGENESIS	0.00109795	0.0326346	0.45506	-0.416427	-1.7508	74	NOP14 UTP20 KRI1 UTP25 RRP7BP DHX37 NAT10 ERCC2 TSR1 TBL3 NOB1 RRS1 HEATR1 WDR46 NOM1 BMS1 METTL17 RPS28 ERAL1 UTP4 RPS15 RPS5 RPS19 RPS16
GO_REGULATION_OF_GLUCOSE_IMPORT	0.00114164	0.0337212	0.45506	0.439811	1.80884	46	RAP1A RHOQ GRB10 ERFE RNASEL STXBP3 MAPK14 RTN2 OSBPL8 ARPP19 NFE2L2 MEF2A CREBL2 ADIPOR2 IRS2 LEP SELENOS C2CD5 CLTCL1
GO_REGULATION_OF_EXTRACELLULAR_MATRIX_ORGANIZATION	0.00117555	0.034507	0.45506	-0.526014	-1.88025	34	CARMIL2 AEBP1 DDR1 DAG1 ABL1 SMAD3 FGFR4 PHLDB1 DPP4 ETS1 FSCN1 ANGPTL7 IL6 ADTRP LRP1 NOTCH1
GO_PEPTIDYL_LYSINE_MODIFICATION	0.00125282	0.0365483	0.45506	-0.283785	-1.47189	367	APBB1 KAT2A NUP188 MEN1 DHPS RANGAP1 PAX5 DNMT1 MBD3 JADE2 LEF1 NOC2L SETD1A POM121 NUP205 WDR5 KMT5C NUP210 FOXP3 EHMT2 BCL11A MLLT6 HDAC6 GATA3 PYGO2 TRIM28 EP400 P3H4 STX1A CXXC1 DOT1L KLF15 ING5 LDB1 TRRAP BCOR EZHIP KDM1A PHF19 THAP7 TAF6 BRPF1 ATAT1 RUVBL1 KDM4C AAAS SETD4 PIAS3 KANSL3 DOHH EHMT1 KDM4D NUP160 ZNF335 EEF2KMT SPHK2 MCM3AP HCFC1 SGF29 AUTS2 KAT14 PIWIL2 HDAC10 TRIM16 GATA2 SET…
GO_RENAL_TUBULE_DEVELOPMENT	0.00129844	0.0376467	0.45506	-0.438283	-1.77308	64	NOG PKD1 DCHS1 SOX8 LAMA5 MAGED1 KLHL3 LZTS2 MYC GATA3 WNT1 BCL2 ADAMTS16 MTSS1 DLL1 FAT4 FMN1 WNK4 GREB1L PTCH1 KIF26B NOTCH1 TACSTD2
GO_RIBOSOMAL_LARGE_SUBUNIT_BIOGENESIS	0.00131293	0.0378347	0.45506	-0.412029	-1.71556	73	DHX30 NOC2L BOP1 PPAN NLE1 URB1 LAS1L FTSJ3 MDN1 WDR74 NOL9 RRS1 NOP53 PES1 RPL7A RPL10 RPL10A RPL14 LTO1 NVL RPL7L1 ZNHIT6 RPL3 DDX18 RPL23A NHP2 RPLP0 SURF6 RPLP0P6 GTPBP4 RPL38
GO_GRANULOCYTE_MIGRATION	0.00134004	0.0383819	0.45506	0.30898	1.54653	121	CD177 S100A12 CKLF AKIRIN1 FCER1G PPIB JAML CXCL1 MCU ANXA1 MAPK14 IRAK4 CXCL6 BST1 MAPK1 LGALS3 PPBP S100A9 MOSPD2 FUT7 PDE4D RAC1 S100A8 SRP54 PIK3CG DNM1L CXCL10 ITGA1 IL1R1 MCOLN2 PF4V1 CD300H RHOG CXCL13 PRTN3 MAPK3 MPP1 DYSF RAC2 RIPOR2 CXCL8 CXCL11 ADGRE2 C3AR1 PF4
GO_B_CELL_RECEPTOR_SIGNALING_PATHWAY	0.0014242	0.0405467	0.45506	-0.366436	-1.64652	119	CD22 IGHD CD79A BLK CD19 PAX5 IGHV1-69 IGHM IGHV3-64 LCK ABL1 IGHV2-5 CD79B IGHV4-59 MS4A1 IGLC6 BLNK FCRL3 IGHV2-26 IGHE BCL2 GCSAM IGHV1-24 TRBC1 RFTN1 ITK IGHG4 IGHV3-48 IGHV4-28 TRBC2 IGHV3-30 IGHV3-33 GPS2 IGHV3-66 CD81 IGHV3-21 NFATC2 IGHV3-23 IGHV3-49 IGHV2-70 PRKCH IGHV4-34 IGHV4-39 IGHV3-11 FCGR2B IGHV4-61
GO_RECEPTOR_CLUSTERING	0.00148562	0.0420422	0.45506	-0.476213	-1.81494	46	SYNGAP1 AGRN SCRIB DNAJA3 DVL1 ITGB7 IFT122 GPHN COLQ WDR19 FLNA PICK1 SAV1 DLG3 APOE ETV5 DLG2 CDH2 ITGAL CD81
GO_BASEMENT_MEMBRANE_ASSEMBLY	0.0015311	0.0430712	0.45506	-0.6726	-1.88303	13	LAMB2 DAG1 NTN4 NTNG1 PHLDB1 PLOD3
GO_REGULATION_OF_CELLULAR_KETONE_METABOLIC_PROCESS	0.00155874	0.0435895	0.45506	0.299308	1.5719	151	HPGD ERFE ERLIN1 PSMD6 PPTC7 LPGAT1 PSMD13 CEACAM1 PSMB6 ANXA1 PSMB3 PANK2 PSMA2 PPARG ELOVL5 PSMD14 INSIG1 INSIG2 PARK7 PSMC6 PSMD12 AZIN1 PSMA1 PSMA4 PSMA7 PSMA3 PSMB1 PSMB7 PSMC2 RDH10 PSMD9 PSMA5 PSMD10 ADM PSMB4 MLXIPL PSMB9 COQ3 REST PSME4 ADIPOR2 PDK3 PSMD5 IRS2 ERLIN2 PSMB8 PSMD7 CNR1 ATP2B4 BMP2
GO_POSITIVE_REGULATION_OF_MORPHOGENESIS_OF_AN_EPITHELIUM	0.00158231	0.0439883	0.45506	-0.580062	-1.89901	24	NOG SOX8 MAGED1 ABL1 GATA3 STOX1 MTOR MDK
GO_NEGATIVE_REGULATION_OF_CHROMATIN_ORGANIZATION	0.00165121	0.0456351	0.45506	-0.463271	-1.77721	49	PAX5 DNMT1 NOC2L WDR5 FOXP3 MLLT6 UCN BCOR EZHIP KDM1A THAP7 KDM4C HMGA1 KDM4D SPHK2 SKI SUPT6H PHF1 SMARCB1 SIN3A CTBP1 PIH1D1 SDR16C5
GO_POSITIVE_REGULATION_OF_INTERLEUKIN_8_PRODUCTION	0.00166644	0.0457882	0.45506	0.434255	1.81483	49	TLR1 CD58 TLR4 HYAL2 BCL10 LAMTOR5 PYCARD PARK7 TLR2 F2RL1 HMGB1 TLR5 TLR8
GO_ISOPRENOID_BIOSYNTHETIC_PROCESS	0.00171273	0.0460739	0.45506	0.566447	2.00185	23	PDSS1 COQ2 DHRS9 IDI1 SRD5A3 ALDH1A2 GGPS1 RDH10
GO_NEUTROPHIL_MIGRATION	0.00168681	0.0460739	0.45506	0.334022	1.62238	100	CD177 S100A12 CKLF FCER1G PPIB JAML CXCL1 MCU IRAK4 CXCL6 BST1 LGALS3 PPBP S100A9 MOSPD2 FUT7 PDE4D RAC1 S100A8 SRP54 PIK3CG DNM1L CXCL10 ITGA1 IL1R1 MCOLN2 PF4V1 CD300H RHOG CXCL13 PRTN3 MPP1 DYSF RAC2 RIPOR2 CXCL8 CXCL11 C3AR1 PF4
GO_POSITIVE_REGULATION_OF_REACTIVE_OXYGEN_SPECIES_METABOLIC_PROCESS	0.00171583	0.0460739	0.45506	0.353973	1.67244	86	CD177 MMP8 TLR6 TLR4 AIF1 GADD45A GNAI3 TYROBP TSPO RAB27A JAK2 DDAH2 RNF41 MAPK14 PARK7 CD36 F2RL1 TGFBR2 HSP90AA1 CYBA NFE2L2 NOS1AP LEP IFNG NQO2 ITGAM ASS1 HDAC4
GO_PROTEIN_NEDDYLATION	0.00171345	0.0460739	0.45506	0.624983	1.94345	16	NEDD8 UBA3 UBE2F DCUN1D5 DCUN1D1 RBX1 RNF7 DCUN1D3
GO_NEGATIVE_REGULATION_OF_METAPHASE_ANAPHASE_TRANSITION_OF_CELL_CYCLE	0.00176636	0.0469671	0.45506	0.493422	1.93477	36	DYNC1LI1 BUB1 APC TTK BUB1B ANAPC15 NDC80 DUSP1 CENPF TRIP13 FBXO5 CCNB1 PSMG2 AURKB MAD2L1 RAD21 GEN1 ZNF207 CDK5RAP2 SPDL1
GO_SENSORY_ORGAN_DEVELOPMENT	0.00176897	0.0469671	0.45506	-0.274159	-1.42556	391	RDH13 WNT10A NOG WNT7A DCHS1 CXCL14 DVL2 LAMC3 IMPDH2 SDK2 IFT140 SOX8 COL5A1 SALL2 SCRIB LCTL EPHA4 DDR1 FSCN2 CELSR1 DVL1 LEF1 IHH LAMB2 LRIG1 SIPA1L3 TMIE KDM2B IFT122 SMAD3 BCL11B SMG9 GATA3 PYGO2 EPHB2 WNT1 STOX1 SLC25A25 CLCN2 TCAP SMARCA4 TUB MTERF4 BCAR3 GDF11 IFT172 TPRN PPP1R13L WNT16 HSF4 NTRK2 WDR19 GPM6A HDAC1 PDE6B BCL2 PTK7 ACVR2B RARG SKI GATA2 NF2 NAGLU MYH10 TMEM231 TSHZ1 ARHGAP…
GO_POSITIVE_REGULATION_OF_ENDOTHELIAL_CELL_APOPTOTIC_PROCESS	0.0018178	0.0479939	0.45506	-0.611289	-1.85853	18	CD248 PLCG1 CD40LG CCL2
GO_POSITIVE_REGULATION_OF_EMBRYONIC_DEVELOPMENT	0.00187998	0.0488174	0.45506	-0.577757	-1.92899	25	UTP25 DAG1 RBM19 GATA3 WNT1 STOX1 TENM4 PHLDB1 SCX
GO_POSITIVE_REGULATION_OF_EPIDERMAL_CELL_DIFFERENTIATION	0.00187998	0.0488174	0.45506	-0.606551	-1.8887	19	NUMA1 KDF1 SULT2B1 TRIM16 ALOX15B SFN PTCH2 NME2 PTCH1 NOTCH1 PRKCH
GO_REGULATION_OF_SUPEROXIDE_METABOLIC_PROCESS	0.00186054	0.0488174	0.45506	0.517662	1.92695	28	CD177 GNAI3 TYROBP PARK7 CD36 BST1 F2RL1 CYBA DHFR NFE2L2 GCH1 ITGAM FPR2 SOD1
GO_MATURATION_OF_SSU_RRNA	0.00191157	0.0488329	0.45506	-0.46356	-1.79139	50	NOP14 UTP20 KRI1 UTP25 DHX37 NAT10 ERCC2 TSR1 TBL3 NOB1 RRS1 HEATR1 WDR46 BMS1 RPS28 UTP4 RPS19 RPS16
GO_MITOCHONDRIAL_RESPIRATORY_CHAIN_COMPLEX_ASSEMBLY	0.00190598	0.0488329	0.45506	0.343853	1.65598	96	NDUFC2 NDUFAF1 PET100 NDUFB6 SDHAF3 NDUFB5 NDUFB1 COX18 OMA1 NDUFAF7 FASTKD3 PET117 NDUFA1 NDUFB3 TIMMDC1 UQCR10 COX17 TFAM NDUFAB1 TMEM126B NDUFA5 NDUFA13 NDUFC1 UQCRB COA1 TMEM126A NDUFS3 NDUFS5 NDUFS4 NDUFS6 NDUFA2 NDUFA6 SDHAF4 NDUFA8 CHCHD4 NDUFB9 COX14 C12orf73 SURF1 SDHAF2 NDUFB2 SMIM20 COA8 NDUFAF4 NDUFAF5 NDUFAF6 COA5 NDUFA12 LYRM7 TTC19 SCO1 COA3
GO_REGULATION_OF_EMBRYONIC_DEVELOPMENT	0.00190159	0.0488329	0.45506	-0.380872	-1.66456	97	DVL2 COL5A1 LAMA5 UTP25 CELSR1 DVL1 DAG1 RBM19 GATA3 WNT1 STOX1 MAPK7 TENM4 EHMT1 PHLDB1 E4F1 PTK7 GATA2 LAMA2 SCX FZD7 DLL1 NKD1 SUFU MAP2K5 TULP3 MKS1 DVL3
GO_MITOTIC_CELL_CYCLE_CHECKPOINT	0.00196563	0.0499439	0.431708	0.294994	1.55634	160	CDK1 NBN DYNC1LI1 TOP2A BUB1 CDC6 GADD45A ZWINT APC TTK CLSPN TAOK1 SYF2 CNOT8 ORC1 TICRR CNOT6 NABP1 BUB1B ANAPC15 E2F8 PCNA CDKN1B NDC80 DUSP1 GTSE1 CENPF PLAGL1 TOPBP1 RB1 TRIP13 CCNB1 PSMG2 AURKB CHMP4C RPS27L MAD2L1 MAP3K20 CNOT6L MDM2 CNOT7 TRIAP1 GEN1 ZWILCH E2F1 TIPIN MRE11 DONSON E2F7 AURKA ZNF207 ATF2 CDK5RAP2 BRCA1 SPDL1 CRADD
GO_CLEAVAGE_INVOLVED_IN_RRNA_PROCESSING	0.00205581	0.0516797	0.431708	-0.539352	-1.84088	28	NOP14 UTP20 KRI1 EXOSC10 BOP1 TSR1 TBL3 NOB1 NOL9 RRS1 BMS1
GO_POSITIVE_REGULATION_OF_TRANSCRIPTION_BY_RNA_POLYMERASE_I	0.00205197	0.0516797	0.431708	-0.611086	-1.91307	20	SMARCA4 UBTF HEATR1 MTOR DHX33 SMARCB1 PIH1D1 NCL
GO_MULTIVESICULAR_BODY_ORGANIZATION	0.00214537	0.0536457	0.431708	0.500301	1.895	31	VPS25 STAM2 TSG101 RAB11A CHMP1B CHMP2B RAB27A CHMP5 CHMP3 VTA1 SNF8 CHMP4C VPS4B VPS37A CHMP2A
GO_CELL_CYCLE_ARREST	0.00219464	0.0545888	0.431708	0.269255	1.47468	210	MAP2K6 CDK1 NBN CDK5 CDC123 TSG101 RRAGD DDIAS GADD45A LAMTOR3 LAMTOR1 RRAGC TGFBR1 SKIL APC APBB2 PRKAG1 KLLN EVI2B LAMTOR5 CAB39 TP53INP1 RHEB HBP1 CNOT8 CDKN2C CDK7 CNOT6 E2F8 UHMK1 CGRRF1 PCNA PPM1A KAT2B RRAGB CDKN3 HMGN5 CDKN1B DUSP1 TCF7L2 GTSE1 PRKAA1 BARD1 PLAGL1 RB1 MLXIPL CCNB1 GPER1 MAP3K20 SLC38A9 PRR11 CDKN2D CNOT6L MDM2 CNOT7 IFNG TRIAP1 INHBA LAMTOR2
GO_RESPONSE_TO_OXYGEN_LEVELS	0.00222058	0.0549449	0.431708	0.241451	1.39551	330	KCNMA1 FAS NAMPT SCFD1 CPEB4 CYB5R4 POLB RBPJ BNIP3L PSMD6 PTEN PSMD13 PSMB6 BIRC2 HIGD1A PSMB3 PSMA2 PPARG CPEB2 CARD16 PSMD14 ELOC CREB1 ERO1A CAT PSMC6 TLR2 NF1 APAF1 FUNDC1 PSMD12 PSMA1 PSMA4 PSMA7 BRIP1 CCNA2 TGFBR2 PSMA3 PSMB1 TMEM199 LDHA PSMB7 PSMC2 CFLAR RBX1 CYBA CDKN1B PSMD9 PRKAA1 PSMA5 AGTRAP MALAT1 BACH1 ATP6V1G1 CUL2 PSMD10 ADM NFE2L2 PSMB4 CCNB1 PSMB9 REST DNM1L CASP3 PSME4 AQP1 A…
GO_HEMATOPOIETIC_STEM_CELL_DIFFERENTIATION	0.00226385	0.055435	0.431708	0.356643	1.68642	83	OSM PSMD6 PSMD13 BATF PSMB6 PSMB3 PSMA2 PSMD14 PSMC6 N4BP2L2 PSMD12 PSMA1 PSMA4 PSMA7 PSMA3 PSMB1 RUNX1 PSMB7 PSMC2 PSMD9 PSMA5 LMO2 ITCH PSMD10 NFE2L2 PSMB4 PSMB9 PSME4 PSMD5 CBFB PSMB8 PSMD7
GO_RRNA_TRANSCRIPTION	0.00225216	0.055435	0.431708	-0.532528	-1.85895	30	TCOF1 BRF1 POLR1B SMARCA4 GTF3C2 TP53 NOP53 GTF3C5 MTOR SMARCB1 PIH1D1 NCL NPM3
GO_CELLULAR_RESPONSE_TO_INCREASED_OXYGEN_LEVELS	0.00238003	0.0573136	0.431708	0.653393	1.96601	14	FAS PPARG TMEM199 ATP6V1G1 ATP6V1A ATP6V0D1 CAV1
GO_EAR_MORPHOGENESIS	0.00238908	0.0573136	0.431708	-0.388329	-1.64138	77	NOG DVL2 SCRIB CELSR1 DVL1 LRIG1 TMIE GATA3 EPHB2 WNT1 STOX1 TCAP TPRN WDR19 PTK7 GATA2 NAGLU TSHZ1 BCR GSC ATP8A2 WHRN FZD2 SLC9A3R1 TIFAB FGFR2 SOBP RPL38 CHRNA10 VANGL2 FGF9 WDPCP PAX2 KCNQ4
GO_EMBRYONIC_ORGAN_MORPHOGENESIS	0.00237149	0.0573136	0.431708	-0.312064	-1.50359	192	TCF7 NOG DVL2 MEGF8 IFT140 SCRIB PAX5 CELSR1 DVL1 IHH LRIG1 TEAD2 TMIE KDM2B IFT122 SMAD3 NDRG4 GATA3 EPHB2 WNT1 STOX1 GLI1 TCAP MTHFD1 IFT172 TPRN WNT16 WDR19 PTK7 RARG ENG GATA2 NAGLU TBX6 TSHZ1 TGFB3 DLL1 BCR DSCAML1 CCDC40 C2CD3 SUFU TULP3 GSC RBPMS2 ATP8A2
GO_HISTONE_METHYLATION	0.00237827	0.0573136	0.431708	-0.349723	-1.58074	122	MEN1 PRDM11 PAX5 DNMT1 SETD1A WDR5 KMT5C EHMT2 MLLT6 GATA3 PYGO2 PRMT7 CXXC1 DOT1L BCOR EZHIP KDM1A PHF19 PRMT1 KDM4C EHMT1 KDM4D ZNF335 AUTS2 SETD6 SUPT6H SMYD3 PHF1 KMT2B SMARCB1 LMNA KMT2A SETD1B FBL SATB1 PIH1D1 CTCF PAGR1 CHD5 TTLL12 ZNF304 CREBBP MTHFR SMYD2 BRD4 EZH1 PRMT6
GO_CHROMOSOME_SEPARATION	0.00247413	0.0584167	0.431708	0.357248	1.69368	89	SHOC1 DYNC1LI1 RMI1 TOP2A BUB1 CDC6 DLGAP5 APC TTK HECW2 CENPE CDC27 CUL3 BUB1B ANAPC15 NDC80 DUSP1 RIOK2 CENPF CDC26 RB1 TRIP13 FBXO5 PTTG1 CCNB1 PSMG2 AURKB MSH4 MAD2L1 RAD21 PTTG2 GEN1 NSMCE2 ZNF207 ANAPC4 CDK5RAP2 SPDL1
GO_HYALURONAN_CATABOLIC_PROCESS	0.00244752	0.0584167	0.431708	0.613526	1.90782	16	HYAL2 HEXB CD44 HMMR FGF2 CEMIP2 CHP1
GO_NUCLEOLAR_LARGE_RRNA_TRANSCRIPTION_BY_RNA_POLYMERASE_I	0.00247672	0.0584167	0.431708	-0.668424	-1.89525	14	TCOF1 SMARCA4 NOP53 MTOR SMARCB1 PIH1D1 NCL
GO_SEMAPHORIN_PLEXIN_SIGNALING_PATHWAY	0.0024845	0.0584167	0.431708	-0.521484	-1.84343	33	PLXNA1 SEMA4C SEMA3B PLXNA3 PLXNA4 SEMA4F SEMA4G PLXNA2 PLXNB1 SEMA6C FARP2 FLNA SH3BP1 PLXNB2 PLXND1 SEMA7A
GO_REGULATION_OF_SYNAPSE_STRUCTURE_OR_ACTIVITY	0.00252699	0.0591217	0.431708	-0.318889	-1.51081	178	LRRN3 SYNGAP1 WNT7A DNM1 AGRN AMIGO1 LRFN3 MX1 ADGRB1 CLSTN1 EPHA4 NLGN2 ADGRL1 DLG5 DAG1 ANAPC2 ABL1 EPHB2 LZTS3 DAB2IP COLQ NEUROD2 KALRN NTRK2 GPM6A DMPK SYBU FYN LRRC4B ARHGAP33 TPBG IL10RA EEF2K EIF4G1 HSPA8 LINGO2 ABHD17A PTK2 SLIT1 ARHGAP44 ADGRB2 APOE NRCAM STX1B ETV5 BDNF DCTN1 SLITRK5 CDH2 MX2 ZMYND8 CAPRIN2 LRFN4
GO_B_CELL_ACTIVATION	0.00259826	0.0603737	0.431708	-0.28699	-1.45852	287	TNFRSF13C CD22 IGHD CXCR5 CARD11 CR2 CD79A BLK CD19 CD40LG IL27RA ICOSLG LEF1 IGHV1-69 IGHM IGHV3-64 KMT5C FOXP3 ABL1 IGHV2-5 CD27 DCAF1 CD79B IGHV4-59 SYVN1 MS4A1 ZAP70 IGLC6 PKN1 BANK1 BLNK FCRL3 IGHV2-26 DOCK10 TP53 TXLNA CD180 IL7R POLM TP53BP1 PAWR IGHE BCL2 CCR6 ITFG2 IGHV1-24 CLCF1 TICAM1 GON4L TRBC1 HMCES CD40 IGHG4 SUPT6H TNFRSF4 TBC1D10C POU2AF1 IKZF3 CD28 DLL1 PARP3 IGHV3-48 IGHV4-28 C…
GO_LIPOPROTEIN_METABOLIC_PROCESS	0.00262747	0.0603737	0.431708	0.306112	1.53737	120	ZDHHC19 LYPLA1 PCSK9 ABHD17C ZDHHC20 UGCG WIPI1 PIK3C3 PPT1 PIGB ZDHHC17 ABHD13 ATG12 SELENOK ZDHHC13 PPM1B LYPLAL1 PIGA PPM1A PIGF DPM1 PIGX ZDHHC3 ATG5 ZDHHC2 PIGK ITGAV ATG10 ZDHHC6 ZDHHC12 DBI RABL3 LEP RAB3GAP2 APOL4 APOL6 WDR45B PIGN PIGC DGAT2 OLR1 ZDHHC7 PYURF PGAP1
GO_REGULATION_OF_AXON_GUIDANCE	0.00260768	0.0603737	0.431708	-0.519154	-1.82497	31	SEMA4C MEGF8 SEMA3B PLXNA3 PLXNA4 ZSWIM5 SEMA4F SEMA4G SEMA6C
GO_RESPONSE_TO_INTERLEUKIN_12	0.00263161	0.0603737	0.431708	0.418082	1.71947	46	GSTO1 CDC42 SOD2 CAPZA1 RAP1B JAK2 CA1 SIRPA LMNB1 IL10 IFNG SERPINB2 HNRNPA2B1 CD47 BOLA2B PSME2 SOD1 RIPK2 RALA TALDO1
GO_NEGATIVE_REGULATION_OF_CELLULAR_PROTEIN_LOCALIZATION	0.00266027	0.0607364	0.431708	0.324094	1.58364	103	LEPROT YOD1 TMEM59 RHOQ CDK5 LYPLA1 ABHD17C ITGB1BP1 UBXN2B UBE2J1 PICALM GSK3B DERL2 DNAJA1 ERLEC1 INSIG1 PARK7 CD36 PPP2R5A NF1 LZTFL1 TXN KCNE1 NSFL1C CHP1 BARD1 ANKRD13A NUMB LRRK2 UFM1 TP53INP2 ROCK2 TAX1BP3 BAG4 TERF1
GO_INTERLEUKIN_1_PRODUCTION	0.00268775	0.0610687	0.431708	0.336489	1.60326	93	AIM2 TLR6 TLR4 NLRC4 CASP1 SERPINB1 LILRA5 TYROBP CEACAM1 ANXA1 MNDA JAK2 CARD17 CARD16 PYCARD CD36 F2RL1 SIRPA ORM1 HMGB1 GAS6 TLR8 IL10 MR1 SUCNR1 NLRP12
GO_CYTOSOLIC_TRANSPORT	0.00277041	0.0625842	0.431708	0.295142	1.55965	159	KIF1A VTI1A SNX3 VAMP3 VPS26A WIPI1 PIK3C3 SORT1 SNX2 SNX16 KIF1B SPAG9 SNX6 VPS54 RAB5A VPS29 TBC1D14 KIF5B RAB21 CHMP3 RAB6A MAPK1 TBC1D23 AP1G1 AP1AR EPS15 ARL1 ACTR2 HEATR5A RAB14 SNF8 STX10 RAB7A VTI1B DENND10 STX8 PIKFYVE SORL1 SRSF10 FAM160A2 LRRK2 AP1S1 RDX TRIM27 EEA1 HOOK3 SNX5 CLN5 PHETA2 RAB41 GOSR1 TMEM87B CLTCL1 SNX1 SNX12 STX16 SLC66A2 RAB6C STX6 RAB9A LMTK2 EVI5 DENND5A
GO_MICROTUBULE_CYTOSKELETON_ORGANIZATION_INVOLVED_IN_MITOSIS	0.00278093	0.0625842	0.431708	0.30545	1.57676	136	BIRC5 RAB11A CHMP1B DCTN6 KIF23 SPC25 DLGAP5 UBXN2B KIF11 TTK CHMP2B CENPE MZT1 DYNLT1 KIF4A SPAST CHMP5 CEP97 NUF2 NEK2 TPX2 NSFL1C NDC80 INTS13 RMDN1 CCNB1 AURKB CHMP4C PRC1 MAD2L1 VPS4B STAG1 STAG2 GPSM2 DRG1 CENPA RHOA STMN1 KIFC1 MYBL2 CHMP2A BCCIP AURKA STIL BORA ZNF207 ABRAXAS2 CDK5RAP2 SPDL1 PIBF1 DCTN2 CEP192 TACC1 NDEL1 POC1A SBDS CCSAP KIF2A ESPL1 XIAP NUSAP1 CDC20 SMC3 CHMP1A SPRY2 IN…
GO_NEGATIVE_REGULATION_OF_CYSTEINE_TYPE_ENDOPEPTIDASE_ACTIVITY	0.00279774	0.062664	0.431708	0.358169	1.65086	79	NAIP HGF SH3RF1 BIRC5 LAMTOR5 BIRC2 CST7 PRDX3 CARD16 FNIP1 CD44 PARK7 ARL6IP1 CFLAR GAS6 MMP9 RPS6KA3 DNAJB6 AQP1 CDKN2D MDM2 CAST TRIAP1 PRDX5 RPS6KA1 TNFAIP8 CARD8 LTF YWHAE USP47 RFFL ARRB2 KLF4 TNFSF14 SIAH2 PTGS2 XIAP IGBP1 RAF1
GO_AUTONOMIC_NERVOUS_SYSTEM_DEVELOPMENT	0.00282464	0.0629681	0.431708	-0.531248	-1.81321	28	SOX8 ADARB1 RHOXF1 PLXNA3 PLXNA4 GATA3 FN1 SOX10
GO_MEMBRANE_LIPID_METABOLIC_PROCESS	0.00285758	0.0634033	0.431708	0.278575	1.51357	185	ACER3 SAMD8 ORMDL2 SPTSSA VAPA CERKL CERT1 UGCG ST3GAL6 B3GNT5 ASAH1 VAPB B3GALNT1 SPTLC1 ST3GAL4 PPT1 HACD4 PIGB HEXB ST8SIA4 MGST2 ELOVL5 SCCPDH ST6GALNAC3 SGMS2 CYP1B1 B4GALT5 PIGA NSMAF SERINC3 GLA PIGF DPM1 SERINC1 PIGX FUT7 SUMF1 PRKAA1 CERS6 PIGK GALC SGMS1 CREM
GO_RESPONSE_TO_HYDROGEN_PEROXIDE	0.00287512	0.0634944	0.431708	0.300122	1.51678	127	HP ARG1 CDK1 HGF PPP1R15B KPNA4 LCN2 ADAM9 CRK ANXA1 PDCD10 PRDX3 EZH2 ZNF277 CYP1B1 PARK7 CAT ECT2 IL18RAP SIRPA PCNA LDHA TXN GLRX2 PYCR1 OSER1 DUSP1 PRKAA1 IL10 NFE2L2 CASP3 AQP1 PPP2CB MDM2 LRRK2 APTX
GO_RESPONSE_TO_OXIDATIVE_STRESS	0.00289737	0.0636883	0.431708	0.22762	1.3369	391	HP ARG1 VNN1 CDK1 HGF MGST1 PPP1R15B MCL1 RRM2B KPNA4 TLR6 TOR1A TLR4 VKORC1L1 MCTP1 AIF1 ARNTL LCN2 HYAL2 ADAM9 SOD2 CYCS MSRB2 ACOX2 CHUK CRK TP53INP1 ANXA1 PDCD10 ARL6IP5 PRDX3 JAK2 EZH2 MELK CPEB2 GSKIP ZNF277 SELENOK GCLM CYP1B1 PRDX1 ERO1A PARK7 SP1 CAT CD36 ECT2 OXR1 MAPK8 IL18RAP VRK2 SIRPA CCNA2 PCNA RWDD1 LDHA MAPK1 MTF1 TXN GLRX2 PYCR1 CFLAR CYBA FBXW7 OSER1 DUSP1 PRKAA1 ATOX1 DHFR CAM…
GO_RESPONSE_TO_TOXIC_SUBSTANCE	0.00294784	0.0644977	0.431708	0.260589	1.43117	209	HP ARG1 GSTO1 CDK1 CLIC2 MGST1 SELENOT SCFD1 LCN2 SOD2 CHUK SRD5A1 TP53INP1 PRDX3 MGST2 NUPR1 CYP1B1 PRDX1 TXNDC17 PARK7 TYMS CAT CD36 TLR2 BRIP1 SLC30A1 GUCY2C MAPK1 LOXHD1 TXN ESD S100A9 DHFR ALOX5AP ABCG2 HBD NFE2L2 SESN2 CCNB1 TRPM6 GCH1 TXNRD1 HBG2 MDM2 PRDX4 SCN9A OSCP1 PRDX5 SELENOS WAPL FIS1 ASS1 LYN SDC1 CDH1 ATP7A
GO_REGULATION_OF_EPITHELIAL_TUBE_FORMATION	0.00297538	0.0648003	0.431708	-0.661635	-1.87599	14	DVL2 CELSR1 DVL1 GATA3 PTK7 DVL3 FZD2 SFRP2 VANGL2
GO_POSITIVE_REGULATION_OF_CYTOKINE_SECRETION	0.00301652	0.0653948	0.431708	0.383409	1.65382	57	MMP8 CLEC4E IFNGR1 CLEC9A AIF1 CLEC5A LILRA5 SELENOK PYCARD FGR ORM1 IL10 SORL1 IFNG LRRK2
GO_CELLULAR_RESPONSE_TO_BIOTIC_STIMULUS	0.00309953	0.0668876	0.431708	0.259505	1.42437	206	ARG1 CD55 TLR1 PPP1R15B TLR6 TLR4 CASP1 LCN2 PDCD1LG2 BCL10 ADAM9 CXCL1 DEFA4 DEFA3 LY96 GSK3B TSPO ZMPSTE24 CD274 TRIB1 CARD17 CARD16 CDK19 PYCARD MAPK14 CD36 IL18 CHMP5 TLR2 CXCL6 CCDC47 APAF1 MAPK8 TRAF6 HMGB2 SIRPA MAPK1 PLAA PPBP HMGB1 PDE4D ATG10 IL10 SGMS1 TMCO1 CDC73 VIM CXCL10 MTDH RHOA LITAF SELENOS PF4V1 HCK ASS1 LYN CEBPB CXCL13 PLSCR4 PTPN22 CTSG NLRP7 HAVCR2 DDIT3 BPI XBP1
GO_DEOXYRIBONUCLEOSIDE_TRIPHOSPHATE_METABOLIC_PROCESS	0.00312522	0.0670432	0.431708	0.57727	1.84101	17	RRM2B NUDT16 AK9 TYMS ADK TBPL1 DUT NUDT15 DGUOK
GO_ESTABLISHMENT_OF_PLANAR_POLARITY_INVOLVED_IN_NEURAL_TUBE_CLOSURE	0.0031493	0.0670432	0.431708	-0.653289	-1.82897	13	DVL2 CELSR1 DVL1 PTK7 DVL3 FZD2 SFRP2 VANGL2
GO_RESPONSE_TO_MOLECULE_OF_BACTERIAL_ORIGIN	0.00314547	0.0670432	0.431708	0.248792	1.40016	289	ARG1 IRAK3 HPGD CD55 TLR1 MGST1 TLR6 TLR4 CASP1 LCN2 PELI1 PDCD1LG2 BCL10 ADAM9 CXCL1 IFNAR1 DEFA4 DEFA3 GJB6 LY96 CHUK TSPO CD274 PRDX3 JAK2 TRIB1 MGST2 CARD17 B2M CARD16 CDK19 PYCARD MAPK14 CD36 IL18 PTGFR CHMP5 TLR2 SLPI CXCL6 MAPK8 TRAF6 HMGB2 SIRPA MAPK1 PLAA PPBP IDO1 S100A9 HMGB1 LOXL1 PDE4D AKIRIN2 TAB2 S100A8 IL10 SGMS1 ADM RPS6KA3 CDC73 GCH1 CASP3 VIM CXCL10 ALPL ERBIN MTDH GGT3P RHOA L…
GO_DETECTION_OF_EXTERNAL_BIOTIC_STIMULUS	0.00323777	0.0681498	0.431708	0.552054	1.85535	20	TLR1 NAIP TLR6 TLR4 NLRC4 LY96 TLR2
GO_REGULATION_OF_SNARE_COMPLEX_ASSEMBLY	0.00324454	0.0681498	0.431708	-0.691968	-1.8157	11	VPS11 PRRT2 VPS16 STXBP1 SEPTIN8 VPS18
GO_SUBSTANTIA_NIGRA_DEVELOPMENT	0.00323861	0.0681498	0.431708	0.468658	1.8334	38	CDC42 CALM2 BASP1 GNB4 ATP5PB PADI2 SUDS3 ATP5PF DYNLL1 ZNF148 RHOA YWHAH CALM1 NDUFS3 YWHAQ MAPKAP1 CASP5 COX6B1 RAD1 YWHAE MBP MAOB
GO_DETECTION_OF_BIOTIC_STIMULUS	0.00331727	0.0690636	0.431708	0.490645	1.85278	30	TLR1 NAIP TLR6 TLR4 NLRC4 LY96 TSPO DACH1 TLR2
GO_REGULATION_OF_HISTONE_METHYLATION	0.00331467	0.0690636	0.431708	-0.417121	-1.66188	60	PAX5 DNMT1 WDR5 MLLT6 GATA3 PYGO2 BCOR EZHIP KDM1A PHF19 KDM4C KDM4D ZNF335 AUTS2 SUPT6H PHF1 KMT2B SMARCB1 LMNA KMT2A PIH1D1 CTCF ZNF304 MTHFR BRD4 PRMT6
GO_LYMPH_VESSEL_DEVELOPMENT	0.00338425	0.0698549	0.431708	-0.58944	-1.83542	19	TMEM204 PKD1 FLT4 HEG1 ACVR2B
GO_NEGATIVE_REGULATION_OF_HISTONE_H3_K9_METHYLATION	0.00338485	0.0698549	0.431708	-0.689856	-1.81016	11	PAX5 DNMT1 KDM1A KDM4C KDM4D SMARCB1 PIH1D1
GO_POSITIVE_REGULATION_OF_NF_KAPPAB_TRANSCRIPTION_FACTOR_ACTIVITY	0.00348204	0.0715483	0.431708	0.280917	1.46136	147	AIM2 S100A12 IL18R1 IRAK3 TLR6 TLR4 TERF2IP NLRC4 MAP3K13 BCL10 KRAS TAB3 CHUK LAMTOR5 MTPN PRDX3 CARD16 TFRC PYCARD CAT CD36 IL18 IL1RAP TLR2 IL18RAP TRAF6 CFLAR S100A9 MAP3K7 TAB2 S100A8 UBE2N
GO_REGULATION_OF_ER_TO_GOLGI_VESICLE_MEDIATED_TRANSPORT	0.00353047	0.0722294	0.431708	0.595647	1.85222	16	SAR1B SCFD1 RNF139 SAR1A INSIG1 SORL1 LRRK2 YIPF5
GO_EPITHELIAL_TUBE_FORMATION	0.0036112	0.0735626	0.431708	-0.355822	-1.58024	105	KAT2A NOG DVL2 SEMA4C SOX8 SCRIB CELSR1 DVL1 TEAD2 KDM2B ABL1 IFT122 GATA3 TCAP MTHFD1 IFT172 GDF7 DEAF1 TSC2 PTK7 RARG SKI ARHGAP35 LUZP1 SPINT1 SUFU TULP3 MKS1 DVL3 PLXNB2 FZD2 PHACTR4 TSC1 PTCH1 TCTN1 BRD2 ARID1A PRICKLE1 MTHFR FGFR2 SFRP2 RET PODXL SDC4 MED12 BBS4 VANGL2
GO_SIGNAL_RELEASE	0.00363062	0.0736407	0.431708	0.218339	1.29903	460	PFKFB2 MAP2K6 S100A12 MMP8 CLEC4E OSM LIN7A RAP1A TLR1 IFNGR1 SELENOT CLEC9A MCTP2 CDK5 SRGN TLR6 MCTP1 AIF1 FCER1G CLEC5A ARNTL STX3 ACSL4 CYB5R4 RAB1A CYP19A1 RETN SERP1 KLF7 MCU LILRA5 CACNA1E RHOT1 BLOC1S6 PPT1 GSK3B ANXA1 RAP1B SNAP23 RAB8B JAK2 RAB5A LIN7C RAB11FIP2 VAMP7 MPC2 SELENOK STXBP3 ENY2 PYCARD KIF5B CREB1 TM7SF3 PARK7 ABCC4 TLR2 TMF1 NF1 F2RL1 FGR STX11 ENSA SLC30A1 ORM1 RFX3 HMGB…
GO_REGULATION_OF_UBIQUITIN_PROTEIN_TRANSFERASE_ACTIVITY	0.00365777	0.0738745	0.431708	0.403009	1.67794	50	ARRDC3 ARRDC4 RAB1A TOPORS PTEN SKP1 FEM1B PARK7 DCUN1D5 DCUN1D1 FBXW7 LIMK1 UBE2N FBXO5 DNM1L MAD2L1
GO_MITOTIC_METAPHASE_PLATE_CONGRESSION	0.00378718	0.0753373	0.431708	0.429864	1.78664	47	KIF18A RAB11A CHMP1B CHMP2B CENPE CHMP5 CUL3 NUF2 KIF14 CDCA5 NDC80 RMDN1 CCNB1 AURKB CHMP4C VPS4B KIF2C KIFC1 CHMP2A CDCA8 MIS12 SPDL1 PIBF1 DCTN2
GO_POSITIVE_REGULATION_OF_INTERLEUKIN_6_PRODUCTION	0.00377033	0.0753373	0.431708	0.366034	1.66773	72	MMP8 TLR1 TLR6 TLR4 AIF1 FCER1G HYAL2 LILRA5 TYROBP PYCARD CD36 TLR2 F2RL1 TBC1D23 CYBA HMGB1 AKIRIN2 TLR8
GO_REGULATION_OF_SUPEROXIDE_ANION_GENERATION	0.00375329	0.0753373	0.431708	0.572606	1.85451	18	CD177 GNAI3 TYROBP F2RL1 CYBA ITGAM FPR2 SOD1
GO_SODIUM_ION_TRANSPORT	0.00379397	0.0753373	0.431708	-0.319452	-1.51726	170	SLC5A5 SLC5A10 CACNA1H SCNN1D DRD4 CACNA1I KLHL3 SLC38A7 TPCN1 SLC5A2 SLC6A16 SLC41A1 ATP1A1 MLLT6 SNTA1 SLC5A6 NOS3 DRD3 SLC5A11 SCN4A PRKCE DMPK SLC20A2 FXYD7 SLC9A3 SLC38A10 SLC9A7 SLC10A4 SERPINE2 MAGED2 SLC13A5 SIK1 DMD SLC9A5 CNNM4 ASIC1 FXYD5 WNK4 ACTN4 SLC34A3 SLC3A2 NETO1 CATSPER3 ASIC3 WNK3 PER1 ATP1A3 SLC38A1
GO_POSITIVE_REGULATION_OF_INTRACELLULAR_PROTEIN_TRANSPORT	0.00382932	0.0757211	0.431708	0.272369	1.46061	172	STOM CDK1 CDC42 LEPROT SH3GLB1 SAR1B TMEM30A CDK5 RHOU ITGB1BP1 HYAL2 UBE2D3 GSK3B MFF SAR1A PDCD10 JAK2 BID MAPK14 KIF5B YWHAZ ECT2 MAPK8 PPM1A MAPK1 FBXW7 ZDHHC2 GAS6 CHP1 TCF7L2 GTSE1 PRKAA1 ZFAND1 RIOK2 PPP3R1 TENM1 UBL5 PAK1 EDEM2 NPEPPS SORL1 LEP MDM2 IFNG C2CD5 YWHAH ITGAM FIS1 GLI3 ANP32B E2F1 CDH1
GO_ENDOSOME_ORGANIZATION	0.00388902	0.0765813	0.431708	0.353678	1.62804	77	SNX10 VPS25 STAM2 TSG101 RAB11A CHMP1B SNX3 LAMTOR1 EXOC8 PIK3C3 CHMP2B RAB27A RAB22A WASHC4 CHMP5 CHMP3 VTA1 PI4K2B RAB5B SNF8 SYNJ1 CHMP4C RAB7A VPS4B FAM160A2 HOOK3 VPS37A ANXA8 PHETA2 CHMP2A SCARB2 STX6 USP8
GO_DORSAL_VENTRAL_PATTERN_FORMATION	0.00395081	0.0774751	0.407018	-0.454302	-1.73721	48	NOG WNT7A DISP1 IFT122 GLI1 NBL1 IFT172 WDR19 DSCAML1 CXXC4 SUFU TULP3 MKS1 GSC WNT3 WNT8B DLL4 PTCH1 TCTN1
GO_HINDBRAIN_DEVELOPMENT	0.00398835	0.0778882	0.407018	-0.342877	-1.5355	118	KAT2A NOG SSTR3 WNT7A SEMA4C SCRIB LEF1 KDM2B ABL1 ATIC WNT1 SPTBN2 GLI1 DAB1 TP53 TTLL1 NEUROD2 PLXNA2 CD3E BCL2 GATA2 FLNA HAP1 NAGLU MYH10 SERPINE2 ATRN MDK DLL1
GO_INSULIN_RECEPTOR_SIGNALING_PATHWAY	0.00412576	0.0801545	0.407018	0.290789	1.45548	121	KL RHOQ ATP6V1C1 GRB10 ATP6V1D AP3S1 ATP6V0E1 ATP6V1E1 APC ERFE PTPN2 GSK3B PIK3CA EIF4EBP2 ZNF106 SOCS3 PHIP OSBPL8 ATP6V0B FUT7 PRKAA1 ATP6V1G1 CCND3 ATP6V1A PAK1 OPA1 RPS6KB1 IRS2 SORL1 ATP6V1B2 LEP C2CD5 SESN3 SNX5 SOS1 ATP6V0D1 PIK3C2A NCK1 GAB1 NUCKS1
GO_REGULATION_OF_INTRACELLULAR_PROTEIN_TRANSPORT	0.00415528	0.0801545	0.407018	0.251945	1.41476	249	STOM CDK1 CDC42 LEPROT SH3GLB1 SAR1B YOD1 TMEM30A CDK5 RHOU ITGB1BP1 PARL SNX3 HYAL2 UBE2D3 UBE2J1 BNIP3L GSK3B DERL2 MFF SAR1A PDCD10 JAK2 VAMP7 ERLEC1 BID INSIG1 MAPK14 KIF5B YWHAZ PARK7 CD36 ECT2 NF1 MAPK8 UHMK1 PPM1A MAPK1 TXN KCNE1 FBXW7 ZDHHC2 GAS6 CHP1 TCF7L2 GTSE1 PRKAA1 ZFAND1 RIOK2 BARD1 PPP3R1 TENM1 UBL5 PAK1 NUP58 EDEM2 NPEPPS SORL1 LEP MDM2 IFNG LRRK2 UFM1 C2CD5 YWHAH ITGAM FIS1 BAG4…
GO_REGULATION_OF_PHAGOCYTOSIS	0.0041524	0.0801545	0.407018	0.343601	1.61692	84	RAP1A FCER1G SNX3 RAB31 ATG3 PIP4P2 PTEN LMAN2 RAB27A PPARG PYCARD CD36 TLR2 F2RL1 FGR SIRPA CYBA SIRPB1 HMGB1 ATG5 GAS6 CD300LF ITGAV IFNG HCK PTPRC CD47 FPR2 IL15 PRTN3 SOD1 APOA2 PTPRJ DYSF APPL1
GO_AEROBIC_ELECTRON_TRANSPORT_CHAIN	0.00418024	0.0803082	0.407018	0.588707	1.83064	16	CYCS COX15 COX7A2L COX8A COX7B COX5B NDUFA4 COX6B1 COX6C COX7C COX5A COX4I1 COX6A1
GO_NOTOCHORD_DEVELOPMENT	0.00421955	0.0805559	0.407018	-0.671877	-1.82508	12	NOG ID3 TEAD2 GLI1
GO_REGULATION_OF_ATTACHMENT_OF_SPINDLE_MICROTUBULES_TO_KINETOCHORE	0.00422722	0.0805559	0.407018	0.628655	1.82599	13	CDC42 APC ECT2 NEK2 KNSTRN CCNB1 AURKB
GO_NUCLEOSIDE_TRIPHOSPHATE_METABOLIC_PROCESS	0.00424546	0.0805785	0.407018	0.318269	1.54586	100	SMPDL3A RHOQ RRM2B NUDT16 GNAI3 AK9 TYMS ATP5PB ATP5F1E ATPSCKMT ATP5PD ATP5F1C ATP5MGL MFN1 ATP5PF ADK TBPL1 DUT ATP5PO ATP5MG NUDT15 NME6 CMPK1 ATP5F1EP2 ATP5MC3 OPA1 COX5B RHOA LRRK2 ATP5MF DGUOK NUDT2 AK3 AMPD3 ATP5ME
GO_DEPHOSPHORYLATION	0.00431168	0.081508	0.407018	0.216584	1.28494	429	PFKFB2 PFKFB3 CNEP1R1 DLC1 PPP1R15B NUDT16 KNL1 POLB FIG4 DAPP1 PIP4P2 PPP1R3B PTPN2 CYCS GSK3B LRRC39 PPP1R12A CALM2 PPTC7 DUSP13 PPP1CB PTEN NT5C3A SHOC2 MTMR10 PPP1R17 PTP4A2 PPP6C JAK2 FKBP1A TIPRL NT5DC2 PPP2R3C DUSP3 CDC25A PPP4R2 PTPN12 UBLCP1 NT5C2 PPP2R5A CDCA2 PPP2R5C PPM1B RCAN1 FAM122A ARPP19 ENSA PPP1R3D MINPP1 PPM1A PPM1M PPP4R1 LGALS3 IMPA1 GPATCH2 CDKN3 ZCCHC9 PPP4R1L UBASH3B PPA2…
GO_POSITIVE_REGULATION_OF_PEPTIDE_SECRETION	0.00441014	0.0830371	0.407018	0.271354	1.47129	179	PFKFB2 MMP8 CLEC4E IFNGR1 SELENOT CLEC9A TLR4 AIF1 CLEC5A ACSL4 ADAM9 SERP1 MCU LILRA5 RAB8B JAK2 MPC2 SELENOK PYCARD KIF5B TM7SF3 TLR2 EXOC1 F2RL1 FGR ORM1 GOLPH3 PPP3CB SRI PSMD9 TCF7L2 PPID RAC1 SYTL4 GPR27 S100A8 AIMP1 IL10 SEC24A GPER1 DNM1L TTN IRS2 SORL1 IFNG LRRK2
GO_RESPONSE_TO_FUNGUS	0.00450426	0.0844727	0.407018	0.456905	1.75746	33	S100A12 ARG1 TLR4 BCL10 DEFA4 DEFA3 CRK S100A9 ATG5 S100A8 GAPDH COTL1 CTSG LTF BTK
GO_DNA_REPLICATION	0.00457801	0.0855164	0.407018	0.244937	1.38304	265	CDK1 CDC42 NBN RRM2 RRM2B RMI1 CDC6 DSCC1 POLB BAZ1A ESCO2 RBMS1 BCL6 RBBP8 LIG4 CINP POLI CLSPN ZMPSTE24 GINS2 GMNN ORC4 ORC1 PRIM1 POLK PCLAF DACH1 TICRR S100A11 CHEK1 CDC45 E2F8 NFIB EXO1 GINS1 BRIP1 CCNA2 SENP2 PCNA POLE2 POLQ MCM10 KIN ESCO1 BARD1 DUT RTF2 RAC1 TOPBP1 CDK2AP1 CACYBP WDHD1 FBXO5 SSBP1 MAP2K4 MCMBP RPA3 PPP2CA RFC4 ATF1 DNA2 NAP1L1 POLE4 STN1 FAM111A GEN1 CHAF1B WAPL MSH3 TTF1…
GO_LATE_ENDOSOME_TO_VACUOLE_TRANSPORT	0.00465079	0.086534	0.407018	0.52515	1.86509	24	LEPROT TMEM50A VPS25 CHMP1B CHMP2B CHMP5 CHMP3 VTA1 SNF8 CHMP4C
GO_MODULATION_OF_EXCITATORY_POSTSYNAPTIC_POTENTIAL	0.00468339	0.0867988	0.407018	-0.506487	-1.79041	33	WNT7A DVL1 NLGN2 TMEM25 STX1A CACNB3 IGSF11 S1PR2 DMPK NETO1 STX1B CELF4 ZMYND8 PRKCZ DLG4 CUX2
GO_REGULATION_OF_SMALL_GTPASE_MEDIATED_SIGNAL_TRANSDUCTION	0.00474357	0.0875708	0.407018	-0.285549	-1.44948	286	OBSCN SYNGAP1 PRAG1 ARHGEF4 PSD PLEKHG5 TRIP10 MCF2L RASGRF2 ITGA3 INPP5B TNK1 STMN3 MADD CYTH3 ARHGAP8 ITPKB SIPA1L3 RHOF ABL1 RASGRF1 EPHB2 RAC3 ARHGAP23 RASA3 ARHGAP45 DAB2IP ARHGEF18 ARHGEF1 RASAL3 SGSM3 IQSEC3 RHOH ARHGEF19 KALRN TSC2 HEG1 P2RY8 RHOT2 LZTR1 ARHGAP17 ARFGAP1 ARHGEF9 CHN2 ARHGEF7 AUTS2 VAV2 GBF1 ARHGAP33 GPR55 ARHGEF5 RASIP1 ARHGAP4 ARHGAP39 A2M PSD2 ARHGAP35 NUP62 FGD1 ARHGAP…
GO_MESONEPHROS_DEVELOPMENT	0.0048301	0.088669	0.407018	-0.396117	-1.63473	69	NOG PKD1 DCHS1 SOX8 LAMA5 MAGED1 LZTS2 MYC SMAD3 GATA3 WNT1 GDF11 BCL2 ADAMTS16 FAT4 FMN1 BDNF GREB1L SMAD7 FOXJ1 PTCH1 KIF26B TACSTD2
GO_PHAGOCYTOSIS_RECOGNITION	0.00484058	0.088669	0.407018	-0.390507	-1.62114	72	IGHD ADGRB1 MFGE8 IGHV1-69 IGHM IGHV3-64 IGHV2-5 IGHV4-59 IGLC6 TUB IGHV2-26 IGHE IGHV1-24 TRBC1 IGHG4 IGHV3-48 IGHV4-28 TRBC2 IGHV3-30 IGHV3-33 IGHV3-66 IGHV3-21 IGHV3-23 IGHV3-49 IGHV2-70 IGHV4-34 IGHV4-39 IGHV3-11 IGHV4-61
GO_MORPHOGENESIS_OF_AN_EPITHELIUM	0.00486629	0.0887956	0.407018	-0.264989	-1.38721	421	CARMIL2 KAT2A WNT10A NOG WNT7A PKD1 PLXNA1 DCHS1 DVL2 SEMA4C MEGF8 SOX8 COL5A1 LAMA5 MAGED1 SCRIB EPHA4 DDR1 CELSR1 DVL1 LEF1 IHH DLG5 KLHL3 TEAD2 LZTS2 CELSR3 DAG1 TMEM79 KDM2B ABL1 MYC IFT122 SMAD3 AIRE NDRG4 GATA3 WNT1 STOX1 TRIM28 AP2A2 NTN4 TCAP KDF1 TIMELESS MTHFD1 IFT172 SOX10 GDF7 ARHGEF19 DEAF1 MTOR WNT16 TSC2 DACT1 BCL2 PTK7 RARG ENG RASIP1 ADAMTS16 SKI FLNA EPB41L5 MTSS1 TBX6 ARHGAP35 …
GO_MITOTIC_SPINDLE_ASSEMBLY	0.00492829	0.0895811	0.407018	0.380689	1.67784	62	BIRC5 RAB11A CHMP1B KIF23 KIF11 CHMP2B MZT1 KIF4A CHMP5 CEP97 NEK2 TPX2 AURKB CHMP4C PRC1 VPS4B STAG1 STAG2 DRG1 RHOA KIFC1 MYBL2 CHMP2A BCCIP ZNF207 ABRAXAS2 PIBF1 CEP192 CCSAP KIF2A XIAP CDC20 SMC3 CHMP1A ABRAXAS1 CHMP4B
GO_POSITIVE_REGULATION_OF_MESONEPHROS_DEVELOPMENT	0.00495048	0.0896397	0.407018	-0.661741	-1.79755	12	NOG SOX8 MAGED1 GATA3
GO_INSULIN_LIKE_GROWTH_FACTOR_RECEPTOR_SIGNALING_PATHWAY	0.00497072	0.0896627	0.407018	-0.514992	-1.75203	27	IGFBP3 WNT1 GIGYF1 TSC2 IRS1 IGFBP2 CDH3 IGFBP4 NKX3-1 MYORG GH1 CILP IGFBP6 GIGYF2
GO_ORGANELLE_DISASSEMBLY	0.00500834	0.0899977	0.407018	0.305361	1.48809	105	CDK1 GABARAPL2 PARL ATG3 WIPI1 MAP1LC3B BNIP3L TSPO ATG12 RNF41 RB1CC1 KIF5B PARK7 SPAST MTIF3 DENR FUNDC1 MCTS1 FBXW7 SLC25A46 ATG5 CISD2 ZFAND1 CAMKK2 GABARAPL1 VRK1 GABARAP DNM1L CTSK UFM1 HIF1A FIS1 PELO WDR45B MTIF2 UFL1 DYRK3 UFC1 ATP5IF1
GO_ANDROGEN_METABOLIC_PROCESS	0.00505414	0.0901354	0.407018	0.542617	1.85598	21	DHRS9 TIPARP SRD5A3 CYP19A1 SRD5A1 HSD17B11 ADM
GO_ATTACHMENT_OF_SPINDLE_MICROTUBULES_TO_KINETOCHORE	0.00505267	0.0901354	0.407018	0.46622	1.80389	34	CDC42 KNL1 APC CENPE ECT2 NUF2 NEK2 NDC80 RMDN1 RB1 KNSTRN CCNB1 AURKB KIF2C MIS12 ZNF207 ABRAXAS2 SPAG5 SGO1
GO_LEUKOCYTE_ACTIVATION_INVOLVED_IN_INFLAMMATORY_RESPONSE	0.00511704	0.0905735	0.407018	0.416377	1.68648	43	MMP8 NAMPT IFNGR1 TLR6 AIF1 TYROBP CST7 JAK2 TLR2 TLR8 IFNG LRRK2 ITGAM PTPRC FPR2 CTSC
GO_RIBOSOME_ASSEMBLY	0.00511154	0.0905735	0.407018	-0.404347	-1.63579	64	DHX30 RRP7BP DHX37 BOP1 PPAN NLE1 MTERF4 MDN1 RRS1 NOP53 RPS28 ERAL1 NSUN4 RPS15 RPL10 RPS5 RPS19 RPSA MRPS2 RPL3 RPL23A EFL1 RRP7A RPLP0 RPLP0P6 RPL38 PRKDC NOP2 RPS10
GO_NEURON_MIGRATION	0.00524921	0.0925663	0.407018	-0.344525	-1.54026	111	FBXO31 ITGA3 NAV1 CELSR1 TUBB2A UNK CELSR3 ACAP3 GATA3 DAB2IP TRIM46 DAB1 CCR4 ELP3 NTNG1 ZNF609 NTRK2 GPM6A NSMF FYN AUTS2 POMGNT2 GATA2 FLNA NDN MYH10 PHACTR1 MDK CELSR2 PTK2
GO_REGULATION_OF_SYSTEM_PROCESS	0.00538903	0.0946787	0.407018	-0.260807	-1.36326	415	HIP1R NPTXR WNT7A CORO2B CACNA1H TPPP THRA PDE9A GSTM2 DVL1 NLGN2 PI16 GNAO1 DAG1 FTO TMEM25 JAM2 SMAD3 RAB11FIP3 ATP1A1 IGSF9B DES SNTA1 ACE SREBF1 JUP BIN1 STX1A NOS3 PRKAG3 DLGAP3 NPR2 CACNB3 UCN ITPR3 KCNJ14 DRD3 GLP1R PARP1 DSP SOX10 ATP2A3 SMTNL1 TNNC1 TENM4 IGSF11 DBH S1PR2 MTOR SCN4A DMPK FXYD7 CCN2 ANXA6 PDGFB PRKCA FLNA AVPR2 ITPR1 AGER CACNA1F KCNIP2 SGCA ATP2A2 CACNB2 CYP2J2 MYBPH MYL…
GO_REGULATION_OF_CHROMATIN_ORGANIZATION	0.00547414	0.0954642	0.407018	-0.314774	-1.49257	168	KAT2A PAX5 MORC2 DNMT1 NOC2L SETD1A WDR5 FOXP3 MLLT6 GATA3 PYGO2 SREBF1 TRIM28 AKAP8L AKAP8 UCN BCOR EZHIP KDM1A PHF19 THAP7 TP53 SART3 KDM4C HMGA1 KDM4D SSRP1 ZNF335 PARP10 ALKBH4 SPHK2 AUTS2 MPHOSPH8 PIWIL2 SKI GATA2 SUPT6H PHF1 RNF40 KMT2B RUVBL2 SMARCB1 LMNA SIN3A
GO_REGULATION_OF_PEPTIDASE_ACTIVITY	0.00546555	0.0954642	0.407018	0.241299	1.39764	335	AIM2 TANK ASPH FAS NAIP DLC1 HGF SH3RF1 PROS1 BIRC5 TNFSF10 NLRC4 CASP1 SERPINB1 BCL10 SERPINB10 CYCS PICALM CR1 LAMTOR5 SERPINI2 BIRC2 ARL6IP5 CST7 PRDX3 JAK2 PPARG CARD17 CARD16 FNIP1 PSMD14 BID PYCARD MAPK14 CD44 PARK7 NRDC SLPI SERPINA1 APAF1 ARL6IP1 PSMA3 WFIKKN2 CFLAR S100A9 HMGB1 HIP1 GAS6 TIMP1 CLPX AKIRIN2 PSENEN IFT57 MMP9 TIMP3 S100A8 CSTA ROCK1 PTTG1 RPS6KA3 LXN PSMB9 DNAJB6 NEK5 ANOS…
GO_NEGATIVE_REGULATION_OF_TRANSPORT	0.00549541	0.0954828	0.407018	0.23187	1.34246	367	GSTO1 OSM CLIC2 RAP1A YOD1 CDK5 LYPLA1 PCSK9 SRGN KCNE3 ITGB1BP1 MCTP1 SNX3 VAMP3 ATG3 GRB10 DPH3 KLF7 RAB33B PIP4P2 UBE2J1 SUMO1 PICALM CALM2 CAB39 PTEN DERL2 NRG1 HECW2 CEACAM1 NEDD4 ANXA1 RAP1B ARL6IP5 YRDC ERLEC1 INSIG1 STXBP3 SDCBP ENY2 PXK RGS2 PARK7 CD36 TLR2 NF1 CYP4F2 F2RL1 SIRPA SLC30A1 CRBN LGALS3 TXN KCNE1 HMGB1 SRI ATG5 ATP5PF CD300LF CHP1 PSMD9 NDFIP1 BARD1 RAC1 SYTL4 ITGAV MMP9 GCL…
GO_REGULATION_OF_AUTOPHAGOSOME_ASSEMBLY	0.00553163	0.09576	0.407018	0.462226	1.81245	36	SH3GLB1 RALB SCFD1 C9orf72 RAB5A NUPR1 TBC1D14 IFT20 FEZ2 PHF23 MTMR3 PIKFYVE RAB3GAP2 LRRK2
GO_CHROMOSOME_LOCALIZATION	0.00576833	0.0991314	0.407018	0.359056	1.6368	73	KIF18A UBE2B RAB11A CHMP1B DLGAP5 CHMP2B ACTR3 CENPE CHMP5 CUL3 NUF2 KIF14 CDCA5 NDC80 CENPF RMDN1 ACTR2 CCNB1 AURKB CHMP4C VPS4B KIF2C KIFC1 TERF1 CHMP2A CDCA8 MIS12 SPDL1 PIBF1 CENPQ SPAG5 DCTN2 NDEL1
GO_REGULATION_OF_RESPONSE_TO_ENDOPLASMIC_RETICULUM_STRESS	0.00575417	0.0991314	0.407018	0.336366	1.59364	87	PPP1R15B YOD1 TMEM33 UBE2J1 PTPN2 DERL2 ATXN3 ERLEC1 NUPR1 COPS5 PARK7 ATF6 DNAJC3 SERINC3 BFAR MANF NFE2L2 DNAJB9 USP25 OPA1 EDEM2 UBQLN1 RNFT1 LRRK2 SELENOS TXNDC12 UFL1 NCK1 TMBIM6 DDIT3 XBP1 PIGBOS1 PMAIP1 CAV1 ALOX5 GRINA DERL3 CREB3L1
GO_RRNA_MODIFICATION	0.00581854	0.0996319	0.407018	-0.46106	-1.70211	38	RPUSD2 METTL16 NSUN5P1 NAT10 MTERF4 FTSJ3 MRM1 NSUN5 NSUN5P2 NSUN4 TFB1M GAR1 MRM3 DKC1 BUD23 FBL RPUSD3 RPUSD4 RRNAD1 NHP2 TRMT61B RPUSD1 ZCCHC4 NOP2
GO_REGULATION_OF_B_CELL_ACTIVATION	0.00589292	0.100541	0.407018	-0.312034	-1.47354	177	TNFRSF13C CD22 IGHD CARD11 BLK CD19 IL27RA IGHV1-69 IGHM IGHV3-64 KMT5C FOXP3 IGHV2-5 CD27 IGHV4-59 IGLC6 PKN1 BANK1 FCRL3 IGHV2-26 TP53BP1 PAWR IGHE BCL2 IGHV1-24 CLCF1 TICAM1 TRBC1 HMCES CD40 IGHG4 SUPT6H TNFRSF4 TBC1D10C IKZF3 CD28 PARP3 IGHV3-48 IGHV4-28 TRBC2 IGHV3-30 IL6 IGHV3-33 IGHV3-66 CD81 FOXJ1 CD74 IGHV3-21 EXOSC6 CD320 INPP5D NFATC2 IGHV3-23 IGHV3-49 ADA STAT6 IGHV2-70 IGHV4-34 TNFAI…
GO_REGULATION_OF_EXTRACELLULAR_MATRIX_ASSEMBLY	0.00600961	0.102163	0.407018	-0.690356	-1.76455	10	DAG1 SMAD3 PHLDB1
GO_AMEBOIDAL_TYPE_CELL_MIGRATION	0.0061293	0.10272	0.407018	-0.268211	-1.37947	335	ADGRA2 WNT7A FLT4 PLCG1 SEMA4C PPARD PLEKHG5 MEGF8 SOX8 ITGA3 LAMA5 ADGRB1 ANGPT4 PFN2 SEMA3B GIPC1 ITGB7 ABL1 HDAC6 GATA3 SASH1 JUP DAB2IP NOS3 HSPB1 FUT1 EGR3 PKN1 EVL FN1 TMEM201 SOX10 MTA2 SEMA4F SEMA4G NRTN MTOR PRKCE PTPN23 TEK SEMA6C CCR6 ANXA6 PDGFB ARHGEF7 ARHGAP4 PRKCA DPP4 GATA2 EPB41L5 PDXDC1 ETS1 CD40 MMRN2 MCC HAS1 KANK1 RCC2 GPI PTK2 ZNF580 PKN3 ANGPT2 CORO1B AKT3 MAPRE2 MAP2K5 APO…
GO_DETECTION_OF_OTHER_ORGANISM	0.00610055	0.10272	0.407018	0.554192	1.76741	17	TLR1 NAIP TLR6 TLR4 NLRC4 TLR2
GO_INNER_EAR_MORPHOGENESIS	0.00611379	0.10272	0.407018	-0.401639	-1.62483	64	DVL2 SCRIB CELSR1 DVL1 LRIG1 TMIE GATA3 EPHB2 WNT1 STOX1 TCAP TPRN PTK7 GATA2 BCR ATP8A2 WHRN FZD2 SLC9A3R1 TIFAB FGFR2 SOBP CHRNA10 VANGL2 FGF9 WDPCP PAX2 KCNQ4
GO_MATURATION_OF_5_8S_RRNA_FROM_TRICISTRONIC_RRNA_TRANSCRIPT_SSU_RRNA_5_8S_RRNA_LSU_RRNA	0.00612814	0.10272	0.407018	-0.540056	-1.80312	25	NOP14 UTP20 KRI1 EXOSC10 BOP1 URB1 FTSJ3 NOL9 RRS1 PES1 ERI3
GO_T_CELL_DIFFERENTIATION_IN_THYMUS	0.00627116	0.104726	0.407018	-0.38147	-1.57923	70	CCR7 TESPA1 CARD11 DNAJA3 IHH ITPKB FOXP3 AIRE BCL11B GATA3 WNT1 ZAP70 EGR3 TP53 IL7R CD3E BCL2 CCR6 NCAPH2 FZD7 CD28
GO_MORPHOGENESIS_OF_EMBRYONIC_EPITHELIUM	0.00631394	0.105069	0.407018	-0.345575	-1.54534	117	KAT2A NOG DVL2 SEMA4C SOX8 LAMA5 SCRIB CELSR1 DVL1 TEAD2 KDM2B ABL1 IFT122 GATA3 KDF1 MTHFD1 IFT172 GDF7 DEAF1 WNT16 TSC2 PTK7 RARG SKI EPB41L5 ARHGAP35 LUZP1 SPINT1 SUFU TULP3 MKS1 DVL3 PLXNB2 FZD2 PHACTR4 TSC1 PTCH1 TCTN1 BRD2 ARID1A PRICKLE1 MTHFR
GO_KERATINOCYTE_PROLIFERATION	0.00637093	0.105276	0.407018	-0.485404	-1.70633	31	PPARD BCL11B KDF1 PTPRK WNT16 CDH3 MDK SFN CASK TGM1 SDR16C5 PTCH1 KRT2 FGFR2 EFNB2 EPPK1
GO_METENCEPHALON_DEVELOPMENT	0.0063513	0.105276	0.407018	-0.360677	-1.54208	86	KAT2A SSTR3 WNT7A SEMA4C SCRIB ABL1 ATIC WNT1 SPTBN2 GLI1 DAB1 TP53 TTLL1 NEUROD2 CD3E BCL2 HAP1 NAGLU MYH10 SERPINE2 ATRN MDK DLL1
GO_REGULATION_OF_CYSTEINE_TYPE_ENDOPEPTIDASE_ACTIVITY	0.00644186	0.106078	0.407018	0.262804	1.44494	203	AIM2 ASPH FAS NAIP DLC1 HGF SH3RF1 BIRC5 TNFSF10 NLRC4 CASP1 BCL10 CYCS LAMTOR5 BIRC2 ARL6IP5 CST7 PRDX3 JAK2 PPARG CARD16 FNIP1 BID PYCARD CD44 PARK7 APAF1 ARL6IP1 CFLAR S100A9 HMGB1 HIP1 GAS6 IFT57 MMP9 S100A8 RPS6KA3 PSMB9 DNAJB6 NEK5 GPER1 REST AQP1 RPS27L NLRP12 CDKN2D RHOA MDM2 CAST TRIAP1 PRDX5 NDUFA13 FIS1 ANP32B RPS6KA1 TNFAIP8 UACA CASP8AP2 CRADD MAP3K5 CARD8 LTF WDR35 BAD TP63 PMAIP1 Y…
GO_REGULATION_OF_EXTRACELLULAR_MATRIX_DISASSEMBLY	0.00659512	0.108224	0.407018	-0.614787	-1.78318	15	CARMIL2 DDR1 FGFR4 DPP4 ETS1 FSCN1 IL6 LRP1 MELTF
GO_KIDNEY_MORPHOGENESIS	0.00679636	0.108902	0.407018	-0.398924	-1.62824	66	NOG PKD1 DCHS1 SOX8 LAMA5 MAGED1 KLHL3 LZTS2 MYC GATA3 WNT1 ASXL1 BCL2 ADAMTS16 FAT4 FMN1 WNK4 GREB1L FOXJ1 PTCH1 KIF26B TACSTD2
GO_METHYLATION	0.00682075	0.108902	0.407018	-0.275651	-1.4169	322	MEN1 PRDM11 METTL16 RNMT PAX5 DNMT1 MBD3 NSUN5P1 SETD1A TRMT2A WDR5 KMT5C THADA SMYD5 MYC EHMT2 PRDM15 MLLT6 GATA3 PYGO2 SMYD4 GTPBP3 PRMT7 TRIM28 CXXC1 DOT1L MTERF4 FTSJ3 MRM1 RRP8 BCOR EZHIP PARP1 KDM1A TRMT61A PHF19 MTR MTA2 PRMT1 FAM86C2P KDM4C DNMT3A SETD4 TRMT1 CMTR1 EHMT1 KDM4D AS3MT ZNF335 EEF2KMT METTL17 GAMT AUTS2 MPHOSPH8 METTL2A METTL3 PIWIL2 SETD6 TRMT44 EEF1AKNMT TRMT2B DMAP1 TARBP1…
GO_MITOCHONDRIAL_ELECTRON_TRANSPORT_UBIQUINOL_TO_CYTOCHROME_C	0.00669693	0.108902	0.407018	0.606612	1.82525	14	UQCRHL CYCS UQCRFS1 UQCR10 UQCRC2 UQCRB UQCRQ UQCR11 UQCRH
GO_NEURAL_TUBE_FORMATION	0.00666798	0.108902	0.407018	-0.35543	-1.53803	91	KAT2A NOG DVL2 SEMA4C SCRIB CELSR1 DVL1 TEAD2 KDM2B ABL1 IFT122 MTHFD1 IFT172 GDF7 DEAF1 TSC2 PTK7 RARG SKI ARHGAP35 LUZP1 SPINT1 SUFU TULP3 MKS1 DVL3 PLXNB2 FZD2 PHACTR4 TSC1 PTCH1 TCTN1 BRD2 ARID1A PRICKLE1 MTHFR
GO_POSITIVE_REGULATION_OF_DOUBLE_STRAND_BREAK_REPAIR_VIA_HOMOLOGOUS_RECOMBINATION	0.00673262	0.108902	0.407018	-0.667503	-1.7515	11	MMS19 MRNIP PARP1 TIMELESS ERCC6 WRAP53 FUS
GO_REGULATION_OF_SYNAPSE_MATURATION	0.00673262	0.108902	0.407018	-0.667797	-1.75227	11	CLSTN1 ADGRL1 ANAPC2 DAB2IP NEUROD2
GO_REGULATION_OF_TRANSCRIPTION_BY_RNA_POLYMERASE_I	0.00681932	0.108902	0.407018	-0.505758	-1.72621	28	SMARCA4 UBTF NOP53 HEATR1 MTOR FLNA DHX33 SMARCB1 PIH1D1 NCL
GO_TRANSITION_METAL_ION_TRANSPORT	0.00677942	0.108902	0.407018	0.307703	1.50199	107	LCN2 ATP6V1C1 ATP6V1D ATP6V0E1 ATP6V1E1 TMEM165 MMGT1 SLC40A1 STEAP4 B2M TFRC IREB2 SLC31A1 CUTC TCN1 SLC30A1 SLC30A9 SLC39A9 SLC30A6 ATP6V0B ATOX1 ATP6V1G1 SLC30A7 COX17 ATP6V1A ISCU ATP6V1B2 IFNG SLC30A5 SLC31A2 ATP2C1 ATP7A ATP6V0D1 C1orf194 LMTK2 TRPM2 FLVCR2 LTF FLVCR1 PGRMC2 SLC25A37 NECTIN1 ABCC2 SLC39A8 SLC25A28 TRPC3 TRPC6 SLC11A1 HEPH SFXN1 ATP6V1H CP HEPHL1 ABCB7
GO_POSITIVE_REGULATION_OF_TOLL_LIKE_RECEPTOR_SIGNALING_PATHWAY	0.00688634	0.109579	0.407018	0.526599	1.83211	22	TLR1 PELI1 RTN4 TLR2 F2RL1 CYBA HMGB1 TLR5 PJA2 WDFY1 PTPN22 FLOT1 LTF CAV1
GO_REGULATION_OF_HISTONE_MODIFICATION	0.00708713	0.112395	0.407018	-0.330122	-1.51049	132	KAT2A PAX5 DNMT1 NOC2L WDR5 FOXP3 MLLT6 GATA3 PYGO2 SREBF1 AKAP8L AKAP8 UCN BCOR EZHIP KDM1A PHF19 THAP7 TP53 SART3 KDM4C KDM4D ZNF335 SPHK2 AUTS2 PIWIL2 SKI GATA2 SUPT6H PHF1 RNF40 KMT2B RUVBL2 SMARCB1 LMNA SIN3A
GO_REGULATION_OF_RESPONSE_TO_INTERFERON_GAMMA	0.00712435	0.112608	0.407018	0.511948	1.8182	24	ARG1 IFNGR1 PTPN2 SUMO1 IFNGR2 JAK2 PPARG SOCS3
GO_VIRION_ASSEMBLY	0.00717202	0.112983	0.407018	0.422092	1.67178	40	TSG101 CHMP1B RAB1A CHMP2B NEDD4 SPCS1 CHMP5 CHMP3 VTA1 SNF8 CHMP4C VPS4B DDX6 VPS37A CHMP2A
GO_TISSUE_MORPHOGENESIS	0.00719773	0.113011	0.407018	-0.252445	-1.33755	497	CARMIL2 KAT2A WNT10A NOG WNT7A PKD1 PLXNA1 DCHS1 DVL2 SEMA4C MEGF8 SOX8 COL5A1 ITGA3 LAMA5 MAGED1 SCRIB EPHA4 DDR1 CELSR1 DVL1 LEF1 IHH DLG5 KLHL3 ADARB1 TEAD2 LZTS2 CELSR3 DAG1 TMEM79 KDM2B ABL1 MYC IFT122 SMAD3 AIRE NDRG4 GATA3 WNT1 STOX1 TRIM28 AP2A2 NOS3 NTN4 TCAP KDF1 TIMELESS MTHFD1 DSP IFT172 SOX10 GDF7 TNNC1 ARHGEF19 DEAF1 MTOR WNT16 VPS52 TSC2 HEG1 DACT1 BCL2 PTK7 RARG ENG RASIP1 ADAMTS1…
GO_CELL_KILLING	0.00731121	0.114413	0.407018	0.293887	1.50305	132	S100A12 ARG1 CD59 CD55 IL21 CLEC12B DEFA4 DEFA3 TYROBP CEACAM1 CRK RAB27A HPRT1 B2M VAMP7 PRDX1 IL18 CXCL6 IL18RAP STX7 F2RL1 AP1G1 PPP3CB MR1 TUSC2 LEP CD226 IFNG ITGAM CEBPG CR1L LYST GAPDH PTPRC CTSG HAVCR2 PGLYRP1 CTSC STXBP2 LTF ROMO1 BAD NECTIN2 SEMG1 SLAMF7 TSTA3 FADD ARRB2 PF4 STAT5B ULBP2
GO_EMBRYONIC_ORGAN_DEVELOPMENT	0.00746373	0.114968	0.407018	-0.278351	-1.42346	310	TCF7 NOG PKD1 DVL2 MEGF8 PCSK5 IFT140 ID3 SCRIB PAX5 MBD3 CELSR1 DVL1 LEF1 IHH LRIG1 TEAD2 ERCC2 TMIE KDM2B IFT122 SMAD3 NDRG4 GATA3 EPHB2 WNT1 STOX1 TRIM28 GLI1 TCAP POLE MTHFD1 IFT172 TP53 TPRN PPP1R13L FLT3LG WNT16 VPS52 WDR19 PLCD1 PTK7 PDGFB RARG ENG GATA2 HEY1 NAGLU TBX6 TSHZ1 TGFB3 FBXW8 DLL1 BCR RPL10 PCDH12 DSCAML1 HSF1 CCDC40 SPINT1 C2CD3 SUFU KMT2A PBX4 TULP3 HS6ST1 MKS1 ERCC3 GSC RBPM…
GO_MRNA_TRANSCRIPTION	0.00750927	0.114968	0.407018	-0.591727	-1.74749	16	PPARD SREBF1 TP53 FLNA SUPT6H HSF1
GO_MYD88_INDEPENDENT_TOLL_LIKE_RECEPTOR_SIGNALING_PATHWAY	0.00744149	0.114968	0.407018	0.441757	1.6992	33	TANK TLR6 TLR4 UBE2D1 UBE2D3 LY96 CHUK BIRC2 RAB11FIP2 UBE2D2 TBK1 CD300LF
GO_PARASYMPATHETIC_NERVOUS_SYSTEM_DEVELOPMENT	0.00743899	0.114968	0.407018	-0.664572	-1.74381	11	ADARB1 PLXNA3 PLXNA4
GO_POSITIVE_REGULATION_OF_COAGULATION	0.00742751	0.114968	0.407018	0.509526	1.8096	24	TLR4 HPSE CD36 F11R NFE2L2 PLEK PLA2G4A F12
GO_REGIONALIZATION	0.00746928	0.114968	0.407018	-0.290103	-1.4237	217	KAT2A NOG WNT7A DVL2 MEGF8 PCSK5 IFT140 CELSR1 DISP1 LEF1 NLE1 KDM2B IFT122 SMAD3 WDR77 WNT1 GLI1 TCAP SCMH1 GDF11 NBL1 AXIN2 IFT172 TP53 PLXNA2 WDR19 MEOX1 C3 HES4 ACVR2B RARG SKI HEY1 EPB41L5 TBX6 TSHZ1 RING1 DLL1 NKD1 CELSR2 DSCAML1 CXXC4 SUFU TULP3 NKX3-1 MKS1 GSC LRP5L POFUT1 WNT3 WNT8B
GO_REGULATION_OF_RESPONSE_TO_TUMOR_CELL	0.00751695	0.114968	0.407018	0.600003	1.80536	14	CEACAM1 CD274 HMGB1 MR1 FBXO38 CD226 HAVCR2 NECTIN2
GO_ERAD_PATHWAY	0.00762023	0.116172	0.407018	0.323658	1.55871	95	JKAMP RNF175 YOD1 TOR1A UBE2J1 ERLIN1 DERL2 RNF139 SEC61B ATXN3 SGTB ERLEC1 UBXN4 DNAJB14 UBXN8 PSMC6 CCDC47 UFD1 RNF103 EDEM3 NFE2L2 STT3B DNAJB9 USP25 EDEM2 UBQLN1 ERLIN2 RNFT1 SELENOS
GO_POSITIVE_REGULATION_OF_MACROPHAGE_ACTIVATION	0.00772219	0.116598	0.407018	0.547622	1.7736	18	MMP8 TLR6 TLR4 IL10 PLA2G4A LRRK2 HAVCR2 CTSC IL4R
GO_SENSORY_SYSTEM_DEVELOPMENT	0.00772196	0.116598	0.407018	-0.275522	-1.39055	274	RDH13 WNT7A LAMC3 IMPDH2 SDK2 IFT140 SOX8 COL5A1 SALL2 LCTL FSCN2 IHH LAMB2 SIPA1L3 KDM2B IFT122 SMAD3 BCL11B SMG9 GATA3 PYGO2 EPHB2 SLC25A25 CLCN2 SMARCA4 TUB MTERF4 BCAR3 GDF11 IFT172 PPP1R13L WNT16 HSF4 NTRK2 WDR19 GPM6A HDAC1 PDE6B C3 BCL2 ACVR2B RARG SKI NF2 NAGLU MYH10 TMEM231 ARHGAP35 ZHX2 RING1 DLL1 NKD1 TMEM132E CACNA1C FZR1 CRYGN PBX4 TULP3 ANGPTL7 CDK4 LRP5L ATP8A2 MFSD2A BDNF CELF4 NP…
GO_SOMITE_DEVELOPMENT	0.007722	0.116598	0.407018	-0.393836	-1.59326	64	KAT2A NOG LEF1 IHH NLE1 SMAD3 WNT1 TCAP AXIN2 MTHFD1 TP53 PLXNA2 WDR19 MEOX1 EPB41L5 TBX6 SCX DLL1 NKD1
GO_CELL_SUBSTRATE_ADHESION	0.00780927	0.117537	0.407018	-0.27822	-1.4157	290	CCR7 SORBS3 PKD1 MEN1 CORO2B EPHA1 LAMC3 PPARD SIGLEC1 ITGA3 LAMA5 CCL28 DDR1 ITGB7 LAMB2 DAG1 SPOCK2 ABL1 SMAD3 TBCD FBLN2 MINK1 WNT1 ADAMTS13 RELL2 RAC3 JUP NTN4 FUT1 LDB1 FN1 ACER2 PTPRK VTN MYO1G EDA CD3E SNED1 NTNG1 PARVA PRKCE TEK BCL2 CCN2 ARHGEF7 NF2 FLNA ITGA10 EPB41L5 WHAMM L1CAM ATRN FZD7 MDK LYPD3 CARMIL1 BCR KANK1 RCC2 TRIP6 TMEM8B PTK2 FMN1 ANGPT2 UNC13D TAOK2 ACTN4 APOD
GO_B_CELL_PROLIFERATION	0.00790105	0.117764	0.38073	-0.374987	-1.57945	76	TNFRSF13C CD22 CARD11 CR2 CD79A BLK CD19 CD40LG LEF1 ABL1 MS4A1 PKN1 FCRL3 CD180 IL7R PAWR BCL2 CLCF1 TICAM1 CD40 TNFRSF4 IKZF3
GO_GLUCOCORTICOID_BIOSYNTHETIC_PROCESS	0.007924	0.117764	0.38073	-0.619804	-1.73523	13	CACNA1H DGKQ ATP1A1 DKK3
GO_REGULATION_OF_MESONEPHROS_DEVELOPMENT	0.007924	0.117764	0.38073	-0.61977	-1.73513	13	NOG SOX8 MAGED1 GATA3
GO_TUBE_FORMATION	0.00786626	0.117764	0.38073	-0.331079	-1.48795	120	KAT2A NOG DVL2 SEMA4C SOX8 SCRIB CELSR1 DVL1 TEAD2 EDAR KDM2B ABL1 IFT122 GATA3 DAB2IP TCAP MTHFD1 IFT172 GDF7 EDA DEAF1 TSC2 PTK7 RARG SKI ARHGAP35 LUZP1 SPINT1 SUFU TULP3 MKS1 DVL3 PLXNB2 FZD2 PHACTR4 TSC1 PTCH1 TCTN1 BRD2 NOTCH1 ARID1A PRICKLE1 MTHFR BCAS3 FGFR2 SFRP2 RET PODXL SDC4 MED12 BBS4 VANGL2
GO_MEMBRANE_FUSION	0.00794955	0.117773	0.38073	0.285892	1.47987	139	FOLR3 VAPA GCA VTI1A VAMP3 STX3 VPS8 STX12 HYAL2 RABIF GNAI3 UBXN2B RAB13 VCPIP1 CHMP2B ANXA1 SNAP23 RAB8B VAMP7 KIF5B CHMP3 STX7 STX11 NAPG RAB20 NSFL1C MFN1 GAS6 CHP1 BET1 VAMP4 SAMD9 STX10 RAB7A VTI1B DNM1L RUBCNL OPA1 STX8 USO1 C2CD5 EEA1 SNAPIN
GO_REGULATION_OF_TRANSCRIPTION_INVOLVED_IN_G1_S_TRANSITION_OF_MITOTIC_CELL_CYCLE	0.00809401	0.119538	0.38073	0.446359	1.72704	34	RRM2 CDK5 CDC6 ORC1 TYMS CDC45 PCNA CDK14 DHFR BACH1 RB1 FBXO5 E2F1 E2F7 CDK17 CCNE1 TFDP1 E2F6
GO_REGULATION_OF_NERVOUS_SYSTEM_PROCESS	0.00812078	0.11956	0.38073	-0.338247	-1.50476	107	NPTXR WNT7A TPPP DVL1 NLGN2 DAG1 TMEM25 JAM2 IGSF9B STX1A NOS3 DLGAP3 CACNB3 SOX10 TENM4 IGSF11 S1PR2 MTOR DMPK GLRA1 NMU NETO1 STX1B CELF4 ZMYND8 DLGAP1 DLGAP4 PRKCZ CCN3 HCRT NPTX2 CACNG4 DLG4 CUX2 SRC ADORA1
GO_INTERLEUKIN_1_BETA_PRODUCTION	0.00815937	0.119755	0.38073	0.332915	1.57422	83	AIM2 TLR6 TLR4 NLRC4 CASP1 SERPINB1 LILRA5 TYROBP MNDA JAK2 CARD17 CARD16 PYCARD CD36 F2RL1 SIRPA ORM1 TLR8 MR1 SUCNR1 NLRP12
GO_NADH_DEHYDROGENASE_COMPLEX_ASSEMBLY	0.00830846	0.121566	0.38073	0.360047	1.55958	59	NDUFC2 NDUFAF1 NDUFB6 NDUFB5 NDUFB1 NDUFAF7 NDUFA1 NDUFB3 TIMMDC1 NDUFAB1 TMEM126B NDUFA5 NDUFA13 NDUFC1 COA1 TMEM126A NDUFS3 NDUFS5 NDUFS4 NDUFS6 NDUFA2 NDUFA6
GO_FC_EPSILON_RECEPTOR_SIGNALING_PATHWAY	0.00847415	0.121729	0.38073	0.272962	1.44079	163	FCER1G BCL10 TAB3 PSMD6 CHUK PSMD13 PSMB6 PSMB3 SKP1 PSMA2 PIK3CA PSMD14 LAT2 PSMC6 MAPK8 TRAF6 PSMD12 PSMA1 PSMA4 PSMA7 PSMA3 PSMB1 MAPK1 PSMB7 PSMC2 PPP3CB PSMD9 MAP3K7 PSMA5 RAC1 IGKV1D-39 TAB2 PSMD10 PSMB4 PPP3R1 IGLV2-14 MAP2K4 PSMB9 IGLC2 MAP3K1 PSME4 PAK1 PIK3CB PSMD5 PSMB8 PSMD7 IGKV2D-30 LYN SOS1 CALM1 PPP3CA IGKV3-15
GO_HISTONE_H3_ACETYLATION	0.00838938	0.121729	0.38073	-0.402529	-1.60805	59	KAT2A JADE2 LEF1 WDR5 GATA3 ING5 LDB1 BRPF1 SPHK2 MCM3AP SGF29 KAT14 PIWIL2 TRIM16 SMARCB1 SIN3A TAF6L KAT6B BRD1 KMT2A PER1 PIH1D1 SUPT3H CRTC2 BRPF3 YEATS2 KAT7
GO_NEURAL_NUCLEUS_DEVELOPMENT	0.00843087	0.121729	0.38073	0.388734	1.6087	48	CDC42 CALM2 BASP1 GNB4 ATP5PB NFIB KIRREL3 PADI2 SUDS3 ATP5PF DYNLL1 ZNF148 RHOA YWHAH CALM1 NDUFS3 YWHAQ MAPKAP1 CASP5 COX6B1 RAD1 YWHAE MBP MAOB
GO_PROTEIN_KINASE_C_ACTIVATING_G_PROTEIN_COUPLED_RECEPTOR_SIGNALING_PATHWAY	0.00843083	0.121729	0.38073	-0.565918	-1.77167	20	DGKA DGKQ DGKZ CISH PICK1 DGKK DGKD DGKE LRP1 HCRT
GO_REGULATION_OF_GTPASE_ACTIVITY	0.00846112	0.121729	0.38073	-0.2592	-1.35691	421	CCR7 SYNGAP1 ALS2CL PLXNA1 GPSM1 AGRN EPHA1 DVL2 PLEKHG4 RABEP2 SCRIB EPHA4 RANGAP1 STMN3 ARHGAP8 TBC1D24 RASGRP2 PLXNA3 PLXNA4 SIPA1L3 AGFG2 SBF1 SGSM2 RASGRF1 CCL2 RTKN TBCD ACAP3 ARHGAP23 RASA3 RGPD8 ARHGAP45 DAB2IP ARHGEF1 RRP1B RASAL3 LLGL1 SGSM3 BCAR3 TBC1D9B TRAPPC6A TBC1D16 DOCK10 GNB5 TNK2 XCL1 SNX9 GIT1 RHOH PGAM5 ARHGEF19 PLXNA2 PLXNB1 DEPDC5 KALRN MTOR NTRK2 AGAP1 TSC2 ARHGAP17 ARFGAP…
GO_TRNA_MODIFICATION	0.00840787	0.121729	0.38073	-0.361744	-1.55029	87	QTRT1 AARS2 DUS3L NAT10 THADA GTPBP3 PUS1 DUS1L TRMT61A CDK5RAP1 ELP3 OSGEPL1 CDKAL1 TRMT1 TRMU MOCS3 METTL2A ADAT3 TRMT44 TRMT2B TYW1 TARBP1 CTU2 ELP1 LCMT2 METTL1 TYW1B WDR4 METTL2B CTU1
GO_INTERLEUKIN_8_PRODUCTION	0.00851904	0.121955	0.38073	0.332248	1.52032	75	TLR1 TLR6 CD58 TLR4 HYAL2 BCL10 RAB1A LAMTOR5 ANXA1 PYCARD PARK7 TLR2 F2RL1 HMGB1 TLR5 TLR8 IL10
GO_REGULATION_OF_STEM_CELL_DIFFERENTIATION	0.0085415	0.121955	0.38073	0.310619	1.51427	101	OSM OCIAD1 PSMD6 PSMD13 PSMB6 PSMB3 PSMA2 PSMD14 PSMC6 N4BP2L2 PSMD12 PSMA1 PSMA4 PSMA7 PSMA3 PSMB1 RUNX1 PSMB7 PSMC2 PSMD9 PSMA5 LMO2 ITCH PSMD10 NFE2L2 PSMB4 PSMB9 REST PSME4 NUDT21 PSMD5 CBFB PSMB8 PSMD7 SEMA3C
GO_REGULATION_OF_INTEGRIN_MEDIATED_SIGNALING_PATHWAY	0.00877174	0.124865	0.38073	0.603499	1.75293	13	CD177 CD63 ITGB1BP1 BST1 TIMP1 LIMS1
GO_REGULATION_OF_GLUCOSE_TRANSMEMBRANE_TRANSPORT	0.00890042	0.126316	0.38073	0.35539	1.56558	61	RAP1A RHOQ GRB10 ERFE RNASEL STXBP3 MAPK14 RTN2 OSBPL8 ARPP19 NFE2L2 MEF2A CREBL2 BRAF ADIPOR2 IRS2 LEP SELENOS C2CD5
GO_CELL_CELL_ADHESION_VIA_PLASMA_MEMBRANE_ADHESION_MOLECULES	0.00892764	0.126323	0.38073	-0.312658	-1.46766	158	PKD1 DCHS1 AMIGO1 LRFN3 SDK2 ROBO3 CLSTN1 CELSR1 ADGRL1 TRO CELSR3 CDHR1 IGSF9B PCDH1 DAB1 CDHR3 MAPK7 TENM4 IGSF11 NTNG1 PTPN23 DSC1 CD6 LRRC4B CDH3 L1CAM CLDN4 FAT4 FGFRL1 CLDN7 CELSR2 PCDH12 DSCAML1 CLDN15 CD209 FXYD5 MAP2K5 MYOT ITGA5 CRTAM CDH2 ITGAL PLXNB2 CDH4 LRFN4
GO_TUMOR_NECROSIS_FACTOR_MEDIATED_SIGNALING_PATHWAY	0.00901898	0.127235	0.38073	0.26802	1.41289	155	AIM2 TNFSF13B FAS CASP1 UBE2K SPPL2A PTPN2 PSMD6 CHUK PSMD13 PSMB6 BIRC2 PSMB3 JAK2 PSMA2 CASP4 TAX1BP1 CARD16 PSMD14 PYCARD TXNDC17 PSMC6 TRAF6 F2RL1 PSMD12 PSMA1 PSMA4 TNFRSF12A PSMA7 PSMA3 PSMB1 TNFRSF17 PSMB7 PSMC2 GAS6 PSMD9 PSMA5 PSMD10 PSMB4 PSMB9 LIMS1 PSME4
GO_DNA_MODIFICATION	0.00913593	0.128501	0.38073	-0.336164	-1.47645	102	NEIL1 DNMT1 MBD3 ALKBH2 FTO MYC EHMT2 GATA3 PRMT7 TRIM28 PARP1 MTA2 DNMT3A APEX1 EHMT1 EXOSC5 ALKBH4 NEIL2 MPHOSPH8 PIWIL2 OGG1 DMAP1 PICK1 HEMK1 PARP3 APOBEC3F KMT2A APOBEC3D NTHL1 CTCF APOBEC3C EXOSC6 TDRKH MOV10L1 TDRD12
GO_MACROMOLECULE_DEPALMITOYLATION	0.00924071	0.129589	0.38073	0.640635	1.81679	12	LYPLA1 ABHD17C PPT1 ABHD13 ABHD12B LYPLAL1
GO_PATTERN_SPECIFICATION_PROCESS	0.00942523	0.130626	0.38073	-0.275364	-1.39574	284	SYNGAP1 KAT2A NEK8 NOG WNT7A DCHS1 DVL2 MEGF8 PCSK5 IFT140 CELSR1 DISP1 LEF1 IHH NLE1 KDM2B IFT122 SMAD3 NDRG4 WDR77 WNT1 GLI1 TCAP SCMH1 GDF11 LEFTY1 BCOR NBL1 AXIN2 IFT172 TP53 LRRC6 PLXNA2 WDR19 MEOX1 C3 HES4 ACVR2B RARG ENG SKI HEY1 EPB41L5 AP1B1 TBX6 TSHZ1 DNAI2 RING1 OFD1 DLL1 NKD1 CELSR2 DSCAML1 CXXC4 CCDC40 C2CD3 SUFU PSKH1 TULP3 NKX3-1 MKS1 GSC LRP5L POFUT1 WNT3 WNT8B
GO_POSITIVE_REGULATION_OF_WNT_SIGNALING_PATHWAY	0.00938067	0.130626	0.38073	0.271933	1.43337	157	UBE2B ARNTL RBPJ DEPDC1B ASPM PSMD6 PSMD13 PSMB6 PSMB3 RNF146 PSMA2 ZEB2 GSKIP PSMD14 MBD2 PSMC6 PPM1B TLR2 TBL1XR1 PSMD12 PSMA1 PSMA4 HHEX PSMA7 PSMA3 PSMB1 PPM1A PSMB7 PSMC2 ATP6AP2 PSMD9 PSMA5 PPM1N PSMD10 PSMB4 PSMB9 CDC73 LGR4 ZRANB1 PSME4 ANKRD6 PSMD5 PSMB8 PSMD7 LRRK2
GO_POSITIVE_T_CELL_SELECTION	0.00941304	0.130626	0.38073	-0.485041	-1.71461	33	ITPKB IL23A FOXP3 BCL11B LY9 ZAP70 SPN CD3E MTOR BCL2 IL23R
GO_TOLL_LIKE_RECEPTOR_2_SIGNALING_PATHWAY	0.00939758	0.130626	0.38073	0.587764	1.80022	15	TLR1 TLR6 TLR2 F2RL1 CYBA PJA2 PIK3AP1 LYN RIPK2
GO_HISTONE_H3_K14_ACETYLATION	0.0094678	0.130833	0.38073	-0.61861	-1.754	14	KAT2A GATA3 ING5 BRPF1 PIWIL2 BRD1 KMT2A
GO_KINETOCHORE_ORGANIZATION	0.00950967	0.131028	0.38073	0.513133	1.78526	22	CENPW DLGAP5 SMC4 CENPE NUF2 SENP6 NDC80 CENPF CENPA MIS12 CENPN SMC2
GO_ESTABLISHMENT_OF_PLANAR_POLARITY_OF_EMBRYONIC_EPITHELIUM	0.00960209	0.131535	0.38073	-0.617608	-1.75116	14	DVL2 CELSR1 DVL1 PTK7 DVL3 FZD2 SFRP2 VANGL2
GO_FEAR_RESPONSE	0.00959876	0.131535	0.38073	-0.504015	-1.68425	26	DRD4 UCN NEUROD2 DBH DEAF1 BCL2 DPP4 MDK EIF4G1 ASIC1 MAPK8IP2 APOE BDNF
GO_ATP_BIOSYNTHETIC_PROCESS	0.00973627	0.132604	0.38073	0.384855	1.59265	48	AK9 ATP5PB ATP5F1E ATPSCKMT ATP5PD ATP5F1C ATP5MGL ATP5PF ATP5PO ATP5MG ATP5F1EP2 ATP5MC3 COX5B ATP5MF NUDT2 ATP5ME VPS9D1 ATP5F1B
GO_RESPONSE_TO_CADMIUM_ION	0.0097221	0.132604	0.38073	0.394473	1.67071	53	ARG1 CDK1 UBE2D3 SUMO1 CHUK B2M CAT MAPK8 SLC30A1 PCNA MAPK1 MTF1 CDKN1B MMP9 GCLC ATP7A CYBB HAAO SOD1 MT1DP MAPK3 MT1E
GO_TRNA_METABOLIC_PROCESS	0.00976781	0.132651	0.38073	-0.307316	-1.45086	165	QTRT1 AARS2 DUS3L EXOSC10 NAT10 THADA PARS2 ELAC2 GTPBP3 TARS2 LARS2 PUS1 DUS1L QRSL1 TRMT61A CDK5RAP1 ELP3 OSGEPL1 CDKAL1 CPSF1 TRMT1 EARS2 TRMU LAGE3 MOCS3 METTL2A ADAT3 TRMT44 TRMT2B TYW1 FARSA RPP21 TARBP1 CTU2 ELP1 LCMT2 METTL1 CPSF4 TRPT1 POP1 TYW1B WDR4 METTL2B CTU1 VARS2 MARS2 DUS2 FARS2 RPUSD4 AIMP2 PRORSD1P TSEN54 PTCD1 THG1L EXOSC2 ELP2 ANKRD16 TRMT61B
GO_CELLULAR_RESPONSE_TO_THYROID_HORMONE_STIMULUS	0.009887	0.133122	0.38073	0.556886	1.73169	16	GCLM CTSS LMO2 GCLC RDX CTSL THRB CTSH CTSB
GO_ENDOPLASMIC_RETICULUM_ORGANIZATION	0.00984083	0.133122	0.38073	0.361127	1.59184	64	TOR1AIP2 CERT1 REEP3 TMEM33 VAPB VCPIP1 POLR2M RAB10 LMAN2 LNPK RAB18 RTN4 TRAM1 GET1 CCDC47 ARL6IP1 RTN3 ATL3
GO_REGULATION_OF_IMMUNOGLOBULIN_PRODUCTION	0.00987733	0.133122	0.38073	-0.389877	-1.56405	62	CD22 CD40LG IL27RA KMT5C FOXP3 PKN1 FCRL3 XCL1 TP53BP1 TRAF2 CLCF1 HMCES HPX CD40 SUPT6H TNFRSF4 CD28 GPI PARP3
GO_FORMATION_OF_TRANSLATION_PREINITIATION_COMPLEX	0.00996397	0.133778	0.38073	0.648087	1.80434	11	EIF5 DENR EIF2S2 MCTS1 DHX29
GO_POSITIVE_REGULATION_OF_T_CELL_RECEPTOR_SIGNALING_PATHWAY	0.0101211	0.135503	0.38073	-0.601099	-1.74348	15	CCR7 TESPA1 CARD11 KCNN4 LCK
GO_REGULATION_OF_EXTRINSIC_APOPTOTIC_SIGNALING_PATHWAY	0.0101896	0.136035	0.38073	0.287175	1.48122	135	FAS HGF MCL1 SH3RF1 TNFSF10 HYAL2 BCL10 TGFBR1 SKIL TRPS1 GSK3B PTEN STK3 FEM1B RB1CC1 BID GCLM PYCARD PARK7 PHIP NF1 HMGB2 G0S2 TNFRSF12A LGALS3 CFLAR TCF7L2 ITGAV TIMP3 GCLC
GO_HEMATOPOIETIC_PROGENITOR_CELL_DIFFERENTIATION	0.0102736	0.136769	0.38073	0.267654	1.41123	153	OSM ANLN TOP2A RBM47 HYAL2 ESCO2 CEBPD LIG4 PSMD6 PSMD13 BATF PSMB6 ARL11 PSMB3 PSMA2 TENT2 FNIP1 PSMD14 PSMC6 N4BP2L2 PSMD12 PSMA1 PSMA4 PSMA7 PSMA3 PSMB1 RUNX1 PSMB7 PSMC2 PSMD9 PSMA5 LMO2 ITCH PSMD10 NFE2L2 PSMB4 PSMB9 PLEK REST PSME4 NUDT21 PSMD5 CBFB PSMB8 PSMD7 INHBA FSTL3
GO_PHAGOSOME_MATURATION	0.0103039	0.136788	0.38073	0.406107	1.63117	42	RAB32 RAB31 ATP6V1C1 ATP6V1D ATP6V0E1 ATP6V1E1 RAB20 ATP6V0B ATP6V1G1 RAB14 RAB7A ATP6V1A PIKFYVE ATP6V1B2
GO_REGULATION_OF_STEROID_HORMONE_BIOSYNTHETIC_PROCESS	0.0103427	0.136918	0.38073	-0.667953	-1.70729	10	DGKQ ATP1A1 CLCN2 DKK3
GO_REGULATION_OF_SMOOTHENED_SIGNALING_PATHWAY	0.0104644	0.138142	0.38073	-0.377427	-1.56647	71	MEGF8 IFT140 IHH DLG5 ULK3 IFT122 STK36 GLI1 IFT172 SCUBE1 CD3E TEDC1 SERPINE2 ENPP1 C2CD3 SUFU GAS1 TULP3 PTCH2 MKS1 PTCH1 TCTN1 CREBBP EVC BTRC VCP FGFR2 TTC23 KIF7
GO_REGULATION_OF_MITOTIC_SPINDLE_ASSEMBLY	0.0106265	0.139777	0.38073	0.529799	1.68962	17	CHMP1B CHMP2B CHMP5 CEP97 CHMP4C VPS4B DRG1 CHMP2A CCSAP CHMP1A CHMP4B
GO_RESPONSE_TO_ENDOPLASMIC_RETICULUM_STRESS	0.0106474	0.139777	0.38073	0.238919	1.34274	270	JKAMP PPP1R15B RNF175 YOD1 TMX1 TOR1A CERT1 UBE2K TMEM33 WIPI1 SERP1 VAPB KDELR3 UBE2J1 PTPN2 ERLIN1 GSK3B ERP44 DERL2 RNF139 SEC61B SSR1 ATXN3 SGTB CASP4 DNAJB11 ERLEC1 SELENOK NUPR1 COPS5 ERO1A UBXN4 DNAJB14 PARK7 UBXN8 ATF6 PSMC6 BHLHA15 CCDC47 APAF1 DNAJC3 UFD1 SERINC3 BFAR MANF CREBRF RNF103 ATG10 EDEM3 TMCO1 NFE2L2 SESN2 TMTC3 STT3B DNAJB9 USP25 PPP2CB OPA1 EDEM2 UBQLN1 EIF2S1 ERLIN2 RNFT1 …
GO_RESPONSE_TO_REACTIVE_OXYGEN_SPECIES	0.0107792	0.141115	0.38073	0.25061	1.37225	199	HP ARG1 CDK1 HGF PPP1R15B KPNA4 LCN2 HYAL2 ADAM9 SOD2 CHUK CRK ANXA1 PDCD10 PRDX3 EZH2 ZNF277 CYP1B1 PRDX1 PARK7 CAT CD36 ECT2 MAPK8 IL18RAP SIRPA CCNA2 PCNA LDHA MAPK1 TXN GLRX2 PYCR1 CFLAR OSER1 DUSP1 PRKAA1 DHFR CAMKK2 MMP9 IL10 NFE2L2 SESN2 NUDT15 GCH1 CASP3 AQP1 PPP2CB MDM2 LRRK2 PRDX5 APTX TRA2B SESN3
GO_CELLULAR_RESPONSE_TO_MOLECULE_OF_BACTERIAL_ORIGIN	0.0108613	0.141407	0.38073	0.261362	1.41175	183	ARG1 CD55 TLR1 TLR6 TLR4 CASP1 LCN2 PDCD1LG2 BCL10 ADAM9 CXCL1 DEFA4 DEFA3 LY96 TSPO CD274 TRIB1 CARD17 CARD16 CDK19 PYCARD MAPK14 CD36 IL18 CHMP5 TLR2 CXCL6 MAPK8 TRAF6 HMGB2 SIRPA MAPK1 PLAA PPBP HMGB1 PDE4D IL10 SGMS1 CDC73 VIM CXCL10 MTDH RHOA LITAF SELENOS PF4V1 HCK ASS1 LYN CEBPB CXCL13 PLSCR4 PTPN22 CTSG NLRP7 HAVCR2 BPI XBP1
GO_NEGATIVE_REGULATION_OF_INTRACELLULAR_TRANSPORT	0.0108574	0.141407	0.38073	0.390672	1.62669	51	YOD1 CDK5 PCSK9 ITGB1BP1 SNX3 UBE2J1 DERL2 ERLEC1 INSIG1 PARK7 CD36 NF1 TXN KCNE1 CHP1 BARD1 LRRK2 UFM1 BAG4 MDFIC SNX12
GO_CYTOKINESIS	0.0110021	0.142455	0.38073	0.268676	1.41103	151	CDC42 SH3GLB1 RAB11A CHMP1B CEP55 ARL3 ANLN CDC6 KIF23 APC PIK3C3 CALM2 CHMP2B CCP110 ACTR3 BIN3 JTB KIF4A SPAST SEPTIN7 ECT2 CHMP5 SNX18 CHMP3 CUL3 KLHL9 E2F8 AHCTF1 KIF14 CETN2 PLK4 MITD1 SPIRE1 ACTR2 ROCK1 AURKB PRPF40A CHMP4C PKN2 PRC1 VPS4B CENPA RHOA TRIM36 STMN1 ROCK2 STAMBP CHMP2A CALM1 E2F7 AURKA BRCA2 KIF13A KIF20A SEPTIN5 USP8 PKP4 CKAP2
GO_NEGATIVE_REGULATION_OF_KERATINOCYTE_PROLIFERATION	0.0109813	0.142455	0.38073	-0.644253	-1.6905	11	KDF1 PTPRK SFN CASK FGFR2 EFNB2 EPPK1
GO_NUCLEIC_ACID_PHOSPHODIESTER_BOND_HYDROLYSIS	0.0110923	0.14323	0.38073	-0.265473	-1.34381	279	NOP14 PAN2 UTP20 KRI1 REXO4 ZC3H12D EDC4 EXOSC10 BOP1 ERCC2 AEN TSR1 EXD2 TUT1 DXO ANGEL1 ELAC2 POLD2 DIS3L2 DGCR8 DFFA TBL3 LAS1L POLE POLG NOB1 HELZ2 MUS81 PARP1 NOL9 RRS1 TDP1 CPSF1 APEX1 POLD1 DDB2 DCP1B PLD4 RAD9A EXOSC5 BMS1 EME2 SMG6 APEX2 XPC PAM16 EXD3 PIWIL2 OGG1 PGBD5 PLD3 ERCC5 RPP21 DDB1 ENPP1 TOE1 RPA1 ERI3 CPSF4 C11orf80 MOV10 PARN HSF1 REXO1 PNPT1 ZC3H12B STK31 POP1 DFFB ERCC3 END…
GO_POSTSYNAPTIC_NEUROTRANSMITTER_RECEPTOR_INTERNALIZATION	0.0112647	0.145059	0.38073	-0.558488	-1.74841	20	DNM1 MX1 DRD4 SCRIB CALY DRD3 GSG1L
GO_POSITIVE_REGULATION_OF_EXTRINSIC_APOPTOTIC_SIGNALING_PATHWAY	0.0113365	0.145588	0.38073	0.398675	1.657	47	TNFSF10 HYAL2 BCL10 SKIL TRPS1 PTEN STK3 BID PYCARD NF1 G0S2 TNFRSF12A TIMP3 GPER1 INHBA PTPRC CYLD PMAIP1 CAV1 STK4 FADD
GO_DRUG_CATABOLIC_PROCESS	0.0115577	0.147626	0.38073	-0.596246	-1.7294	15	CYP2D6 CYP2E1 CYP2D7 CYP2A6 CYP2U1 CYP2J2 CYP3A4 CYP2C8
GO_ORGANELLE_FUSION	0.0115492	0.147626	0.38073	0.283418	1.4238	125	CDK1 VTI1A VAMP3 STX3 VPS8 STX12 GDAP1 GNAI3 RAB13 VCPIP1 CHMP2B MFF ANXA1 SNAP23 RAB8B VAMP7 TFRC KIF5B CHMP3 OMA1 STX7 STX11 RAB20 MFN1 BET1 ZDHHC6 VAMP4 SAMD9 STX10 RAB7A VTI1B DNM1L RUBCNL OPA1 STX8 USO1 C2CD5 EEA1 SNAPIN FIS1
GO_CELL_DIFFERENTIATION_IN_SPINAL_CORD	0.0116805	0.148792	0.38073	-0.486165	-1.65934	28	ZC4H2 WNT1 IFT172 GDF7 GATA2 GDPD5 SUFU DLL4 PTCH1 TCTN1 NOTCH1 DRAXIN GIGYF2 NFE2L1 SOX13 SCYL1 SOX4 ABT1 LHX4
GO_INTRA_GOLGI_VESICLE_MEDIATED_TRANSPORT	0.0117175	0.148863	0.38073	0.421073	1.61964	33	GABARAPL2 VTI1A RAB33B RAB6A NAPG TRAPPC3 COPZ1 COG3 TRAPPC3L VTI1B GOLGA5 RAB41 COG5 GOSR1 RAB6C
GO_MORPHOGENESIS_OF_A_BRANCHING_STRUCTURE	0.0117927	0.149417	0.38073	-0.326653	-1.50154	137	NOG PKD1 PLXNA1 DCHS1 SOX8 LAMA5 MAGED1 DDR1 CELSR1 LEF1 IHH DLG5 DAG1 ABL1 MYC BCL11A WNT1 NTN4 TIMELESS SOX10 GDF7 BCL2 ENG RASIP1 ADAMTS16 MDK FAT4 SPINT1 ESRP2 NKX3-1 MKS1 LRP5L ETV5 PML GREB1L DLL4 CSF1 PLXND1 PTCH1 NOTCH1 TACSTD2 BTRC FGFR2 SRC MMP14 SFRP2
GO_REGULATION_OF_EPITHELIAL_CELL_APOPTOTIC_PROCESS	0.0118647	0.149927	0.38073	-0.383219	-1.54571	63	CD248 PLCG1 WFS1 CD40LG ABL1 CCL2 GATA3 MAPK7 MTOR TEK CAPN10 GATA2 CD40 PAK4 MDK PIAS4
GO_AMINE_METABOLIC_PROCESS	0.0119482	0.15058	0.38073	0.281957	1.41288	122	SAT1 MAOA PSMD6 PSMD13 SULT1B1 PSMB6 PSMB3 PSMA2 HPRT1 PSMD14 GDE1 PARK7 PSMC6 PSMD12 AZIN1 PSMA1 PSMA4 PSMA7 PSMA3 PSMB1 PSMB7 IDO1 PSMC2 HNMT PSMD9 PSMA5 AMD1 PSMD10 PSMB4 KYNU PSMB9 PSME4 PSMD5 PSMB8 PSMD7 ATP2B4 ITGAM AFMID ATP7A
GO_REGULATION_OF_PROTEIN_KINASE_C_SIGNALING	0.01208	0.151836	0.38073	-0.575437	-1.69938	16	MC1R FLT4 PLA2G6 SPHK2 CD40 DGKD AKAP12 SEZ6L SEZ6 WNT11
GO_MITOTIC_SPINDLE_ORGANIZATION	0.0121658	0.152508	0.38073	0.2961	1.46002	113	BIRC5 RAB11A CHMP1B DCTN6 KIF23 SPC25 DLGAP5 KIF11 TTK CHMP2B CENPE MZT1 KIF4A SPAST CHMP5 CEP97 NUF2 NEK2 TPX2 NDC80 INTS13 RMDN1 CCNB1 AURKB CHMP4C PRC1 VPS4B STAG1 STAG2 GPSM2 DRG1 RHOA STMN1 KIFC1 MYBL2 CHMP2A BCCIP AURKA STIL BORA ZNF207 ABRAXAS2 PIBF1 DCTN2 CEP192 TACC1
GO_POSITIVE_REGULATION_OF_GLUCOSE_TRANSMEMBRANE_TRANSPORT	0.0122792	0.153522	0.38073	0.416306	1.61262	35	RAP1A RHOQ ERFE RNASEL MAPK14 OSBPL8 ARPP19 NFE2L2 MEF2A CREBL2 BRAF ADIPOR2 IRS2 C2CD5 CLTCL1
GO_DETECTION_OF_ABIOTIC_STIMULUS	0.0124293	0.154175	0.38073	-0.343675	-1.48176	88	PKD1 PLEKHB1 CEP250 JUP TCAP CACNB3 PIEZO1 TIMELESS REEP6 PDE6B FYN TMC2 GNA11 NMT2 SERPINE2 CACNA1F PITPNM1 ATP8A2 ASIC3 TMC1 ELOVL4 WHRN BACE1 TRPV1 FNTB PKD1L1 GUCA1B NMT1
GO_GLIAL_CELL_ACTIVATION	0.0124275	0.154175	0.38073	0.368381	1.53377	50	MMP8 NAMPT IFNGR1 TLR6 AIF1 TYROBP CST7 JAK2 TLR2 TLR8 IFNG LRRK2 ITGAM PTPRC FPR2 CTSC
GO_GRANULOCYTE_CHEMOTAXIS	0.0123654	0.154175	0.38073	0.304339	1.48365	101	S100A12 CKLF AKIRIN1 FCER1G PPIB JAML CXCL1 MCU ANXA1 MAPK14 CXCL6 BST1 MAPK1 LGALS3 PPBP S100A9 MOSPD2 PDE4D RAC1 S100A8 SRP54 PIK3CG DNM1L CXCL10 ITGA1
GO_MAINTENANCE_OF_PROTEIN_LOCALIZATION_IN_ENDOPLASMIC_RETICULUM	0.0124704	0.15428	0.38073	0.616027	1.747	12	KDELR2 KDELR3 INSIG1 INSIG2 RER1
GO_MACROPHAGE_ACTIVATION	0.0125744	0.154355	0.38073	0.317634	1.48036	81	MMP8 TLR1 NAMPT IFNGR1 TLR6 TLR4 AIF1 TYROBP CST7 JAK2 JMJD6 TLR2 PJA2 TLR8 IL10 PLA2G4A SUCNR1 GPR137B IFNG LRRK2 ITGAM PTPRC FPR2 HAVCR2 BPI PLA2G10 CTSC
GO_POSITIVE_REGULATION_OF_INFLAMMATORY_RESPONSE	0.0125559	0.154355	0.38073	0.283497	1.42379	120	S100A12 MMP8 OSM IL21 TLR6 TLR4 FCER1G HYAL2 LILRA5 JAK2 MGST2 VAMP7 NUPR1 CDK19 PARK7 IL18 TLR2 NFKBIZ IDO1 S100A9 SNX4 S100A8 PIK3CG SUCNR1 NLRP12 F12 IFNG LRRK2 CNR1 FABP4 CEBPB GPSM3 CD47 IL15 ADORA2B CLOCK CTSC TGM2 BTK IL6ST APPL1 PLA2G7 STAT5B NFKBIA MYD88 VAMP8 PTGS2 GBP5 HLA-E
GO_REGULATION_OF_INTRACELLULAR_TRANSPORT	0.0125228	0.154355	0.38073	0.223937	1.29429	330	STOM CDK1 CDC42 LEPROT SH3GLB1 SAR1B YOD1 TMEM30A CDK5 RHOU PCSK9 ITGB1BP1 PARL SNX3 SCFD1 HYAL2 UBE2D3 RHOT1 UBE2J1 BNIP3L GSK3B PPP1R12A DERL2 NEDD4 MFF RNF139 SAR1A PDCD10 JAK2 VAMP7 ERLEC1 BID INSIG1 MAPK14 KIF5B RAB21 YWHAZ PARK7 CD36 ECT2 NF1 CHMP3 MAPK8 UHMK1 ATPSCKMT PPM1A MAPK1 TXN RBM27 KCNE1 FBXW7 ZDHHC2 GAS6 CHP1 TCF7L2 GTSE1 PRKAA1 ZFAND1 RIOK2 BARD1 NUP214 PPP3R1 TENM1 PPP1CC UBL5 S…
GO_NEGATIVE_REGULATION_OF_PROTEIN_EXIT_FROM_ENDOPLASMIC_RETICULUM	0.0126498	0.154617	0.38073	0.649624	1.73248	10	YOD1 UBE2J1 DERL2 ERLEC1 INSIG1
GO_POSITIVE_REGULATION_OF_LYMPHOCYTE_ACTIVATION	0.0126612	0.154617	0.38073	-0.263223	-1.35406	321	CCR7 TNFRSF13C TESPA1 IGHD CARD11 CD40LG IL27RA CD5 DNAJA3 ICOSLG LEF1 IHH IGHV1-69 IGHM ITPKB IGHV3-64 LCK TMIGD2 IL23A KMT5C FOXP3 IGHV2-5 CD27 CCL2 GATA3 IGHV4-59 ZAP70 IGLC6 RASAL3 EGR3 FCRL3 IGHV2-26 XCL1 IL7R RHOH FLT3LG CD3E TP53BP1 CD83 IGHE CD6 IL2RA ZNF335 BCL2 IL23R FYN IGHV1-24 CLCF1 TICAM1 IGFBP2 TRBC1 SOX12 HMCES DPP4 CD40 IGHG4 AGER TNFRSF4 CD4 CCDC88B MDK CD28 AP3D1 XRCC6 IGHV3-48…
GO_AXONAL_FASCICULATION	0.0128333	0.155092	0.38073	-0.547636	-1.665	18	AMIGO1 MEGF8 EPHA4 CELSR3 EPHB2 NDN ARHGAP35 NRCAM
GO_DNA_DAMAGE_RESPONSE_SIGNAL_TRANSDUCTION_BY_P53_CLASS_MEDIATOR	0.012897	0.155092	0.38073	0.296037	1.43072	98	USP10 CDK1 NBN GADD45A BATF ZMPSTE24 CNOT8 PTTG1IP CD44 CNOT6 E2F8 PCNA CDKN1B GTSE1 PLAGL1 PSMD10 SESN2 CCNB1 RPS27L DYRK1A SPRED1 CNOT6L MDM2 CNOT7 TRIAP1 E2F1 E2F7 AURKA BRCA2 DYRK3 BRCA1 CRADD PMAIP1 CDC25C EEF1E1 ATRX
GO_DNA_DEPENDENT_DNA_REPLICATION	0.0128424	0.155092	0.38073	0.262802	1.3824	150	NBN RRM2B CDC6 DSCC1 POLB BAZ1A BCL6 ZMPSTE24 GINS2 GMNN ORC4 ORC1 PRIM1 DACH1 TICRR CDC45 E2F8 GINS1 SENP2 PCNA POLE2 POLQ MCM10 RTF2 TOPBP1 CDK2AP1 WDHD1 FBXO5 SSBP1 MCMBP RPA3 RFC4 DNA2 POLE4 GEN1 MSH3 POLD3 TERF1 PRIMPOL ETAA1 TIPIN PURA RFC2 MRE11 ZGRF1 METTL4 GINS3 DONSON E2F7 BRCA2 MMS22L DBF4 CCNE2 NUCKS1 CDC7
GO_EYE_MORPHOGENESIS	0.0127653	0.155092	0.38073	-0.335854	-1.47588	99	RDH13 SDK2 SOX8 COL5A1 LCTL FSCN2 IHH KDM2B IFT122 EPHB2 BCAR3 GDF11 IFT172 WNT16 NTRK2 BCL2 RARG SKI NAGLU ZHX2 RING1 DLL1 NKD1
GO_MEIOSIS_I_CELL_CYCLE_PROCESS	0.01287	0.155092	0.38073	0.29898	1.46093	103	TDRD9 SHOC1 UBE2B RMI1 TOP2A PSMD13 SYCP2 AGO4 CDC25A HORMAD1 MND1 DMRTC2 BRIP1 TRIP13 SGO2 FBXO5 PTTG1 MSH4 RAD21 PTTG2 SYCE3 RAD51C MSH3 TERF1 DMC1 MRE11 ING2 AURKA BRCA2 CKS2 CCNE2 TEX12 RNF212B CCNE1 CDC25C NDC1 RAD51B RAD54L SGO1
GO_MEIOTIC_CELL_CYCLE_PROCESS	0.0128608	0.155092	0.38073	0.26622	1.40325	157	TDRD9 KIF18A SHOC1 UBE2B RMI1 TOP2A BUB1 ASPM TTK SMC4 PSMD13 ACTR3 SYCP2 AGO4 CDC25A PRKAR1A HORMAD1 MND1 BUB1B DMRTC2 BRIP1 NUF2 TRIP13 SPIRE1 ACTR2 SGO2 FBXO5 PTTG1 MSH4 RAD21 FBXO43 PTTG2 SYCE3 RAD51C WAPL MSH3 TERF1 DMC1 MRE11 ING2 AURKA BRCA2 CKS2 CCNE2 MASTL TEX12 RAD1 RNF212B SMC2 CCNE1 CDC25C ATRX NDC1 SPDYA RAD51B RAD54L SGO1
GO_POSITIVE_REGULATION_OF_JNK_CASCADE	0.0129549	0.155393	0.38073	-0.319478	-1.45556	128	CCR7 WNT7A FLT4 DVL2 CD40LG EPHA4 MAP3K4 EDAR MAP3K9 MAP4K1 CD27 MAP3K12 MINK1 MAP3K10 SASH1 DAB2IP TRAF4 PKN1 TRAF1 NOD1 TRAF5 TNFRSF11A UNC5CL WNT16 TRAF2 ERCC6 CCN2 ARHGEF5 AXIN1 SLAMF1 AGER FZD7 MAP4K2 MAPK8IP3 RPS3 TAOK2 DVL3 MFHAS1 TRAF3
GO_ACTIN_FILAMENT_BASED_MOVEMENT	0.0130821	0.155733	0.38073	-0.329815	-1.47389	109	TPM2 SUN2 ATP1A1 DES SNTA1 MYO1C JUP BIN1 TCAP DSP CCDC88C TNNC1 MYO1G PARVA MYO1E MYO19 MYBPC2 FLNA EPB41L5 MYH10 ATP2A2 CACNB2 MYL3 DMD CACNA1C TNNT3 ATP2A1 ACTN4 SYNE2 MYO9B TNNT1 MYH3 MYH9 ACTN3
GO_CHEMICAL_SYNAPTIC_TRANSMISSION_POSTSYNAPTIC	0.0130583	0.155733	0.38073	-0.356031	-1.50486	77	WNT7A DRD4 DVL1 NLGN2 TMEM25 MPP2 IGSF9B P2RX5 STX1A CACNB3 IGSF11 S1PR2 DMPK CHRNA2 GLRA1 MAPK8IP2 NETO1 STX1B BDNF CELF4 ZMYND8 TRPV1 PRKCZ HCRT GRIK5 DLG4 CUX2 ADORA1 CHRNB2 CHRNA10 ADORA2A SLC17A7 SEZ6 PTK2B P2RX6 SLC29A1 MECP2 CHRNG NTSR1 AKT1
GO_NEUROTRANSMITTER_RECEPTOR_INTERNALIZATION	0.0130404	0.155733	0.38073	-0.522037	-1.66066	22	DNM1 MX1 DRD4 SCRIB CALY DRD3 GSG1L
GO_IRON_ION_HOMEOSTASIS	0.0136731	0.162271	0.38073	0.325246	1.49716	76	RHAG LCN2 HYAL2 ERFE SLC40A1 PICALM NEDD8 SKP1 STEAP4 B2M TFRC FBXL5 IREB2 TMEM199 NCOA4 SRI NDFIP1 ABCG2 ATP6V1G1 ATP6V1A GLRX3 ISCU IFNG HIF1A ATP6V0D1 CYBRD1 BOLA2B LTF SOD1 FLVCR1 ALAS2 SLC25A37 SLC39A8 BDH2 EGLN1 SLC25A28 SLC11A1 SMAD4 HEPH EIF2AK1 CP HEPHL1 ABCB7
GO_POSITIVE_REGULATION_OF_PROTEIN_SERINE_THREONINE_KINASE_ACTIVITY	0.0137	0.162271	0.38073	0.222582	1.26633	298	MAP2K6 S100A12 PDGFC CDK1 CCNY HGF RALB TLR6 TLR4 MAP3K13 PROK2 CDC6 GADD45A FAM20A LAMTOR3 ADAM9 KRAS TGFBR1 TAB3 CALM2 CAB39 NRG1 MAP3K2 HIGD1A CCNT2 CRK STK3 PDCD10 TAOK1 JAK2 SPAG9 EZH2 ZEB2 MAP3K8 PBK GDF15 MAPK14 FGF2 TRAF6 ACSL1 DAZAP2 MAPK1 TGFA CDKN1B FPR1 PRKAA1 MAP3K7 CCNYL1 TAB2 PSMD10 PIK3CG UBE2N CCND3 TENM1 CCNB1 MAP2K4 PPP2CA MAP3K1 BRAF ITGA1 PAK1 PIK3CB MAP3K20 RHOA IFNG LRRK2 M…
GO_MITOCHONDRIAL_TRANSLATIONAL_TERMINATION	0.0138163	0.162833	0.38073	0.307982	1.45591	88	MTRF1L MRPL18 MRPL15 MRPS36 MRPS10 CHCHD1 MRPL33 MRPL19 MRPL47 MRPL3 MRPS31 MRPL13 MRPS22 MRPS23 MRPL30 MRPL51 MRPL42 MRPL28 MRPL58 MRPL32 MRPL22 MRPS18C MRPS14 MRPS33 MRPL1 MRPL27 MRPL39 MRPS15 MRPS16 MRPL50 MRPL16 GFM2 MRPS18A MRPL44 MRPL35 MRPS35 MRPL17 MRPS28 MRPS7 MRPL48 MRPL36 MRPL37 MRPS30 MRPL40 MRPS11 MRPL21 MRPL23 MRPS9 AURKAIP1 MRPS5
GO_MYELOID_CELL_DEVELOPMENT	0.0138108	0.162833	0.38073	0.338252	1.51715	69	FBN1 RHAG TSPAN2 BCL6 EVI2B TYROBP PTBP3 JMJD6 BPGM ABI1 TLR2 ARID4A FBXW7
GO_LATE_ENDOSOME_TO_VACUOLE_TRANSPORT_VIA_MULTIVESICULAR_BODY_SORTING_PATHWAY	0.0140778	0.165502	0.38073	0.520234	1.65912	17	LEPROT TMEM50A VPS25 CHMP5 VTA1 SNF8 CHMP4C
GO_PROTEASOME_ASSEMBLY	0.0141226	0.165616	0.38073	0.578956	1.68164	13	POMP PSMD13 PSMD9 PSMD10 PSMG2 PSMD5 OTUD6B PSMG1
GO_CELLULAR_RESPONSE_TO_EXTERNAL_STIMULUS	0.0146078	0.168449	0.38073	0.228079	1.29088	284	FAS GABARAPL2 SH3GLB1 NAMPT RALB PCSK9 DNAJC15 TLR4 CASP1 AIF1 CPEB4 RRAGD KCNJ2 LCN2 WIPI1 GADD45A BCL10 GDAP1 RRAGC MAP1LC3B PRKAG1 PIK3C3 SRD5A1 MAP3K2 HIGD1A MTPN BMT2 PPARG UPP1 FNIP1 SNW1 CHEK1 BHLHA15 MAPK8 SLC38A2 BRIP1 MAPK1 GLRX2 RRAGB CYBA ATG5 TLR5 GAS6 PRKAA1 RAC1 F11R GCLC KANK2 TLR8 NFE2L2 GABARAPL1 SESN2 MAP2K4 MAX GABARAP LAMP2 MAP3K1 NUDT15 DNM1L AQP1 MTMR3 MIOS USP33 EIF2S1 ASG…
GO_CELLULAR_RESPONSE_TO_NITROGEN_STARVATION	0.0144441	0.168449	0.38073	0.641068	1.70966	10	GABARAPL2 MAP1LC3B ATG5 GABARAPL1 GABARAP
GO_METAPHASE_PLATE_CONGRESSION	0.014409	0.168449	0.38073	0.349655	1.53574	60	KIF18A RAB11A CHMP1B CHMP2B CENPE CHMP5 CUL3 NUF2 KIF14 CDCA5 NDC80 CENPF RMDN1 CCNB1 AURKB CHMP4C VPS4B KIF2C KIFC1 CHMP2A CDCA8 MIS12 SPDL1 PIBF1 CENPQ SPAG5 DCTN2
GO_MUSCLE_CELL_CELLULAR_HOMEOSTASIS	0.0145678	0.168449	0.38073	-0.568251	-1.67816	16	LARGE2 PFKM BAG3 LARGE1 TRIM32
GO_NEGATIVE_REGULATION_OF_PROTEIN_TYROSINE_KINASE_ACTIVITY	0.0145499	0.168449	0.38073	0.461771	1.65504	25	VPS25 TSG101 GGNBP2 HYAL2 PTPN2 SNX6 SOCS4 IBTK SOCS5 PTPRC
GO_REGULATION_OF_RESPONSE_TO_CYTOKINE_STIMULUS	0.0146136	0.168449	0.38073	0.268937	1.41758	156	ARG1 IL1R2 IRAK3 IFNGR1 LRRC70 TLR4 CASP1 UBE2K SPPL2A PTPN2 SUMO1 CHUK BIRC2 IFNAR2 RNASEL IFNGR2 JAK2 CASP4 PPARG TAX1BP1 CARD16 PYCARD SOCS3 YTHDF3 TLR2 F2RL1 VRK2 PADI2 RUNX1 TBK1 GAS6 CD300LF CREBRF AGPAT2
GO_TRNA_PROCESSING	0.014532	0.168449	0.38073	-0.314561	-1.42825	125	QTRT1 AARS2 DUS3L NAT10 THADA ELAC2 GTPBP3 PUS1 DUS1L TRMT61A CDK5RAP1 ELP3 OSGEPL1 CDKAL1 CPSF1 TRMT1 TRMU LAGE3 MOCS3 METTL2A ADAT3 TRMT44 TRMT2B TYW1 RPP21 TARBP1 CTU2 ELP1 LCMT2 METTL1 CPSF4 TRPT1 POP1 TYW1B WDR4 METTL2B CTU1 DUS2 FARS2 RPUSD4
GO_CELLULAR_OXIDANT_DETOXIFICATION	0.0146587	0.168503	0.38073	0.321623	1.52479	89	HP GSTO1 CLIC2 MGST1 SELENOT SOD2 TP53INP1 PRDX3 MGST2 PRDX1 TXNDC17 PARK7 CAT CD36 LOXHD1 TXN S100A9 DHFR ALOX5AP HBD NFE2L2 SESN2 GCH1 TXNRD1 HBG2 PRDX4 PRDX5 SELENOS
GO_POSITIVE_REGULATION_OF_PATTERN_RECOGNITION_RECEPTOR_SIGNALING_PATHWAY	0.0146905	0.168503	0.38073	0.427641	1.65462	34	TLR1 TLR4 USP15 PELI1 RTN4 TLR2 F2RL1 CYBA HMGB1 TLR5 PJA2 WDFY1 PUM2 PTPN22 FLOT1 LTF CAV1
GO_SUPEROXIDE_METABOLIC_PROCESS	0.0147253	0.168503	0.38073	0.360061	1.5431	56	CD177 CYB5R4 GNAI3 SOD2 TYROBP PRDX1 PARK7 CD36 BST1 F2RL1 NCF1C CYBA SH3PXD2B DHFR NFE2L2 GCH1 NCF4 ITGAM ATP7A CYBB FPR2 NCF2 SOD1
GO_CELLULAR_RESPONSE_TO_TOXIC_SUBSTANCE	0.0148844	0.169758	0.38073	0.300296	1.47063	104	HP GSTO1 CLIC2 MGST1 SELENOT SOD2 TP53INP1 PRDX3 MGST2 PRDX1 TXNDC17 PARK7 CAT CD36 LOXHD1 TXN ESD S100A9 DHFR ALOX5AP ABCG2 HBD NFE2L2 SESN2 GCH1 TXNRD1 HBG2 PRDX4 PRDX5 SELENOS FIS1
GO_POSITIVE_REGULATION_OF_B_CELL_ACTIVATION	0.0149068	0.169758	0.38073	-0.321946	-1.48275	134	TNFRSF13C IGHD CARD11 IGHV1-69 IGHM IGHV3-64 KMT5C IGHV2-5 CD27 IGHV4-59 IGLC6 FCRL3 IGHV2-26 TP53BP1 IGHE BCL2 IGHV1-24 CLCF1 TICAM1 TRBC1 HMCES CD40 IGHG4 TNFRSF4 CD28 IGHV3-48 IGHV4-28 TRBC2 IGHV3-30 IL6 IGHV3-33 IGHV3-66 CD81 CD74 IGHV3-21 EXOSC6 CD320 INPP5D NFATC2 IGHV3-23 IGHV3-49 ADA STAT6 IGHV2-70 IGHV4-34 MMP14 IGHV4-39 IGHV3-11 NSD2 PCID2 IGHV4-61
GO_POSTREPLICATION_REPAIR	0.0150512	0.17099	0.38073	0.380946	1.60162	52	USP10 UBE2B RCHY1 UBE2A POLI UBE2V2 POLK PCLAF UFD1 PCNA POLE2 SPRTN UBE2N RPA3 RFC4 POLD3 PRIMPOL RFC2 TRIM25 BRCA1 NSMCE1 DTL MAD2L2
GO_MEMBRANE_LIPID_BIOSYNTHETIC_PROCESS	0.0152288	0.172315	0.38073	0.27756	1.42175	131	ACER3 SAMD8 ORMDL2 SPTSSA VAPA CERKL CERT1 UGCG B3GNT5 ASAH1 VAPB SPTLC1 ST3GAL4 HACD4 PIGB ST8SIA4 ELOVL5 SCCPDH ST6GALNAC3 SGMS2 B4GALT5 PIGA NSMAF PIGF DPM1 PIGX PRKAA1 CERS6 PIGK
GO_NEGATIVE_REGULATION_OF_AXON_GUIDANCE	0.0153158	0.172315	0.38073	-0.526869	-1.66399	21	SEMA4C SEMA3B PLXNA3 SEMA4F SEMA4G SEMA6C
GO_POSITIVE_REGULATION_OF_HORMONE_SECRETION	0.0153501	0.172315	0.38073	0.302103	1.44191	94	PFKFB2 SELENOT ACSL4 CYP19A1 RETN SERP1 MCU RAB8B JAK2 VAMP7 MPC2 KIF5B CREB1 TM7SF3 TMF1 PPP3CB SRI PSMD9 TCF7L2 RAC1 GPR27 SNX4 AIMP1 P2RY1 GPER1 IRS2 LEP INHBA HIF1A
GO_POSITIVE_REGULATION_OF_NEURON_DIFFERENTIATION	0.0153105	0.172315	0.38073	-0.265963	-1.35165	287	APBB1 PLXNA1 AMIGO1 DVL2 MEGF8 FBXO31 GPC2 ITGA3 CSNK1E EPHA4 CRTC1 ZC4H2 DVL1 LTK DLG5 TRPV2 PLXNA3 PLXNA4 DDX56 ANAPC2 PACSIN1 RNF157 NDRG4 NCKIPSD DAB2IP CBFA2T2 SF3A2 FN1 NBL1 DAB1 KDM1A TRIM32 GDF7 KDM4C NEUROD2 PLXNA2 PLXNB1 KALRN MTOR NTRK2 PRPF19 CUL7 BCL2 PTK7 FYN GATA2 STK25 GDPD5 FEZ1 L1CAM ARHGAP35 FBXW8 EEF2K MDK EIF4G1 P3H1 DUOXA1 SIN3A APOE TCF3 ATP8A2 NRCAM DVL3 TRIM67 ETV5 BDNF N…
GO_PROTEIN_KINASE_C_SIGNALING	0.0152637	0.172315	0.38073	-0.506823	-1.69216	25	MC1R FLT4 DGKQ PLA2G6 SPHK2 PDGFB CD40 DGKD PRKCZ AKAP12
GO_DORSAL_VENTRAL_NEURAL_TUBE_PATTERNING	0.0155864	0.174553	0.38073	-0.534745	-1.62581	18	IFT122 WDR19 SUFU TULP3 MKS1 GSC PTCH1 TCTN1
GO_POSITIVE_REGULATION_OF_HUMORAL_IMMUNE_RESPONSE	0.0157032	0.175445	0.352488	-0.620524	-1.68559	12	CCR7 FCER2 LTA C3 HPX
GO_ANATOMICAL_STRUCTURE_REGRESSION	0.0158058	0.176175	0.352488	-0.621924	-1.63191	11	CD248 LEF1 GLI1
GO_REGULATION_OF_INSULIN_LIKE_GROWTH_FACTOR_RECEPTOR_SIGNALING_PATHWAY	0.0158801	0.176573	0.352488	-0.563734	-1.66482	16	IGFBP3 WNT1 IGFBP2 CDH3 IGFBP4 NKX3-1 MYORG GH1 CILP IGFBP6
GO_SPHINGOLIPID_METABOLIC_PROCESS	0.0159162	0.176573	0.352488	0.276543	1.42804	142	ACER3 SAMD8 ORMDL2 SPTSSA VAPA CERKL CERT1 UGCG ASAH1 VAPB B3GALNT1 SPTLC1 PPT1 HACD4 HEXB ST8SIA4 ELOVL5 ST6GALNAC3 SGMS2 B4GALT5 NSMAF SERINC3 GLA SERINC1 FUT7 SUMF1 PRKAA1 CERS6 GALC SGMS1 CREM PPP2CA SPTLC2 GLTP ELOVL6 FA2H PRKD3
GO_DIGESTIVE_SYSTEM_DEVELOPMENT	0.0161463	0.177484	0.352488	-0.339743	-1.48481	97	HIP1R TCF7 PKD1 DCHS1 MEGF8 PCSK5 IHH SMAD3 SLC4A2 GLI1 CBFA2T2 DAB1 IFT172 SOX10 VPS52 WDR19 SFRP5 DACT1 BCL2 ACVR2B EPB41L5 SAV1 TGFB3 FAT4 CPS1 CCDC40
GO_NEGATIVE_REGULATION_OF_NOTCH_SIGNALING_PATHWAY	0.0160667	0.177484	0.352488	-0.455379	-1.60223	32	TSPAN15 CBFA2T2 DLK2 METTL3 GATA2 HEY1 GDPD5 SLC35C1 DLL1 RITA1 ARRDC1 DLL4 ZBTB7A BEND6 YTHDF2 MMP14 LFNG
GO_NEURON_PROJECTION_EXTENSION_INVOLVED_IN_NEURON_PROJECTION_GUIDANCE	0.0161486	0.177484	0.352488	-0.477038	-1.62819	28	SEMA4C MEGF8 SEMA3B PLXNA3 PLXNA4 SEMA4F SEMA4G SEMA6C SLIT1 WNT3 SLIT3 SEMA7A
GO_REGULATION_OF_HISTONE_H3_K4_METHYLATION	0.0161426	0.177484	0.352488	-0.486908	-1.62708	26	DNMT1 WDR5 GATA3 PYGO2 BCOR KDM1A ZNF335 AUTS2 KMT2B KMT2A PIH1D1
GO_DNA_METHYLATION_OR_DEMETHYLATION	0.0163545	0.17933	0.352488	-0.349249	-1.48098	82	DNMT1 MBD3 ALKBH2 FTO MYC EHMT2 GATA3 PRMT7 TRIM28 PARP1 MTA2 DNMT3A APEX1 EHMT1 ALKBH4 MPHOSPH8 PIWIL2 DMAP1 PICK1 HEMK1 APOBEC3F KMT2A APOBEC3D CTCF APOBEC3C TDRKH MOV10L1 TDRD12
GO_DNA_DEMETHYLATION	0.0164051	0.179448	0.352488	-0.481552	-1.63826	27	ALKBH2 FTO GATA3 TRIM28 APEX1 ALKBH4 APOBEC3F APOBEC3D APOBEC3C
GO_POSITIVE_REGULATION_OF_APOPTOTIC_SIGNALING_PATHWAY	0.0164412	0.179448	0.352488	0.257359	1.37202	166	FAS MCL1 TNFSF10 HYAL2 BCL10 TGFBR1 SKIL PTPN2 TRPS1 GSK3B PTEN MFF STK3 JAK2 BID NUPR1 PYCARD YWHAZ PARK7 NF1 APAF1 MAPK8 G0S2 TNFRSF12A SERINC3 S100A9 FBXW7 SIAH1 MMP9 TIMP3 S100A8 STYXL1 PPP3R1 GPER1 DNM1L INHBA YWHAH FIS1 E2F1 PTPRC NCK1 YWHAQ BCLAF1 DDIT3 CTSC CYLD CRADD ATP5IF1 WDR35 BAD SOD1 TP63 PMAIP1 YWHAE YWHAB CAV1
GO_LOCALIZATION_WITHIN_MEMBRANE	0.0166081	0.180436	0.352488	-0.34893	-1.47963	82	SYNGAP1 AGRN SCRIB DNAJA3 DVL1 ITGB7 SEC31B IFT122 GPHN MAL COLQ WDR19 FLNA RFTN1 PICK1 YJEFN3 SAV1 SEC24C DLG3 SEC31A APOE ETV5 DLG2 CDH2 ITGAL SCAP CD81 NUP133 NAXE GRIK5 CACNG4 DLG4
GO_REGULATION_OF_TOLL_LIKE_RECEPTOR_2_SIGNALING_PATHWAY	0.0165972	0.180436	0.352488	0.634487	1.69211	10	TLR1 TLR6 F2RL1 CYBA PJA2 LYN
GO_CAMERA_TYPE_EYE_DEVELOPMENT	0.0169924	0.183348	0.352488	-0.27386	-1.35481	228	RDH13 WNT7A LAMC3 IMPDH2 SDK2 IFT140 SOX8 LCTL IHH LAMB2 KDM2B IFT122 SMAD3 BCL11B GATA3 PYGO2 EPHB2 SLC25A25 CLCN2 SMARCA4 TUB MTERF4 BCAR3 GDF11 IFT172 PPP1R13L WNT16 HSF4 NTRK2 WDR19 GPM6A HDAC1 PDE6B ACVR2B RARG SKI NF2 NAGLU MYH10 TMEM231 ARHGAP35 ZHX2 RING1 DLL1 CACNA1C FZR1 CRYGN TULP3 ANGPTL7 CDK4 LRP5L ATP8A2 MFSD2A CELF4 NPHP4
GO_POSITIVE_REGULATION_OF_CELLULAR_COMPONENT_BIOGENESIS	0.0169188	0.183348	0.352488	-0.247069	-1.3052	466	CARMIL2 HIP1R LRRN3 CCR7 SORBS3 WNT7A AGRN PAN2 EPHA1 AMIGO1 TRABD2A TPPP ADGRB1 SYNPO NUMA1 CLSTN1 PFN2 MORC2 DNMT1 NLGN2 ADGRL1 DLG5 DAG1 ERCC2 ENTR1 ABL1 SMAD3 SEPTIN9 EPHB2 WNT1 MYO1C TRIM28 PIP4K2B DAB2IP BIN1 TCL1A CDC42EP1 SLX4 ATP13A2 HTT CROCC EVL C15orf62 ZMYND10 DYNC1H1 PARP1 PIEZO1 TP53 ATAT1 HEATR1 SNX9 MTOR PRKCE DDB2 NTRK2 GPM6A TEK PHLDB1 HAS3 FCHSD1 CCN2 LDB2 AUTS2 LRRC4B MPHOSPH…
GO_POSITIVE_REGULATION_OF_CHROMATIN_ORGANIZATION	0.0169813	0.183348	0.352488	-0.343743	-1.50104	95	KAT2A MORC2 DNMT1 WDR5 FOXP3 GATA3 SREBF1 TRIM28 AKAP8L AKAP8 KDM1A PHF19 TP53 SART3 SPHK2 AUTS2 MPHOSPH8 PIWIL2 PHF1 RNF40 RUVBL2 SMARCB1 LMNA SIN3A KMT2A CTBP1
GO_DETOXIFICATION	0.0170494	0.183412	0.352488	0.282632	1.39304	114	HP GSTO1 CLIC2 MGST1 SELENOT SOD2 TP53INP1 PRDX3 MGST2 PRDX1 TXNDC17 PARK7 CAT CD36 SLC30A1 LOXHD1 TXN ESD S100A9 DHFR ALOX5AP ABCG2 HBD NFE2L2 SESN2 GCH1 TXNRD1 HBG2 PRDX4 OSCP1 PRDX5 SELENOS
GO_NEGATIVE_REGULATION_OF_PROTEOLYSIS	0.017076	0.183412	0.352488	0.227121	1.2718	260	IL1R2 GABARAPL2 NAIP HGF YOD1 TMEM59 DNAJC1 SH3RF1 CDK5 PROS1 BIRC5 SERPINB1 SERPINB10 N4BP1 UBE2J1 RYBP PICALM CR1 LAMTOR5 DERL2 SERPINI2 BIRC2 CST7 PRDX3 CARD17 CARD16 PBK FNIP1 ERLEC1 SDCBP CD44 PARK7 SLPI SERPINA1 WAC ARL6IP1 WFIKKN2 CFLAR GAS6 TIMP1 MMP9 TIMP3 IL10 CSTA ROCK1 PTTG1 RPS6KA3 LXN DNAJB6 TAF9 CAMLG ANOS1 AQP1 USP25 SORL1 STYX CDKN2D MDM2 CAST LRRK2 TRIAP1 PRDX5 UCHL5 SERPINB2 AN…
GO_MYELOID_DENDRITIC_CELL_DIFFERENTIATION	0.0172365	0.184716	0.352488	0.536505	1.66832	16	RBPJ BATF TRAF6 TGFBR2 SPI1 BATF3 PSEN1 LTBR
GO_POSITIVE_REGULATION_OF_TUMOR_NECROSIS_FACTOR_SUPERFAMILY_CYTOKINE_PRODUCTION	0.0172798	0.184761	0.352488	0.311092	1.47103	83	MMP8 TLR1 IFNGR1 TLR4 FCER1G LILRA5 LY96 TYROBP JAK2 SELENOK PYCARD CD36 TLR2 ORM1 CYBA HMGB1 LEP IFNG LRRK2 CYBB ZBTB20 PTPRC HDAC2 HAVCR2 TNFRSF8 RIPK2 PTPRJ MIR657 FADD PF4 HLA-E DDT SYK ORM2 NOD2 CCR2 AZU1 LILRA2 CD86 PSEN1
GO_CRANIAL_NERVE_MORPHOGENESIS	0.0173197	0.184769	0.352488	-0.522213	-1.64929	21	ADARB1 PLXNA3 PLXNA4 EPHB2
GO_PROTEIN_K48_LINKED_UBIQUITINATION	0.0173656	0.184842	0.352488	0.353912	1.51674	56	UBE2B NMI UBE2D1 PELI1 UBE2K TOPORS UBE2A UBE2D3 BIRC2 RNF146 UBE2G1 UBE2D2 UBE2E1 UBE2T UBE2H BFAR
GO_HINDLIMB_MORPHOGENESIS	0.017455	0.185376	0.352488	-0.560132	-1.65418	16	WNT7A AFF3 RARG FMN1 WNT3 PTCH1 NOTCH1
GO_SMALL_GTPASE_MEDIATED_SIGNAL_TRANSDUCTION	0.0175439	0.185902	0.376039	-0.24334	-1.28223	455	OBSCN SH2D3A SYNGAP1 PRAG1 ARHGEF4 DOCK3 PSD GRAP PLEKHG5 TRIP10 MCF2L RASGRF2 ITGA3 INPP5B TNK1 DNAJA3 DNMT1 STMN3 CELSR1 MADD CYTH3 ARHGAP8 RAPGEF5 RASGRP2 ITPKB RAB15 SIPA1L3 RHOF ABL1 RASGRF1 RTKN EPHB2 RAC3 ARHGAP23 TRIM28 RASA3 ARHGAP45 DAB2IP ARHGEF18 CDC42EP1 ARHGEF1 RASAL3 SGSM3 LAT IQSEC3 BCAR3 C15orf62 DAB1 NISCH DOCK10 TP53 TNK2 CCDC88C RHOH ARHGEF19 KALRN TSC2 HEG1 P2RY8 CNKSR1 RHOT2…
GO_SYNAPTIC_VESICLE_TRANSPORT	0.0176187	0.186277	0.352488	0.38082	1.5296	42	AP3B2 LIN7A CDK5 TOR1A AP3S1 BLOC1S6 PICALM RAB27A BLOC1S1 AP3S2 KIF5B BLOC1S2 TMEM230 SYNJ1 AP3M1 LRRK2 SNAPIN BLOC1S5 BORCS5 AP3B1
GO_POSITIVE_REGULATION_OF_ACTIVATED_T_CELL_PROLIFERATION	0.0177993	0.187766	0.352488	-0.53927	-1.68824	20	IL27RA ICOSLG TMIGD2 IL23A IL2RA IL23R IGFBP2 AGER HHLA2 RPS3
GO_RESPIRATORY_BURST	0.0180426	0.189488	0.352488	0.416203	1.61037	34	CD55 JCHAIN SELENOK NCF1C CYBA IGHA2 RAC1 PIK3CG CD52 NCF4 HCK CYBB IGHA1 NCF2 RAC2 CD24 SLC11A1
GO_VIRAL_BUDDING	0.0180209	0.189488	0.352488	0.465108	1.70401	26	TSG101 CHMP1B CHMP2B NEDD4 CHMP5 CHMP3 VTA1 SNF8 CHMP4C VPS4B VPS37A CHMP2A
GO_ERBB_SIGNALING_PATHWAY	0.0181082	0.189754	0.352488	0.274683	1.37992	125	CDC42 VPS25 STAM2 TSG101 ARF4 RBPJ PTPN2 NRG1 CEACAM1 SNX6 DUSP3 PIK3CA PTPN12 GAREM1 REPS2 RTN4 RASSF2 HSP90AA1 MAPK1 TGFA EPS15 FBXW7 HIP1 NRG4 MMP9 SOCS4 FAM83A RAB7A CAMLG GPER1 BRAF CPNE3 ITGA1 ERBIN
GO_C_TERMINAL_PROTEIN_AMINO_ACID_MODIFICATION	0.0182121	0.19	0.352488	0.630255	1.68083	10	AGTPBP1 ATG12 ATG5
GO_POSITIVE_REGULATION_OF_EXCITATORY_POSTSYNAPTIC_POTENTIAL	0.0181785	0.19	0.352488	-0.519737	-1.64146	21	WNT7A DVL1 NLGN2 STX1A CACNB3 IGSF11 NETO1 STX1B PRKCZ DLG4 CUX2
GO_CYTOKINE_PRODUCTION_INVOLVED_IN_IMMUNE_RESPONSE	0.0184999	0.191314	0.352488	0.300174	1.44563	96	ARG1 IL18R1 IRAK3 CD55 TLR4 FCER1G BCL10 BCL6 B2M CD36 IL18 TLR2 IL18RAP TRAF6 F2RL1 DENND1B GAS6 MAP3K7 IL10 MR1 IL1R1 CD226 LACC1
GO_MAINTENANCE_OF_PROTEIN_LOCATION_IN_CELL	0.0184648	0.191314	0.352488	0.340786	1.49679	60	KDELR2 CDK5 SRGN TOPORS KDELR3 TSPO SKP1 INSIG1 INSIG2 PARK7 TWF1 RER1 TXN GOLPH3 BARD1
GO_NEGATIVE_REGULATION_OF_CELLULAR_COMPONENT_MOVEMENT	0.0184409	0.191314	0.352488	-0.268699	-1.35592	263	IGFBP3 NOG EPHA1 SEMA4C PPARD IL27RA IL24 ADGRB1 CCL28 ANGPT4 PFN2 SEMA3B DLG5 ADARB1 PLXNA3 DAG1 MMP28 NDRG4 CCL2 GATA3 JUP DAB2IP BIN1 EVL NBL1 NISCH SEMA4F PTPRK SEMA4G APEX1 PTPN23 CD200 SEMA6C PTPRU BCL2 GCSAM ENG ARHGAP4 DPP4 NF2 MMRN2 MCC HAS1 BCR KANK1 TIE1 ALOX15B ANGPT2 CORO1B MAP2K5 ACTN4 RECK APOD APOE ABHD6 WNT3 MIR199A1 DLL4 ADTRP KLRK1 SMAD7 ZMYND8 MIR26A2 LRP1 PODN CD74 GPR173 CCN…
GO_NEUTROPHIL_CHEMOTAXIS	0.0183804	0.191314	0.352488	0.31007	1.46619	83	S100A12 CKLF FCER1G PPIB JAML CXCL1 MCU CXCL6 BST1 LGALS3 PPBP S100A9 MOSPD2 PDE4D RAC1 S100A8 SRP54 PIK3CG DNM1L CXCL10 ITGA1 PF4V1 CD300H CXCL13 MPP1 DYSF RAC2 RIPOR2 CXCL8 CXCL11 C3AR1 PF4
GO_DNA_METHYLATION_DEPENDENT_HETEROCHROMATIN_ASSEMBLY	0.0187146	0.192286	0.352488	-0.520377	-1.62037	19	MORC2 DNMT1 MBD3 TRIM28 DNMT3A HDAC1 MPHOSPH8
GO_POSITIVE_REGULATION_OF_ATPASE_ACTIVITY	0.018716	0.192286	0.352488	0.374978	1.56134	51	GABARAPL2 DNAJC1 TOR1AIP2 DNAJC15 DNAJB11 DNAJA1 TOR1AIP1 GTF2H2 DYNLL1 HSCB SSBP1 DNAJB6 POT1 RAB4A MSH3 PLSCR1 DNAJA2 MYBPC3 ATP1B3
GO_STARTLE_RESPONSE	0.0187146	0.192286	0.352488	-0.52086	-1.62187	19	DVL1 UCN DRD3 NPAS1 GLRA1 PRKN BACE1 SLC6A3 CHD8 ADORA2A MECP2 KCNH1 CTNNA2 CSMD1
GO_KILLING_OF_CELLS_OF_OTHER_ORGANISM	0.0188129	0.192863	0.352488	0.400704	1.55218	35	S100A12 ARG1 DEFA4 DEFA3 CXCL6 F2RL1 TUSC2 IFNG GAPDH CTSG PGLYRP1 LTF ROMO1 BAD SEMG1
GO_KILLING_OF_CELLS_IN_OTHER_ORGANISM_INVOLVED_IN_SYMBIOTIC_INTERACTION	0.018888	0.193053	0.352488	0.564537	1.72908	15	ARG1 CXCL6 F2RL1 TUSC2 GAPDH CTSG ROMO1 BAD PF4
GO_NITRIC_OXIDE_SYNTHASE_BIOSYNTHETIC_PROCESS	0.0189333	0.193053	0.352488	0.509167	1.64905	18	MAP2K6 NAMPT TLR4 JAK2 TLR2 PGGT1B MAP2K4 IFNG LRRK2 SELENOS
GO_PROTEIN_DEPHOSPHORYLATION	0.018954	0.193053	0.352488	0.22878	1.28651	288	CNEP1R1 DLC1 PPP1R15B DAPP1 PPP1R3B PTPN2 CYCS GSK3B LRRC39 PPP1R12A CALM2 PPTC7 DUSP13 PPP1CB PTEN SHOC2 PPP1R17 PTP4A2 PPP6C JAK2 FKBP1A TIPRL DUSP3 CDC25A PPP4R2 PTPN12 UBLCP1 PPP2R5A CDCA2 PPP2R5C PPM1B RCAN1 FAM122A ARPP19 ENSA PPP1R3D MINPP1 PPM1A PPM1M PPP4R1 LGALS3 CDKN3 PPP4R1L UBASH3B PPA2 PPP3CB SSH1 DUSP1 MTMR6 PPP2R2A RPRD1A PPP4R3B DUSP23 PPM1N STYXL1 PPP3R1 ROCK1 PPP1CC PPP2CA SSH2…
GO_NEGATIVE_REGULATION_OF_COLD_INDUCED_THERMOGENESIS	0.0190508	0.193379	0.352488	0.401759	1.58122	39	MAP2K6 IL18R1 ACOT13 ARRDC3 TLR4 ARNTL RBPJ RHEB NRDC RB1 LGR4 PCTP ADAM17 IL15 ID1 DDIT3 PLCL2
GO_NEGATIVE_REGULATION_OF_SMOOTH_MUSCLE_CONTRACTION	0.0191088	0.193379	0.352488	0.56632	1.64494	13	KCNMA1 RGS2 PRKG1 ADRB2 ADORA2B SOD1 DOCK5 PTGS2 DOCK4 GUCY1A1 ARHGAP42 CALCRL
GO_T_CELL_LINEAGE_COMMITMENT	0.0190737	0.193379	0.352488	-0.501746	-1.64262	24	IL23A FOXP3 LY9 SPN TP53 MTOR BCL2 IL23R
GO_POSITIVE_REGULATION_OF_NEURON_DEATH	0.0191962	0.193435	0.352488	0.310111	1.46308	85	CDC42 MCL1 CDK5 PCSK9 TLR6 TLR4 PICALM GSK3B TYROBP NUPR1 NF1 FBXW7 SSH1 MAP2K4 REST CASP3 ITGA1 EIF2S1 RHOA IFNG NQO2 ITGAM FIS1 MYBL2 HDAC4 ATF2 DDIT3 CTSZ MAP3K5 BAD SRPK2
GO_POSITIVE_REGULATION_OF_RECEPTOR_INTERNALIZATION	0.0191675	0.193435	0.352488	0.508841	1.62278	17	CD63 PCSK9 SCYL2 ATAD1 AHI1 FMR1 ARRB2 SYK ANGPT1 MAGI2
GO_CIRCADIAN_REGULATION_OF_GENE_EXPRESSION	0.0195734	0.193515	0.352488	-0.392115	-1.56603	58	NR1D1 RORC ID3 CSNK1E MAGED1 CRY2 MYBBP1A MTA1 RAI1 DRD3 KDM8 HUWE1 HDAC1
GO_CIRCADIAN_RHYTHM	0.019499	0.193515	0.352488	-0.295232	-1.39589	175	NR1D1 IMPDH2 RORC DRD4 ID3 CSNK1E MAGED1 CRY2 MYBBP1A CRTC1 MTA1 SREBF1 RAI1 EGR3 DRD3 HNRNPL TIMELESS TP53 TNFRSF11A CCAR2 MTOR KDM8 DBP NTRK2 HUWE1 PTGDS HDAC1 PDE6B FBXL6 METTL3 PIWIL2 NAGLU GNA11 DDB1 CAVIN3 CLDN4 SIK1 SIN3A NMU BTBD9 KMT2A AANAT CDK4 NONO FBXL22 BDNF PER1 PML
GO_MAINTENANCE_OF_PROTEIN_LOCALIZATION_IN_ORGANELLE	0.019639	0.193515	0.352488	0.383875	1.52041	40	KDELR2 CDK5 TOPORS KDELR3 TSPO SKP1 INSIG1 INSIG2 PARK7 RER1 TXN BARD1
GO_NEGATIVE_REGULATION_OF_MEIOTIC_CELL_CYCLE	0.0192635	0.193515	0.352488	0.615485	1.71357	11	TTK PRKAR1A HORMAD1 DUSP1 TRIP13 FBXO5 FBXO43 RAD1
GO_NEGATIVE_REGULATION_OF_VIRAL_PROCESS	0.0194484	0.193515	0.352488	-0.34337	-1.48523	90	TFAP4 MX1 ILF3 MORC2 MID2 ISG15 TRIM28 RSAD2 OAS3 OAS2 TRIM32 TRIM35 OAS1 HDAC1 PARP10 IFIT1 SHFL TRIM14 BTBD17 MPHOSPH8 TRIM26 APOBEC3F APOBEC3D PML PRKN APOBEC3C TARDBP TRIM62 CCL8 TRIM11
GO_NEURON_RECOGNITION	0.019444	0.193515	0.352488	-0.444666	-1.58948	34	AMIGO1 MEGF8 ROBO3 EPHA4 CELSR3 EPHB2 CNTNAP2 NDN ARHGAP35 PCDH12 DSCAML1 NRCAM BDNF
GO_POLYSACCHARIDE_CATABOLIC_PROCESS	0.0196545	0.193515	0.352488	0.47246	1.66969	23	PGM2 PPP1R3B PPP1CB RB1CC1 PPP1R3D PYGL PGM2L1 MGAM AOAH CALM1 PHKB PHKA1
GO_POSITIVE_REGULATION_OF_CREB_TRANSCRIPTION_FACTOR_ACTIVITY	0.0194329	0.193515	0.352488	-0.577524	-1.61686	13	CRTC1 CRTC3 LPAR5 CD200 RPS6KA4 CRTC2 PRKD2 TSSK4
GO_REGULATION_OF_CYCLIN_DEPENDENT_PROTEIN_KINASE_ACTIVITY	0.0195846	0.193515	0.352488	0.291351	1.39023	91	CCNY CCNB2 CDC6 GADD45A CCNH APC CCNG2 PTEN CCNT2 CDKN2C CDC25A CDK7 CCNJ HHEX CCNA2 CCNC KAT2B CDKN3 CDKN1B CCNYL1 CCNL1 PSMD10 CCND3 CCNB1 GTF2H1 CASP3 CCNI CDKN2D CCNJL BCCIP ADAM17 CKS2 CCNE2 CKS1B CCNG1 CCNT1 CCNE1 CDC25C IPO7 SPDYA LATS1
GO_REGULATION_OF_PROTEIN_MODIFICATION_BY_SMALL_PROTEIN_CONJUGATION_OR_REMOVAL	0.0196069	0.193515	0.352488	0.2306	1.27101	225	TANK IVNS1ABP CDK5 ARRDC3 RCHY1 NMI UBE2D1 ARRDC4 PELI1 BCL10 RAB1A TOPORS TGFBR1 N4BP1 SPOPL PTEN TSPO BIRC2 SKP1 OTUB2 FKBP1A FEM1B DNAJA1 PTTG1IP PARK7 CUL3 TRAF6 SENP2 HSP90AA1 DCUN1D5 PLAA DCUN1D1 RBX1 FBXW7 ATG5 PHF23 SPRTN CHP1 TBC1D7 NDFIP1 LIMK1 ITCH GCLC PSMD10 UBE2N FBXO5 CAMLG DNM1L MAD2L1 SVBP UBQLN1 SKP2 LRRK2 DCUN1D3 WDR70 HDAC4 TRIP12 RWDD3 FANCI PTPN22 UFL1 COMMD1 ADRB2 DERL1 BRC…
GO_REGULATION_OF_VESICLE_FUSION	0.0192923	0.193515	0.352488	-0.476453	-1.59214	26	VPS11 CPLANE2 PRRT2 CPLX1 VPS16 STXBP1 VAMP1 SEPTIN8 VPS18 TBC1D4 AKT2
GO_NEUROINFLAMMATORY_RESPONSE	0.019959	0.195698	0.352488	0.338381	1.48622	60	MMP8 NAMPT IFNGR1 TLR6 AIF1 TYROBP CST7 JAK2 NUPR1 IL18 TLR2 MMP9 TLR8 IFNG LRRK2 ITGAM PTPRC FPR2 CTSC
GO_REGULATION_OF_CELL_CYCLE_CHECKPOINT	0.0199472	0.195698	0.352488	0.419738	1.58502	30	DYNC1LI1 FEM1B ANAPC15 NDC80 DUSP1 CCNB1 THOC5 MAD2L1 GEN1 ETAA1 CDK5RAP2 WDR76
GO_REGULATION_OF_NEUROTRANSMITTER_RECEPTOR_ACTIVITY	0.020021	0.195899	0.352488	-0.388145	-1.50248	53	NPTXR NLGN2 RASGRF1 CCL2 MINK1 EPHB2 DLGAP3 GSG1L LYPD6B DLG3 MAPK8IP2 NETO1 DLG2 NEFL DLGAP1 DLGAP4 NPTX2 CACNG4 DLG4 SRC AKAP9 CACNG8 CNIH2 LYNX1 CAPN1 PTK2B
GO_MESENCHYME_DEVELOPMENT	0.0203804	0.198203	0.376039	-0.285318	-1.38303	201	WNT10A NOG DCHS1 SEMA4C SOX8 TCOF1 LAMA5 SEMA3B LEF1 DLG5 TEAD2 DAG1 MYC SMAD3 GATA3 BCL9L TRIM28 DAB2IP NOS3 FN1 AXIN2 SOX10 SEMA4F SEMA4G NRTN MTOR WNT16 AMER1 NOLC1 PHLDB1 CUL7 SEMA6C MEOX1 BCL2 ANXA6 PTK7 ENG HEY1 EPB41L5 SCX TGFB3 MDK
GO_SIGNAL_TRANSDUCTION_IN_RESPONSE_TO_DNA_DAMAGE	0.0203575	0.198203	0.352488	0.272813	1.36706	122	USP10 CDK1 NBN GADD45A BATF ZMPSTE24 CNOT8 PTTG1IP BID MAPK14 CD44 CHEK1 CNOT6 E2F8 PCNA CDKN1B GTSE1 PLAGL1 PSMD10 SESN2 CCNB1 RPS27L DYRK1A SPRED1 CNOT6L MDM2 CNOT7 TRIAP1 E2F1 BRCC3 E2F7 AURKA BRCA2 CDC5L DYRK3 CEP63 BRCA1 CRADD PMAIP1 CDC25C DTL EEF1E1 ATRX GRB2 MAD2L2 UIMC1 TFDP1
GO_TRANSITION_METAL_ION_HOMEOSTASIS	0.0203823	0.198203	0.352488	0.27933	1.37677	114	RHAG LCN2 HYAL2 ERFE SLC40A1 PICALM NEDD8 SKP1 STEAP4 B2M TFRC FBXL5 IREB2 SLC31A1 CUTC SLC30A1 SLC30A9 TMEM199 NCOA4 S100A9 SRI NDFIP1 ATOX1 ABCG2 ATP6V1G1 S100A8 SLC30A7 ATP6V1A GLRX3 ISCU IFNG SLC30A5 HIF1A SLC31A2 ATP7A ATP6V0D1 COMMD1 CYBRD1 BOLA2B LTF SOD1 FLVCR1 MT1DP ALAS2 MT1E SLC25A37 SLC39A8 BDH2 EGLN1 XIAP PRNP ARF1 SLC25A28 SLC11A1 SMAD4 HEPH
GO_POSITIVE_REGULATION_OF_CELLULAR_PROTEIN_LOCALIZATION	0.0205089	0.198995	0.352488	0.218792	1.24547	309	STOM CDK1 CDC42 LEPROT SH3GLB1 SAR1B TMEM30A CDK5 RHOU ABHD17C ITGB1BP1 TSG101 RAB11A FCER1G STX3 HYAL2 APC UBE2D3 NPTN GSK3B TYROBP LAMTOR5 MFF SAR1A PDCD10 JAK2 RAB11FIP2 TFRC BID MAPK14 KIF5B RTN4 YWHAZ PARK7 ECT2 MAPK8 RER1 PPM1A MAPK1 LGALS3 FBXW7 LARP7 ZDHHC2 NDC80 GAS6 SSH1 CHP1 TCF7L2 GTSE1 PRKAA1 ZFAND1 RIOK2 PPP3R1 SESN2 TENM1 GPER1 UBL5 PAK1 GPSM2 EDEM2 NPEPPS GPR137B SORL1 LEP MDM2 IF…
GO_REGULATION_OF_CELL_SUBSTRATE_ADHESION	0.0205479	0.198995	0.376039	-0.291804	-1.38595	170	CCR7 MEN1 CORO2B EPHA1 ITGA3 CCL28 DDR1 DAG1 SPOCK2 ABL1 SMAD3 TBCD FBLN2 MINK1 WNT1 RELL2 RAC3 JUP FUT1 LDB1 FN1 ACER2 VTN CD3E PRKCE TEK BCL2 ARHGEF7 NF2 FLNA EPB41L5 FZD7 MDK CARMIL1 KANK1 RCC2 PTK2 FMN1 ANGPT2 UNC13D ACTN4 APOD ITGA5 CASK CSF1 LRP1 LIMS2 TSC1 PRKCZ NOTCH1 TACSTD2 RREB1 BCAS3 ITGA6 MELTF SRC MMP14 VCL CCDC80 SKAP1
GO_UBIQUITIN_DEPENDENT_ERAD_PATHWAY	0.0207407	0.200451	0.352488	0.332223	1.51448	73	JKAMP RNF175 YOD1 UBE2J1 ERLIN1 DERL2 SEC61B SGTB UBXN4 DNAJB14 UBXN8 PSMC6 CCDC47 UFD1 RNF103 EDEM3 NFE2L2 STT3B DNAJB9 EDEM2 UBQLN1 ERLIN2 SELENOS
GO_REGULATION_OF_LYSOSOMAL_LUMEN_PH	0.0207959	0.200574	0.352488	0.548409	1.65012	14	CXorf21 TMEM165 PPT1 TMEM199 ATP6AP2 LRRK2 SNAPIN CLN5
GO_REGULATION_OF_CELL_JUNCTION_ASSEMBLY	0.0208623	0.200805	0.376039	-0.304468	-1.41501	143	LRRN3 WNT7A AGRN AMIGO1 LRFN3 ADGRB1 CLSTN1 NLGN2 ADGRL1 DLG5 ABL1 SMAD3 EPHB2 MYO1C ACE LDB1 COLQ NTRK2 TEK LRRC4B EPB41L5 TPBG EEF2K EIF4G1 LINGO2 RCC2 IKBKB PTK2 FMN1 SLIT1 ADGRB2 APOD BDNF NPHP4 SLITRK5 LRFN4 LRP1 RAPGEF1 TSC1
GO_ANTIGEN_RECEPTOR_MEDIATED_SIGNALING_PATHWAY	0.0211443	0.202083	0.352171	-0.254091	-1.29316	301	CCR7 TRAV8-4 CD22 TESPA1 IGHD PLCG1 CARD11 CD79A BLK CD19 PAX5 ICOSLG UBASH3A KCNN4 IGHV1-69 IGHM IGHV3-64 LCK TRAC TRBV7-9 FOXP3 ABL1 IGHV2-5 CD79B GATA3 EIF2B5 IGHV4-59 MS4A1 ZAP70 IGLC6 TRBV12-3 LAT CACNB3 BLNK FCRL3 IGHV2-26 CD3E BTN2A3P BTNL9 PAWR IGHE DGKZ TRAV19 HLA-DRB5 BCL2 GCSAM FYN IGHV1-24 TRBC1 EZR RFTN1 ITK IGHG4 EIF2B4 CACNA1F CD4 CD28 IKBKB BTNL2 HLA-DQB1 IGHV3-48 PRKCQ IGHV4-28 H…
GO_GLIAL_CELL_DIFFERENTIATION	0.0211658	0.202083	0.352488	-0.292526	-1.39541	185	NOG NR1D1 LAMC3 DTX1 SOX8 TPPP EPHA4 LEF1 LAMB2 PRX DAG1 ERCC2 CNTNAP1 ABL1 SLC45A3 EIF2B5 BIN1 KLF15 DRD3 DAB1 SOX10 VTN TENM4 MTOR NTRK2 PRPF19 HDAC1 CLCF1 METTL3 SKI CNP HDAC10 LAMA2 AGER EIF2B4 SERPINE2 NSUN5 PICK1 MDK DLL1 ARHGEF10 SPINT1 MXRA8 GPC1 AKT2 ERBB3 NAB2 RELA IL6 CDH2
GO_INTRACILIARY_RETROGRADE_TRANSPORT	0.0210784	0.202083	0.352488	-0.63715	-1.62856	10	IFT140 IFT122 IFT43 TTC21A WDR19
GO_NUCLEOTIDE_BINDING_DOMAIN_LEUCINE_RICH_REPEAT_CONTAINING_RECEPTOR_SIGNALING_PATHWAY	0.0211662	0.202083	0.352488	0.401972	1.57253	38	MAP2K6 TLR4 TAB3 BIRC2 TRAF6 MAP3K7 ITCH TAB2 UBE2N ERBIN LACC1 OTULIN PTPN22 CYLD RIPK2 INAVA NFKBIA XIAP NOD2 IKBKG
GO_REGULATION_OF_AXONOGENESIS	0.0212337	0.20232	0.352488	-0.297706	-1.39647	157	SYNGAP1 WNT7A PLXNA1 AMIGO1 SEMA4C MEGF8 SEMA3B EPHA4 KIF13B TRPV2 PLXNA3 PLXNA4 ANAPC2 ABL1 EPHB2 TRIM46 ZSWIM5 FN1 DAB1 SEMA4F SEMA4G PLXNA2 PLXNB1 NTRK2 SEMA6C ARHGAP4 STK25 L1CAM ARHGAP35 UST PTK2 SIN3A BRSK2 APOE NRCAM BDNF WNT3 CDH2 NEFL MAP2 PLXNB2 STK11 CDH4 LRP1 PLXND1 GDI1 ZFYVE27 MYCBP2 SEMA7A BRSK1 RND2 CNTN2 DRAXIN ZSWIM4 RET ARHGDIA METRN TRAK1 MAPT DBN1
GO_CD4_POSITIVE_OR_CD8_POSITIVE_ALPHA_BETA_T_CELL_LINEAGE_COMMITMENT	0.0215015	0.204048	0.352488	-0.525008	-1.64359	20	IL23A FOXP3 LY9 SPN MTOR BCL2 IL23R IL6 SLAMF6 STAT6
GO_THYMIC_T_CELL_SELECTION	0.0215015	0.204048	0.352488	-0.52557	-1.64536	20	CCR7 CARD11 ITPKB AIRE GATA3 ZAP70 CD3E CD28 STK11 CD74
GO_LIPOPROTEIN_CATABOLIC_PROCESS	0.021706	0.205165	0.352488	0.557628	1.61969	13	LYPLA1 ABHD17C PPT1 ABHD13 LYPLAL1
GO_RIBOSOMAL_LARGE_SUBUNIT_ASSEMBLY	0.0216754	0.205165	0.352488	-0.469218	-1.621	29	DHX30 BOP1 PPAN NLE1 MDN1 RRS1 NOP53 RPL10 RPL3 RPL23A RPLP0 RPLP0P6 RPL38 NOP2
GO_OUTER_DYNEIN_ARM_ASSEMBLY	0.0218769	0.206368	0.352488	-0.611416	-1.66085	12	ZMYND10 DNAAF5 LRRC6 CCDC114 DNAI2
GO_REGULATION_OF_POSTSYNAPTIC_MEMBRANE_POTENTIAL	0.0219298	0.206455	0.376039	-0.340569	-1.45954	87	WNT7A DRD4 DVL1 NLGN2 TMEM25 MPP2 IGSF9B P2RX5 STX1A CACNB3 IGSF11 S1PR2 DMPK CHRNA2 GLRA1 MAPK8IP2 NETO1 STX1B BDNF CELF4 ZMYND8 TRPV1 PRKCZ HCRT GRIK5 DLG4 CUX2 ADORA1 CHRNB2 CHRNA10 ADORA2A GABRD SLC17A7 SEZ6 PTK2B P2RX6 SLC29A1 MECP2 CHRNG NTSR1 GABBR1 AKT1
GO_LIPOPROTEIN_BIOSYNTHETIC_PROCESS	0.0221173	0.207616	0.352488	0.296239	1.41687	92	ZDHHC19 ABHD17C ZDHHC20 UGCG WIPI1 PIK3C3 PIGB ZDHHC17 ATG12 SELENOK ZDHHC13 PPM1B PIGA PPM1A PIGF DPM1 PIGX ZDHHC3 ATG5 ZDHHC2 PIGK ATG10 ZDHHC6 ZDHHC12
GO_POSITIVE_REGULATION_OF_UBIQUITIN_PROTEIN_TRANSFERASE_ACTIVITY	0.022141	0.207616	0.352488	0.425588	1.61201	31	ARRDC3 ARRDC4 RAB1A TOPORS PTEN SKP1 DCUN1D5 DCUN1D1 FBXW7 UBE2N
GO_CENTROMERE_COMPLEX_ASSEMBLY	0.0223611	0.208603	0.352488	0.380628	1.50755	40	CENPW HJURP KNL1 DLGAP5 CENPE CENPU SENP6 MIS18BP1 CENPF RB1 CENPL CENPA MIS12 HELLS CENPN CENPQ SMARCA5 CENPI RSF1
GO_NEGATIVE_REGULATION_OF_EXOCYTOSIS	0.0223997	0.208603	0.352488	0.454863	1.66648	26	RAP1A RAB33B CEACAM1 ANXA1 RAP1B STXBP3 RAB7A REST VPS4B
GO_NEGATIVE_REGULATION_OF_INTRACELLULAR_PROTEIN_TRANSPORT	0.0224913	0.208603	0.352488	0.391248	1.56351	41	YOD1 CDK5 ITGB1BP1 UBE2J1 DERL2 ERLEC1 INSIG1 PARK7 CD36 NF1 TXN KCNE1 CHP1 BARD1 LRRK2 UFM1 BAG4 MDFIC
GO_POSITIVE_REGULATION_OF_NERVOUS_SYSTEM_PROCESS	0.0224465	0.208603	0.352488	-0.405549	-1.56721	50	WNT7A TPPP DVL1 NLGN2 DAG1 IGSF9B STX1A CACNB3 SOX10 TENM4 IGSF11 MTOR
GO_POSITIVE_REGULATION_OF_NUCLEOTIDE_METABOLIC_PROCESS	0.0225553	0.208603	0.352488	0.398422	1.56141	37	PFKFB2 PFKFB3 ATPSCKMT PRKAA1 MLXIPL PFKFB4 IFNG HIF1A ZBTB20 ADORA2B ARNT
GO_PROTEIN_DNA_COMPLEX_DISASSEMBLY	0.022442	0.208603	0.352488	-0.541361	-1.61466	17	GRWD1 MYC SMARCC2 SMARCA4 HMGA1 SMARCD1 SMARCB1 SUPT16H ARID1A
GO_SUCKLING_BEHAVIOR	0.0225395	0.208603	0.352488	0.617689	1.64731	10	DERL2 DACH1 PEX13 UBR3 POU4F1 GLS UBE2Q1
GO_ARACHIDONIC_ACID_METABOLIC_PROCESS	0.0229365	0.211715	0.352488	-0.406491	-1.54552	45	EPHX2 EPHX1 CYP2D6 CYP2E1 PTGDS CYP2D7 CYP2A6 CYP2U1 ALOXE3 DAGLA PTGES CYP2J2 CYP2C8 PTGES2 PLA2G4C ALOX15B
GO_MAMMARY_GLAND_EPITHELIUM_DEVELOPMENT	0.0230061	0.211943	0.376039	-0.379394	-1.50772	57	LBH SCRIB DDR1 CCND1 GATA3 PYGO2 DEAF1 PRLR LRP5L AKT2 ETV5 WNT3 MST1L PML CSF1R CSF1 ORAI1 PTCH1 RREB1 STAT6 BTRC FGFR2 SRC FOXB1
GO_DEMETHYLATION	0.0232558	0.213827	0.376039	-0.372	-1.51161	65	ALKBH2 FTO KDM2B GATA3 CYP2D6 TRIM28 KDM1A KDM4C APEX1 KDM8 HSF4 KDM4D ALKBH4 RIOX1 CYP3A4 CYP2C8 APOBEC3F APOBEC3D APOBEC3C MMACHC
GO_PROTEIN_PEPTIDYL_PROLYL_ISOMERIZATION	0.0233211	0.214011	0.352488	0.396172	1.53462	35	FKBP5 PPIB FKBP1A PPIL4 CWC27 RANBP2 PPIG PPID FKBP7 FKBP3 PIN4 PPWD1
GO_MYELOID_LEUKOCYTE_DIFFERENTIATION	0.0234096	0.214406	0.352488	0.251515	1.35752	182	FBN1 CDC42 SNX10 TSPAN2 TLR4 FCER1G OSTM1 RBPJ PTPN2 EVI2B TYROBP BATF CEACAM1 TRIB1 PPARG TFRC MAPK14 CREB1 IREB2 TLR2 NF1 RASSF2 TRAF6 F2RL1 TGFBR2 PIR SP3 NKAP RUNX1 UBASH3B FBXW7 NDFIP1 LBR MMP9 OSCAR RB1 SRP54
GO_CELLULAR_POLYSACCHARIDE_CATABOLIC_PROCESS	0.0236549	0.216234	0.352488	0.479902	1.66964	22	PGM2 PPP1R3B PPP1CB RB1CC1 PPP1R3D PYGL PGM2L1 MGAM AOAH CALM1 PHKB PHKA1
GO_BASE_EXCISION_REPAIR	0.0241935	0.220731	0.376039	-0.429072	-1.59203	39	NEIL1 LIG1 POLE POLG HMGA1 APEX1 POLD1 ERCC6 HUWE1 NEIL2 APEX2 OGG1 RPA1 LIG3 RPS3
GO_LYMPHOCYTE_DIFFERENTIATION	0.0243744	0.221664	0.352488	-0.252371	-1.29618	328	CCR7 TCF7 KAT2A TESPA1 CARD11 CR2 CD79A RORC DTX1 CD19 CD40LG DNAJA3 LEF1 IHH ITPKB LCK IL23A FOXP3 PATZ1 ABL1 AIRE BCL11B CD27 LY9 DCAF1 CD79B GATA3 WNT1 SYVN1 MS4A1 RSAD2 ZAP70 EGR3 BLNK FCRL3 SPN DOCK10 TP53 IL7R RHOH FLT3LG CD3E MTOR HLA-DOA POLM CD83 GPR89B IL2RA BCL2 IL23R CCR6 ITFG2 CLCF1 NCAPH2 GON4L SOX12 METTL3 ITK CD4 PLA2G2D FZD7 MDK POU2AF1 IKZF3 CD28 AP3D1 DLL1
GO_POSITIVE_REGULATION_OF_DNA_BINDING	0.0243896	0.221664	0.352488	0.357918	1.48117	48	MMP8 LAMTOR5 JAK2 PPARG PARK7 TRAF6 HMGB2 CDCA5 TXN GTF2B HMGB1 MMP9 RB1 IFNG WAPL CEBPG
GO_GLAND_DEVELOPMENT	0.0245399	0.222175	0.323471	-0.249613	-1.28554	337	WNT10A NOG LSR FASN PKD1 PLXNA1 LBH CAD LAMA5 SCRIB THRA CTC1 DDR1 LEF1 IHH CCND1 DAG1 EDAR ABL1 SMAD3 AIRE BCL11B WDR77 GATA3 MAD1L1 PYGO2 WNT1 OAS2 CLCN2 GLI1 DKK3 NTN4 ASXL1 FKBP4 SOX10 FPGS GDF7 VTN TNFRSF11A EDA DEAF1 KALRN DBP ACO2 BCL2 RARG ELF3 NCOR2 GATA2 ETS1 SERPINE2 ARHGAP35 TGFB3 MDK RPL10 CPS1 GOT2 CDK5RAP3 CCDC40 PNPT1 ALOX15B PRKCSH PRLR ESRP2 SRSF5 NKX3-1 LRP5L AKT2 ETV5 ASNS WNT…
GO_REGULATION_OF_LYMPHOCYTE_ACTIVATION	0.0245041	0.222175	0.315325	-0.241722	-1.27546	460	CCR7 TCF7 TNFRSF13C CD22 KAT2A TESPA1 IGHD CARD11 BLK DTX1 CD19 CD40LG IL27RA CD5 SCRIB DNAJA3 ICOSLG LEF1 IHH DLG5 IGHV1-69 IGHM ITPKB IGHV3-64 LCK TMIGD2 IL23A KMT5C FOXP3 ABL1 IGHV2-5 CD27 CCL2 GATA3 MAD1L1 IGHV4-59 ZAP70 IGLC6 RASAL3 LAT EGR3 PKN1 BANK1 FCRL3 SPN IGHV2-26 XCL1 IL7R RHOH FLT3LG CD3E HLA-DOA TP53BP1 CD83 PAWR IGHE CD6 IL2RA ZNF335 BCL2 IL23R FYN IGHV1-24 CLCF1 TICAM1 IGFBP2 TRB…
GO_ACTIVATION_OF_GTPASE_ACTIVITY	0.0247453	0.223606	0.352171	-0.336363	-1.45552	91	CCR7 EPHA1 PLEKHG4 SCRIB RANGAP1 SGSM2 RASGRF1 ARHGAP45 SGSM3 TBC1D9B TBC1D16 ARHGEF19 TBC1D3E ARHGEF5 TBC1D10A TBC1D10C TBC1D13 BCR RCC2 ARHGEF10 TBC1D17 TBC1D4 AKT2 TBC1D3I EVI5L FOXJ1 RAPGEF1 TSC1 MTSS2 RALGAPA1 BCAS3
GO_CAMERA_TYPE_EYE_MORPHOGENESIS	0.02526	0.22684	0.352171	-0.349221	-1.47762	79	RDH13 SDK2 SOX8 LCTL IHH KDM2B IFT122 EPHB2 BCAR3 GDF11 IFT172 WNT16 NTRK2 SKI NAGLU ZHX2 RING1 DLL1
GO_NEGATIVE_REGULATION_OF_OSTEOBLAST_DIFFERENTIATION	0.0252951	0.22684	0.376039	-0.440463	-1.55702	33	NOG MEN1 ID3 SMAD3 AXIN2 SKI RIOX1 SUFU LIMD1 PTCH1 NOTCH1
GO_PEPTIDYL_LYSINE_ACETYLATION	0.0252454	0.22684	0.341793	-0.294844	-1.38213	155	APBB1 KAT2A MBD3 JADE2 LEF1 NOC2L WDR5 FOXP3 GATA3 PYGO2 EP400 KLF15 ING5 LDB1 TRRAP THAP7 TAF6 BRPF1 ATAT1 RUVBL1 KANSL3 SPHK2 MCM3AP HCFC1 SGF29 AUTS2 KAT14 PIWIL2 TRIM16 GATA2 DMAP1 RUVBL2 DPF3 SMARCB1 SRCAP SIN3A TAF6L KAT6B BRD1 KMT2A CTBP1 PER1 PIH1D1 CTCF NAA40 SDR16C5 CHD5 SUPT3H RPS6KA4 KANSL1
GO_PROTON_TRANSMEMBRANE_TRANSPORT	0.0252359	0.22684	0.352488	0.258132	1.30468	128	TMCO3 ATP6V1C1 ATP6V1D ATP6V0E1 ATP6V1E1 ATP1A4 COX15 PARK7 ATP5PB ATP5F1E COX7A2L ATPSCKMT ATP5PD ATP5F1C COX8A ATP5MGL ATP6V0B ATP5PF CHP1 ATP5PO ATP6V1G1 SLC36A1 ATP5MG COX17 COX7A2 COX7B ATP6V1A ATP5F1EP2 ATP5MC3 ATP6V1B2 COX5B SLC9A4 SLC30A5 ATP5MF ATP2C1 ATP7A NDUFA4 ATP6V0D1
GO_ANTIGEN_PROCESSING_AND_PRESENTATION_OF_PEPTIDE_OR_POLYSACCHARIDE_ANTIGEN_VIA_MHC_CLASS_II	0.0254901	0.228156	0.352488	0.290816	1.40056	96	KIF18A SAR1B FCER1G CAPZA2 DYNC1LI1 DCTN6 KIF23 KIF11 CAPZA1 CENPE ACTR10 KIF4A PYCARD CTSS KIF3C TRAF6 KIF15 DCTN4 AP1G1 AP1S2 DYNC1LI2 DYNLL1 SEC24A RAB7A SEC13 PIKFYVE KIF2C AP1S1
GO_DNA_DOUBLE_STRAND_BREAK_PROCESSING	0.025861	0.229845	0.352488	0.481007	1.64525	21	NBN RBBP8 RNF138 UBE2V2 BRIP1 BARD1 UBE2N DNA2 WDR70 MRE11 BRCA1 HELB RAD50
GO_GLIOGENESIS	0.0258732	0.229845	0.323471	-0.263207	-1.31527	248	NOG NR1D1 LAMC3 DTX1 SOX8 TPPP SCRIB EPHA4 LEF1 SUN1 LAMB2 PRX DAG1 ERCC2 CNTNAP1 SUN2 ABL1 CCL2 SLC45A3 EIF2B5 DAB2IP BIN1 KLF15 DRD3 DAB1 SOX10 LTA VTN TENM4 MTOR NTRK2 PRPF19 HDAC1 CLCF1 EEF2 METTL3 SKI CNP HDAC10 NF2 LAMA2 NDN AGER EIF2B4 SERPINE2 NSUN5 PICK1 MDK DLL1 ARHGEF10 SPINT1 MXRA8 GPC1 AKT2 ERBB3 ETV5 NAB2 RELA SYNE2 IL6 CDH2 CSF1R CSF1 MIR26A2 LRP1
GO_MYELOID_DENDRITIC_CELL_ACTIVATION	0.025748	0.229845	0.352488	0.4507	1.65342	27	CLEC4D RBPJ BATF PYCARD TRAF6 TGFBR2 HMGB1 IL10
GO_SKIN_DEVELOPMENT	0.0258734	0.229845	0.352488	-0.283232	-1.37385	203	WNT10A LSR PKD1 FLNB AQP3 COL5A1 ITGA3 LAMA5 NUMA1 CELSR1 KRT72 EDAR TMEM79 ERCC2 BCL11B KRT5 JUP KDF1 DSP KRT73 EDA WNT16 NOM1 DSC1 HDAC1 BCL2 LDB2 ALOXE3 CDH3 TRIM16 SAV1 PPL KLK14 CLDN4 DLL1 BCR SUFU ALOX15B SFN PTCH2 DNASE1L2 ATP8A2 KRTAP5-1 DKK4 KRTAP29-1 KRT18 KRT86 NME2 RELA SLITRK5 TGM1 NSDHL WNT10B NOTCH1 KRT2 SLC27A4 PERP COL5A2 ABCB6 GJB3 ITGA6 PRKCH LTB EVPL FGFR2
GO_PEPTIDYL_LYSINE_METHYLATION	0.0259366	0.229974	0.341793	-0.31234	-1.39673	117	MEN1 PAX5 DNMT1 SETD1A WDR5 KMT5C EHMT2 MLLT6 GATA3 PYGO2 CXXC1 DOT1L BCOR EZHIP KDM1A PHF19 KDM4C SETD4 EHMT1 KDM4D ZNF335 EEF2KMT AUTS2 SETD6 SUPT6H SMYD3 PHF1 KMT2B SMARCB1 LMNA CSKMT KMT2A
GO_ANTIMICROBIAL_HUMORAL_RESPONSE	0.0262946	0.232712	0.352488	0.324685	1.48012	73	S100A12 LCN2 CXCL1 JCHAIN DEFA4 DEFA3 PPP2R3C SLPI CXCL6 PPBP S100A9 IGHA2 PDZD11 S100A8 CXCL10 PF4V1 ATP7A GAPDH CXCL13 CTSG BPI PGLYRP1 PI3 IGHA1 PRTN3 LTF ROMO1 SEMG1 RNASE6 CXCL8 CXCL11 PF4 HLA-E ANG SLC11A1
GO_POSITIVE_REGULATION_OF_KIDNEY_DEVELOPMENT	0.0266417	0.234847	0.352488	-0.459491	-1.53546	26	NOG SOX8 MAGED1 MYC GATA3 PDGFB
GO_REGULATION_OF_GLIAL_CELL_DIFFERENTIATION	0.0266458	0.234847	0.352171	-0.384443	-1.49334	54	NOG NR1D1 EPHA4 DAG1 SLC45A3 BIN1 DRD3 DAB1 TENM4 MTOR PRPF19 HDAC1 CLCF1 SERPINE2 MDK SPINT1 RELA IL6 NOTCH1 RNF112 CNTN2 F2
GO_RESPONSE_TO_VITAMIN_A	0.0266849	0.234847	0.352488	0.538115	1.61915	14	ARG1 ALDH1A2 PPARG TYMS CAT
GO_RESPONSE_TO_INCREASED_OXYGEN_LEVELS	0.0267785	0.235233	0.352488	0.444163	1.62728	26	FAS POLB PPARG CAT TMEM199 ATP6V1G1 ATP6V1A ATP6V0D1 HDAC2 CAV1
GO_REGULATION_OF_EXTRINSIC_APOPTOTIC_SIGNALING_PATHWAY_VIA_DEATH_DOMAIN_RECEPTORS	0.0268664	0.235358	0.352488	0.366965	1.54284	52	FAS HGF TNFSF10 SKIL TRPS1 GSK3B PTEN STK3 FEM1B PARK7 HMGB2 LGALS3 CFLAR TIMP3
GO_REGULATION_OF_FC_RECEPTOR_MEDIATED_STIMULATORY_SIGNALING_PATHWAY	0.0268924	0.235358	0.352488	0.593969	1.65367	11	RAP1A CD226 LYN PLSCR1 PTPRC CD47 PTPRJ APPL1
GO_POSITIVE_REGULATION_OF_ANTIGEN_RECEPTOR_MEDIATED_SIGNALING_PATHWAY	0.0269436	0.23537	0.352488	-0.503407	-1.61362	23	CCR7 TESPA1 CARD11 KCNN4 LCK
GO_SECONDARY_METABOLIC_PROCESS	0.0271132	0.236415	0.352171	-0.41362	-1.56269	44	MC1R GIPC1 PMEL CYP2D6 ACMSD TP53 AS3MT AKR1B1 CYP2A6 BCL2 CDH3 MFSD12
GO_ENDONUCLEOLYTIC_CLEAVAGE_IN_ITS1_TO_SEPARATE_SSU_RRNA_FROM_5_8S_RRNA_AND_LSU_RRNA_FROM_TRICISTRONIC_RRNA_TRANSCRIPT_SSU_RRNA_5_8S_RRNA_LSU_RRNA	0.0271837	0.236594	0.352488	-0.624106	-1.59521	10	NOP14 UTP20 KRI1 RRS1
GO_B_CELL_MEDIATED_IMMUNITY	0.0272851	0.236605	0.323471	-0.281187	-1.36393	203	IGHD CR2 CD19 FCER2 CD40LG IL27RA IGHV1-69 IGHM IGHV3-64 KMT5C FOXP3 IGHV2-5 CD27 IGHV4-59 IGLC6 MASP2 IGHV2-26 XCL1 LTA C4BPB TP53BP1 IGHE C3 CCR6 IGHV1-24 CLCF1 C1R C1S TRBC1 HMCES HPX CD40 IGHG4 SUPT6H CD28 PARP3 HLA-DQB1 IGHV3-48 IGHV4-28 IRF7 IGKV5-2 SLA2 TRBC2 SUSD4 IGHV3-30 IGHV3-33 IGHV3-66 CD81 IGLV1-44 FOXJ1 CD74 IGHV3-21 EXOSC6 POU2F2 INPP5D IGHV3-23 IGHV3-49 STAT6 IGHV2-70 IGHV4-34 IG…
GO_VENTRAL_SPINAL_CORD_DEVELOPMENT	0.0272727	0.236605	0.376039	-0.477631	-1.53099	23	ZC4H2 DAB1 IFT172 GATA2 GDPD5 SUFU DCTN1 DLL4 PTCH1 TCTN1 GIGYF2 NFE2L1 SCYL1 SOX4 ABT1 LHX4
GO_POSITIVE_REGULATION_OF_DNA_RECOMBINATION	0.0274194	0.237333	0.352171	-0.418551	-1.56909	42	MMS19 MRNIP ERCC2 KMT5C PARP1 TIMELESS TP53BP1 ERCC6 CLCF1 WRAP53 HMCES CD40 CD28 FUS
GO_HEART_MORPHOGENESIS	0.0277026	0.239233	0.352488	-0.2884	-1.36858	179	NOG DCHS1 DVL2 MEGF8 COL5A1 IHH DHRS3 TEAD2 SMAD3 NDRG4 GATA3 NOS3 TAB1 TCAP LEFTY1 ASXL1 AXIN2 DSP IFT172 TP53 PPP1R13L TNNC1 MTOR WNT16 PARVA TEK HEG1 ENG HEY1 TBX6 ADAMTS1 SAV1 DLL1 FAT4 MYL3 FGFRL1 PTK2 CCDC40 C2CD3 SUFU
GO_PROTEIN_AUTOUBIQUITINATION	0.02774	0.239233	0.352488	0.328675	1.47638	68	RNF13 SH3RF1 UBE2B RNF141 UBE2A UBE2D3 KLHL24 RNF146 RNF41 UBE2D2 UBE2T CUL3 TRAF6 RNF11 BFAR RBX1 ITCH LTN1 RNF181 MDM2 RNFT1 LRRK2 TRIM71 ERCC8
GO_PERIPHERAL_NERVOUS_SYSTEM_DEVELOPMENT	0.027907	0.240209	0.341793	-0.366792	-1.46136	60	SOX8 ADGRB1 LAMB2 PRX PLXNA4 DAG1 CNTNAP1 GSTM3 EGR3 SOX10 NTRK2 SKI LAMA2 NEFH ARHGEF10 ADGRB2 GPC1 AKT2 ERBB3 NAB2 BDNF RELA
GO_RESPONSE_TO_TUMOR_NECROSIS_FACTOR	0.0279549	0.240209	0.352488	0.222265	1.25503	265	AIM2 TANK TNFSF13B FAS GBP3 CD58 CASP1 LCN2 UBE2K HYAL2 ADAM9 ASAH1 SPPL2A PTPN2 PSMD6 CHUK PSMD13 PSMB6 BIRC2 PSMB3 JAK2 PSMA2 CASP4 TAX1BP1 ZFAND6 CARD16 PSMD14 PYCARD MAPK14 TXNDC17 PSMC6 TRAF6 F2RL1 PSMD12 PSMA1 PSMA4 TNFRSF12A PSMA7 PSMA3 PSMB1 ADAM10 MAPK1 TNFRSF17 PSMB7 PSMC2 CYBA GAS6 PSMD9 PSMA5 GBP2 PSMD10 SGMS1 NFE2L2 PSMB4 CXCL16 PSMB9 LIMS1 GPER1 GCH1 CASP3 PSME4
GO_ANTERIOR_POSTERIOR_PATTERN_SPECIFICATION	0.0282486	0.242292	0.323471	-0.306346	-1.40467	135	KAT2A NOG PCSK5 CELSR1 LEF1 NLE1 KDM2B SMAD3 WDR77 WNT1 TCAP SCMH1 GDF11 AXIN2 TP53 PLXNA2 MEOX1 HES4 ACVR2B RARG SKI HEY1 EPB41L5 TBX6 TSHZ1 RING1 DLL1 NKD1 CELSR2 TULP3 NKX3-1 LRP5L POFUT1 WNT3
GO_SEMAPHORIN_PLEXIN_SIGNALING_PATHWAY_INVOLVED_IN_NEURON_PROJECTION_GUIDANCE	0.0283244	0.242502	0.352488	-0.600139	-1.63022	12	PLXNA1 PLXNA3 PLXNA4 PLXNA2 PLXNB1 PLXNB2 PLXND1
GO_MITOCHONDRIAL_RNA_METABOLIC_PROCESS	0.0285261	0.243348	0.341793	-0.39819	-1.51396	45	POLRMT TBRG4 AARS2 TWNK ELAC2 TARS2 PUS1 MTERF4 CDK5RAP1 EARS2
GO_PH_REDUCTION	0.0285178	0.243348	0.352488	0.346518	1.44274	50	ATP6V1C1 ATP6V1D ATP6V0E1 ATP6V1E1 PPT1 TMEM199 RAB20 ATP6AP2 ATP6V0B ATP6V1G1 RAB7A ROGDI ATP6V1A ATP6V1B2 SNAPIN CLN5 ATP6V0D1 CLIC4 DMXL2 CA2 UBE3A DMXL1 RAB38 CLCN3 SLC11A1 ATP6V1H RAB39A
GO_NEGATIVE_REGULATION_OF_MYOBLAST_DIFFERENTIATION	0.0287518	0.244796	0.352488	-0.531367	-1.58485	17	CXCL14 PPARD SOX8 ID3
GO_PYROPTOSIS	0.0287996	0.244796	0.352488	0.592194	1.64873	11	AIM2 NAIP NLRC4 APIP
GO_LYMPHOCYTE_MIGRATION	0.02886	0.24487	0.323471	-0.320731	-1.40055	95	CCR7 CXCL14 IL27RA GPR15 ITGB7 JAM2 AIRE CCL2 GATA3 CXCR3 ZAP70 SPN XCL1 ECM1 MYO1G CD200 TMEM102 GCSAM CCR6
GO_POSITIVE_REGULATION_OF_TOR_SIGNALING	0.0289818	0.245462	0.352488	0.38685	1.52254	39	RRAGD LAMTOR3 LAMTOR1 RRAGC LAMTOR5 RHEB FNIP1 PIK3CA RRAGB GOLPH3 GAS6 RICTOR SEC13 SLC38A9 MIOS GPR137B LEP GPR137C LAMTOR2
GO_REACTIVE_NITROGEN_SPECIES_METABOLIC_PROCESS	0.0290763	0.245822	0.352488	0.324982	1.45551	67	MMP8 TLR6 TLR4 AIF1 TSPO JAK2 DDAH2 CYP1B1 CD36 TLR2 SIRPA HSP90AA1 GLA RAC1 IL10 GCH1 NOS1AP IFNG ROCK2 SELENOS ATP2B4 ASS1
GO_REGULATION_OF_NEURON_PROJECTION_DEVELOPMENT	0.0294118	0.247772	0.287857	-0.242099	-1.26675	424	APBB1 SYNGAP1 PRAG1 WNT7A PLXNA1 AMIGO1 DVL2 SEMA4C LZTS1 MEGF8 FBXO31 GPC2 ITGA3 SEMA3B EPHA4 CRTC1 DVL1 LTK DLG5 KIF13B TRPV2 PLXNA3 PLXNA4 DDX56 ANAPC2 ABL1 PACSIN1 RNF157 BCL11A NDRG4 ACAP3 GATA3 EPHB2 LZTS3 NCKIPSD DAB2IP TRIM46 CBFA2T2 SF3A2 ZSWIM5 FN1 DAB1 FKBP4 KDM1A SARM1 RTN4RL2 SEMA4F SEMA4G PLXNA2 PLXNB1 KALRN NTNG1 MTOR NTRK2 CUL7 SEMA6C NSMF PTK7 FYN ARHGAP33 ARHGAP4 STK25 GAK FEZ1 …
GO_TUMOR_NECROSIS_FACTOR_SUPERFAMILY_CYTOKINE_PRODUCTION	0.0293663	0.247772	0.352488	0.263864	1.36897	145	MMP8 IRAK3 TLR1 IFNGR1 TLR4 FCER1G AZI2 BCL10 LILRA5 CLEC4A UBE2J1 LY96 TYROBP TSPO CD274 JAK2 SELENOK PYCARD CD36 TLR2 SIRPA ORM1 TBC1D23 CYBA HMGB1 GAS6 IL10 DICER1 VSIR LEP IFNG LRRK2 SELENOS TRIM27 CYBB ZBTB20 PTPRC PTPN22 HDAC2 CD47 HAVCR2 BPI LTF TNFRSF8 GPNMB RIPK2 PTPRJ MIR657 ZFP36 FADD ARRB2 PF4
GO_EXTRINSIC_APOPTOTIC_SIGNALING_PATHWAY_VIA_DEATH_DOMAIN_RECEPTORS	0.0295082	0.248142	0.352488	0.305179	1.40662	79	FAS HGF TNFSF10 SKIL TRPS1 GSK3B SORT1 PTEN STK3 FEM1B BID PARK7 BLOC1S2 NF1 HMGB2 LGALS3 CFLAR ZDHHC3 TIMP3 GABARAP
GO_NEURAL_CREST_CELL_DIFFERENTIATION	0.029595	0.24843	0.332263	-0.364747	-1.46324	62	WNT10A SEMA4C SOX8 TCOF1 LAMA5 SEMA3B FN1 SOX10 SEMA4F SEMA4G NRTN NOLC1 SEMA6C ANXA6
GO_MITOTIC_NUCLEAR_ENVELOPE_DISASSEMBLY	0.0297521	0.249305	0.352488	0.57228	1.62294	12	CDK1 CNEP1R1 CCNB2 CCNB1 VRK1
GO_BASEMENT_MEMBRANE_ORGANIZATION	0.0299296	0.250349	0.352171	-0.455098	-1.52078	26	MMP11 LAMB2 DAG1 NTN4 NTNG1 PHLDB1
GO_ANTIMICROBIAL_HUMORAL_IMMUNE_RESPONSE_MEDIATED_BY_ANTIMICROBIAL_PEPTIDE	0.0301648	0.25149	0.352488	0.402691	1.57901	36	S100A12 CXCL1 DEFA4 DEFA3 CXCL6 PPBP S100A9 CXCL10 PF4V1 GAPDH CXCL13 PGLYRP1 LTF ROMO1 SEMG1 RNASE6 CXCL8 CXCL11 PF4
GO_POSITIVE_REGULATION_OF_CELL_SUBSTRATE_ADHESION	0.0301724	0.25149	0.315325	-0.321196	-1.40215	94	CCR7 EPHA1 ITGA3 CCL28 DAG1 SPOCK2 ABL1 SMAD3 FBLN2 RELL2 RAC3 JUP FUT1 FN1 VTN CD3E PRKCE TEK ARHGEF7 FLNA EPB41L5 MDK CARMIL1 FMN1 UNC13D
GO_POSITIVE_REGULATION_OF_SMOOTHENED_SIGNALING_PATHWAY	0.0302521	0.25171	0.341793	-0.43855	-1.54163	31	IHH DLG5 ULK3 STK36 GLI1 IFT172 SCUBE1 TEDC1
GO_RESPONSE_TO_INTERLEUKIN_4	0.0303541	0.252115	0.341793	-0.431986	-1.52706	33	TCF7 FASN IMPDH2 IL24 LEF1 GATA3 ADAMTS13 HSP90AB1 XCL1 MRC1 RUFY4 CDK4 PML KEAP1 RPL3
GO_POSITIVE_REGULATION_OF_ENDOTHELIAL_CELL_MIGRATION	0.0307467	0.254481	0.315325	-0.334511	-1.43021	86	ADGRA2 WNT7A FLT4 PLCG1 ANGPT4 ABL1 GATA3 SASH1 NOS3 HSPB1 FUT1 TEK PDGFB PRKCA GATA2 ETS1 CD40 GPI ZNF580 AKT3 LGMN
GO_REGULATION_OF_DNA_RECOMBINATION	0.0307018	0.254481	0.315325	-0.323639	-1.40024	92	MMS19 MRNIP IL27RA ERCC2 KMT5C FOXP3 RECQL5 FIGNL2 UBQLN4 PARP1 KDM1A TIMELESS IL7R USP51 TP53BP1 ERCC6 CLCF1 WRAP53 HMCES CD40 SUPT6H CD28 PARP3 RADX FUS
GO_EXTRACELLULAR_VESICLE_BIOGENESIS	0.0308459	0.254856	0.352488	0.464583	1.61634	22	TSG101 RAB11A ARRDC4 RAB27A SDCBP COPS5 SNF8 RAB7A VPS4B IFNG SDC1 CHMP2A
GO_PROTEIN_LIPID_COMPLEX_ASSEMBLY	0.0309091	0.254933	0.352171	-0.473532	-1.51786	23	ZDHHC8 BIN1 SOAT2 SNX9 BMP1 APOE ABCA7 MFSD2A
GO_CELL_MIGRATION_IN_HINDBRAIN	0.0309654	0.254952	0.352171	-0.569819	-1.61566	14	SEMA4C LEF1 DAB1 PLXNA2 FLNA
GO_CHROMATIN_ASSEMBLY_OR_DISASSEMBLY	0.0310734	0.255397	0.30775	-0.299053	-1.3723	136	GRWD1 MORC2 DNMT1 MBD3 NOC2L TSPYL2 BAHD1 CDAN1 TRIM28 SMARCC2 SMARCA4 CHD3 RRP8 TP53 MTA2 SART3 HIRIP3 RUVBL1 DNMT3A HMGA1 HDAC1 PARP10 BAZ1B MPHOSPH8 TSPY26P SMARCD1 CENPT SMYD3 SMARCB1 NAP1L3 RBBP4 SHPRH KAT6B CHAF1A CENPV SUPT16H CTCF NAA40 FAM172BP ZNF304 BRD2 CABIN1 ARID1A IPO4
GO_NEGATIVE_REGULATION_OF_PROTEIN_POLYMERIZATION	0.0311526	0.255603	0.323471	-0.358564	-1.46363	67	CARMIL2 HIP1R SPTBN1 KANK3 PFN2 TUBB4A SPTAN1 VILL TBCD SPTBN2 FKBP4 EML2 ADD2 SPTBN5 CARMIL1 KANK1
GO_AUTOPHAGY_OF_NUCLEUS	0.0314697	0.25698	0.321776	0.526459	1.58407	14	ATG3 WIPI1 ATG12 RB1CC1 ATG5 WDR45B
GO_MAINTENANCE_OF_SISTER_CHROMATID_COHESION	0.0314697	0.25698	0.321776	0.587401	1.63538	11	DSCC1 SLF1 RB1 SMC5 NSMCE2 ATRX NIPBL SLF2
GO_MITOTIC_G2_M_TRANSITION_CHECKPOINT	0.0315924	0.25698	0.321776	0.425385	1.59569	29	CDK1 NBN CDC6 CLSPN TAOK1 SYF2 ORC1 TICRR TOPBP1 MRE11 DONSON BRCA1
GO_POSITIVE_REGULATION_OF_GENE_EXPRESSION_EPIGENETIC	0.0315457	0.25698	0.323471	-0.383782	-1.46755	48	KAT2A MYBBP1A TAF1C ZMIZ2 POLR1A POLR1B MYO1C HMGA1 ERCC6 BAZ1B SPHK2 SMARCD1 ARID1B POLR1C PABPC1L
GO_SPHINGOLIPID_BIOSYNTHETIC_PROCESS	0.0315702	0.25698	0.321776	0.286288	1.37875	96	ACER3 SAMD8 ORMDL2 SPTSSA VAPA CERKL CERT1 UGCG ASAH1 VAPB SPTLC1 HACD4 ST8SIA4 ELOVL5 ST6GALNAC3 SGMS2 B4GALT5 NSMAF PRKAA1 CERS6 SGMS1 SPTLC2 ELOVL6 FA2H PRKD3
GO_APPENDAGE_MORPHOGENESIS	0.0317919	0.257716	0.30775	-0.324242	-1.41075	93	NOG WNT7A MEGF8 PCSK5 IFT140 AFF3 LEF1 IHH IFT122 ZNF358 FBXW4 PLXNA2 WDR19 HDAC1 RARG SKI TMEM231 ZNF219 FMN1 C2CD3 CACNA1C RECK TULP3 MKS1 WNT3 MYH3 RNF165
GO_HUMORAL_IMMUNE_RESPONSE_MEDIATED_BY_CIRCULATING_IMMUNOGLOBULIN	0.0317766	0.257716	0.321776	-0.311672	-1.42255	131	IGHD CR2 FCER2 IGHV1-69 IGHM IGHV3-64 IGHV2-5 IGHV4-59 IGLC6 MASP2 IGHV2-26 LTA C4BPB IGHE C3 IGHV1-24 C1R C1S TRBC1 HPX IGHG4 HLA-DQB1 IGHV3-48 IGHV4-28 IGKV5-2 TRBC2 SUSD4 IGHV3-30 IGHV3-33 IGHV3-66 CD81 IGLV1-44 FOXJ1 IGHV3-21 IGHV3-23 IGHV3-49 IGHV2-70 IGHV4-34 IGHV4-39 IGHV3-11 ZP3 FCGR2B IGHV4-61
GO_DEOXYRIBONUCLEOSIDE_MONOPHOSPHATE_METABOLIC_PROCESS	0.0318511	0.257754	0.321776	0.586503	1.63288	11	TYMS TK1 DUT DCK DGUOK TK2 SHMT1 NT5M
GO_HISTONE_H4_K5_ACETYLATION	0.0319171	0.257846	0.321776	-0.535833	-1.58242	16	JADE2 WDR5 KANSL3 HCFC1
GO_REGULATION_OF_RAS_PROTEIN_SIGNAL_TRANSDUCTION	0.0319889	0.257985	0.300682	-0.28176	-1.33481	173	SYNGAP1 PRAG1 PSD RASGRF2 ITGA3 TNK1 STMN3 MADD CYTH3 ITPKB ABL1 RASGRF1 EPHB2 RASA3 DAB2IP ARHGEF18 RASAL3 SGSM3 IQSEC3 KALRN HEG1 P2RY8 LZTR1 ARHGAP17 ARFGAP1 AUTS2 GBF1 GPR55 RASIP1 PSD2 ARHGAP35 NUP62 DENND4B BCR KANK1 ARHGEF10 ARHGAP44 MAPRE2 EPS8L1 APOE SHC1 TRIM67 SH3BP1 MYO9B PLCE1 CSF1 CYTH1 RAPGEF1
GO_REGULATION_OF_PROTEASOMAL_PROTEIN_CATABOLIC_PROCESS	0.0324298	0.261096	0.321776	0.246077	1.33442	178	RNF144B GABARAPL2 YOD1 COP1 RNF14 RCHY1 UBE2K N4BP1 UBE2J1 RYBP SUMO1 GSK3B DERL2 ATXN3 TRIB1 PBK PSMD14 ERLEC1 NUPR1 SDCBP PARK7 TMF1 SUMO2 FAM122A WAC PSMC2 RBX1 FBXW7 GCLC PSMD10 SOCS4 RNF217 NFE2L2 TMTC3 TAF9 CAMLG NUDT15 ARIH1 USP25 EDEM2 UBQLN1 STYX MDM2 RNFT1 LRRK2 RAD23B UCHL5 SOCS5 F8A3 UFL1 DESI1 COMMD1 AURKA FMR1 ZFAND2A PSME2 BAG5 RNF19A PSME3 ZYG11B CAV1 PIAS1 DERL3 GLMN
GO_KERATINIZATION	0.0325581	0.261265	0.315325	-0.377227	-1.46022	53	KRT72 TMEM79 KRT5 JUP DSP KRT73 DSC1 CDH3 PPL KLK14 SFN KRTAP5-1 KRTAP29-1 KRT18 KRT86 TGM1 KRT2 PERP EVPL KRT81 KRT8 KRT36 CAPN1 KRT74 KRTAP5-10 KRTAP5-9
GO_MAMMARY_GLAND_DUCT_MORPHOGENESIS	0.0327273	0.261265	0.341793	-0.472084	-1.51322	23	SCRIB DDR1 LRP5L ETV5 PML CSF1R CSF1 PTCH1 BTRC FGFR2 SRC
GO_POSITIVE_REGULATION_OF_STEROL_TRANSPORT	0.0327273	0.261265	0.341793	-0.472281	-1.51385	23	LDLRAP1 ZDHHC8 ABCB4 ABCG1 APOE ABCA7 GPS2 LRP1 PTCH1
GO_SPLICEOSOMAL_TRI_SNRNP_COMPLEX_ASSEMBLY	0.0326679	0.261265	0.341793	-0.555944	-1.61251	15	PRPF8 SART3 PRPF6 PRPF31 PRPF19 AAR2 PRPF3
GO_T_HELPER_CELL_LINEAGE_COMMITMENT	0.0326679	0.261265	0.341793	-0.553393	-1.60511	15	IL23A LY9 SPN MTOR IL23R IL6 SLAMF6 STAT6
GO_POSITIVE_REGULATION_OF_DNA_BINDING_TRANSCRIPTION_FACTOR_ACTIVITY	0.0327882	0.26131	0.321776	0.232386	1.28908	230	ANXA3 AIM2 S100A12 IL18R1 IRAK3 TAF12 TLR6 TLR4 TERF2IP NLRC4 MAP3K13 LRP6 BCL10 KRAS TAB3 CHUK LAMTOR5 PTEN STK3 MTPN PRDX3 JAK2 PPARG CARD16 RNF41 TFRC PYCARD COPS5 PARK7 CAT CD36 IL18 IL1RAP TLR2 IL18RAP TRAF6 BEX1 RWDD1 CFLAR S100A9 MAP3K7 TAB2 S100A8 IL10 UBE2N
GO_ACTIN_FILAMENT_BASED_TRANSPORT	0.0328467	0.261336	0.341793	-0.493261	-1.55785	21	SUN2 MYO1C MYO1G MYO1E MYO19 ACTN4 SYNE2 MYO1B MYO1D MYO5B MYO1A MYO1F
GO_NEGATIVE_REGULATION_OF_OSSIFICATION	0.0329154	0.261442	0.315325	-0.376096	-1.46092	54	LTBP3 NOG MEN1 ID3 SMAD3 BCOR AXIN2 ECM1 BCL2 SKI ENPP1 MDK RIOX1 SUFU LIMD1
GO_RESPONSE_TO_TUMOR_CELL	0.0331126	0.262567	0.376039	0.481766	1.61913	20	CEACAM1 CD274 HMGB1 HNMT MR1 FBXO38 CD226 HAVCR2 NECTIN2
GO_CELL_MATRIX_ADHESION	0.033195	0.26278	0.294067	-0.276151	-1.3175	186	CCR7 PKD1 CORO2B EPHA1 SIGLEC1 ITGA3 CCL28 DDR1 ITGB7 DAG1 ABL1 SMAD3 MINK1 ADAMTS13 JUP FUT1 LDB1 FN1 ACER2 PTPRK VTN EDA CD3E SNED1 TEK BCL2 CCN2 ARHGEF7 NF2 ITGA10 EPB41L5 WHAMM L1CAM LYPD3 BCR RCC2 TRIP6 TMEM8B PTK2 FMN1
GO_ANATOMICAL_STRUCTURE_HOMEOSTASIS	0.0333333	0.263434	0.271289	-0.24211	-1.25797	383	LARGE2 LTBP3 TNKS1BP1 NELL2 LSR PFKM CTC1 SMG5 MAP3K4 IHH EXOSC10 TJP3 NAT10 BAG3 JAM2 CDHR1 MYC VSIG1 LARGE1 RAC3 HSP90AB1 TELO2 POLD2 NOS3 RAD51D HSPB1 SLX4 YLPM1 CROCC TUB POLE NCDN PARP1 NAPSA TRIM32 TNFRSF11A FLT3LG XRCC3 PRIM2 APEX1 POLD1 ERCC6 TMEM119 AKR1B1 BCL2 SMG6 CCN2 LDB2 GPR55 WRAP53 CDH3 PRKCA BBS2 GATA2 LAMA2 BGLAP SCX CACNB2 RPA1 CCT7 PARN DMD PARP3 XRCC6 ACACA PRKCQ GAR1 CUBN AC…
GO_APPENDAGE_DEVELOPMENT	0.0338505	0.264341	0.294067	-0.304739	-1.36774	116	KAT2A NOG WNT7A MEGF8 PCSK5 IFT140 AFF3 LEF1 IHH IFT122 KDF1 IFT172 ZNF358 FBXW4 PLXNA2 WDR19 HDAC1 RARG SKI TMEM231 ZNF219 SCX FMN1 C2CD3 CACNA1C RECK TULP3 MKS1 WNT3 MYH3 RNF165
GO_DIGESTIVE_TRACT_MORPHOGENESIS	0.0336134	0.264341	0.323471	-0.436162	-1.53323	31	TCF7 IHH SMAD3 GLI1 SOX10 SFRP5 DACT1 BCL2 ACVR2B EPB41L5
GO_EPITHELIAL_CELL_MORPHOGENESIS	0.0340136	0.264341	0.323471	-0.455195	-1.5486	27	FLNB IHH SIPA1L3 BCL11B VSIG1 CCDC88C HEG1 EPB41L5 PLOD3 RAB25
GO_HEART_DEVELOPMENT	0.0339578	0.264341	0.266351	-0.242406	-1.26871	417	POU6F1 KAT2A NEK8 NOG PKD1 DCHS1 DVL2 PPARD CAD MEGF8 PCSK5 IFT140 COL5A1 ID3 ITGA3 MBD3 DVL1 IHH DHRS3 PI16 TEAD2 IFT122 SMAD3 NDRG4 SMG9 GATA3 VEGFB NOS3 GLI1 TAB1 TCAP MTERF4 LEFTY1 FN1 ASXL1 BCOR AXIN2 MTHFD1 DSP IFT172 TP53 PPP1R13L TNNC1 SCUBE1 TENM4 MTOR WNT16 PARVA TSC2 TEK HEG1 PTK7 ACVR2B PDGFB NFATC1 ENG HEY1 GNA11 AP1B1 C1orf127 MYH10 MYH11 TBX6 SCX ADAMTS1 SAV1 FZD7 DLL1 FAT4 MYL3 SI…
GO_HISTONE_H4_ACETYLATION	0.0340557	0.264341	0.30775	-0.359287	-1.46646	66	APBB1 KAT2A JADE2 LEF1 WDR5 EP400 ING5 TRRAP RUVBL1 KANSL3 HCFC1 AUTS2 TRIM16 DMAP1 RUVBL2 SMARCB1 KAT6B KMT2A CTBP1 PER1 PIH1D1 NAA40 CHD5 KANSL1
GO_HOMOLOGOUS_CHROMOSOME_SEGREGATION	0.0338454	0.264341	0.321776	0.367855	1.52891	47	UBE2B SYCP2 AGO4 HORMAD1 BRIP1 TRIP13 SGO2 PTTG1 MSH4 RAD21 PTTG2 SYCE3 TERF1 DMC1 MRE11 CCNE2 TEX12 RNF212B CCNE1 NDC1 SGO1
GO_NEGATIVE_REGULATION_OF_LEUKOCYTE_MIGRATION	0.0341463	0.264341	0.315325	-0.417639	-1.54181	38	IL27RA CCL28 MMP28 CCL2 NBL1 CD200 GCSAM DPP4 BCR APOD ADTRP KLRK1 CCN3 ADA ADORA1
GO_POSITIVE_REGULATION_OF_STRESS_ACTIVATED_PROTEIN_KINASE_SIGNALING_CASCADE	0.0337079	0.264341	0.294067	-0.295638	-1.38265	152	CCR7 WNT7A FLT4 DVL2 SEMA4C CD40LG EPHA4 MAP3K4 EDAR MAP3K9 MAP4K1 CD27 MAP3K12 MINK1 MAP3K10 SASH1 RELL2 DAB2IP TRAF4 PKN1 TRAF1 PRMT1 NOD1 TRAF5 TNFRSF11A UNC5CL WNT16 TRAF2 ERCC6 CCN2 ARHGEF5 AXIN1 STK25 SLAMF1 AGER FZD7 MAP4K2 MAPK8IP3 RPS3 MAPK8IP2 TAOK2 DVL3 MFHAS1 TRAF3
GO_REGULATION_OF_ANTIGEN_RECEPTOR_MEDIATED_SIGNALING_PATHWAY	0.0341085	0.264341	0.30775	-0.362413	-1.47265	65	CCR7 CD22 TESPA1 CARD11 BLK CD19 PAX5 UBASH3A KCNN4 LCK FCRL3 PAWR DGKZ GCSAM EZR CACNA1F RPS3 SLA2 RELA GPS2 CD81 BTN2A2
GO_REGULATION_OF_STEM_CELL_POPULATION_MAINTENANCE	0.0340136	0.264341	0.323471	-0.456698	-1.55371	27	KAT2A LBH KDM2B MYC SAV1 TAF6L CNOT3 ELAVL1
GO_RESPONSE_TO_TYPE_I_INTERFERON	0.0341753	0.264341	0.300682	-0.338564	-1.43466	81	MX1 USP18 SHMT2 ISG15 HSP90AB1 RSAD2 OAS3 OAS2 CACTIN IKBKE OAS1 IRF3 IFIT1 SHFL METTL3 DCST1 IRF5 IFI6 IRF7 ZBP1 IFIT2 TYK2 IFIT3 STAT2 XAF1 MX2 HLA-H TTLL12 IRF8
GO_STRIATED_MUSCLE_ADAPTATION	0.0336134	0.264341	0.323471	-0.435743	-1.53176	31	SMAD3 TCAP KLF15 TNNC1 MTOR ATP2A2 INPP5F LMNA GTF2IRD1 NPPA MIR199A1 TNNT1 ACTN3
GO_T_CELL_ACTIVATION_INVOLVED_IN_IMMUNE_RESPONSE	0.0337963	0.264341	0.321776	0.290303	1.37233	88	CLEC4D CLEC4E IL18R1 IL21 FGL2 FCER1G BCL6 BATF CEACAM1 ANXA1 RAB27A RC3H1 IL18 F2RL1 RC3H2 LGALS3 NFKBIZ HMGB1
GO_LEUKOTRIENE_METABOLIC_PROCESS	0.0345622	0.266897	0.376039	0.434027	1.59015	26	PTGR1 LTA4H GGTLC1 MGST2 TLR2 CYP4F2 GGTA1P ALOX5AP PLA2G4A CYP4F3 GGT3P
GO_REGULATION_OF_NOTCH_SIGNALING_PATHWAY	0.034632	0.267	0.294067	-0.328013	-1.41423	88	PRAG1 DTX1 TSPAN15 WNT1 NOS3 LLGL1 CBFA2T2 DLK2 SREBF2 ELF3 METTL3 GATA2 HEY1 GDPD5 SLC35C1 YJEFN3 DLL1 RITA1 ARRDC1 POFUT1 SLC35C2 DLL4 ZBTB7A TSPEAR LLGL2 CCN3 EPN2 BEND6 NOTCH1 CREBBP ZMIZ1 RFNG YTHDF2 SRC MMP14 LFNG MFNG ENHO
GO_MEIOTIC_CELL_CYCLE	0.0347824	0.267413	0.321776	0.236561	1.30065	203	TDRD9 KIF18A NBN SHOC1 UBE2B RBM7 RMI1 TOP2A BUB1 RBBP8 ASPM TTK DUSP13 SMC4 PSMD13 ACTR3 SYCP2 AGO4 CDC25A PRKAR1A HORMAD1 MND1 BUB1B DMRTC2 EXO1 BRIP1 NUF2 NEK2 DUSP1 TRIP13 SPIRE1 ACTR2 SGO2 FBXO5 PTTG1 PPP2CA MSH4 RAD21 FBXO43 STAG2 PTTG2 OSGIN2 SYCE3 RAD51C WAPL MSH3 TERF1 DMC1 MRE11 ING2 AURKA BRCA2 XRCC2 CKS2 CCNE2 MASTL TEX12 RAD1 RNF212B SMC2 CCNE1 CDC25C SLC26A8 ATRX NDC1 SPDYA PDIK1L R…
GO_PROTEIN_PROCESSING	0.0347988	0.267413	0.321776	0.24	1.2973	175	HP IL1R2 ASPH TMEM59 PCSK9 SRGN NLRC4 CASP1 IFT52 SEC11A PIK3C3 APH1B BIRC2 RNF139 ZMPSTE24 CST7 CARD16 SPCS3 SPCS1 PYCARD CTSS OMA1 PLGRKT HPR YME1L1 ADAM10 TMEM208 CPD ATP6AP2 TIMM17A ADAMTS3 SEC11C CPE PSENEN APH1A CASP3 CORIN VSIR F12 MDM2 CAST LRRK2 SPCS2 PMPCB LDLRAD3 GLI3 CLN5 PGK1 SNX12 ATP23 CTSG NLRP7 C1RL METAP2 CHAC1 CTSZ ERO1B CARD8 BAD
GO_CELLULAR_RESPONSE_TO_VITAMIN	0.0349027	0.267513	0.321776	0.443527	1.5752	24	GDAP1 PPARG SNW1 BRIP1 GAS6 KANK2 LEP MDM2 IL15 CYP27B1
GO_POSITIVE_REGULATION_OF_CHROMOSOME_SEGREGATION	0.034925	0.267513	0.321776	0.396581	1.51092	32	CDC6 DLGAP5 CDC27 CUL3 SLF1 RB1 CCNB1 AURKB RAD21 SMC5 NSMCE2 ANAPC4 SMC6 ESPL1 NIPBL SLF2 BECN1
GO_NEGATIVE_REGULATION_OF_PEPTIDASE_ACTIVITY	0.0350701	0.26819	0.321776	0.241381	1.29444	172	NAIP HGF SH3RF1 PROS1 BIRC5 SERPINB1 SERPINB10 PICALM CR1 LAMTOR5 SERPINI2 BIRC2 CST7 PRDX3 CARD17 CARD16 FNIP1 CD44 PARK7 SLPI SERPINA1 ARL6IP1 WFIKKN2 CFLAR GAS6 TIMP1 MMP9 TIMP3 CSTA ROCK1 PTTG1 RPS6KA3 LXN DNAJB6 ANOS1 AQP1 SORL1 CDKN2D MDM2 CAST TRIAP1 PRDX5 UCHL5 SERPINB2 ANXA8 RPS6KA1 GAPDH TNFAIP8 SERPINA2 NLRP7 PI3 CARD8 LTF YWHAE TFPI USP47 TIMP2 RFFL CSTB ARRB2 KLF4 TNFSF14 SIAH2 PTGS2…
GO_REGULATION_OF_GAMMA_DELTA_T_CELL_ACTIVATION	0.0353818	0.269505	0.332263	-0.592828	-1.55556	11	TCF7 LEF1 EGR3
GO_REGULATION_OF_NMDA_RECEPTOR_ACTIVITY	0.0353357	0.269505	0.323471	-0.456853	-1.49565	24	RASGRF1 CCL2 EPHB2 DLG3 MAPK8IP2 DLG2 NEFL DLG4 CNIH2 CAPN1 PTK2B
GO_SKELETAL_MUSCLE_CONTRACTION	0.0354132	0.269505	0.315325	-0.427839	-1.5124	33	GSTM2 CCDC78 TCAP TNNC1 SCN4A DMPK EEF2 ATP2A2 DMD TNNT3 ATP2A1 ATP8A2 TNNT1 MYH3 ACTN3
GO_NEGATIVE_REGULATION_OF_RESPONSE_TO_BIOTIC_STIMULUS	0.0359363	0.27225	0.321776	0.29739	1.4051	86	ARG1 IRAK3 CLEC12B FGL2 NMI RIOK3 PTPN2 CR1 CEACAM1 CRK TRIB1 PPARG CARD16 YTHDF3 PPM1B UFD1
GO_PHOTOPERIODISM	0.0358362	0.27225	0.315325	-0.435992	-1.52196	30	CRY2 CRTC1 MTA1 TP53 PDE6B FBXL6 SIK1 NMU AANAT FBXL22 PER1 PML RBM4B USP2 NR2F6 BHLHE40 AGRP FBXL8 FBXL12
GO_POLYSACCHARIDE_METABOLIC_PROCESS	0.0359541	0.27225	0.321776	0.282794	1.34742	93	GYG1 CSGALNACT2 HS2ST1 PGM2 PPP1R3B B3GALNT1 GSK3B PPP1CB CSGALNACT1 NDST3 B3GNT2 RB1CC1 UGP2 B4GALT5 PPP1R3D EXT1 PYGL PGM2L1 GBE1 PPP1CC EPM2AIP1 RUBCNL MGAM IRS2 B3GNT8 SELENOS LEPR AOAH PPP1R2
GO_REGULATION_OF_INFLAMMATORY_RESPONSE	0.0360042	0.27225	0.321776	0.214917	1.22446	311	S100A12 IL1R2 MMP8 TNFAIP6 OSM IL21 HGF TLR6 TLR4 CASP1 FCER1G HYAL2 CYP19A1 LILRA5 BCL6 PTPN2 BIRC2 ANXA1 CST7 JAK2 CASP4 PPARG MGST2 VAMP7 PBK NUPR1 CDK19 PYCARD MAPK14 SOCS3 PARK7 IL18 TLR2 TNFAIP8L2 BST1 PSMA1 SIRPA IL22RA2 TBC1D23 NFKBIZ IDO1 S100A9 FUT7 NDFIP1 MMP9 RB1 SNX4 S100A8 IL10 PIK3AP1 PIK3CG PSMB4 RICTOR GPER1 SUCNR1 NLRP12 IL1R1 F12 GGT3P LEP LACC1 IFNG LRRK2 CNR1 SELENOS AOAH HCK…
GO_CD40_SIGNALING_PATHWAY	0.0362976	0.273282	0.323471	-0.544309	-1.57876	15	CD40LG SLAMF1 CD40 ITGA5 RNF31 TNFAIP3 TREM2 FANCA PHB SHARPIN PHB2
GO_MATURATION_OF_5_8S_RRNA	0.0364238	0.273282	0.30775	-0.429062	-1.54727	36	NOP14 UTP20 KRI1 EXOSC10 BOP1 URB1 LAS1L FTSJ3 NOL9 RRS1
GO_REGULATION_OF_ASTROCYTE_DIFFERENTIATION	0.0363636	0.273282	0.323471	-0.463425	-1.48546	23	NOG NR1D1 EPHA4 BIN1 DAB1 PRPF19 CLCF1 SERPINE2 IL6 NOTCH1 CNTN2 F2
GO_REGULATION_OF_MONOCYTE_DIFFERENTIATION	0.0362319	0.273282	0.323471	-0.521512	-1.58558	18	MYC GPR68 CD4 IRF7 ZBTB46 CSF1 CD74 INPP5D
GO_RIBOSOMAL_SMALL_SUBUNIT_ASSEMBLY	0.0364299	0.273282	0.323471	-0.483001	-1.51209	20	RRP7BP RPS28 ERAL1 RPS15 RPS5 RPS19 RPSA RRP7A RPL38 PRKDC RPS10 PWP2 RPS10P5 RPS14 ABT1
GO_DEFENSE_RESPONSE_TO_FUNGUS	0.0374449	0.277551	0.352171	0.461451	1.57836	21	S100A12 ARG1 DEFA4 DEFA3 S100A9 S100A8 GAPDH COTL1 CTSG LTF
GO_ERROR_PRONE_TRANSLESION_SYNTHESIS	0.0374449	0.277551	0.352171	0.464418	1.58851	21	POLI POLK PCNA POLE2 RPA3 RFC4 PRIMPOL RFC2
GO_GLUTAMATE_SECRETION	0.0370995	0.277551	0.30775	-0.425235	-1.50319	33	PPFIA3 PPFIA4 GIPC1 STX1A CPLX1 NTRK2 STXBP1 GLS2 APBA1 BDNF TSPOAP1 TRPV1 KMO HRH3 GRM2 ADORA1 RAB3A ADORA2A SLC17A7 VAMP2
GO_PLATELET_DEGRANULATION	0.0372205	0.277551	0.321776	0.278252	1.36728	111	CD63 HGF PROS1 SRGN FCER1G F8 CYB5R1 SCCPDH ABCC4 CD36 SERPINA1 CFD F5 ORM1 PPBP TMX3 GAS6 TIMP1 MANF ENDOD1 SYTL4 TIMP3 PLEK LAMP2 VTI1B TTN OLA1 CDC37L1 PHACTR2 SELENOP LYN
GO_POSITIVE_REGULATION_OF_CANONICAL_WNT_SIGNALING_PATHWAY	0.0371714	0.277551	0.321776	0.260332	1.3221	130	UBE2B ARNTL RBPJ ASPM PSMD6 PSMD13 PSMB6 PSMB3 RNF146 PSMA2 GSKIP PSMD14 PSMC6 PPM1B TBL1XR1 PSMD12 PSMA1 PSMA4 PSMA7 PSMA3 PSMB1 PPM1A PSMB7 PSMC2 PSMD9 PSMA5 PPM1N PSMD10 PSMB4 PSMB9 LGR4 PSME4 PSMD5 PSMB8 PSMD7 LRRK2
GO_REGULATION_OF_SPINDLE_CHECKPOINT	0.0375276	0.277551	0.352171	0.516073	1.55282	14	DYNC1LI1 ANAPC15 NDC80 DUSP1 CCNB1 MAD2L1 GEN1 CDK5RAP2
GO_REGULATION_OF_TRANSLATION_IN_RESPONSE_TO_STRESS	0.0375276	0.277551	0.352171	0.465893	1.56578	20	PPP1R15B DNAJC3 SESN2 RPS6KA3 EIF2S1 RPS6KA1 NCK1 IMPACT
GO_RESPONSE_TO_NITROSATIVE_STRESS	0.0373626	0.277551	0.352171	0.593109	1.58176	10	DNAJA1 GCLM PARK7 ATG5 GCLC DUSP6 DDIT3
GO_SKELETAL_SYSTEM_DEVELOPMENT	0.0373494	0.277551	0.257206	-0.242255	-1.25577	362	TTC9 LTBP3 KAT2A NOG WNT7A PKD1 DCHS1 BMP8A MEGF8 PCSK5 IFT140 TCOF1 THRA CTC1 PAX5 IHH DHRS3 WDR5 NLE1 SMAD3 GPR68 HAPLN3 WNT1 RAI1 COL27A1 NPR2 GDF11 MIGA2 ASXL1 AXIN2 MTHFD1 IFT172 TP53 SERPINH1 ECM1 PLXNB1 DEAF1 TLE5 WDR19 AMER1 TMEM119 TEK CHAD CCN2 ANXA6 ACVR2B RARG LUM ENG SLC38A10 SKI BBS2 GNA11 ZNF219 BGLAP BMP1 SCX COL11A2 TGFB3 COL9A2 MDK P3H1 FAT4 FGFRL1 COL19A1 DSCAML1 SNORC FMN1 SUF…
GO_MYELOID_LEUKOCYTE_CYTOKINE_PRODUCTION	0.0376366	0.277923	0.321776	0.424773	1.58118	28	IRAK3 TLR4 FCER1G BCL10 BCL6 CD36 GAS6
GO_NEGATIVE_REGULATION_OF_TRANSMEMBRANE_TRANSPORT	0.0378837	0.279311	0.321776	0.284623	1.36131	92	GSTO1 CLIC2 PCSK9 KCNE3 GRB10 SUMO1 CALM2 CAB39 PTEN HECW2 NEDD4 ARL6IP5 STXBP3 RGS2 SLC30A1 CRBN KCNE1 SRI MMP9 SESTD1 OPRL1 ISCU UBQLN1 IRS2 LEP SELENOS ATP7A CALM1 COMMD1 FMR1 YWHAQ SLC26A5 YWHAE CAV1 DYSF OAZ2 OXSR1
GO_CARDIAC_SEPTUM_DEVELOPMENT	0.0380673	0.279792	0.282013	-0.329375	-1.40825	86	NOG PCSK5 DHRS3 GATA3 NOS3 TAB1 TP53 PARVA HEG1 PTK7 ENG HEY1 MYH10 SAV1 FGFRL1 LUZP1 SUFU CRELD1 MKS1 ADAMTS6 SMAD7 FZD2 SLIT3 PLXND1 NOTCH1 PDE2A FGFR2 HEYL NSD2
GO_RETROGRADE_TRANSPORT_ENDOSOME_TO_GOLGI	0.0380205	0.279792	0.321776	0.296169	1.40986	90	VTI1A SNX3 VAMP3 VPS26A SNX2 SPAG9 SNX6 VPS54 VPS29 TBC1D14 RAB6A TBC1D23 ARL1 HEATR5A STX10 RAB7A VTI1B PIKFYVE LRRK2 AP1S1 TRIM27 SNX5 CLN5 PHETA2 RAB41 GOSR1 TMEM87B CLTCL1 SNX1 SNX12 STX16 SLC66A2 RAB6C STX6 RAB9A EVI5 DENND5A
GO_NEGATIVE_REGULATION_OF_PROTEIN_CONTAINING_COMPLEX_ASSEMBLY	0.0382979	0.280298	0.276501	-0.301267	-1.36025	121	CARMIL2 HIP1R SPTBN1 KANK3 THRA PFN2 TUBB4A SPTAN1 VILL TBCD HDAC6 PMEPA1 SPTBN2 TMC8 PRRT2 FKBP4 NOP53 NLRC3 PEX5 DACT1 STXBP1 EML2 ADD2 SPTBN5 CARMIL1 KANK1 CLDN7 HSF1
GO_REGULATION_OF_NITRIC_OXIDE_BIOSYNTHETIC_PROCESS	0.0382897	0.280298	0.321776	0.35652	1.49893	52	MMP8 TLR6 TLR4 AIF1 TSPO JAK2 DDAH2 CD36 SIRPA HSP90AA1 GLA RAC1 IL10 NOS1AP IFNG ROCK2 ATP2B4 ASS1
GO_RESPONSE_TO_LIGHT_STIMULUS	0.0383142	0.280298	0.261664	-0.254342	-1.28196	264	RDH13 SYNGAP1 MC1R MEN1 PLEKHB1 CRY2 SYNPO CRTC1 CEP250 MAP3K4 NOC2L CCND1 TP53I13 MTA1 ERCC2 MYC NDRG4 POLG DRD3 PARP1 KDM1A TP53 TRIM32 TMEM161A PTPRK CCAR2 DBH DEAF1 MTOR POLD1 DDB2 ERCC6 REEP6 PDE6B BCL2 XPC UVSSA ACTR5 FBXL6 METTL3 ELK1 OGG1 GNA11 ERCC5 NMT2 CACNA1F DDB1 RUVBL2 SIK1 DDHD2 NMU PITPNM1 AANAT INO80 ERCC3 FBXL22 NETO1 ATP8A2 AKT2 ASNS PER1 RELA PML NPHP4 PPP1R1B ELOVL4
GO_INTESTINAL_EPITHELIAL_CELL_DEVELOPMENT	0.0387097	0.282318	0.341793	0.578444	1.61045	11	C1GALT1 YIPF6 TYMS KLF5 HIF1A IL6ST TIGAR
GO_TERPENOID_BIOSYNTHETIC_PROCESS	0.0387097	0.282318	0.341793	0.572828	1.59481	11	DHRS9 ALDH1A2 GGPS1 RDH10
GO_MOTOR_NEURON_AXON_GUIDANCE	0.0388693	0.282824	0.30775	-0.45397	-1.48621	24	NOG EPHA4 NTN5 KIF5C PLXNA3 PLXNA4 RHOH
GO_PHAGOSOME_ACIDIFICATION	0.0389908	0.282824	0.352171	0.442436	1.57133	24	ATP6V1C1 ATP6V1D ATP6V0E1 ATP6V1E1 RAB20 ATP6V0B ATP6V1G1 RAB7A ATP6V1A ATP6V1B2 ATP6V0D1
GO_POSITIVE_REGULATION_OF_PROTEIN_MODIFICATION_BY_SMALL_PROTEIN_CONJUGATION_OR_REMOVAL	0.0390184	0.282824	0.321776	0.259021	1.31544	130	TANK ARRDC3 RCHY1 NMI UBE2D1 ARRDC4 PELI1 BCL10 RAB1A TOPORS PTEN BIRC2 SKP1 FKBP1A PTTG1IP CUL3 TRAF6 SENP2 DCUN1D5 DCUN1D1 RBX1 FBXW7 PHF23 SPRTN TBC1D7 NDFIP1 PSMD10 UBE2N UBQLN1 SKP2 LRRK2 DCUN1D3 HDAC4 RWDD3 FANCI PTPN22 COMMD1 ADRB2 DERL1 BRCA1 ARNT MASTL RIPK2 CAV1 PIAS1 INAVA UBE3A ARRB2 FANCM UBE2L3 XIAP TOLLIP GNL3 CDC20 MAPK9 FBXO4
GO_SPECIFICATION_OF_SYMMETRY	0.0390173	0.282824	0.276501	-0.316679	-1.37785	93	NEK8 MEGF8 PCSK5 IFT140 DISP1 IHH SMAD3 NDRG4 LEFTY1 NBL1 IFT172 LRRC6 ACVR2B ENG AP1B1 TBX6 DNAI2 OFD1 DLL1 CCDC40 C2CD3 SUFU PSKH1 MKS1 WNT8B FOXJ1 PKD1L1 RTTN RNF207 NOTCH1
GO_PRIMARY_ALCOHOL_BIOSYNTHETIC_PROCESS	0.0391061	0.283025	0.315325	-0.591019	-1.55081	11	CACNA1H DGKQ CLCN2 DKK3
GO_CHONDROCYTE_DIFFERENTIATION_INVOLVED_IN_ENDOCHONDRAL_BONE_MORPHOGENESIS	0.0394265	0.284908	0.30775	-0.578301	-1.5709	12	IHH COL27A1 AXIN2 SERPINH1 ANXA6 RARG MATN1
GO_DIACYLGLYCEROL_METABOLIC_PROCESS	0.0398551	0.286254	0.30775	-0.47037	-1.4963	22	LIPE DGKA DGKQ DGKZ DAGLA DGKK PLCE1 DGKD DGKE PNPLA2
GO_ORGANELLE_MEMBRANE_FUSION	0.0398236	0.286254	0.321776	0.286581	1.38014	95	VTI1A VAMP3 STX3 VPS8 STX12 GNAI3 RAB13 VCPIP1 CHMP2B ANXA1 SNAP23 RAB8B VAMP7 KIF5B CHMP3 STX7 STX11 RAB20 MFN1 BET1 VAMP4 SAMD9 STX10 RAB7A VTI1B RUBCNL STX8 USO1 C2CD5 EEA1 SNAPIN GOSR1 STX16 STX6 VPS41
GO_REGULATION_OF_NON_CANONICAL_WNT_SIGNALING_PATHWAY	0.0398551	0.286254	0.30775	-0.508834	-1.54703	18	CSNK1E ABL1 DACT1 NKD1 MKS1 RNF213 PLEKHA4 SFRP2
GO_RESPONSE_TO_THYROID_HORMONE	0.0397196	0.286254	0.352171	0.445387	1.59632	25	CAB39 GCLM CTSS LMO2 GCLC RDX SLC26A5 HPN GBA CTSL THRB CTSH CTSB
GO_NEGATIVE_REGULATION_OF_LYMPHOCYTE_MIGRATION	0.0399274	0.286338	0.30775	-0.534928	-1.55155	15	IL27RA CCL2 CD200 GCSAM APOD ADTRP KLRK1
GO_RESPONSE_TO_HEPATOCYTE_GROWTH_FACTOR	0.04	0.286424	0.341793	0.489406	1.58505	18	HGF CRK GCLM CREB1 GCLC IL10 GAB1 APPL1
GO_SYNAPSE_MATURATION	0.040146	0.287035	0.30775	-0.479472	-1.5143	21	CLSTN1 ADGRL1 ANAPC2 DAB2IP NEUROD2 SYBU
GO_DEFENSE_RESPONSE_TO_BACTERIUM	0.0404038	0.28714	0.321776	0.22451	1.23759	224	CLEC4D ANXA3 S100A12 HP CLEC4E PLAC8 NAIP TLR6 TLR4 NLRC4 FCER1G LCN2 RAB1A JCHAIN DEFA4 RBPJ DEFA3 IGLL1 PYCARD CD36 TLR2 SLPI TMF1 CXCL6 F2RL1 HMGB2 FGR PPBP TBK1 S100A9 CYBA TLR5 GBP2 IGHA2 FCN2 S100A8 IL10 MR1 RAB14 IGLC2 TUSC2
GO_DETECTION_OF_MECHANICAL_STIMULUS	0.0403361	0.28714	0.294067	-0.43198	-1.51853	31	PKD1 JUP TCAP CACNB3 PIEZO1 FYN TMC2 SERPINE2 ASIC3 TMC1 WHRN BACE1 PKD1L1
GO_NEGATIVE_REGULATION_OF_VIRAL_GENOME_REPLICATION	0.0403727	0.28714	0.282013	-0.366429	-1.4363	55	MX1 ILF3 MORC2 ISG15 TRIM28 RSAD2 OAS3 OAS2 OAS1 PARP10 IFIT1 SHFL BTBD17 MPHOSPH8 APOBEC3F APOBEC3D PRKN APOBEC3C CCL8 BANF1 ZC3H12A OASL MAVS
GO_RNA_METHYLATION	0.0403587	0.28714	0.276501	-0.332506	-1.40998	82	METTL16 RNMT NSUN5P1 TRMT2A THADA GTPBP3 MTERF4 FTSJ3 MRM1 TRMT61A TRMT1 CMTR1 METTL2A METTL3 TRMT44 TRMT2B TARBP1 NSUN5 NSUN5P2 NSUN4 TFB1M LCMT2 METTL1 MRM3 BUD23 WDR4 METTL2B FBL
GO_RRNA_METHYLATION	0.040493	0.287342	0.300682	-0.446838	-1.49318	26	METTL16 NSUN5P1 MTERF4 FTSJ3 MRM1 NSUN5 NSUN5P2 NSUN4 TFB1M MRM3 BUD23 FBL RRNAD1
GO_AEROBIC_RESPIRATION	0.041116	0.289052	0.321776	0.304965	1.4038	77	UQCRHL SDHB CYCS MTFR2 COX15 PANK2 BLOC1S1 DLD IREB2 CAT SUCLG1 SDHD COX7A2L COX8A MDH1 UQCR10 COX7B SDHC COX5B IDH1 UQCRC2 HIF1A UQCRB ADSL NDUFA4 SUCLA2 FAHD1 COX6B1 UQCRH DHTKD1 ME2 COX6C
GO_CYTOKINETIC_PROCESS	0.0412513	0.289052	0.321776	0.373813	1.47123	39	CHMP1B CEP55 ANLN KIF23 CHMP2B BIN3 SPAST ECT2 CHMP5 SNX18 CHMP3 MITD1 SPIRE1 AURKB CHMP4C VPS4B RHOA
GO_DNA_RECOMBINATION	0.0409731	0.289052	0.252961	-0.254393	-1.27804	257	TCF7 MMS19 MRNIP CD40LG IL27RA LEF1 ERCC2 KMT5C EXD2 FOXP3 BCL11B RECQL5 DCAF1 FIGNL2 RAD51D SLX4 UBQLN4 MUS81 PARP1 KDM1A TIMELESS RUVBL1 IL7R USP51 XRCC3 APEX1 POLM TP53BP1 ERCC6 INO80E AP5Z1 MCM5 KDM4D EME2 CCR6 APEX2 TONSL MCM3 CLCF1 ACTR5 WRAP53 MCM7 HMCES HDAC10 PGBD5 NFRKB CD40 REC8 SUPT6H RPA1 RUVBL2 CD28 SUPV3L1 C11orf80 PARP3 XRCC6 RPAIN LIG3 RADX FUS NONO INO80 TCF3 ENDOG RNF212
GO_EXTRINSIC_APOPTOTIC_SIGNALING_PATHWAY	0.0410968	0.289052	0.321776	0.235125	1.28113	197	FAS HGF MCL1 SH3RF1 TNFSF10 LCN2 HYAL2 BCL10 TGFBR1 SKIL TRPS1 GSK3B SORT1 PTEN STK3 JAK2 FEM1B RNF41 RB1CC1 BID GCLM PYCARD PARK7 BLOC1S2 PHIP NF1 HMGB2 G0S2 TNFRSF12A BCL2A1 LGALS3 CFLAR ZDHHC3 TCF7L2 ITGAV TIMP3 GCLC GABARAP GPER1 CASP3 SGK3 IFNG INHBA NDUFA13 SGPP1 PTPRC IL6R BRCA1 CASP8AP2 CYLD CRADD DEDD BAD PMAIP1 PSME3 EYA3 FAIM CAV1 TMBIM1 ACVR1B APPL1 RFFL
GO_LONG_CHAIN_FATTY_ACYL_COA_METABOLIC_PROCESS	0.0412844	0.289052	0.341793	0.439001	1.55913	24	ACSL4 FAR2 FAR1 ELOVL5 ACSL6 ACSL1 ACOT7 ELOVL6 ACSL3 HSD17B12 DGAT2 ELOVL7
GO_MULTICELLULAR_ORGANISM_AGING	0.0410628	0.289052	0.352171	0.424011	1.5555	27	HYAL2 SERP1 ZMPSTE24 COQ7 CISD2 NR5A1 LEP LRRK2 SEC63 NDUFS6 TP63 CGAS RAD54L SLC1A2 WRN CTSV
GO_NEGATIVE_REGULATION_OF_PROTEIN_MATURATION	0.0410628	0.289052	0.352171	0.41905	1.53731	27	IL1R2 TMEM59 BIRC2 CST7 CARD16 MDM2 CAST LRRK2 SNX12 NLRP7 CHAC1 CTSZ CARD8
GO_REGULATION_OF_CELL_MORPHOGENESIS	0.0410798	0.289052	0.24134	-0.240154	-1.25721	421	SYNGAP1 PRAG1 WNT7A PLXNA1 AMIGO1 DVL2 SEMA4C LZTS1 ZMYM3 MEGF8 FBXO31 FMNL3 FAM171A1 SEMA3B ZNF135 EPHA4 DVL1 KIF13B TRPV2 PLXNA3 PLXNA4 DAG1 ATP10A ANAPC2 RHOF ABL1 RNF157 BCL11A CCL2 EPHB2 LZTS3 BCL9L RAC3 ARHGEF18 CDC42EP1 CFAP410 TRIM46 C15orf62 ZSWIM5 FN1 DAB1 CAMSAP1 SARM1 SEMA4F RHOH SEMA4G PLXNA2 PLXNB1 KALRN NTNG1 PARVA NTRK2 CUL7 SEMA6C NSMF FITM2 FYN ARHGEF7 ARHGAP33 ARHGAP4 EZR STK25…
GO_REPLICATIVE_SENESCENCE	0.0412186	0.289052	0.300682	-0.574299	-1.56002	12	CTC1 TP53 WNT16
GO_ADAPTIVE_IMMUNE_RESPONSE_BASED_ON_SOMATIC_RECOMBINATION_OF_IMMUNE_RECEPTORS_BUILT_FROM_IMMUNOGLOBULIN_SUPERFAMILY_DOMAINS	0.0416667	0.289369	0.245042	-0.242689	-1.25085	334	BACH2 TNFRSF13C SCART1 IGHD CR2 RORC CD19 FCER2 CD40LG IL27RA LEF1 IGHV1-69 IGHM IGHV3-64 IL23A KMT5C FOXP3 IGHV2-5 AIRE CD27 LY9 GATA3 IGHV4-59 RSAD2 IGLC6 MASP2 PKN1 SPN IGHV2-26 XCL1 IL7R LTA C4BPB MYO1G MTOR TP53BP1 TRAF2 IGHE C3 IL23R CCR6 GNL1 IGHV1-24 CLCF1 C1R C1S TRBC1 HMCES HPX RFTN1 CD40 IGHG4 NFKB2 AGER SUPT6H CD4 CD28 PARP3 HLA-DQB1 IGHV3-48 CD1A PRKCQ IGHV4-28 IRF7 UNC13D IGKV5-2 SL…
GO_DNA_INTEGRITY_CHECKPOINT	0.0415488	0.289369	0.321776	0.244364	1.2876	154	CDK1 NBN TOP2A CDC6 GADD45A CLSPN TAOK1 SYF2 CNOT8 TIPRL FEM1B ORC1 MAPK14 TICRR CHEK1 CNOT6 WAC CDC45 E2F8 BRIP1 PCNA CDKN1B GTSE1 PLAGL1 TOPBP1 CCNB1 THOC5 DNA2 RPS27L MAP3K20 CNOT6L MDM2 CNOT7 TRIAP1 E2F1 ETAA1 TIPIN MRE11 BRCC3 DONSON E2F7 AURKA CDC5L ATF2 CEP63 CLOCK WDR76 BRCA1 CRADD
GO_GLUCOCORTICOID_METABOLIC_PROCESS	0.0416667	0.289369	0.300682	-0.507853	-1.54405	18	CACNA1H DGKQ ATP1A1 DKK3
GO_POSITIVE_REGULATION_OF_PEPTIDASE_ACTIVITY	0.0415012	0.289369	0.321776	0.246748	1.31206	167	AIM2 TANK ASPH FAS DLC1 TNFSF10 NLRC4 CASP1 BCL10 CYCS PICALM CR1 ARL6IP5 JAK2 PPARG PSMD14 BID PYCARD MAPK14 APAF1 CFLAR S100A9 HMGB1 HIP1 CLPX AKIRIN2 PSENEN IFT57 S100A8 NEK5 GPER1 REST PCOLCE2 PSME4 RPS27L NLRP12 VSIR RHOA ROCK2 NDUFA13 FIS1 ANP32B LYN UACA CASP8AP2 CRADD PSME2 MAP3K5 CARD8 WDR35 BAD PMAIP1 PSME3 PDCD2 MAPK3 SEMG1 RIPK2 CAV1 P2RX1 DAP SENP1 HSPE1 MBP
GO_REGULATION_OF_DNA_DEPENDENT_DNA_REPLICATION	0.0415512	0.289369	0.376039	0.334834	1.40775	52	NBN DSCC1 BCL6 ZMPSTE24 GMNN DACH1 TICRR E2F8 SENP2 PCNA FBXO5 RFC4 MSH3 TERF1 TIPIN RFC2 METTL4 DONSON E2F7 BRCA2 DBF4 CDC7
GO_REGULATION_OF_GLIOGENESIS	0.0417266	0.289369	0.266351	-0.308537	-1.35194	96	NOG NR1D1 SOX8 EPHA4 DAG1 SLC45A3 BIN1 DRD3 DAB1 SOX10 LTA TENM4 MTOR PRPF19 HDAC1 CLCF1 SKI NF2 SERPINE2 MDK SPINT1 ETV5 RELA IL6 CDH2 CSF1 LRP1 NOTCH1 RNF112 CNTN2 PRKCH F2 TREM2
GO_REGULATION_OF_HEXOKINASE_ACTIVITY	0.0417582	0.289369	0.332263	0.589879	1.57315	10	PFKFB2 RANBP2 GCKR DUSP12 BAD TIGAR
GO_ORGANELLE_INHERITANCE	0.0419426	0.289373	0.332263	0.51457	1.5483	14	CDK1 VCPIP1 PDCD10 YWHAZ MAPK1 VRK1
GO_REGULATION_OF_MRNA_METABOLIC_PROCESS	0.041882	0.289373	0.321776	0.2156	1.22889	313	C9orf78 DCP2 RBM7 FAM172A RBMXL1 PSMD6 PTBP3 PSMD13 WTAP PSMB6 EXOSC4 RNASEL PSMB3 CNOT8 JMJD6 PSMA2 FXR1 RC3H1 PSMD14 MAPK14 YTHDF3 YWHAZ SNW1 PSMC6 PAPOLA TRA2A PSMD12 PSMA1 PSMA4 ANGEL2 SRPK1 PSMA7 RIDA FASTKD3 RC3H2 PSMA3 PSMB1 PAIP1 PSMB7 PSMC2 CWC22 MAGOH TNPO1 LARP7 PSMD9 EXOSC3 ANP32A PSMA5 BARD1 NUP214 QKI PSMD10 PSMB4 ROCK1 CCNB1 PSMB9 CDC73 REST VIM PSME4 NUDT21 RBM3 PSMD5 DIS3 DYRK1A …
GO_VESICLE_CARGO_LOADING	0.0418502	0.289373	0.332263	0.442919	1.51497	21	RAB1A MIA2 PICALM SAR1A TMED2 INSIG1 SEC24A SEC13 TMED10
GO_BONE_DEVELOPMENT	0.0421348	0.289595	0.261664	-0.28877	-1.35465	156	TTC9 LTBP3 KAT2A DCHS1 MEGF8 CTC1 IHH DHRS3 GPR68 WNT1 COL27A1 NPR2 MIGA2 ASXL1 AXIN2 IFT172 TP53 SERPINH1 PLXNB1 AMER1 TMEM119 TEK CHAD ANXA6 RARG ENG SLC38A10 SKI BGLAP SCX TGFB3 P3H1 FAT4 GLG1 RPL13 TULP3 MATN1 LRP5L NAB2
GO_DNA_DEALKYLATION	0.0421585	0.289595	0.287857	-0.420886	-1.48782	33	ALKBH2 FTO GATA3 TRIM28 APEX1 ALKBH4 APOBEC3F APOBEC3D APOBEC3C
GO_POSITIVE_REGULATION_OF_CELL_PROJECTION_ORGANIZATION	0.0420792	0.289595	0.245042	-0.243848	-1.25117	327	CARMIL2 APBB1 CCR7 KAT2A PLXNA1 AGRN AMIGO1 DVL2 MEGF8 FBXO31 GPC2 ITGA3 EPHA4 CRTC1 DVL1 LTK DLG5 TRPV2 PLXNA3 PLXNA4 DDX56 ENTR1 ANAPC2 PACSIN1 RNF157 SEPTIN9 NDRG4 WNT1 NCKIPSD DAB2IP CDC42EP1 HTT CROCC CBFA2T2 SF3A2 C15orf62 ZMYND10 FN1 KDM1A PLXNA2 PLXNB1 KALRN MTOR NTRK2 GPM6A CUL7 PTK7 FYN ARHGEF7 AUTS2 STK25 HAP1 FEZ1 L1CAM ARHGAP35 TGFB3 FBXW8 EEF2K MDK CARMIL1 P3H1 WASHC1 CORO1B FSCN1 E…
GO_MULTICELLULAR_ORGANISM_GROWTH	0.0423729	0.290645	0.261664	-0.297229	-1.34956	125	KAT2A TNS2 CTC1 IHH ADARB1 FTO ERCC2 RAI1 SLC25A25 SPTBN2 SELENOM DRD3 TP53 PPP1R13L MTOR ERCC6 HEG1 BCL2 GAMT RARG APBA2 EZR BBS2 ATRN HSF1 SP2 TARBP2 LGMN CDK4 ATP8A2 MFSD2A APBA1 CACNA2D2 ETNK2 CSF1 PTCH1 AFG3L2
GO_NEGATIVE_REGULATION_OF_VASCULATURE_DEVELOPMENT	0.042796	0.293122	0.261664	-0.304168	-1.35032	106	ISM1 ADGRB1 ANGPT4 DNMT1 COL4A3 DAB2IP GTF2I TEK EFNA3 PDGFB NFATC1 HSPG2 ADAMTS1 YJEFN3 MMRN2 NFATC3 HGS TIE1 ANGPT2 ADGRB2 MAP2K5 ANGPTL7 PML MIR199A1 DLL4 MIR26A2 AMOT FOXJ2 EPN2 NAXE TBXA2R NOTCH1 CARD10 NFATC2
GO_NEGATIVE_REGULATION_OF_DENDRITIC_SPINE_DEVELOPMENT	0.0430108	0.293413	0.323471	0.559817	1.55859	11	PTEN FSTL4 ASAP1 HDAC2 UBE3A
GO_NEGATIVE_REGULATION_OF_GLUCOSE_IMPORT	0.0430108	0.293413	0.323471	0.558347	1.5545	11	GRB10 STXBP3 LEP SELENOS
GO_T_CELL_DIFFERENTIATION	0.0430248	0.293413	0.248911	-0.258064	-1.28002	233	CCR7 TCF7 KAT2A TESPA1 CARD11 RORC DTX1 DNAJA3 LEF1 IHH ITPKB LCK IL23A FOXP3 PATZ1 ABL1 AIRE BCL11B CD27 LY9 GATA3 WNT1 RSAD2 ZAP70 EGR3 SPN TP53 IL7R RHOH CD3E MTOR HLA-DOA CD83 GPR89B IL2RA BCL2 IL23R CCR6 NCAPH2 SOX12 METTL3 ITK CD4 PLA2G2D FZD7 MDK CD28 AP3D1 LMBR1L SART1 TNFRSF18 CRTAM SATB1 IL6 PRR7 DLL4 STK11 SMAD7 BTN2A2 CLPTM1 FOXJ1 CD74 TSC1 SOCS1 PRKCZ DROSHA RUNX3 SLAMF6 ZMIZ1 NFATC2…
GO_AXONAL_TRANSPORT	0.0434783	0.293794	0.376039	0.322788	1.38926	58	AP3B2 KIF1A AP3S1 BLOC1S6 ACTR10 ARL8B KIF1B BLOC1S1 KIF4A AP3S2 KIF5B RAB21 SPAST BLOC1S2 TRAK2 ARL8A OPA1 AP3M1 HIF1A SNAPIN BLOC1S5 BORCS5 AP3B1 SOD1 UCHL1 RAB27B NDEL1 DST
GO_CELLULAR_CARBOHYDRATE_BIOSYNTHETIC_PROCESS	0.0434783	0.293794	0.376039	0.305355	1.3696	69	GYG1 CSGALNACT2 HS2ST1 PGM2 PPP1R3B B3GALNT1 GSK3B PPP1CB CSGALNACT1 NDST3 B3GNT2 UGP2 B4GALT5 PPP1R3D EXT1 IMPA1 PGM2L1 GBE1 EPM2AIP1 IMPA2 IRS2 LEP B3GNT8 SELENOS
GO_CELLULAR_RESPONSE_TO_EXTRACELLULAR_STIMULUS	0.0435423	0.293794	0.321776	0.226041	1.24305	220	FAS GABARAPL2 SH3GLB1 NAMPT RALB PCSK9 DNAJC15 AIF1 CPEB4 RRAGD LCN2 WIPI1 GDAP1 RRAGC MAP1LC3B PRKAG1 PIK3C3 SRD5A1 HIGD1A BMT2 PPARG UPP1 FNIP1 SNW1 BHLHA15 MAPK8 SLC38A2 BRIP1 MAPK1 GLRX2 RRAGB ATG5 GAS6 PRKAA1 KANK2 NFE2L2 GABARAPL1 SESN2 MAX GABARAP LAMP2 NUDT15 DNM1L MTMR3 MIOS USP33 EIF2S1 ASGR1 SKP2 LEP MDM2 LRRK2
GO_MITOTIC_CYTOKINESIS	0.0432277	0.293794	0.376039	0.300877	1.35692	70	CHMP1B CEP55 ARL3 ANLN KIF23 APC CHMP2B JTB KIF4A SPAST ECT2 CHMP5 SNX18 CHMP3 MITD1 ROCK1 CHMP4C PRC1 VPS4B CENPA RHOA TRIM36 STMN1 ROCK2 STAMBP CHMP2A
GO_NEGATIVE_REGULATION_OF_VIRAL_LIFE_CYCLE	0.0434783	0.293794	0.266351	-0.338755	-1.42424	74	MX1 ILF3 MORC2 MID2 ISG15 TRIM28 RSAD2 OAS3 OAS2 TRIM32 TRIM35 OAS1 PARP10 IFIT1 SHFL BTBD17 MPHOSPH8 TRIM26 APOBEC3F APOBEC3D PML PRKN APOBEC3C CCL8 TRIM11
GO_POSITIVE_REGULATION_OF_EXTRINSIC_APOPTOTIC_SIGNALING_PATHWAY_VIA_DEATH_DOMAIN_RECEPTORS	0.043578	0.293794	0.332263	0.540173	1.56899	13	SKIL TRPS1 PTEN STK3 TIMP3 PMAIP1 STK4
GO_REGULATION_OF_POSITIVE_CHEMOTAXIS	0.0434783	0.293794	0.294067	-0.499767	-1.51946	18	SMAD3 VEGFB CCR4 IL16 AGER ANGPT2 S1PR1
GO_RNA_POLYMERASE_II_PREINITIATION_COMPLEX_ASSEMBLY	0.043578	0.293794	0.332263	0.437438	1.55357	24	TAF12 DR1 CREB1 PSMC6 GTF2A2 TAF7 PSMC2 GTF2B HMGB1 TAF11
GO_LYMPH_VESSEL_MORPHOGENESIS	0.0437158	0.293885	0.294067	-0.549969	-1.55938	14	PKD1 FLT4 ACVR2B
GO_REGULATION_OF_HIPPO_SIGNALING	0.0437158	0.293885	0.294067	-0.549683	-1.55857	14	NEK8 WWC1 DLG5 NF2 VGLL4 LIMD1 WTIP
GO_NEGATIVE_REGULATION_OF_SIGNALING_RECEPTOR_ACTIVITY	0.0439276	0.294661	0.352171	0.381194	1.49124	38	CLEC12B VPS25 PCSK9 TSG101 MTRNR2L12 PTEN SNX6 MTRNR2L1 WFIKKN2 MTRNR2L4 MTRNR2L6 SOCS4 MTRNR2L8 SOCS5 MTRNR2L10 LRPAP1
GO_REGULATION_OF_T_HELPER_1_CELL_DIFFERENTIATION	0.043956	0.294661	0.323471	0.583702	1.55667	10	ANXA1 SOCS5 JAK3 RIPK2 IL4R IL27
GO_REGULATION_OF_CYTOKINESIS	0.0442478	0.294944	0.376039	0.297082	1.36752	76	CDC42 SH3GLB1 RAB11A CDC6 KIF23 PIK3C3 CALM2 CCP110 SPAST ECT2 CUL3 KLHL9 E2F8 AHCTF1 KIF14 CETN2 PLK4 AURKB PRPF40A CHMP4C PKN2 PRC1 RHOA CALM1 E2F7 AURKA BRCA2 KIF13A KIF20A
GO_REGULATION_OF_LIPID_KINASE_ACTIVITY	0.0442073	0.294944	0.266351	-0.358219	-1.43104	59	CCR7 CD19 SOCS7 PIK3IP1 WDR81 DAB2IP EEF1A2 AMBRA1 TEK DGKZ CISH PDGFB VAV2 WDR91 IRS1 PTK2 WASHC1 SLA2 CD81 SOCS1 FGFR3 PDGFRA RUBCN F2 SRC
GO_SKIN_EPIDERMIS_DEVELOPMENT	0.0442073	0.294944	0.266351	-0.359741	-1.43712	59	WNT10A LAMA5 NUMA1 CELSR1 EDAR TMEM79 ERCC2 KDF1 EDA NOM1 HDAC1 BCL2 LDB2 CDH3 SAV1 DLL1 DNASE1L2 DKK4 RELA NSDHL WNT10B NOTCH1
GO_T_CELL_MIGRATION	0.04414	0.294944	0.266351	-0.359915	-1.43743	58	IL27RA GPR15 ITGB7 AIRE CCL2 CXCR3 ZAP70 SPN XCL1 ECM1 MYO1G CD200 TMEM102 CCR6
GO_MIDBODY_ABSCISSION	0.0444444	0.295006	0.323471	0.488048	1.55647	17	CHMP1B CEP55 CHMP2B CHMP5 CHMP3 MITD1 CHMP4C VPS4B CHMP2A KIF20A
GO_NEGATIVE_REGULATION_OF_PEPTIDYL_SERINE_PHOSPHORYLATION	0.0443925	0.295006	0.332263	0.434334	1.5567	25	HGF GGNBP2 GADD45A PTEN RASSF2 PDE4D MLXIPL NCK1 PAQR3 CAV1
GO_REGULATION_OF_PROTEIN_EXIT_FROM_ENDOPLASMIC_RETICULUM	0.0443925	0.295006	0.332263	0.435951	1.5625	25	SAR1B YOD1 TMEM30A UBE2J1 DERL2 SAR1A ERLEC1 INSIG1
GO_CELLULAR_CARBOHYDRATE_METABOLIC_PROCESS	0.0445171	0.295074	0.321776	0.216592	1.21996	246	PFKFB2 GYG1 PFKFB3 COQ2 CSGALNACT2 HS2ST1 PGM2 GK PPP1R3B ERFE PTPN2 B3GALNT1 GSK3B PPP1CB PTEN ZMPSTE24 SDHAF3 IDNK CSGALNACT1 NDST3 B3GNT2 RB1CC1 NUPR1 UGP2 B4GALT5 RANBP2 ARPP19 PPP1R3D EXT1 RPE IMPA1 KAT2B PYGL PGM2L1 HK3 PPP4R3B GBE1 GCKR SESN2 COQ3 P2RY1 SYNJ1 PPP1CC PLEK EPM2AIP1 IMPA2 PFKFB4 GPER1 BPNT1 PLA2G4A BRAF RUBCNL MGAM PDK3 IRS2 LEP IDH1 DUSP12 B3GNT8 SELENOS LEPR AOAH PPP1R2
GO_CELLULAR_RESPONSE_TO_REACTIVE_OXYGEN_SPECIES	0.0445974	0.295192	0.321776	0.259058	1.33711	141	ARG1 CDK1 HGF LCN2 SOD2 CHUK CRK ANXA1 PDCD10 PRDX3 EZH2 ZNF277 CYP1B1 PRDX1 PARK7 CD36 ECT2 MAPK8 IL18RAP SIRPA CCNA2 PCNA MAPK1 TXN GLRX2 PYCR1 CFLAR OSER1 PRKAA1 DHFR CAMKK2 MMP9 IL10 NFE2L2 GCH1 AQP1
GO_REGULATION_OF_SYNAPTIC_PLASTICITY	0.0448179	0.295823	0.252961	-0.290765	-1.34941	144	PPFIA3 SYNGAP1 KAT2A LZTS1 ADGRB1 SYNPO RIMS3 EPHA4 CRTC1 SORCS3 GIPC1 ANAPC2 ABL1 RASGRF1 MPP2 EPHB2 ITPR3 PRRT2 NCDN NEUROD2 IGSF11 NTRK2 NSMF STXBP1 CYP46A1 AGER SERPINE2 PICK1
GO_T_CELL_TOLERANCE_INDUCTION	0.0448029	0.295823	0.287857	-0.570802	-1.55053	12	FOXP3 AIRE CD3E IL2RA
GO_LEUKOCYTE_MEDIATED_CYTOTOXICITY	0.045019	0.296736	0.321776	0.283445	1.36807	99	ARG1 IL21 CLEC12B TYROBP CEACAM1 CRK RAB27A HPRT1 B2M VAMP7 PRDX1 IL18 CXCL6 IL18RAP STX7 F2RL1 AP1G1 PPP3CB MR1 TUSC2 LEP CD226 ITGAM CEBPG LYST PTPRC CTSG HAVCR2 CTSC STXBP2 NECTIN2 SLAMF7 TSTA3 FADD ARRB2 STAT5B ULBP2 HLA-E
GO_MUSCLE_STRUCTURE_DEVELOPMENT	0.0455607	0.297516	0.227987	-0.231635	-1.22595	490	POU6F1 OBSCN IGFBP3 SPEG KAT2A NOG TMEM204 CXCL14 SEMA4C FLNB IGSF8 CACNA1H PPARD SOX8 ID3 LAMA5 ADGRB1 PAX5 DNMT1 DISP1 LEF1 PI16 ADARB1 DAG1 JAM2 ABL1 SMAD3 FOXK1 WNT1 BCL9L LARGE1 BIN1 GLI1 LUC7L TCAP EGR3 KDM1A DSP TRIM32 SMTNL1 PTBP1 GTF3C5 TNNC1 FLT3LG MRTFB MTOR ZNF609 HINFP DMPK TMEM119 HEG1 BCL2 PDGFB NFATC1 ENG EEF2 SKI SFMBT1 UNC45A BCL9 HEY1 PLD3 LAMA2 MYH10 MYH11 SUPT6H SMYD3 SCX SAV…
GO_POSITIVE_REGULATION_OF_CALCIUM_ION_IMPORT	0.0455373	0.297516	0.287857	-0.545765	-1.54746	14	TRPV2 CCL2 UCN SPHK2 PDGFB ATP2A1 CASK RAMP3
GO_POSITIVE_REGULATION_OF_GTPASE_ACTIVITY	0.0456182	0.297516	0.231127	-0.241374	-1.2518	353	CCR7 SYNGAP1 ALS2CL AGRN EPHA1 DVL2 PLEKHG4 RABEP2 SCRIB RANGAP1 ARHGAP8 TBC1D24 RASGRP2 SIPA1L3 AGFG2 SGSM2 RASGRF1 CCL2 TBCD ACAP3 ARHGAP23 RASA3 RGPD8 ARHGAP45 DAB2IP ARHGEF1 RASAL3 LLGL1 SGSM3 BCAR3 TBC1D9B TBC1D16 DOCK10 GNB5 XCL1 SNX9 GIT1 PGAM5 ARHGEF19 PLXNB1 DEPDC5 KALRN AGAP1 TSC2 ARHGAP17 ARFGAP1 CHN2 ARHGEF7 TBC1D3E ARHGAP33 ARHGEF5 ARHGAP4 ARHGAP39 DOCK9 CD40 TBC1D10A TBC1D10C RANBP3…
GO_POSITIVE_REGULATION_OF_PEPTIDYL_LYSINE_ACETYLATION	0.0452962	0.297516	0.282013	-0.446907	-1.52535	28	KAT2A FOXP3 GATA3 SPHK2 AUTS2 PIWIL2 RUVBL2 SMARCB1 PIH1D1 RPS6KA4
GO_PROTEIN_LOCALIZATION_TO_AXON	0.0457038	0.297516	0.287857	-0.611114	-1.56201	10	CNTNAP1 MAL TRIM46 CNTNAP2
GO_REGULATION_OF_VACUOLE_ORGANIZATION	0.0453333	0.297516	0.352171	0.350793	1.42912	44	SH3GLB1 RALB SCFD1 C9orf72 RAB5A NUPR1 TBC1D14 IFT20 FEZ2 PHF23 MTMR3 PIKFYVE RAB3GAP2 LRRK2
GO_RESPONSE_TO_EXTRACELLULAR_STIMULUS	0.0456841	0.297516	0.321776	0.20418	1.20396	408	ARG1 FAS GABARAPL2 CHSY1 SH3GLB1 NAMPT RALB PCSK9 ALDH1A2 DNAJC15 AIF1 CPEB4 RMI1 RRAGD ACSL4 LCN2 WIPI1 BCL10 GDAP1 RRAGC MAP1LC3B PRKAG1 PIK3C3 PTEN TSPO SRD5A1 HIGD1A BMT2 PPARG UPP1 GDF15 FNIP1 MBD2 GCLM TYMS CAT SNW1 BHLHA15 APAF1 MAPK8 OMA1 TBL1XR1 ACSL1 SLC38A2 ENSA BRIP1 TGFBR2 HAT1 LDHA MAPK1 GNPAT GLRX2 MKKS RRAGB CYBA ATG5 GAS6 PRKAA1 SSTR2 DAD1 GCLC KANK2 ADM NFE2L2 GABARAPL1 KYNU SES…
GO_RIBONUCLEOSIDE_TRIPHOSPHATE_METABOLIC_PROCESS	0.0455927	0.297516	0.376039	0.29597	1.36394	78	RHOQ GNAI3 AK9 ATP5PB ATP5F1E ATPSCKMT ATP5PD ATP5F1C ATP5MGL MFN1 ATP5PF ATP5PO ATP5MG NME6 ATP5F1EP2 ATP5MC3 OPA1 COX5B RHOA LRRK2 ATP5MF NUDT2 AK3 AMPD3 ATP5ME VPS9D1 NME7 ATP5F1B
GO_SECRETORY_GRANULE_ORGANIZATION	0.0456731	0.297516	0.332263	0.39715	1.49972	30	SRGN KNL1 BLOC1S1 AGFG1 CREB1 BLOC1S2 TMF1 TBPL1 RFX2 LYST AP3B1 SNX19 NECTIN2 MFSD14A RAB38 DTNBP1 PAFAH1B1
GO_CYTOSKELETON_DEPENDENT_CYTOKINESIS	0.0462135	0.299782	0.321776	0.28099	1.34394	92	CHMP1B CEP55 ARL3 ANLN KIF23 APC CHMP2B ACTR3 BIN3 JTB KIF4A SPAST SEPTIN7 ECT2 CHMP5 SNX18 CHMP3 MITD1 SPIRE1 ACTR2 ROCK1 AURKB CHMP4C PRC1 VPS4B CENPA RHOA TRIM36 STMN1 ROCK2
GO_NEUTROPHIL_EXTRAVASATION	0.0463576	0.299782	0.315325	0.505228	1.52019	14	CD177 JAML FUT7 PIK3CG IL1R1 PRTN3 RIPOR2
GO_RESPONSE_TO_CARBOHYDRATE	0.0464325	0.299782	0.321776	0.234311	1.27044	184	PFKFB2 MAP2K6 RAP1A NAMPT SELENOT RMI1 KLF7 GJB6 PTEN RAP1B LGALS1 RAB11FIP2 MPC2 PIK3CA GCLM ENY2 KIF5B CAT ENSA TGFBR2 LDHA CYBA CDKN1B PPP3CB SRI SMAD2 GAS6 TCF7L2 PRKAA1 RAC1 GPR27 GCLC GCKR MLXIPL SESN2 MAP2K4 GPER1 CASP3 OPA1 PDK3 EIF2B3 IRS2 CCDC186 LEP RHOA SELENOS TRA2B HIF1A FIS1 LYN PIM3 ZBTB20 PPP3CA PTPRN2
GO_SKELETAL_SYSTEM_MORPHOGENESIS	0.0464135	0.299782	0.248911	-0.287214	-1.34139	151	LTBP3 NOG WNT7A PKD1 MEGF8 IFT140 THRA PAX5 IHH DHRS3 NLE1 SMAD3 COL27A1 AXIN2 MTHFD1 SERPINH1 WDR19 TMEM119 TEK CHAD CCN2 ANXA6 ACVR2B RARG SKI BMP1 SCX TGFB3 DSCAML1 FMN1 GLG1 TULP3 MATN1 GSC LRP5L NAB2
GO_SPINDLE_ASSEMBLY	0.0462815	0.299782	0.321776	0.261419	1.28116	110	BIRC5 RAB11A CENPW CHMP1B KIF23 ASPM KIF11 CHMP2B MZT1 NEK7 KIF4A CHMP5 CEP97 SENP6 HAUS4 NEK2 TPX2 CCDC69 FBXO5 AURKB CHMP4C PRC1 VPS4B STAG1 STAG2 GPSM2 DRG1 HAUS2 RHOA MAPRE1 KIFC1 MYBL2 HAUS1 CHMP2A BCCIP HAUS3 AURKA ZNF207 CEP63 ABRAXAS2
GO_UROGENITAL_SYSTEM_DEVELOPMENT	0.046332	0.299782	0.237794	-0.253093	-1.26494	247	NOG PKD1 DCHS1 WFS1 TNS2 PCSK5 SOX8 ID3 ITGA3 LAMA5 MAGED1 EPHA4 LAMB2 DLG5 KLHL3 COL4A3 LZTS2 NLE1 MMP17 MYC SMAD3 WDR77 GATA3 PYGO2 EPHB2 WNT1 ACE GLI1 KLF15 GDF11 ASXL1 FKBP4 MYO1E AMER1 TEK AKR1B1 NUP160 BCL2 ACVR2B PDGFB RARG ADAMTS16 GATA2 NUP85 MTSS1 ADAMTS1 DLL1 FAT4 FMN1 ALOX15B ANGPT2 PRLR
GO_ARGININE_METABOLIC_PROCESS	0.0467706	0.30025	0.315325	0.498037	1.5487	16	ARG1 ART4 DDAH2 OAT ATP2B4 ASS1
GO_CELLULAR_MONOVALENT_INORGANIC_CATION_HOMEOSTASIS	0.0467961	0.30025	0.321776	0.27326	1.32453	97	KCNMA1 CXorf21 KCNJ2 ATP6V1C1 ATP6V1D ATP6V0E1 ATP6V1E1 TMEM165 ATP1A4 PPT1 TMEM199 MAPK1 RAB20 ATP6AP2 ATP6V0B CHP1 ATP6V1G1 RAB7A ROGDI ATP6V1A ATP6V1B2 LACC1 LRRK2 SLC9A4 SNAPIN MAFG CLN5 ATP6V0D1 CLIC4
GO_COLLAGEN_BIOSYNTHETIC_PROCESS	0.0467742	0.30025	0.266351	-0.40092	-1.48758	39	PPARD COL5A1 IHH P3H4 UCN SERPINH1 CIITA CCN2 TRAM2 ENG P3H3 SCX TGFB3
GO_GOLGI_ORGANIZATION	0.0466503	0.30025	0.321776	0.258471	1.33317	135	CDK1 CDC42 VTI1A RAB1A RAB33B UBXN2B VCPIP1 ATP8B4 RAB2A LMAN2 BLZF1 PDCD10 TMED2 TMED5 TMED7 YWHAZ BHLHA15 MAPK1 ATL3 PI4K2B GOLPH3 NSFL1C ARL1 VMP1 LYSMD3 VAMP4 COG3 TRAPPC8 VRK1 TMED10 GOLGA5 TMED9 USO1 DYM LRRK2 CAMSAP3 ARFGEF1 HACE1 FHDC1 STX16 HIKESHI GOLGA8O STX6
GO_POSITIVE_REGULATION_OF_CALCIUM_MEDIATED_SIGNALING	0.0468227	0.30025	0.271289	-0.414454	-1.48148	34	GSTM2 P2RX5 ZAP70 HTT PTBP1 NEUROD2 CD3E CHERP HAP1 CD4 P2RY6
GO_POSITIVE_REGULATION_OF_MAP_KINASE_ACTIVITY	0.0469954	0.300949	0.321776	0.2237	1.23873	226	MAP2K6 S100A12 PDGFC CDK1 HGF TLR6 TLR4 MAP3K13 PROK2 GADD45A LAMTOR3 ADAM9 KRAS TGFBR1 TAB3 NRG1 MAP3K2 CRK PDCD10 TAOK1 JAK2 SPAG9 EZH2 ZEB2 MAP3K8 PBK GDF15 MAPK14 FGF2 TRAF6 MAPK1 TGFA FPR1 PRKAA1 MAP3K7 TAB2 PIK3CG UBE2N TENM1 MAP2K4 MAP3K1 BRAF ITGA1 PAK1 PIK3CB MAP3K20
GO_CALCIUM_ION_REGULATED_EXOCYTOSIS_OF_NEUROTRANSMITTER	0.047532	0.30193	0.282013	-0.606858	-1.55113	10	RIMS3 STXBP1 ATP2A2 STX1B
GO_CHROMOSOME_ORGANIZATION_INVOLVED_IN_MEIOTIC_CELL_CYCLE	0.047486	0.30193	0.352171	0.327621	1.39982	55	UBE2B BUB1 SMC4 SYCP2 AGO4 HORMAD1 BUB1B BRIP1 TRIP13 SGO2 MSH4 RAD21 SYCE3 RAD51C TERF1 DMC1 MRE11 CCNE2 TEX12 RNF212B SMC2 CCNE1 ATRX NDC1 SGO1 NCAPH
GO_COLLECTING_DUCT_DEVELOPMENT	0.047532	0.30193	0.282013	-0.607663	-1.55319	10	PKD1 DLG5 AKR1B1 PTCH1 NOTCH1
GO_LEUKOCYTE_PROLIFERATION	0.0472542	0.30193	0.234393	-0.250176	-1.26096	264	TNFRSF13C CD22 CARD11 IMPDH2 CR2 CD79A BLK CD19 CD40LG IL27RA SCRIB DNAJA3 ICOSLG LEF1 IHH DLG5 TMIGD2 IL23A FOXP3 ABL1 MAD1L1 ACE MS4A1 ZAP70 RASAL3 PKN1 FCRL3 SPN TP53 XCL1 CD180 IL7R FLT3LG CD3E PAWR CD6 IL2RA ZNF335 BCL2 IL23R FYN CLCF1 TICAM1 IGFBP2 CD40 AGER TNFRSF4 CD4 CCDC88B PLA2G2D IKZF3 CD28 PTK2 PRKCQ HHLA2 CD209 RPS3 CTPS1 LMBR1L
GO_NEGATIVE_REGULATION_OF_FATTY_ACID_BIOSYNTHETIC_PROCESS	0.0473118	0.30193	0.30775	0.551349	1.53501	11	ERLIN1 CEACAM1 INSIG1 INSIG2 ERLIN2 BRCA1 PIBF1
GO_POSITIVE_REGULATION_OF_T_CELL_DIFFERENTIATION_IN_THYMUS	0.047532	0.30193	0.282013	-0.60973	-1.55847	10	TESPA1 IHH FOXP3 EGR3 IL7R
GO_NEGATIVE_REGULATION_OF_INNATE_IMMUNE_RESPONSE	0.047619	0.302077	0.352171	0.328348	1.39065	53	ARG1 IRAK3 CLEC12B NMI PTPN2 CR1 CEACAM1 CRK PPARG YTHDF3
GO_POSITIVE_REGULATION_OF_INTRACELLULAR_TRANSPORT	0.0477107	0.302253	0.321776	0.227686	1.2506	208	STOM CDK1 CDC42 LEPROT SH3GLB1 SAR1B TMEM30A CDK5 RHOU ITGB1BP1 HYAL2 UBE2D3 GSK3B NEDD4 MFF SAR1A PDCD10 JAK2 BID MAPK14 KIF5B RAB21 YWHAZ ECT2 MAPK8 PPM1A MAPK1 RBM27 FBXW7 ZDHHC2 GAS6 CHP1 TCF7L2 GTSE1 PRKAA1 ZFAND1 RIOK2 PPP3R1 TENM1 UBL5 SCP2 PAK1 EDEM2 NPEPPS SORL1 LEP MDM2 IFNG RDX C2CD5 YWHAH ITGAM FIS1 GLI3 ANP32B E2F1 CDH1
GO_CELLULAR_RESPONSE_TO_IRON_ION	0.0483516	0.303286	0.30775	0.578724	1.5434	10	SLC40A1 B2M CCNB1 ATP7A NFYA
GO_NEUROMUSCULAR_PROCESS	0.0482655	0.303286	0.252961	-0.331826	-1.3957	75	DVL1 NLGN2 ADARB1 CNTNAP1 ABL1 KCNAB2 RAC3 UCN PRRT2 DRD3 OPA3 NPAS1 MYH10 BCR GLRA1 ATP8A2 HERC1 PRKN DCTN1 NEFL BACE1 TMEM150C MYCBP2 FXN TIFAB DLG4 BLOC1S4 SLC6A3 RBFOX2 GIGYF2 CHD8
GO_NEUROTRANSMITTER_RECEPTOR_TRANSPORT	0.0483871	0.303286	0.261664	-0.393145	-1.47385	42	DNM1 MX1 DRD4 SCRIB CLSTN1 KIF5C CALY DRD3 GSG1L CPLX1 AP3D1 ARHGAP44 SNAP47 STX1B MX2 HPCA CACNG4 EFNB2 KIF5A GRIPAP1 CACNG8
GO_NEUTROPHIL_MEDIATED_CYTOTOXICITY	0.0483516	0.303286	0.30775	0.579373	1.54513	10	ARG1 CXCL6 F2RL1 TUSC2 CTSG
GO_POSITIVE_REGULATION_OF_EPITHELIAL_CELL_MIGRATION	0.0483642	0.303286	0.245042	-0.293504	-1.32769	123	ADGRA2 WNT7A FLT4 PLCG1 ITGA3 ANGPT4 ABL1 HDAC6 GATA3 SASH1 NOS3 HSPB1 FUT1 MTOR PRKCE TEK CCR6 PDGFB PRKCA GATA2 EPB41L5 ETS1 CD40 GPI ZNF580 AKT3 MAPRE2 LGMN HBEGF MIR199A1 RAB25
GO_POSITIVE_REGULATION_OF_JUN_KINASE_ACTIVITY	0.0479876	0.303286	0.257206	-0.344864	-1.40759	66	DVL2 CD40LG EPHA4 MAP3K4 MAP3K9 MAP4K1 MAP3K12 MAP3K10 SASH1 DAB2IP PKN1 TNFRSF11A TRAF2 ERCC6 ARHGEF5 AGER MAP4K2 MAPK8IP3 RPS3
GO_POSITIVE_REGULATION_OF_SYNAPTIC_TRANSMISSION	0.048227	0.303286	0.245042	-0.291919	-1.32926	127	WNT7A DRD4 RIMS3 CLSTN1 EPHA4 CRTC1 DVL1 NLGN2 ABL1 CCL2 MPP2 IGSF9B EPHB2 STX1A CACNB3 ITPR3 PRRT2 IGSF11 PRKCE NTRK2 STXBP1 CYP46A1 HAP1 LAMA2 AGER SERPINE2 CACNB2 BAIAP3 NMU SNAP47 APOE LGMN NETO1 STX1B CRHR2
GO_REGULATION_OF_CELLULAR_PH	0.0482998	0.303286	0.321776	0.287739	1.35753	85	CXorf21 ATP6V1C1 ATP6V1D ATP6V0E1 ATP6V1E1 TMEM165 ATP1A4 PPT1 TMEM199 MAPK1 RAB20 ATP6AP2 ATP6V0B CHP1 ATP6V1G1 RAB7A ROGDI ATP6V1A ATP6V1B2 LACC1 LRRK2 SLC9A4 SNAPIN MAFG CLN5 ATP6V0D1 CLIC4 DMXL2 ATP5F1B MAPK3 SLC4A1 CA2 UBE3A DMXL1 RAB38 CLCN3
GO_RESPONSE_TO_ANTIBIOTIC	0.048896	0.30607	0.321776	0.349782	1.43274	45	SLC1A3 CYB5R4 HYAL2 SRD5A1 JAK2 EZH2 HSP90AA1 CDKN1B ACTR2 RSRC1 PLA2G4A CASP3 PPP2CB ALPL MDM2 ATP7A ID1 SOD1
GO_AUTOPHAGOSOME_MATURATION	0.0497382	0.306883	0.332263	0.362723	1.42758	39	GABARAPL2 TSG101 MAP1LC3B SNX14 CHMP3 PHF23 CALCOCO2 GABARAPL1 GABARAP LAMP2 RUBCNL UBQLN1 EPG5 SNAPIN
GO_CELLULAR_CARBOHYDRATE_CATABOLIC_PROCESS	0.0497382	0.306883	0.332263	0.367231	1.44533	39	PGM2 GK PPP1R3B PPP1CB IDNK RB1CC1 PPP1R3D PYGL PGM2L1 MGAM AOAH PGD CALM1 PHKB SCARB2 GPD2 PHKA1 TIGAR GK5
GO_COTRANSLATIONAL_PROTEIN_TARGETING_TO_MEMBRANE	0.0497076	0.306883	0.245042	-0.303708	-1.3326	101	RPS28 TRAM2 RPL18A RPL8 RPL7A RN7SL1 RPL28 RPL36 RPS15 RPL10 RPL29 RPLP2 RPL10A RPS5 RPL14 RPL18 RPS3 RPL19 RPS19 RPS16 SRP68 RPL13 RPLP1 RPSA RPS2 RPL13A RPS12 SEC61A1 RPS15A RPS26 RPL3 RPS17 RPL23A RPLP0 RPS3A RPS18 RPL32 RPS4X RPL38 RPS21 RPS10 RPL41 RPS8 RPL37A SRPRA RPS6 RPL4 RPS27A RPL5 RPL9 RPL22 RPS14 SEC61A2 RPS9 RPS20 RPS11 RPL27A RPL12
GO_EXECUTION_PHASE_OF_APOPTOSIS	0.0498534	0.306883	0.352171	0.299135	1.36364	73	DLC1 CASP7 CASP1 TOP2A MTRNR2L12 TAOK1 CASP4 MTRNR2L1 NMNAT1 APAF1 HMGB2 CFLAR HMGB1 MTRNR2L4 MTRNR2L6 DICER1 MTRNR2L8 GPER1 DNM1L CASP3 KPNA1 MTRNR2L10 FZD3
GO_IRON_ION_TRANSPORT	0.05	0.306883	0.341793	0.303453	1.35909	67	LCN2 ATP6V1C1 ATP6V1D ATP6V0E1 ATP6V1E1 MMGT1 SLC40A1 B2M TFRC IREB2 ATP6V0B ATP6V1G1 ATP6V1A ISCU ATP6V1B2 IFNG ATP7A ATP6V0D1 C1orf194 LMTK2 FLVCR2 LTF FLVCR1 PGRMC2 SLC25A37 NECTIN1 SLC39A8 SLC25A28 SLC11A1 HEPH SFXN1 ATP6V1H CP HEPHL1 ABCB7
GO_MESENCHYMAL_CELL_DIFFERENTIATION	0.0498615	0.306883	0.237794	-0.275767	-1.30311	166	WNT10A NOG SEMA4C SOX8 TCOF1 LAMA5 SEMA3B LEF1 DLG5 DAG1 SMAD3 GATA3 BCL9L TRIM28 DAB2IP FN1 AXIN2 SOX10 SEMA4F SEMA4G NRTN MTOR WNT16 AMER1 NOLC1 PHLDB1 CUL7 SEMA6C BCL2 ANXA6 ENG HEY1 EPB41L5 TGFB3 MDK
GO_MRNA_TRANSCRIPTION_BY_RNA_POLYMERASE_II	0.0493601	0.306883	0.276501	-0.603456	-1.54243	10	SREBF1 FLNA SUPT6H
GO_MULTICELLULAR_ORGANISMAL_MOVEMENT	0.05	0.306883	0.257206	-0.389545	-1.46188	43	GSTM2 CCDC78 TCAP DRD3 TNNC1 MTOR SCN4A DMPK EEF2 ITPR1 ATP2A2 DMD TNNT3 ATP2A1 ATP8A2 TNNT1 MYH3 ACTN3 MAP1A
GO_NEGATIVE_REGULATION_OF_PEPTIDE_SECRETION	0.0497076	0.306883	0.245042	-0.315627	-1.34638	84	CD22 BMP8A DRD4 IL27RA FOXP3 RAB11FIP3 SREBF1 RSAD2 PFKL FN1 DRD3 KALRN CD200 IRS1 TNFRSF4 HADH CHGA APOE PRKN MIR199A1 ADTRP BTN2A2 CD74 CCN3 ZC3H12A FFAR4 FCGR2B SIRT4 NR1H3
GO_NEGATIVE_REGULATION_OF_PHOSPHATIDYLINOSITOL_3_KINASE_SIGNALING	0.04947	0.306883	0.271289	-0.557487	-1.56076	13	PIK3IP1 INPP5E DAB2IP NOP53 NLRC3 TSC2 SERPINE2 BTN2A2 SLC9A3R1
GO_NEURAL_TUBE_PATTERNING	0.0499139	0.306883	0.266351	-0.431462	-1.49056	29	IFT140 KDM2B IFT122 WNT1 WDR19 SUFU TULP3 MKS1 GSC PTCH1 TCTN1
GO_NOTCH_SIGNALING_PATHWAY	0.0492264	0.306883	0.24134	-0.286288	-1.33707	151	PRAG1 WWC1 DTX1 FCER2 ANGPT4 NLE1 MYC TSPAN15 WNT1 NOS3 LLGL1 CBFA2T2 DLK2 IFT172 SREBF2 IL2RA DTX3 ELF3 METTL3 GATA2 HEY1 GDPD5 SLC35C1 YJEFN3 MDK DLL1 RITA1 FAT4 ARRDC1 RPS19 POFUT1 SLC35C2 SORBS2 DLL4 ZBTB7A TSPEAR PLXND1 LLGL2 CCN3 EPN2 BEND6 NOTCH1 CREBBP ZMIZ1 SPEN PERP RFNG YTHDF2 SRC MMP14 HEYL PSEN2 DTX2
GO_PHAGOCYTOSIS	0.0499579	0.306883	0.321776	0.211601	1.22083	339	ANXA3 RAP1A ARPC5 CDC42 TLR4 AIF1 FCER1G SNX3 RAB31 ATG3 ARPC3 ARPC2 PIP4P2 TYROBP PTEN FCGR1A LMAN2 CRK ACTR3 ANXA1 C1orf43 RAB27A JMJD6 RAB5A PPARG ABI1 RAB11FIP2 VAMP7 PIK3CA IGLL1 PYCARD CD36 DOCK1 TLR2 CD302 ARPC4 F2RL1 FGR SIRPA HSP90AA1 MAPK1 RAB20 ARPC1A CYBA SIRPB1 HMGB1 ATG5 GAS6 CD300LF FCGR2A IGHA2 RAC1 IGKV1D-39 ITGAV MYO10 BRK1 LIMK1 ACTR2 FCN2 IGLV2-14 RAB14 IGLC2 RAB7A TUSC2 KIAA1…
GO_REGULATION_OF_CELL_DIVISION	0.049348	0.306883	0.321776	0.255066	1.31667	136	PDGFC OSM CDC42 SH3GLB1 ITGB1BP1 RAB11A CDC6 KIF23 ASPM PIK3C3 EVI2B CALM2 CCP110 GAREM1 CAT SPAST ECT2 FGF2 CUL3 KLHL9 E2F8 AHCTF1 KIF14 PPBP CETN2 TGFA PLK4 AURKB PRPF40A CHMP4C PKN2 PRC1
GO_TRANSCRIPTION_BY_RNA_POLYMERASE_I	0.0498442	0.306883	0.252961	-0.347958	-1.40349	63	TCOF1 TAF1C POLR1A ERCC2 POLR1B SMARCA4 UBTF NOP53 HEATR1 MTOR ERCC6 FLNA DHX33 SMARCB1 POLR1C ERCC3 PIH1D1 NCL POLR2H RRN3P1 PHF8 RRN3P2 GTF2H4
GO_PROTEIN_TARGETING	0.0501795	0.307585	0.321776	0.199501	1.17667	419	ZDHHC19 PECR STOM LEPROT SH3GLB1 RN7SL3 CDK5 RHOU SEC62 DNAJC15 VTI1A ITGB1BP1 ZDHHC20 PARL SSR3 ATG3 UBE2D1 GDAP1 UBE2D3 BNIP3L ACOX2 SORT1 TSPO NEDD4 SNX16 ZFYVE16 MFF PEX5L SEC61B SSR1 RAB8B RAB27A SGTB TIMM23 ZFAND6 UBE2D2 VAMP7 SPCS3 DDO BID SPCS1 PEX19 SDCBP TRAM1 YWHAZ CAT GET1 ARL6IP1 PEX13 HSP90AA1 PEX2 GNPAT NCOA4 ACOX1 SEC61G KCNE1 ZDHHC3 TIMM17A FBXW7 ZDHHC2 TRAK2 SRP19 SRP9 CHP1 PRKA…
GO_KERATINOCYTE_DEVELOPMENT	0.0502793	0.307798	0.276501	-0.580008	-1.52192	11	FLNB BCL11B KDF1 SFN DNASE1L2 KRT2
GO_EYE_PHOTORECEPTOR_CELL_DIFFERENTIATION	0.0505226	0.308887	0.266351	-0.441464	-1.50677	28	RDH13 SDK2 SOX8 FSCN2 IHH NTRK2 NAGLU NKD1
GO_POSITIVE_REGULATION_OF_NEURON_MIGRATION	0.0508167	0.309883	0.271289	-0.519612	-1.50713	15	FBXO31 DAB2IP ZNF609 NSMF FLNA MDK
GO_POSITIVE_REGULATION_OF_NITRIC_OXIDE_SYNTHASE_BIOSYNTHETIC_PROCESS	0.0507726	0.309883	0.300682	0.497503	1.49695	14	MAP2K6 NAMPT TLR4 JAK2 TLR2 MAP2K4 IFNG LRRK2
GO_NEGATIVE_REGULATION_OF_VASCULAR_ASSOCIATED_SMOOTH_MUSCLE_CELL_PROLIFERATION	0.0509978	0.310543	0.300682	0.501427	1.53578	15	SOD2 PTEN PPARG CDKN1B IL10 GPER1 PRKG1
GO_NUCLEUS_LOCALIZATION	0.0510563	0.310543	0.266351	-0.437401	-1.46164	26	SUN1 SUN2 BIN1 DYNC1H1 TMEM201 MTOR MYH10 PTK2 SLIT1 PABPC1L SYNE2 DCTN1
GO_AXO_DENDRITIC_TRANSPORT	0.0512543	0.311347	0.321776	0.306356	1.37409	69	AP3B2 KIF1A AP3S1 BLOC1S6 ACTR10 ARL8B KIF1B BLOC1S1 KIF4A AP3S2 KIF5B RAB21 SPAST BLOC1S2 TRAK2 ARL8A WASF1 OPA1 AP3M1 HIF1A SNAPIN FLOT2 BLOC1S5 PURA BORCS5 AP3B1 SOD1 UCHL1 RAB27B NDEL1 DST
GO_DIVALENT_INORGANIC_CATION_TRANSPORT	0.051497	0.312321	0.216543	-0.235803	-1.22488	374	SLC25A23 CCR7 PKD1 PLCG1 CACNA1H WFS1 CD19 DRD4 NIPAL4 CACNA1I GSTM2 NIPAL3 KCNN4 TRPV2 LCK PLA2G6 TPCN1 THADA ABL1 LETM1 CCL2 SLC41A1 MS4A1 EFHB SLC25A25 RASA3 P2RX5 BIN1 NOS3 HTT CACNB3 GRAMD2A UCN ITPR3 DRD3 PACSIN3 FCRL3 GNB5 XCL1 ATP2A3 SLC39A13 PMPCA PRKCE GPM6A SPHK2 CHERP BCL2 FAM155B CCN2 ANXA6 CATSPER2 FYN PDGFB TMC2 SPG7 HAP1 IL16 ITPR1 CACNA1F CD4 ATP2A2 CACNB2 P2RY6 DMD CNNM4 CACNA1C…
GO_NUCLEOSIDE_TRIPHOSPHATE_CATABOLIC_PROCESS	0.0516129	0.312321	0.294067	0.546179	1.52062	11	SMPDL3A NUDT16 DUT NUDT15
GO_TRANSFERRIN_TRANSPORT	0.0515971	0.312321	0.315325	0.385012	1.45832	31	ATP6V1C1 ATP6V1D ATP6V0E1 ATP6V1E1 TFRC ATP6V0B ATP6V1G1 ATP6V1A ATP6V1B2 ATP6V0D1 LMTK2
GO_PHOSPHORYLATION_OF_RNA_POLYMERASE_II_C_TERMINAL_DOMAIN	0.0518018	0.312663	0.300682	0.539865	1.53101	12	CCNH PPIL4 CDK7 GTF2H5 GTF2H1
GO_TRANSMEMBRANE_RECEPTOR_PROTEIN_SERINE_THREONINE_KINASE_SIGNALING_PATHWAY	0.0517677	0.312663	0.222056	-0.250759	-1.26697	261	LTBP3 FAM83G NOG BMP8A MEN1 SPTBN1 MEGF8 ZFYVE9 ITGA3 NUMA1 GIPC1 LEF1 ABL1 SMAD3 NEO1 PMEPA1 WNT1 TGFBRAP1 BCL9L HSP90AB1 SH2B1 RBM14 ARHGEF18 TAB1 DKK3 RBPMS GDF11 LEFTY1 RGMB NBL1 PARP1 ADAMTSL2 TP53 GDF7 PTPRK
GO_CALCIUM_ION_TRANSMEMBRANE_TRANSPORT	0.0520156	0.313172	0.224966	-0.251824	-1.25471	244	SLC25A23 CCR7 PKD1 PLCG1 CACNA1H CD19 DRD4 CACNA1I GSTM2 TRPV2 LCK PLA2G6 TPCN1 THADA ABL1 LETM1 SLC25A25 RASA3 BIN1 HTT CACNB3 ITPR3 DRD3 GNB5 XCL1 ATP2A3 PMPCA PRKCE GPM6A CHERP FAM155B ANXA6 CATSPER2 FYN TMC2 SPG7 HAP1 ITPR1 CACNA1F ATP2A2 CACNB2 P2RY6 DMD CACNA1C ASIC1 ATP2A1 RRAD HSPA2 CATSPER3 NPPA CEMIP AHNAK CACNA2D2 SELENON TMC1 CACNA1A SEC61A1 CACNB1 TRPV1 RAMP3 ORAI1 CAPN3 PKD1L1 HPCA …
GO_POSITIVE_REGULATION_OF_NEURON_PROJECTION_DEVELOPMENT	0.0521512	0.313172	0.224966	-0.253573	-1.25801	235	APBB1 PLXNA1 AMIGO1 DVL2 MEGF8 FBXO31 GPC2 ITGA3 EPHA4 CRTC1 DVL1 LTK DLG5 TRPV2 PLXNA3 PLXNA4 DDX56 ANAPC2 PACSIN1 RNF157 NDRG4 NCKIPSD DAB2IP CBFA2T2 SF3A2 FN1 KDM1A PLXNA2 PLXNB1 KALRN MTOR NTRK2 CUL7 PTK7 FYN STK25 FEZ1 L1CAM ARHGAP35 FBXW8 EEF2K MDK P3H1 APOE ATP8A2 DVL3 TRIM67 BDNF NME2 WNT3 PARP6 PRKN NEFL PLXNB2 STK11 CDH4 ZMYND8 CAPRIN2 LRP1 PLXND1 RAPGEF1 GDI1
GO_PROTEIN_LOCALIZATION_TO_PRESYNAPSE	0.0521415	0.313172	0.271289	-0.577492	-1.51532	11	WNT7A DVL1 KIF5C HSPB1 MAPK8IP3 DLG2 MAP1A
GO_SOMATIC_STEM_CELL_POPULATION_MAINTENANCE	0.0521472	0.313172	0.245042	-0.352991	-1.40279	57	NOG WNT7A EPHA1 LBH MYC BCL9L POU5F1 LDB2 POLR2A SKI GATA2 BCL9 ZHX2 TAF6L
GO_REGULATION_OF_GASTRULATION	0.0522648	0.313456	0.261664	-0.437757	-1.49412	28	COL5A1 DAG1 MAPK7 TENM4 PHLDB1 SCX FZD7 MAP2K5 COL5A2 SFRP2 RACK1 TGIF2
GO_NUCLEOBASE_BIOSYNTHETIC_PROCESS	0.0525362	0.314006	0.266351	-0.489757	-1.48903	18	CAD SHMT2 MTOR CPS1 CTPS1 GART DHODH APRT ADA
GO_REGULATION_OF_MAP_KINASE_ACTIVITY	0.0525558	0.314006	0.321776	0.213064	1.20291	293	MAP2K6 S100A12 PDGFC IRAK3 CDK1 HGF TLR6 TSG101 TLR4 MAP3K13 PROK2 HYAL2 GADD45A LAMTOR3 ADAM9 KRAS TGFBR1 TAB3 NRG1 MAP3K2 CRK PDCD10 TAOK1 JAK2 SPAG9 EZH2 ZEB2 TRIB1 DUSP3 MAP3K8 PBK DNAJA1 GDF15 MAPK14 HIPK3 RGS2 NF1 FGF2 TRAF6 MAPK1 TGFA FPR1 DUSP1 PRKAA1 MAP3K7 AIDA TAB2 PIK3CG UBE2N TENM1 MAP2K4 PPP2CA MAP3K1 BRAF ITGA1 PAK1 PIK3CB MAP3K20
GO_REGULATION_OF_TRANSLATIONAL_FIDELITY	0.0524412	0.314006	0.266351	-0.51121	-1.5097	16	AARS2 TARS2 LARS2 CDK5RAP1 RPS5 VARS2 PRORSD1P
GO_ADHERENS_JUNCTION_ORGANIZATION	0.0526316	0.314062	0.245042	-0.363544	-1.40489	50	DCHS1 EPHA4 DLG5 TBCD JUP DSP CDHR3 PTPN23 CDH3 PIP5K1C CTNND1 CDH2 JAM3 SMAD7 CDH4 AFDN SRC EFNB2 VCL ADD1 CADM2
GO_CALCIUM_ION_IMPORT	0.0529595	0.314395	0.245042	-0.344651	-1.38262	62	SLC25A23 CACNA1H CACNA1I TRPV2 CCL2 MS4A1 UCN FCRL3 SPHK2 FAM155B FYN PDGFB CACNA1F ATP2A2 CACNB2 CACNA1C ATP2A1 WNK3 CASK CACNA1A TRPV1 RAMP3 ORAI1 AFG3L2 GCK
GO_MICROTUBULE_ORGANIZING_CENTER_LOCALIZATION	0.0528846	0.314395	0.30775	0.392405	1.4818	30	ARPC5 DLGAP5 ASPM NIN KIF5B IFT20 RANBP2 INTS13 BICD2 DYNC1LI2 MAD2L1 GPSM2
GO_NEGATIVE_REGULATION_OF_AMYLOID_BETA_FORMATION	0.0530035	0.314395	0.261664	-0.556259	-1.55732	13	SPON1 BIN1 NTRK2 HAP1 APOE ABCA7 GGA3
GO_PHENOL_CONTAINING_COMPOUND_METABOLIC_PROCESS	0.0527903	0.314395	0.24134	-0.329008	-1.38578	76	MC1R SLC5A5 DRD4 GIPC1 PMEL GATA3 DUOX1 DRD3 CYP2E1 DBH SLC16A10 SULT1A1 AKR1B1 BCL2 CDH3 MFSD12 MOXD1 DUOXA1 BTBD9 HDC PRKN SULT1A2
GO_POSITIVE_REGULATION_OF_REACTIVE_OXYGEN_SPECIES_BIOSYNTHETIC_PROCESS	0.0530504	0.314395	0.323471	0.333031	1.38417	47	MMP8 TLR6 TLR4 AIF1 RAB27A JAK2 DDAH2 PARK7 CD36 HSP90AA1 CYBA NOS1AP IFNG ASS1 HDAC4
GO_T_CELL_DIFFERENTIATION_INVOLVED_IN_IMMUNE_RESPONSE	0.0530865	0.314395	0.321776	0.309068	1.38424	67	CLEC4D CLEC4E IL18R1 IL21 FGL2 FCER1G BCL6 BATF ANXA1 RC3H1 IL18 RC3H2 NFKBIZ HMGB1
GO_REGULATION_OF_GLUTAMATE_RECEPTOR_SIGNALING_PATHWAY	0.0532258	0.314825	0.248911	-0.389719	-1.46101	42	NLGN2 RASGRF1 CCL2 MINK1 EPHB2 GSG1L FYN DLG3 MAPK8IP2 NETO1 DLG2 NEFL CACNG4 DLG4 CACNG8 CNIH2 CAPN1 PTK2B
GO_CELLULAR_RESPONSE_TO_STARVATION	0.0538309	0.317609	0.321776	0.246532	1.27234	144	FAS GABARAPL2 SH3GLB1 RALB PCSK9 DNAJC15 CPEB4 RRAGD WIPI1 RRAGC MAP1LC3B PRKAG1 PIK3C3 SRD5A1 HIGD1A BMT2 UPP1 FNIP1 BHLHA15 MAPK8 SLC38A2 MAPK1 RRAGB ATG5 GAS6 PRKAA1 NFE2L2 GABARAPL1 SESN2 MAX GABARAP LAMP2 MTMR3 MIOS USP33 EIF2S1
GO_POSITIVE_REGULATION_OF_MYELOID_LEUKOCYTE_MEDIATED_IMMUNITY	0.0537897	0.317609	0.30775	0.371333	1.42831	33	CD177 ARG1 FCER1G TYROBP VAMP7 F2RL1 FGR SNX4 ITGAM ADORA2B IL4R BTK DHX36 DDX1 VAMP8 HLA-E
GO_REGULATION_OF_CELL_CELL_ADHESION_MEDIATED_BY_INTEGRIN	0.0540037	0.318231	0.266351	-0.57296	-1.50343	11	PIEZO1 CD3E DPP4 ADA SKAP1 PODXL SWAP70
GO_REGULATION_OF_DNA_METABOLIC_PROCESS	0.0541872	0.318915	0.213928	-0.241164	-1.23522	313	APBB1 MEN1 CHTF18 MMS19 MRNIP WDR18 IL27RA CTC1 MBD3 SMG5 MAP3K4 EXOSC10 NAT10 ERCC2 KMT5C FOXP3 MYC RECQL5 GATA3 STOX1 HSP90AB1 SH2B1 TRIM28 FIGNL2 DFFA SLX4 YLPM1 GTF2I UBQLN4 AXIN2 PARP1 KDM1A TIMELESS TP53 IL7R FGFR4 USP51 TMEM161A NPM2 TP53BP1 ERCC6 KDM4D SMG6 PAM16 PDGFB CLCF1 WRAP53 MPHOSPH8 HMCES HDAC10 OGG1 CD40 SUPT6H CD28 CCT7 PARN HSF1 PARP3 PRKCQ RADX SPIRE2 ACD KMT2A RPS3 FUS DKC1 G…
GO_NEGATIVE_REGULATION_OF_ENDOTHELIAL_CELL_APOPTOTIC_PROCESS	0.0543478	0.319066	0.261664	-0.453463	-1.44252	22	ABL1 GATA3 MAPK7 TEK GATA2 PAK4
GO_POSITIVE_REGULATION_OF_CELL_DEVELOPMENT	0.0543093	0.319066	0.208955	-0.232172	-1.21689	435	APBB1 PLXNA1 AMIGO1 DVL2 MEGF8 SOX8 FBXO31 GPC2 ITGA3 CSNK1E EPHA4 CRTC1 ZC4H2 DVL1 LTK DLG5 TRPV2 PLXNA3 PLXNA4 DAG1 DDX56 ANAPC2 ABL1 PACSIN1 RNF157 NDRG4 GPR68 EPHB2 RAC3 NCKIPSD SRRT DAB2IP BIN1 CBFA2T2 SF3A2 FN1 NBL1 DAB1 KDM1A SOX10 TRIM32 GDF7 KDM4C LTA TENM4 NEUROD2 PLXNA2 PLXNB1 S1PR2 KALRN MTOR ZNF609 NTRK2 PRPF19 HDAC1 CUL7 ZNF335 NSMF BCL2 PTK7 FYN ARHGEF7 CLCF1 GATA2 STK25 FLNA HAP1 …
GO_AMINO_ACID_ACTIVATION	0.0546075	0.319588	0.252961	-0.422117	-1.47352	30	AARS2 PARS2 TARS2 LARS2 QRSL1 EARS2 FARSA VARS2 MARS2 FARS2 AIMP2 DALRD3 FARSB HARS2 DARS2
GO_CELLULAR_RESPONSE_TO_MECHANICAL_STIMULUS	0.054755	0.319588	0.332263	0.295205	1.33134	70	FAS TLR4 CASP1 KCNJ2 GADD45A BCL10 MAP3K2 MTPN CHEK1 MAPK8 SLC38A2 CYBA TLR5 RAC1 F11R GCLC TLR8 MAP2K4 MAP3K1 AQP1
GO_EMBRYONIC_APPENDAGE_MORPHOGENESIS	0.0549777	0.319588	0.234393	-0.324534	-1.37316	79	NOG WNT7A MEGF8 IFT140 AFF3 LEF1 IHH IFT122 ZNF358 FBXW4 WDR19 HDAC1 RARG SKI TMEM231 C2CD3 CACNA1C RECK TULP3 MKS1 WNT3 MYH3
GO_EPIDERMIS_DEVELOPMENT	0.0548303	0.319588	0.21925	-0.251067	-1.24519	234	WNT10A FLNB PPARD AQP3 LAMA5 SCRIB NUMA1 CELSR1 KRT72 EDAR TMEM79 ERCC2 BCL11B KRT5 JUP GLI1 KDF1 DSP IFT172 TPRN SULT2B1 KRT73 EDA WNT16 NOM1 DSC1 HDAC1 BCL2 CCN2 LDB2 CDH3 TRIM16 SAV1 ATP2A2 PPL KLK14 DLL1 BCR TMEM132E ALOX15B SFN PLOD3 PTCH2 ERCC3 DNASE1L2 KRTAP5-1 DKK4 KRTAP29-1 KRT18 NAB2 KRT86 NME2 RELA GJB5 SATB1 TMC1 WHRN TGM1 NSDHL PTCH1 KEAP1 WNT10B NOTCH1 KRT2 SLC9A3R1 ALDH3A2
GO_GLOMERULUS_DEVELOPMENT	0.0548589	0.319588	0.24134	-0.362206	-1.3895	49	NOG LAMB2 COL4A3 KLF15 ASXL1 MYO1E TEK BCL2 PDGFB MTSS1 ANGPT2 PLCE1 FOXJ1 NOTCH1 PDGFRA HEYL ENPEP RET PODXL VANGL2 PAX2 MPV17 COL4A4 EGR1
GO_PIGMENT_ACCUMULATION	0.0549451	0.319588	0.287857	0.55796	1.48802	10	CD63 RAB32 BLOC1S6 AP1G1 BLOC1S5
GO_PIGMENT_GRANULE_MATURATION	0.0549451	0.319588	0.287857	0.55796	1.48802	10	CD63 RAB32 BLOC1S6 AP1G1 BLOC1S5
GO_REGULATION_OF_POSTSYNAPTIC_MEMBRANE_NEUROTRANSMITTER_RECEPTOR_LEVELS	0.0547945	0.319588	0.237794	-0.35259	-1.40818	58	DNM1 MX1 DRD4 SCRIB CLSTN1 DAG1 GPHN CALY DRD3 GSG1L CPLX1 PORCN ARHGAP44 DLG3 SNAP47 CTNND1 STX1B DLG2 MX2 HPCA PRKCZ CACNG4 DLG4 EFNB2 GRIPAP1 CACNG8 HRAS GRIP2 CPT1C
GO_REGULATION_OF_INTRINSIC_APOPTOTIC_SIGNALING_PATHWAY	0.0553045	0.321092	0.321776	0.251576	1.30737	146	VNN1 IVNS1ABP MCL1 RRM2B PARL DDIAS SOD2 SKIL PTPN2 DNAJA1 PTTG1IP BID NUPR1 PYCARD CD44 PARK7 SERINC3 S100A9 FBXW7 SIAH1 MMP9 S100A8 SGMS1 STYXL1 NFE2L2 TAF9 DNM1L OPA1 UBQLN1 CDKN2D MDM2 LRRK2 TRIAP1 NDUFA13 SELENOS TXNDC12 TPT1 HIF1A FIS1 NDUFS3 NCK1 ING2 TMBIM6 BCLAF1 DDIT3 XBP1 CYLD BAG5 BAD SOD1 PMAIP1 CAV1 USP47 GRINA
GO_REGULATION_OF_CIRCADIAN_SLEEP_WAKE_CYCLE	0.0555556	0.322154	0.257206	-0.561842	-1.52619	12	NR1D1 DRD3 PTGDS NMU ADA ADORA1 CHRNB2 ADORA2A
GO_NUCLEUS_ORGANIZATION	0.0557377	0.322814	0.352171	0.249268	1.25189	120	CDK1 CNEP1R1 TOR1A CHMP1B REEP3 CCNB2 UBXN2B SUMO1 CHMP2B ZMPSTE24 FAM118B AGFG1 RTN4 SPAST CHMP5 TOR1AIP1 TMF1 DMRTC2 HMGB2 SRPK1 AHCTF1 SUMO1P1 NSFL1C TBPL1 PPP2R2A CCNB1 CHMP4C PPP2CA VRK1 GPER1 PSME4 VPS4B AFF2
GO_ADAPTIVE_THERMOGENESIS	0.0562087	0.325143	0.321776	0.256145	1.29835	129	MAP2K6 PDGFC IL18R1 PLAC8 ACOT13 ARRDC3 DECR1 TLR4 ARNTL LCN2 GRB10 RBPJ APC RHEB JAK2 CD36 NRDC IL18 OMA1 ACSL1 G0S2 SLC25A44 RB1 LGR4 PCTP ADIPOR2 SORL1 LEP ELOVL6 LEPR FABP4 CEBPB ADAM17 ADRB2 IL15 ID1 DDIT3
GO_HYPEROSMOTIC_RESPONSE	0.0563636	0.325641	0.257206	-0.445549	-1.42816	23	SLC25A23 ICOSLG LETM1 PKN1 AKR1B1 XRCC6 EFHD1
GO_SYNAPTIC_VESICLE_CYTOSKELETAL_TRANSPORT	0.0565611	0.326383	0.287857	0.456672	1.49626	19	AP3B2 AP3S1 BLOC1S6 BLOC1S1 AP3S2 BLOC1S2 AP3M1 SNAPIN BLOC1S5 BORCS5 AP3B1
GO_PROTEIN_K11_LINKED_UBIQUITINATION	0.0570071	0.328556	0.294067	0.392867	1.47371	29	UBE2B UBE2W UBE2A UBE2D3 UBE2T CDC27 UBE2H CDC26 ANAPC13 ANAPC10
GO_POSITIVE_REGULATION_OF_LEUKOCYTE_DEGRANULATION	0.0573394	0.329586	0.287857	0.418864	1.48761	24	CD177 FCER1G VAMP7 F2RL1 FGR AP1G1 SNX4 ITGAM ADORA2B IL4R VAMP8 SYK
GO_POSITIVE_REGULATION_OF_SMOOTH_MUSCLE_CELL_APOPTOTIC_PROCESS	0.0573394	0.329586	0.287857	0.519516	1.50899	13	SOD2 PPARG E2F3 MAP2K4 IFNG STK4
GO_PURINE_CONTAINING_COMPOUND_SALVAGE	0.0573951	0.329586	0.282013	0.493917	1.48616	14	HPRT1 PNP GMPR2 ADK DCK DGUOK AMPD3
GO_ARF_PROTEIN_SIGNAL_TRANSDUCTION	0.057971	0.331013	0.252961	-0.485274	-1.4754	18	PSD CYTH3 IQSEC3 ARFGAP1 GBF1 PSD2 MAPRE2 CYTH1
GO_HOMOLOGOUS_CHROMOSOME_PAIRING_AT_MEIOSIS	0.0577889	0.331013	0.300682	0.363297	1.42454	36	UBE2B SYCP2 AGO4 HORMAD1 BRIP1 TRIP13 MSH4 RAD21 SYCE3 DMC1 MRE11 CCNE2 TEX12 RNF212B CCNE1 NDC1
GO_NEGATIVE_REGULATION_OF_EMBRYONIC_DEVELOPMENT	0.057971	0.331013	0.252961	-0.484506	-1.47306	18	COL5A1 GATA3 FZD7 SUFU TULP3 COL5A2 SFRP2 LFNG
GO_POSITIVE_REGULATION_OF_RESPONSE_TO_ENDOPLASMIC_RETICULUM_STRESS	0.0577889	0.331013	0.300682	0.371837	1.44036	35	TMEM33 PTPN2 ATXN3 ATF6 SERINC3 NFE2L2 EDEM2 UBQLN1 RNFT1 NCK1 DDIT3 XBP1 PMAIP1 CAV1 PPP1R15A SIRT1 HERPUD1 PTPN1 UBQLN2 BAK1 BAX
GO_REGULATION_OF_PEPTIDYL_LYSINE_ACETYLATION	0.0579937	0.331013	0.234393	-0.353934	-1.37483	54	KAT2A NOC2L FOXP3 GATA3 PYGO2 KLF15 THAP7 SPHK2 AUTS2 PIWIL2 GATA2 RUVBL2 SMARCB1 SIN3A KMT2A CTBP1 PIH1D1 CTCF SDR16C5 RPS6KA4
GO_MAMMARY_GLAND_DEVELOPMENT	0.0583215	0.332482	0.222056	-0.292887	-1.31201	113	FASN LBH CAD SCRIB DDR1 LEF1 CCND1 GATA3 PYGO2 OAS2 TNFRSF11A DEAF1 KALRN ELF3 NCOR2 ARHGAP35 TGFB3 GOT2 PRLR LRP5L AKT2 ETV5 WNT3 MST1L PML CSF1R CSF1 DHODH ORAI1 APRT CDO1 PTCH1 RREB1 STAT6 BTRC FGFR2 SRC SLC6A3
GO_POSITIVE_REGULATION_OF_I_KAPPAB_KINASE_NF_KAPPAB_SIGNALING	0.0585124	0.333168	0.321776	0.235821	1.27863	179	S100A12 VAPA TIFA REL TLR6 TNFSF10 TLR4 TERF2IP CASP1 PELI1 BCL10 TAB3 CHUK LAMTOR5 BIRC2 ZDHHC17 LGALS1 FKBP1A CARD16 TFRC MIER1 TMEM9B ZDHHC13 CD36 ECT2 IRAK4 PELI2 TRAF6 F2RL1 S100A4 GOLT1B PPM1A TBK1 CFLAR NDFIP1 MAP3K7
GO_ACTOMYOSIN_STRUCTURE_ORGANIZATION	0.0589888	0.333423	0.21925	-0.276066	-1.29506	156	OBSCN SORBS3 CORO2B EPHA1 FAM171A1 PFN2 CDC42BPG ABL1 SMAD3 RTKN ALMS1 ARHGEF18 TCAP EVL MTOR ALKBH4 CCN2 ARHGEF5 NF2 EPB41L5 MYH10 MYH11 EPB41L4A TGFB3 PHACTR1 CARMIL1 ARHGEF10 CNN3 CNN1 TNNT3 TESK1 EPB41L1 ARHGEF10L EPB41L2 S1PR1 TNNT1 VPS4A MYH3 MYH9 CAPN3 TSC1 RAPGEF3 CDC42BPB
GO_AMINO_ACID_IMPORT	0.0594059	0.333423	0.294067	0.364764	1.41134	34	SLC1A3 SLC22A4 ARL6IP5 SLC36A4 RGS2 ARL6IP1 TSPO2 SLC36A1
GO_CELL_AGGREGATION	0.0600707	0.333423	0.245042	-0.547953	-1.53407	13	WNT7A PKD1 THRA CCN2 BMP1
GO_COPPER_ION_TRANSPORT	0.06	0.333423	0.276501	0.466677	1.48831	17	MMGT1 STEAP4 SLC31A1 CUTC ATOX1 COX17 SLC31A2 ATP7A HEPH CP HEPHL1 SCO1
GO_DEOXYRIBONUCLEOTIDE_BIOSYNTHETIC_PROCESS	0.059867	0.333423	0.276501	0.485255	1.48625	15	RRM2 RRM2B TYMS ADK TBPL1 DUT DCK DGUOK
GO_EMBRYONIC_HINDLIMB_MORPHOGENESIS	0.0600707	0.333423	0.245042	-0.548258	-1.53492	13	WNT7A AFF3 RARG WNT3 NOTCH1
GO_IMMUNOGLOBULIN_PRODUCTION	0.0601093	0.333423	0.213928	-0.264667	-1.27282	191	CD22 CARD11 TRAV9-2 TRAV2 CD40LG IL27RA TRAF3IP2 VPREB3 TMIGD2 KMT5C FOXP3 TRAV38-2DV8 TRAV38-1 PKN1 FCRL3 IGLV4-3 XCL1 IGKV1D-8 IGKV1-8 IL7R POLM TP53BP1 IGLV5-37 TRAF2 PMS2P5 TRAV19 MCM3AP CCR6 CLCF1 HMCES HPX CD40 SUPT6H TNFRSF4 CD28 IGLV1-36 GPI PARP3 HLA-DQB1
GO_INTRINSIC_APOPTOTIC_SIGNALING_PATHWAY_IN_RESPONSE_TO_OXIDATIVE_STRESS	0.0598958	0.333423	0.300682	0.351264	1.39125	40	VNN1 MCL1 SOD2 PDCD10 ARL6IP5 JAK2 MELK GSKIP CYP1B1 PARK7 FBXW7 NFE2L2 UBQLN1 HIF1A PDK1 MAP3K5 BAG5 SOD1
GO_NEGATIVE_CHEMOTAXIS	0.0590219	0.333423	0.24134	-0.408338	-1.44346	33	SEMA4C SEMA3B PLXNA3 PLXNA4 SEMA4F SEMA4G SEMA6C DPP4 SLIT1
GO_NEGATIVE_REGULATION_OF_EPITHELIAL_CELL_APOPTOTIC_PROCESS	0.0588235	0.333423	0.24134	-0.420211	-1.47716	31	WFS1 ABL1 GATA3 MAPK7 MTOR TEK GATA2 PAK4 MDK
GO_NLRP3_INFLAMMASOME_COMPLEX_ASSEMBLY	0.059867	0.333423	0.276501	0.485139	1.48589	15	AIM2 TLR6 TLR4 CD36
GO_PEROXISOME_ORGANIZATION	0.0589971	0.333423	0.323471	0.292771	1.34768	76	PECR UBE2D1 UBE2D3 ACOX2 MFF PEX5L RAB8B ZFAND6 UBE2D2 DDO PEX19 CAT PEX13 PEX2 GNPAT ACOX1 AGPS DNM1L PEX11B SCP2 EHHADH IDH1 FIS1 ABCD3
GO_POSITIVE_REGULATION_OF_CATABOLIC_PROCESS	0.0587513	0.333423	0.321776	0.197847	1.15938	401	PFKFB2 RNF144B PFKFB3 TIPARP SH3GLB1 TMEM59 RALB COP1 RNF14 ABHD5 PCSK9 RCHY1 ADAM9 GNAI3 APC C9orf72 SUMO1 BNIP3L SPTLC1 GSK3B PTEN HECW2 NEDD4 TP53INP1 RNF139 ATXN3 CNOT8 RC3H1 TRIB1 RNF41 PTTG1IP NUPR1 PAFAH1B2 YTHDF3 FBXL5 CUL4B PARK7 NRDC SUMO2 FAM122A WAC RIDA HSP90AA1 TBK1 PSMC2 RBX1 HMGB1 FBXW7 CDKN1B ATG5 PRKAA1 NDFIP1 MAP3K7 BARD1 CAMKK2 ITCH GCLC CALCOCO2 PSMD10 SOCS4 RNF217 NFE2L2 ROC…
GO_PROTEIN_LOCALIZATION_TO_CHROMOSOME_CENTROMERIC_REGION	0.06	0.333423	0.276501	0.420891	1.46434	22	CDK1 KNL1 TTK NDC80 RB1 AURKB CENPA MIS12 SPDL1 CENPQ
GO_PROTEIN_MATURATION	0.059247	0.333423	0.321776	0.216813	1.21899	242	HP IL1R2 ASPH TMEM59 PCSK9 SRGN NLRC4 CASP1 IFT52 SEC11A CIAO2A PIK3C3 APH1B BIRC2 RNF139 ZMPSTE24 CST7 FKBP1A DNAJB11 CARD16 SPCS3 SPCS1 PYCARD ERO1A CTSS ISCA1 OMA1 PLGRKT HPR NAA50 YME1L1 ADAM10 KAT2B TMEM208 CPD ATP6AP2 TIMM17A ADAMTS3 SEC11C CPE NAA20 PSENEN HSCB APH1A NDUFAB1 CASP3 ISCA2 CORIN GLRX3 VSIR F12 SORL1 MDM2 CAST PRDX4 LRRK2 SPCS2 PMPCB SNAPIN LDLRAD3 GLI3 CLN5 PGK1 NFU1 GLRX5 SN…
GO_PROTEIN_MONOUBIQUITINATION	0.0591076	0.333423	0.321776	0.30877	1.38697	68	UBE2B TSG101 UBE2W TOPORS UBE2D3 RYBP BIRC2 NEDD4 SKP1 KLHL12 UBE2E1 CUL4B UBE2T CUL3 WAC RBX1
GO_REGULATION_OF_NUCLEOCYTOPLASMIC_TRANSPORT	0.0598007	0.333423	0.341793	0.260338	1.27448	106	CDK1 CDK5 HYAL2 GSK3B PPP1R12A NEDD4 JAK2 MAPK14 PARK7 CD36 ECT2 NF1 UHMK1 PPM1A MAPK1 TXN RBM27 GAS6 CHP1 TCF7L2 GTSE1 RIOK2 BARD1 NUP214 PPP1CC NUP58 LEP MDM2 IFNG UFM1 GLI3 ANP32B CDH1
GO_REGULATION_OF_SISTER_CHROMATID_COHESION	0.0594714	0.333423	0.276501	0.425273	1.45461	21	BUB1 SLF1 CDCA5 RB1 RAD21 SMC5 WAPL NSMCE2 ATRX ESPL1 NIPBL SLF2
GO_REGULATION_OF_WNT_SIGNALING_PATHWAY_PLANAR_CELL_POLARITY_PATHWAY	0.0591398	0.333423	0.248911	-0.555353	-1.50856	12	ABL1 DACT1 NKD1 MKS1 PLEKHA4 SFRP2
GO_SNARE_COMPLEX_ASSEMBLY	0.0601093	0.333423	0.248911	-0.459358	-1.43807	20	VPS11 STX1A PRRT2 VPS16 STXBP1 VAMP1 SEPTIN8 VPS18
GO_TROPHOBLAST_GIANT_CELL_DIFFERENTIATION	0.0593407	0.333423	0.276501	0.553538	1.47623	10	SOCS3 E2F8 SENP2 PLK4 E2F7
GO_VIRAL_BUDDING_VIA_HOST_ESCRT_COMPLEX	0.0594714	0.333423	0.276501	0.425795	1.4564	21	TSG101 CHMP1B CHMP2B CHMP3 SNF8 CHMP4C VPS4B VPS37A CHMP2A
GO_SUPEROXIDE_ANION_GENERATION	0.0603865	0.334568	0.287857	0.400329	1.46863	27	CD177 GNAI3 TYROBP F2RL1 CYBA ITGAM CYBB FPR2 NCF2 SOD1
GO_CELLULAR_IRON_ION_HOMEOSTASIS	0.0619718	0.335486	0.30775	0.309587	1.3638	61	LCN2 ERFE SLC40A1 NEDD8 SKP1 TFRC FBXL5 IREB2 TMEM199 NCOA4 SRI NDFIP1 ABCG2 ATP6V1G1 ATP6V1A GLRX3 ISCU IFNG HIF1A ATP6V0D1 CYBRD1 BOLA2B LTF SOD1 FLVCR1 ALAS2 SLC39A8 EGLN1 SLC11A1 SMAD4 HEPH CP HEPHL1 ABCB7
GO_CELL_DIFFERENTIATION_INVOLVED_IN_EMBRYONIC_PLACENTA_DEVELOPMENT	0.0618102	0.335486	0.271289	0.43848	1.47365	20	STK3 SOCS3 E2F8 SENP2 PLK4 DNAJB6 E2F7 STK4
GO_EPITHELIAL_CELL_APOPTOTIC_PROCESS	0.0615836	0.335486	0.21925	-0.307531	-1.31346	85	CD248 PLCG1 WFS1 CD40LG COL4A3 ABL1 CCL2 GATA3 DAB2IP MAPK7 DNMT3A MTOR TEK CAPN10 GATA2 CD40 PAK4 MDK PIAS4
GO_MATURATION_OF_LSU_RRNA	0.0609756	0.335486	0.24134	-0.429212	-1.46495	28	BOP1 URB1 LAS1L FTSJ3 NOL9 PES1 RPL7A RPL10A RPL7L1 ZNHIT6 DDX18 NHP2 GTPBP4 NOP2
GO_NEGATIVE_REGULATION_OF_CD4_POSITIVE_ALPHA_BETA_T_CELL_ACTIVATION	0.0617577	0.335486	0.282013	0.38801	1.45549	29	BCL6 ANXA1 CD274 RC3H1 RC3H2 RUNX1 HMGB1 VSIR CBFB SOCS5 JAK3 TWSG1 IL4R
GO_NEGATIVE_REGULATION_OF_CD4_POSITIVE_ALPHA_BETA_T_CELL_DIFFERENTIATION	0.0618102	0.335486	0.271289	0.440785	1.4814	20	BCL6 ANXA1 RC3H1 RC3H2 RUNX1 HMGB1 CBFB SOCS5 JAK3 IL4R ZBTB7B
GO_NEGATIVE_REGULATION_OF_TRANSFERASE_ACTIVITY	0.0607416	0.335486	0.321776	0.219889	1.23257	250	IRAK3 VPS25 ITGB1BP1 TSG101 GGNBP2 LRP6 GNAQ HYAL2 GADD45A APC PTPN2 GSK3B PTEN CEACAM1 GMFB PRDX3 CDKN2C SNX6 TRIB1 PPARG GMFG DUSP3 GSKIP DNAJA1 PYCARD SOCS3 PRKAR1A HIPK3 RGS2 PARK7 PPP2R5A NF1 DNAJC3 HHEX TAF7 KAT2B UBASH3B CDKN1B DUSP1 CHP1 AIDA RB1 LIMK1 SOCS4 FBXO5 GCKR IBTK POT1 PPP2CA CASP3 MAD2L1 RTRAF IRS2 SORL1 SPRED1 CDKN2D IFNG PKIB PRKAR2B TRIM27 DUSP6 TERF1 LYN FABP4 SOCS5 WWTR1 P…
GO_OSTEOBLAST_PROLIFERATION	0.0618182	0.335486	0.245042	-0.441999	-1.41678	23	SOX8 ABL1 SMAD3 MUS81 PLXNB1 TMEM119 BCL2
GO_POSITIVE_REGULATION_OF_CELL_ADHESION	0.0615199	0.335486	0.197822	-0.23488	-1.21717	359	CCR7 TNFRSF13C TESPA1 EPHA1 CARD11 CD40LG IL27RA ITGA3 CD5 CCL28 DNAJA3 ICOSLG LEF1 CYTH3 IHH ITPKB DAG1 LCK TMIGD2 IL23A SPOCK2 FOXP3 ABL1 SMAD3 CD27 CCL2 FBLN2 GATA3 RELL2 RAC3 JUP ZAP70 RASAL3 FUT1 EGR3 FN1 PIEZO1 XCL1 IL7R RHOH VTN CD3E PRKCE PTPN23 CD83 TEK CD6 IL2RA TMEM102 PTPRU IL23R FYN ARHGEF7 IGFBP2 SOX12 PRKCA DPP4 FLNA EPB41L5 ETS1 AGER CD4 CCDC88B MDK CD28 AP3D1 CARMIL1
GO_POSTTRANSLATIONAL_PROTEIN_TARGETING_TO_ENDOPLASMIC_RETICULUM_MEMBRANE	0.0619266	0.335486	0.276501	0.514146	1.49339	13	SEC62 SEC61B SGTB GET1 SEC61G SEC63
GO_POST_GOLGI_VESICLE_MEDIATED_TRANSPORT	0.0607029	0.335486	0.332263	0.262634	1.27564	100	LYPLA1 EXOC6 VTI1A VAMP3 RAB31 ARL3 SCFD1 WIPI1 RABIF RP2 EXOC8 RAB10 SORT1 BLZF1 SNAP23 VAMP5 VPS54 VAMP7 EXOC1 AP1G1 AP1AR EPS15 GOLPH3 RAB14 SCAMP1 VTI1B SORL1 ACSL3 GOLGA4 MYO5A CCDC93 EXOC5
GO_PROTEIN_LOCALIZATION_TO_CELL_JUNCTION	0.0615836	0.335486	0.21925	-0.308807	-1.31891	85	LSR WNT7A SCRIB CLSTN1 DVL1 NLGN2 DLG5 KIF5C DAG1 GPHN HSPB1 CPLX1 HEG1 FLNA MAPK8IP3 ARHGAP44 BSN DLG3 ACTN4 SNAP47 NETO1 STX1B DLG2 MAP1A JAM3 PRKCZ CACNG4 DLG4 VCL KIF5A GRIPAP1 CACNG8 MARVELD3 MAPT DBN1 HRAS CNIH2 GRIP2 RAPSN KIF17 TERF2 NRXN2
GO_REGULATION_OF_KERATINOCYTE_PROLIFERATION	0.0618182	0.335486	0.245042	-0.43772	-1.40306	23	BCL11B KDF1 PTPRK CDH3 MDK SFN CASK TGM1 FGFR2 EFNB2 EPPK1
GO_RESPONSE_TO_BMP	0.0610795	0.335486	0.216543	-0.292118	-1.30907	114	FAM83G NOG BMP8A MEGF8 ITGA3 NUMA1 LEF1 ABL1 SMAD3 NEO1 GATA3 WNT1 LEFTY1 RGMB NBL1 GDF7 SFRP5 ACVR2B ENG SKI SCX TGFB3
GO_RESPONSE_TO_REDOX_STATE	0.0618102	0.335486	0.271289	0.492754	1.48266	14	ARNTL ARHGDIB GLRX2 RNF7 SELENOS CLOCK SLC7A11
GO_RNA_5_END_PROCESSING	0.0618182	0.335486	0.245042	-0.440823	-1.41301	23	NOP14 UTP20 TBL3 PIWIL2 RPP21 PNPT1 POP1
GO_SISTER_CHROMATID_COHESION	0.0608696	0.335486	0.315325	0.317401	1.36608	58	BUB1 DSCC1 ESCO2 HORMAD1 BUB1B SLF1 NAA50 CDCA5 FBXW7 ESCO1 RB1 SGO2 MCMBP RAD21 STAG1 STAG2 SMC5 RAD51C WAPL NSMCE2 MRE11
GO_SYNAPTIC_VESICLE_LOCALIZATION	0.0608009	0.335486	0.321776	0.33931	1.42657	52	AP3B2 LIN7A CDK5 TOR1A AP3S1 BLOC1S6 PICALM PTEN RAB27A BLOC1S1 AP3S2 KIF5B BLOC1S2 TMEM230
GO_TRNA_THREONYLCARBAMOYLADENOSINE_METABOLIC_PROCESS	0.0619308	0.335486	0.245042	-0.528309	-1.49796	14	PUS1 CDK5RAP1 OSGEPL1 LAGE3
GO_VESICLE_MEDIATED_TRANSPORT_IN_SYNAPSE	0.0618982	0.335486	0.2114	-0.268852	-1.27465	169	PPFIA3 WNT7A DNM1 SNPH MX1 DRD4 DGKQ SCRIB RIMS3 CLSTN1 PFN2 GIPC1 DVL1 NLGN2 PACSIN1 SV2A CALY STX1A PRRT2 DRD3 GSG1L CPLX1 GIT1 STXBP1 APBA2 GAK VAMP1 ATP2A2 CACNB2 AP3D1 VPS18 BRSK2 BTBD9 BSN PIP5K1C SNAP47 SYNJ2 APBA1 STX1B SNCG CASK CDH2 MX2 BACE1
GO_DNA_DEALKYLATION_INVOLVED_IN_DNA_REPAIR	0.0621572	0.336104	0.245042	-0.588166	-1.50335	10	ALKBH2 FTO
GO_POSITIVE_REGULATION_OF_CELL_MATRIX_ADHESION	0.0624	0.336708	0.227987	-0.362134	-1.37709	47	CCR7 EPHA1 CCL28 DAG1 ABL1 SMAD3 JUP FUT1 CD3E TEK EPB41L5
GO_SODIUM_ION_TRANSMEMBRANE_TRANSPORT	0.0624113	0.336708	0.213928	-0.286766	-1.30579	127	SLC5A10 CACNA1H SCNN1D DRD4 CACNA1I TPCN1 SLC5A2 SLC6A16 SLC41A1 ATP1A1 SNTA1 DRD3 SCN4A PRKCE SLC20A2 FXYD7 SLC9A3 SLC9A7 DMD SLC9A5 CNNM4 ASIC1 FXYD5 WNK4 ACTN4 SLC34A3 SLC3A2 NETO1 ASIC3 WNK3 ATP1A3
GO_CELLULAR_PIGMENTATION	0.0625	0.336802	0.300682	0.328587	1.35979	48	CD63 RAB32 RAB11A RAB1A BLOC1S6 RAB27A ZEB2 BLOC1S1 BLOC1S2 AP1G1 MKKS PIKFYVE SNAPIN MYO5A BLOC1S5 LYST AP3B1 KIF13A DCTN2 RAB27B
GO_CERAMIDE_METABOLIC_PROCESS	0.0626959	0.336856	0.323471	0.279099	1.31868	86	ACER3 SAMD8 ORMDL2 SPTSSA CERT1 UGCG ASAH1 SPTLC1 HEXB ST8SIA4 ST6GALNAC3 SGMS2 B4GALT5 NSMAF GLA FUT7 PRKAA1 CERS6 GALC SGMS1 PPP2CA SPTLC2
GO_GAMMA_DELTA_T_CELL_DIFFERENTIATION	0.062724	0.336856	0.24134	-0.552635	-1.50118	12	TCF7 LEF1 EGR3
GO_REGULATION_OF_CELL_KILLING	0.0626959	0.336856	0.323471	0.27791	1.31306	86	ARG1 CD59 CD55 IL21 CLEC12B TYROBP CEACAM1 CRK B2M CXCL6 IL18RAP STX7 F2RL1 AP1G1 PPP3CB MR1 LEP CD226 IFNG ITGAM CR1L GAPDH PTPRC
GO_DEVELOPMENTAL_GROWTH_INVOLVED_IN_MORPHOGENESIS	0.0628415	0.337105	0.208955	-0.268195	-1.28084	183	PLXNA1 SEMA4C MEGF8 SEMA3B DDR1 DVL1 LAMB2 LZTS2 TRPV2 PLXNA3 PLXNA4 ANAPC2 ABL1 RNF157 BCL11A HDAC6 HSP90AB1 TRIM28 TRIM46 FN1 SEMA4F SEMA4G SEMA6C PTK7 AUTS2 RARG ARHGAP4 EPB41L5 NDN L1CAM NKD1 SIN3A FMN1 SLIT1 APOE NRCAM BDNF WNT3 PRKN S1PR1 MAP2 STK11 CSF1 CDH4 SLIT3 LRP1 GDI1 PRKCZ KIF26B ZFYVE27 NOTCH1 SEMA7A FLRT1 RND2 CYFIP2 DRAXIN FGFR2 VCL SFRP2 SMURF1 CPNE5 CPNE1 MAPT DBN1 MED12 CXCR4 …
GO_REGULATION_OF_DOUBLE_STRAND_BREAK_REPAIR_VIA_HOMOLOGOUS_RECOMBINATION	0.0629921	0.337529	0.224966	-0.368274	-1.40356	46	MMS19 MRNIP RECQL5 FIGNL2 UBQLN4 PARP1 KDM1A TIMELESS USP51 TP53BP1 ERCC6 WRAP53
GO_REGULATION_OF_CELL_MORPHOGENESIS_INVOLVED_IN_DIFFERENTIATION	0.0631313	0.337892	0.199915	-0.245709	-1.24103	260	SYNGAP1 WNT7A PLXNA1 AMIGO1 SEMA4C LZTS1 MEGF8 FBXO31 SEMA3B EPHA4 KIF13B TRPV2 PLXNA3 PLXNA4 ANAPC2 ABL1 EPHB2 LZTS3 RAC3 TRIM46 ZSWIM5 FN1 DAB1 SARM1 SEMA4F SEMA4G PLXNA2 PLXNB1 KALRN NTRK2 CUL7 SEMA6C NSMF ARHGEF7 ARHGAP33 ARHGAP4 STK25 FLNA L1CAM ARHGAP35 UST FBXW8 EEF2K MDK CARMIL1 KANK1 RCC2 PTK2 SIN3A BRSK2 ARHGAP44 UNC13D ACTN4 APOE NRCAM BDNF WNT3 PARP6 CDH2 NEFL MAP2 PLXNB2 STK11 CDH4 C…
GO_ACTIVATION_OF_PROTEIN_KINASE_ACTIVITY	0.0633211	0.338142	0.287805	0.207179	1.17415	283	MAP2K6 PDGFC CDK1 HGF TLR6 ITGB1BP1 TLR4 MAP3K13 PROK2 GADD45A LAMTOR3 ADAM9 TGFBR1 TAB3 CLSPN CAB39 NRG1 MAP3K2 CRK STK3 TAOK1 JAK2 SPAG9 PPP2R3C MAP3K8 PBK GDF15 PIK3CA MAPK14 PRKAR1A PARK7 IL18 ECT2 ADCY3 FGF2 TRAF6 OSBPL8 TGFBR2 MAPK1 KIF14 TXN TGFA TPX2 FPR1 GAS6 PRKAA1 MAP3K7 TAB2 UBE2N RICTOR MAP2K4 MAP3K1 BRAF ITGA1 PAK1 PIK3CB MAP3K20 ZFP91 LEP LRRK2 MAP4K3 GPRC5D LAMTOR2 PRKAR2B DUSP6 B…
GO_CALCIUM_ION_TRANSMEMBRANE_TRANSPORT_VIA_HIGH_VOLTAGE_GATED_CALCIUM_CHANNEL	0.0633147	0.338142	0.245042	-0.570253	-1.49632	11	BIN1 CACNB3 CACNB2 CACNA1C NPPA CACNB1
GO_SPINAL_CORD_MOTOR_NEURON_DIFFERENTIATION	0.0634058	0.338212	0.24134	-0.479237	-1.45705	18	ZC4H2 IFT172 GDPD5 SUFU PTCH1 TCTN1 GIGYF2 NFE2L1 SCYL1 SOX4 ABT1 LHX4
GO_METANEPHRIC_NEPHRON_DEVELOPMENT	0.0636364	0.339059	0.24134	-0.436289	-1.39848	23	PKD1 SOX8 LAMB2 PDGFB FMN1 KIF26B PDGFRA RET PAX2 EGR1
GO_OLIGODENDROCYTE_DIFFERENTIATION	0.063893	0.339686	0.216543	-0.31506	-1.33506	81	SOX8 TPPP DAG1 ERCC2 CNTNAP1 SLC45A3 EIF2B5 DRD3 SOX10 VTN TENM4 MTOR NTRK2 HDAC1 CNP HDAC10 EIF2B4 NSUN5 MDK
GO_REGULATION_OF_PH	0.0638978	0.339686	0.323471	0.270597	1.28813	90	CXorf21 ATP6V1C1 ATP6V1D ATP6V0E1 ATP6V1E1 TMEM165 ATP1A4 PPT1 TMEM199 MAPK1 RAB20 ATP6AP2 ATP6V0B CHP1 ATP6V1G1 RAB7A ROGDI ATP6V1A ATP6V1B2 LACC1 LRRK2 SLC9A4 SNAPIN MAFG CLN5 ATP6V0D1 CLIC4 DMXL2 ATP5F1B MAPK3 SLC4A1 CA2 UBE3A EDNRB DMXL1 RAB38 CLCN3 PDK4 SLC11A1
GO_THYMUS_DEVELOPMENT	0.0641447	0.340616	0.227987	-0.395338	-1.43975	37	CTC1 ABL1 AIRE BCL11B GATA3 MAD1L1 ASXL1 BCL2
GO_MONOVALENT_INORGANIC_ANION_HOMEOSTASIS	0.0642857	0.340981	0.237794	-0.469235	-1.46112	19	SLC12A7 FGFR4 ENPP1 SLC34A3 SLC12A4 SLC9A3R1
GO_DNA_REPLICATION_CHECKPOINT	0.064588	0.341435	0.266351	0.483542	1.50362	16	CDC6 CLSPN ORC1 TICRR CDC45 TOPBP1 DNA2 TIPIN
GO_IMMUNE_RESPONSE_TO_TUMOR_CELL	0.0644444	0.341435	0.266351	0.462842	1.49902	18	CEACAM1 CD274 HMGB1 MR1 FBXO38 CD226 HAVCR2 NECTIN2
GO_NEGATIVE_REGULATION_OF_OSTEOCLAST_DIFFERENTIATION	0.0645161	0.341435	0.271289	0.404096	1.48048	26	FBN1 TLR4 NF1 UBASH3B FBXW7 GPR137B FSTL3 ZNF675 LTF LILRB3 LILRB4
GO_LIMBIC_SYSTEM_DEVELOPMENT	0.0648968	0.342684	0.30775	0.286523	1.31891	76	ANXA3 ARPC5 CDK5 NR2E1 GSK3B PTEN SRD5A1 CRK EZH2 ZEB2 TENT2 KIF5B NF1 XRN2 KIF14 KIRREL3 MKKS
GO_ADHERENS_JUNCTION_ASSEMBLY	0.0651769	0.343226	0.24134	-0.566535	-1.48657	11	DLG5 TBCD PIP5K1C JAM3 SMAD7 VCL
GO_REGULATION_OF_CENTROSOME_CYCLE	0.0651558	0.343226	0.300682	0.314742	1.34887	56	CHMP1B UBXN2B KIF11 CHMP2B CCP110 CHMP5 CHEK1 CHMP3 NEK2 KAT2B NSFL1C PLK4 CHMP4C VPS4B ROCK2 GEN1 CHMP2A AURKA STIL RAB6C CDK5RAP2 BRCA1 CEP295 MDM1 CEP76 POC1A CHORDC1
GO_RESPONSE_TO_TOPOLOGICALLY_INCORRECT_PROTEIN	0.0652174	0.343226	0.341793	0.219189	1.19554	189	JKAMP PPP1R15B RNF175 YOD1 TOR1A TMEM33 UBE2W WIPI1 SERP1 VAPB KDELR3 PTPN2 ERP44 DERL2 SSR1 ATXN3 DNAJB11 DNAJA1 COPS5 TM7SF3 ERO1A UBXN4 DNAJB14 ATF6 BHLHA15 CUL3 DNAJC3 UFD1 HSP90AA1 BFAR MANF CREBRF EDEM3 NFE2L2 STT3B DNAJB9 HSPA14 EDEM2 EIF2S1 HSPA4 F12
GO_CELLULAR_TRANSITION_METAL_ION_HOMEOSTASIS	0.0653595	0.343592	0.323471	0.269701	1.28726	94	LCN2 ERFE SLC40A1 NEDD8 SKP1 TFRC FBXL5 IREB2 SLC31A1 SLC30A1 SLC30A9 TMEM199 NCOA4 S100A9 SRI NDFIP1 ATOX1 ABCG2 ATP6V1G1 S100A8 SLC30A7 ATP6V1A GLRX3 ISCU IFNG SLC30A5 HIF1A SLC31A2 ATP7A ATP6V0D1 CYBRD1 BOLA2B LTF SOD1 FLVCR1 MT1DP ALAS2 MT1E
GO_REGULATION_OF_CALCIUM_ION_TRANSPORT	0.0657534	0.345279	0.204295	-0.259443	-1.2494	194	PLCG1 WFS1 CD19 DRD4 GSTM2 TRPV2 PLA2G6 THADA ABL1 CCL2 EFHB P2RX5 BIN1 NOS3 HTT CACNB3 GRAMD2A UCN DRD3 PACSIN3 FCRL3 GNB5 XCL1 PRKCE SPHK2 BCL2 FYN PDGFB TMC2 HAP1 IL16 CD4 CACNB2 P2RY6 DMD CACNA1C ATP2A1 RRAD HSPA2 NPPA WNK3 PML CEMIP AHNAK CASK SELENON TMC1 CACNB1 RAMP3 ORAI1 CAPN3 HPCA FFAR1 S100A1 HCRT
GO_LIPOPROTEIN_LOCALIZATION	0.0659341	0.345459	0.261664	0.543981	1.45074	10	ZDHHC17 PPARG CD36 ZDHHC3
GO_NEGATIVE_REGULATION_OF_NEUROTRANSMITTER_SECRETION	0.0659341	0.345459	0.261664	0.548861	1.46376	10	RAP1A RAP1B NF1 SLC30A1 FMR1
GO_RAP_PROTEIN_SIGNAL_TRANSDUCTION	0.0662252	0.3466	0.261664	0.487599	1.46715	14	RAP1A RAP2C RAP1B KIF14 RAP2A RAP2B RDX
GO_ANTEROGRADE_AXONAL_TRANSPORT	0.066313	0.346676	0.287857	0.327519	1.36126	47	AP3B2 KIF1A AP3S1 BLOC1S6 ARL8B KIF1B BLOC1S1 KIF4A AP3S2 KIF5B RAB21 SPAST BLOC1S2 TRAK2 ARL8A AP3M1 SNAPIN BLOC1S5 BORCS5 AP3B1
GO_MITOCHONDRION_MORPHOGENESIS	0.0666667	0.34814	0.261664	0.416304	1.44838	22	CERT1 MFF PANK2 SSBP1 WASF1 DNM1L OPA1 SLIRP FIS1 NDUFS6
GO_CAMERA_TYPE_EYE_PHOTORECEPTOR_CELL_DIFFERENTIATION	0.0669078	0.349013	0.234393	-0.492347	-1.454	16	SDK2 SOX8 IHH NTRK2 NAGLU
GO_PHOSPHATE_ION_TRANSPORT	0.067029	0.34926	0.234393	-0.445615	-1.41755	22	CRY2 SLC37A4 SLC20A2 SLC37A1 SLC34A3 ADAMTS8 SLC37A2
GO_RESPONSE_TO_MAGNESIUM_ION	0.0673953	0.350782	0.234393	-0.521754	-1.47938	14	CCND1 SLC41A1 ENTPD6
GO_VESICLE_MEDIATED_TRANSPORT_BETWEEN_ENDOSOMAL_COMPARTMENTS	0.0675325	0.351109	0.282013	0.344838	1.37805	41	SNX3 PIK3C3 SNX16 RAB5A RAB21 CHMP3 MAPK1 SNF8 RAB7A DENND10 STX8 SORL1 FAM160A2 RDX EEA1 HOOK3 SNX12 LMTK2 DNAJC13 MAPK3 AKTIP
GO_NEGATIVE_REGULATION_OF_IMMUNE_RESPONSE	0.0682594	0.354499	0.323471	0.24219	1.24058	131	ARG1 IRAK3 CD59 CD55 CLEC12B FGL2 NMI SAMSN1 BCL6 PTPN2 CR1 CEACAM1 CRK ANXA1 RC3H1 PPARG YTHDF3 PSMA1 RC3H2 LGALS3 PPP3CB NDFIP1 IL10 PSMB4
GO_INTRINSIC_APOPTOTIC_SIGNALING_PATHWAY	0.0684932	0.355322	0.376039	0.204881	1.1585	264	VNN1 NBN IVNS1ABP MCL1 RRM2B PARL UBE2K DDIAS POLB TOPORS SOD2 SKIL PTPN2 PDCD10 ARL6IP5 JAK2 MELK CASP4 GSKIP DNAJA1 PTTG1IP SELENOK BID NUPR1 PYCARD CYP1B1 CD44 ERO1A PARK7 SNW1 APAF1 CUL3 SERINC3 BCL2A1 S100A9 FBXW7 SIAH1 MMP9 CUL2 S100A8 SGMS1 STYXL1 NFE2L2 TAF9 DNM1L CASP3 RPS27L OPA1 UBQLN1 CDKN2D MDM2 LRRK2 TRIAP1 NDUFA13 SELENOS TXNDC12 TPT1 HIF1A FIS1 SGPP1 E2F1 CEBPB NDUFS3 PDK1 NCK1 IN…
GO_INNER_DYNEIN_ARM_ASSEMBLY	0.0689046	0.356283	0.227987	-0.538437	-1.50743	13	ZMYND10 DNAAF5 LRRC6 CCDC40 DNAH1 CFAP73
GO_KINETOCHORE_ASSEMBLY	0.0688889	0.356283	0.257206	0.464909	1.48268	17	CENPW DLGAP5 CENPE SENP6 CENPF CENPA MIS12 CENPN
GO_REGULATION_OF_POSTSYNAPTIC_NEUROTRANSMITTER_RECEPTOR_ACTIVITY	0.0689046	0.356283	0.227987	-0.539513	-1.51044	13	NPTXR DLGAP3 DLGAP1 DLGAP4 NPTX2 CACNG4 SRC AKAP9 CNIH2
GO_REGULATION_OF_REACTIVE_OXYGEN_SPECIES_BIOSYNTHETIC_PROCESS	0.0690691	0.356744	0.300682	0.272384	1.27818	82	MMP8 TLR6 TLR4 AIF1 TSPO RAB27A JAK2 DDAH2 PARK7 CD36 SIRPA HSP90AA1 GLA CFLAR CYBA RAC1 IL10 NOS1AP RHOA IFNG ROCK2 ATP2B4 ASS1 HDAC4
GO_SPINDLE_ORGANIZATION	0.0692042	0.357051	0.323471	0.227258	1.22843	175	BIRC5 RAB11A CENPW CHMP1B DCTN6 KIF23 SPC25 DLGAP5 ASPM KIF11 TTK CHMP2B CENPE MZT1 NEK7 AUNIP KIF4A SPAST CHMP5 CEP97 NUF2 SENP6 HAUS4 NEK2 TPX2 NDC80 INTS13 CCDC69 RMDN1 KNSTRN FBXO5 CCNB1 AURKB CHMP4C PRC1 VPS4B STAG1 STAG2 GPSM2 DRG1 HAUS2 RHOA TRIM36 STMN1 LIMK2 MAPRE1 KIFC1 MYBL2 HAUS1 CHMP2A BCCIP HAUS3 AURKA STIL BORA ZNF207 CEP63 ABRAXAS2
GO_PEPTIDYL_TYROSINE_AUTOPHOSPHORYLATION	0.0695364	0.358374	0.21925	-0.393395	-1.41865	36	BLK TNK1 DDR1 LCK ABL1 ACE ZAP70 TNK2 FYN ITK PTK2
GO_RESPONSE_TO_INTERFERON_GAMMA	0.0699301	0.36001	0.323471	0.227281	1.22505	174	ARG1 CDC42 IFNGR1 GBP3 CD58 TLR4 CASP1 AIF1 VAMP3 NMI PTPN2 SUMO1 FCGR1A ACTR3 IFNGR2 JAK2 PPARG B2M STXBP3 KIF5B SOCS3 CD44 FCGR1B TLR2 SIRPA RAB20 GBP2 ACTR2 CALCOCO2 KYNU CXCL16 GCH1 RAB12 VIM IFITM2 STX8
GO_ATTACHMENT_OF_MITOTIC_SPINDLE_MICROTUBULES_TO_KINETOCHORE	0.0709534	0.360153	0.252961	0.481034	1.47332	15	CENPE NUF2 NDC80 RMDN1 AURKB KIF2C MIS12
GO_AUTOPHAGY_OF_MITOCHONDRION	0.0707965	0.360153	0.294067	0.287661	1.3163	75	GABARAPL2 PARL ATG3 WIPI1 MAP1LC3B BNIP3L TSPO ATG12 RNF41 RB1CC1 PARK7 FUNDC1 FBXW7 SLC25A46 ATG5 CISD2 CAMKK2 GABARAPL1 GABARAP DNM1L CTSK HIF1A FIS1 WDR45B
GO_CORNIFICATION	0.0709677	0.360153	0.213928	-0.372579	-1.39675	42	KRT72 TMEM79 KRT5 JUP DSP KRT73 DSC1 PPL KLK14 KRT18 KRT86 TGM1 KRT2 PERP EVPL KRT81 KRT8 KRT36 CAPN1 KRT74
GO_CYTOSOLIC_CALCIUM_ION_TRANSPORT	0.0702247	0.360153	0.199915	-0.279648	-1.28683	138	SLC25A23 CCR7 PLCG1 CD19 GSTM2 TRPV2 LCK TPCN1 ABL1 LETM1 MS4A1 RASA3 P2RX5 HTT CACNB3 ITPR3 XCL1 ATP2A3 PRKCE CHERP BCL2 FAM155B CCN2 FYN HAP1 ITPR1 CD4 ATP2A2 P2RY6
GO_EPIDERMIS_MORPHOGENESIS	0.0706522	0.360153	0.227987	-0.482727	-1.43978	17	WNT10A TMEM79 BCL2 KLK14 PLOD3 NOTCH1 FGFR2
GO_GLYCOSYLATION	0.0704958	0.360153	0.287805	0.215926	1.20148	228	C1GALT1C1 TMEM59 SRD5A3 GALNT14 ST3GAL6 MAN1A1 TET2 B3GNT5 SERP1 GALNT5 TMEM165 SDF2 GCNT1 UBE2J1 B3GALNT1 GXYLT1 ST3GAL4 MPDU1 C1GALT1 PIGB ST8SIA4 POGLUT2 GALNT1 DPY19L3 B3GNT2 ST6GALNAC3 GALNT3 B4GALT5 MAGT1 GGTA1P OGA EXT1 TMTC1 DPM1 GALNT2 OSTC TRAK2 FUT7 MCFD2 CHP1 ALG10 DAD1 EDEM3 COG3 GALNT7 TMTC3 EOGT STT3B TMEM258 DPY19L1 FUT4 ASGR1 MAN1A2 GCNT7 B3GNT8 ST3GAL2 OST4 ARFGEF1 ALG2 NUS1 CLN…
GO_HISTONE_DEUBIQUITINATION	0.0709091	0.360153	0.227987	-0.433193	-1.38855	23	KAT2A USP36 TRRAP ASXL1 SART3 USP51 USP21
GO_MICROTUBULE_ORGANIZING_CENTER_ORGANIZATION	0.0704225	0.360153	0.323471	0.241834	1.22816	130	CDK1 CHMP1B GADD45A UBXN2B KIF11 PPP1R12A CHMP2B NIN CCP110 HEPACAM2 PCLAF CHMP5 CHEK1 CHMP3 CEP135 SDCCAG8 CNTLN HAUS4 NEK2 KAT2B CETN2 NSFL1C NDC80 PLK4 CEP152 CHMP4C VPS4B USP33 HAUS2 ROCK2 GEN1 HAUS1 CHMP2A HAUS3 AURKA BRCA2 STIL SLC16A1 RAB6C XRCC2 CEP63 CDK5RAP2 BRCA1 CEP295 MDM1 CEP76 CEP192 KIAA0753 NDEL1 POC1A CHORDC1 SGO1 SASS6
GO_MITOCHONDRIAL_RNA_PROCESSING	0.0706522	0.360153	0.227987	-0.484332	-1.44456	17	TBRG4 ELAC2 PUS1 CDK5RAP1 SUPV3L1 PNPT1
GO_MITOTIC_SISTER_CHROMATID_COHESION	0.0711009	0.360153	0.257206	0.411803	1.46253	24	DSCC1 SLF1 NAA50 CDCA5 RB1 RAD21 SMC5 NSMCE2 ATRX SGO1 CDC20 NIPBL SLF2 HASPIN PDS5A
GO_NEGATIVE_REGULATION_OF_IMMUNE_EFFECTOR_PROCESS	0.0702341	0.360153	0.315325	0.255785	1.26123	113	ARG1 IRAK3 CD59 CD55 CLEC12B FGL2 RIOK3 BCL6 CR1 CEACAM1 CRK ANXA1 RC3H1 PPM1B UFD1 RC3H2 LGALS3 PPP3CB NDFIP1 ITCH IL10
GO_NEGATIVE_REGULATION_OF_PEPTIDYL_TYROSINE_PHOSPHORYLATION	0.0708447	0.360153	0.282013	0.330463	1.35912	46	VPS25 TSG101 GGNBP2 SAMSN1 HYAL2 PTPN2 SNX6 SOCS3 SOCS4 IBTK PPP2CA
GO_PENTOSE_METABOLIC_PROCESS	0.0711009	0.360153	0.257206	0.506301	1.4706	13	RPE PGD NUDT5 FGGY RPEL1 TALDO1
GO_POSITIVE_REGULATION_OF_PEPTIDYL_TYROSINE_PHOSPHORYLATION	0.0708215	0.360153	0.199915	-0.274391	-1.27483	148	DOCK3 DVL2 DGKQ DOK7 IL24 ANGPT4 EPHA4 IL23A ABL1 ACE BANK1 TP53 TNK2 VTN CD3E MTOR NTRK2 ERCC6 IL23R STAP2 FYN PDGFB CLCF1 HPX CD40 CD4 HSF1 DLG3 TNFRSF18 ITGA5 ERBB3 BDNF HBEGF IL6 MLST8 CD81 CSF1R CD74 GPRC5B FGFR3 GH1 DLG4 ALKAL2 SRC IL31RA ADORA1 TREM2
GO_REGULATION_OF_TYPE_B_PANCREATIC_CELL_PROLIFERATION	0.0707635	0.360153	0.231127	-0.561393	-1.47308	11	NR1D1 MEN1
GO_MULTICELLULAR_ORGANISMAL_SIGNALING	0.0714286	0.360268	0.197822	-0.281643	-1.28713	129	CACNA1H CACNA1I CNTNAP1 ATP1A1 JUP BIN1 NPR2 CACNB3 ITPR3 KCNJ14 CNTNAP2 DSP ATP2A3 SCN4A NTRK2 DMPK FXYD7 FLNA ITPR1 CACNA1F KCNIP2 ATP2A2 CACNB2 GLRA1 KCNMB3 CACNA1C GJD3 ATP2A1 NRCAM NPPA CHRM5 CACNA2D2 S1PR1 ATP1A3 CACNB1 JAM3
GO_REGULATION_OF_CHOLESTEROL_EFFLUX	0.0714286	0.360268	0.21925	-0.421978	-1.43559	27	ZDHHC8 SREBF2 YJEFN3 ABCG1 APOE ABCA7 GPS2 MIR26A2 LRP1 PTCH1 NAXE TTC39B NR1H3
GO_REGULATION_OF_OXIDATIVE_PHOSPHORYLATION	0.0712589	0.360268	0.261664	0.382833	1.43607	29	CDK1 DNAJC15 NUPR1 PARK7 COX7A2L ATPSCKMT MLXIPL CCNB1 COX7A2 ISCU RHOA PGK1 ATP7A
GO_RNA_PHOSPHODIESTER_BOND_HYDROLYSIS_ENDONUCLEOLYTIC	0.0713224	0.360268	0.204295	-0.315842	-1.337	78	NOP14 UTP20 KRI1 ZC3H12D BOP1 TSR1 ELAC2 DGCR8 TBL3 NOB1 NOL9 RRS1 APEX1 BMS1 SMG6 PIWIL2 RPP21 ZC3H12B POP1 ENDOG NUDT16L1 EXOG DROSHA RNASEH2A SND1 ZC3H12A RCL1 RNASEH1 NOP9
GO_REGULATION_OF_CHEMOTAXIS	0.0715288	0.360389	0.197822	-0.266636	-1.26069	175	CCR7 ADGRA2 CXCL14 SEMA4C MEGF8 SEMA3B PLXNA3 PLXNA4 MMP28 IL23A SMAD3 CCL2 VEGFB HSPB1 ZSWIM5 NBL1 CCR4 XCL1 SEMA4F SEMA4G SEMA6C TMEM102 CCR6 PDGFB DPP4 IL16 AGER MDK MTUS1 PTK2 ZNF580 ANGPT2 CORO1B LGMN WNT3 MST1L IL6 S1PR1 RARRES2 CSF1R CSF1 KLRK1 JAM3 CD74 CCN3 MYCBP2 NOTCH1 SEMA7A
GO_NEGATIVE_REGULATION_OF_EXTRINSIC_APOPTOTIC_SIGNALING_PATHWAY	0.071875	0.361748	0.300682	0.276091	1.30258	85	FAS HGF MCL1 SH3RF1 TNFSF10 TGFBR1 GSK3B RB1CC1 GCLM PARK7 PHIP HMGB2 LGALS3 CFLAR TCF7L2 ITGAV GCLC
GO_NATURAL_KILLER_CELL_ACTIVATION_INVOLVED_IN_IMMUNE_RESPONSE	0.0720721	0.362354	0.252961	0.518387	1.4701	12	RAB27A VAMP7 AP1G1 IFNK PGLYRP1
GO_POLYSACCHARIDE_BIOSYNTHETIC_PROCESS	0.0724234	0.362651	0.282013	0.29735	1.31071	64	GYG1 CSGALNACT2 HS2ST1 PGM2 PPP1R3B B3GALNT1 GSK3B PPP1CB CSGALNACT1 NDST3 B3GNT2 UGP2 B4GALT5 PPP1R3D EXT1 PGM2L1 GBE1 EPM2AIP1 IRS2 B3GNT8 SELENOS
GO_SMOOTHENED_SIGNALING_PATHWAY_INVOLVED_IN_DORSAL_VENTRAL_NEURAL_TUBE_PATTERNING	0.0724382	0.362651	0.222056	-0.535921	-1.50038	13	IFT122 WDR19 SUFU TULP3 MKS1 PTCH1
GO_TELOMERE_MAINTENANCE_VIA_TELOMERE_LENGTHENING	0.0723982	0.362651	0.204295	-0.317054	-1.33543	76	TNKS1BP1 CTC1 SMG5 MAP3K4 EXOSC10 NAT10 HSP90AB1 TELO2 SLX4 PARP1 SMG6 WRAP53 RPA1 CCT7 PARN PRKCQ GAR1 ACD DKC1 GNL3L CCT3
GO_TISSUE_MIGRATION	0.0722581	0.362651	0.188204	-0.24256	-1.21278	251	ADGRA2 WNT7A FLT4 PLCG1 PPARD PLEKHG5 ITGA3 ADGRB1 ANGPT4 PFN2 GIPC1 ABL1 HDAC6 GATA3 SASH1 JUP DAB2IP NOS3 HSPB1 FUT1 EGR3 PKN1 EVL MTOR PRKCE PTPN23 TEK CCR6 PDGFB PRKCA DPP4 GATA2 EPB41L5 ETS1 CD40 MMRN2 MCC KANK1 GPI PTK2 ZNF580 PKN3 ANGPT2 CORO1B AKT3 MAPRE2 MAP2K5 APOE LGMN SH3BP1 HBEGF MIR199A1 RAB25 TNFSF12 DLL4 MYH9 ADTRP MIR26A2 PLXND1 AMOT CCN3 NR4A1 TBXA2R NOTCH1 TACSTD2 KRT2 RREB1 CA…
GO_RESPONSE_TO_NUTRIENT	0.0725519	0.362836	0.287805	0.245353	1.24981	134	ARG1 ALDH1A2 ACSL4 GDAP1 PTEN TSPO PPARG GCLM TYMS CAT SNW1 APAF1 ACSL1 ENSA BRIP1 TGFBR2 HAT1 LDHA GNPAT GAS6 DAD1 GCLC KANK2 KYNU CXCL10 ALPL ADIPOR2 CDKN2D LEP MDM2 CNR1 ACSL3 ADSL ASS1 CYBB SLC16A1 IL15 TRIM25 XBP1 ABCG8
GO_CHROMATIN_SILENCING	0.0728643	0.363032	0.266351	0.351125	1.37681	36	MORF4L1 EZH2 MIER1 CDC45 MSL3 SMCHD1 HAT1 HMGB1 ATAD2B DPY30 EED KCNQ1OT1 HDAC2 MORF4L2 ATAD2
GO_LEFT_RIGHT_PATTERN_FORMATION	0.0732143	0.363032	0.222056	-0.463828	-1.44428	19	MEGF8 IFT122 IFT172 EPB41L5 DLL1 FOXJ1 PKD1L1 NOTCH1
GO_LEUKOTRIENE_BIOSYNTHETIC_PROCESS	0.0731707	0.363032	0.248911	0.476312	1.45886	15	LTA4H GGTLC1 MGST2 GGTA1P ALOX5AP PLA2G4A GGT3P GGT1 ALOX5 SYK GGT2
GO_MICROTUBULE_BUNDLE_FORMATION	0.0728083	0.363032	0.202072	-0.309155	-1.31004	81	NAV1 TPPP NUMA1 DNAJB13 TRIM46 ZMYND10 DNAAF5 GAS2L2 TTLL1 LRRC6 AAAS BBS2 CCDC114 DNAI2 CCDC40 DNAH1 LRGUK CFAP73 MTCL1 CFAP44 MAP2 FOXJ1
GO_MOLTING_CYCLE	0.0732824	0.363032	0.204295	-0.329279	-1.36316	70	WNT10A LAMA5 NUMA1 CELSR1 LRIG1 EDAR TMEM79 ERCC2 PPP1R13L EDA NOM1 HDAC1 FARP2 BCL2 LDB2 CDH3 SAV1 PTCH2 DNASE1L2 DKK4 PER1 RELA
GO_MYELOID_LEUKOCYTE_MIGRATION	0.0732601	0.363032	0.323471	0.222091	1.20162	181	CD177 S100A12 CKLF AKIRIN1 AIF1 FCER1G PPIB JAML CYP19A1 CXCL1 MCU ANXA1 MAPK14 IRAK4 CXCL6 BST1 SIRPA MAPK1 LGALS3 PPBP S100A9 HMGB1 MOSPD2 FUT7 PDE4D DUSP1 RAC1 S100A8 SRP54 PIK3CG P2RY12 DNM1L CXCL10 ITGA1 IL1R1 MCOLN2 PF4V1 LYN CD300H RHOG CXCL13 CD47 FPR2 IL6R PRTN3 MAPK3 MPP1 DYSF FLT1 RAC2 RIPOR2 CXCL8 CXCL11 PLA2G7 ADGRE2 C3AR1 EDNRB PF4 STAT5B
GO_NEURON_PROJECTION_EXTENSION	0.0732394	0.363032	0.195789	-0.275831	-1.26793	137	PLXNA1 SEMA4C MEGF8 SEMA3B DDR1 DVL1 LAMB2 TRPV2 PLXNA3 PLXNA4 ANAPC2 ABL1 RNF157 BCL11A HSP90AB1 TRIM46 FN1 SEMA4F SEMA4G SEMA6C AUTS2 ARHGAP4 NDN L1CAM SIN3A SLIT1 APOE NRCAM BDNF WNT3 PRKN MAP2 STK11 CDH4 SLIT3 LRP1 GDI1 PRKCZ ZFYVE27 SEMA7A FLRT1 CYFIP2 DRAXIN VCL SMURF1 CPNE5 CPNE1 MAPT DBN1 CXCR4 PAK6 ULK1 NRP2 TIAM1 CDKL3 SEMA6A CTTN
GO_REGULATION_OF_TRANSLATIONAL_INITIATION_IN_RESPONSE_TO_STRESS	0.0728477	0.363032	0.248911	0.480415	1.44553	14	PPP1R15B DNAJC3 EIF2S1 NCK1 IMPACT PPP1R15A EIF2AK1 NPM1
GO_STRIATED_MUSCLE_CELL_PROLIFERATION	0.0732394	0.363032	0.282013	0.324824	1.35251	51	CDK1 AKIRIN1 RBPJ TGFBR1 PTEN SMAD1 JAK2 MAPK14 PRKAR1A FGF2 TGFBR2 MAPK1 CFLAR
GO_REGULATION_OF_ORGANELLE_ASSEMBLY	0.0735294	0.363874	0.323471	0.227753	1.21614	170	SH3GLB1 RALB TSG101 CHMP1B ATG3 SCFD1 C9orf72 CHMP2B DYNC2LI1 CCP110 RAB5A NUPR1 TBC1D14 SDCBP IFT20 SEPTIN7 IL1RAP CHMP5 CNOT6 FEZ2 CDKL1 CEP135 CEP97 SDCCAG8 SENP6 KAT2B ATG5 PLK4 PHF23 TBC1D7 PRKAA1 STYXL1 CHMP4C ATMIN VPS4B MTMR3 GPSM2 DRG1 CDKL5 VDAC3 PIKFYVE CNOT6L RHOA RAB3GAP2 LRRK2 RDX ASAP1 HCK SDC1 PAN3 CHMP2A STIL CDK5RAP2 BRCA1 CYLD CEP295 TCTEX1D2 MDM1 CEP76 SPAG5
GO_NEGATIVE_REGULATION_OF_ACTIN_FILAMENT_POLYMERIZATION	0.0736677	0.364177	0.206588	-0.345228	-1.34101	54	CARMIL2 HIP1R SPTBN1 KANK3 PFN2 SPTAN1 VILL SPTBN2 ADD2 SPTBN5 CARMIL1 KANK1
GO_ACTIN_FILAMENT_BUNDLE_ORGANIZATION	0.0744382	0.365691	0.193813	-0.274819	-1.26461	138	SORBS3 CORO2B EPHA1 FAM171A1 SYNPO PFN2 FSCN2 ABL1 SMAD3 ALMS1 ARHGEF18 SHROOM1 EVL MTOR PAWR CCN2 ARHGEF5 EZR NF2 FLNA ADD2 TGFB3 PHACTR1 CARMIL1 ARHGEF10 CORO1B SPIRE2 FSCN1 TESK1 ACTN4 ARHGEF10L
GO_ACTION_POTENTIAL	0.0742358	0.365691	0.197822	-0.299257	-1.29496	91	CACNA1H CACNA1I CNR2 CNTNAP1 ATP1A1 SNTA1 KCNAB2 JUP BIN1 CACNB3 DSP SCN4A NTRK2 FLNA GNA11 KCNIP2 ATP2A2 CACNB2 GLRA1 DMD KCNMB3 CACNA1C USP53 NRCAM
GO_BLASTOCYST_DEVELOPMENT	0.0744337	0.365691	0.300682	0.266521	1.26355	89	NECAB1 NBN TM4SF1 UBE2A TGFBR1 SKIL RBBP8 GABPA RTN4 HORMAD1 SMIM14 CUL3 SF3B6 TBL1XR1 GINS1 SP3 COPS2 NEK2 MED21 DAD1
GO_CELL_SUBSTRATE_JUNCTION_ORGANIZATION	0.0742358	0.365691	0.197822	-0.29924	-1.29488	91	CORO2B ABL1 SMAD3 KRT5 LDB1 FN1 PTPRK TEK BCL2 ARHGEF7 EPB41L5 WHAMM BCR RCC2 TRIP6 PTK2 FMN1 MAPRE2 TAOK2 APOD ITGA5 PLEC TLN1 ACTN3 LRP1 TSC1 BCAS3 ITGA6 LAMC1 SRC MMP14 VCL FERMT2 AJUBA SDC4 WDPCP PTK2B DAPK3 CTTN
GO_MATURATION_OF_LSU_RRNA_FROM_TRICISTRONIC_RRNA_TRANSCRIPT_SSU_RRNA_5_8S_RRNA_LSU_RRNA	0.0744102	0.365691	0.222056	-0.501596	-1.45487	15	BOP1 URB1 FTSJ3 NOL9 PES1 RPL7L1 ZNHIT6 DDX18
GO_NEGATIVE_REGULATION_OF_RESPONSE_TO_ENDOPLASMIC_RETICULUM_STRESS	0.0741758	0.365691	0.276501	0.324511	1.35619	49	PPP1R15B YOD1 UBE2J1 DERL2 ERLEC1 PARK7 DNAJC3 BFAR DNAJB9 USP25 OPA1 LRRK2 SELENOS TXNDC12 UFL1 NCK1 TMBIM6 XBP1 ALOX5 GRINA DERL3 CREB3L1
GO_NEGATIVE_REGULATION_OF_LYMPHOCYTE_ACTIVATION	0.0748299	0.367234	0.30775	0.235703	1.21672	136	ARG1 FGL2 SAMSN1 PELI1 PDCD1LG2 BCL6 PTPN2 TYROBP CEACAM1 ANXA1 MNDA CD274 RC3H1 PAG1 HMGB3 DUSP3 PRKAR1A TNFAIP8L2 FGR RC3H2 LGALS3 RUNX1 IDO1 HMGB1 NDFIP1 IL10 CASP3 VSIR CBFB LST1 INHBA GLI3 LYN SOCS5 CEBPB PTPN22 IL20RB HAVCR2 PGLYRP1 JAK3 PIBF1 TWSG1 GPNMB IL4R GLMN BTK
GO_EMBRYONIC_CAMERA_TYPE_EYE_DEVELOPMENT	0.0749129	0.36726	0.216543	-0.425622	-1.42105	25	IFT140 IHH KDM2B IFT122 IFT172 PPP1R13L WNT16 WDR19 RARG
GO_TRANSCRIPTION_INITIATION_FROM_RNA_POLYMERASE_II_PROMOTER	0.075	0.367306	0.315325	0.232647	1.24027	166	CDK1 TAF12 NR2E1 TAF13 GTF2E2 RBPJ CCNH POLR2J GTF2F2 PTEN DR1 PPARG NR3C1 CREB1 CDK7 SNW1 E2F3 MED13 PSMC6 NR6A1 GTF2A2 CCNC MED7 TAF7 KAT2B PSMC2 GTF2B HMGB1 MED20 SUB1 MED4 GTF2H2 GTF2A1 CCNB1 GTF2H5 GTF2H1 TAF9 NOTCH3 MED6 TAF11 NR5A1 CBFB
GO_MITOCHONDRIAL_MEMBRANE_ORGANIZATION	0.0750853	0.367343	0.30775	0.239105	1.22477	131	MAIP1 RHOT1 BNIP3L GSK3B DYNLT1 BID YWHAZ BLOC1S2 COX18 MAPK8 OMA1 ATP5PB ATP5F1E HSP90AA1 ATP5PD ATP5F1C MFN1 TMEM11 ATP5PF ATP5PO GCLC PPP3R1 ATP5MG ATP5MC3 OPA1 HSPA4 APOO NDUFA13 ATP5MF YWHAH E2F1 HEBP2 ATP5ME YWHAQ ATF2 AP3B1 MICOS10 ATP5IF1 ROMO1 BAD TP63 PMAIP1 YWHAE ATP5F1B YWHAB
GO_ALDEHYDE_BIOSYNTHETIC_PROCESS	0.0759717	0.36755	0.216543	-0.532708	-1.49139	13	CACNA1H CLCN2 DKK3 PNPO
GO_CELLULAR_RESPONSE_TO_CORTICOSTEROID_STIMULUS	0.0762943	0.36755	0.271289	0.323776	1.33161	46	ARG1 SRD5A1 ANXA1 NR3C1 CBX3 CFLAR EIF4E CREBRF SSTR2 GPER1 REST AQP1 ASS1 ZFP36L1 USP8 ZFP36 ABCC2 UBE2L3 FLT3
GO_HIPPOCAMPUS_DEVELOPMENT	0.0756303	0.36755	0.276501	0.304609	1.33789	60	ANXA3 CDK5 NR2E1 GSK3B PTEN SRD5A1 CRK EZH2 ZEB2 TENT2 KIF5B XRN2 KIF14 KIRREL3 MKKS CASP3 EIF2B3 UBA6 ATP2B4 GLI3
GO_IMMUNOGLOBULIN_SECRETION	0.076087	0.36755	0.21925	-0.460607	-1.4004	18	CD22 CD40LG TRAF3IP2 TRAF2 CD40 TNFRSF4 GPI IL6 POU2F2
GO_MITOTIC_G2_DNA_DAMAGE_CHECKPOINT	0.0755556	0.36755	0.245042	0.402158	1.39916	22	CDK1 NBN CLSPN TAOK1 SYF2 TICRR TOPBP1 MRE11 DONSON
GO_NEGATIVE_REGULATION_OF_GLIAL_CELL_DIFFERENTIATION	0.076087	0.36755	0.21925	-0.475157	-1.4172	17	NOG NR1D1 DRD3 DAB1
GO_ORGANELLE_TRANSPORT_ALONG_MICROTUBULE	0.0754717	0.36755	0.294067	0.273122	1.28526	84	AP3B2 KIF1A CDC42 AP3S1 RAB1A KIF23 RHOT1 BLOC1S6 ACTR10 KIF1B VAMP7 BLOC1S1 AP3S2 KIF5B SPAST BLOC1S2 KIF3C RAB6A
GO_POSITIVE_REGULATION_OF_CELL_DIVISION	0.0756303	0.36755	0.276501	0.302698	1.3295	60	PDGFC OSM CDC42 ITGB1BP1 CDC6 KIF23 GAREM1 CAT SPAST ECT2 FGF2 CUL3 KIF14 PPBP TGFA AURKB PKN2
GO_POSITIVE_REGULATION_OF_CHOLESTEROL_EFFLUX	0.076087	0.36755	0.21925	-0.476538	-1.42132	17	ZDHHC8 ABCG1 APOE ABCA7 GPS2 LRP1 PTCH1 NR1H3
GO_POSITIVE_REGULATION_OF_RESPONSE_TO_DNA_DAMAGE_STIMULUS	0.0761494	0.36755	0.193813	-0.29742	-1.29836	94	APBB1 MMS19 MRNIP HIC1 KMT5C MYC TRIM28 GTF2I PARP1 TIMELESS TMEM161A CCAR2 ERCC6 KDM4D RAD9A WRAP53 HDAC10 PARP3 PIAS4 SPIRE2 RPS3 FUS NKX3-1
GO_PRI_MIRNA_TRANSCRIPTION_BY_RNA_POLYMERASE_II	0.0757098	0.36755	0.204295	-0.352723	-1.34878	48	PPARD SMAD3 GATA3 SREBF1 POU5F1 SMARCA4 TP53 SREBF2 PDGFB GATA2 ETS1 NFATC3
GO_REGULATION_OF_AMPA_RECEPTOR_ACTIVITY	0.076225	0.36755	0.21925	-0.498324	-1.44538	15	NLGN2 MINK1 GSG1L MAPK8IP2 CACNG4 CACNG8 CNIH2
GO_REGULATION_OF_RECEPTOR_RECYCLING	0.0755556	0.36755	0.245042	0.402936	1.40186	22	PCSK9 VAMP3 LAMTOR1 CHMP5 AP1AR EPS15
GO_REGULATION_OF_TOLL_LIKE_RECEPTOR_SIGNALING_PATHWAY	0.0752089	0.36755	0.276501	0.291545	1.28512	64	IRAK3 TLR1 TLR6 TLR4 PELI1 LY96 BIRC2 RTN4 CD36 TLR2 F2RL1 CYBA HMGB1 TLR5 CD300LF PJA2 LGR4 UBQLN1 WDFY1 LYN PTPN22 FLOT1
GO_SECONDARY_METABOLITE_BIOSYNTHETIC_PROCESS	0.076087	0.36755	0.21925	-0.458313	-1.39343	18	MC1R GIPC1 PMEL CDH3 MFSD12
GO_ACROSOME_ASSEMBLY	0.0765766	0.367582	0.245042	0.505025	1.43221	12	KNL1 AGFG1 TMF1 TBPL1 RFX2 NECTIN2 MFSD14A PAFAH1B1
GO_CENTRAL_NERVOUS_SYSTEM_NEURON_DIFFERENTIATION	0.0765957	0.367582	0.191892	-0.280239	-1.26667	122	WNT7A CSNK1E EPHA4 ZC4H2 ADARB1 PLXNA3 PLXNA4 BCL11B EPHB2 WNT1 RAC3 HSP90AB1 EPHB6 SZT2 IFT172 GDF7 TTLL1 NTRK2 ZNF335 GATA2 GDPD5 ARHGAP35 DCLK2 PTK2 SIN3A SUFU GBA2 TULP3 HERC1 WNT3 DLL4 MAP2 CSF1R CHD5 NR4A2 PTCH1 TCTN1 MYCBP2 ZMIZ1 CNTN2 DRAXIN FGFR2 SFRP2
GO_MALE_MEIOTIC_NUCLEAR_DIVISION	0.0767327	0.367582	0.257206	0.353814	1.36897	34	TDRD9 KIF18A SYCP2 AGO4 DMRTC2 TRIP13 RAD51C DMC1 ING2 BRCA2
GO_NEGATIVE_REGULATION_OF_SMALL_GTPASE_MEDIATED_SIGNAL_TRANSDUCTION	0.0764431	0.367582	0.202072	-0.350489	-1.35329	52	SYNGAP1 ITGA3 TNK1 STMN3 EPHB2 RASA3 DAB2IP RASAL3 HEG1 LZTR1 RASIP1 ARHGAP35 NUP62 KANK1 ARHGAP44 TRIM67 SH3BP1
GO_NEURON_REMODELING	0.0767824	0.367582	0.21925	-0.568274	-1.45251	10	BCL11A NTN4 C3 FARP2
GO_REGULATION_OF_RYANODINE_SENSITIVE_CALCIUM_RELEASE_CHANNEL_ACTIVITY	0.0769231	0.367582	0.245042	0.435097	1.42557	19	GSTO1 CLIC2 CALM2 FKBP1A SRI PDE4D JPH4 CALM1
GO_SMOOTH_MUSCLE_CELL_MIGRATION	0.0766871	0.367582	0.199915	-0.336293	-1.33643	57	IGFBP3 PLXNA1 PPARD DDR1 NDRG4 ACE VTN APEX1 PARVA BCL2 PDGFB ADAMTS1 MDK P2RY6
GO_VESICLE_TRANSPORT_ALONG_MICROTUBULE	0.0769231	0.367582	0.271289	0.322883	1.34939	49	AP3B2 KIF1A AP3S1 RAB1A KIF23 BLOC1S6 KIF1B VAMP7 BLOC1S1 AP3S2 KIF5B BLOC1S2
GO_CHEMOKINE_PRODUCTION	0.0778443	0.369955	0.282013	0.282384	1.29986	77	TLR4 AIF1 SELENOK PYCARD IL18 TLR2 CXCL6 F2RL1 SIRPA S100A9 HMGB1 S100A8 IL10 TUSC2 ERBIN MCOLN2 IFNG HIF1A SOCS5 ADAM17 IL6R HAVCR2 ADORA2B
GO_CYTOCHROME_COMPLEX_ASSEMBLY	0.0778894	0.369955	0.257206	0.348213	1.36539	36	PET100 COX15 COX18 FASTKD3 COA6 PET117 CYBA UQCR10 COX17 HCCS UQCRB COA1 COX14 C12orf73 SURF1 SMIM20 COA8 COA5 LYRM7 TTC19 SCO1 COA3
GO_ISOTYPE_SWITCHING_TO_IGG_ISOTYPES	0.0777385	0.369955	0.213928	-0.52957	-1.4826	13	IL27RA FOXP3 CD40 CD28
GO_NEGATIVE_REGULATION_OF_EXECUTION_PHASE_OF_APOPTOSIS	0.0776053	0.369955	0.24134	0.467252	1.43111	15	MTRNR2L12 MTRNR2L1 NMNAT1 MTRNR2L4 MTRNR2L6 MTRNR2L8 MTRNR2L10 FZD3 RFFL MTRNR2L11 PAK2
GO_NEGATIVE_REGULATION_OF_LEUKOCYTE_DIFFERENTIATION	0.0776699	0.369955	0.294067	0.26751	1.26458	88	FBN1 FGL2 TLR4 BCL6 PTPN2 CEACAM1 ANXA1 RC3H1 HMGB3 TRIB1 NF1 RC3H2 RUNX1 UBASH3B HMGB1 FBXW7 GPR137B CBFB INHBA FSTL3 GLI3 LYN SOCS5 TMEM176A PGLYRP1 JAK3 ZNF675 LTF TMEM176B LILRB3 IL4R LILRB4
GO_REGULATION_OF_DNA_REPLICATION	0.0777027	0.369955	0.300682	0.257842	1.25861	107	CDK1 CDC42 NBN CDC6 DSCC1 ESCO2 BCL6 ZMPSTE24 GMNN DACH1 TICRR S100A11 E2F8 CCNA2 SENP2 PCNA ESCO1 RAC1 CACYBP FBXO5 MAP2K4 PPP2CA RFC4 ATF1 DNA2 STN1 WAPL MSH3 TTF1 TERF1 TIPIN RFC2 METTL4 DONSON E2F7 BRCA2 DBF4 NUCKS1 CDC7
GO_POSITIVE_REGULATION_OF_INTRINSIC_APOPTOTIC_SIGNALING_PATHWAY	0.0782123	0.371116	0.271289	0.312493	1.33518	55	MCL1 SKIL PTPN2 BID NUPR1 PARK7 SERINC3 S100A9 FBXW7 SIAH1 S100A8 STYXL1 DNM1L FIS1 NCK1 BCLAF1 DDIT3 BAD SOD1 PMAIP1 CAV1
GO_ETHER_METABOLIC_PROCESS	0.0783972	0.37162	0.2114	-0.423839	-1.4151	25	LIPE EPHX2 FASN EPHX1 PLA2G6
GO_DEVELOPMENT_OF_PRIMARY_SEXUAL_CHARACTERISTICS	0.0785714	0.372073	0.30775	0.228477	1.21804	166	TIPARP KIF18A MGST1 COL9A3 TNFSF10 CYP19A1 RETN TGFBR1 RAB13 ASPM SRD5A1 AGO4 BASP1 NUPR1 CSDE1 DACH1 TMF1 ARID4A HMGB2 EIF2S2 BRIP1 HOXA9 NCOA4 MKKS RDH10 ARID4B MSH4 CASP3 PCYT1B NR5A1 LEP IDH1 PRDX4 INHBA FSTL3 SDC1 DMC1 CEBPB FNDC3A RNF38 ING2 BRCA2 LHFPL2 MEA1 HOXA10 SOD1 KDM5A ATRX ACVR1B GDF9 BIK UBE3A ARRB2 STAT5B RXFP2
GO_CARDIAC_CHAMBER_DEVELOPMENT	0.0787623	0.372603	0.188204	-0.279464	-1.27325	128	NOG PCSK5 DHRS3 GATA3 NOS3 TAB1 DSP TP53 PPP1R13L TNNC1 PARVA TEK HEG1 PTK7 ENG HEY1 MYH10 TBX6 ADAMTS1 SAV1 MYL3 FGFRL1 LUZP1 SUFU CRELD1 MKS1 ADAMTS6 GREB1L DLL4 SMAD7 FZD2 SLIT3 PLXND1 NOTCH1 ARID1A PDE2A FGFR2 HEYL SFRP2 NSD2
GO_DEOXYRIBONUCLEOTIDE_METABOLIC_PROCESS	0.0792079	0.373963	0.252961	0.351801	1.36118	34	RRM2 RRM2B NUDT16 AK9 TYMS MBD4 ADK TBPL1 DUT DCK DERA NUDT15
GO_REGULATION_OF_FATTY_ACID_BIOSYNTHETIC_PROCESS	0.0792079	0.373963	0.252961	0.34983	1.35355	34	ERLIN1 LPGAT1 CEACAM1 ANXA1 ELOVL5 INSIG1 INSIG2 MLXIPL ADIPOR2 ERLIN2 BRCA1 PIBF1 ABCD2 PTGS2 PRKAG2 PDK4 SIRT1 IL1B
GO_ESTABLISHMENT_OF_PROTEIN_LOCALIZATION_TO_CHROMOSOME	0.0795053	0.374176	0.2114	-0.428829	-1.4039	24	LRWD1 SGF29 WRAP53 RUVBL2 CCT7 ACD DKC1 CCT3 PIH1D1
GO_HIPPO_SIGNALING	0.0794702	0.374176	0.204295	-0.385205	-1.39209	35	NEK8 DCHS1 WWC1 DVL2 DLG5 TEAD2 NF2 SAV1 FAT4 VGLL4 LIMD1 NPHP4 WTIP AMOT
GO_MISMATCH_REPAIR	0.0794702	0.374176	0.204295	-0.384836	-1.39075	35	ABL1 LIG1 PMS2P3 POLD2 AXIN2 POLD1 PMS2P5 XPC HDAC10 RPA1
GO_POSITIVE_REGULATION_OF_RESPONSE_TO_TUMOR_CELL	0.0795699	0.374176	0.234393	0.51777	1.44152	11	CD274 MR1 FBXO38 CD226 NECTIN2
GO_MORPHOGENESIS_OF_AN_EPITHELIAL_SHEET	0.0797448	0.374626	0.199915	-0.363645	-1.37388	44	CARMIL2 WNT7A DVL2 MEGF8 COL5A1 DDR1 DVL1 DAG1
GO_METANEPHROS_DEVELOPMENT	0.0799373	0.375158	0.197822	-0.341173	-1.32526	54	PKD1 SOX8 ID3 LAMB2 DLG5 MYC GATA3 GDF11 AKR1B1 BCL2 PDGFB FAT4 FMN1 NKX3-1 GREB1L FOXJ1 PTCH1 KIF26B
GO_POSITIVE_REGULATION_OF_T_CELL_PROLIFERATION	0.0800582	0.375352	0.190023	-0.297725	-1.28833	91	TNFRSF13C CARD11 CD40LG IL27RA DNAJA3 ICOSLG TMIGD2 IL23A FOXP3 ZAP70 RASAL3 XCL1 CD3E CD6 IL2RA IL23R IGFBP2 AGER CD4 CCDC88B CD28 PRKCQ HHLA2 CD209 RPS3
GO_PHOSPHATE_ION_TRANSMEMBRANE_TRANSPORT	0.0801457	0.37539	0.213928	-0.515915	-1.46282	14	SLC37A4 SLC20A2 SLC37A1 ADAMTS8 SLC37A2
GO_RIBONUCLEOPROTEIN_COMPLEX_SUBUNIT_ORGANIZATION	0.0804911	0.376635	0.183024	-0.2522	-1.22333	203	DHX30 RRP7BP GEMIN4 BOP1 PPAN NLE1 GEMIN5 WDR77 HSP90AB1 PRMT7 LUC7L PRPF8 SF3A2 MDN1 XAB2 RRS1 EIF3B NOP53 SART3 RUVBL1 PRPF6 PRPF31 SNRNP200 PRPF19 RPS28 ERAL1 SFSWAP KHDC4 SF1 RUVBL2 EIF3F RPS15 DDX23 RPL10 CELF5 RPS5 RPS19 TARBP2 SRSF5 PUF60 SART1 SRPK3 AAR2 RPSA CELF4 EIF3A PIH1D1 RPL13A SF3A3 SF3A1 GEMIN8 EIF3C EIF3G ZNHIT6 RPL3 PRPF3 RPL23A RRP7A RPLP0 VCP LSM4 SHQ1 RPLP0P6 DHX8 EIF2D KLC1…
GO_NEUROMUSCULAR_PROCESS_CONTROLLING_POSTURE	0.0806452	0.376982	0.2114	-0.539242	-1.4648	12	ADARB1 CNTNAP1 PRRT2 GLRA1 ATP8A2 TMEM150C FXN
GO_ARP2_3_COMPLEX_MEDIATED_ACTIN_NUCLEATION	0.0811518	0.378976	0.257206	0.344602	1.35626	39	ARPC5 ARPC3 ARPC2 GMFB ACTR3 GMFG ARPC4 AP1AR ARPC1A BRK1 ACTR2 WASF1
GO_POSITIVE_REGULATION_OF_ENDOCYTOSIS	0.08125	0.37906	0.282013	0.267477	1.26194	85	CD63 CDC42 PCSK9 TSG101 TOR1A RAB31 PPT1 SCYL2 PPARG B2M RAB21 CD36 F2RL1 HIP1 ATAD1 AHI1 DNM1L MIB1 LRRK2 CD151 PPP3CA FLOT1 FMR1 CBLL1
GO_CELLULAR_METABOLIC_COMPOUND_SALVAGE	0.0817308	0.37943	0.245042	0.368248	1.39058	30	HPRT1 UPP1 TK1 APIP PNP GMPR2 ADK DCK DGUOK AMPD3 ADI1 CDA PUDP
GO_POSITIVE_REGULATION_OF_EXTRACELLULAR_MATRIX_ORGANIZATION	0.0815217	0.37943	0.2114	-0.472512	-1.40931	17	CARMIL2 DAG1 SMAD3 PHLDB1 FSCN1 IL6
GO_POSITIVE_REGULATION_OF_VIRAL_RELEASE_FROM_HOST_CELL	0.0816777	0.37943	0.234393	0.470294	1.41508	14	VAPA TSG101 CHMP2B CHMP3 CHMP4C VPS4B CHMP2A CAV2
GO_REGULATION_OF_DNA_BINDING	0.0815047	0.37943	0.282013	0.256824	1.25673	102	MMP8 HJURP SUMO1 LAMTOR5 ZMPSTE24 JAK2 PPARG PARK7 MAPK8 TRAF6 HMGB2 WFIKKN2 CDCA5 NEK2 TXN GTF2B HMGB1 FBXW7 SRI SUMO3 MMP9 RB1
GO_REGULATION_OF_HORMONE_BIOSYNTHETIC_PROCESS	0.0816697	0.37943	0.2114	-0.493846	-1.43239	15	DGKQ ATP1A1 CLCN2 DKK3
GO_ACTIVATION_OF_PROTEIN_KINASE_B_ACTIVITY	0.0822222	0.380923	0.234393	0.398015	1.38475	22	ITGB1BP1 NRG1 PARK7 IL18 OSBPL8 TXN GAS6 RICTOR
GO_MUSCLE_ORGAN_DEVELOPMENT	0.0822943	0.380923	0.172324	-0.23681	-1.2035	287	POU6F1 SPEG KAT2A NOG FLNB IGSF8 CACNA1H SOX8 ID3 LAMA5 ADGRB1 PAX5 DISP1 LEF1 PI16 ADARB1 DAG1 SMAD3 FOXK1 BCL9L LARGE1 GLI1 LUC7L TCAP EGR3 DSP SMTNL1 GTF3C5 TNNC1 MRTFB MTOR ZNF609 HEG1 BCL2 ENG EEF2 SKI SFMBT1 UNC45A BCL9 LAMA2 SCX SAV1 SGCA FZD7 DLL1 USP19 ITGB1BP2 MYL3 FGFRL1 COL19A1 DMD MYMX VGLL4 MEF2B MAPK11 GPC1 SRPK3 GSC ERBB3 HBEGF MIR199A1 SELENON S1PR1 MYH3 DLL4 ACTN3 SMAD7 TAZ FZD2…
GO_POSITIVE_REGULATION_OF_CALCIUM_ION_TRANSPORT	0.0822511	0.380923	0.186433	-0.29198	-1.275	95	PLCG1 WFS1 CD19 GSTM2 TRPV2 ABL1 CCL2 P2RX5 HTT CACNB3 UCN XCL1 SPHK2 PDGFB HAP1 CD4 CACNB2 P2RY6 ATP2A1 HSPA2 WNK3 CEMIP CASK RAMP3 ORAI1 CAPN3 FFAR1 S100A1 HCRT
GO_CELLULAR_RESPONSE_TO_LEPTIN_STIMULUS	0.0824053	0.381064	0.234393	0.466006	1.4491	16	UGCG PTEN CCNA2 MKKS LEP LEPR
GO_TRNA_TRANSPORT	0.0827815	0.382429	0.199915	-0.380486	-1.3721	36	NUP188 POM121 NUP205 NOL6 NUP210 AAAS NUP160 NUP85 POM121C NUP62 NUP93
GO_SEROTONIN_RECEPTOR_SIGNALING_PATHWAY	0.0830389	0.383244	0.206588	-0.52561	-1.47152	13	DRD4 HTR6 CHRM5 CHRM4 HRH3
GO_POSITIVE_REGULATION_OF_TRANSMEMBRANE_RECEPTOR_PROTEIN_SERINE_THREONINE_KINASE_SIGNALING_PATHWAY	0.0832095	0.383397	0.188204	-0.304257	-1.28928	81	BMP8A MEN1 NUMA1 GIPC1 NEO1 HSP90AB1 SH2B1 RBPMS GDF11 LEFTY1 PARP1 GDF7 ACVR2B ENG
GO_VACUOLAR_TRANSPORT	0.0832344	0.383397	0.287805	0.245393	1.26719	142	LEPROT TMEM50A VPS25 PCSK9 VTI1A TSG101 CHMP1B C9orf72 CHMP2B SORT1 NEDD4 SNX16 ZFYVE16 SCYL2 VPS54 VAMP7 CHMP5 CHMP3 VTA1 NCOA4 AP1G1 TRAK2 NDFIP1 SNF8 CHMP4C RAB7A LAMP2 VTI1B RAB12 VPS4B STX8 EPG5 SORL1 TMEM106B AP3M1 FAM160A2 LRRK2 SNAPIN HOOK3 VPS37A LYST ATP6V0D1 CHMP2A SCARB2 AP3B1 ADRB2 KIF13A VPS41
GO_RESPONSE_TO_HYPEROXIA	0.0837104	0.385215	0.234393	0.431924	1.41517	19	FAS POLB PPARG CAT
GO_CD4_POSITIVE_ALPHA_BETA_T_CELL_CYTOKINE_PRODUCTION	0.0838852	0.385269	0.231127	0.421287	1.41587	20	ARG1 IL18R1 CD55 IL18 IL18RAP DENND1B
GO_REGULATION_OF_B_CELL_MEDIATED_IMMUNITY	0.0838509	0.385269	0.191892	-0.339172	-1.32946	55	FCER2 IL27RA KMT5C FOXP3 XCL1 LTA C4BPB TP53BP1 C3 CLCF1 HMCES HPX CD40 SUPT6H CD28 PARP3
GO_NEURAL_RETINA_DEVELOPMENT	0.0842788	0.386325	0.195789	-0.369122	-1.37501	41	RDH13 SDK2 SOX8 IHH SMARCA4 NTRK2 GPM6A NAGLU ZHX2
GO_PROTEIN_LOCALIZATION_TO_CELL_CELL_JUNCTION	0.0842294	0.386325	0.206588	-0.536178	-1.45647	12	LSR SCRIB DLG5 FLNA ACTN4
GO_NEGATIVE_REGULATION_OF_ERBB_SIGNALING_PATHWAY	0.0844687	0.386446	0.257206	0.319661	1.31469	46	CDC42 VPS25 STAM2 TSG101 PTPN2 SNX6 DUSP3 PTPN12 TGFA EPS15 SOCS4 RAB7A ITGA1 SNX5 SOCS5
GO_NEGATIVE_REGULATION_OF_POTASSIUM_ION_TRANSMEMBRANE_TRANSPORT	0.0844444	0.386446	0.231127	0.453018	1.44475	17	KCNE3 SUMO1 CAB39 PTEN KCNE1 CAV1 OXSR1 KCNRG KCNAB1 KCNE5 KEL NEDD4L
GO_NEURON_MATURATION	0.0845528	0.386457	0.195789	-0.378157	-1.39605	38	AGRN BCL11A RAC3 NTN4 KDM1A CNTNAP2 MTOR C3 FARP2 BCL2 TBX6 PICK1 KCNIP2
GO_SENSORY_PERCEPTION	0.0848268	0.387335	0.165657	-0.230238	-1.19658	373	MC1R ABLIM1 LAMC3 GRAP SCNN1D WFS1 LCTL FSCN2 CNR2 CEP250 LEF1 NLGN2 DHRS3 LAMB2 LRIG1 COL4A3 TRPV2 TMIE CCL2 TUB NOB1 CACNB3 UCN ITPR3 ALDH7A1 TPRN MTOR HSF4 REEP6 OPA3 PDE6B CA6 SFRP5 PNOC FYN TMC2 PLCB2 ALOXE3 EML2 LUM CDH3 BBS2 NDN PDE4A SERPINE2 CACNA1F COL11A2 CACNB2 OR56B2P RABGGTA GLRA1 CNNM4 NMU ASIC1 BTBD9 CRYGN CLN6 OLFM2 OR52N4 USP53 ATP8A2 ASIC3 PRR4 CEMIP DLG2 TMC1 DLL4 WHRN OR10G2 …
GO_I_KAPPAB_KINASE_NF_KAPPAB_SIGNALING	0.0857143	0.38988	0.341793	0.202874	1.14225	267	S100A12 USP10 TANK VAPA TIFA REL TLR6 TNFSF10 TLR4 TERF2IP CASP1 RIOK3 PELI1 AZI2 BCL10 TAB3 LY96 CHUK LAMTOR5 BIRC2 ZDHHC17 LGALS1 FKBP1A ZFAND6 CARD16 TFRC MIER1 NKIRAS1 PYCARD TMEM9B ZDHHC13 CD36 ECT2 PPM1B TLR2 IRAK4 PELI2 TRAF6 F2RL1 SIRPA S100A4 GOLT1B PPM1A TBK1 CFLAR NDFIP1 MAP3K7 TAB2 PPM1N TLR8 UBE2N ROCK1
GO_PROTEIN_O_LINKED_MANNOSYLATION	0.0857143	0.38988	0.204295	-0.44415	-1.38301	19	LARGE2 POMT1 LARGE1 POMGNT2 B4GAT1 FKRP POMT2
GO_REGULATION_OF_CYTOKINE_PRODUCTION_INVOLVED_IN_IMMUNE_RESPONSE	0.0855457	0.38988	0.266351	0.28121	1.29446	76	ARG1 IL18R1 IRAK3 TLR4 FCER1G BCL10 BCL6 B2M CD36 IL18 TRAF6 F2RL1
GO_TELOMERASE_RNA_LOCALIZATION	0.0857143	0.38988	0.204295	-0.44383	-1.38201	19	EXOSC10 RUVBL1 WRAP53 RUVBL2 CCT7 PARN DKC1 CCT3 NHP2 CCT4 SHQ1
GO_RESPIRATORY_SYSTEM_DEVELOPMENT	0.0860367	0.39097	0.179782	-0.266684	-1.2464	153	LTBP3 NOG PKD1 FLT4 ITGA3 LAMA5 THRA CELSR1 DISP1 LEF1 DLG5 DAG1 SREBF1 NOS3 GLI1 TAB1 ASXL1 TIMELESS ADAMTSL2 EDA HEG1 CCN2 PTK7 ACVR2B RARG SKI SAV1 TGFB3 FGFRL1 CCDC40 ESRP2 CIC TULP3 HS6ST1 PLOD3
GO_SYNAPTIC_VESICLE_EXOCYTOSIS	0.0866966	0.393591	0.184706	-0.303657	-1.28567	83	PPFIA3 WNT7A SNPH SCRIB RIMS3 PFN2 GIPC1 DVL1 SV2A STX1A PRRT2 CPLX1 GIT1 STXBP1 APBA2 VAMP1 ATP2A2 CACNB2 VPS18 PIP5K1C SNAP47 APBA1 STX1B CASK
GO_APOPTOTIC_MITOCHONDRIAL_CHANGES	0.0869565	0.394322	0.282013	0.247115	1.21849	113	HGF TNFSF10 PARL ATG3 SOD2 RHOT1 BNIP3L GSK3B HIGD1A MFF BID GCLM PYCARD YWHAZ BLOC1S2 MAPK8 MMP9 GCLC PSMD10 PPP3R1 GPER1 DNM1L PPP2CB OPA1 TRIAP1 YWHAH FIS1 GGCT E2F1 YWHAQ ATF2 ATP5IF1 WDR35 BAD TP63 PMAIP1 YWHAE YWHAB
GO_DEFENSE_RESPONSE_TO_VIRUS	0.0870712	0.394322	0.172324	-0.245258	-1.21149	223	POLR3H MX1 POLR3E ILF3 RNF216 TRAF3IP2 ADARB1 DHX58 IL23A HERC5 ISG15 RSAD2 ABCF3 OAS3 OAS2 NOP53 POLR3D TKFC MAP3K14 ZNF175 RNF26 OAS1 IL2RA IRF3 EXOSC5 TSPAN32 BCL2 IL23R IFIT1 SHFL TICAM1 ZDHHC11 FLNA CD40 TRIM44 IRF5 IFI6 MOV10 SIN3A APOBEC3F UNC93B1 IRF7 ZBP1 UNC13D IFIT2 TARBP2 POLR3A POLR3B IFIT3 IFI44L STAT2 DDX41 APOBEC3D TRAF3 RELA PML IL6 BIRC3 IFNLR1 ZCCHC3 MX2 APOBEC3C
GO_NEGATIVE_REGULATION_OF_SMOOTHENED_SIGNALING_PATHWAY	0.087108	0.394322	0.199915	-0.411963	-1.40608	28	MEGF8 ULK3 IFT122 IFT172 CD3E SERPINE2 ENPP1 SUFU TULP3 PTCH2 PTCH1 BTRC VCP KIF7
GO_BLOOD_VESSEL_MORPHOGENESIS	0.0872093	0.394403	0.160801	-0.222734	-1.17733	475	ISM1 PLXDC1 ADGRA2 NOG WNT7A FLT4 PPP1R16B EPHA1 PLCG1 FMNL3 ADGRB1 ANGPT4 MFGE8 LEF1 IHH COL4A3 TEAD2 DAG1 TMIGD2 ABL1 CCL2 EPHB2 SASH1 CXCR3 JUP DAB2IP VEGFB NOS3 HSPB1 GTF2I FUT1 EGR3 FN1 ANGPTL6 MAPK7 ECM1 PARVA NTRK2 MYO1E JMJD8 TEK HEG1 CUL7 PLCD1 C3 EFNA3 CCN2 VAV2 ENG HSPG2 RASIP1 PRKCA GATA2 HEY1 ETS1 CD40 PAK4 ADAMTS1 YJEFN3 MMRN2 ACKR3 MDK DLL1 PTK2 HGS TIE1 ANGPT2 RNH1 AKT3 MCAM ADGRB…
GO_POSITIVE_REGULATION_OF_KERATINOCYTE_DIFFERENTIATION	0.0874317	0.394996	0.204295	-0.509277	-1.444	14	NUMA1 TRIM16 ALOX15B NME2 NOTCH1 PRKCH
GO_REGULATION_OF_HISTONE_H3_K9_METHYLATION	0.0875912	0.394996	0.204295	-0.438588	-1.38517	21	PAX5 DNMT1 KDM1A KDM4C KDM4D SMARCB1 LMNA PIH1D1 ZNF304
GO_UV_DAMAGE_EXCISION_REPAIR	0.0875233	0.394996	0.206588	-0.551576	-1.44732	11	MC1R DDB2 XPC ACTR5 DDB1 INO80
GO_NEGATIVE_REGULATION_OF_ION_TRANSMEMBRANE_TRANSPORT	0.0879765	0.395601	0.261664	0.283098	1.29054	73	GSTO1 CLIC2 PCSK9 KCNE3 SUMO1 CALM2 CAB39 PTEN HECW2 NEDD4 ARL6IP5 RGS2 SLC30A1 CRBN KCNE1 SRI MMP9 SESTD1 OPRL1 ISCU UBQLN1 IRS2 ATP7A CALM1 COMMD1 FMR1 YWHAQ SLC26A5 YWHAE CAV1 DYSF OXSR1
GO_POSITIVE_REGULATION_OF_SEQUESTERING_OF_CALCIUM_ION	0.0878378	0.395601	0.227987	0.501349	1.42178	12	GSTO1 CLIC2 CALM2 SRI CALM1
GO_SMOOTHENED_SIGNALING_PATHWAY	0.0878963	0.395601	0.179782	-0.28239	-1.2628	117	MEGF8 IFT140 GPC2 IHH DLG5 ULK3 IFT122 STK36 MAP3K10 GLI1 IFT172 SCUBE1 CD3E WDR19 TEDC1 TMEM231 TCTN3 SERPINE2 ENPP1 DISP3 C2CD3 SUFU GAS1 TULP3 PTCH2 MKS1 TCTN2 NSDHL PTCH1 TCTN1 WNT10B CREBBP EVC BTRC VCP FGFR2 TTC23 KIF7 EVC2 B9D1 CENPJ FGF9 WDPCP IFT46
GO_MESENCHYME_MORPHOGENESIS	0.0882852	0.396612	0.195789	-0.39599	-1.39327	32	NOG DCHS1 LEF1 MYC SMAD3 NOS3 ENG HEY1
GO_HUMORAL_IMMUNE_RESPONSE	0.0884956	0.39718	0.166934	-0.238026	-1.20016	259	CCR7 CXCL14 IGHD CR2 CD19 FCER2 PAX5 TRAF3IP2 IGHV1-69 IGHM IGHV3-64 PLA2G6 ST6GAL1 IGHV2-5 AIRE CCL2 GATA3 IGHV4-59 FAM3A MS4A1 IGLC6 MASP2 BLNK IGHV2-26 LTA VTN C4BPB CD83 IGHE C3 BCL2 CCR6 IGHV1-24 C1R C1S TRBC1 LEAP2 HPX A2M COLEC11 IGHG4 POU2AF1 CD28 GPI HLA-DQB1 IGHV3-48 IGHV4-28 CHGA RPS19 IGKV5-2 TRBC2 SUSD4 IGHV3-30 IL6 IGHV3-33 RARRES2 IGHV3-66 CD81 IGLV1-44 FOXJ1 IGHV3-21 POU2F2 NOTCH1…
GO_CHAPERONE_MEDIATED_AUTOPHAGY	0.0886076	0.397305	0.202072	-0.477409	-1.40988	16	BAG3 SNRNP70 ATP13A2 EEF1A2 HSPA8
GO_OXIDATIVE_DEMETHYLATION	0.0889292	0.398294	0.202072	-0.491063	-1.42432	15	ALKBH2 FTO CYP2D6 ALKBH4 CYP3A4 CYP2C8
GO_PHOTORECEPTOR_CELL_DIFFERENTIATION	0.0889968	0.398294	0.190023	-0.368372	-1.37057	40	RDH13 SDK2 IFT140 SOX8 FSCN2 IHH CDHR1
GO_CENTROSOME_DUPLICATION	0.0891365	0.398542	0.252961	0.289247	1.27499	64	CHMP1B CHMP2B CCP110 CHMP5 CHMP3 CEP135 KAT2B CETN2 NDC80 PLK4 CEP152 CHMP4C VPS4B USP33 ROCK2 GEN1 CHMP2A BRCA2 STIL RAB6C CEP63 CDK5RAP2 BRCA1 CEP295 MDM1 CEP76 CEP192 KIAA0753 POC1A CHORDC1 SASS6 PKD2 XPO1
GO_BODY_FLUID_SECRETION	0.0892587	0.398711	0.183024	-0.314243	-1.30841	73	CAD DDR1 CCND1 KCNN4 OAS2 UCN KALRN PRKCE NCOR2 NLRP6 CELSR2 GOT2 PRLR WNK4 WNK3 DHODH APRT CDO1 GUCA1B TIFAB ADA SLC6A3 ADORA1 NR1H3 FOXB1
GO_POSITIVE_REGULATION_OF_ACTIN_FILAMENT_BUNDLE_ASSEMBLY	0.0893683	0.398824	0.184706	-0.334178	-1.31846	56	SORBS3 EPHA1 SYNPO PFN2 ABL1 SMAD3 EVL MTOR CCN2 ARHGEF5 NF2 FLNA TGFB3 CARMIL1 ARHGEF10 TESK1 ARHGEF10L
GO_MAINTENANCE_OF_BLOOD_BRAIN_BARRIER	0.0895009	0.399039	0.195789	-0.402969	-1.39213	29	LSR TJP3 JAM2 LAMA2 DMD MFSD2A WNK3 IL6 JAM3 LAMC1 VCL
GO_NEGATIVE_REGULATION_OF_CHEMOTAXIS	0.0899054	0.400464	0.186433	-0.347397	-1.32842	48	SEMA4C SEMA3B PLXNA3 MMP28 CCL2 NBL1 SEMA4F SEMA4G SEMA6C DPP4 ANGPT2 CORO1B WNT3 KLRK1 CCN3 NOTCH1 SEMA7A
GO_CHEMOKINE_SECRETION	0.0900901	0.400909	0.224966	0.500373	1.41902	12	AIF1 SELENOK PYCARD F2RL1
GO_CELL_ADHESION_MOLECULE_PRODUCTION	0.0903226	0.401566	0.21925	0.511713	1.42466	11	GCNT1 GOLPH3 FUT7 FLOT1 CAV1 CXCL8 COLEC12 IL1B
GO_POSITIVE_REGULATION_OF_OXIDATIVE_STRESS_INDUCED_CELL_DEATH	0.0905077	0.402011	0.222056	0.465156	1.39962	14	MCL1 TLR6 TLR4 PARK7 FBXW7 REST
GO_GASTRULATION	0.0906516	0.402272	0.175204	-0.270815	-1.24561	139	COL6A1 NOG DVL2 MEGF8 COL5A1 ITGA3 DVL1 LEF1 DAG1 SMAD3 POU5F1 DUSP2 FN1 TP53 MAPK7 VTN TENM4 PHLDB1 ACVR2B ARFRP1 NF2 EPB41L5 TBX6 SCX FZD7 KIF16B MAP2K5 UGDH GSC ITGA5 LRP5L WNT3 WNT8B
GO_REGULATION_OF_LAMELLIPODIUM_ASSEMBLY	0.0909091	0.403036	0.234393	0.363219	1.37577	31	CDC42 AKIRIN1 ARPC2 ACTR3 BIN3 CLRN1 TWF1 RAC1 BRK1 ACTR2 HDAC4 ATP7A CAPZB TWF2
GO_NEGATIVE_REGULATION_OF_KINASE_ACTIVITY	0.0912863	0.403573	0.30775	0.211409	1.16537	224	IRAK3 VPS25 ITGB1BP1 TSG101 GGNBP2 LRP6 GNAQ HYAL2 GADD45A APC PTPN2 PTEN CEACAM1 GMFB PRDX3 CDKN2C SNX6 TRIB1 GMFG DUSP3 GSKIP DNAJA1 PYCARD SOCS3 PRKAR1A HIPK3 RGS2 PARK7 PPP2R5A NF1 DNAJC3 HHEX TAF7 KAT2B UBASH3B CDKN1B DUSP1 CHP1 AIDA RB1 SOCS4 GCKR IBTK PPP2CA CASP3 RTRAF IRS2 SORL1 SPRED1 CDKN2D IFNG PKIB PRKAR2B TRIM27 DUSP6 LYN FABP4 SOCS5 WWTR1 PTPRC PTPN22 NCK1 PAQR3 PRKAR2A IMPACT STK3…
GO_POSITIVE_REGULATION_OF_PROTEIN_KINASE_ACTIVITY	0.0911558	0.403573	0.287805	0.190101	1.13103	460	MAP2K6 S100A12 PDGFC CDK1 RAP1A CCNY CACUL1 HGF RALB CDK5 TLR6 ITGB1BP1 TLR4 MAP3K13 PROK2 CDC6 GADD45A FAM20A LAMTOR3 ADAM9 KRAS LILRA5 TGFBR1 TAB3 PRKAG1 CLSPN CALM2 CAB39 FCGR1A NRG1 MAP3K2 HIGD1A CCNT2 CRK STK3 PDCD10 CENPE TAOK1 JAK2 SPAG9 EZH2 ZEB2 JTB PPP2R3C ABI1 MAP3K8 PBK GDF15 PIK3CA MAPK14 PRKAR1A PARK7 IL18 ECT2 ADCY3 RASSF2 FGF2 TRAF6 ACSL1 OSBPL8 DAZAP2 TGFBR2 HSP90AA1 MAPK1 KIF14 …
GO_RESPONSE_TO_SALT_STRESS	0.0912409	0.403573	0.199915	-0.433964	-1.37057	21	SLC25A23 LETM1 HSP90AB1 TP53 AKR1B1 XRCC6 EFHD1 CAPN3 KMO
GO_NEGATIVE_REGULATION_OF_NERVOUS_SYSTEM_DEVELOPMENT	0.0915033	0.403776	0.166934	-0.24211	-1.20237	238	SYNGAP1 NOG PRAG1 WNT7A NR1D1 SEMA4C DTX1 SOX8 SEMA3B EPHA4 PLXNA3 JAM2 IFT122 BCL11A EPHB2 TRIM46 CBFA2T2 GDF11 DRD3 DAB1 FKBP4 TP53 SOX10 RTN4RL2 SEMA4F NEUROD2 SEMA4G SEMA6C ARHGAP4 SKI GAK HEY1 HMG20A TBX6 ZHX2 INPP5F DLL1 KANK1 DISP3 PTK2 SLIT1 SUFU TULP3 APOE STX1B BDNF WNT3 IL6 MAP2 EIF4ENIF1 TRPV1 LRP1 GPR173 TSC1 GDI1 TRIM11
GO_SMAD_PROTEIN_SIGNAL_TRANSDUCTION	0.0914729	0.403776	0.183024	-0.328369	-1.30828	60	BMP8A SPTBN1 SMAD3 SH2B1 RBM14 RBPMS GDF11 LEFTY1 PARP1 GDF7 SKI TGFB3 NUP93 BTBD11
GO_TYPE_B_PANCREATIC_CELL_DEVELOPMENT	0.0917431	0.404457	0.224966	0.488994	1.42033	13	ARNTL GSK3B RHEB RFX3 CLOCK BAD CDK6
GO_REGULATION_OF_PROTEIN_LOCALIZATION_TO_MEMBRANE	0.0919118	0.404823	0.287857	0.22304	1.18971	168	STOM RAP1A TMEM59 RHOQ CDK5 LYPLA1 ITGB1BP1 RAB11A STX3 CRIPT PICALM MFF RAB11FIP2 VAMP7 BID KIF5B YWHAZ PPP2R5A MAPK8 LZTFL1 STX7 RER1 ADAM10 LGALS3 KCNE1 ZDHHC2 SSH1 CHP1 PPP3R1 NUMB VTI1B GPER1 PAK1 STX8 IFNG C2CD5 ATP2B4 YWHAH ACSL3 ITGAM FIS1
GO_ANTIBACTERIAL_HUMORAL_RESPONSE	0.0921659	0.405362	0.224966	0.381957	1.39938	26	JCHAIN DEFA4 DEFA3 SLPI IGHA2 CTSG PI3 IGHA1 LTF SEMG1 RNASE6 HLA-E ANG
GO_TEMPERATURE_HOMEOSTASIS	0.0922057	0.405362	0.287805	0.243838	1.25915	142	MAP2K6 PDGFC IL18R1 PLAC8 ACOT13 ARRDC3 DECR1 TLR4 ARNTL LCN2 GRB10 RBPJ APC RHEB JAK2 CD36 NRDC IL18 OMA1 ACSL1 G0S2
GO_CARNITINE_METABOLIC_PROCESS	0.0924731	0.405949	0.216543	0.506089	1.409	11	SLC22A4 TMLHE ACADM
GO_VACUOLAR_ACIDIFICATION	0.092511	0.405949	0.21925	0.404706	1.38427	21	ATP6V0E1 PPT1 TMEM199 ATP6AP2 ROGDI SNAPIN CLN5 ATP6V0D1 CLIC4 DMXL2 DMXL1 SLC11A1 ATP6V1H
GO_EPIDERMAL_GROWTH_FACTOR_RECEPTOR_SIGNALING_PATHWAY	0.0930233	0.407063	0.271289	0.252633	1.23676	106	CDC42 VPS25 STAM2 TSG101 ARF4 PTPN2 CEACAM1 SNX6 DUSP3 PIK3CA PTPN12 GAREM1 REPS2 RASSF2 TGFA EPS15 FBXW7 HIP1 MMP9 SOCS4 FAM83A RAB7A CAMLG GPER1 BRAF ITGA1 ERBIN
GO_PROTEIN_K48_LINKED_DEUBIQUITINATION	0.0929095	0.407063	0.231127	0.346044	1.33104	33	YOD1 MINDY2 USP15 MINDY3 VCPIP1 ATXN3 OTUB2 PARK7 DESI2 USP25 USP33
GO_SNRNA_TRANSCRIPTION	0.0930233	0.407063	0.252961	0.282133	1.28546	72	ELL2 TAF13 GTF2E2 POLR2J GTF2F2 CCNT2 INTS12 SP1 CDK7 NABP1 GTF2A2 INTS6 GTF2B LARP7 INTS13 RPRD1A GTF2A1 TAF9 ZNF143 TAF11 GTF2E1 POLR2K INTS8 SNAPC5 CCNT1 PHAX RPAP2 ICE2 SNAPC3 POLR2G INTS10 POLR2C POLR2F
GO_EMBRYONIC_BODY_MORPHOGENESIS	0.0932358	0.407074	0.197822	-0.555276	-1.41928	10	DAG1 IFT122 PHLDB1
GO_EMBRYONIC_HEART_TUBE_DEVELOPMENT	0.0936037	0.407074	0.181383	-0.342003	-1.32052	52	MEGF8 IHH TEAD2 IFT122 SMAD3 NDRG4 IFT172 ENG TBX6 DLL1 CCDC40 C2CD3 SUFU
GO_ESTABLISHMENT_OF_PIGMENT_GRANULE_LOCALIZATION	0.0933333	0.407074	0.21925	0.393619	1.36945	22	RAB11A RAB1A BLOC1S6 RAB27A MKKS MYO5A BLOC1S5 DCTN2 RAB27B
GO_HISTONE_H3_K27_METHYLATION	0.0940325	0.407074	0.195789	-0.474099	-1.40011	16	EHMT2 GATA3 EZHIP PHF19 EHMT1 SUPT6H PHF1 CHD5 ZNF304 EZH1
GO_JNK_CASCADE	0.0940054	0.407074	0.168238	-0.250264	-1.2089	196	SH2D3A CCR7 WNT7A FLT4 MEN1 DVL2 CD40LG EPHA4 MAP3K4 EDAR MAP3K9 MAP4K1 CD27 MAP3K12 MINK1 MAP3K10 SASH1 DAB2IP TRAF4 TAB1 PKN1 TRAF1 NOD1 TRAF5 TNFRSF11A UNC5CL WNT16 TRAF2 ERCC6 DACT1 CCN2 ARHGEF5 AXIN1 SLAMF1 AGER FZD7 MAP4K2 MAPK8IP3 GPS1 RPS3 MAPK8IP2 TAOK2 DVL3 NPPA MFHAS1 PER1 TRAF3 PRKN
GO_NEGATIVE_REGULATION_OF_EXTRINSIC_APOPTOTIC_SIGNALING_PATHWAY_VIA_DEATH_DOMAIN_RECEPTORS	0.0940594	0.407074	0.231127	0.342439	1.32496	34	FAS HGF TNFSF10 GSK3B PARK7 HMGB2 CFLAR
GO_PEPTIDE_SECRETION	0.0938128	0.407074	0.287805	0.193019	1.14405	428	PFKFB2 S100A12 MMP8 CLEC4E TNFSF13B RAP1A TLR1 IFNGR1 SELENOT CLEC9A DNAJC1 TMEM167A SRGN TLR6 TLR4 AIF1 CLEC5A ARNTL ACSL4 CYB5R4 DPH3 RAB1A ADAM9 SERP1 KLF7 MCU LILRA5 CACNA1E RAB13 MIA2 PIK3C3 RAB10 ANXA1 RAB8B JAK2 RAB11FIP2 MPC2 SELENOK STXBP3 ENY2 PYCARD KIF5B TM7SF3 PARK7 TLR2 EXOC1 TRAF6 F2RL1 FGR ENSA ORM1 RFX3 TVP23B GOLPH3 HMGB1 PPP3CB SRI SMAD2 TLR5 PSMD9 TCF7L2 PPID CPE KCNG2 RAC1 SY…
GO_POSITIVE_REGULATION_OF_ORGAN_GROWTH	0.0939086	0.407074	0.234393	0.33864	1.32712	37	CDK1 SERP1 RBPJ BASP1 MAPK14 FGF2 MAPK1 CCNB1
GO_PROTEIN_EXIT_FROM_ENDOPLASMIC_RETICULUM	0.0933333	0.407074	0.24134	0.321679	1.31051	44	SAR1B YOD1 TMEM30A UBE2J1 DERL2 SAR1A SEC61B ERLEC1 INSIG1 UFD1 SEC13 EDEM2 SORL1 SELENOS SEL1L DERL1
GO_PROTEIN_METHYLATION	0.0938375	0.407074	0.170932	-0.262368	-1.23159	158	MEN1 PRDM11 PAX5 DNMT1 SETD1A WDR5 KMT5C EHMT2 MLLT6 GATA3 PYGO2 PRMT7 CXXC1 DOT1L BCOR EZHIP KDM1A PHF19 PRMT1 KDM4C SETD4 EHMT1 KDM4D ZNF335 EEF2KMT AUTS2 SETD6 SUPT6H SMYD3 HEMK1 PHF1 KMT2B SMARCB1 LMNA CSKMT KMT2A SETD1B FBL SATB1 PIH1D1 CTCF PAGR1 CHD5 TTLL12 ZNF304 CREBBP MTHFR SMYD2 BRD4 EZH1
GO_REGULATION_OF_ERAD_PATHWAY	0.09375	0.407074	0.227987	0.357757	1.35096	30	YOD1 UBE2J1 DERL2 ATXN3 ERLEC1 NFE2L2 USP25 EDEM2 UBQLN1 RNFT1
GO_REGULATION_OF_T_CELL_RECEPTOR_SIGNALING_PATHWAY	0.0935484	0.407074	0.184706	-0.358619	-1.34442	42	CCR7 TESPA1 CARD11 UBASH3A KCNN4 LCK PAWR DGKZ EZR CACNA1F RPS3 SLA2 RELA CD81 BTN2A2
GO_AXON_EXTENSION	0.0942857	0.40768	0.172324	-0.282391	-1.25412	105	SEMA4C MEGF8 SEMA3B DVL1 LAMB2 TRPV2 PLXNA3 PLXNA4 ANAPC2 ABL1 HSP90AB1 TRIM46 FN1 SEMA4F SEMA4G SEMA6C AUTS2 ARHGAP4 NDN L1CAM SIN3A SLIT1 APOE NRCAM BDNF WNT3 MAP2 CDH4 SLIT3 LRP1 GDI1 ZFYVE27 SEMA7A
GO_PROTEIN_LOCALIZATION_TO_PLASMA_MEMBRANE	0.0944206	0.40782	0.30775	0.205335	1.15827	244	RAP1A FYB1 TMEM59 RHOQ CDK5 LYPLA1 ITGB1BP1 RAB11A FCER1G VAMP3 RAB31 STX3 LRP6 RAB13 PICALM RAB10 RILPL2 BLZF1 TMED2 RAB8B VAMP5 RAB11FIP2 FCHO2 VAMP7 FAM126B NFASC KIF5B IFT20 PPP2R5A ASB3 STX7 RER1 SLMAP LGALS3 GOLPH3 ZDHHC3 ZDHHC2 GAS6 RAP2A F11R ROCK1 P2RY1 NUMB VTI1B GPER1 RAB12 STX8 IFNG ROCK2 RDX C2CD5 ATP2B4 ACSL3 FLOT2 MPP5 BAG4 GOLGA4 MYO5A CDH1 EXOC5 RHOG RAPGEF6
GO_REGULATION_OF_MRNA_CATABOLIC_PROCESS	0.0944907	0.40782	0.287805	0.227681	1.24187	189	DCP2 PSMD6 PSMD13 PSMB6 EXOSC4 RNASEL PSMB3 CNOT8 PSMA2 FXR1 RC3H1 PSMD14 MAPK14 YTHDF3 YWHAZ PSMC6 PSMD12 PSMA1 PSMA4 ANGEL2 PSMA7 RIDA FASTKD3 RC3H2 PSMA3 PSMB1 PAIP1 PSMB7 PSMC2 TNPO1 PSMD9 EXOSC3 ANP32A PSMA5 NUP214 PSMD10 PSMB4 ROCK1 PSMB9 VIM PSME4 PSMD5 DIS3 CNOT6L PSMB8 CNOT7 PSMD7 ROCK2 PUM2 TRIM71 E2F1 METTL14 FASTKD1 FMR1 IGF2BP3 NANOS3 ZFP36L1 PSME2 CPEB3 XRN1 PSME3 YWHAB ZC3HAV1 NANO…
GO_BONE_TRABECULA_MORPHOGENESIS	0.095064	0.408991	0.195789	-0.55456	-1.41745	10	PLXNB1 CHAD WNT10B PPARGC1B SEMA4D THBS3 COL1A1
GO_ESTABLISHMENT_OR_MAINTENANCE_OF_CELL_POLARITY	0.0952381	0.408991	0.166934	-0.248325	-1.20011	199	CARMIL2 CCR7 WNT7A PKD1 FBF1 WWC1 SCRIB NUMA1 FSCN2 CYTH3 DLG5 SIPA1L3 RHOF GATA3 RAC3 HSP90AB1 LLGL1 HTT SPN RHOH PARVA TEK SFRP5 PTK7 GBF1 STK25 FEZ1 ARHGAP35 UST KANK1 KIAA1614 CKAP5 LMNA PTK2 BRSK2 SYNE4 DLG3 FSCN1 SH3BP1 MTCL1 CRTAM DCTN1 DLG2 MYH9 MAP2 STK11 JAM3 CYTH1 FOXJ1 AMOT CDC42BPB LLGL2 PRKCZ RHOBTB2 KIF26B MAP4 SLC9A3R1 BRSK1 RND1 RND2
GO_POSITIVE_REGULATION_OF_OSTEOBLAST_DIFFERENTIATION	0.0953678	0.408991	0.24134	0.315553	1.29779	46	HGF CLIC1 CEBPD SMAD1 FBXO5 SUCO GLI3 BMP2 CEBPB DDR2 IL6R JAG1 LTF TP63 ATRAID IL6ST
GO_POSITIVE_REGULATION_OF_PHAGOCYTOSIS	0.0952381	0.408991	0.245042	0.293225	1.28789	60	RAP1A FCER1G RAB31 LMAN2 RAB27A PPARG PYCARD CD36 F2RL1 SIRPA CYBA SIRPB1 GAS6 CD300LF
GO_REFLEX	0.095064	0.408991	0.195789	-0.55487	-1.41825	10	DRD3 TMC2 GLRA1 SATB1 TMC1 AFG3L2
GO_REGULATION_OF_RELEASE_OF_CYTOCHROME_C_FROM_MITOCHONDRIA	0.0953678	0.408991	0.24134	0.315613	1.29804	46	HGF TNFSF10 PARL HIGD1A MFF BID PYCARD MMP9 PSMD10 GPER1 DNM1L OPA1 TRIAP1 WDR35 BAD PMAIP1 BIK ARRB2
GO_REGULATION_OF_TOR_SIGNALING	0.0952381	0.408991	0.261664	0.260764	1.24428	91	ARNTL RRAGD LAMTOR3 LAMTOR1 RRAGC C9orf72 LAMTOR5 GPAT3 RHEB ZMPSTE24 BMT2 FNIP1 PIK3CA RRAGB GOLPH3 GAS6 TBC1D7 PRKAA1 RICTOR SESN2 SEC13 SLC38A9 MIOS GPR137B LEP FBXO9 GPR137C LAMTOR2 HIF1A SESN3
GO_CELL_DEATH_IN_RESPONSE_TO_OXIDATIVE_STRESS	0.0958084	0.409395	0.252961	0.276523	1.27288	77	VNN1 HGF MCL1 TLR6 TLR4 SOD2 PDCD10 ARL6IP5 JAK2 MELK GSKIP CYP1B1 PARK7 OXR1 TXN PYCR1 FBXW7 IL10 NFE2L2 REST UBQLN1 LRRK2 HIF1A PDK1 STK26 MAP3K5 BAG5 NCOA7 SOD1
GO_REGULATION_OF_RECEPTOR_LOCALIZATION_TO_SYNAPSE	0.0957684	0.409395	0.216543	0.455482	1.41637	16	RAP1A NPTN TYROBP STX7 ADAM10 ZDHHC3
GO_REGULATION_OF_TRANSMEMBRANE_RECEPTOR_PROTEIN_SERINE_THREONINE_KINASE_SIGNALING_PATHWAY	0.0957004	0.409395	0.168238	-0.257189	-1.22047	179	NOG BMP8A MEN1 SPTBN1 ITGA3 NUMA1 GIPC1 ABL1 SMAD3 NEO1 PMEPA1 WNT1 BCL9L HSP90AB1 SH2B1 DKK3 RBPMS GDF11 LEFTY1 NBL1 PARP1 ADAMTSL2 TP53 GDF7
GO_RNA_PHOSPHODIESTER_BOND_HYDROLYSIS	0.0956399	0.409395	0.169571	-0.265866	-1.23636	147	NOP14 PAN2 UTP20 KRI1 ZC3H12D EXOSC10 BOP1 TSR1 EXD2 TUT1 ANGEL1 ELAC2 DIS3L2 DGCR8 TBL3 NOB1 HELZ2 NOL9 RRS1 CPSF1 APEX1 EXOSC5 BMS1 SMG6 PIWIL2 RPP21 TOE1 ERI3 CPSF4 MOV10 PARN PNPT1 ZC3H12B POP1 ENDOG CNOT3 NUDT16L1 CSTF2T EXOG EXOSC6 DROSHA RNASEH2A SND1 NHP2 ZC3H12A EXOSC2 DIS3L RCL1 RNASEH1 NOP9
GO_LYMPH_NODE_DEVELOPMENT	0.0961887	0.40953	0.193813	-0.483532	-1.40248	15	CD248 CXCR5 IL7R LTA TNFRSF11A
GO_O_GLYCAN_PROCESSING	0.096	0.40953	0.237794	0.318532	1.29769	44	C1GALT1C1 GALNT14 B3GNT5 GALNT5 GCNT1 GXYLT1 ST3GAL4 C1GALT1 GALNT1 B3GNT2 GALNT3 B4GALT5 GALNT2
GO_POSITIVE_REGULATION_OF_DNA_REPAIR	0.096423	0.40953	0.17822	-0.324854	-1.3142	64	APBB1 MMS19 MRNIP KMT5C TRIM28 GTF2I PARP1 TIMELESS TMEM161A ERCC6 KDM4D WRAP53 HDAC10 PARP3 SPIRE2 RPS3 FUS
GO_POSITIVE_REGULATION_OF_LEUKOCYTE_PROLIFERATION	0.0961003	0.40953	0.168238	-0.271973	-1.24371	130	TNFRSF13C CARD11 CD40LG IL27RA DNAJA3 ICOSLG TMIGD2 IL23A FOXP3 ZAP70 RASAL3 FCRL3 XCL1 FLT3LG CD3E CD6 IL2RA ZNF335 BCL2 IL23R CLCF1 TICAM1 IGFBP2 CD40 AGER TNFRSF4 CD4 CCDC88B CD28 PTK2 PRKCQ HHLA2 CD209 RPS3
GO_POSITIVE_REGULATION_OF_NITRIC_OXIDE_METABOLIC_PROCESS	0.0964467	0.40953	0.231127	0.338087	1.32496	37	MMP8 TLR6 TLR4 AIF1 JAK2 DDAH2 CD36 HSP90AA1 NOS1AP IFNG ASS1
GO_PROTEIN_LOCALIZATION_TO_CILIUM	0.096124	0.40953	0.17822	-0.337883	-1.30792	53	IFT140 ENTR1 INPP5E IFT122 RAB11FIP3 CROCC TUB ZMYND10 TTC21A GGA1 LRRC6 WDR19
GO_REGULATION_OF_T_CELL_DIFFERENTIATION	0.0962861	0.40953	0.166934	-0.268916	-1.23852	134	TCF7 KAT2A TESPA1 CARD11 DTX1 LEF1 IHH ITPKB IL23A FOXP3 ABL1 CD27 GATA3 ZAP70 EGR3 IL7R RHOH HLA-DOA CD83 IL2RA IL23R SOX12 METTL3 MDK CD28 AP3D1 SART1 TNFRSF18 CRTAM SMAD7 BTN2A2 CLPTM1 FOXJ1 CD74 SOCS1 PRKCZ DROSHA RUNX3 ZMIZ1 NFATC2 ADA ZC3H12A
GO_NEGATIVE_REGULATION_OF_INTERLEUKIN_1_PRODUCTION	0.0966184	0.409891	0.224966	0.369785	1.35657	27	SERPINB1 CEACAM1 CARD17 CARD16 GAS6 IL10 NLRP12 NLRP7 CARD8 ARRB2 GHRL
GO_MITOCHONDRIAL_TRANSMEMBRANE_TRANSPORT	0.0967742	0.410184	0.261664	0.258045	1.2295	93	DNAJC15 MAIP1 MPC1 MCU TIMM23 MPC2 MRPL18 ATP5PB ATP5F1E MICU2 ATPSCKMT ATP5PD ATP5F1C TIMM17A ATP5PF ATP5PO GRPEL1 ATP5MG ATP5MC3 OPA1 COX5B MICU1 ATP5MF ATP5ME TIMM17B MICU3 ROMO1 CHCHD4 ATP5F1B MCUB SLC25A37 GRPEL2 SLC39A8 SFXN4 TOMM20 PRKAG2 SLC25A28 SFXN5 MCUR1 SFXN1 SLC25A20 SMDT1
GO_NEPHRIC_DUCT_DEVELOPMENT	0.0968921	0.410316	0.193813	-0.551734	-1.41023	10	PKD1 EPHA4 GATA3
GO_RESPONSE_TO_LEUKEMIA_INHIBITORY_FACTOR	0.0970874	0.410774	0.261664	0.262304	1.23997	88	SNX10 PRDM5 MPC1 RNF138 PDCD10 B3GNT2 TFRC MRPL15 GCLM SOCS3 CREB1 PIGA MYNN PADI2 MTF2 KLF5 CACYBP RFX2 PCOLCE2 EED SRSF3 MYBL2 NFYB BCLAF1 TRIM25 XBP1 PLA2G10 MRAS WDR35 SMARCA5 GLDC MCF2
GO_PHENOL_CONTAINING_COMPOUND_BIOSYNTHETIC_PROCESS	0.0972696	0.411177	0.186433	-0.398161	-1.3899	30	MC1R GIPC1 PMEL GATA3 DBH CDH3 MFSD12 MOXD1 HDC NR4A2 SLC45A2
GO_LIPID_EXPORT_FROM_CELL	0.0973872	0.411306	0.222056	0.360644	1.35284	29	MAP2K6 CYP19A1 RETN ABCC4 TMF1 ATP5PF LEP INHBA PLA2G10 GDF9 GHRL MYB IL1B
GO_NEGATIVE_REGULATION_OF_SMOOTH_MUSCLE_CELL_DIFFERENTIATION	0.0980036	0.413171	0.191892	-0.47974	-1.39148	15	DNMT1 PDGFB NFATC1 NFATC3 RBPMS2 MIR26A2 NFATC2 FGF9 ANKRD17 MECP2
GO_NEGATIVE_REGULATION_OF_VIRAL_RELEASE_FROM_HOST_CELL	0.0980036	0.413171	0.191892	-0.480587	-1.39394	15	MID2 TRIM28 TRIM32 TRIM35 TRIM26 PML TRIM11
GO_REGULATION_OF_LYMPHOCYTE_MIGRATION	0.0981595	0.41346	0.175204	-0.330662	-1.31406	57	CXCL14 IL27RA JAM2 AIRE CCL2 SPN XCL1 ECM1 CD200 TMEM102 GCSAM CCR6
GO_ACTIVATED_T_CELL_PROLIFERATION	0.0983871	0.413681	0.179782	-0.365542	-1.35631	39	IL27RA SCRIB ICOSLG TMIGD2 IL23A FOXP3 ABL1 IL2RA IL23R FYN IGFBP2 AGER HHLA2 RPS3 CRTAM SATB1 BTN2A2
GO_POSITIVE_REGULATION_OF_B_CELL_MEDIATED_IMMUNITY	0.0983871	0.413681	0.179782	-0.361939	-1.34294	39	FCER2 KMT5C XCL1 LTA TP53BP1 C3 CLCF1 HMCES HPX CD40 CD28
GO_SUBSTRATE_ADHESION_DEPENDENT_CELL_SPREADING	0.0986938	0.414602	0.169571	-0.292179	-1.2638	90	EPHA1 LAMC3 LAMA5 ITGB7 LAMB2 ABL1 RAC3 NTN4 FN1 NTNG1 PARVA TEK ARHGEF7 FLNA ATRN FZD7 MDK CARMIL1 KANK1 RCC2 PTK2 UNC13D ACTN4
GO_ATP_TRANSPORT	0.0989399	0.415267	0.188204	-0.416737	-1.36431	24	SLC25A23 SLC25A45 SLC25A25 SLC25A22 SLC25A42
GO_GLAND_MORPHOGENESIS	0.0994152	0.415961	0.169571	-0.294176	-1.26072	87	NOG PLXNA1 LAMA5 SCRIB DDR1 DAG1 EDAR GLI1 NTN4 GDF7 EDA BCL2 RARG ELF3 TGFB3 MDK ESRP2 NKX3-1 LRP5L ETV5 PML IL6 CSF1R CSF1 PLXND1 LIMS2 PTCH1 NOTCH1 SLC9A3R1 STAT6 BTRC TNFAIP3 FGFR2 SRC
GO_NEGATIVE_REGULATION_OF_ERAD_PATHWAY	0.0993377	0.415961	0.2114	0.463183	1.39368	14	YOD1 UBE2J1 DERL2 ERLEC1 USP25
GO_POSITIVE_REGULATION_OF_VASCULAR_PERMEABILITY	0.0994575	0.415961	0.190023	-0.469877	-1.38764	16	TJP3 UCN FGFBP3 APOE PDE2A
GO_REGULATION_OF_VESICLE_MEDIATED_TRANSPORT	0.0994247	0.415961	0.287805	0.19194	1.14221	457	CD177 CD63 RAP1A CDC42 SAR1B RALB CDK5 LYPLA1 PCSK9 TSG101 RAB11A TOR1A MCTP1 FCER1G SNX3 RAB31 ATG3 SCFD1 MKLN1 BMP2K RAB33B PIP4P2 RAB13 PICALM RAB10 PPT1 GSK3B PTEN LMAN2 CEACAM1 ZFYVE16 RNF139 ANXA1 SAR1A RAP1B RAB8B RAB27A SCYL2 RAB5A PPARG B2M VAMP7 INSIG1 STXBP3 SDCBP PYCARD KIF5B RAB21 CD36 C12orf4 TLR2 CHMP3 F2RL1 FGR SIRPA MAPK1 LGALS3 PLAA AP1G1 CYBA SIRPB1 HMGB1 PPP3CB ATG5 ZDHHC2 HIP…
GO_ACUTE_INFLAMMATORY_RESPONSE	0.1	0.416021	0.252961	0.260162	1.22742	85	HP VNN1 OSM PRCP FCER1G F8 PPARG NUPR1 PARK7 SERPINA1 HPR ORM1 FUT7 S100A8 PIK3CG F12 CNR1 SELENOS ASS1 CEBPB PLSCR1 IL20RB IL6R
GO_CORONARY_VASCULATURE_DEVELOPMENT	0.1	0.416021	0.17822	-0.361033	-1.33958	39	MEGF8 PCSK5 VEGFB TAB1 PTK7 MYH10 SUFU ADAMTS6 PLXND1 NOTCH1 PRICKLE1 SGCD
GO_HEPATOCYTE_GROWTH_FACTOR_RECEPTOR_SIGNALING_PATHWAY	0.0997783	0.416021	0.2114	0.454401	1.39175	15	HGF PTPN2 RAC1 PAK1 STMN1 HPN
GO_MACROPHAGE_CYTOKINE_PRODUCTION	0.0997783	0.416021	0.2114	0.452204	1.38502	15	IRAK3 TLR4 CD36 GAS6
GO_SULFUR_COMPOUND_BIOSYNTHETIC_PROCESS	0.1	0.416021	0.271289	0.222302	1.18513	166	GSTO1 CHSY1 MGST1 CSGALNACT2 MPC1 ST3GAL6 ACSL4 DSE PPCS ST3GAL4 PPT1 SLC35B3 GGTLC1 CSGALNACT1 MGST2 NDST3 ELOVL5 ACSL6 B3GNT2 MPC2 DLD GCLM SP1 B4GALT5 APIP ACSL1 GGTA1P MAT2B ESD AMD1 CHAC2 GCLC NFE2L2 PDK3 GGT3P OPLAH MTRR ACAT1 ELOVL6 SCD5 ST3GAL2 ACSL3 GGCT HSD17B12 CBR4 ADI1 PDK1 CBS B4GALT6
GO_T_HELPER_2_CELL_DIFFERENTIATION	0.0997783	0.416021	0.2114	0.452993	1.38744	15	BCL6 BATF ANXA1 IL18 SOCS5 IL4R
GO_HISTONE_MRNA_METABOLIC_PROCESS	0.100467	0.416594	0.216543	0.376242	1.3485	25	DCP2 EXOSC4 TENT2 SLBP LSM1 LSM10 SNRPE SSB SNRPG XRN1 CPSF2 CPSF3 SNRPF LSM11 NCBP2 TENT4B
GO_REGULATION_OF_CELLULAR_COMPONENT_SIZE	0.10049	0.416594	0.153159	-0.230206	-1.18651	334	CARMIL2 SLC12A7 HIP1R CCR7 WNT7A SPTBN1 KANK3 SEMA4C MEGF8 PFN2 SEMA3B SPTAN1 KCNN4 TRPV2 PLXNA3 PLXNA4 ANAPC2 ABL1 VILL RPTOR MYO1C HSP90AB1 SPTBN2 BIN1 CDC42EP1 ATP13A2 TRIM46 EVL UCN C15orf62 FN1 KDM1A IL7R SNX9 SEMA4F SEMA4G MTOR PRKCE PEX11G SEMA6C FCHSD1 RARG VAV2 CLCN6 ARHGAP4 EZR ADD2 WHAMM L1CAM PICK1 ARHGAP35 SPTBN5 CARMIL1 KANK1 SIN3A FMN1 NAA80 WASHC1 CORO1B SPIRE2 GBA2 ARFIP2 PLEKHG2…
GO_REGULATION_OF_PATTERN_RECOGNITION_RECEPTOR_SIGNALING_PATHWAY	0.100324	0.416594	0.257206	0.261095	1.23426	88	IRAK3 TLR1 TLR6 TLR4 USP15 RIOK3 PELI1 LY96 BIRC2 RTN4 CD36 TLR2 F2RL1 UFD1 CYBA HMGB1 TLR5 CD300LF PJA2 LGR4 ERBIN UBQLN1 WDFY1 PUM2 LYN PTPN22 FLOT1
GO_RNA_DEPENDENT_DNA_BIOSYNTHETIC_PROCESS	0.100457	0.416594	0.172324	-0.316399	-1.30575	69	TNKS1BP1 CTC1 SMG5 MAP3K4 EXOSC10 NAT10 HSP90AB1 TELO2 SMG6 WRAP53 RPA1 CCT7 PARN PRKCQ GAR1 ACD DKC1 GNL3L CCT3
GO_CELL_CYCLE_DNA_REPLICATION	0.10084	0.417679	0.237794	0.281138	1.24495	65	BCL6 ZMPSTE24 GMNN PRIM1 DACH1 CDC45 E2F8 GINS1 SENP2 PCNA POLE2 RTF2 FBXO5 RPA3 RFC4 DNA2 POLE4 POLD3 TERF1 TIPIN RFC2 DONSON E2F7 BRCA2 DBF4 CDC7
GO_TRAIL_ACTIVATED_APOPTOTIC_SIGNALING_PATHWAY	0.101099	0.418383	0.208955	0.522252	1.39279	10	PTEN PARK7 ZDHHC3 TIMP3
GO_DNA_METHYLATION	0.102134	0.421188	0.170932	-0.327039	-1.30648	59	DNMT1 MBD3 MYC EHMT2 PRMT7 TRIM28 PARP1 MTA2 DNMT3A EHMT1 MPHOSPH8 PIWIL2 DMAP1 PICK1 HEMK1
GO_POSITIVE_REGULATION_OF_RESPONSE_TO_OXIDATIVE_STRESS	0.102222	0.421188	0.208955	0.43148	1.39745	18	MCL1 TLR6 TLR4 ACOX2 PARK7 FBXW7 REST
GO_POSTSYNAPSE_ORGANIZATION	0.101983	0.421188	0.164406	-0.26833	-1.23418	139	SYNGAP1 WNT7A ITGA3 EPHA4 DNAJA3 DVL1 NLGN2 HDAC6 EPHB2 LZTS3 GPHN SPTBN2 DOCK10 COLQ KALRN FYN LRRC4B ARHGAP33 ARHGAP39 MYH10 PICK1 NEFH EEF2K HSPA8 ABHD17A ARHGAP44 DLG3 APOE LGMN NRCAM ETV5 DLG2 CDH2 NEFL ZMYND8 CAPRIN2 LRFN4
GO_TRANSLESION_SYNTHESIS	0.102094	0.421188	0.227987	0.325879	1.30893	42	USP10 RCHY1 POLI POLK PCLAF UFD1 PCNA POLE2 SPRTN RPA3 RFC4 POLD3 PRIMPOL RFC2 TRIM25 DTL MAD2L2
GO_VASCULAR_ENDOTHELIAL_GROWTH_FACTOR_SIGNALING_PATHWAY	0.101868	0.421188	0.181383	-0.386765	-1.36082	32	ADGRA2 FLT4 MYO1C DAB2IP VEGFB HSPB1
GO_INOSITOL_PHOSPHATE_MEDIATED_SIGNALING	0.102524	0.421694	0.173748	-0.344302	-1.31658	48	EFHB RCAN3 ITPR3 PTBP1 MAPK7 MTOR CHERP PDGFB NFATC1 ITPR1 TBC1D10C NFATC3 ADGRB2 ERBB3 PLCE1 ACTN3
GO_REGULATION_OF_NEURON_PROJECTION_ARBORIZATION	0.102473	0.421694	0.184706	-0.509447	-1.42627	13	DVL2 DVL1 NTNG1 MOV10 MFSD2A DVL3 DLG4 MYO9A
GO_G2_DNA_DAMAGE_CHECKPOINT	0.102689	0.422005	0.21925	0.343421	1.32095	33	CDK1 NBN CLSPN TAOK1 SYF2 TICRR CHEK1 TOPBP1 MRE11 BRCC3 DONSON BRCA1 DTL UIMC1
GO_PROTEIN_LOCALIZATION_TO_VACUOLE	0.102778	0.422005	0.234393	0.283434	1.24822	63	SH3GLB1 VPS25 VTI1A LAMTOR5 SORT1 NEDD4 SNX16 ZFYVE16 VAMP7 RTN4 NCOA4 SNF8 RAB7A LAMP2 VTI1B GPR137B SORL1 AP3M1 ROCK2 VPS37A SCARB2 AP3B1 VPS41 LAMTOR4
GO_REGULATION_OF_RETROGRADE_PROTEIN_TRANSPORT_ER_TO_CYTOSOL	0.103211	0.423109	0.2114	0.477397	1.38665	13	YOD1 UBE2J1 DERL2 ERLEC1 EDEM2
GO_SPLICEOSOMAL_SNRNP_ASSEMBLY	0.103226	0.423109	0.175204	-0.350023	-1.31219	42	GEMIN4 GEMIN5 WDR77 PRMT7 PRPF8 SART3 PRPF6 PRPF31 PRPF19
GO_FRUCTOSE_METABOLIC_PROCESS	0.103753	0.423799	0.206588	0.461231	1.38781	14	PFKFB2 PFKFB3 PFKFB4
GO_NEGATIVE_REGULATION_OF_NEUROTRANSMITTER_TRANSPORT	0.103604	0.423799	0.208955	0.49481	1.40324	12	RAP1A RAP1B NF1 SLC30A1 FMR1
GO_POST_EMBRYONIC_DEVELOPMENT	0.103501	0.423799	0.169571	-0.31552	-1.30212	69	ERCC2 ABL1 BCL11B STK36 GATA3 SZT2 PPP1R13L SCUBE1 MTOR MYO1E HEG1 BCL2 ACVR2B NDN ITPR1 ACO1
GO_REGULATION_OF_LEUKOCYTE_MEDIATED_CYTOTOXICITY	0.103746	0.423799	0.237794	0.282145	1.27244	70	ARG1 IL21 CLEC12B TYROBP CEACAM1 CRK B2M CXCL6 IL18RAP STX7 F2RL1 AP1G1 PPP3CB MR1 LEP CD226 ITGAM
GO_TONGUE_DEVELOPMENT	0.103943	0.424208	0.184706	-0.523712	-1.42261	12	WNT10A LEF1 HDAC1 BDNF WNT10B
GO_T_CELL_CYTOKINE_PRODUCTION	0.104167	0.424756	0.224966	0.329565	1.30531	40	ARG1 IL18R1 CD55 B2M IL18 IL18RAP TRAF6 DENND1B MAP3K7
GO_CHONDROCYTE_PROLIFERATION	0.106145	0.425481	0.186433	-0.54013	-1.41728	11	IHH CCN2 SMAD7 MUSTN1 CCN3 FGFR3 MMP14
GO_EMBRYONIC_SKELETAL_SYSTEM_DEVELOPMENT	0.105498	0.425481	0.165657	-0.299718	-1.26816	79	NOG MEGF8 PCSK5 IFT140 PAX5 IHH SMAD3 MTHFD1 DEAF1 WDR19 SCX TGFB3 DSCAML1 TULP3 MKS1 GSC XYLT1 WDR60 HSD17B7 PDGFRA FGFR2 MMP14
GO_EPITHELIAL_CELL_DIFFERENTIATION	0.10551	0.425481	0.145516	-0.220377	-1.16258	464	WNT7A FASN PPP1R16B MEN1 LBH FLNB AQP3 SOX8 ID3 SCRIB THRA NUMA1 IHH LAMB2 CCND1 DLG5 TJP3 KRT72 SIPA1L3 TMEM79 ERCC2 ABL1 SMAD3 BCL11B GSTM3 WDR77 CCDC78 KRT5 VSIG1 GATA3 WNT1 JUP GLI1 KLF15 CBFA2T2 KDF1 ASXL1 DSP CCDC88C TPRN SAFB2 GDF7 SULT2B1 SCUBE1 KRT73 S1PR2 WNT16 MYO1E DSC1 AKR1B1 HEG1 HDAC1 PTK7 ACVR2B PDGFB RARG ELF3 ENG EZR CDH3 TRIM16 NF2 FLNA HEY1 EPB41L5 UPK1A TMEM231 MTSS1 SCX SAV1…
GO_GLYCEROLIPID_METABOLIC_PROCESS	0.104651	0.425481	0.341793	0.192365	1.11341	362	BMX GPCPD1 CNEP1R1 IPMK ABHD5 PCSK9 MBOAT2 SLC22A4 LPCAT2 ACSL4 PLBD1 FIG4 PNPLA8 PIP4P2 GK CDS2 FAR1 PIK3C3 ABHD3 PTEN LPGAT1 PCYT1A PIGB GPAT3 MTMR10 PANK2 RAB5A ABHD12B FAM126B PIK3CA GDE1 INSIG1 INSIG2 SOCS3 ETNK1 CAT CHPT1 FGF2 PIGA TBL1XR1 ACSL1 OSBPL8 SERINC3 PIGF PI4K2B DPM1 SERINC1 GNPAT IMPA1 PIGX PGS1 PIPSL FBXW7 GALR2 AGPAT2 PIGK MTMR6 SMG1 PIK3CG SOCS4 RAB14 SYNJ1 PLEK IMPA2 PCTP BPN…
GO_L_GLUTAMATE_IMPORT	0.105856	0.425481	0.206588	0.491441	1.39368	12	SLC1A3 ARL6IP5 ARL6IP1 SLC7A11 SLC1A2 PSEN1 PER2
GO_MALE_GAMETE_GENERATION	0.104938	0.425481	0.352171	0.190307	1.11411	389	TDRD9 KIF18A UBE2B GGNBP2 MYCBP KNL1 ARNTL PROK2 ROPN1L BCL6 SKIL ASPM UBE2J1 PRKAG1 ATP1A4 PAIP2 TSNAX HERC4 DUSP13 SLCO4C1 PANK2 SYCP2 GMCL1 AGO4 NKAPL CIP2A DLD PAFAH1B2 AGFG1 ZNF449 RGS2 IFT20 HORMAD1 SEPTIN7 TMF1 SLC2A14 ARID4A DMRTC2 HMGB2 KATNAL1 XRN2 SRPK1 BRIP1 AFF4 ADAM10 HOXA9 ACOX1 CETN2 MKKS LARP7 OR7C1 SSTR2 TBPL1 SIAH1 RIMBP3C TRIP13 CCNYL1 QKI ARID4B CREM PTTG1 CCNB1 HSPB11 LGR4 A…
GO_MUSCLE_HYPERTROPHY_IN_RESPONSE_TO_STRESS	0.105839	0.425481	0.184706	-0.427251	-1.34937	21	SMAD3 TCAP KLF15 ATP2A2 INPP5F LMNA NPPA MIR199A1
GO_NATURAL_KILLER_CELL_CHEMOTAXIS	0.106033	0.425481	0.184706	-0.547098	-1.39838	10	CXCL14 CCL2 XCL1
GO_NEGATIVE_REGULATION_OF_CAMP_MEDIATED_SIGNALING	0.104677	0.425481	0.206588	0.445829	1.38635	16	UBE2B ARRDC3 RGS2 PDE4D OPRL1 PDE3B ATP2B4
GO_NUCLEOTIDE_SUGAR_METABOLIC_PROCESS	0.105263	0.425481	0.175204	-0.367885	-1.33978	37	MPI DPAGT1 FCSK GALT AMDHD2 GMPPB UAP1L1 UGDH GNE UXS1
GO_POSITIVE_REGULATION_OF_CYTOKINE_PRODUCTION	0.104938	0.425481	0.352171	0.188361	1.10964	407	AIM2 MMP8 CLEC4E IL18R1 OSM TLR1 IL21 HGF IFNGR1 CLEC9A TLR6 CD58 TLR4 NLRC4 CASP1 AIF1 FCER1G CLEC5A USP15 RIOK3 PELI1 HYAL2 BCL10 LILRA5 LY96 CHUK TYROBP LAMTOR5 HPSE BIRC2 ANXA1 MNDA CD274 JAK2 B2M SELENOK PYCARD MAPK14 CREB1 CYP1B1 PARK7 CD36 IL18 IL1RAP TLR2 TMF1 TRAF6 F2RL1 HMGB2 FGR UFD1 ORM1 TBC1D23 RUNX1 TBK1 IDO1 ATP6AP2 CYBA HMGB1 TLR5 PDE4D AKIRIN2 AGPAT2 MAP3K7
GO_POSITIVE_REGULATION_OF_MONOCYTE_CHEMOTAXIS	0.105505	0.425481	0.208955	0.472579	1.37266	13	AIF1 HMGB1 MOSPD2 CXCL10 FPR2 PLA2G7 CCR2 CREB3
GO_POSITIVE_REGULATION_OF_PROTEIN_CATABOLIC_PROCESS	0.10566	0.425481	0.271289	0.211933	1.1593	200	RNF144B TIPARP COP1 RNF14 PCSK9 RCHY1 ADAM9 APC SUMO1 GSK3B PTEN HECW2 NEDD4 RNF139 ATXN3 TRIB1 RNF41 PTTG1IP NUPR1 FBXL5 CUL4B NRDC SUMO2 FAM122A HSP90AA1 PSMC2 RBX1 FBXW7 CDKN1B NDFIP1 BARD1 ITCH GCLC PSMD10 SOCS4 RNF217 NFE2L2 SNF8 TMTC3 RAB7A ARIH1 EDEM2 UBQLN1 SORL1 MDM2 RNFT1 IFNG LRRK2 NDUFA13 RDX SOCS5 AREL1 SNX1 HACE1 AURKA FMR1 ZFAND2A CTSC ATP5IF1 SMURF2 RNF19A DTL ZYG11B CAV1 PIAS1 OA…
GO_POSITIVE_REGULATION_OF_PROTEIN_KINASE_B_SIGNALING	0.105634	0.425481	0.261664	0.235348	1.19522	130	KL OSM HGF ITGB1BP1 TGFBR1 HPSE NRG1 STK3 GDF15 PIK3CA RTN4 PARK7 IL18 FGF2 OSBPL8 HSP90AA1 TXN TGFA HIP1 GAS6 TCF7L2 NRG4 RAC1 PIK3AP1 PIK3CG RICTOR P2RY12 PIK3CB TNFAIP8L3 MTDH IRS2 LEP
GO_REGULATION_OF_CIRCADIAN_SLEEP_WAKE_CYCLE_SLEEP	0.106145	0.425481	0.186433	-0.540253	-1.4176	11	DRD3 PTGDS NMU ADA ADORA1 CHRNB2 ADORA2A PER3 KCNA2
GO_REGULATION_OF_PHOSPHOLIPID_METABOLIC_PROCESS	0.105498	0.425481	0.165657	-0.300096	-1.27035	78	CCR7 CD19 SOCS7 PIK3IP1 WDR81 DAB2IP AMBRA1 TEK DGKZ CISH PDGFB VAV2 WDR91 IRS1 PTK2 WASHC1 SLA2 CHRM5 CD81 TAZ SLC27A1 SOCS1 FGFR3 PDGFRA RUBCN SRC ZP3
GO_REGULATION_OF_SPINDLE_ASSEMBLY	0.105505	0.425481	0.208955	0.374899	1.33147	24	CHMP1B CHMP2B CHMP5 CEP97 SENP6 CHMP4C VPS4B GPSM2 DRG1 CHMP2A SPAG5 CCSAP CHMP1A CHMP4B
GO_SOMATIC_DIVERSIFICATION_OF_IMMUNE_RECEPTORS	0.104948	0.425481	0.166934	-0.305949	-1.28632	74	TCF7 CD40LG IL27RA LEF1 KMT5C FOXP3 BCL11B DCAF1 POLM TP53BP1 PMS2P5 MCM3AP CCR6 CLCF1 HMCES CD40 SUPT6H CD28 PARP3
GO_SPERMATID_NUCLEUS_DIFFERENTIATION	0.104677	0.425481	0.206588	0.446701	1.38906	16	AGFG1 TMF1 DMRTC2 HMGB2 SRPK1 TBPL1 PSME4 NECTIN2 MFSD14A GOPC
GO_VENOUS_BLOOD_VESSEL_DEVELOPMENT	0.106033	0.425481	0.184706	-0.546951	-1.39801	10	HEG1 ACVR2B ENG NOTCH1 EFNB2 CCM2
GO_NEGATIVE_REGULATION_OF_VIRAL_TRANSCRIPTION	0.106272	0.425627	0.179782	-0.409707	-1.36792	25	TFAP4 MID2 TRIM32 HDAC1 TRIM14 TARDBP TRIM62 TRIM11
GO_ALPHA_LINOLENIC_ACID_METABOLIC_PROCESS	0.108108	0.42644	0.204295	0.488807	1.38621	12	ELOVL5 ACSL1 ACOX1 SCP2 ACAA1 ELOVL1
GO_CELLULAR_RESPONSE_TO_NUTRIENT	0.108911	0.42644	0.213928	0.33569	1.29884	34	GDAP1 PPARG SNW1 BRIP1 GAS6 KANK2 LEP MDM2 IL15 XBP1 CYP27B1
GO_CENTRAL_NERVOUS_SYSTEM_PROJECTION_NEURON_AXONOGENESIS	0.107468	0.42644	0.183024	-0.433005	-1.35557	20	EPHA4 ADARB1 PLXNA4 EPHB2 EPHB6 SZT2
GO_CONNECTIVE_TISSUE_DEVELOPMENT	0.107438	0.42644	0.157403	-0.251396	-1.20467	189	LTBP3 KAT2A NOG WNT7A PKD1 BMP8A PPARD RORC SOX8 COL5A1 THRA IHH FTO SMAD3 SLC25A25 SELENOM COL27A1 AXIN2 GDF7 SERPINH1 ECM1 SLC39A13 AMER1 CCN2 ANXA6 PDGFB RARG LUM BBS2 ZNF219 BMP1 SCX COL11A2 MDK SNORC GLG1 CDK4 MATN1 LRP5L RELA CSF1 SMAD7 MUSTN1 CCN3 WNT10B AACS MEF2D RUNX3 NOTCH1 DDRGK1 FGFR3 EVC
GO_CYTOPLASMIC_PATTERN_RECOGNITION_RECEPTOR_SIGNALING_PATHWAY	0.108333	0.42644	0.227987	0.28266	1.26596	67	MAP2K6 TIFA TLR4 USP15 RIOK3 TAB3 BIRC2 TRAF6 UFD1 MAP3K7 ITCH TAB2 UBE2N ERBIN LACC1 PUM2 LSM14A OTULIN PTPN22 CYLD RIPK2 RNF135 INAVA NFKBIA XIAP ALPK1
GO_EAR_DEVELOPMENT	0.107496	0.42644	0.159647	-0.264069	-1.22369	145	NOG DCHS1 CXCL14 DVL2 SCRIB EPHA4 DDR1 CELSR1 DVL1 LRIG1 TMIE GATA3 EPHB2 WNT1 STOX1 TCAP TPRN WDR19 BCL2 PTK7 GATA2 NAGLU TSHZ1 TGFB3 DLL1 BCR FAT4 MKS1 GSC ATP8A2 BDNF TMC1 WHRN FZD2 HPCA GSDME NOTCH1 SLC9A3R1 TIFAB FGFR2 CCM2 ATP8B1 SOBP RPL38 CHRNA10 SDC4 MCM2 VANGL2 FGF9 WDPCP PAX2 KCNQ4 MPV17
GO_GLYCOPROTEIN_BIOSYNTHETIC_PROCESS	0.108911	0.42644	0.30775	0.202737	1.14636	286	NECAB1 CHSY1 CSGALNACT2 C1GALT1C1 TMEM59 SRD5A3 ITM2B GALNT14 ST3GAL6 MAN1A1 HS2ST1 TET2 B3GNT5 SERP1 GALNT5 TMEM165 SDF2 DSE GCNT1 UBE2J1 B3GALNT1 GXYLT1 ST3GAL4 MPDU1 C1GALT1 ST8SIA4 POGLUT2 CSGALNACT1 GALNT1 NDST3 DPY19L3 B3GNT2 ST6GALNAC3 GALNT3 B4GALT5 MAGT1 GGTA1P OGA EXT1 TMTC1 DPM1 GALNT2 GOLPH3 OSTC TRAK2 FUT7 MCFD2 CHP1 TCF7L2 ALG10 DAD1 EDEM3 COG3 GALNT7 TMTC3 EOGT STT3B TMEM258 DPY19L1
GO_INOSITOL_LIPID_MEDIATED_SIGNALING	0.108033	0.42644	0.157403	-0.256475	-1.20921	162	PITPNM2 PPP1R16B PLCH2 PPARD PIK3C2B PIK3IP1 LTK INPP5E PI4KAP1 GATA3 PIP4K2B DAB2IP PI4KA PTPN13 NOP53 NLRC3 PLXNB1 WNT16 NTRK2 TSC2 NYAP1 TEK PLCD1 MAZ FYN PDGFB PLCB2 IRS1 FBXL2 EZR SERPINE2 INPP5F PI4KAP2 CD28
GO_METANEPHRIC_EPITHELIUM_DEVELOPMENT	0.106884	0.42644	0.183024	-0.445618	-1.35483	18	PKD1 SOX8 LAMB2
GO_METANEPHRIC_NEPHRON_EPITHELIUM_DEVELOPMENT	0.107078	0.42644	0.183024	-0.472179	-1.36955	15	PKD1 SOX8 LAMB2
GO_MONONUCLEAR_CELL_DIFFERENTIATION	0.106961	0.42644	0.176694	-0.382876	-1.34713	32	FASN MYC GPR68 CD4 IRF7 ZBTB46 MYH9 CSF1R CSF1 CD74 INPP5D MT1G IL31RA
GO_NADPH_REGENERATION	0.108889	0.42644	0.202072	0.428808	1.38879	18	PGM2 RPE DERA IDH1 PGD RPEL1 TIGAR TALDO1
GO_NONRIBOSOMAL_PEPTIDE_BIOSYNTHETIC_PROCESS	0.108889	0.42644	0.202072	0.42657	1.38154	18	MGST2 GCLM CHAC2 GCLC NFE2L2 GGT3P OPLAH GGCT CHAC1 GGT1 BDH2 SLC7A11
GO_PEROXISOMAL_TRANSPORT	0.108333	0.42644	0.227987	0.283116	1.268	67	PECR UBE2D1 UBE2D3 ACOX2 PEX5L RAB8B ZFAND6 UBE2D2 DDO PEX19 CAT PEX13 PEX2 GNPAT ACOX1 AGPS SCP2 EHHADH IDH1
GO_POSITIVE_REGULATION_OF_CELL_CYCLE	0.106952	0.42644	0.323471	0.198364	1.14199	332	CDK1 CCNY CDC42 UBE2B CCPG1 NR2E1 RAB11A AIF1 NUDT16 DYNC1LI1 LRP6 CDC6 GADD45A KIF23 DLGAP5 UBXN2B EVI2B CCNT2 ANXA1 CNOT8 EZH2 DUSP3 CDC25A NUPR1 CUL4B SPAST ECT2 CDC27 PHIP CHEK1 CNOT6 CUL3 CDC45 SLF1 E2F8 PCNA KIF14 CDCA5 TGFA HMGN5 NSFL1C EIF4E CDKN1B NDC80 PLK4 PGGT1B GTSE1 PLAGL1 RB1 CCNYL1 PSMD10 IL10 CCND3 FBXO5 SMARCD3 MLXIPL CCNB1 AURKB PKN2 CDC73 THOC5 GPER1 MAD2L1 VPS4B RAD21 GPSM2 R…
GO_POSITIVE_REGULATION_OF_MYELOID_LEUKOCYTE_CYTOKINE_PRODUCTION_INVOLVED_IN_IMMUNE_RESPONSE	0.108889	0.42644	0.202072	0.428886	1.36779	17	TLR4 FCER1G BCL10 CD36
GO_PROTEIN_ACETYLATION	0.106703	0.42644	0.157403	-0.255947	-1.21869	180	APBB1 KAT2A MBD3 JADE2 LEF1 NOC2L WDR5 FOXP3 GATA3 PYGO2 EP400 KLF15 ING5 LDB1 TRRAP THAP7 TAF6 BRPF1 ATAT1 RUVBL1 NAT9 KANSL3 SPHK2 MCM3AP HCFC1 SGF29 AUTS2 KAT14 PIWIL2 TRIM16 GATA2 DMAP1 RUVBL2 DPF3 SMARCB1 SRCAP SIN3A TAF6L NAA80 KAT6B BRD1 KMT2A AANAT CTBP1 PER1 PIH1D1 NAA35 CTCF NAA40 SDR16C5 CHD5 SUPT3H RPS6KA4 RAPGEF3 KANSL1
GO_PROTEIN_LIPID_COMPLEX_SUBUNIT_ORGANIZATION	0.108696	0.42644	0.173748	-0.372489	-1.33147	34	ZDHHC8 BIN1 SOAT2 SNX9 BMP1 ABCG1 APOE ABCA7 MFSD2A
GO_REGULATION_OF_ACTIN_FILAMENT_ORGANIZATION	0.108214	0.42644	0.152145	-0.241406	-1.19765	235	CARMIL2 HIP1R CCR7 SORBS3 SPTBN1 CORO2B KANK3 EPHA1 SYNPO PFN2 SPTAN1 ABL1 VILL SMAD3 MYO1C ALMS1 SPTBN2 BIN1 ARHGEF18 CDC42EP1 EVL C15orf62 SNX9 MTOR PRKCE FCHSD1 CCN2 ARHGEF5 NF2 FLNA ADD2 WHAMM PICK1 ARHGAP35 SPTBN5 TGFB3 CARMIL1 KANK1 ARHGEF10 FMN1 NAA80 WASHC1 CORO1B SPIRE2 GBA2 ARFIP2 TESK1 PLEKHG2 ARHGEF10L SH3BP1 PRKN CCL24 S1PR1 MLST8 ARPC1B
GO_REGULATION_OF_DNA_METHYLATION_DEPENDENT_HETEROCHROMATIN_ASSEMBLY	0.107774	0.42644	0.179782	-0.503023	-1.40828	13	MORC2 DNMT1 TRIM28 MPHOSPH8
GO_REGULATION_OF_PROTEIN_MATURATION	0.107649	0.42644	0.231127	0.298348	1.27861	56	IL1R2 TMEM59 NLRC4 IFT52 BIRC2 RNF139 CST7 CARD16 PLGRKT TIMM17A F12 MDM2 CAST LRRK2 LDLRAD3 SNX12 NLRP7 CHAC1 CTSZ CARD8
GO_REGULATION_OF_T_HELPER_2_CELL_DIFFERENTIATION	0.107527	0.42644	0.199915	0.501848	1.3972	11	BCL6 ANXA1 IL18 SOCS5 IL4R
GO_RHYTHMIC_PROCESS	0.108497	0.42644	0.152145	-0.238185	-1.18404	241	NR1D1 IMPDH2 RORC DRD4 ID3 CSNK1E MAGED1 CRY2 MYBBP1A CRTC1 MTA1 SREBF1 RAI1 NOS3 EGR3 DRD3 HNRNPL TIMELESS TP53 TNFRSF11A CCAR2 MTOR KDM8 DBP NTRK2 HUWE1 PTGDS HDAC1 PDE6B FBXL6 METTL3 NCOR2 PIWIL2 NAGLU GNA11 ETS1 NFKB2 DDB1 CAVIN3 ADAMTS1 HAS1 CLDN4 TGFB3 MDK SIK1 SIN3A NMU BTBD9 KMT2A AANAT CDK4 NONO FBXL22 BDNF PER1 PML TARDBP SLIT3 TEF RBM4B MYCBP2 USP2 KDM5C THRAP3 CREBBP ENOX2 PDGFRA ADA …
GO_SENSORY_PERCEPTION_OF_LIGHT_STIMULUS	0.108451	0.42644	0.158514	-0.266088	-1.22314	137	ABLIM1 LAMC3 WFS1 LCTL FSCN2 CEP250 DHRS3 LAMB2 NOB1 HSF4 REEP6 OPA3 PDE6B SFRP5 EML2 LUM CDH3 BBS2 CACNA1F CACNB2 RABGGTA GLRA1 CNNM4 CRYGN CLN6 OLFM2 ATP8A2 PRR4 DLL4 WHRN ZNF513 GUCA1B ABCC6 SLC45A2 CRYGS TACSTD2 ARR3
GO_T_HELPER_17_TYPE_IMMUNE_RESPONSE	0.108844	0.42644	0.175204	-0.402459	-1.36918	27	RORC IL27RA IL23A FOXP3 LY9 IL23R PRKCQ IL6 SMAD7 SLAMF6 ZC3H12A
GO_VESICLE_DOCKING	0.108571	0.42644	0.231127	0.29553	1.27476	57	RALB EXOC6 VAMP3 SCFD1 STX3 STX12 RAB13 BLOC1S6 RAB10 RAB8B STXBP3 STX7 STX11 STX10 PLEK VTI1B RAB12 STX8 USO1
GO_WOUND_HEALING_SPREADING_OF_EPIDERMAL_CELLS	0.107468	0.42644	0.183024	-0.495327	-1.40445	14	WNT7A COL5A1 MTOR ITGA5 HBEGF RREB1 AJUBA
GO_MYELOID_CELL_DIFFERENTIATION	0.109091	0.426791	0.341793	0.193067	1.11312	369	FBN1 CDC42 SNX10 RHAG TSPAN2 CLEC1B TLR4 FCER1G CLEC5A OSTM1 TET2 RBPJ BCL6 PKNOX1 PTPN2 EVI2B TYROBP PTBP3 BATF CEACAM1 PRDX3 PURB JAK2 JMJD6 HMGB3 AGO4 TRIB1 PPARG BPGM B2M ABI1 GABPA RNF41 TFRC MAPK14 CREB1 IREB2 TLR2 NF1 RASSF2 TRAF6 F2RL1 ARID4A HMGB2 TGFBR2 PIR SP3 HOXA9 NKAP LGALS3 RUNX1 KAT2B UBASH3B FBXW7 NDFIP1 LBR MMP9 OSCAR RB1 SRP54 CDC73 THOC5 DPY30 CASP3 GPR137B CBFB AHSP IFNG TMOD…
GO_ACTIN_MEDIATED_CELL_CONTRACTION	0.109955	0.429232	0.161979	-0.298062	-1.26303	81	TPM2 ATP1A1 DES SNTA1 JUP BIN1 TCAP DSP CCDC88C TNNC1 PARVA MYBPC2 FLNA EPB41L5 ATP2A2 CACNB2 MYL3 DMD CACNA1C TNNT3 ATP2A1
GO_POSITIVE_REGULATION_OF_PROTEOLYSIS	0.109926	0.429232	0.287805	0.203132	1.16254	321	AIM2 RNF144B TANK ASPH FAS DLC1 COP1 RNF14 TNFSF10 NLRC4 CASP1 RCHY1 BCL10 ADAM9 CYCS SUMO1 PICALM CR1 GSK3B PTEN RNF139 ARL6IP5 ATXN3 JAK2 TRIB1 PPARG PSMD14 BID NUPR1 PYCARD MAPK14 NRDC SUMO2 APAF1 PLGRKT FAM122A PSMC2 CFLAR RBX1 S100A9 TIMM17A HMGB1 FBXW7 HIP1 CLPX AKIRIN2 PSENEN IFT57 GCLC PSMD10 S100A8 SOCS4 RNF217 NFE2L2 TMTC3 NEK5 GPER1 REST PCOLCE2 PSME4 RPS27L NLRP12 ARIH1 VSIR EDEM2 UBQ…
GO_PROTEIN_CONTAINING_COMPLEX_LOCALIZATION	0.109987	0.429232	0.148262	-0.232984	-1.17579	273	NUP188 DNM1 IFT140 MX1 DRD4 SCRIB CLSTN1 SYMPK SMG5 POM121 NUP205 KIF5C DAG1 NOL6 NUP210 IFT122 AKAP8L GPHN CALY DDX19A TUB IFT43 TTC21A DRD3 FKBP4 GSG1L RRS1 IFT172 CEP131 CPLX1 CLUAP1 RABL2B AAAS DHX38 CPSF1 WDR19 NUP160 SMG6 MCM3AP DDX39A RNPS1 SRRM1 LSG1 EZR NUP85 U2AF2 SUPT6H U2AF1L4 POM121C NUP62 THOC6 AP3D1 RPS15 CPSF4 RCC2 PABPN1
GO_POSITIVE_REGULATION_OF_MITOTIC_SISTER_CHROMATID_SEGREGATION	0.110132	0.429343	0.199915	0.397074	1.35816	21	DLGAP5 CDC27 CUL3 SLF1 RB1 AURKB SMC5 NSMCE2 ANAPC4 ESPL1 NIPBL SLF2 BECN1
GO_RETINA_MORPHOGENESIS_IN_CAMERA_TYPE_EYE	0.110197	0.429343	0.170932	-0.363459	-1.32366	37	RDH13 SDK2 SOX8 IHH NTRK2 NAGLU ZHX2 DLL1 ATP8A2 MFSD2A
GO_INTRA_S_DNA_DAMAGE_CHECKPOINT	0.110708	0.430059	0.179782	-0.466845	-1.35408	15	MUS81 RAD9A EME2 XPC MDC1
GO_NEGATIVE_REGULATION_OF_REPRODUCTIVE_PROCESS	0.110553	0.430059	0.213928	0.335306	1.31478	36	TTK ARHGDIB PRKAR1A HORMAD1 CDKN1B TIMP1 DUSP1 TRIP13 EAF2 FBXO5 FBXO43 NR5A1 PRDX4
GO_POSITIVE_REGULATION_OF_DOUBLE_STRAND_BREAK_REPAIR	0.110927	0.430059	0.170932	-0.370111	-1.33754	35	MMS19 MRNIP KMT5C PARP1 TIMELESS ERCC6 KDM4D WRAP53 PARP3 SPIRE2 FUS
GO_POSITIVE_REGULATION_OF_MITOTIC_CELL_CYCLE	0.110727	0.430059	0.252961	0.229323	1.18364	141	CDK1 RAB11A AIF1 DYNC1LI1 CDC6 DLGAP5 UBXN2B ANXA1 DUSP3 CDC25A CUL4B CDC27 PHIP CUL3 CDC45 SLF1 CDCA5 TGFA NSFL1C EIF4E NDC80 RB1 CCND3 FBXO5 SMARCD3 CCNB1 AURKB PKN2 MAD2L1 VPS4B RPS6KB1 LSM10 DYNLT3 SMC5 MDM2 TMOD3 GEN1 RDX RAD51C
GO_RESPONSE_TO_ANGIOTENSIN	0.11086	0.430059	0.202072	0.4067	1.33253	19	CDC6 BRIP1 CYBA AGTRAP NFE2L2 ROCK1 ROCK2 CYBB CAV1 CA2 PTGS2
GO_RETINOIC_ACID_METABOLIC_PROCESS	0.110865	0.430059	0.199915	0.443099	1.35713	15	DHRS9 ALDH1A2 SCPEP1 RDH10
GO_PROTEIN_LOCALIZATION_TO_SYNAPSE	0.111455	0.431398	0.164406	-0.313419	-1.27924	66	WNT7A SCRIB CLSTN1 DVL1 NLGN2 KIF5C DAG1 GPHN HSPB1 CPLX1 MAPK8IP3 ARHGAP44 BSN DLG3 SNAP47 NETO1 STX1B DLG2 MAP1A PRKCZ CACNG4 DLG4 KIF5A GRIPAP1 CACNG8 MAPT DBN1 HRAS CNIH2 GRIP2 RAPSN KIF17 TERF2 NRXN2
GO_REGULATION_OF_PROTEIN_CATABOLIC_PROCESS	0.11145	0.431398	0.287805	0.195405	1.13233	358	RNF144B IRAK3 TIPARP GABARAPL2 YOD1 COP1 RNF14 PCSK9 SNX3 RCHY1 ARNTL UBE2K ADAM9 APC N4BP1 UBE2J1 RYBP SUMO1 GSK3B PTEN DERL2 NRG1 HECW2 NEDD4 RNF139 ATXN3 TRIB1 RNF41 PBK PSMD14 ERLEC1 PTTG1IP NUPR1 SDCBP FBXL5 CUL4B PARK7 NRDC TMF1 SUMO2 FAM122A AZIN1 WAC HSP90AA1 PSMC2 RBX1 FBXW7 CDKN1B ZDHHC2 TIMP1 NDFIP1 BARD1 TIMP3 ITCH GCLC PSMD10 FBXL20 IL10 SOCS4 RNF217 NFE2L2 ROCK1 SNF8 TMTC3 TAF9 RAB7…
GO_DETECTION_OF_LIGHT_STIMULUS_INVOLVED_IN_SENSORY_PERCEPTION	0.111732	0.432115	0.181383	-0.538323	-1.41254	11	CEP250 REEP6 CACNA1F ATP8A2
GO_REGULATION_OF_VASCULAR_ASSOCIATED_SMOOTH_MUSCLE_CELL_PROLIFERATION	0.112565	0.434983	0.216543	0.317973	1.28791	43	HPGD GNAI3 SOD2 PTEN JAK2 PPARG FGF2 CDKN1B MMP9 IL10 GPER1 PAK1 MDM2 NQO2
GO_CONVERGENT_EXTENSION	0.113074	0.436065	0.175204	-0.497347	-1.39239	13	DVL2 DVL1 TRIM28 PTK7 NKD1
GO_PEPTIDYL_ASPARAGINE_MODIFICATION	0.112981	0.436065	0.206588	0.346357	1.30792	30	UBE2J1 MAGT1 DPM1 OSTC MCFD2 DAD1 STT3B ASGR1 OST4 ALG5
GO_REGULATION_OF_CELLULAR_RESPONSE_TO_HEAT	0.113122	0.436065	0.160801	-0.30209	-1.27062	75	NUP188 POM121 NUP205 BAG3 NUP210 RPTOR HSP90AB1 FKBP4 AAAS CCAR2 MTOR NUP160 NUP85 POM121C NUP62 RPA1 HSPA8 HSF1 NUP93
GO_CELL_CELL_JUNCTION_ORGANIZATION	0.113445	0.436598	0.154191	-0.257625	-1.20933	158	LSR DCHS1 FBF1 SDK2 EPHA4 CRB3 PATJ NLGN2 DLG5 TJP3 CNTNAP1 SMAD3 TBCD MYO1C ACE JUP DSP CDHR3 PTPN23 HEG1 CDH3 PRKCA NF2 CLDN4 TGFB3 IKBKB CLDN7 CLDN15 GJD3 PIP5K1C FSCN1 ACTN4 CTNND1 NPHP4 CDH2 TLN1 WHRN CSF1R JAM3 SMAD7 CDH4 LIMS2 AFDN PERP PRKCH CLDN6 SRC EFNB2 VCL ADD1 CCM2 CADM2 MARVELD3 NPHP1 UGT8 GPBAR1 ARL2 PARD6A
GO_NUCLEAR_TRANSCRIBED_MRNA_CATABOLIC_PROCESS	0.11336	0.436598	0.151149	-0.243833	-1.18688	206	TNKS1BP1 PAN2 EDC4 SMG5 EXOSC10 DXO SMG9 DIS3L2 HELZ2 TENT4A TNRC6C DCP1B EXOSC5 SMG6 RPS28 RNPS1 RPL18A SKIV2L GSPT2 RPL8 RPL7A RPL28 EIF4G1 RPL36 RPS15 RPL10 PARN RPL29 RPLP2 RPL10A RPS5 NBAS RPL14 RPL18 RPS3 RPL19 RPS19 RPS16 RPL13 RPLP1 RPSA CNOT3 RPS2 SAMD4B RPL13A RPS12 RPS15A PPP2R1A UPF1 TNRC6A EXOSC6 RPS26 RPL3 THRAP3 RPS17 RPL23A RPLP0 ZC3H12A EXOSC2 UPF3A RPS3A RPS18 LSM4 RPL32 PCID2 C…
GO_EMBRYONIC_PATTERN_SPECIFICATION	0.1136	0.436838	0.165657	-0.339159	-1.28973	47	WNT7A DISP1 IHH SMAD3 WDR77 WNT1 MEOX1 EPB41L5 TBX6 DLL1 CXXC4 C2CD3
GO_EPIBOLY	0.113946	0.43781	0.170932	-0.397094	-1.35093	27	CARMIL2 WNT7A MEGF8 COL5A1 DDR1 MTOR FLNA ARHGAP35 ITGA5 HBEGF
GO_REGULATION_OF_MORPHOGENESIS_OF_A_BRANCHING_STRUCTURE	0.114238	0.438404	0.168238	-0.365346	-1.32032	35	NOG SOX8 MAGED1 ABL1 BCL11A NTN4
GO_REGULATION_OF_TRANSLATIONAL_INITIATION_BY_EIF2_ALPHA_PHOSPHORYLATION	0.114286	0.438404	0.195789	0.512146	1.36584	10	PPP1R15B DNAJC3 NCK1 IMPACT EIF2AK1 NPM1
GO_REGULATION_OF_APOPTOTIC_SIGNALING_PATHWAY	0.114415	0.438546	0.287805	0.19414	1.12323	359	VNN1 FAS HGF IVNS1ABP MCL1 SH3RF1 RRM2B TNFSF10 PARL DDIAS HYAL2 BCL10 GNAI3 SOD2 TGFBR1 SKIL PTPN2 TRPS1 GSK3B PTEN HIGD1A MFF STK3 JAK2 FEM1B RB1CC1 DNAJA1 PTTG1IP BID NUPR1 GCLM PYCARD CD44 YWHAZ PARK7 PHIP NF1 APAF1 MAPK8 HMGB2 G0S2 TNFRSF12A SERINC3 LGALS3 CFLAR S100A9 FBXW7 TCF7L2 ITGAV SIAH1 MMP9 TIMP3 RB1 GCLC PSMD10 S100A8 SGMS1 STYXL1 NFE2L2 PPP3R1 TAF9 GPER1 DNM1L OPA1 UBQLN1 CDKN2D MD…
GO_POSITIVE_REGULATION_OF_PROTEIN_TYROSINE_KINASE_ACTIVITY	0.114551	0.43871	0.161979	-0.332293	-1.28412	50	DOCK3 DVL2 DOK7 EPHA4 ACE NTRK2 ERCC6 FYN PDGFB DLG3 ERBB3 BDNF HBEGF CSF1R GPRC5B DLG4 ALKAL2 SRC ADORA1
GO_HYALURONAN_BIOSYNTHETIC_PROCESS	0.114841	0.439109	0.173748	-0.495679	-1.38772	13	HAS3 PDGFB HAS1 CEMIP HYAL1 AP2A1 NFKB1
GO_PARAXIAL_MESODERM_DEVELOPMENT	0.114841	0.439109	0.173748	-0.496378	-1.38968	13	LEF1 TEAD2 SMAD3 EPB41L5
GO_POSITIVE_REGULATION_OF_BLOOD_VESSEL_ENDOTHELIAL_CELL_MIGRATION	0.115142	0.439669	0.16318	-0.340569	-1.30231	48	PLCG1 ANGPT4 ABL1 NOS3 HSPB1 PDGFB PRKCA GATA2 ETS1 CD40
GO_RRNA_BASE_METHYLATION	0.115174	0.439669	0.176694	-0.541518	-1.38412	10	METTL16 NSUN5P1 NSUN5 NSUN5P2 BUD23
GO_INTERLEUKIN_4_PRODUCTION	0.11545	0.439698	0.169571	-0.379442	-1.33505	32	CD40LG LEF1 FOXP3 GATA3 CD3E CD83 EPX ITK CD28 PRKCQ SCGB1A1 PRKCZ LGALS9 ZP3
GO_MAINTENANCE_OF_PROTEIN_LOCATION	0.115625	0.439698	0.234393	0.256569	1.21048	85	FBN1 KDELR2 CDK5 SRGN TOPORS KDELR3 TSPO SKP1 INSIG1 INSIG2 PARK7 TWF1 RER1 TXN GOLPH3 SRI BARD1 PSMD10 IL10
GO_NUCLEOSIDE_SALVAGE	0.115299	0.439698	0.195789	0.441429	1.35202	15	HPRT1 UPP1 TK1 ADK DCK CDA PUDP
GO_REGULATION_OF_CALCIUM_ION_IMPORT	0.115646	0.439698	0.169571	-0.396015	-1.34726	27	TRPV2 CCL2 UCN FCRL3 SPHK2 FYN PDGFB ATP2A1 WNK3 CASK RAMP3
GO_REGULATION_OF_PROTEIN_TARGETING	0.115502	0.439698	0.231127	0.266975	1.23053	79	STOM LEPROT SH3GLB1 CDK5 RHOU ITGB1BP1 PARL UBE2D3 BNIP3L MFF VAMP7 KCNE1 FBXW7 CHP1 PRKAA1 UBL5 PAK1 NPEPPS LRRK2 C2CD5 ITGAM FIS1 BAG4
GO_INORGANIC_ANION_TRANSMEMBRANE_TRANSPORT	0.115899	0.439761	0.157403	-0.295905	-1.25203	79	SLC12A7 SLC5A5 ANO9 ANO8 CLCN2 SLC26A1 CLCN7 MTOR SLC37A4 SLC20A2 SLC37A1 CLCN6 CLDN4 GLRA1 ADAMTS8 TTYH3 SLC37A2 SLC26A11 TTYH2 CLCC1 SLC12A4 BEST4
GO_MAINTENANCE_OF_CELL_NUMBER	0.115819	0.439761	0.153159	-0.264733	-1.21481	136	KAT2A NOG WNT7A EPHA1 LBH KDM2B MYC BCL9L POU5F1 SRRT DIS3L2 KDM4C ZNF358 FANCC LDB2 POLR2A METTL3 PIWIL2 SKI GATA2 SETD6 BCL9 ZHX2 SAV1 FZD7 DLL1
GO_POSITIVE_REGULATION_OF_MITOCHONDRIAL_TRANSLATION	0.115942	0.439761	0.175204	-0.45471	-1.35621	17	CDK5RAP1 UQCC1 NSUN4 NGRN RCC1L RPUSD3 RPUSD4 UQCC2 MRPS27 TRUB2
GO_CANONICAL_WNT_SIGNALING_PATHWAY	0.116688	0.440516	0.142901	-0.230624	-1.1674	279	TLE2 TCF7 ADGRA2 WNT10A NOG WNT7A DVL2 CSNK1E DVL1 LEF1 LZTS2 NLE1 SMAD3 PRDM15 TLE1 GATA3 PYGO2 WNT1 BCL9L JUP DAB2IP GLI1 DKK3 AXIN2 SOX10 CCDC88C RUVBL1 EDA CCAR2 TLE5 WNT16 AMER1 HDAC1 SFRP5 PTPRU DACT1 PTK7 RARG IGFBP2 CDH3 AXIN1 BCL9 IGFBP4 TLE6 MCC FZD7 MDK RUVBL2 PORCN KANK1 NKD1 RNF220 LIMD1 LMBR1L RECK APOE MKS1 DKK4 CTNND1 DVL3 WNT3 WNT8B PRKN NPHP4 JRK CDH2 STK11 DACT3 FZD2 CAPRIN2 RA…
GO_CELLULAR_RESPONSE_TO_DEXAMETHASONE_STIMULUS	0.116972	0.440516	0.197822	0.366728	1.30245	24	ARG1 SRD5A1 NR3C1 CBX3 CFLAR EIF4E AQP1 ASS1
GO_DOPAMINE_RECEPTOR_SIGNALING_PATHWAY	0.116358	0.440516	0.168238	-0.372059	-1.31522	33	DRD4 GNAO1 CALY DRD3 GNB5 FLNA GNA11
GO_EXOCRINE_SYSTEM_DEVELOPMENT	0.117073	0.440516	0.164406	-0.354564	-1.30895	38	PLXNA1 LAMA5 DAG1 EDAR CLCN2 NTN4 SOX10 EDA TGFB3 ESRP2 NKX3-1 PLXND1 TFCP2L1
GO_NCRNA_EXPORT_FROM_NUCLEUS	0.117073	0.440516	0.164406	-0.355289	-1.31163	38	NUP188 POM121 NUP205 NOL6 NUP210 AAAS NUP160 NUP85 POM121C NUP62 NUP93
GO_NEGATIVE_REGULATION_OF_APOPTOTIC_SIGNALING_PATHWAY	0.116541	0.440516	0.257206	0.210867	1.14826	195	VNN1 FAS HGF IVNS1ABP MCL1 SH3RF1 RRM2B TNFSF10 PARL DDIAS GNAI3 SOD2 TGFBR1 GSK3B HIGD1A RB1CC1 DNAJA1 PTTG1IP BID GCLM CD44 PARK7 PHIP HMGB2 LGALS3 CFLAR TCF7L2 ITGAV MMP9 RB1 GCLC PSMD10 NFE2L2 TAF9 OPA1 CDKN2D MDM2 SGK3 LRRK2 TRIAP1 NDUFA13 SELENOS TXNDC12 TPT1 HIF1A
GO_NUCLEOTIDE_BINDING_OLIGOMERIZATION_DOMAIN_CONTAINING_2_SIGNALING_PATHWAY	0.116998	0.440516	0.193813	0.454318	1.36701	14	TLR4 ERBIN LACC1 OTULIN PTPN22 RIPK2 INAVA NFKBIA NOD2
GO_POSITIVE_REGULATION_OF_NUCLEOCYTOPLASMIC_TRANSPORT	0.116667	0.440516	0.21925	0.279823	1.23329	62	CDK1 HYAL2 GSK3B NEDD4 JAK2 MAPK14 ECT2 PPM1A MAPK1 RBM27 GAS6 TCF7L2 GTSE1 RIOK2 LEP MDM2 IFNG GLI3 ANP32B CDH1
GO_POSITIVE_REGULATION_OF_RECEPTOR_MEDIATED_ENDOCYTOSIS	0.116883	0.440516	0.2114	0.321979	1.2867	41	CD63 PCSK9 PPT1 SCYL2 B2M RAB21 HIP1 ATAD1 AHI1
GO_PROTEIN_OXIDATION	0.116998	0.440516	0.193813	0.45299	1.36301	14	PRDX3 PARK7 TMX3 LOXL1 SUMF1 APOA2 CHCHD4
GO_CALCIUM_ION_IMPORT_INTO_CYTOSOL	0.117541	0.441923	0.173748	-0.456236	-1.34736	16	TRPV2 MS4A1 FAM155B FYN TRPV1 RAMP3
GO_POSTSYNAPSE_ASSEMBLY	0.117754	0.442372	0.173748	-0.43653	-1.3272	18	WNT7A NLGN2 EPHB2 LRRC4B CDH2 LRFN4
GO_BINDING_OF_SPERM_TO_ZONA_PELLUCIDA	0.118182	0.442939	0.173748	-0.409387	-1.31225	23	OVGP1 PCSK4 CCT7 UBAP2L CCT3 ZP1 VDAC2 CCT4 ZP3 GLIPR1L2 ATP8B3
GO_EMBRYO_IMPLANTATION	0.118123	0.442939	0.16318	-0.348041	-1.29493	40	PPARD PCSK5 DDR1 TRO POLR1B TRIM28 FKBP4
GO_GROWTH_HORMONE_SECRETION	0.11828	0.442939	0.190023	0.496949	1.38356	11	SELENOT RAB1A SERP1
GO_POSITIVE_REGULATION_OF_CENTROSOME_CYCLE	0.11828	0.442939	0.190023	0.49807	1.38668	11	UBXN2B NSFL1C PLK4 VPS4B ROCK2 CEP295 POC1A
GO_REGULATION_OF_VIRAL_TRANSCRIPTION	0.11838	0.442965	0.159647	-0.315989	-1.27454	63	TFAP4 LEF1 MID2 RRP1B SMARCA4 NELFCD TRIM32 SUPT5H NELFA HDAC1 NELFB TRIM14 POLR2A SMARCB1 TARBP2 GTF2F1 TARDBP TRIM62 SUPT4H1 TRIM11 POLR2H
GO_POSITIVE_REGULATION_OF_VIRAL_LIFE_CYCLE	0.118841	0.444336	0.222056	0.289532	1.24613	58	STOM VAPA TSG101 TOP2A PPIB VAPB CHMP2B LGALS1 CHMP3 SRPK1 PPID CHMP4C PKN2 VPS4B CNOT7 CHMP2A FMR1 NUCKS1 SRPK2 CAV2
GO_OSTEOCLAST_DIFFERENTIATION	0.119122	0.445037	0.231127	0.254812	1.20392	86	FBN1 SNX10 TLR4 FCER1G OSTM1 TYROBP TFRC MAPK14 CREB1 IREB2 NF1 RASSF2 TRAF6 UBASH3B FBXW7 OSCAR GPR137B IFNG TMEM64 FSTL3 CEBPB GLO1 ZNF675 LTF JUNB LILRB3 LILRB4 CA2 SIGLEC15
GO_REGULATION_OF_UBIQUITIN_PROTEIN_LIGASE_ACTIVITY	0.119469	0.44598	0.191892	0.375936	1.32857	23	RAB1A PTEN SKP1 FBXO5 DNM1L MAD2L1 MASTL MAD2L2 CDC20
GO_TERTIARY_ALCOHOL_METABOLIC_PROCESS	0.119565	0.445987	0.172324	-0.454278	-1.35492	17	CACNA1H DGKQ DKK3 AKR1B1
GO_NEGATIVE_REGULATION_OF_GLUCOSE_TRANSMEMBRANE_TRANSPORT	0.119734	0.446264	0.191892	0.43958	1.34636	15	GRB10 STXBP3 LEP SELENOS IL1B FABP5 PRKCB APPL2
GO_CELLULAR_RESPONSE_TO_INTERFERON_BETA	0.12	0.446551	0.191892	0.419148	1.35751	18	AIM2 UBE2K MNDA
GO_NUCLEOTIDE_SUGAR_BIOSYNTHETIC_PROCESS	0.12	0.446551	0.172324	-0.407663	-1.30672	23	MPI FCSK AMDHD2 GMPPB UAP1L1 UGDH UXS1
GO_HEART_PROCESS	0.120219	0.446661	0.147331	-0.246552	-1.1857	191	CACNA1H THRA GSTM2 GNAO1 ATP1A1 DES SNTA1 ACE SREBF1 JUP BIN1 VEGFB NOS3 TCAP NPR2 CACNB3 UCN ITPR3 KCNJ14 GLP1R DSP ATP2A3 PPP1R13L TNNC1 MTOR DMPK FXYD7 CCN2 FYN FLNA ITPR1 CACNA1F KCNIP2 ATP2A2 CACNB2 CYP2J2 MYL3 DMD NMU CACNA1C GJD3 ATP2A1 CHGA NPPA HBEGF CACNA2D2 ATP1A3 CACNB1 SMAD7 TRPV1 TAZ RAMP3 MIR26A2
GO_SODIUM_ION_IMPORT_ACROSS_PLASMA_MEMBRANE	0.120219	0.446661	0.172324	-0.487988	-1.38364	14	SLC5A2 SLC9A3 SLC9A7 SLC9A5 HCN2
GO_RESPONSE_TO_MONOSACCHARIDE	0.120438	0.447125	0.248911	0.220515	1.16395	163	PFKFB2 NAMPT SELENOT RMI1 KLF7 GJB6 PTEN LGALS1 RAB11FIP2 MPC2 PIK3CA GCLM ENY2 KIF5B CAT ENSA TGFBR2 LDHA CYBA CDKN1B PPP3CB SRI SMAD2 GAS6 TCF7L2 PRKAA1 RAC1 GPR27 GCLC GCKR MLXIPL SESN2 GPER1 CASP3 OPA1 PDK3 EIF2B3 IRS2 CCDC186 LEP RHOA SELENOS TRA2B HIF1A FIS1
GO_EPITHELIAL_CELL_DIFFERENTIATION_INVOLVED_IN_KIDNEY_DEVELOPMENT	0.120543	0.447165	0.165657	-0.37844	-1.33153	32	LAMB2 GATA3 KLF15 ASXL1 MYO1E PDGFB MTSS1 FAT4
GO_ACIDIC_AMINO_ACID_TRANSPORT	0.12069	0.447356	0.158514	-0.327147	-1.27078	54	PPFIA3 PPFIA4 GIPC1 SLC38A7 STX1A CPLX1 SLC25A22 NTRK2 STXBP1 GLS2 LRRC8A APBA1 BDNF TSPOAP1 TRPV1 SLC9A3R1 KMO HRH3 GRM2 ADORA1 RAB3A ADORA2A SLC17A7 VAMP2
GO_ACTIVATION_OF_MAPKK_ACTIVITY	0.121294	0.447522	0.2114	0.308017	1.26167	45	MAP3K13 LAMTOR3 ADAM9 TGFBR1 MAP3K2 CRK JAK2 MAP3K8 MAPK1 MAP3K7 MAP3K1 BRAF MAP3K20 LRRK2 LAMTOR2 MLKL FRS2 MAP3K5 MAPK3 GADD45B RIPK2
GO_MITOTIC_CYTOKINETIC_PROCESS	0.121681	0.447522	0.190023	0.374633	1.32397	23	CHMP1B CEP55 CHMP2B CHMP5 CHMP3 MITD1 CHMP4C VPS4B RHOA CHMP2A KIF20A ARF1 CHMP1A KLHDC8B CHMP4B
GO_NEGATIVE_REGULATION_OF_AUTOPHAGOSOME_ASSEMBLY	0.12156	0.447522	0.193813	0.465972	1.35347	13	SCFD1 NUPR1 FEZ2 PHF23 LRRK2 SEC22B CHMP4B PINK1 MTM1
GO_NEGATIVE_REGULATION_OF_SINGLE_STRANDED_VIRAL_RNA_REPLICATION_VIA_DOUBLE_STRANDED_DNA_INTERMEDIATE	0.121597	0.447522	0.170932	-0.463758	-1.34512	15	MORC2 TRIM28 MPHOSPH8 APOBEC3F APOBEC3D APOBEC3C
GO_NEGATIVE_REGULATION_OF_TYPE_2_IMMUNE_RESPONSE	0.121622	0.447522	0.191892	0.483675	1.37166	12	ARG1 BCL6 ANXA1 NDFIP1 SOCS5
GO_OLIGOSACCHARIDE_BIOSYNTHETIC_PROCESS	0.121622	0.447522	0.191892	0.48429	1.37341	12	B3GALNT1 ST3GAL4 MPDU1 ST3GAL2
GO_POSITIVE_REGULATION_OF_G_PROTEIN_COUPLED_RECEPTOR_SIGNALING_PATHWAY	0.121429	0.447522	0.169571	-0.425909	-1.32621	19	GAS2L2 C3 PRKCA KLK14 CHGA CNTN2 F2 SLC39A14
GO_REGULATION_OF_B_CELL_RECEPTOR_SIGNALING_PATHWAY	0.121479	0.447522	0.168238	-0.400789	-1.3393	26	CD22 BLK CD19 PAX5 FCRL3 GCSAM
GO_REGULATION_OF_EPITHELIAL_CELL_MIGRATION	0.121585	0.447522	0.146416	-0.246424	-1.18509	191	ADGRA2 WNT7A FLT4 PLCG1 ITGA3 ADGRB1 ANGPT4 PFN2 ABL1 HDAC6 GATA3 SASH1 JUP DAB2IP NOS3 HSPB1 FUT1 EVL MTOR PRKCE PTPN23 TEK CCR6 PDGFB PRKCA GATA2 EPB41L5 ETS1 CD40 MMRN2 MCC GPI PTK2 ZNF580 ANGPT2 AKT3 MAPRE2 MAP2K5 APOE LGMN SH3BP1 HBEGF MIR199A1 RAB25 DLL4
GO_RIBOSE_PHOSPHATE_METABOLIC_PROCESS	0.121212	0.447522	0.323471	0.191601	1.10467	369	PFKFB2 PFKFB3 ACOT13 RHOQ NUDT16 MPC1 ACSL4 GNAI3 FAR2 FAR1 AK9 PRKAG1 PPCS PPT1 SLC35B3 TPST2 SULT1B1 PANK2 RFK HPRT1 BPGM ELOVL5 ACSL6 UPP1 MPC2 DLD NUPR1 NT5C2 PANK3 ADCY3 NUP37 RANBP2 ATP5PB ACSL1 ATP5F1E GUCY2C ATPSCKMT ATP5PD LDHA NUDT4 ATP5F1C ATP5MGL GMPR2 MFN1 PYGL ATP5PF ADK PDE4D TPST1 PRKAA1 NUP214 PGM2L1 ATP5PO HK3 ACOT7 NUP42 KYNU GCKR MLXIPL ATP5MG PFKFB4 NME6 SEC13 CMPK1 BPNT1 DBI…
GO_POSITIVE_REGULATION_OF_EPITHELIAL_CELL_APOPTOTIC_PROCESS	0.121951	0.447818	0.166934	-0.396609	-1.35368	28	CD248 PLCG1 CD40LG CCL2 CAPN10 CD40 PIAS4
GO_REGULATION_OF_SMALL_MOLECULE_METABOLIC_PROCESS	0.121922	0.447818	0.287805	0.193974	1.13079	382	PFKFB2 PFKFB3 HPGD IDI1 PPP1R3B ERFE PTPN2 PRKAG1 ERLIN1 PSMD6 GSK3B PPTC7 PPP1CB LPGAT1 PSMD13 CEACAM1 PSMB6 ANXA1 PSMB3 ZMPSTE24 SDHAF3 PANK2 PSMA2 PPARG ELOVL5 PSMD14 NUPR1 INSIG1 INSIG2 PARK7 SP1 PSMC6 NUP37 RANBP2 PSMD12 AZIN1 PSMA1 PSMA4 ARPP19 PSMA7 PPP1R3D PSMA3 PSMB1 ATPSCKMT GGPS1 KAT2B PSMB7 PSMC2 RDH10 PSMD9 PRKAA1 PSMA5 NUP214 PPP4R3B PSMD10 ADM PSMB4 NUP42 GCKR MLXIPL SESN2 PSMB9 CO…
GO_OLIGODENDROCYTE_DEVELOPMENT	0.122517	0.449397	0.161979	-0.359045	-1.29478	36	TPPP ERCC2 CNTNAP1 EIF2B5 SOX10 TENM4 HDAC10 EIF2B4 NSUN5
GO_PEPTIDYL_CYSTEINE_MODIFICATION	0.122667	0.449397	0.208955	0.310427	1.26467	44	ZDHHC19 ZDHHC20 PRDX3 PARK7 OXR1 RAB6A TXN TMX3 S100A9 ZDHHC3 ZDHHC2 ZDHHC6 S100A8 ZDHHC12 NOS1AP ATP2B4 GAPDH ZDHHC7 NCOA7 CHCHD4 HMBS
GO_POSITIVE_REGULATION_OF_NEUROINFLAMMATORY_RESPONSE	0.122581	0.449397	0.186433	0.49563	1.37988	11	MMP8 NUPR1 IL18 LRRK2 CTSC
GO_CHROMATIN_REMODELING	0.122905	0.449525	0.147331	-0.25186	-1.19148	174	KAT2A MORC2 DNMT1 MBD3 BAHD1 FOXP3 MYC GATA3 TRIM28 SMARCC2 SMARCA4 CHD3 SCMH1 RRP8 MTA2 RUVBL1 KDM4C DNMT3A HMGA1 NPM2 ERCC6 INO80E KDM4D HDAC1 BAZ1B HCFC1 ACTR5 MPHOSPH8 SMARCD1 DMAP1 CENPT RUVBL2 SMARCB1 SRCAP RBBP4 TAF6L ARID1B CHD4 PABPC1L INO80 CENPV SATB1 PIH1D1 NAA40 FAM172BP ZBTB7A CHD5 ZNF304 ACTR8 KDM5C ARID1A NPM3 PTMA
GO_MYOTUBE_DIFFERENTIATION	0.122987	0.449525	0.151149	-0.289266	-1.23677	86	CACNA1H ADGRB1 JAM2 WNT1 FLT3LG MTOR DMPK TMEM119 BCL2 SKI BCL9 PLD3 SMYD3 SIK1 MAMSTR MYMX EHD2 ADAM12 BDNF SELENON MYH9 CD81 ERVFRD-1 MYORG PLPP7 CCN3 WNT10B NOTCH1 NFATC2
GO_RETINA_DEVELOPMENT_IN_CAMERA_TYPE_EYE	0.122987	0.449525	0.151149	-0.277016	-1.21667	102	RDH13 LAMC3 IMPDH2 SDK2 SOX8 IHH LAMB2 CLCN2 SMARCA4 TUB NTRK2 GPM6A PDE6B ACVR2B SKI NAGLU MYH10 ZHX2 DLL1 LRP5L ATP8A2 MFSD2A CELF4 NPHP4 DLL4 ZNF513 HPCA
GO_APOPTOTIC_PROCESS_INVOLVED_IN_MORPHOGENESIS	0.123188	0.449661	0.169571	-0.434131	-1.31991	18	SCRIB LEF1
GO_RESPONSE_TO_AUDITORY_STIMULUS	0.123214	0.449661	0.168238	-0.423774	-1.31956	19	HTT UCN CNTNAP2 XPC MDK ABHD12 USP53 ATP8A2
GO_RESPONSE_TO_DEXAMETHASONE	0.123487	0.450307	0.197822	0.33481	1.27558	32	ARG1 SRD5A1 NR3C1 CBX3 PCNA CFLAR EIF4E AQP1 ASS1
GO_REGULATION_OF_MUSCLE_ADAPTATION	0.123839	0.451244	0.155242	-0.308643	-1.25975	66	PDE9A PI16 DAG1 SMAD3 NOS3 PRKAG3 PARP1 TNNC1 MTOR PRKCA SGCA ATP2A2 LMNA PTK2 GTF2IRD1 MIR199A1 TNNT1 ACTN3
GO_CELL_CELL_RECOGNITION	0.124606	0.451701	0.156312	-0.331837	-1.26892	48	CCR7 OVGP1 CD6 CATSPER2 PCSK4 CCT7 UBAP2L CD209 CCT3 ST6GALNAC6 CATSPER3 SPESP1 ZP1 CD81 VDAC2 CCT4 ZP3 PRF1 GLIPR1L2
GO_MUSCLE_CELL_PROLIFERATION	0.124138	0.451701	0.237794	0.218678	1.15266	157	CDK1 HPGD NAMPT AKIRIN1 AIF1 GNAI3 SOD2 RBPJ TGFBR1 PTEN SMAD1 JAK2 TRIB1 PPARG MAPK14 PRKAR1A ABCC4 IL18 IRAK4 FGF2 TRAF6 TGFBR2 MAPK1 CFLAR CYBA CDKN1B TCF7L2 MMP9 IL10 CCNB1 NOTCH3 GPER1 PAK1 SKP2 MDM2 IFNG NQO2
GO_POSITIVE_REGULATION_OF_GLIAL_CELL_DIFFERENTIATION	0.124789	0.451701	0.161979	-0.369037	-1.30454	33	DAG1 BIN1 TENM4 MTOR PRPF19 HDAC1 CLCF1 SERPINE2 MDK SPINT1 RELA NOTCH1 RNF112
GO_POSITIVE_REGULATION_OF_STRESS_FIBER_ASSEMBLY	0.1248	0.451701	0.157403	-0.336827	-1.28086	47	SORBS3 EPHA1 PFN2 ABL1 SMAD3 EVL MTOR CCN2 ARHGEF5 NF2 TGFB3 CARMIL1 ARHGEF10 TESK1 ARHGEF10L
GO_REGULATION_OF_MYOBLAST_DIFFERENTIATION	0.124172	0.451701	0.160801	-0.358911	-1.29429	36	IGFBP3 CXCL14 PPARD SOX8 ID3
GO_REGULATION_OF_PROTEASOMAL_UBIQUITIN_DEPENDENT_PROTEIN_CATABOLIC_PROCESS	0.124579	0.451701	0.234393	0.2381	1.19312	122	RNF144B COP1 RNF14 RCHY1 UBE2K N4BP1 RYBP SUMO1 GSK3B TRIB1 PBK SDCBP PARK7 SUMO2 FAM122A WAC RBX1 GCLC PSMD10 SOCS4 RNF217 NFE2L2 TAF9 CAMLG ARIH1 UBQLN1 STYX MDM2 LRRK2 RAD23B UCHL5 SOCS5 UFL1 DESI1 COMMD1 AURKA ZFAND2A BAG5 RNF19A ZYG11B CAV1 PIAS1 GLMN FBXO22 SENP1
GO_REGULATION_OF_SHORT_TERM_NEURONAL_SYNAPTIC_PLASTICITY	0.124314	0.451701	0.169571	-0.536511	-1.37132	10	PPFIA3 RAB3A SYP SLC4A10 RAB3GAP1 SHISA7 SHISA8 CLN3
GO_SMOOTH_MUSCLE_CELL_APOPTOTIC_PROCESS	0.124434	0.451701	0.190023	0.399965	1.31046	19	LRP6 SOD2 PPARG E2F3 MAP2K4 IFNG DIPK2A STK4 ARRB2 SIRT1
GO_TELOMERE_ORGANIZATION	0.124825	0.451701	0.146416	-0.260733	-1.20527	141	TNKS1BP1 CTC1 SMG5 MAP3K4 EXOSC10 NAT10 MYC HSP90AB1 TELO2 POLD2 RAD51D SLX4 YLPM1 DOT1L POLE PARP1 XRCC3 PRIM2 APEX1 POLD1 SMG6 WRAP53 RPA1 CCT7 PARN PARP3 XRCC6 PRKCQ GAR1 ACD DKC1 GNL3L CCT3 LTO1 PML POLA2 SMARCAL1 HNRNPA1
GO_CELLULAR_RESPONSE_TO_HYDROGEN_PEROXIDE	0.125392	0.452548	0.224966	0.251989	1.19059	86	ARG1 CDK1 HGF LCN2 ANXA1 PDCD10 EZH2 ZNF277 CYP1B1 PARK7 ECT2 IL18RAP SIRPA PCNA TXN PYCR1 OSER1 PRKAA1 IL10 NFE2L2
GO_COCHLEA_MORPHOGENESIS	0.125442	0.452548	0.165657	-0.486416	-1.36179	13	DVL2 DVL1 PTK7 FZD2 TIFAB VANGL2 PAX2
GO_SHORT_CHAIN_FATTY_ACID_METABOLIC_PROCESS	0.125227	0.452548	0.168238	-0.461717	-1.3392	15	ACSS1 ACADS ACOT4 PCK2 CRAT PCCB ACSM1 THNSL2 OXSM PCCA
GO_SKELETAL_MUSCLE_CELL_PROLIFERATION	0.125275	0.452548	0.186433	0.507244	1.35277	10	AKIRIN1 JAK2 FGF2 CFLAR
GO_REGULATION_OF_CENTROSOME_DUPLICATION	0.125654	0.452811	0.204295	0.313707	1.26004	42	CHMP1B CHMP2B CCP110 CHMP5 CHMP3 KAT2B PLK4 CHMP4C VPS4B ROCK2 GEN1 CHMP2A STIL RAB6C CDK5RAP2 BRCA1 CEP295 MDM1 CEP76 POC1A CHORDC1
GO_RNA_EXPORT_FROM_NUCLEUS	0.125706	0.452811	0.146416	-0.262141	-1.20291	136	NUP188 SYMPK SMG5 POM121 NUP205 NOL6 NUP210 AKAP8L DDX19A RRS1 XPO5 AAAS DHX38 CPSF1 NUP160 SMG6 MCM3AP DDX39A RNPS1 SRRM1 LSG1 NUP85 U2AF2 SUPT6H U2AF1L4 POM121C NUP62 THOC6 RPS15 CPSF4 PABPN1 NUP93
GO_TORC1_SIGNALING	0.125997	0.453512	0.156312	-0.339955	-1.28438	44	CASTOR1 CARD11 DGKQ RPTOR TELO2 SZT2 KLHL22 DEPDC5 MTOR ITFG2 PIP4P1 CLEC16A SIK3 MLST8 PIH1D1 STK11
GO_DICHOTOMOUS_SUBDIVISION_OF_AN_EPITHELIAL_TERMINAL_UNIT	0.126143	0.453691	0.168238	-0.535188	-1.36794	10	PLXNA1 CELSR1
GO_AUTOPHAGIC_CELL_DEATH	0.126882	0.454725	0.183024	0.494906	1.37787	11	SH3GLB1 TP53INP1 CDKN1B CDKN2D
GO_CELL_CELL_JUNCTION_ASSEMBLY	0.127007	0.454725	0.148262	-0.274834	-1.21389	104	LSR DCHS1 FBF1 CRB3 PATJ DLG5 CNTNAP1 TBCD MYO1C ACE JUP CDHR3 HEG1 PRKCA CLDN4 IKBKB CLDN7 CLDN15 GJD3 PIP5K1C FSCN1 ACTN4 CTNND1 NPHP4 TLN1 JAM3 SMAD7
GO_MRNA_EXPORT_FROM_NUCLEUS	0.126939	0.454725	0.145516	-0.273321	-1.21971	108	NUP188 SYMPK SMG5 POM121 NUP205 NUP210 AKAP8L DDX19A AAAS DHX38 CPSF1 NUP160 SMG6 MCM3AP DDX39A RNPS1 SRRM1 NUP85 U2AF2 SUPT6H U2AF1L4 POM121C NUP62 THOC6 CPSF4 PABPN1 NUP93
GO_NEGATIVE_REGULATION_OF_NATURAL_KILLER_CELL_MEDIATED_IMMUNITY	0.126949	0.454725	0.186433	0.430359	1.33824	16	CLEC12B CEACAM1 CRK HAVCR2 ARRB2 HLA-E
GO_POSITIVE_REGULATION_OF_MITOPHAGY	0.126629	0.454725	0.169571	-0.527606	-1.38442	11	HDAC6 HUWE1 PRKN VPS13D SMURF1 MFN2 CDC37
GO_REGULATION_OF_CARTILAGE_DEVELOPMENT	0.126959	0.454725	0.154191	-0.330925	-1.2695	49	LTBP3 KAT2A NOG SMAD3 AXIN2 CCN2 RARG ZNF219 BMP1 SCX MDK GLG1 RELA SMAD7
GO_REGULATION_OF_JUN_KINASE_ACTIVITY	0.12782	0.457286	0.15017	-0.291099	-1.22815	80	DVL2 CD40LG EPHA4 MAP3K4 MAP3K9 MAP4K1 MAP3K12 MAP3K10 SASH1 DAB2IP PKN1 TNFRSF11A TRAF2 ERCC6 ARHGEF5 AGER MAP4K2 MAPK8IP3 RPS3 DVL3 NPPA
GO_BODY_MORPHOGENESIS	0.128039	0.457581	0.156312	-0.340437	-1.26815	41	NOG LEF1 IHH DAG1 IFT122 PHLDB1 SKI SCX TGFB3 WNT3 MYH3 PAX9 GREM2 PDGFRA
GO_NEGATIVE_REGULATION_OF_DEVELOPMENTAL_GROWTH	0.128427	0.457581	0.146416	-0.286206	-1.23398	88	NOG WWC1 SEMA4C SEMA3B PI16 PLXNA3 BCL11A RAI1 TRIM46 SEMA4F SEMA4G SEMA6C ARHGAP4 BBS2 SAV1 NKD1 PTK2 VGLL4 MAPK11 LGMN WNT3 MIR199A1 MAP2 PTCH1 SEMA7A FXN FGFR3
GO_POSITIVE_REGULATION_OF_AXONOGENESIS	0.128205	0.457581	0.15017	-0.297523	-1.25141	75	PLXNA1 AMIGO1 MEGF8 TRPV2 PLXNA3 PLXNA4 ANAPC2 FN1 PLXNA2 PLXNB1 NTRK2 STK25 L1CAM BDNF WNT3 NEFL PLXNB2 STK11 CDH4 LRP1 PLXND1 GDI1 ZFYVE27 SEMA7A RND2 ARHGDIA METRN TRAK1 MAPT DBN1
GO_POSITIVE_REGULATION_OF_TUMOR_NECROSIS_FACTOR_SECRETION	0.128319	0.457581	0.184706	0.369899	1.30724	23	MMP8 IFNGR1 LILRA5 ORM1 IFNG LRRK2 HAVCR2
GO_PURINE_DEOXYRIBONUCLEOTIDE_METABOLIC_PROCESS	0.128378	0.457581	0.186433	0.475734	1.34914	12	NUDT16 AK9 ADK DCK NUDT15 DGUOK
GO_SOMITOGENESIS	0.128483	0.457581	0.152145	-0.327258	-1.26466	50	KAT2A LEF1 NLE1 SMAD3 TCAP AXIN2 TP53 PLXNA2 MEOX1 EPB41L5 TBX6 DLL1 NKD1 NKX3-1 POFUT1
GO_LYTIC_VACUOLE_ORGANIZATION	0.128852	0.457992	0.208955	0.280334	1.23127	60	CXorf21 LAMTOR1 TMEM165 PPT1 HEXB CHMP5 TMEM199 RAB20 ATP6AP2 RAB14 RAB7A TMEM106B FAM160A2 LRRK2 SNAPIN HOOK3 CLN5 LYST SCARB2 AP3B1 AKTIP GBA VPS35 ARF1 RAB7B GNPTAB MFSD8 RAB39A ARSB
GO_MULTI_MULTICELLULAR_ORGANISM_PROCESS	0.128809	0.457992	0.142901	-0.252695	-1.19409	166	MEN1 PPARD CAD PCSK5 ITGA3 DDR1 IHH LDOC1 TRO OVGP1 PLA2G6 POLR1B TRIM28 UCN FKBP4 KALRN MTOR AKR1B1 SPHK2 PNOC BCL2 IGFBP2 ETS1 SERPINE2 TLE6 KLK14 CLDN4 TGFB3 MAGED2 HSF1 RPL29 GOT2 DAZAP1 PLA2G4C ANGPT2 PRLR
GO_PROTEIN_LOCALIZATION_TO_KINETOCHORE	0.128889	0.457992	0.184706	0.417089	1.35084	18	CDK1 KNL1 TTK NDC80 AURKB MIS12 SPDL1 CENPQ HASPIN MTBP BUB3
GO_NEGATIVE_REGULATION_OF_DIGESTIVE_SYSTEM_PROCESS	0.129032	0.458157	0.164406	-0.510515	-1.38676	12	UCN NMU WNK4 WNK3 TIFAB NR1H3 OXT SCT
GO_CELLULAR_RESPONSE_TO_LITHIUM_ION	0.131183	0.459472	0.179782	0.489249	1.36212	11	LIG4 XRCC4 CDKN1B FABP4 CDH1
GO_CHAPERONE_MEDIATED_PROTEIN_COMPLEX_ASSEMBLY	0.130243	0.459472	0.183024	0.3896	1.30938	20	NDUFAF1 HSP90AA1 PTGES3L MKKS PTGES3 PSMG2 HSPA4 BBS10 PSMG1 PFDN6 CCT2 BBS12 CLU
GO_COBALAMIN_METABOLIC_PROCESS	0.131148	0.459472	0.164406	-0.419574	-1.31352	20	AMN MTR PRSS1 ABCC1 CUBN ABCD4 MMACHC CBLIF CLYBL CD320 CTRC PRSS3
GO_DEVELOPMENTAL_CELL_GROWTH	0.130374	0.459472	0.142057	-0.250309	-1.18782	179	PLXNA1 SEMA4C MEGF8 SEMA3B DDR1 DVL1 LAMB2 PI16 TRPV2 PLXNA3 PLXNA4 ANAPC2 ABL1 RNF157 BCL11A HDAC6 HSP90AB1 TRIM46 FN1 SEMA4F SEMA4G MTOR SEMA6C AUTS2 RARG ARHGAP4 NDN L1CAM SIN3A SLIT1 APOE NRCAM NPPA BDNF WNT3 PRKN MIR199A1 SORBS2 MAP2 STK11 SMAD7 CDH4 SLIT3 LRP1 GDI1 PRKCZ ZFYVE27 SEMA7A FLRT1 RND2 CYFIP2 DRAXIN VCL ARIH2 SMURF1 CPNE5 CPNE1
GO_EPIDERMAL_CELL_DIFFERENTIATION	0.130252	0.459472	0.142901	-0.252418	-1.18488	158	FLNB AQP3 SCRIB NUMA1 KRT72 TMEM79 ERCC2 BCL11B KRT5 JUP GLI1 KDF1 DSP TPRN SULT2B1 KRT73 WNT16 DSC1 HDAC1 CDH3 TRIM16 SAV1 PPL KLK14 DLL1 BCR TMEM132E ALOX15B SFN PTCH2 ERCC3 DNASE1L2 KRTAP5-1 KRTAP29-1 KRT18 KRT86 NME2 TMC1 WHRN TGM1 PTCH1 KEAP1 NOTCH1 KRT2 SLC9A3R1
GO_GLUTAMINE_METABOLIC_PROCESS	0.131148	0.459472	0.164406	-0.420574	-1.31665	20	PFAS CAD GLS2 CPS1 CTPS1 ASNS
GO_GLYCOLIPID_BIOSYNTHETIC_PROCESS	0.130312	0.459472	0.208955	0.287188	1.23079	56	UGCG B3GNT5 ST3GAL4 PIGB ST8SIA4 SCCPDH ST6GALNAC3 B4GALT5 PIGA PIGF DPM1 PIGX PRKAA1 PIGK FA2H ST3GAL2 PIGN PIGC B4GALT6 B3GALT4 ST8SIA6 PYURF PGAP1
GO_INTEGRIN_MEDIATED_SIGNALING_PATHWAY	0.130719	0.459472	0.224966	0.248579	1.18645	94	CD177 CD63 ITGA7 CDC42 FYB1 ITGB1BP1 FCER1G ADAM9 TYROBP CEACAM1 DOCK1 BST1 CUL3 FGR ADAM10 TIMP1 ITGAV LIMS1 PLEK ITGA1 ERBIN
GO_MONOSACCHARIDE_METABOLIC_PROCESS	0.130208	0.459472	0.137251	-0.234132	-1.166	243	IGFBP3 KAT2A PFKM PPARD RORC ENO2 DGKQ MPI WDR5 PASK SLC45A3 HKDC1 FOXK1 FAM3A PPP1R3F FUT1 GPT PFKL SOGA1 NISCH GALT TP53 TKFC MTOR PRKCE SLC37A4 OAS1 AKR1B1 PPP1R3E FUT2 PDK2 IRS1 BRAT1 CLK2 IGFBP4 DDB1 ENPP1 MAN2C1 HECTD4 SIK1 PC GPI GOT2 TKTL1 CHST1 GALE PFKP GDPGP1 ENO3 GSTO2 APOD AKT2 POFUT1 PRKN PCK2 POFUT2 ACTN3 CRYL1 CYB5A MAN2B2 MAN2B1
GO_NEGATIVE_REGULATION_OF_FATTY_ACID_METABOLIC_PROCESS	0.131111	0.459472	0.183024	0.369564	1.28576	22	ERLIN1 CEACAM1 INSIG1 INSIG2 ERLIN2 CNR1 DGAT2 BRCA1 PIBF1
GO_NEGATIVE_REGULATION_OF_MUSCLE_CONTRACTION	0.129956	0.459472	0.183024	0.387042	1.32385	21	KCNMA1 KCNE3 RGS2 SRI PIK3CG PRKG1 ADRB2 ADORA2B SOD1 DOCK5 PTGS2 PDE5A DOCK4 GUCY1A1 ARHGAP42 CALCRL
GO_PHOSPHOLIPID_BIOSYNTHETIC_PROCESS	0.130802	0.459472	0.257206	0.199694	1.12064	241	BMX SAMD8 IDI1 SRD5A3 ABHD5 MBOAT2 LPCAT2 FIG4 CDS2 FAR1 SPTLC1 PIK3C3 ABHD3 PTEN LPGAT1 PCYT1A PIGB HEXB GPAT3 RAB5A PIK3CA SGMS2 ETNK1 CHPT1 FGF2 PIGA PIGF PI4K2B GGPS1 DPM1 SERINC1 GNPAT IMPA1 PIGX PGS1 AGPAT2 PIGK MTMR6 SGMS1 PIK3CG RAB14 SYNJ1 PCTP PLA2G4A MTMR9 CPNE3 SPTLC2 PIK3CB MTMR3 PCYT1B PIKFYVE MBOAT1 IDH1 ACSL3 RAB4A PIP5K1B NUS1 PLSCR1 PIGN PIGC SACM1L PIK3C2A FPR2 SERAC1
GO_POSITIVE_REGULATION_OF_CARDIAC_MUSCLE_CELL_PROLIFERATION	0.129956	0.459472	0.183024	0.38731	1.32477	21	CDK1 RBPJ MAPK14 FGF2 MAPK1 CCNB1
GO_POSITIVE_REGULATION_OF_MONONUCLEAR_CELL_MIGRATION	0.131111	0.459472	0.183024	0.415655	1.34619	18	AIF1 LGALS3 HMGB1 MOSPD2 CXCL10 FPR2 PLA2G7
GO_REGULATION_OF_ERBB_SIGNALING_PATHWAY	0.13125	0.459472	0.21925	0.254877	1.20249	85	CDC42 VPS25 STAM2 TSG101 RBPJ PTPN2 CEACAM1 SNX6 DUSP3 PTPN12 RTN4 TGFA EPS15 FBXW7 HIP1 MMP9 SOCS4 RAB7A GPER1 ITGA1
GO_REGULATION_OF_FATTY_ACID_BETA_OXIDATION	0.130435	0.459472	0.164406	-0.431775	-1.31274	18	TYSND1 MTOR IRS1 ABCD1 LONP2 AKT2 MFSD2A MLYCD ACACB
GO_REGULATION_OF_LIPOPOLYSACCHARIDE_MEDIATED_SIGNALING_PATHWAY	0.130531	0.459472	0.183024	0.365938	1.29324	23	CD55 LY96 TRIB1 CARD16 CD36 TRAF6
GO_RESPONSE_TO_VITAMIN	0.130556	0.459472	0.206588	0.276265	1.23732	67	ARG1 ALDH1A2 GDAP1 TSPO PPARG TYMS CAT SNW1 BRIP1 GAS6 KANK2 KYNU CXCL10 ALPL CDKN2D LEP MDM2
GO_SERINE_PHOSPHORYLATION_OF_STAT_PROTEIN	0.131183	0.459472	0.179782	0.487665	1.35771	11	CDK5 GGNBP2 GADD45A NLK IFNG IFNK
GO_EMBRYONIC_DIGIT_MORPHOGENESIS	0.131707	0.460051	0.154191	-0.346153	-1.2779	38	NOG WNT7A IFT140 IHH IFT122 HDAC1 TMEM231 C2CD3 TULP3 MKS1
GO_NATURAL_KILLER_CELL_MEDIATED_IMMUNITY	0.131653	0.460051	0.206588	0.279243	1.22648	60	IL21 CLEC12B CEACAM1 CRK RAB27A VAMP7 PRDX1 IL18 IL18RAP AP1G1 LEP CD226 CEBPG LYST HAVCR2 NECTIN2 SLAMF7 ARRB2 STAT5B ULBP2 HLA-E
GO_NEGATIVE_REGULATION_OF_VOLTAGE_GATED_CALCIUM_CHANNEL_ACTIVITY	0.131627	0.460051	0.164406	-0.532259	-1.36045	10	DRD4 CACNB3 DRD3 GNB5
GO_ASTROCYTE_DIFFERENTIATION	0.133127	0.460247	0.149208	-0.305502	-1.24693	66	NOG NR1D1 LAMC3 SOX8 EPHA4 LAMB2 ABL1 EIF2B5 BIN1 DAB1 PRPF19 CLCF1 AGER SERPINE2 DLL1
GO_BLEB_ASSEMBLY	0.131868	0.460247	0.181383	0.505142	1.34716	10	ANLN ROCK1 LPAR3 EMP1
GO_CATECHOLAMINE_SECRETION	0.132773	0.460247	0.156312	-0.370793	-1.30344	31	STX1A DRD3 NISCH CHGA SNCG PRKN SYT15 HRH3 CHRNB2 RAB3A ADORA2A ADRA2A GRK2 OXT MECP2 SYT2
GO_HETEROCHROMATIN_ORGANIZATION	0.132492	0.460247	0.151149	-0.328998	-1.25806	48	MORC2 DNMT1 MBD3 BAHD1 TRIM28 RRP8 DNMT3A HMGA1 HDAC1 MPHOSPH8 CENPV NAA40 FAM172BP ZNF304 MTHFR EZH1 PHF8 SUV39H1 PHF2 TPR BEND3 LOXL2 MECOM
GO_INTRASPECIES_INTERACTION_BETWEEN_ORGANISMS	0.132901	0.460247	0.153159	-0.337933	-1.25883	41	DRD4 DVL1 GNB1L UCN DRD3 CNTNAP2 KALRN MTOR
GO_MEMBRANE_DOCKING	0.132353	0.460247	0.237794	0.217823	1.16312	170	CDK1 RALB EXOC6 RAB11A SNX3 VAMP3 SCFD1 STX3 STX12 PDZD8 VAPB RAB13 BLOC1S6 RAB10 CCP110 SCLT1 RAB8B STXBP3 TUBA1A STX7 STX11 CEP162 CEP135 CEP97 HSP90AA1 B9D2 SDCCAG8 HAUS4 NEK2 CETN2 TMEM216 PLK4 CHP1 CEP152 AHI1 DYNLL1 ROCK1 STX10 PLEK RAB7A VTI1B RAB12 STX8 HAUS2 USO1 CC2D2A PRKAR2B MAPRE1 NEDD1 HAUS1 CEP57 HAUS3 STX16 CEP63 STX6 CDK5RAP2 STXBP2 CEP76 DCTN2 CEP192 YWHAE CAV2
GO_MUSCLE_ADAPTATION	0.133034	0.460247	0.146416	-0.28971	-1.22662	83	PDE9A PI16 DAG1 SMAD3 NOS3 PRKAG3 TCAP KLF15 PARP1 TNNC1 MTOR PRKCA SGCA ATP2A2 INPP5F LMNA PTK2 GTF2IRD1 NPPA MIR199A1 TNNT1 ACTN3
GO_NEGATIVE_REGULATION_OF_I_KAPPAB_KINASE_NF_KAPPAB_SIGNALING	0.132376	0.460247	0.152145	-0.336213	-1.27024	44	NR1D1 OTUD7A CCDC22 ABL1 MAPKBP1 TLE1 DAB2IP CACTIN NLRC3 RHOH HDAC1
GO_POSITIVE_REGULATION_OF_LIPID_KINASE_ACTIVITY	0.132107	0.460247	0.156312	-0.362113	-1.29439	34	CCR7 CD19 EEF1A2 AMBRA1 TEK DGKZ PDGFB VAV2 IRS1 PTK2 CD81 FGFR3 PDGFRA F2 SRC
GO_REGULATION_OF_ENDOPLASMIC_RETICULUM_UNFOLDED_PROTEIN_RESPONSE	0.13285	0.460247	0.190023	0.354301	1.29977	27	PPP1R15B TMEM33 PTPN2 COPS5 ATF6 BFAR DNAJB9 UFL1 NCK1 XBP1 PIGBOS1
GO_REGULATION_OF_GENE_EXPRESSION_EPIGENETIC	0.132128	0.460247	0.141225	-0.261057	-1.19823	133	KAT2A MYBBP1A MORC2 DNMT1 TAF1C ZMIZ2 POLR1A EXOSC10 MTA1 HDAC6 POLR1B MYO1C PRMT7 DOT1L PHF19 DNMT3A HMGA1 ERCC6 ZNF335 BAZ1B SPHK2 MPHOSPH8 METTL3 SMARCD1 PHF1 RBBP4 SIN3A ARID1B POLR1C CTBP1 PABPC1L
GO_REGULATION_OF_POSTSYNAPTIC_NEUROTRANSMITTER_RECEPTOR_INTERNALIZATION	0.132616	0.460247	0.161979	-0.502531	-1.36507	12	DRD4 SCRIB DRD3 GSG1L
GO_RESPONSE_TO_STARVATION	0.133106	0.460247	0.227987	0.211918	1.14836	177	FAS GABARAPL2 SH3GLB1 RALB PCSK9 DNAJC15 CPEB4 RRAGD WIPI1 RRAGC MAP1LC3B PRKAG1 PIK3C3 SRD5A1 HIGD1A BMT2 PPARG UPP1 FNIP1 BHLHA15 MAPK8 SLC38A2 MAPK1 GNPAT RRAGB ATG5 GAS6 PRKAA1 SSTR2 ADM NFE2L2 GABARAPL1 SESN2 MAX GABARAP LAMP2 MTMR3 MIOS USP33 EIF2S1 ACAT1 EIF2A LRRK2 SESN3 ADSL
GO_UV_PROTECTION	0.132616	0.460247	0.161979	-0.503394	-1.36742	12	MC1R ERCC2 ERCC5 ERCC3
GO_ACTIN_FILAMENT_ORGANIZATION	0.133896	0.461606	0.129443	-0.2218	-1.15073	370	CARMIL2 HIP1R CCR7 SORBS3 SPTBN1 CORO2B KANK3 EPHA1 MICAL3 FAM171A1 SYNPO TPM2 PFN2 FSCN2 SPTAN1 MPRIP RHOF ABL1 PACSIN1 VILL SMAD3 MYO1C RAC3 ALMS1 SPTBN2 BIN1 ARHGEF18 CDC42EP1 TCAP SHROOM1 EVL C15orf62 GAS2L2 CORO6 SNX9 RHOH MYO1G MTOR PRKCE MYO1E PAWR ARHGAP17 BCL2 FCHSD1 MYO19 CCN2 ARHGEF5 EZR NF2 FLNA ADD2 WHAMM PICK1 ARHGAP35 SPTBN5 SPATC1L TGFB3 PHACTR1 CARMIL1 KANK1 ARHGEF10 FMN1 NAA80 W…
GO_CELLULAR_HYPEROSMOTIC_RESPONSE	0.134301	0.461606	0.161979	-0.459381	-1.33243	15	SLC25A23 LETM1 AKR1B1 XRCC6 EFHD1
GO_FUCOSYLATION	0.134276	0.461606	0.159647	-0.479324	-1.34193	13	FUT1 FUT2 SLC35C1 POFUT1 SLC35C2 POFUT2
GO_NEGATIVE_REGULATION_OF_ANDROGEN_RECEPTOR_SIGNALING_PATHWAY	0.134276	0.461606	0.159647	-0.479233	-1.34168	13	SMARCA4 HDAC1 NCOR2 ZBTB7A HEYL PHB NCOR1 FOXP1
GO_POSITIVE_REGULATION_OF_DNA_METHYLATION_DEPENDENT_HETEROCHROMATIN_ASSEMBLY	0.134078	0.461606	0.164406	-0.523838	-1.37453	11	MORC2 DNMT1 TRIM28 MPHOSPH8
GO_REGULATION_OF_MAMMARY_GLAND_EPITHELIAL_CELL_PROLIFERATION	0.134058	0.461606	0.161979	-0.444766	-1.32655	17	CCND1 GATA3 PYGO2 DEAF1
GO_REGULATION_OF_MITOPHAGY	0.134058	0.461606	0.161979	-0.431304	-1.31131	18	HDAC6 TP53 HUWE1 TSC2 CLEC16A PRKN VPS13D SMURF1
GO_REGULATION_OF_SYNAPTIC_VESICLE_CYCLE	0.134199	0.461606	0.142901	-0.285011	-1.22883	88	WNT7A DNM1 DGKQ RIMS3 PFN2 GIPC1 DVL1 NLGN2 STX1A PRRT2 CPLX1 GIT1 STXBP1 APBA2 VAMP1 ATP2A2 CACNB2 VPS18 BRSK2 BTBD9 BSN APBA1 STX1B CASK CDH2 BACE1 PRKAR1B
GO_ER_NUCLEUS_SIGNALING_PATHWAY	0.134615	0.461968	0.202072	0.303705	1.26924	49	PPP1R15B TMEM33 PTPN2 ERLIN1 GSK3B INSIG1 INSIG2 ATF6 CCDC47 FBXW7 ATG10 TMCO1 NFE2L2 EIF2S1 ERLIN2 EIF2A SELENOS NCK1 DDIT3 XBP1
GO_FIBROBLAST_APOPTOTIC_PROCESS	0.134658	0.461968	0.179782	0.388273	1.30491	20	STK17B PIK3CA BID CUL3 IER3IP1 GAS6 STK17A PIK3CG CFDP1 XRCC2 TP63 API5 BTG1
GO_REGULATION_OF_ACTIN_FILAMENT_BUNDLE_ASSEMBLY	0.1347	0.461968	0.143759	-0.285165	-1.21923	86	SORBS3 CORO2B EPHA1 SYNPO PFN2 ABL1 SMAD3 ALMS1 ARHGEF18 EVL MTOR CCN2 ARHGEF5 NF2 FLNA TGFB3 CARMIL1 ARHGEF10 TESK1 ARHGEF10L PRKN S1PR1
GO_CELLULAR_RESPONSE_TO_ANTIBIOTIC	0.135321	0.46242	0.183024	0.454849	1.32116	13	EZH2 CDKN1B ACTR2 PLA2G4A MDM2 ATP7A
GO_CHROMATIN_REMODELING_AT_CENTROMERE	0.135135	0.46242	0.190023	0.328753	1.24522	31	CENPW HJURP KNL1 CENPU MIS18BP1 CENPL CENPA HELLS CENPN CENPQ SMARCA5 CENPI RSF1 CENPM NASP CENPH MIS18A CENPK NPM1 ITGB3BP OIP5
GO_HISTONE_H3_K36_DEMETHYLATION	0.135283	0.46242	0.161979	-0.531513	-1.35855	10	KDM2B KDM4C KDM8 RIOX1 PHF8 KDM4A RIOX2 KDM2A KDM4B
GO_PHOSPHATIDYLINOSITOL_3_PHOSPHATE_BIOSYNTHETIC_PROCESS	0.135321	0.46242	0.183024	0.455883	1.32416	13	FIG4 PIK3C3 PIK3CA PIK3CG PIK3CB PIKFYVE PIK3C2A
GO_RESPONSE_TO_FOLLICLE_STIMULATING_HORMONE	0.135321	0.46242	0.183024	0.453781	1.31806	13	SRD5A1 GCLM GCLC INHBA
GO_CHROMATIN_DISASSEMBLY	0.13587	0.462622	0.160801	-0.443111	-1.32162	17	GRWD1 SMARCC2 SMARCA4 HMGA1 SMARCD1 SMARCB1 SUPT16H ARID1A
GO_LYMPHOCYTE_ACTIVATION_INVOLVED_IN_IMMUNE_RESPONSE	0.135714	0.462622	0.231127	0.219858	1.16011	162	CLEC4D CLEC4E IL18R1 IL21 NBN FGL2 TLR4 FCER1G BCL6 LIG4 BATF CEACAM1 KMT5B ANXA1 RAB27A LGALS1 RC3H1 VAMP7 TFRC IL18 F2RL1 EXO1 RC3H2 LGALS3 NFKBIZ AP1G1 HMGB1 EXOSC3 NDFIP1 IL10 CD46 C17orf99
GO_NUCLEAR_TRANSCRIBED_MRNA_CATABOLIC_PROCESS_EXONUCLEOLYTIC	0.135678	0.462622	0.191892	0.330816	1.28146	35	DCP2 EXOSC4 CNOT8 CNOT6 LSM1 EXOSC3 DCPS DIS3 LSM5 HBS1L DDX6 LSM6 CNOT7 LSM3
GO_REGULATION_OF_NEURON_MIGRATION	0.135823	0.462622	0.155242	-0.373215	-1.31314	32	FBXO31 DAB2IP NTNG1 ZNF609 NSMF FLNA PHACTR1 MDK PLXNB2 GPR173 SCRT2
GO_REGULATION_OF_RESPIRATORY_GASEOUS_EXCHANGE	0.135624	0.462622	0.160801	-0.448837	-1.3255	16	NLGN2 FTO PASK GLRA1 MTG1 NR4A2 ADORA1 MECP2 NTSR1
GO_CARDIAC_MUSCLE_CELL_PROLIFERATION	0.136126	0.462827	0.195789	0.308506	1.23915	42	CDK1 RBPJ TGFBR1 PTEN SMAD1 MAPK14 PRKAR1A FGF2 TGFBR2 MAPK1
GO_VESICLE_DOCKING_INVOLVED_IN_EXOCYTOSIS	0.136126	0.462827	0.195789	0.323844	1.27456	39	RALB EXOC6 VAMP3 SCFD1 STX3 RAB13 BLOC1S6 RAB10 RAB8B STXBP3 PLEK VTI1B RAB12
GO_FATTY_ACID_DERIVATIVE_BIOSYNTHETIC_PROCESS	0.136499	0.463145	0.208955	0.25976	1.20675	80	HPGD ACSS3 ACSL4 PNPLA8 FAR2 LTA4H FAR1 PPT1 ANXA1 GGTLC1 MGST2 ELOVL5 ACSL6 ACSL1 GGTA1P PTGES3 ALOX5AP PLA2G4A GGT3P ACAT1 ELOVL6 SCD5 ACSL3 HSD17B12 CBR4
GO_NERVE_DEVELOPMENT	0.136434	0.463145	0.147331	-0.323718	-1.25309	53	ADARB1 LRIG1 PLXNA3 PLXNA4 DAG1 EPHB2 NRTN SERPINE2 ERBB3 BDNF RNF165 AFG3L2 NAV2 TIFAB PRKCG RET ATP8B1 CHRNB2 NTRK1 PAX2 NRP2
GO_POSITIVE_REGULATION_OF_PRI_MIRNA_TRANSCRIPTION_BY_RNA_POLYMERASE_II	0.136513	0.463145	0.152145	-0.348422	-1.26889	37	SMAD3 GATA3 SREBF1 SMARCA4 TP53 SREBF2 PDGFB GATA2 ETS1
GO_ANATOMICAL_STRUCTURE_MATURATION	0.136799	0.463482	0.137251	-0.247361	-1.17781	180	DCHS1 AGRN SOX8 IHH DAG1 TMEM79 ERCC2 BCL11A WDR77 GATA3 WNT1 RAC3 CDC25B NTN4 NPR2 GDF11 KDM1A CNTNAP2 SOX10 PLXNB1 MTOR NOM1 AKR1B1 C3 FARP2 BCL2 CCR6 CATSPER2 CDH3 GATA2 PCSK4 REC8 TBX6 PICK1 KCNIP2 FAT4 BRD1 RECK DAZL PABPC1L CATSPER3 NRCAM S1PR1 PPP2R1A ZBTB7A XYLT1 TFCP2L1 NR4A2 HBZ WNT10B POU2F2 WEE2 FGFR3 RND1 GH1 CNTN2 YTHDF2
GO_BRANCHING_INVOLVED_IN_SALIVARY_GLAND_MORPHOGENESIS	0.137432	0.463482	0.159647	-0.443716	-1.31038	16	PLXNA1 LAMA5 DAG1 NTN4
GO_CELLULAR_RESPONSE_TO_CARBOHYDRATE_STIMULUS	0.137124	0.463482	0.222056	0.239733	1.18218	115	MAP2K6 SELENOT KLF7 GJB6 LGALS1 RAB11FIP2 MPC2 PIK3CA GCLM ENY2 KIF5B CYBA PPP3CB SRI GAS6 PRKAA1 RAC1 GPR27 GCLC MLXIPL MAP2K4 GPER1 OPA1 PDK3 IRS2 CCDC186 LEP TRA2B HIF1A FIS1 PIM3 ZBTB20 PPP3CA PTPRN2 HMGN3 XBP1 ZFP36L1 WDR35 BAD HMGCR
GO_NEGATIVE_REGULATION_OF_ACTIVATED_T_CELL_PROLIFERATION	0.137615	0.463482	0.181383	0.452455	1.3142	13	ARG1 PDCD1LG2 CD274 RC3H1 PRKAR1A CASP3
GO_NEGATIVE_REGULATION_OF_CYTOSKELETON_ORGANIZATION	0.137691	0.463482	0.138022	-0.259855	-1.19271	133	CARMIL2 HIP1R KAT2A SPTBN1 CORO2B KANK3 PFN2 TUBB4A SPTAN1 VILL TBCD HDAC6 SPTBN2 RBM14 ARHGEF18 FKBP4 CAMSAP1
GO_NUCLEOBASE_CONTAINING_COMPOUND_TRANSPORT	0.137255	0.463482	0.133555	-0.233809	-1.16102	239	SLC29A2 SLC25A23 NUP188 SYMPK SMG5 SLC25A45 POM121 NUP205 KIF5C NOL6 NUP210 MYO1C SLC25A25 AKAP8L DDX19A SIDT1 RRS1 XPO5 AAAS KHSRP DHX38 CPSF1 SLC25A22 SLC25A42 NUP160 SLC29A3 SMG6 MCM3AP DDX39A RNPS1 SRRM1 LSG1 RFTN1 NUP85 U2AF2 SLC35C1 SUPT6H U2AF1L4 POM121C NUP62 THOC6 RPS15 CPSF4 CKAP5 PABPN1 HSF1 NUP93 ABCD1 PNPT1
GO_PEPTIDYL_SERINE_MODIFICATION	0.137441	0.463482	0.266351	0.199621	1.12848	273	CDK1 OSM HGF CDK5 CSNK1A1L GGNBP2 TERF2IP MAP3K13 MKNK1 GADD45A TGFBR1 TTK CLSPN GSK3B CHUK CAB39 PTEN PDCD10 POGLUT2 GALNT1 TFRC STK38L FNIP1 PIK3CA MAPK14 HIPK3 CD44 PARK7 GALNT3 TLK1 RASSF2 MAPK8 NLK UHMK1 VRK2 TGFBR2 HSP90AA1 MAPK1 GALNT2 TXN TBK1 GAS6 PDE4D PRKAA1 SMG1 ROCK1 MLXIPL RICTOR TENM1 CCNB1 RPS6KA3 AURKB HPF1 PKN2 VRK1 CREBL2 BRAF PAK1 PDK3 RPS6KB1 DYRK1A CLK1 SGK3 IFNG LRRK2 ROCK2
GO_POSITIVE_REGULATION_BY_HOST_OF_VIRAL_PROCESS	0.136865	0.463482	0.17822	0.439846	1.32346	14	STOM VAPA PPIB
GO_PRESYNAPSE_ORGANIZATION	0.137631	0.463482	0.156312	-0.3895	-1.32941	28	WNT7A LRFN3 DVL1 NLGN2 LRRC4B EIF4G1 BSN SLITRK5 LRFN4
GO_REGULATION_OF_BLOOD_CIRCULATION	0.137415	0.463482	0.13649	-0.24217	-1.16779	193	CACNA1H THRA GSTM2 GNAO1 ATP1A1 DES SNTA1 ACE SREBF1 JUP BIN1 NOS3 NPR2 CACNB3 UCN ITPR3 KCNJ14 GLP1R DSP ATP2A3 SMTNL1 DBH DMPK FXYD7 CCN2 FLNA AVPR2 ITPR1 AGER CACNA1F KCNIP2 ATP2A2 CACNB2 CYP2J2 MYL3 DMD NMU CACNA1C GJD3 ATP2A1 CHGA NPPA HBEGF CACNA2D2 ATP1A3 CACNB1 SMAD7 TRPV1 MIR26A2
GO_SECONDARY_PALATE_DEVELOPMENT	0.1375	0.463482	0.158514	-0.418537	-1.30325	19	WNT7A LEF1 TSHZ1 COL11A2 TGFB3
GO_CYCLIC_NUCLEOTIDE_CATABOLIC_PROCESS	0.137803	0.463527	0.161979	-0.522652	-1.37142	11	PDE9A PDE8A CNP PDE4A
GO_POSITIVE_REGULATION_OF_AUTOPHAGY	0.138047	0.463636	0.222056	0.233551	1.17032	122	SH3GLB1 TMEM59 RALB GNAI3 C9orf72 BNIP3L SPTLC1 GSK3B TP53INP1 PAFAH1B2 PARK7 WAC TBK1 HMGB1 ATG5 PRKAA1 MAP3K7 CAMKK2 CALCOCO2 ROCK1 SESN2 RAB12 SPTLC2 PIK3CB MTDH RAB3GAP2 IFNG LRRK2 SCOC TP53INP2 TRIM27 HIF1A SESN3
GO_REGULATION_OF_DEVELOPMENTAL_GROWTH	0.138107	0.463636	0.131458	-0.229778	-1.15445	256	NOG AGRN WWC1 SEMA4C PPARD MEGF8 SEMA3B PI16 TRPV2 PLXNA3 PLXNA4 FTO ANAPC2 ABL1 RNF157 BCL11A RAI1 GLI1 TRIM46 FN1 DRD3 COLQ SEMA4F SEMA4G MTOR SEMA6C BCL2 GAMT ARHGAP4 EZR BBS2 L1CAM ATRN SAV1 DLL1 NKD1 HSF1 PTK2 SIN3A VGLL4 APOE MAPK11 LGMN CDK4 ATP8A2 MFSD2A NRCAM BDNF WNT3 PRKN CACNA2D2 MIR199A1 MAP2 CSF1 ACTN3 SMAD7 CDH4 LRP1 CAPN3 GDI1 PTCH1 AFG3L2 ZFYVE27 NOTCH1 SEMA7A FXN FGFR3 ACACB GH1…
GO_SEQUESTERING_OF_CALCIUM_ION	0.138129	0.463636	0.140406	-0.274477	-1.20412	98	SLC25A23 CCR7 PLCG1 CD19 GSTM2 LCK TPCN1 ABL1 LETM1 RASA3 HTT ITPR3 XCL1 PRKCE CHERP ANXA6 HAP1 ITPR1 P2RY6 DMD CACNA1C
GO_BONE_MORPHOGENESIS	0.138629	0.463713	0.146416	-0.308896	-1.24593	63	LTBP3 MEGF8 IHH DHRS3 COL27A1 AXIN2 SERPINH1 TMEM119 TEK ANXA6 RARG SKI SCX TGFB3 GLG1 MATN1 LRP5L NAB2 MEF2D TIFAB FGFR3 FGFR2 MMP14 SFRP2 INPPL1 PHOSPHO1
GO_L_ASCORBIC_ACID_METABOLIC_PROCESS	0.138462	0.463713	0.176694	0.496909	1.32521	10	GSTO1 SLC2A3 GCLC
GO_NEGATIVE_REGULATION_OF_DNA_TEMPLATED_TRANSCRIPTION_ELONGATION	0.138434	0.463713	0.159647	-0.466907	-1.32386	14	RECQL5 NELFCD SUPT5H NELFA NELFB TCERG1 SUPT4H1
GO_POSITIVE_REGULATION_OF_CILIUM_ASSEMBLY	0.138434	0.463713	0.159647	-0.418086	-1.30887	20	ENTR1 SEPTIN9 HTT CROCC ZMYND10 HAP1 ARHGAP35
GO_POSITIVE_REGULATION_OF_EXOCYTOSIS	0.138643	0.463713	0.206588	0.268776	1.22988	75	CD177 CDK5 TSG101 FCER1G RAB27A RAB5A VAMP7 SDCBP F2RL1 FGR AP1G1 SYTL4 SNX4 SNF8 RAB7A DNM1L VPS4B IFNG CNR1 ITGAM SDC1 STXBP5 CHMP2A ADORA2B RAB9A
GO_REGULATION_OF_GLUCOSE_METABOLIC_PROCESS	0.139092	0.464887	0.141225	-0.271302	-1.19157	102	IGFBP3 KAT2A RORC DGKQ WDR5 PASK SLC45A3 FOXK1 FAM3A PPP1R3F GPT SOGA1 TP53 MTOR PPP1R3E PDK2 IRS1 CLK2 IGFBP4 DDB1 ENPP1
GO_INHIBITORY_POSTSYNAPTIC_POTENTIAL	0.139665	0.464931	0.160801	-0.521392	-1.36811	11	DRD4 NLGN2 IGSF9B GLRA1 BDNF
GO_NEGATIVE_REGULATION_OF_INTERLEUKIN_6_PRODUCTION	0.139535	0.464931	0.191892	0.321725	1.2586	38	IRAK3 HGF TLR4 SIRPA ORM1 GAS6 IL10 NLRP12 SELENOS SOCS5 PTPN22 HAVCR2 BPI
GO_POSITIVE_REGULATION_OF_STEROID_METABOLIC_PROCESS	0.139286	0.464931	0.157403	-0.414172	-1.28966	19	LDLRAP1 NR1D1 SREBF1 ABCG1 APOE SCAP
GO_PROTEIN_LOCALIZATION_TO_MITOCHONDRION	0.139456	0.464931	0.222056	0.223	1.15295	140	LEPROT SH3GLB1 RHOU DNAJC15 PARL MAIP1 GDAP1 UBE2D3 BNIP3L TSPO MFF TIMM23 DNAJA1 BID YWHAZ MTCH2 COX18 MAPK8 HSP90AA1 TIMM17A FBXW7 PRKAA1 GRPEL1 PPP3R1 DNM1L UBL5 NPEPPS HSPA4 LRRK2 PMPCB NDUFA13 YWHAH FIS1 BAG4 E2F1 TIMM8B YWHAQ AP3B1 TIMM17B DDIT3 ATP5IF1 ROMO1 BAD TP63 PMAIP1 YWHAE CHCHD4 YWHAB
GO_REGULATION_OF_PROTEIN_BINDING	0.139696	0.464931	0.13649	-0.246801	-1.17748	186	HIP1R NOG PKD1 GPSM1 LDLRAP1 MEN1 CSNK1E EPHA4 SYMPK DVL1 LEF1 LDOC1 SPON1 ABL1 PEX14 ACE EFHB HSP90AB1 PRMT7 TMC8 KDM1A ATP2A3 LRRC6 VTN TLE5 DACT1 IFIT1 PDGFB TICAM1 ADD2 EPB41L5 ATP2A2 RUVBL2 HSF1 PBXIP1 TRIB3 GNL3L IFIT2 APOE NKX3-1 BDNF PRKN NVL RAMP1 MAP2 GTF2F1 CAPRIN2 LRP1 PLXND1
GO_TERPENOID_METABOLIC_PROCESS	0.139605	0.464931	0.143759	-0.301195	-1.25007	71	LIPE RDH13 AGRN PPARD GPC2 DHRS3 CYP2D6 CYP2E1 ALDH8A1 AKR1B1 HSPG2 RDH16 CYP3A4 CYP2C8 APOE GPC1 RARRES2 SDR16C5 LRP1 ALDH3A2 AKR1C4 PNPLA2 LSS CYP2S1
GO_LACTATE_METABOLIC_PROCESS	0.139908	0.465311	0.179782	0.449117	1.30451	13	PFKFB2 PARK7 LDHA HIF1A
GO_LIPOSACCHARIDE_METABOLIC_PROCESS	0.140065	0.465505	0.216543	0.245327	1.18148	96	UGCG ST3GAL6 B3GNT5 ASAH1 B3GALNT1 ST3GAL4 PIGB HEXB ST8SIA4 SCCPDH ST6GALNAC3 B4GALT5 PIGA GLA PIGF DPM1 PIGX SUMF1 PRKAA1 PIGK GALC CREM GLTP FA2H ST3GAL2 AOAH PIGN PIGC B4GALT6 B3GALT4 NEU1 ST8SIA6 PYURF PGAP1
GO_NEGATIVE_REGULATION_OF_REGULATED_SECRETORY_PATHWAY	0.140271	0.465536	0.17822	0.389956	1.27767	19	RAP1A CEACAM1 RAP1B STXBP3 REST FMR1
GO_RESPIRATORY_CHAIN_COMPLEX_IV_ASSEMBLY	0.140187	0.465536	0.181383	0.355485	1.2741	25	PET100 COX15 COX18 FASTKD3 COA6 PET117 COX17 COA1 COX14 SURF1 SMIM20 COA8 COA5 SCO1 COA3
GO_CELLULAR_RESPONSE_TO_AMYLOID_BETA	0.140704	0.466528	0.188204	0.326382	1.26428	35	NAMPT CDK5 TLR6 TLR4 GSK3B SNX6 CASP4 CD36
GO_LYMPHANGIOGENESIS	0.140768	0.466528	0.158514	-0.530416	-1.35574	10	FLT4 ACVR2B
GO_CHONDROCYTE_DIFFERENTIATION	0.141159	0.467496	0.141225	-0.288714	-1.22217	78	LTBP3 WNT7A IHH SMAD3 COL27A1 AXIN2 SERPINH1 ECM1 CCN2 ANXA6 RARG ZNF219 SCX MDK GLG1 MATN1 RELA SMAD7 MUSTN1 CCN3 WNT10B MEF2D RUNX3 FGFR3
GO_EMBRYONIC_HEART_TUBE_MORPHOGENESIS	0.141732	0.468818	0.145516	-0.329994	-1.25767	46	MEGF8 IHH TEAD2 SMAD3 NDRG4 IFT172 ENG TBX6 DLL1 CCDC40 C2CD3 SUFU
GO_REGULATION_OF_SYNAPTIC_VESICLE_EXOCYTOSIS	0.141757	0.468818	0.143759	-0.315685	-1.2455	56	WNT7A RIMS3 PFN2 GIPC1 DVL1 STX1A PRRT2 CPLX1 GIT1 STXBP1 APBA2 VAMP1 ATP2A2 CACNB2 VPS18 APBA1 STX1B CASK BACE1
GO_PROSTAGLANDIN_TRANSPORT	0.141907	0.468987	0.175204	0.422506	1.29406	15	MAP2K6 ABCC4 ATP5PF LEP PLA2G10 SLCO3A1 ABCC2 IL1B
GO_CELL_GROWTH	0.142518	0.469296	0.123842	-0.219475	-1.14331	393	APBB1 IGFBP3 PLXNA1 SEMA4C PPARD MEGF8 PRDM11 TNK1 CLSTN1 SEMA3B DDR1 DVL1 LEF1 LAMB2 PI16 TSPYL2 RASGRP2 TRPV2 PLXNA3 PLXNA4 ANAPC2 KDM2B ABL1 RNF157 SMAD3 BCL11A RPTOR HDAC6 HSP90AB1 TMC8 SMARCA4 TRIM46 UCN FN1 TP53 TRIM32 ATAD3A SEMA4F SEMA4G CCAR2 KLHL22 MTOR CDK11A SEMA6C SPHK2 BCL2 CISH AUTS2 RARG SGK2 ARHGAP4 BRAT1 EPB41L5 NDN EGLN2 IGFBP4 PAK4 SERPINE2 L1CAM ENPP1 EIF4G1 SUPV3L1 SIN3A SLI…
GO_GDP_METABOLIC_PROCESS	0.142596	0.469296	0.157403	-0.528802	-1.35162	10	CARD11 LRGUK CASK DLG2
GO_PERK_MEDIATED_UNFOLDED_PROTEIN_RESPONSE	0.142534	0.469296	0.176694	0.387871	1.27084	19	PPP1R15B TMEM33 PTPN2 NFE2L2 EIF2S1 NCK1 DDIT3 CXCL8 PPP1R15A HERPUD1 PTPN1
GO_POSITIVE_REGULATION_OF_HEART_GROWTH	0.142518	0.469296	0.181383	0.342669	1.28541	29	CDK1 RBPJ BASP1 MAPK14 FGF2 MAPK1 CCNB1
GO_PROTEIN_O_LINKED_GLYCOSYLATION	0.142395	0.469296	0.213928	0.245442	1.16026	88	C1GALT1C1 GALNT14 TET2 B3GNT5 GALNT5 SDF2 GCNT1 GXYLT1 ST3GAL4 C1GALT1 POGLUT2 GALNT1 B3GNT2 GALNT3 B4GALT5 OGA TMTC1 DPM1 GALNT2 TRAK2 GALNT7 TMTC3 EOGT
GO_REGULATION_OF_KIDNEY_DEVELOPMENT	0.142384	0.469296	0.149208	-0.35759	-1.29229	35	NOG SOX8 MAGED1 MYC GATA3
GO_ENDOPLASMIC_RETICULUM_CALCIUM_ION_HOMEOSTASIS	0.14311	0.46984	0.154191	-0.391258	-1.2809	24	WFS1 THADA PACS2 BCL2 ITPR1 ATP2A2 ATP2A1 PML KCTD17
GO_ENDOSOME_TO_LYSOSOME_TRANSPORT	0.143258	0.46984	0.197822	0.301575	1.25562	50	TSG101 CHMP2B SORT1 SNX16 SCYL2 VAMP7 CHMP5 CHMP3 TRAK2 RAB7A RAB12 VPS4B STX8 EPG5 FAM160A2 SNAPIN HOOK3 LYST ADRB2 KIF13A VPS41
GO_MANNOSYLATION	0.143092	0.46984	0.148262	-0.344821	-1.25578	37	LARGE2 POMT1 LARGE1 DPY19L2 ALG1 POMGNT2 ALG3 B4GAT1 FKRP POMT2
GO_NEGATIVE_REGULATION_OF_GROWTH	0.143247	0.46984	0.133555	-0.240209	-1.16516	203	APBB1 NOG WWC1 SEMA4C PPARD PRDM11 TNK1 SEMA3B PI16 TSPYL2 PLXNA3 SMAD3 BCL11A RAI1 SMARCA4 TRIM46 ING5 TP53 SEMA4F SEMA4G CCAR2 SEMA6C SPHK2 BCL2 ARHGAP4 BBS2 SERPINE2 ENPP1 SAV1 NKD1 PTK2 PNPT1 ALOX15B SIPA1 VGLL4 MAPK11 LGMN NPPA WNT3 PML MIR199A1 MAP2 STK11 DACT3 PPP2R1A CAPRIN2 SLIT3 PTCH1 CCN3 MT1X NOTCH1 SEMA7A PPP1R9B FXN MT2A FGFR3 TP53TG5 MT1G
GO_RESPONSE_TO_PROSTAGLANDIN_E	0.143116	0.46984	0.156312	-0.399778	-1.27174	22	CCR7 AKAP8 PRKCE P2RY6 ACACA AANAT
GO_GLYCOPROTEIN_METABOLIC_PROCESS	0.143646	0.47035	0.282013	0.192507	1.10917	340	NECAB1 CHSY1 CSGALNACT2 C1GALT1C1 TMEM59 SRD5A3 ITM2B GALNT14 ST3GAL6 MAN1A1 HS2ST1 TET2 RAB1A B3GNT5 SERP1 GALNT5 TMEM165 SDF2 DSE GCNT1 UBE2J1 B3GALNT1 GXYLT1 ST3GAL4 MPDU1 ERP44 DERL2 HPSE C1GALT1 HEXB RNF139 ST8SIA4 POGLUT2 CSGALNACT1 GALNT1 NDST3 DPY19L3 IDS B3GNT2 ST6GALNAC3 PARK7 GALNT3 B4GALT5 MAGT1 GGTA1P OGA EXT1 TMTC1 DPM1 GALNT2 GOLPH3 OSTC TRAK2 FUT7 MCFD2 CHP1 TCF7L2 RNF103 ALG10 DA…
GO_NEGATIVE_REGULATION_OF_ANIMAL_ORGAN_MORPHOGENESIS	0.143898	0.47035	0.156312	-0.414585	-1.2979	20	NOG GATA3 BCOR CHAD BCL2 LIMS2 NOTCH1 TACSTD2
GO_POSITIVE_REGULATION_OF_CHROMATIN_ASSEMBLY_OR_DISASSEMBLY	0.143898	0.47035	0.156312	-0.464138	-1.31602	14	MORC2 DNMT1 TRIM28 MPHOSPH8
GO_RECEPTOR_METABOLIC_PROCESS	0.143911	0.47035	0.227987	0.217346	1.15571	167	CD63 SH3GLB1 CDK5 PCSK9 FCER1G VAMP3 RAB31 MKLN1 LAMTOR1 PICALM NRG1 CEACAM1 NEDD4 SCYL2 JAK2 RAB5A PPARG TFRC SDCBP CD36 CHMP5 FNTA AP1AR EPS15 ITGAV ATAD1 ITCH AHI1 GTF2H2 IL10 ADM SEC24A ANKRD13A NUMB CAMLG SORL1 VLDLR IFNG HIF1A PHETA2 LRPAP1 SNX1 HDAC2 FLOT1 USP46 FMR1
GO_SPROUTING_ANGIOGENESIS	0.143885	0.47035	0.137251	-0.27276	-1.19659	98	ADGRA2 FLT4 PPP1R16B LEF1 ABL1 VEGFB FUT1 EGR3 PARVA JMJD8 TEK GATA2 YJEFN3 MMRN2 DLL1 AKT3 MAP2K5 RECK ITGA5 RNF213 MIR199A1 DLL4 ADTRP MIR26A2 NR4A1 EPN2 S100A1 NAXE TBXA2R NOTCH1 CARD10
GO_COMPLEMENT_ACTIVATION	0.144866	0.470898	0.135002	-0.255599	-1.18297	142	IGHD CR2 CD19 IGHV1-69 IGHM IGHV3-64 IGHV2-5 IGHV4-59 IGLC6 MASP2 IGHV2-26 VTN C4BPB IGHE C3 IGHV1-24 C1R C1S TRBC1 A2M COLEC11 IGHG4 IGHV3-48 IGHV4-28 IGKV5-2 TRBC2 SUSD4 IGHV3-30 IGHV3-33 IGHV3-66 CD81 IGLV1-44 IGHV3-21 IGHV3-23 IGHV3-49 IGHV2-70 IGHV4-34 F2 IGHV4-39 IGHV3-11 IGHV4-61
GO_ENTRAINMENT_OF_CIRCADIAN_CLOCK	0.145051	0.470898	0.15017	-0.373058	-1.30227	30	CRY2 CRTC1 MTA1 TP53 PDE6B FBXL6 GNA11 SIK1 FBXL22 PER1 PML RBM4B USP2
GO_ESTABLISHMENT_OF_MITOTIC_SPINDLE_LOCALIZATION	0.144963	0.470898	0.183024	0.324312	1.2284	31	UBXN2B DYNLT1 NSFL1C NDC80 MAD2L1 GPSM2 CENPA BCCIP CDK5RAP2 SPDL1 NDEL1 ESPL1 NUSAP1 SPRY2 INSC PAFAH1B1
GO_NEGATIVE_REGULATION_OF_NUCLEOCYTOPLASMIC_TRANSPORT	0.145374	0.470898	0.172324	0.380623	1.30189	21	CDK5 PARK7 CD36 NF1 TXN CHP1 BARD1 UFM1 MDFIC
GO_NEGATIVE_REGULATION_OF_TORC1_SIGNALING	0.145191	0.470898	0.155242	-0.447746	-1.29868	15	CASTOR1 SZT2 DEPDC5 ITFG2 STK11 KPTN
GO_POSITIVE_REGULATION_OF_LEUKOCYTE_CELL_CELL_ADHESION	0.14514	0.470898	0.130777	-0.237698	-1.16383	213	CCR7 TNFRSF13C TESPA1 CARD11 CD40LG IL27RA CD5 DNAJA3 ICOSLG LEF1 IHH ITPKB LCK TMIGD2 IL23A FOXP3 CD27 CCL2 GATA3 ZAP70 RASAL3 EGR3 XCL1 IL7R RHOH CD3E CD83 CD6 IL2RA IL23R FYN IGFBP2 SOX12 DPP4 ETS1 AGER CD4 CCDC88B MDK CD28 AP3D1
GO_PROTEIN_DENEDDYLATION	0.145055	0.470898	0.172324	0.49468	1.31926	10	TOR1A COPS3 COPS5 COPS2
GO_REGULATION_OF_CIRCADIAN_RHYTHM	0.145324	0.470898	0.13649	-0.27275	-1.19858	99	NR1D1 RORC DRD4 CSNK1E MAGED1 CRY2 CRTC1 MTA1 DRD3 TIMELESS TP53 CCAR2 MTOR PTGDS PDE6B FBXL6 PIWIL2 GNA11 DDB1 SIK1 SIN3A NMU NONO FBXL22 PER1 PML TARDBP RBM4B USP2 THRAP3 ADA BTRC PRKCG ADORA1 NR2F6 NR1H3 SUV39H1 CHRNB2 PRKDC
GO_REGULATION_OF_MEMBRANE_POTENTIAL	0.144279	0.470898	0.126254	-0.226606	-1.15328	301	WNT7A CACNA1H DRD4 RIMS3 CACNA1I CRTC1 CNR2 DVL1 NLGN2 KCNN4 TMEM25 CNTNAP1 ABL1 MPP2 ATP1A1 IGSF9B SNTA1 KCNAB2 STOX1 JUP P2RX5 BIN1 TCL1A STX1A KCNH8 CACNB3 KCNH3 PARP1 PIEZO1 RTL10 DSP IGSF11 S1PR2 PIAS3 SCN4A NTRK2 DMPK BCL2 KCTD7 FLNA GNA11 CHRNA2 KCNIP2 ATP2A2 CACNB2 IFI6 GLRA1 DMD KCNMB3 ABCD1 CACNA1C ASIC1 MAPK8IP2 USP53 NETO1 AKT2 NRCAM NPPA STX1B BDNF CELF4 PRKN ATP1A3 HSH2D CACNA1A SMA…
GO_REGULATION_OF_MYELOID_LEUKOCYTE_MEDIATED_IMMUNITY	0.145251	0.470898	0.195789	0.284714	1.21649	55	CD177 ARG1 FCER1G TYROBP VAMP7 C12orf4 CXCL6 F2RL1 FGR SNX4 ITGAM LYN ADORA2B STXBP2 IL4R BTK RAC2 DHX36 DDX1 ADGRE2 VAMP8 HLA-E
GO_REGULATION_OF_PROTEIN_LOCALIZATION_TO_CELL_PERIPHERY	0.144201	0.470898	0.208955	0.240453	1.17662	102	RAP1A TMEM59 RHOQ CDK5 LYPLA1 RAB11A STX3 PICALM RAB11FIP2 KIF5B PPP2R5A LZTFL1 STX7 RER1 ADAM10 LGALS3 ZDHHC2 NUMB VTI1B GPER1 STX8 GPSM2 IFNG ATP2B4 ACSL3
GO_RESPONSE_TO_INTERLEUKIN_7	0.144599	0.470898	0.152145	-0.386417	-1.31889	28	GIPC1 ATIC SMARCA4 IL7R CISH IRS1 STIP1
GO_TRANSMISSION_OF_NERVE_IMPULSE	0.145136	0.470898	0.144631	-0.331075	-1.25083	44	CACNA1H CACNA1I CNTNAP1 CNTNAP2 SCN4A NTRK2 GLRA1 KCNMB3 NRCAM CHRM5 S1PR1 JAM3 HCRT CACNG4 SCN3A
GO_INNER_MITOCHONDRIAL_MEMBRANE_ORGANIZATION	0.145604	0.471204	0.193813	0.300947	1.25772	49	MAIP1 OMA1 ATP5PB ATP5F1E ATP5PD ATP5F1C TMEM11 ATP5PF ATP5PO ATP5MG ATP5MC3 OPA1 APOO NDUFA13 ATP5MF ATP5ME MICOS10 ROMO1 ATP5F1B
GO_NEGATIVE_REGULATION_OF_INTERFERON_BETA_PRODUCTION	0.145695	0.471204	0.172324	0.432612	1.3017	14	REL PYCARD PPM1B SIRPA
GO_RESPONSE_TO_GAMMA_RADIATION	0.145768	0.471204	0.142901	-0.324381	-1.2444	49	MEN1 MYC GATA3 POLG PARP1 KDM1A TP53 TMEM109 ERCC6 BCL2 ELK1 HSF1 XRCC6
GO_REGULATION_OF_HISTONE_DEACETYLATION	0.146127	0.47204	0.152145	-0.389168	-1.30047	26	FOXP3 SREBF1 AKAP8L AKAP8 UCN TP53 SPHK2 SKI
GO_ALPHA_BETA_T_CELL_DIFFERENTIATION	0.146763	0.47248	0.135741	-0.272311	-1.19665	99	TCF7 RORC LEF1 IHH ITPKB IL23A FOXP3 ABL1 BCL11B LY9 GATA3 RSAD2 ZAP70 SPN MTOR CD83 BCL2 IL23R ITK PLA2G2D AP3D1 SATB1 IL6 PRR7 SMAD7 SOCS1 PRKCZ RUNX3 SLAMF6 ADA STAT6 ZC3H12A
GO_HISTONE_H3_K4_METHYLATION	0.146688	0.47248	0.142901	-0.326015	-1.24665	48	DNMT1 SETD1A WDR5 GATA3 PYGO2 CXXC1 BCOR KDM1A ZNF335 AUTS2 KMT2B KMT2A SETD1B PIH1D1 PAGR1
GO_LONG_CHAIN_FATTY_ACID_METABOLIC_PROCESS	0.146552	0.47248	0.135741	-0.27599	-1.20481	94	LIPE EPHX2 GSTM2 EPHX1 CYP2D6 CYP2E1 ACOT2 ACOT1 PTGDS CYP2D7 CYP2A6 CYP2U1 ALOXE3 ACAD9 SLC27A3 DAGLA PTGES CYP2J2 CYP3A4 CYP2C8 ACOT4 PTGES2 ABCD1 PLA2G4C ALOX15B
GO_POSITIVE_REGULATION_OF_CELLULAR_RESPONSE_TO_INSULIN_STIMULUS	0.146667	0.47248	0.172324	0.363668	1.26525	22	ECHDC3 ERFE OSBPL8 PAK1 OPA1 SORL1 LEP SNX5 NUCKS1 GKAP1
GO_POSITIVE_REGULATION_OF_PROTEIN_EXIT_FROM_ENDOPLASMIC_RETICULUM	0.146396	0.47248	0.173748	0.46379	1.31527	12	SAR1B TMEM30A SAR1A EDEM2 SORL1
GO_CARBOHYDRATE_TRANSMEMBRANE_TRANSPORT	0.147059	0.472789	0.2114	0.244884	1.16881	94	RAP1A RHOQ GRB10 SLC2A3 ERFE SORT1 RNASEL STXBP3 MAPK14 SLC2A14 RTN2 OSBPL8 ARPP19 PPBP NFE2L2 SLC5A9 SESN2 MEF2A CREBL2 BRAF ADIPOR2 IRS2 LEP TMEM144 SELENOS C2CD5
GO_MAGNESIUM_ION_TRANSPORT	0.146993	0.472789	0.172324	0.422434	1.3136	16	KCNJ2 MMGT1 ZDHHC17 NIPA2 ZDHHC13 MAGT1
GO_ORGANOPHOSPHATE_ESTER_TRANSPORT	0.147309	0.473271	0.134273	-0.267751	-1.19748	110	SLC25A23 PITPNM2 ANO9 ATP8B2 SLC25A45 KCNN4 ATP10A OSBPL10 SLC25A25 SLC25A22 SLC25A42 SLC37A4 TMEM30B SLC37A1 ATP9B ABCC1 ABCB4 XKR6 ABCD1 PITPNM1 PLSCR3 SLC25A29 ABCG1 APOE ABCA7 ABCB1 SLC37A2 ATP8A2 MFSD2A
GO_AXONEMAL_DYNEIN_COMPLEX_ASSEMBLY	0.148084	0.475114	0.15017	-0.389756	-1.3013	25	ZMYND10 DNAAF5 LRRC6 CCDC114 DNAI2 CCDC40 DNAH1 CFAP73
GO_INTERLEUKIN_10_PRODUCTION	0.148045	0.475114	0.193813	0.283842	1.21277	55	MMP8 HGF TLR4 FCER1G PDCD1LG2 LILRA5 TYROBP CD274 PYCARD TLR2 F2RL1 IDO1 HMGB1 CD46 TUSC2 VSIR
GO_HISTONE_DEACETYLATION	0.14826	0.475358	0.138805	-0.295496	-1.23035	73	MTA1 FOXP3 HDAC6 SREBF1 AKAP8L SIN3B RBM14 AKAP8 UCN MTA3 TP53 MTA2 ZNF541 HDAC1 SPHK2 SKI HDAC10
GO_TYPE_B_PANCREATIC_CELL_PROLIFERATION	0.148551	0.475967	0.153159	-0.420723	-1.27914	18	IGFBP3 NR1D1 MEN1
GO_POSITIVE_REGULATION_OF_LIPID_METABOLIC_PROCESS	0.148997	0.477073	0.134273	-0.265349	-1.1923	119	CCR7 LDLRAP1 NR1D1 PPARD CD19 PLA2G6 SLC45A3 SREBF1 EEF1A2 MTOR AMBRA1 PRKCE TEK DGKZ SPHK2 PDGFB VAV2 IRS1 DISP3 PTK2 ABCD1 SIRT3 ABCG1 APOE ABHD6 AKT2 MFSD2A SCAP CD81 SMPD2 TAZ CD74 SLC27A1 MLYCD FGFR3 PNPLA2 PDGFRA F2 SRC ADORA1 ZP3 SIRT4 NR1H3
GO_ANATOMICAL_STRUCTURE_ARRANGEMENT	0.149362	0.477596	0.153159	-0.46267	-1.31185	14	PLXNA3 PLXNA4 DAB1 DLL1 HSPA5 PAX2 NRP2
GO_POSITIVE_REGULATION_OF_SMAD_PROTEIN_SIGNAL_TRANSDUCTION	0.149362	0.477596	0.153159	-0.462805	-1.31224	14	SH2B1 RBPMS PARP1 TGFB3 NUP93
GO_EPITHELIAL_CELL_PROLIFERATION	0.149693	0.478084	0.122679	-0.22429	-1.14763	306	IGFBP3 NOG WNT7A FLT4 PPP1R16B NR1D1 MEN1 PLCG1 PPARD MAGED1 IHH CCND1 COL4A3 MYC IFT122 SMAD3 BCL11B CCL2 WDR77 RPTOR GATA3 PYGO2 STOX1 DAB2IP VEGFB GLI1 FUT1 EGR3 KDF1 IFT172 NLRC3 PTPRK ECM1 DEAF1 MTOR WNT16 TEK PDGFB FUT2 CDH3 PRKCA GATA2 MTSS1 IGFBP4 SAV1 MCC FZD7 MDK ZNF580 AKT3 ESRP2 SFN MAP2K5 APOE NKX3-1 NME2 MST1L CASK CCL24 IL6 UHRF1 TNFSF12 DLL4 STK11 TGM1 SDR16C5 MIR26A2 LIMS2 PTCH1 …
GO_POSITIVE_REGULATION_OF_CELL_MORPHOGENESIS_INVOLVED_IN_DIFFERENTIATION	0.149718	0.478084	0.132846	-0.256676	-1.17692	135	PLXNA1 AMIGO1 MEGF8 FBXO31 EPHA4 TRPV2 PLXNA3 PLXNA4 ANAPC2 ABL1 RAC3 FN1 PLXNA2 PLXNB1 KALRN NTRK2 CUL7 ARHGEF7 STK25 FLNA L1CAM FBXW8 EEF2K MDK CARMIL1 UNC13D BDNF WNT3 PARP6 NEFL PLXNB2 STK11 CDH4 CAPRIN2 LRP1 PLXND1 LIMS2 GDI1 ZFYVE27 SEMA7A RREB1
GO_ATRIAL_CARDIAC_MUSCLE_CELL_TO_AV_NODE_CELL_SIGNALING	0.150538	0.47843	0.151149	-0.496917	-1.34982	12	FLNA CACNB2 CACNA1C RNF207 RYR2 TRPM4 NUP155 KCNQ1
GO_MAINTENANCE_OF_SYNAPSE_STRUCTURE	0.150838	0.47843	0.154191	-0.513029	-1.34617	11	SYNGAP1 BSN DLG3 DCTN1 DLG2
GO_NEGATIVE_T_CELL_SELECTION	0.150838	0.47843	0.154191	-0.509458	-1.3368	11	CCR7 AIRE ZAP70 CD3E CD28
GO_NEURON_PROJECTION_ARBORIZATION	0.150362	0.47843	0.152145	-0.395759	-1.25896	22	DVL2 DVL1 NTNG1 PHACTR1 MOV10 TAOK2 MFSD2A DVL3
GO_PHARYNGEAL_SYSTEM_DEVELOPMENT	0.150177	0.47843	0.15017	-0.474214	-1.32763	13	NOG GATA3 PLXNA2 NKX3-1 PTCH1
GO_POSITIVE_REGULATION_OF_CALCIUM_ION_DEPENDENT_EXOCYTOSIS	0.150538	0.47843	0.151149	-0.496236	-1.34798	12	CACNA1H CACNA1I STX1A STXBP1
GO_REGULATION_OF_CARDIAC_MUSCLE_CONTRACTION_BY_REGULATION_OF_THE_RELEASE_OF_SEQUESTERED_CALCIUM_ION	0.150776	0.47843	0.169571	0.417842	1.27978	15	GSTO1 CLIC2 CALM2
GO_REGULATION_OF_PROTEIN_LOCALIZATION_TO_CELL_SURFACE	0.150754	0.47843	0.181383	0.3232	1.25196	35	LEPROT TOR1A FCER1G STX3 PICALM TYROBP
GO_RELEASE_OF_CYTOCHROME_C_FROM_MITOCHONDRIA	0.150142	0.47843	0.193813	0.279951	1.19977	56	HGF TNFSF10 PARL SOD2 HIGD1A MFF BID PYCARD MMP9 PSMD10 GPER1 DNM1L OPA1 TRIAP1 FIS1 GGCT WDR35 BAD PMAIP1
GO_SPONTANEOUS_SYNAPTIC_TRANSMISSION	0.150838	0.47843	0.154191	-0.513087	-1.34632	11	AGER STX1B PRKN RPH3A
GO_MITOTIC_DNA_INTEGRITY_CHECKPOINT	0.15142	0.479952	0.204295	0.239064	1.17076	104	CDK1 NBN TOP2A CDC6 GADD45A CLSPN TAOK1 SYF2 CNOT8 ORC1 TICRR CNOT6 E2F8 PCNA CDKN1B GTSE1 PLAGL1 TOPBP1 CCNB1 RPS27L CNOT6L MDM2 CNOT7 TRIAP1 E2F1 TIPIN MRE11 DONSON E2F7 AURKA ATF2
GO_MEMBRANE_INVAGINATION	0.151773	0.480468	0.132147	-0.261134	-1.18703	126	IGHD ADGRB1 MFGE8 IGHV1-69 IGHM IGHV3-64 IGHV2-5 IGHV4-59 IGLC6 IGHV2-26 SNX9 RHOH SNX33 IGHE ALKBH4 C3 IGHV1-24 TRBC1 GATA2 IGHG4 XKR6 IGHV3-48 HGS IGHV4-28 SPIRE2 ABCA7 TRBC2 IGHV3-30 SH3BP1 IGHV3-33 MYH9 IGHV3-66 IGHV3-21 RHOBTB2 IGHV3-23 IGHV3-49 IGHV2-70 IGHV4-34 IGHV4-39 IGHV3-11 TREM2 FCGR2B ELMO1 IGHV4-61 SMURF1
GO_REGULATION_OF_PRESYNAPSE_ORGANIZATION	0.151786	0.480468	0.15017	-0.410913	-1.27951	19	WNT7A LRFN3 LRRC4B EIF4G1 SLITRK5 LRFN4
GO_CILIUM_MOVEMENT	0.152269	0.481677	0.134273	-0.267206	-1.17358	102	DNHD1 INPP5B CACNA1I STK36 ZMYND10 TTC21A DNAAF5 GAS2L2 TTLL1 LRRC6 CCR6 CATSPER2 BBS2 CCDC114 DNAI2 OFD1 CELSR2 CCDC40 TEKT4 DNAH1 TAC4 CFAP73 CATSPER3 DRC7 CFAP44 NPHP4 SLC9A3R1 SORD TTLL9 CFAP298 RSPH9 QRICH2 CABYR CFAP100 CFAP53 CFAP157 BBS4
GO_BLASTOCYST_GROWTH	0.153333	0.481721	0.168238	0.394274	1.27695	18	NBN GINS1 COPS2 PELO BRCA2 NDEL1 SBDS SALL4 TAF8 RTF1 PALB2
GO_CARBOHYDRATE_DERIVATIVE_TRANSPORT	0.153046	0.481721	0.135002	-0.286357	-1.21163	79	SLC29A2 SLC25A23 SLC25A45 SLC5A2 SLC25A25 SLC25A22 SLC25A42 PRKCE SLC37A4 SLC29A3 SLC37A1 SLC35C1 NLRP6 ABCD1 SLC25A29 ABCG1 SLC37A2 SLC35A4 MFSD2A SLC35C2 SLC35B2 SLC25A19 ADA SLC25A43 SLC50A1 ADORA1
GO_CELL_DIFFERENTIATION_INVOLVED_IN_KIDNEY_DEVELOPMENT	0.153226	0.481721	0.141225	-0.338346	-1.2554	39	LAMB2 GATA3 KLF15 ASXL1 MYO1E AMER1 PDGFB MTSS1 FAT4 FOXJ1 PTCH1 NOTCH1
GO_COMMISSURAL_NEURON_AXON_GUIDANCE	0.1527	0.481721	0.153159	-0.507855	-1.33259	11	ROBO3 DAG1 EPHB2
GO_DRUG_METABOLIC_PROCESS	0.15331	0.481721	0.147331	-0.382199	-1.30449	28	CAD CYP2D6 CYP2E1 CYP2D7 CYP2A6 CYP2U1 CYP2J2 CYP3A4 CYP2C8
GO_LIPID_TRANSLOCATION	0.152846	0.481721	0.142057	-0.338239	-1.24869	38	ANO9 ATP8B2 KCNN4 ATP10A TMEM30B ATP9B ABCC1 ABCB4 XKR6 PLSCR3 ABCG1 ABCA7 ABCB1 ATP8A2
GO_LIPOPOLYSACCHARIDE_MEDIATED_SIGNALING_PATHWAY	0.153631	0.481721	0.190023	0.282534	1.20718	55	CD55 TLR4 BCL10 LY96 TRIB1 CARD16 MAPK14 CD36 IL18 TLR2 TRAF6 MAPK1 MTDH HCK LYN PTPN22 BPI CARD8 LTF MAPK3 RIPK2
GO_MEIOSIS_II_CELL_CYCLE_PROCESS	0.152688	0.481721	0.165657	0.477227	1.32865	11	BUB1 HORMAD1 BUB1B SGO2 RAD21 RAD51C MASTL SGO1
GO_MITOCHONDRIAL_DNA_METABOLIC_PROCESS	0.15371	0.481721	0.148262	-0.472899	-1.32395	13	LONP1 STOX1 PARP1 TP53 LIG3
GO_NEGATIVE_REGULATION_OF_HEMOPOIESIS	0.152824	0.481721	0.208955	0.230452	1.15656	124	FBN1 FGL2 TLR4 BCL6 PTPN2 CEACAM1 ANXA1 RC3H1 HMGB3 TRIB1 GABPA NF1 N4BP2L2 RC3H2 HOXA9 RUNX1 UBASH3B HMGB1 FBXW7 NFE2L2 CDC73 GPR137B CBFB INHBA FSTL3 GLI3 LYN SOCS5 TMEM176A GPR171 PGLYRP1 JAK3 ZFP36L1 ZNF675 LTF TMEM176B LILRB3 IL4R LILRB4 LEO1 ZFP36 PF4 RBM15 STAT5B NFKBIA ZBTB7B MIXL1 CDK6 HES1
GO_NEGATIVE_REGULATION_OF_ION_TRANSPORT	0.153584	0.481721	0.2114	0.2385	1.16456	108	GSTO1 CLIC2 PCSK9 KCNE3 SUMO1 CALM2 CAB39 PTEN HECW2 NEDD4 ARL6IP5 PXK RGS2 CYP4F2 SLC30A1 CRBN KCNE1 SRI ATP5PF MMP9 SESTD1 OPRL1 ISCU UBQLN1 IRS2 LEP CNR1 TRIM27 ATP7A CALM1 COMMD1 TMBIM6 FMR1 YWHAQ
GO_POSITIVE_REGULATION_OF_PHAGOCYTOSIS_ENGULFMENT	0.15367	0.481721	0.170932	0.442959	1.28662	13	RAB31 PPARG CD36 F2RL1
GO_REGULATION_OF_CHROMATIN_ASSEMBLY	0.153005	0.481721	0.151149	-0.408719	-1.27954	20	MORC2 DNMT1 TRIM28 PARP10 MPHOSPH8 NAA40 ZNF304 PHF8 PHF2 TPR
GO_SIGNAL_TRANSDUCTION_INVOLVED_IN_CELL_CYCLE_CHECKPOINT	0.152738	0.481721	0.193813	0.266344	1.20118	70	CDK1 GADD45A CNOT8 CHEK1 CNOT6 E2F8 PCNA CDKN1B GTSE1 PLAGL1 CCNB1 CNOT6L MDM2 CNOT7 TRIAP1 E2F1 BRCC3 E2F7 AURKA CDC5L BRCA1 CRADD CDC25C DTL UIMC1 TFDP1
GO_ESTABLISHMENT_OF_LYMPHOCYTE_POLARITY	0.154562	0.482471	0.152145	-0.506618	-1.32935	11	CCR7 SCRIB CRTAM MYH9
GO_NUCLEOTIDE_EXCISION_REPAIR	0.154391	0.482471	0.130777	-0.26747	-1.18989	107	NEIL1 MMS19 ERCC2 LIG1 POLD2 SLX4 POLE PARP1 XAB2 TP53 FANCC POLD1 DDB2 ERCC6 PRPF19 NEIL2 XPC UVSSA POLR2A OGG1 ERCC5 DDB1 RPA1 COPS7B LIG3 GPS1
GO_REGULATION_OF_CYTOSOLIC_CALCIUM_ION_CONCENTRATION	0.15443	0.482471	0.122679	-0.22733	-1.14834	262	CCR7 PKD1 CXCR5 PLCG1 CD19 RIC3 SYNPO CCL28 GSTM2 TRPV2 LCK PLA2G6 TPCN1 ABL1 SMAD3 LETM1 CXCR3 MS4A1 RASA3 P2RX5 HTT GTF2I CACNB3 ITPR3 DRD3 GLP1R CCR4 XCL1 PRKCE P2RY8 CHERP BCL2 FAM155B CCR6 FYN GPR55 GATA2 HAP1 ITPR1 CCR10 CD4 ACKR3 CACNB2 P2RY6 DMD NMU CACNA1C TAC4 GIPR PML CEMIP MIR199A1 SELENON S1PR1 PLCE1 ACKR2 CACNA1A TSPOAP1 PTGIR TRPV1 RAMP3 LRP1 CAPN3
GO_RELEASE_OF_SEQUESTERED_CALCIUM_ION_INTO_CYTOSOL_BY_ENDOPLASMIC_RETICULUM	0.154206	0.482471	0.172324	0.347428	1.24522	25	GSTO1 CLIC2 CALM2 SRI PDE4D CASQ1 CALM1
GO_RIBOSE_PHOSPHATE_BIOSYNTHETIC_PROCESS	0.154122	0.482471	0.216543	0.211951	1.13661	172	MPC1 ACSL4 AK9 PPCS PPT1 SLC35B3 PANK2 RFK HPRT1 ELOVL5 ACSL6 UPP1 MPC2 DLD PANK3 ADCY3 ATP5PB ACSL1 ATP5F1E GUCY2C ATPSCKMT ATP5PD ATP5F1C ATP5MGL PYGL ATP5PF ADK ATP5PO ACOT7 ATP5MG NME6 CMPK1 ATP5F1EP2 ATP5MC3 PDK3 ADCY10 COX5B ACAT1 ELOVL6 SCD5 ATP5MF ACSL3 ADSL NUDT2 AK3 HSD17B12 CBR4 AMPD3 PDK1 ATP5ME
GO_T_HELPER_17_CELL_LINEAGE_COMMITMENT	0.154562	0.482471	0.152145	-0.503344	-1.32076	11	IL23A LY9 IL23R IL6 SLAMF6
GO_CELL_CELL_SIGNALING_BY_WNT	0.155112	0.483016	0.11725	-0.216007	-1.13373	432	TLE2 TCF7 ADGRA2 WNT10A NOG WNT7A PKD1 DVL2 TRABD2A ITGA3 CSNK1E CELSR1 DVL1 LEF1 CCND1 GNAO1 LZTS2 CELSR3 NLE1 HIC1 FOXP3 ABL1 SMAD3 PRDM15 TLE1 GATA3 PYGO2 WNT1 BCL9L RAC3 JUP AP2A2 DAB2IP GLI1 DKK3 SMARCA4 AXIN2 SOX10 CCDC88C RUVBL1 TNRC6C FBXW4 ARHGEF19 EDA CCAR2 TLE5 WNT16 PTPN23 TSC2 AMER1 HDAC1 PDE6B SFRP5 PTPRU DACT1 PTK7 RARG PLCB2 NFATC1 IGFBP2 CDH3 NDRG2 AXIN1 SKI BCL9 RNF43 IGFBP4 DDB…
GO_CIRCADIAN_SLEEP_WAKE_CYCLE	0.155797	0.483016	0.149208	-0.430983	-1.28545	17	NR1D1 DRD3 PTGDS NMU BTBD9 ADA ADORA1 CHRNB2 ADORA2A
GO_FATTY_ACID_DERIVATIVE_CATABOLIC_PROCESS	0.155963	0.483016	0.169571	0.435239	1.2642	13	HPGD CYP4F2 ACOT7 CYP4F3 ACAT1
GO_NEGATIVE_REGULATION_OF_CALCIUM_ION_TRANSPORT_INTO_CYTOSOL	0.155963	0.483016	0.169571	0.441015	1.28098	13	GSTO1 CLIC2 CALM2 SRI CALM1 TMBIM6
GO_NEGATIVE_REGULATION_OF_CYTOKINE_PRODUCTION_INVOLVED_IN_IMMUNE_RESPONSE	0.155556	0.483016	0.166934	0.360868	1.25551	22	ARG1 IRAK3 BCL6
GO_NEGATIVE_REGULATION_OF_MAP_KINASE_ACTIVITY	0.155556	0.483016	0.188204	0.271788	1.19694	63	IRAK3 HYAL2 DUSP3 DNAJA1 HIPK3 RGS2 NF1 DUSP1 AIDA PPP2CA SORL1 SPRED1 DUSP6 LYN PTPN22 PAQR3 STK38 MBIP ZNF675 HMGCR UCHL1 CAV1 PTPRJ SPRY3
GO_NEGATIVE_REGULATION_OF_NITRIC_OXIDE_METABOLIC_PROCESS	0.155963	0.483016	0.169571	0.435464	1.26485	13	TSPO SIRPA GLA IL10 ROCK2 ATP2B4 WDR35 CAV1
GO_NUCLEOSIDE_PHOSPHATE_BIOSYNTHETIC_PROCESS	0.155844	0.483016	0.237794	0.199454	1.10466	232	NAMPT RRM2 RRM2B MPC1 ACSL4 AK9 PPCS PPT1 SLC35B3 PANK2 RFK HPRT1 ELOVL5 ACSL6 UPP1 MPC2 DLD NMNAT1 TYMS PANK3 TK1 ADCY3 ATP5PB ACSL1 ATP5F1E PNP GUCY2C ATPSCKMT ATP5PD MAPK1 ATP5F1C ATP5MGL IDO1 ATP5PF ADK TBPL1 DUT ATP5PO DCK ACOT7 KYNU ATP5MG NME6 CMPK1 ATP5F1EP2 ATP5MC3 PDK3 ADCY10 COX5B ACAT1 ELOVL6 SCD5 ATP5MF ACSL3 ADSL AK6 DGUOK AFMID NUDT2 AK3 HSD17B12 CBR4
GO_PROSTAGLANDIN_SECRETION	0.155963	0.483016	0.169571	0.439676	1.27709	13	MAP2K6 ABCC4 ATP5PF LEP PLA2G10
GO_REGULATION_OF_DNA_BIOSYNTHETIC_PROCESS	0.155396	0.483016	0.131458	-0.272578	-1.19438	96	MEN1 CHTF18 CTC1 SMG5 MAP3K4 EXOSC10 NAT10 MYC HSP90AB1 SH2B1 TP53 FGFR4 SMG6 PDGFB WRAP53 CCT7 PARN PARP3 PRKCQ ACD DKC1 GNL3L CCT3
GO_REGULATION_OF_LIPOPROTEIN_METABOLIC_PROCESS	0.155963	0.483016	0.169571	0.437522	1.27083	13	ITGAV DBI RABL3 LEP RAB3GAP2 DGAT2 GBA SVIP
GO_TRIGLYCERIDE_METABOLIC_PROCESS	0.155425	0.483016	0.193813	0.262658	1.19736	73	CNEP1R1 ABHD5 PCSK9 SLC22A4 ACSL4 GK GPAT3 PANK2 INSIG1 INSIG2 CAT TBL1XR1 ACSL1
GO_PROTEIN_ACYLATION	0.156373	0.483968	0.124434	-0.230959	-1.14295	224	APBB1 KAT2A ZDHHC11B MBD3 JADE2 LEF1 NOC2L ZDHHC8 WDR5 FOXP3 GOLGA7B GATA3 PYGO2 EP400 KLF15 ING5 LDB1 TRRAP THAP7 ZDHHC4 TAF6 BRPF1 ATAT1 RUVBL1 ZDHHC23 NAT9 KANSL3 SPHK2 MCM3AP HCFC1 SGF29 AUTS2 ZDHHC11 KAT14 PIWIL2 TRIM16 GATA2 DMAP1 NMT2 RUVBL2 PORCN DPF3 SMARCB1 ABHD17A SRCAP SIN3A TAF6L NAA80 KAT6B BRD1 KMT2A AANAT DLST CTBP1 HHATL PER1 PIH1D1 NAA35 CTCF NAA40 SDR16C5 CHD5 OGDH SUPT3H RPS6K…
GO_PIGMENT_CELL_DIFFERENTIATION	0.15677	0.484561	0.172324	0.339491	1.27349	29	CD63 RAB32 BLOC1S6 RAB27A ZEB2 AP1G1 LRMDA GLI3 MYO5A BLOC1S5
GO_POSITIVE_REGULATION_OF_PHOSPHATASE_ACTIVITY	0.15677	0.484561	0.172324	0.340303	1.27654	29	PPP1R15B PPP1R12A CALM2 JAK2 PLEK MTMR9 ITGA1 IFNG BMP2 CALM1 PTPRC
GO_RESPONSE_TO_VITAMIN_E	0.156989	0.484922	0.16318	0.472443	1.31533	11	ARG1 PPARG CAT LEP
GO_NADH_METABOLIC_PROCESS	0.157285	0.485518	0.141225	-0.350968	-1.26565	36	PFKM ENO2 FOXK1 PFKL TP53 NUDT17 GPI NUDT13 PFKP ENO3 ACTN3 GCK VCP ALDOC MDH2
GO_DEVELOPMENTAL_MATURATION	0.157687	0.486253	0.123842	-0.230283	-1.13961	224	DCHS1 AGRN SOX8 CLSTN1 IHH ADGRL1 DAG1 TMEM79 ERCC2 ANAPC2 BCL11A WDR77 GATA3 WNT1 RAC3 CDC25B DAB2IP NTN4 NPR2 GDF11 KDM1A CNTNAP2 SOX10 NEUROD2 PLXNB1 MTOR NOM1 AKR1B1 C3 FARP2 BCL2 CCR6 SYBU CATSPER2 STXBP1 CDH3 GATA2 PCSK4 REC8 TBX6 PICK1 KCNIP2 BAIAP3 AP3D1 FAT4 BRD1 RECK DAZL PABPC1L CATSPER3 NRCAM S1PR1 NEFL PPP2R1A ZBTB7A XYLT1 TFCP2L1 NR4A2 HBZ WNT10B POU2F2 WEE2 FGFR3 RND1 GH1 CNTN2 DLG…
GO_TRANSLATIONAL_TERMINATION	0.157729	0.486253	0.199915	0.237019	1.16075	104	MTRF1L ETF1 MRPL18 MRPL15 MRPS36 MRPS10 CHCHD1 MRPL33 MRPL19 MRPL47 MRPL3 MRPS31 MRPL13 MRPS22 MRPS23 ABCE1 MRPL30 EIF5A2 MRPL51 MRPL42 MRPL28 MRPL58 MRPL32 MRPL22 MRPS18C GSPT1 MRPS14 MRPS33 MRPL1 MRPL27 MRPL39 MRPS15 MRPS16 MRPL50 MRPL16 GFM2 MRPS18A MRPL44 MRPL35 MRPS35 MRPL17 MRPS28 MRPS7 MRPL48 MRPL36 MRPL37 MRPS30 MRPL40 MRPS11 MRPL21 MRPL23 MRPS9 AURKAIP1 MRPS5
GO_ENDOTHELIAL_CELL_MIGRATION	0.157969	0.486359	0.128789	-0.244727	-1.15569	177	ADGRA2 WNT7A FLT4 PLCG1 PLEKHG5 ADGRB1 ANGPT4 GIPC1 ABL1 GATA3 SASH1 JUP DAB2IP NOS3 HSPB1 FUT1 EGR3 TEK PDGFB PRKCA DPP4 GATA2 ETS1 CD40 MMRN2 GPI PTK2 ZNF580 ANGPT2 CORO1B AKT3 MAP2K5 APOE LGMN SH3BP1 MIR199A1 TNFSF12 DLL4 MYH9 ADTRP MIR26A2 PLXND1 AMOT CCN3 NR4A1 TBXA2R NOTCH1 CARD10 ZC3H12A BCAS3 PDCD6 EFNB2 PRSS3
GO_POSITIVE_REGULATION_OF_INTERLEUKIN_1_PRODUCTION	0.157895	0.486359	0.186433	0.295386	1.2419	52	AIM2 TLR4 NLRC4 CASP1 LILRA5 TYROBP MNDA JAK2 PYCARD ORM1 HMGB1 TLR8 NLRP12
GO_REGULATION_OF_CHOLESTEROL_METABOLIC_PROCESS	0.15814	0.486567	0.135741	-0.316109	-1.22363	53	EPHX2 FASN LDLRAP1 DGKQ MBTPS1 SREBF1 TM7SF2 SREBF2 LMF1 ACACA ABCG1 APOE SCAP ACACB MVK ACADVL LSS TTC39B
GO_PIGMENT_GRANULE_LOCALIZATION	0.158257	0.486612	0.168238	0.351643	1.24887	24	RAB11A RAB1A BLOC1S6 RAB27A MKKS MYO5A BLOC1S5 DCTN2 RAB27B
GO_RESPONSE_TO_POTASSIUM_ION	0.15847	0.48695	0.148262	-0.457955	-1.29848	14	CACNA1H ADAMTS13 HSF1 DLG2 DLG4
GO_POSITIVE_REGULATION_OF_CALCIUM_ION_TRANSPORT_INTO_CYTOSOL	0.158833	0.487207	0.138805	-0.329959	-1.22912	41	PLCG1 CD19 GSTM2 ABL1 P2RX5 HTT XCL1 HAP1 CD4 P2RY6 CEMIP RAMP3 CAPN3
GO_REGULATION_OF_PROTEIN_DEACETYLATION	0.158833	0.487207	0.138805	-0.330281	-1.23032	41	TPPP FOXP3 SREBF1 AKAP8L AKAP8 UCN TP53 CCAR2 SPHK2 SKI
GO_RHYTHMIC_BEHAVIOR	0.158863	0.487207	0.141225	-0.355478	-1.27067	34	NR1D1 MTA1 DRD3 TP53 MTOR PTGDS NAGLU NMU BTBD9 USP2 ADA ADORA1 CIART CHRNB2 ADORA2A EGR1
GO_HISTONE_H2A_UBIQUITINATION	0.158986	0.487269	0.168238	0.345849	1.26709	26	UBE2B UBE2A RYBP SKP1 OTUB2 CUL4B RNF2 TRIP12 RNF168 PCGF6 BMI1 PCGF5 UBR2 UBR5 PCGF1 PCGF3 TRIM37
GO_ENERGY_RESERVE_METABOLIC_PROCESS	0.15942	0.488205	0.190023	0.265788	1.19213	69	GYG1 KL PGM2 PPP1R3B GSK3B PPP1CB RB1CC1 UGP2 PPP1R3D PYGL PGM2L1 GBE1 PPP1CC EPM2AIP1 RUBCNL IRS2 LEP SELENOS LEPR PPP1R2 CALM1 PHKB
GO_REGULATION_OF_HUMORAL_IMMUNE_RESPONSE_MEDIATED_BY_CIRCULATING_IMMUNOGLOBULIN	0.159498	0.488205	0.146416	-0.487464	-1.32415	12	FCER2 LTA C4BPB HPX SUSD4 FOXJ1 FCGR2B
GO_NEGATIVE_REGULATION_OF_PROTEASOMAL_PROTEIN_CATABOLIC_PROCESS	0.159664	0.488396	0.186433	0.286834	1.21483	53	GABARAPL2 YOD1 N4BP1 UBE2J1 RYBP DERL2 PBK ERLEC1 SDCBP PARK7 WAC TAF9 CAMLG USP25 STYX UCHL5 F8A3
GO_CELLULAR_RESPONSE_TO_VASCULAR_ENDOTHELIAL_GROWTH_FACTOR_STIMULUS	0.159875	0.488423	0.135741	-0.32155	-1.23354	49	ADGRA2 FLT4 MYO1C DAB2IP VEGFB HSPB1 EGR3 DLL1 GAS1 RELA MIR199A1 DLL4 MIR26A2 NR4A1 CADM4 NOTCH1 PDGFRA MT1G
GO_FOCAL_ADHESION_ASSEMBLY	0.159879	0.488423	0.132846	-0.288583	-1.21381	75	CORO2B ABL1 SMAD3 LDB1 PTPRK TEK BCL2 ARHGEF7 EPB41L5 WHAMM BCR RCC2 TRIP6 PTK2 FMN1 TAOK2 APOD ACTN3 LRP1 TSC1 BCAS3 SRC MMP14 VCL FERMT2 AJUBA SDC4 WDPCP PTK2B DAPK3 CTTN GPM6B
GO_POSITIVE_REGULATION_OF_PROTEIN_BINDING	0.16018	0.488708	0.132147	-0.284021	-1.20049	77	HIP1R PKD1 MEN1 EPHA4 SPON1 ABL1 ACE HSP90AB1 VTN DACT1 TICAM1 ADD2 EPB41L5 HSF1 TRIB3 APOE BDNF PRKN NVL RAMP1 CAPRIN2 LRP1 PLXND1
GO_STRESS_FIBER_ASSEMBLY	0.160173	0.488708	0.129443	-0.275831	-1.19182	89	SORBS3 CORO2B EPHA1 FAM171A1 PFN2 ABL1 SMAD3 ALMS1 ARHGEF18 EVL MTOR CCN2 ARHGEF5 NF2 TGFB3 PHACTR1 CARMIL1 ARHGEF10 TESK1 ARHGEF10L
GO_TRNA_WOBBLE_BASE_MODIFICATION	0.160584	0.489626	0.147331	-0.4023	-1.27057	21	GTPBP3 ELP3 TRMU MOCS3 ADAT3 CTU2 ELP1
GO_GOLGI_RIBBON_FORMATION	0.161148	0.490975	0.16318	0.421401	1.26796	14	VTI1A TMED5 GOLPH3 VAMP4 FHDC1 STX16 STX6 TRIP11 GCC2
GO_HEXOSE_CATABOLIC_PROCESS	0.161442	0.490975	0.135002	-0.321269	-1.23246	49	PFKM ENO2 FOXK1 FUT1 PFKL GALT TP53 TKFC FUT2 GPI TKTL1 GALE PFKP ENO3
GO_MITOCHONDRIAL_TRANSPORT	0.161435	0.490975	0.237794	0.197467	1.1077	254	LEPROT SH3GLB1 RHOU DNAJC15 PARL MAIP1 MPC1 GDAP1 MCU UBE2D3 RHOT1 BNIP3L GSK3B TSPO MFF TIMM23 MPC2 DYNLT1 MRPL18 BID YWHAZ BLOC1S2 COX18 MAPK8 ATP5PB ATP5F1E MICU2 HSP90AA1 ATPSCKMT ATP5PD ATP5F1C TIMM17A FBXW7 SLC25A46 ATP5PF PRKAA1 ATP5PO GRPEL1 GCLC PPP3R1 ATP5MG UBL5 ATP5MC3 OPA1 NPEPPS HSPA4 TMEM14DP COX5B LRRK2 MICU1 PMPCB NDUFA13 ATP5MF YWHAH FIS1 BAG4 E2F1 TIMM8B SLC25A24 HEBP2 ATP5ME Y…
GO_PIGMENT_GRANULE_ORGANIZATION	0.16129	0.490975	0.166934	0.344995	1.26396	26	RAB32 BLOC1S6 ZEB2 BLOC1S1 BLOC1S2 AP1G1 PIKFYVE SNAPIN BLOC1S5 LYST AP3B1 KIF13A
GO_DETECTION_OF_LIGHT_STIMULUS	0.162205	0.491914	0.135002	-0.325061	-1.23887	46	PLEKHB1 CEP250 REEP6 PDE6B GNA11 NMT2 CACNA1F PITPNM1 ATP8A2 ELOVL4 FNTB GUCA1B NMT1
GO_LYSINE_METABOLIC_PROCESS	0.162011	0.491914	0.148262	-0.500622	-1.31361	11	GCDH ALDH7A1 AASS DLST OGDH HYKK PHYKPL
GO_NEGATIVE_REGULATION_OF_T_HELPER_CELL_DIFFERENTIATION	0.162584	0.491914	0.16318	0.412807	1.28367	16	BCL6 ANXA1 RC3H1 RC3H2 SOCS5 JAK3 IL4R ZBTB7B
GO_POSITIVE_REGULATION_OF_NEUROTRANSMITTER_TRANSPORT	0.162409	0.491914	0.146416	-0.401199	-1.26709	21	DRD4 STX1A PRRT2 STXBP1 CACNB2 BAIAP3 STX1B PRKN
GO_REGULATION_OF_CARBOHYDRATE_BIOSYNTHETIC_PROCESS	0.162406	0.491914	0.131458	-0.283749	-1.19714	80	KAT2A DGKQ WDR5 PASK FAM3A PPP1R3F GPT SOGA1 MTOR PDGFB PPP1R3E PDK2 IRS1 CLK2 DDB1 ENPP1 P2RY6 SIK1
GO_REGULATION_OF_MEMBRANE_INVAGINATION	0.162584	0.491914	0.16318	0.411859	1.28072	16	RAB31 PPARG CD36 F2RL1
GO_RENAL_VESICLE_DEVELOPMENT	0.162011	0.491914	0.148262	-0.498836	-1.30893	11	SOX8 FMN1 KIF26B PAX2
GO_SALIVARY_GLAND_DEVELOPMENT	0.162116	0.491914	0.141225	-0.366882	-1.28071	30	PLXNA1 LAMA5 DAG1 EDAR CLCN2 NTN4 EDA TGFB3 ESRP2 NKX3-1 PLXND1 TFCP2L1
GO_REGULATION_OF_TELOMERE_MAINTENANCE_VIA_TELOMERE_LENGTHENING	0.162861	0.492125	0.132147	-0.308379	-1.23161	58	CTC1 SMG5 MAP3K4 EXOSC10 NAT10 SLX4 PARP1 SMG6 CCT7 PARN PRKCQ ACD DKC1 GNL3L CCT3
GO_SECRETORY_GRANULE_LOCALIZATION	0.162844	0.492125	0.165657	0.433863	1.2602	13	KIF1A KIF1B KIF5B PIK3CG USO1 MYO5A
GO_REGULATION_OF_ACTIN_FILAMENT_BASED_PROCESS	0.16299	0.492199	0.116739	-0.220956	-1.13851	333	CARMIL2 HIP1R CCR7 SORBS3 SPTBN1 CORO2B KANK3 EPHA1 SYNPO PFN2 CELSR1 SPTAN1 CDK10 RHOF ABL1 VILL SMAD3 ATP1A1 MYO1C RAC3 ALMS1 SPTBN2 JUP BIN1 ARHGEF18 CDC42EP1 EVL C15orf62 DSP SNX9 TNNC1 RHOH ARHGEF19 MTOR PRKCE TEK ARHGAP17 FCHSD1 CCN2 ARHGEF5 NF2 FLNA ADD2 WHAMM PICK1 ARHGAP35 SPTBN5 ATP2A2 TGFB3 MDK CARMIL1 KANK1 ARHGEF10 FMN1 NAA80 WASHC1 CACNA1C ARHGAP44 CORO1B SPIRE2 ATP2A1 GBA2 ARFIP2 F…
GO_CELLULAR_RESPONSE_TO_CADMIUM_ION	0.163895	0.494617	0.168238	0.336463	1.26213	29	UBE2D3 SUMO1 CHUK MAPK8 MAPK1 MMP9 ATP7A CYBB SOD1 MT1DP MAPK3 MT1E
GO_SYNAPTIC_TRANSMISSION_GLUTAMATERGIC	0.164384	0.495773	0.131458	-0.306743	-1.22507	58	NLGN2 PLA2G6 CCL2 UCN DRD3 SHC3 DGKZ STXBP1 SERPINE2 MAPK8IP2 PRKN CDH2 GRIK5 CACNG4 KMO GRM2 ADORA1 NAPA CACNG8 NTRK1 CNIH2 ADORA2A SLC17A7 PTK2B
GO_DNA_UNWINDING_INVOLVED_IN_DNA_REPLICATION	0.164557	0.49587	0.144631	-0.428596	-1.26573	16	TWNK RECQL5 HMGA1 MCM7 RPA1
GO_ENDOCRINE_PROCESS	0.164634	0.49587	0.131458	-0.30464	-1.217	59	RASL10B PCSK5 RAB11FIP3 GATA3 ACE SELENOM NOS3 UCN DRD3
GO_LUTEINIZATION	0.164835	0.49587	0.160801	0.485703	1.29532	10	RETN NR5A1 INHBA GDF9 STAT5B
GO_REGULATION_OF_VASCULOGENESIS	0.164835	0.49587	0.160801	0.486819	1.2983	10	RAP1A CEACAM1 ADM
GO_CELL_MATURATION	0.165254	0.496814	0.12564	-0.253349	-1.16166	135	AGRN SOX8 IHH TMEM79 ERCC2 BCL11A WDR77 GATA3 RAC3 CDC25B NTN4 NPR2 GDF11 KDM1A CNTNAP2 SOX10 MTOR AKR1B1 C3 FARP2 BCL2 CCR6 CATSPER2 GATA2 PCSK4 REC8 TBX6 PICK1 KCNIP2
GO_POSITIVE_REGULATION_OF_GLIOGENESIS	0.165379	0.496872	0.132147	-0.304456	-1.22044	61	SOX8 DAG1 BIN1 SOX10 LTA TENM4 MTOR PRPF19 HDAC1 CLCF1 SERPINE2 MDK SPINT1 ETV5 RELA IL6 CSF1 LRP1 NOTCH1 RNF112 PRKCH TREM2
GO_REGULATION_OF_ISOTYPE_SWITCHING	0.165563	0.497109	0.137251	-0.348273	-1.25593	36	IL27RA KMT5C FOXP3 TP53BP1 CLCF1 HMCES CD40 SUPT6H CD28 PARP3
GO_ESTABLISHMENT_OF_PROTEIN_LOCALIZATION_TO_VACUOLE	0.165761	0.497388	0.179782	0.292982	1.21245	48	VPS25 VTI1A SORT1 NEDD4 SNX16 ZFYVE16 VAMP7 NCOA4 SNF8 RAB7A LAMP2 VTI1B SORL1 AP3M1 VPS37A SCARB2 AP3B1 VPS41
GO_COCHLEA_DEVELOPMENT	0.166384	0.497895	0.138805	-0.354906	-1.24872	32	DCHS1 DVL2 EPHA4 DVL1 GATA3 PTK7 GATA2
GO_ENDOTHELIAL_CELL_CHEMOTAXIS	0.166071	0.497895	0.142901	-0.404757	-1.26034	19	PLEKHG5 HSPB1 EGR3 CORO1B LGMN CCN3 NR4A1 NOTCH1
GO_LYMPHOCYTE_COSTIMULATION	0.16641	0.497895	0.131458	-0.309661	-1.22173	56	CCR7 TNFRSF13C CARD11 CD40LG CD5 ICOSLG LCK TMIGD2
GO_PROTEIN_K63_LINKED_DEUBIQUITINATION	0.166259	0.497895	0.169571	0.319193	1.22776	33	YOD1 OTUD1 ATXN3 OTUB2 PSMD14 DESI2 ZRANB1 USP16 USP25 USP33 STAMBP BRCC3 ABRAXAS2 CYLD USP8
GO_REGULATION_OF_VASCULATURE_DEVELOPMENT	0.166456	0.497895	0.11725	-0.224467	-1.13341	271	ISM1 ADGRA2 PPP1R16B EPHA1 PLCG1 ADGRB1 ANGPT4 DNMT1 COL4A3 TMIGD2 ABL1 SASH1 JUP DAB2IP VEGFB NOS3 HSPB1 GTF2I FUT1 MAPK7 ECM1 JMJD8 TEK C3 EFNA3 PDGFB NFATC1 ENG HSPG2 PRKCA GATA2 HEY1 ETS1 CD40 PAK4 ADAMTS1 YJEFN3 MMRN2 MDK NFATC3 DLL1 HGS TIE1 ANGPT2 RNH1 AKT3 ADGRB2 MAP2K5 RECK ANGPTL7 ITGA5 ADAM12 PML CCL24 MIR199A1 IL6 TNFSF12 DLL4 MIR26A2 PLXND1 AMOT FOXJ2 RAPGEF3 ZNF304 EPN2 RLN2 S100A1 …
GO_EPOXYGENASE_P450_PATHWAY	0.16819	0.499187	0.143759	-0.514249	-1.31442	10	EPHX2 CYP2E1 CYP2A6 CYP2J2 CYP2C8
GO_ETHER_BIOSYNTHETIC_PROCESS	0.167742	0.499187	0.157403	0.466856	1.29978	11	LPCAT2 FAR1 CHPT1 GNPAT AGPS PLA2G4A
GO_MEIOTIC_CHROMOSOME_SEPARATION	0.167401	0.499187	0.159647	0.363977	1.24496	21	SHOC1 RMI1 TOP2A TTK
GO_NEGATIVE_REGULATION_OF_FIBROBLAST_PROLIFERATION	0.168367	0.499187	0.138022	-0.372815	-1.26833	27	MYC DAB2IP TP53 TRIM32 LTA NLRC3 PAWR PARP10 SKI
GO_NEGATIVE_REGULATION_OF_MRNA_METABOLIC_PROCESS	0.167173	0.499187	0.130106	-0.292644	-1.21488	72	METTL16 TENT4A AXIN2 HNRNPL PTBP1 SUPT5H MTOR TAF15 SFSWAP RNPS1 U2AF2 RNF40 RBM10 NBAS FUS DAZL HNRNPA0 CELF4 TARDBP CIRBP ELAVL1 THRAP3 PCBP4
GO_NEGATIVE_REGULATION_OF_RELEASE_OF_CYTOCHROME_C_FROM_MITOCHONDRIA	0.167421	0.499187	0.161979	0.378	1.23849	19	HGF PARL HIGD1A PSMD10 OPA1 TRIAP1
GO_NEGATIVE_REGULATION_OF_SUPRAMOLECULAR_FIBER_ORGANIZATION	0.168331	0.499187	0.125033	-0.258134	-1.16977	124	CARMIL2 HIP1R SPTBN1 CORO2B KANK3 PFN2 TUBB4A SPTAN1 VILL TBCD HDAC6 SPTBN2 ARHGEF18 FKBP4 CAMSAP1 EML2 ADD2 PICK1 SPTBN5 HSPA8 CARMIL1 KANK1
GO_POSITIVE_REGULATION_OF_INTERLEUKIN_12_PRODUCTION	0.168081	0.499187	0.138022	-0.353349	-1.24324	32	CCR7 CD40LG IL23A IL23R IL16 CD40 AGER MDK IRF5 MAPK11
GO_POSITIVE_REGULATION_OF_PEPTIDE_HORMONE_SECRETION	0.167147	0.499187	0.184706	0.262326	1.18306	70	PFKFB2 SELENOT ACSL4 SERP1 MCU RAB8B JAK2 MPC2 KIF5B TM7SF3 PPP3CB SRI PSMD9 TCF7L2 RAC1 GPR27 AIMP1 GPER1 IRS2
GO_REGULATION_OF_ENDOTHELIAL_CELL_MIGRATION	0.168079	0.499187	0.124434	-0.252668	-1.15854	135	ADGRA2 WNT7A FLT4 PLCG1 ADGRB1 ANGPT4 ABL1 GATA3 SASH1 JUP DAB2IP NOS3 HSPB1 FUT1 TEK PDGFB PRKCA GATA2 ETS1 CD40 MMRN2 GPI PTK2 ZNF580 ANGPT2 AKT3 MAP2K5 APOE LGMN SH3BP1 MIR199A1 DLL4
GO_REGULATION_OF_SUPRAMOLECULAR_FIBER_ORGANIZATION	0.168088	0.499187	0.114267	-0.221036	-1.1366	318	CARMIL2 HIP1R CCR7 SORBS3 AEBP1 SPTBN1 CORO2B KANK3 EPHA1 SYNPO NUMA1 PFN2 TUBB4A SPTAN1 ABL1 VILL SMAD3 TBCD HDAC6 MYO1C ALMS1 SPTBN2 BIN1 ARHGEF18 CDC42EP1 EVL C15orf62 FKBP4 CAMSAP1 SNX9 MTOR PRKCE FCHSD1 CCN2 EML2 ARHGEF5 NF2 FLNA ADD2 WHAMM PICK1 ARHGAP35 SPTBN5 TGFB3 HSPA8 CARMIL1 KANK1 CKAP5 ARHGEF10 FMN1 NAA80 WASHC1 CORO1B SPIRE2 GBA2 ARFIP2 RPS3 TESK1 PLEKHG2 APOE ARHGEF10L SH3BP1 PRKN …
GO_SLEEP	0.167845	0.499187	0.141225	-0.383461	-1.25537	24	CACNA1I DRD3 PTGDS NMU BTBD9 HCRT ADA ADORA1 CHRNB2 PTGDR ADORA2A OXT SLC29A1
GO_TRANSCRIPTION_BY_RNA_POLYMERASE_III	0.168	0.499187	0.133555	-0.324	-1.23208	47	POLR3H ZNF76 RPTOR BRF1 GTF3C2 POLR3D GTF3C5 SNAPC4 MTOR
GO_UBIQUINONE_METABOLIC_PROCESS	0.16777	0.499187	0.159647	0.368961	1.24001	20	PDSS1 COQ2 PPTC7 COQ10B COQ7 COQ5 COQ3
GO_MAMMARY_GLAND_ALVEOLUS_DEVELOPMENT	0.168478	0.499203	0.142901	-0.424554	-1.26627	17	DDR1 CCND1 TNFRSF11A PRLR
GO_POSITIVE_REGULATION_OF_AMYLOID_BETA_FORMATION	0.168889	0.49948	0.159647	0.387495	1.25499	18	IFNGR1 PICALM SP1 CASP3 IFNG ROCK2
GO_REGULATION_OF_MICROTUBULE_BASED_MOVEMENT	0.168874	0.49948	0.135741	-0.348068	-1.25788	35	HDAC6 TRIM46 GAS2L2 CCR6 BBS2 HAP1 FEZ1 NEFH CCDC40 TAC4 MAP2 STK11
GO_RNA_LOCALIZATION	0.168865	0.49948	0.119348	-0.228616	-1.12929	223	NUP188 SYMPK SMG5 EXOSC10 POM121 NUP205 KIF5C NOL6 NUP210 MYO1C AKAP8L DDX19A SIDT1 RRS1 RUVBL1 XPO5 PRPF6 AAAS KHSRP DHX38 CPSF1 NUP160 SMG6 MCM3AP DDX39A RNPS1 WRAP53 SRRM1 LSG1 RFTN1 NUP85 U2AF2 SUPT6H U2AF1L4 POM121C NUP62 THOC6 RUVBL2 RPS15 CCT7 CPSF4 MEX3D CKAP5 PARN PABPN1 HSF1 NUP93 PNPT1 DKC1 CCT3 SRSF5
GO_ACTIVATION_OF_JUN_KINASE_ACTIVITY	0.169408	0.500702	0.135002	-0.334906	-1.21967	37	CD40LG MAP3K9 MAP4K1 MAP3K12 MAP3K10 DAB2IP PKN1 ERCC6 MAP4K2 MAPK8IP3
GO_CYTOPLASMIC_MICROTUBULE_ORGANIZATION	0.170015	0.501556	0.130106	-0.304113	-1.21906	61	TPPP NUMA1 STMN3 DVL1 TUBGCP6 TUBG2 FIGNL2 DYNC1H1 CAMSAP1 IFT172 CCDC88C
GO_MUCOPOLYSACCHARIDE_METABOLIC_PROCESS	0.169935	0.501556	0.195789	0.239861	1.14484	94	CHSY1 HGF CSGALNACT2 ST3GAL6 HYAL2 DSE ST3GAL4 HEXB CSGALNACT1 NDST3 IDS B3GNT2 CD44 B4GALT5 HMMR FGF2
GO_SEMINIFEROUS_TUBULE_DEVELOPMENT	0.169892	0.501556	0.156312	0.464998	1.2946	11	KIF18A BRIP1 ING2 ATRX AR SMAD4
GO_INTERLEUKIN_5_PRODUCTION	0.170599	0.50217	0.142057	-0.440827	-1.27861	15	LEF1 FOXP3 GATA3 EPX SCGB1A1 PRKCZ
GO_NEGATIVE_REGULATION_OF_ALPHA_BETA_T_CELL_DIFFERENTIATION	0.170354	0.50217	0.158514	0.353217	1.24828	23	BCL6 ANXA1 RC3H1 RC3H2 RUNX1 HMGB1 CBFB GLI3 SOCS5 JAK3 IL4R ZBTB7B
GO_NEGATIVE_REGULATION_OF_GLIOGENESIS	0.170648	0.50217	0.137251	-0.360908	-1.25986	30	NOG NR1D1 DRD3 DAB1 SOX10 SKI
GO_RESPONSE_TO_MISFOLDED_PROTEIN	0.170561	0.50217	0.16318	0.345475	1.23823	25	TOR1A UBE2W ATXN3 DNAJB14 CUL3 UFD1
GO_HEPATOCYTE_APOPTOTIC_PROCESS	0.171171	0.5029	0.159647	0.453794	1.28692	12	STK3 BID CFLAR RB1 PIK3CG
GO_NEGATIVE_REGULATION_OF_HIPPO_SIGNALING	0.171322	0.5029	0.143759	-0.494073	-1.29643	11	WWC1 DLG5 VGLL4 LIMD1 WTIP
GO_NEUROMUSCULAR_SYNAPTIC_TRANSMISSION	0.17122	0.5029	0.142057	-0.452665	-1.28348	14	ADARB1 EGR3 FCHSD1 STXBP1 ETV5 CHRNB2 RAB3A RAPSN
GO_POSITIVE_REGULATION_OF_CELL_CYCLE_PHASE_TRANSITION	0.171429	0.5029	0.191892	0.241253	1.15118	91	CDK1 RAB11A AIF1 CDC6 DLGAP5 ANXA1 EZH2 CDC25A CUL4B CDC27 CUL3 CDC45 CDCA5 RB1 CCND3 FBXO5 SMARCD3 CCNB1 CDC73 VPS4B LSM10 MDM2 TMOD3 RDX RAD51C NSMCE2 ADAM17 DYRK3 ANAPC4 CDC7
GO_REGULATION_OF_T_CELL_ACTIVATION	0.171004	0.5029	0.114267	-0.221446	-1.12802	299	CCR7 TCF7 TNFRSF13C KAT2A TESPA1 CARD11 DTX1 CD40LG IL27RA CD5 SCRIB DNAJA3 ICOSLG LEF1 IHH DLG5 ITPKB LCK TMIGD2 IL23A FOXP3 ABL1 CD27 CCL2 GATA3 MAD1L1 ZAP70 RASAL3 LAT EGR3 SPN XCL1 IL7R RHOH CD3E HLA-DOA CD83 PAWR CD6 IL2RA IL23R FYN IGFBP2 SOX12 METTL3 DPP4 TIGIT AGER CD4 CCDC88B PLA2G2D MDK CD28 AP3D1
GO_NEGATIVE_REGULATION_OF_CALCIUM_ION_TRANSPORT	0.171799	0.5035	0.132846	-0.325711	-1.2133	41	DRD4 GSTM2 THADA BIN1 NOS3 CACNB3 DRD3 PACSIN3 GNB5 BCL2
GO_REGULATION_OF_T_CELL_TOLERANCE_INDUCTION	0.171846	0.5035	0.142057	-0.513178	-1.31168	10	FOXP3 CD3E IL2RA
GO_NEGATIVE_REGULATION_OF_DNA_METABOLIC_PROCESS	0.172662	0.505576	0.123842	-0.267398	-1.17506	99	MEN1 CTC1 EXOSC10 NAT10 FOXP3 RECQL5 GATA3 TRIM28 DFFA SLX4 UBQLN4 PARP1 TP53 TP53BP1 ERCC6 SMG6 PAM16 OGG1 HSF1 PARP3 RADX ACD KMT2A RPS3 GNL3L
GO_GAMMA_DELTA_T_CELL_ACTIVATION	0.173913	0.505793	0.140406	-0.411994	-1.2526	18	TCF7 LEF1 EGR3 ITK
GO_IMMUNE_RESPONSE_REGULATING_SIGNALING_PATHWAY	0.173611	0.505793	0.287857	0.179296	1.07455	474	CLEC4D BMX CLEC4E RAP1A ARPC5 CDC42 CLEC12B FYB1 FCER1G ARPC3 BCL10 KRAS ARPC2 TAB3 CLEC4A PTPN2 ELF2 CR1 PSMD6 CHUK FCGR1A PSMD13 CEACAM1 PSMB6 ERMAP CRK ACTR3 PSMB3 MNDA NRAS SKP1 PSMA2 RC3H1 PAG1 ABI1 DUSP3 SPG21 PIK3CA PSMD14 IGLL1 LAT2 FCGR1B DOCK1 PSMC6 MAPK8 TRAF6 ARPC4 PSMD12 PSMA1 PSMA4 FGR PSMA7 HSP90AA1 RC3H2 PSMA3 PSMB1 MAPK1 LGALS3 NFKBIZ RUNX1 DENND1B BTNL8 PSMB7 PSMC2 ARPC1A FPR1 P…
GO_MAINTENANCE_OF_APICAL_BASAL_CELL_POLARITY	0.173626	0.505793	0.156312	0.483533	1.28953	10	LIN7A LIN7C PDZD11
GO_METANEPHRIC_NEPHRON_MORPHOGENESIS	0.173599	0.505793	0.140406	-0.425674	-1.2571	16	PKD1 SOX8
GO_NEGATIVE_REGULATION_OF_AXON_EXTENSION	0.173841	0.505793	0.133555	-0.344288	-1.24422	35	SEMA4C SEMA3B PLXNA3 TRIM46 SEMA4F SEMA4G SEMA6C ARHGAP4
GO_POSITIVE_REGULATION_OF_PROTEIN_POLYUBIQUITINATION	0.173423	0.505793	0.158514	0.450853	1.27858	12	NMI UBE2D1 BIRC2 SKP2 PTPN22 XIAP FBXO4 NOD2
GO_REGULATION_OF_HUMORAL_IMMUNE_RESPONSE	0.173484	0.505793	0.122108	-0.262828	-1.17453	109	CCR7 CR2 CD19 FCER2 IGHV1-69 IGHV2-5 IGHV4-59 IGLC6 LTA VTN C4BPB C3 C1R C1S HPX A2M IGHG4 IGHV3-48 IGKV5-2 SUSD4 IGHV3-30 IGHV3-33 CD81 IGLV1-44 FOXJ1 IGHV3-23 IGHV2-70 IGHV4-34 F2 IGHV4-39 IGHV3-11 ZP3 FCGR2B
GO_REGULATION_OF_LEUKOCYTE_DEGRANULATION	0.173333	0.505793	0.173748	0.297001	1.20997	44	CD177 FCER1G CEACAM1 VAMP7 C12orf4 F2RL1 FGR AP1G1 SNX4 ITGAM LYN ADORA2B STXBP2 IL4R RAC2 ADGRE2 VAMP8
GO_REGULATION_OF_PROTEIN_LOCALIZATION_TO_PLASMA_MEMBRANE	0.172956	0.505793	0.190023	0.249155	1.17247	84	TMEM59 RHOQ CDK5 LYPLA1 RAB11A STX3 PICALM RAB11FIP2 KIF5B PPP2R5A STX7 RER1 LGALS3 ZDHHC2 NUMB VTI1B GPER1 STX8 IFNG ATP2B4 ACSL3
GO_SARCOPLASMIC_RETICULUM_CALCIUM_ION_TRANSPORT	0.173913	0.505793	0.164406	0.337134	1.2368	27	GSTO1 CLIC2 CALM2 ZMPSTE24 SRI PDE4D CASQ1 CALM1
GO_SYNAPTIC_VESICLE_ENDOSOMAL_PROCESSING	0.173626	0.505793	0.156312	0.483338	1.28901	10	ITSN2 VAMP4 DNM1L EEA1 AP3B1 STX6 BTBD8
GO_AMYLOID_BETA_CLEARANCE	0.174334	0.506706	0.164406	0.317484	1.20957	32	IFNGR1 RAB11A PICALM RAB5A CD36 ROCK1 IFNG ITGAM LRPAP1 HMGCR LDLR C5AR1 MME IGF1R CLTC CLU IDE
GO_COLLAGEN_METABOLIC_PROCESS	0.175439	0.507137	0.123842	-0.274458	-1.17622	87	MMP11 PPARD TNS2 COL5A1 IHH MMP28 MMP17 P3H4 UCN SERPINH1 CIITA CCN2 TRAM2 ENG P3H3 SCX TGFB3 P3H1 COL19A1
GO_DIVALENT_INORGANIC_CATION_HOMEOSTASIS	0.175481	0.507137	0.110565	-0.215937	-1.12021	377	SLC25A23 CCR7 PKD1 CXCR5 PLCG1 ATP13A1 WFS1 CD19 DRD4 RIC3 SYNPO CCL28 GSTM2 TRPV2 LCK PLA2G6 TPCN1 THADA ABL1 SMAD3 LETM1 SLC41A1 SV2A CXCR3 MS4A1 RASA3 P2RX5 TMC8 PACS2 ATP13A2 HTT GTF2I CACNB3 ITPR3 DRD3 GLP1R CCR4 XCL1 ATP2A3 SLC39A13 PRKCE DMPK P2RY8 RMDN3 CHERP BCL2 FAM155B CCR6 ANXA6 FYN GPR55 GATA2 HAP1 CD40 ITPR1 CCR10 CD4 ACKR3 ATP2A2 CACNB2 P2RY6 AP3D1 DMD CNNM4 NMU CACNA1C ATP2A1 TAC4…
GO_ERROR_FREE_TRANSLESION_SYNTHESIS	0.175556	0.507137	0.156312	0.35467	1.23394	22	RCHY1 UFD1 PCNA SPRTN RPA3 RFC4 RFC2
GO_LYSOSOME_LOCALIZATION	0.174927	0.507137	0.181383	0.259231	1.17214	71	FCER1G LAMTOR1 MILR1 SNAP23 ARL8B KIF1B SPAG9 VAMP7 BLOC1S1 LAT2 BLOC1S2 C12orf4 FGR SYTL4 SNX4 PIK3CG TMEM106B SNAPIN LYN BORCS5 ADORA2B STXBP2 NDEL1 IL4R BTK RAC2
GO_MUSCLE_FILAMENT_SLIDING	0.17517	0.507137	0.135002	-0.369653	-1.25758	27	TPM2 DES TCAP TNNC1 MYBPC2 MYL3 DMD TNNT3 TNNT1 MYH3 ACTN3
GO_NATURAL_KILLER_CELL_ACTIVATION	0.175	0.507137	0.176694	0.266281	1.17268	63	IL18R1 TYROBP RAB27A VAMP7 PRDX1 IL18 FGR SP3 AP1G1 GAS6 TUSC2 RABL3 LEP PTPRC PTPN22 HAVCR2 IL15 IFNK PGLYRP1 PIBF1
GO_NEGATIVE_REGULATION_OF_ORGANIC_ACID_TRANSPORT	0.175166	0.507137	0.156312	0.40975	1.25499	15	ARL6IP5 RGS2 CYP4F2 ATP5PF IRS2 LEP
GO_POSITIVE_REGULATION_OF_PROTEIN_AUTOPHOSPHORYLATION	0.175234	0.507137	0.160801	0.343574	1.23141	25	PDGFC NBN CALM2 RAP2C RASSF2 RAP2A RAP2B MRE11 CALM1
GO_REGULATION_OF_MONOCYTE_CHEMOTAXIS	0.175556	0.507137	0.156312	0.383623	1.24245	18	AIF1 HMGB1 MOSPD2 DUSP1 CXCL10 LYN FPR2
GO_SEGMENTATION	0.175194	0.507137	0.128143	-0.294115	-1.20732	68	KAT2A DVL2 LEF1 NLE1 SMAD3 WDR77 TCAP AXIN2 TP53 PLXNA2 MEOX1 EPB41L5 TBX6 DLL1 NKD1
GO_TRNA_WOBBLE_URIDINE_MODIFICATION	0.175725	0.507315	0.1396	-0.422023	-1.25872	17	GTPBP3 ELP3 TRMU MOCS3 CTU2 ELP1 CTU1
GO_REGULATION_OF_RECEPTOR_BINDING	0.176364	0.508849	0.1396	-0.385255	-1.23489	23	NOG LEF1 LDOC1 ATP2A3 ATP2A2 RUVBL2 NKX3-1 BDNF GREM2 PHLDA2 ADAM15 PLCL1
GO_REGULATION_OF_RUFFLE_ASSEMBLY	0.176871	0.510001	0.134273	-0.368641	-1.25413	27	CARMIL2 PFN2 EVL KANK1 RCC2 EPS8L1 SH3YL1 TACSTD2 PLEKHM1 DEF8 HRAS WDPCP EPS8L2 STAP1 CYFIP1 COBL
GO_ANION_HOMEOSTASIS	0.177953	0.5126	0.128143	-0.319608	-1.21809	46	SLC12A7 FGFR4 POLD1 KCTD7 ENPP1 CPS1 ABCD1 SLC34A3 ABCG1 APOE SLC12A4 SLC9A3R1 GRM2 ADORA1 TLCD2 FABP3
[truncated: 3,086 more rows]
