# Supplementary material for: Gene expression signatures as candidate biomarkers of response to PD-1 blockade in non-small cell lung cancers
Source: PLoS One. 2021 Nov 29;16(11):e0260500. doi: 10.1371/journal.pone.0260500 (PMC8629226; doi:10.1371/journal.pone.0260500)
Supplement: S8 Table — (XLSX) [file pone.0260500.s034.xlsx]

## Sheet: MultiScore_GO.Pre-tissue.LUAD
GeneSet	Scores.T_05	Scores.T_07	Scores.T_09	Scores.T_10	Scores.T_11	Scores.T_12	Scores.T_22	Scores.T_32	Scores.T_33	Scores.T_37	Scores.T_38	Scores.T_01	Scores.T_03	Scores.T_13	Scores.T_40	Dispersions.T_05	Dispersions.T_07	Dispersions.T_09	Dispersions.T_10	Dispersions.T_11	Dispersions.T_12	Dispersions.T_22	Dispersions.T_32	Dispersions.T_33	Dispersions.T_37	Dispersions.T_38	Dispersions.T_01	Dispersions.T_03	Dispersions.T_13	Dispersions.T_40
GO_MITOCHONDRIAL_GENOME_MAINTENANCE	0.0371798	0.0607859	0.0415338	0.0321268	0.110954	-0.0260337	0.0369398	0.0321984	0.0168329	0.0630429	0.0273559	0.0309814	0.0374872	0.0523642	0.0407843	3159.42	4370.7	3980.78	5055.67	2931.1	4867.38	3853.28	3669.43	5190.58	4133.49	5875.54	4271.37	5128.31	4223.93	3469.28
GO_REPRODUCTION	0.0138751	-0.0285367	0.0398879	0.0198319	0.0255518	-0.0828764	0.0351628	0.0163901	0.0207285	0.0215871	0.0341755	0.0198009	0.00682389	0.0420937	0.0417844	4734.68	5128.31	4456.7	4550.84	4344.02	7490.1	4439.65	4691.69	4630.16	4535.27	4507.85	4644.99	4690.95	4540.46	4394.43
GO_SINGLE_STRAND_BREAK_REPAIR	-0.0650975	0.0306239	-0.0384431	-0.0182625	-0.0207268	-0.144182	-0.0936301	-0.117008	-0.0970668	-0.0366448	-0.0358589	-0.0622602	0.0120684	-0.0520034	-0.0401082	2796.92	4162.4	3343.26	5442.62	3828.07	3314.35	4028.22	2349.18	4769.52	4361.81	3925.18	3425.55	3909.62	2804.34	2796.92
GO_REGULATION_OF_DNA_RECOMBINATION	-0.0351021	0.074421	-0.0434042	-0.00677087	-0.00193298	-0.0393742	-0.0576192	-0.0646931	-0.0207003	-0.00742787	-0.0231839	-0.0295193	0.0219155	-0.0282422	-0.041418	4381.82	3707.24	4320.3	3751.72	3563.43	4625.71	4185.38	3856.24	4421.85	4620.52	3989.68	4659.81	4034.15	3795.46	3135.7
GO_REGULATION_OF_MITOTIC_RECOMBINATION	-0.289515	-0.154615	-0.249189	-0.161184	-0.142803	-0.195517	-0.226476	-0.277719	-0.224031	-0.23482	-0.158691	-0.283633	-0.187685	-0.267346	-0.218181	1862.15	1288.38	1632.34	1126.78	1584.9	256.49	1672.37	637.518	985.929	539.666	117.125	779.848	977.033	369.167	2059.33
GO_RIBOSOMAL_LARGE_SUBUNIT_ASSEMBLY	0.0648323	0.18421	0.0793677	0.160426	0.193601	0.184072	0.179499	0.126416	0.0998516	0.11927	0.149031	0.057837	0.113476	0.0951409	0.109436	3644.97	3424.06	3255.05	2994.11	2862.16	1933.31	3095.67	3763.58	3032.66	3048.97	3631.63	3461.13	3140.15	3051.19	3321.02
GO_RIBOSOMAL_SMALL_SUBUNIT_ASSEMBLY	0.13618	0.224102	0.136438	0.216663	0.235621	0.262697	0.242576	0.21039	0.186133	0.195121	0.211524	0.119052	0.164992	0.181724	0.167245	5967.47	4056.39	4074.18	3169.8	3076.39	3144.59	2975.58	3525.62	4600.51	3438.15	3195	5688.74	4431.49	4117.18	4189.83
GO_VERY_LONG_CHAIN_FATTY_ACID_METABOLIC_PROCESS	0.0108578	-0.022876	-0.000169565	0.0193513	-0.0346312	-0.132323	0.00692547	-0.038876	-0.004563	0.00976044	0.0504102	-0.000603954	0.0163258	0.00466969	0.0048183	3567.14	3589.37	3110.49	1670.89	3730.22	7212.85	2529.32	4209.1	2594.55	4496.73	3404.05	3874.03	3402.57	2588.62	2017.82
GO_TRANSITION_METAL_ION_TRANSPORT	0.0262539	0.0261064	0.065886	0.0791742	0.045685	0.0356588	0.0849313	0.0297389	0.0373448	0.0485564	0.0536231	0.0592395	0.0774614	0.0777965	0.0573016	4640.54	4019.33	3785.82	3653.13	3818.44	4581.98	4558.25	4240.24	4762.11	4355.88	3604.2	3715.4	3666.47	3690.93	4011.92
GO_UREA_CYCLE	-0.213509	-0.237785	-0.169365	-0.0998607	-0.0822762	-0.107363	-0.061072	-0.162902	-0.175337	-0.230957	-0.107625	-0.259994	-0.185465	-0.117285	-0.185306	2228.35	1070.44	3166.83	3495.97	1875.49	3418.88	4306.95	3890.34	3135.7	2091.95	2384.02	2581.21	1530.04	3573.07	2802.11
GO_CITRULLINE_METABOLIC_PROCESS	0.150629	0.124054	0.253463	0.2496	0.239237	-0.195679	0.233802	0.193428	0.167905	0.132087	0.296942	0.13852	0.226689	0.200234	0.230685	6092.74	3837.71	3736.89	3171.28	2163.85	3292.85	3963.73	4922.23	3297.3	4201.69	2811.75	3332.14	3466.32	4183.9	3412.2
GO_RIBOSOMAL_LARGE_SUBUNIT_EXPORT_FROM_NUCLEUS	0.0223518	0.139266	0.0613917	0.0979195	0.138901	-0.00356829	0.0482604	-0.0145529	0.0263939	0.0514576	0.0630474	0.0193144	0.102133	0.0289288	0.0822191	3372.91	3270.62	3853.28	3621.99	3375.88	2926.65	4404.8	4017.85	4673.16	3149.04	4140.9	2815.46	3632.37	4443.35	3868.1
GO_RIBOSOMAL_SMALL_SUBUNIT_EXPORT_FROM_NUCLEUS	0.0795663	0.181525	0.097512	0.13727	0.179516	-0.000279776	0.111211	0.0670564	0.0896383	0.057524	0.0983813	0.0715627	0.138759	0.0676759	0.115138	2894.04	2530.06	2695.37	1495.94	2599	3946.68	1756.88	2505.59	2599	2062.3	2017.82	2782.1	2306.18	2225.38	4201.69
GO_MITOTIC_SISTER_CHROMATID_SEGREGATION	-0.0620094	0.0332135	-0.0100139	0.0621493	0.059084	-0.0771694	-0.0104508	-0.0852306	-0.0215428	0.0607073	0.0479285	-0.0668008	0.0242063	0.0236628	0.0213419	5387.77	4547.13	5149.07	4177.97	4516	6324.77	4845.14	5386.29	5214.3	4306.95	4103.84	5504.89	4784.35	4302.51	4791.76
GO_CELL_CYCLE_CHECKPOINT	-0.0241359	0.0452343	0.0143884	0.0565184	0.0758291	-0.037134	0.013791	-0.0333691	0.00393695	0.0471653	0.0515302	-0.0190299	0.0403198	0.0309188	0.0381978	4224.67	3911.84	4246.17	3825.11	3754.68	4796.21	4198.72	4737.65	4330.67	4510.81	4007.47	4697.62	3720.58	4329.93	4087.53
GO_DNA_REPLICATION_CHECKPOINT	-0.146283	-0.0338972	-0.065054	0.0422385	0.0368868	-0.193698	-0.0383508	-0.182515	-0.0681666	0.0539015	0.0115984	-0.145243	-0.0288162	0.0136653	-0.0304524	5138.69	4991.91	5927.43	3254.31	4161.66	6636.12	3836.97	4739.87	5349.22	5387.77	2604.93	5092.73	5163.9	3980.78	4984.5
GO_REGULATION_OF_TRANSCRIPTION_INVOLVED_IN_G1_S_TRANSITION_OF_MITOTIC_CELL_CYCLE	-0.0969667	-0.0330622	-0.0428059	0.0153445	-0.0107143	-0.154827	-0.0296081	-0.082242	-0.0578178	0.0693037	0.00712213	-0.079862	-0.00100916	-0.00424235	0.00023607	4547.13	3925.92	2836.21	3627.92	4008.95	7464.89	4158.69	3909.62	3988.19	3286.92	3707.98	3860.69	3702.05	4218	3211.31
GO_SULFUR_AMINO_ACID_METABOLIC_PROCESS	-0.033524	-0.0267757	0.0130133	-0.0239906	0.0243766	-0.176387	0.00724866	-0.0528337	-0.0604741	-0.0110345	-0.0340387	-0.0235703	0.0211712	-0.0335411	-0.0470205	3908.13	3438.89	3460.39	4412.22	3013.38	6888.9	4161.66	3897.76	3799.9	3590.86	4873.31	4086.79	4479.68	2728.73	4470.04
GO_SULFUR_AMINO_ACID_BIOSYNTHETIC_PROCESS	-0.0678784	-0.0659812	-0.0317168	-0.0730609	-0.106853	-0.329136	-0.0783016	-0.116673	-0.115037	-0.042111	-0.0921847	-0.073795	-0.0113864	-0.00467738	-0.152108	3519.69	2382.54	1693.13	2338.06	3346.23	0	2179.42	2782.84	2295.06	2550.07	3624.96	2816.94	2739.84	1386.23	3355.12
GO_SULFUR_AMINO_ACID_CATABOLIC_PROCESS	-0.0428606	-0.0549408	-0.0574113	0.0154221	-0.0186041	-0.182299	0.00821075	-0.0574832	-0.0673569	-0.0869364	-0.0463863	-0.0738567	-0.0782379	-0.120763	-0.087504	3504.13	3435.18	3085.29	4412.22	2246.14	5286.95	4011.17	3518.21	3122.36	2466.31	4733.2	4053.43	3719.1	3274.32	3994.12
GO_SULFUR_AMINO_ACID_TRANSPORT	0.247922	0.16088	0.230602	0.262466	0.194562	0.0479463	0.234537	0.237973	0.245805	0.259489	0.163517	0.25935	0.231181	0.290075	0.236535	1335.08	3681.3	1896.25	1062.28	3574.55	4881.46	1169.77	957.76	1200.16	1649.39	4679.83	653.827	2655.34	908.834	1142.34
GO_NEGATIVE_REGULATION_OF_TRANSCRIPTION_BY_RNA_POLYMERASE_II	0.0308315	0.0248187	0.0235674	0.0126112	0.0254678	-0.0446974	0.0225803	0.0333924	0.0179046	-0.00292047	0.0193845	0.0328955	0.0149622	0.022326	0.00684586	4763.59	4972.64	4572.34	4914.82	4784.35	6683.56	4705.77	4769.52	4889.61	5150.55	4945.95	4874.79	4916.3	4907.41	4803.62
GO_RRNA_MODIFICATION	-0.0310448	0.0776144	0.0117181	0.045994	0.0855383	-0.00207232	0.0274708	-0.0023201	-0.0002678	0.0431108	0.0526064	-0.0364959	0.030344	0.0261518	0.0346013	5275.09	3985.97	4681.31	5232.1	4081.6	4303.99	5585.7	5192.81	5057.15	4888.13	4780.64	4564.18	4590.87	4771.75	4403.32
GO_RDNA_HETEROCHROMATIN_ASSEMBLY	0.00829181	0.0694567	-0.000697276	0.100297	0.0709933	0.0476768	0.00820298	0.0128308	0.0276023	0.100279	0.0627681	0.00218953	0.0190663	0.0734182	0.0393805	4213.55	2401.81	3518.21	1912.55	3407.01	3113.46	3245.41	2283.2	2984.47	2004.48	2862.9	3497.45	2664.23	1307.65	2796.18
GO_NUCLEAR_TRANSCRIBED_MRNA_CATABOLIC_PROCESS_NONSENSE_MEDIATED_DECAY	0.218878	0.287745	0.202456	0.247068	0.283444	0.318403	0.289735	0.27019	0.235865	0.210703	0.260644	0.200389	0.243395	0.214477	0.229868	3083.81	1918.48	2856.97	2458.15	2063.78	1589.35	1881.42	2263.93	2852.52	2923.69	2349.92	3186.11	2610.86	2773.94	2917.76
GO_ACTIVATION_OF_MAPKKK_ACTIVITY	0.0257876	0.0631897	-0.0287395	0.0164987	-0.0258143	0.0227291	-0.00305187	0.0332774	0.033424	-0.0258409	0.00396476	0.0790621	0.0295325	-0.0137734	-0.0896436	4178.71	3852.54	5197.25	1931.83	5227.65	7370.75	3916.29	1810.25	2350.66	1968.89	3429.25	5255.82	4161.66	3091.96	3971.89
GO_ACTIVATION_OF_MAPKK_ACTIVITY	0.0976408	0.0901617	0.0704934	0.0628044	-0.00322333	-0.00977687	0.0358822	0.0367754	0.0587146	-0.00116987	0.0371074	0.0995779	0.0988546	0.0504206	0.0348517	3034.88	3504.87	3611.61	3302.49	3895.53	3637.56	5009.71	4298.8	3143.11	4126.08	4753.22	3154.97	3158.68	4357.36	3482.63
GO_ACTIVATION_OF_MAPK_ACTIVITY	0.0850014	0.0787695	0.0852691	0.10178	0.0362742	0.0450373	0.0802463	0.077343	0.100739	0.047377	0.0999113	0.112636	0.106861	0.0928641	0.0652363	3796.94	3746.53	3736.89	3917.03	4326.23	4456.7	3555.27	3616.8	3670.18	3969.66	3659.06	3391.45	3321.77	3708.72	4017.85
GO_INACTIVATION_OF_MAPK_ACTIVITY	0.0688839	0.0524968	0.0958452	0.0739655	0.101349	0.0539955	0.0554323	0.0928552	0.0800838	0.0159324	0.0828883	0.165678	0.0642715	0.0574693	0.108304	4196.5	3192.04	2991.15	4021.55	3226.88	3796.94	3458.16	3770.25	3323.25	4368.48	2684.99	2916.27	3970.4	3940.01	2847.33
GO_PROTEIN_POLYUBIQUITINATION	0.0584733	0.104124	0.0546434	0.0833143	0.0668509	0.0500874	0.0627561	0.0392673	0.0605896	0.0593952	0.0662419	0.0601725	0.0830066	0.0541667	0.0695222	3967.44	3449.27	4210.58	4063.07	3796.2	3596.79	4004.5	3965.95	4143.13	3756.17	4205.39	4030.45	3704.28	4054.91	3925.18
GO_MEIOTIC_SPINDLE_ORGANIZATION	-0.034886	0.0408906	0.0455183	0.113087	0.140064	-0.145713	0.0341576	-0.00703938	0.0244935	0.114953	0.112466	-0.0446656	0.0574298	0.0980405	0.0495865	3561.21	4523.41	3672.4	3605.68	3712.43	0	4968.19	4292.13	4613.85	4176.48	5097.18	3909.62	4468.56	3464.84	4658.33
GO_MICROTUBULE_CYTOSKELETON_ORGANIZATION	-0.0289905	-0.0170771	0.0073419	0.00354763	0.0191431	-0.129838	-0.0182911	-0.0310456	0.00057774	0.0291619	0.0342163	-0.0287587	-0.0277273	-0.0114563	0.0569564	4637.57	4838.47	4439.65	4564.93	4382.57	7860	4718.37	4882.94	4749.51	4661.29	4246.17	4947.44	4802.88	4779.16	4171.3
GO_SPLICEOSOMAL_TRI_SNRNP_COMPLEX_ASSEMBLY	0.0859254	0.18126	0.0838064	0.163841	0.162189	0.210466	0.137434	0.117737	0.128572	0.14671	0.177062	0.0759169	0.132443	0.13101	0.127252	2062.3	1346.94	2186.84	1354.36	1199.42	2817.68	1318.77	1535.97	1914.04	1068.95	1077.85	2106.03	1555.99	1382.52	1693.13
GO_SPLICEOSOMAL_COMPLEX_ASSEMBLY	0.038342	0.119405	0.029708	0.0642692	0.110869	0.113579	0.0513365	0.0230052	0.0354267	0.0839314	0.0734195	0.0223236	0.0625418	0.0471966	0.0573894	3838.45	3612.35	3569.36	3293.6	3419.62	2885.88	3323.99	4442.61	4243.2	3655.35	3327.7	4157.21	3915.55	4199.46	3686.48
GO_MITOCHONDRIAL_FISSION	0.064662	0.00569932	0.0477488	0.0186246	0.0684764	-0.0684074	0.0571935	0.0254277	0.0212706	0.0542426	0.0166907	0.0442704	0.0432111	0.0438899	0.0286012	3966.7	5660.57	4752.47	5531.58	4300.28	4701.32	3884.41	4263.22	4688.72	4564.18	4572.34	4604.21	4051.2	4630.16	4656.85
GO_PEPTIDOGLYCAN_METABOLIC_PROCESS
GO_POLYSACCHARIDE_BIOSYNTHETIC_PROCESS	0.0397504	0.0397738	0.0639886	0.0692963	0.0447808	0.0224054	0.0755597	0.0287005	0.0364141	0.031245	0.040133	0.0494821	0.0472852	0.0697725	0.0685946	4744.32	5089.02	4240.98	4471.52	4378.12	4820.67	4296.57	5484.88	4913.34	4951.14	4382.57	4399.62	4444.83	4121.63	3306.94
GO_POLYSACCHARIDE_CATABOLIC_PROCESS	0.0845535	0.0842695	0.0358377	0.0596175	0.0452112	0.140759	0.0421707	0.0520643	0.107337	0.024884	0.0651504	0.0533885	0.124184	0.0597816	0.0587294	4444.83	4625.71	5456.71	5740.63	4604.96	2988.92	5556.78	4538.24	3782.85	5489.33	4891.84	4748.77	4975.61	4919.27	5094.21
GO_MITOTIC_CELL_CYCLE	-0.0103227	0.0371202	0.0194076	0.0529296	0.0540114	-0.0487761	0.0188926	-0.0182846	0.0112859	0.0502466	0.0491602	-0.00459309	0.0318622	0.0317099	0.0417537	4636.09	4427.04	4427.04	4207.62	4318.07	5654.64	4421.11	4976.35	4611.63	4470.04	4200.95	4722.08	4441.13	4529.34	4184.64
GO_MITOTIC_CYTOKINESIS	-0.0224024	0.00103466	0.0226655	0.0508626	0.0470291	-0.0441543	0.000787577	-0.0393239	0.0159263	0.0342055	0.0513309	-0.0262495	0.0182427	0.0263038	0.0557858	5329.95	4664.26	4502.66	4215.03	4329.19	5561.23	4716.15	5064.56	4754.7	3906.65	4102.35	5355.15	4696.88	4395.91	4407.77
GO_NUCLEAR_TRANSCRIBED_MRNA_CATABOLIC_PROCESS_DEADENYLATION_DEPENDENT_DECAY	0.0327199	0.108641	0.0338503	0.0673056	0.0875474	0.0769254	0.029614	0.0178641	0.0162769	0.0388982	0.0450728	0.0353068	0.0657617	0.0268413	0.0479102	3286.92	3085.29	3626.44	3570.1	3401.08	3014.13	3617.54	4054.91	3737.63	3672.4	3909.62	4169.07	3762.84	3813.25	3730.22
GO_NUCLEAR_TRANSCRIBED_MRNA_POLY_A_TAIL_SHORTENING	0.0833163	0.152245	0.0818077	0.0824561	0.124167	0.101382	0.0577672	0.0512262	0.0657884	0.0667804	0.0821306	0.0984469	0.109537	0.0503168	0.105853	3383.29	2891.07	3417.39	3647.2	2851.04	3152.01	3235.03	3624.96	3740.6	2905.9	3199.45	4394.43	3386.26	3144.59	3110.49
GO_DEADENYLATION_DEPENDENT_DECAPPING_OF_NUCLEAR_TRANSCRIBED_MRNA	0.0350263	0.109943	0.00431049	0.0161401	0.0607294	0.0459424	-0.0548603	-0.0382121	-0.0169165	-0.0134225	0.0235279	0.0315437	0.0799125	-0.0123035	0.0223974	6237.3	5304.74	6216.54	4195.76	4885.17	3117.91	5789.55	6928.19	6738.42	5641.29	4730.98	5249.89	4679.09	4127.56	5980.81
GO_NUCLEAR_TRANSCRIBED_MRNA_CATABOLIC_PROCESS_EXONUCLEOLYTIC	-0.0194918	0.0811234	-0.019602	0.0655134	0.0542833	0.0510322	-0.00640467	-0.0395943	-0.0263946	0.00682264	0.0186434	-0.0332397	0.0275759	-0.0116831	0.00184957	3295.08	3154.23	3538.22	3178.69	3311.39	2524.87	3417.39	3419.62	3048.23	3008.2	3622.73	3594.56	3223.91	3349.19	3447.05
GO_RESPONSE_TO_REACTIVE_OXYGEN_SPECIES	0.0906803	0.0635715	0.0838253	0.0934656	0.0667551	0.065164	0.101763	0.103102	0.0913327	0.0755145	0.072176	0.110631	0.0854593	0.0867645	0.067184	4377.38	4805.11	4069	4286.94	4404.8	4702.07	3643.49	4278.78	4878.5	4105.32	4681.31	4461.14	4527.12	4554.55	4933.35
GO_RESPONSE_TO_OXYGEN_RADICAL	0.0751186	0.0470441	0.0382632	0.0982242	0.0276525	0.0553814	0.0518966	0.0989553	0.0606158	0.0208576	0.04265	0.0863658	0.0518748	0.0685747	0.00385578	4242.46	4180.93	5200.96	3642.01	5145.36	3338.07	4928.16	2601.22	4458.92	5428.54	5028.98	4384.05	5458.93	4808.81	5391.47
GO_RE_ENTRY_INTO_MITOTIC_CELL_CYCLE	-0.0679131	-0.177972	0.0506951	0.198066	0.204378	-0.232303	0.0397092	-0.15648	0.0425855	-0.0196948	0.219199	-0.142298	0.0458213	-0.0268057	0.0144215	1490.75	5976.36	382.511	1594.54	888.819	4968.19	2295.81	2750.22	968.879	7479.72	1681.27	1465.55	1641.24	6191.34	1767.26
GO_PROTEIN_DENEDDYLATION	0.114934	0.160297	0.123209	0.177374	0.166214	0.177454	0.133706	0.10602	0.118444	0.146818	0.142972	0.0990406	0.138943	0.113503	0.145131	1766.52	1530.78	1703.51	1765.04	2306.93	2267.64	1467.77	2793.22	2102.33	2495.96	2288.39	2049.69	1762.07	2696.85	911.799
GO_FORMATION_OF_QUADRUPLE_SL_U4_U5_U6_SNRNP
GO_RNA_SPLICING_VIA_TRANSESTERIFICATION_REACTIONS	0.0504134	0.127897	0.0489006	0.0980964	0.112788	0.107003	0.0701576	0.0503603	0.0582929	0.0822107	0.093584	0.0414591	0.0873943	0.0694259	0.0747359	4194.28	3771.73	4467.07	3890.34	3890.34	3242.45	4081.6	4520.45	4446.32	4323.26	4161.66	4363.29	4043.05	4391.46	4109.77
GO_ALTERNATIVE_MRNA_SPLICING_VIA_SPLICEOSOME	0.0963964	0.13322	0.0784188	0.0934493	0.114181	0.0918266	0.0701042	0.0706872	0.0655458	0.0707939	0.094325	0.0799027	0.110263	0.0778656	0.0760271	3948.16	3808.06	4629.42	3954.84	4077.89	4032.67	3927.41	4451.51	4482.64	4636.83	4071.96	4088.27	3788.04	4029.71	4392.2
GO_SPLICEOSOMAL_SNRNP_ASSEMBLY	-0.0439099	0.0637451	-0.0329764	0.0751883	0.0862264	0.0665469	0.0426948	-0.000462889	0.00914428	0.0575406	0.0662999	-0.0529251	0.0193256	0.0197484	0.0363724	4569.37	4362.55	4841.43	4232.82	4046.76	3255.05	3891.82	4686.5	3593.08	3979.3	4882.94	4338.09	4526.38	4010.43	4341.05
GO_MRNA_3_SPLICE_SITE_RECOGNITION	-0.0611813	0.0642317	-0.0801098	-0.00552803	0.0129609	0.204257	-0.000146526	-0.0203272	-0.0193281	-0.0191949	-0.00119885	-0.0657103	-0.0190084	-0.0153852	-0.0533221	3569.36	2803.6	3684.26	3916.29	3104.56	2273.57	3802.13	4481.16	3988.94	3472.25	3663.5	3369.21	3444.82	4389.98	4350.69
GO_SPLICEOSOMAL_CONFORMATIONAL_CHANGES_TO_GENERATE_CATALYTIC_CONFORMATION	-0.0159222	0.120225	-0.00447499	0.113293	0.087502	0.220873	0.0960524	0.0771136	0.0739572	0.116689	0.12482	-0.0244726	0.0358399	0.0718395	-0.00113872	2895.52	2330.65	2897	2123.08	2241.69	632.329	1971.86	1593.8	2603.45	2325.46	2424.79	2874.76	2954.08	3055.64	4362.55
GO_RNA_SPLICING_VIA_ENDONUCLEOLYTIC_CLEAVAGE_AND_LIGATION	0.00738223	0.0865899	0.0191767	0.0910848	0.104202	0.0966568	0.0508385	0.0325389	0.0385481	0.0600416	0.0830867	-0.000802474	0.0598976	0.0609214	0.0400411	3706.5	3982.26	4516	2661.27	4281.75	2674.61	3706.5	2974.1	4607.92	3748.01	2975.58	3356.61	3915.55	3664.99	3707.98
GO_MRNA_5_SPLICE_SITE_RECOGNITION	0.0375506	0.0819347	0.0251359	-0.0543345	0.0542812	-0.0978394	-0.0548806	-0.0582907	-0.0251092	0.0535353	-0.0241901	0.0181959	0.0331282	-0.0484202	0.0580776	4478.93	4310.66	4558.99	6169.84	2983.73	6997.87	4903.7	7054.95	4919.27	4898.51	6054.94	4844.4	4034.15	6731	3195.74
GO_PROTEIN_PEPTIDYL_PROLYL_ISOMERIZATION	0.0721863	0.096237	0.0960454	0.127373	0.122835	0.0924368	0.0956622	0.0794264	0.0896145	0.0739277	0.123745	0.0852625	0.10722	0.0991507	0.108495	4970.42	4321.78	4615.33	4345.5	5054.18	5044.55	4241.72	5064.56	4837.72	4882.2	4093.46	4519.71	4814.74	4536.76	4062.32
GO_REGULATION_OF_HISTONE_H3_K36_METHYLATION	0.109828	0.221627	0.170117	0.172035	0.195852	0.108576	0.12135	0.10418	0.12841	0.160779	0.17065	0.0975464	0.1664	0.126132	0.118966	4739.13	3662.02	5308.45	4457.44	4017.85	2812.49	4388.5	2871.8	3722.07	4295.09	4321.04	3748.75	4253.58	4235.79	3992.64
GO_AUTOPHAGY_OF_MITOCHONDRION	0.102959	0.102871	0.093345	0.0984546	0.137877	0.139654	0.144918	0.107321	0.10131	0.0921033	0.105913	0.0951447	0.104342	0.119843	0.102029	3384.78	3804.35	4430.01	3401.08	3915.55	2827.32	2908.86	3829.56	4256.54	4175	4317.33	3879.96	3372.91	3614.58	4232.82
GO_MITOPHAGY	0.153954	0.190275	0.144963	0.134645	0.181227	0.114572	0.170305	0.163318	0.150135	0.141838	0.161731	0.140154	0.149268	0.143736	0.15238	3531.55	2539.69	3555.27	3855.5	2633.84	4556.77	3358.09	3173.51	3742.82	3977.07	3086.03	4111.99	3571.58	3454.46	3467.06
GO_ENDONUCLEOLYTIC_CLEAVAGE_IN_ITS1_TO_SEPARATE_SSU_RRNA_FROM_5_8S_RRNA_AND_LSU_RRNA_FROM_TRICISTRONIC_RRNA_TRANSCRIPT_SSU_RRNA_5_8S_RRNA_LSU_RRNA	-0.017221	0.118108	0.0163176	0.0784938	0.109098	-0.0449153	0.0604973	0.015694	0.0073473	0.0670051	0.0783419	-0.0158539	0.0590182	0.0130636	0.0474896	4706.51	4730.98	4542.69	5183.91	5272.13	7452.29	5404.82	5333.65	6537.52	4928.9	4369.96	5481.17	4575.3	5324.02	4212.07
GO_ENZYME_DIRECTED_RRNA_PSEUDOURIDINE_SYNTHESIS	0.0630304	0.171749	0.0825621	0.172469	0.136874	0.140326	0.157316	0.102749	0.128498	0.148222	0.185575	0.0422361	0.117678	0.147423	0.103133	2453.7	1977.79	3025.99	1613.07	1022.99	2357.33	2487.8	2527.83	3332.88	2948.89	2582.69	3014.13	1774.67	3184.62	1381.78
GO_MATURATION_OF_5_8S_RRNA	-0.0490086	0.0669799	-0.0156624	0.0345101	0.0685937	-0.00361639	0.0153868	-0.0326394	-0.0384516	0.0212484	0.0265257	-0.0572498	0.0271925	-0.00219104	0.0205062	4004.5	3361.05	4725.05	3490.04	3665.73	4229.86	3948.16	3678.33	4529.34	3332.14	4428.53	4421.11	4602.73	3525.62	4626.45
GO_MATURATION_OF_SSU_RRNA_FROM_TRICISTRONIC_RRNA_TRANSCRIPT_SSU_RRNA_5_8S_RRNA_LSU_RRNA	0.0158806	0.15049	0.0473793	0.120801	0.147762	0.0593499	0.115295	0.0580302	0.0556179	0.100592	0.111652	0.0233113	0.0922751	0.0708153	0.0815552	4579.01	3062.31	4276.56	3909.62	3829.56	3396.64	4263.96	5077.9	4947.44	4119.4	3788.78	4648.69	3902.94	3504.13	3765.06
GO_MATURATION_OF_LSU_RRNA_FROM_TRICISTRONIC_RRNA_TRANSCRIPT_SSU_RRNA_5_8S_RRNA_LSU_RRNA	-0.0242209	0.118529	0.0257298	0.0843078	0.134136	0.0700339	0.0855021	0.0198166	-0.000279933	0.0497667	0.0757658	-0.0278253	0.05536	0.0639713	0.0669786	4705.77	2934.07	3868.1	4659.81	4213.55	3070.46	4695.39	4312.88	4449.28	4367.74	5344.77	4489.31	4627.19	4097.91	4956.33
GO_MATURATION_OF_5_8S_RRNA_FROM_TRICISTRONIC_RRNA_TRANSCRIPT_SSU_RRNA_5_8S_RRNA_LSU_RRNA	-0.0692692	0.0571888	-0.0346706	0.0368222	0.0605507	-0.0298519	0.00253742	-0.0374914	-0.0493957	0.0363387	0.0166381	-0.0736877	0.00583527	-0.00533899	0.0019579	4185.38	3550.83	4940.02	3619.03	5005.26	4880.72	4378.12	3770.25	5175.76	3077.88	4059.36	4517.48	4913.34	2932.58	4591.61
GO_CLEAVAGE_INVOLVED_IN_RRNA_PROCESSING	-0.0519444	0.0720348	-0.0192897	0.0589815	0.0595047	0.00854112	0.0216716	-0.0184233	-0.0331065	0.0515584	0.0404495	-0.0585754	0.0192497	-0.00179858	0.00678257	4706.51	4077.15	5281.76	3905.17	4977.09	3814.73	4309.18	3861.43	5176.5	3496.71	4405.55	5096.44	4981.54	3027.47	4785.83
GO_MATURATION_OF_LSU_RRNA	0.0362663	0.152886	0.0750049	0.118867	0.162763	0.12576	0.129766	0.0678773	0.0555217	0.0735394	0.118771	0.0292495	0.109898	0.0926778	0.106354	4891.1	3730.22	4277.3	4581.98	4022.29	3926.67	4593.84	4823.64	4939.28	4342.54	3905.17	5008.22	3897.01	4003.02	3991.9
GO_ENDONUCLEOLYTIC_CLEAVAGE_INVOLVED_IN_RRNA_PROCESSING	-0.0360442	0.110627	0.0068439	0.0807571	0.108063	-0.0130829	0.0643347	0.0167073	-0.00707887	0.0834566	0.0784474	-0.0342795	0.0404785	0.0158175	0.0255059	4615.33	3539.71	4635.35	4034.15	4387.01	3811.02	3569.36	4028.97	4950.4	3842.16	3684.26	4665	4873.31	3171.28	4521.19
GO_ENDONUCLEOLYTIC_CLEAVAGE_IN_5_ETS_OF_TRICISTRONIC_RRNA_TRANSCRIPT_SSU_RRNA_5_8S_RRNA_LSU_RRNA	-0.163449	-0.0170564	-0.142626	-0.0646383	-0.0524081	-0.139388	-0.091297	-0.114219	-0.169055	-0.0654277	-0.069954	-0.174281	-0.0941147	-0.13727	-0.118375	3848.09	3933.34	4172.04	3033.4	3118.65	5036.39	2318.79	2957.79	2937.77	1918.48	3235.77	3868.84	4019.33	1853.99	3888.86
GO_SMALL_NUCLEOLAR_RIBONUCLEOPROTEIN_COMPLEX_ASSEMBLY	-0.205101	-0.0884874	-0.122833	-0.090686	-0.0683083	-0.136752	-0.116022	-0.1502	-0.138527	-0.163391	-0.0851055	-0.182339	-0.125664	-0.148649	-0.0279421	2015.59	1814.7	2186.09	2522.64	2335.09	6556.06	2106.03	2059.33	1999.29	2429.24	1753.92	1496.68	1608.62	2641.99	3112.72
GO_BOX_C_D_SNORNP_ASSEMBLY	-0.192376	-0.0740508	-0.0933653	-0.0742306	-0.0326439	-0.092536	-0.0663169	-0.120274	-0.104287	-0.123261	-0.0559952	-0.163989	-0.107324	-0.12519	0.00161871	2077.12	2705.74	2556	3239.48	3306.2	6556.06	3332.14	2816.94	3306.2	4409.99	2779.88	1896.99	2018.56	3601.24	4876.27
GO_EMBRYONIC_AXIS_SPECIFICATION	0.031125	-0.104361	0.0461794	0.0413626	0.0518283	-0.233613	0.00542087	-0.00426468	-0.0285206	-0.00558489	-0.0394303	-0.0151224	-0.056353	-0.0056049	0.012798	3281.74	4088.27	3306.2	2696.85	2882.17	0	2400.33	2619.75	3885.89	2612.34	3719.84	3960.77	4099.39	2541.18	3570.1
GO_MEIOTIC_MISMATCH_REPAIR	-0.210934	-0.107964	-0.138434	-0.110654	-0.0775469	-0.250752	-0.129138	-0.174684	-0.195512	-0.12517	-0.105673	-0.212771	-0.0805833	-0.18864	-0.0617259	3853.28	2160.15	3365.5	1954.07	3758.39	0	4603.47	4564.93	4570.86	1239.45	3681.3	3378.85	2295.06	5057.15	1897.73
GO_RESOLUTION_OF_MEIOTIC_RECOMBINATION_INTERMEDIATES	-0.255476	-0.152694	-0.169811	-0.134114	-0.102151	-0.300008	-0.245131	-0.293828	-0.22261	-0.133131	-0.146282	-0.267789	-0.161577	-0.17189	-0.169675	3000.78	2611.6	3882.19	3646.45	3584.19	0	3649.42	2002.25	2157.18	2116.41	2820.65	2643.48	5204.67	3139.41	5117.19
GO_NUCLEOTIDE_EXCISION_REPAIR_DNA_DAMAGE_RECOGNITION	0.13662	0.191988	0.141498	0.193853	0.177955	0.161183	0.169457	0.154989	0.150222	0.152939	0.185606	0.129236	0.176086	0.141808	0.194003	3647.2	2851.04	3144.59	2428.5	2429.98	3676.85	4459.66	4034.15	3795.46	3538.97	2926.65	3444.08	3458.91	4004.5	2653.85
GO_NUCLEOTIDE_EXCISION_REPAIR_DNA_DUPLEX_UNWINDING	0.089184	0.157863	0.0931338	0.144435	0.142801	0.119675	0.132362	0.116858	0.113245	0.110668	0.158091	0.0868133	0.140586	0.102297	0.16895	6016.39	5033.43	6339.6	3777.66	3777.66	5276.57	5663.53	5324.02	4972.64	3679.81	3220.21	6220.99	4775.45	5488.59	5057.15
GO_TELOMERE_MAINTENANCE_VIA_RECOMBINATION	-0.168868	-0.0561241	-0.147458	-0.136121	-0.0875999	-0.113311	-0.137784	-0.201951	-0.174784	-0.118244	-0.104381	-0.162208	-0.093764	-0.144611	-0.127934	3896.27	2230.57	3375.88	2049.69	2446.29	4100.13	2404.04	2582.69	3279.51	3114.2	2092.69	3776.92	3086.03	2251.33	2992.63
GO_RECOMBINATIONAL_REPAIR	-0.0735586	0.0381896	-0.0497548	0.00303495	0.0203729	-0.100934	-0.0413142	-0.0978565	-0.0496765	0.0225482	0.0133764	-0.075062	-0.00223384	-0.0140696	-0.0218793	4110.51	4276.56	4093.46	4135.71	4043.05	6669.48	4251.36	5054.18	4524.15	4129.78	3853.28	4572.34	4466.33	4077.15	3696.86
GO_NON_RECOMBINATIONAL_REPAIR	0.00630221	0.0930452	0.0152042	0.049418	0.0601508	0.00559952	0.0178871	-0.0208099	0.00583262	0.0519923	0.0480115	-0.00164698	0.0596224	0.0223817	0.0423514	4873.31	4026.74	4653.88	4078.63	4262.48	3960.02	4624.23	4889.61	4582.72	4572.34	4172.04	4874.79	4317.33	4142.38	4062.32
GO_DOUBLE_STRAND_BREAK_REPAIR_VIA_BREAK_INDUCED_REPLICATION	-0.143014	0.0248043	-0.00746128	0.161208	0.124051	-0.112326	0.0929407	-0.0842837	-0.0157112	0.242166	0.141815	-0.127278	0.0366086	0.124785	0.00143556	5490.07	5319.57	4220.96	2223.9	2152.74	6809.58	2142.36	4969.68	5436.69	2557.49	1860.66	5503.41	3860.69	3561.21	3525.62
GO_DNA_DOUBLE_STRAND_BREAK_PROCESSING	-0.114175	0.0113967	-0.107286	-0.0607185	-0.00785958	-0.244999	-0.135663	-0.225178	-0.149155	-0.05268	-0.0723321	-0.101606	-0.00528253	-0.106065	-0.0563435	3596.79	3914.06	3243.93	3979.3	2876.24	0	2593.07	2624.2	2894.04	2762.08	3669.43	3808.8	3266.17	3180.18	2950.37
GO_DNA_SYNTHESIS_INVOLVED_IN_DNA_REPAIR	-0.0175588	0.0795469	0.00864534	0.0902741	0.0539699	0.0216352	0.0348584	0.00791131	0.0318813	0.101117	0.0791051	-0.0109329	0.0464924	0.0303776	0.0392376	5196.51	4785.83	4736.91	4278.78	4610.89	4836.24	5289.92	5208.37	5189.1	3114.94	3718.36	5675.39	5306.23	4824.38	4176.48
GO_DNA_STRAND_RENATURATION	-0.110293	0.0209622	-0.0188044	0.0489491	0.0838088	-0.388852	-0.0188044	-0.128834	-0.0680013	0.0965476	0.114529	-0.0917845	0.0318469	0.0210101	-0.0118996	4898.51	3549.34	3610.13	3232.07	296.52	0	2788.77	3203.9	2140.87	928.108	4323.26	4745.8	735.37	1541.9	2594.55
GO_DNA_CATABOLIC_PROCESS_ENDONUCLEOLYTIC	0.0115609	0.100002	0.0145001	0.07237	0.059131	0.15089	0.0443593	0.0324763	0.0563603	0.0925653	0.0870996	0.0103229	0.0622429	0.0551686	0.0229513	3211.31	2892.55	2803.6	3393.67	3113.46	2862.9	2404.78	2693.88	3478.18	3355.12	2145.32	3347.71	3427.77	3423.32	2942.96
GO_DNA_CATABOLIC_PROCESS_EXONUCLEOLYTIC	0.0592498	0.11501	0.0657369	0.100823	0.0865169	0.0518302	0.0460624	0.0385497	0.0675218	0.0817349	0.109775	0.0710251	0.100091	0.0813486	0.101103	3331.4	2444.07	4622.01	3649.42	2625.68	4123.11	4639.06	3758.39	3543.41	2507.82	2189.06	2988.92	3179.44	3692.42	3601.24
GO_SISTER_CHROMATID_SEGREGATION	-0.0676188	0.0286038	-0.0159453	0.043786	0.0577809	-0.090577	-0.0186276	-0.0891868	-0.0307267	0.0519059	0.0357427	-0.0719413	0.0160033	0.01177	0.0170684	5387.77	4523.41	4864.41	4314.37	4441.87	7092.76	4768.04	5358.12	5214.3	4707.26	4389.98	5275.09	4778.42	4355.88	4891.1
GO_REGULATION_OF_GLUTAMINE_FAMILY_AMINO_ACID_METABOLIC_PROCESS	-0.020309	-0.010241	0.123172	0.137608	-0.071421	-0.129218	-0.0780796	-0.062818	0.010534	-0.0606605	-0.0232654	0.0347982	0.217326	-0.0416167	-0.000759089	8212.12	1048.2	4333.64	1814.7	6879.26	1651.62	3023.02	5888.89	6997.87	2812.49	3027.47	5964.5	4191.31	5034.91	410.68
GO_CELL_MORPHOGENESIS	0.0849719	-0.0143061	0.0832634	0.0401924	0.0398719	-0.0833947	0.0654784	0.0809269	0.0700167	0.0512252	0.0460753	0.0786925	0.0271683	0.0650047	0.0286529	4071.22	5278.06	4253.58	4607.92	4656.85	8108.34	4401.84	4204.65	4424.08	4665.74	4833.28	4183.9	4806.59	4584.2	4676.12
GO_CELL_MORPHOGENESIS_INVOLVED_IN_DIFFERENTIATION	0.0835394	-0.0246446	0.088958	0.0426447	0.0539588	-0.0811272	0.0759674	0.0848624	0.0693012	0.067962	0.0535346	0.0766054	0.0201169	0.0729843	0.0349581	4060.1	5397.41	4053.43	4650.92	4599.77	8077.95	4397.39	4235.05	4600.51	4557.51	4687.24	4244.68	4861.45	4573.08	4499.69
GO_CYTOKINESIS	0.0178372	0.0346123	0.0470989	0.0692057	0.0642539	-0.0306427	0.0331156	0.0103993	0.0395204	0.0571354	0.0716206	0.00520337	0.0321364	0.04812	0.0801317	4997.84	4366.26	4502.66	4311.4	4456.7	5077.9	4882.2	5092.73	4628.68	4142.38	4363.29	5143.14	4889.61	4656.85	4299.54
GO_NUCLEAR_TRANSCRIBED_MRNA_CATABOLIC_PROCESS	0.147032	0.220467	0.137514	0.177725	0.205827	0.219626	0.189833	0.17187	0.152792	0.145261	0.177799	0.137621	0.175789	0.143646	0.162185	3404.79	2869.57	3481.14	3210.57	2973.35	2716.12	3300.27	3507.09	3501.16	3643.49	3189.81	3633.85	3089	3624.96	3329.92
GO_MITOCHONDRIAL_RNA_CATABOLIC_PROCESS	0.0279199	0.0912324	0.0414136	0.11136	0.131074	-0.114197	0.0394954	-0.00735294	0.00909793	0.0392823	0.0474078	0.0131607	0.0600757	0.00270407	0.0993979	2287.65	3331.4	2476.68	1398.09	2066.74	4298.06	2722.79	3221.69	3114.2	3657.57	2573.05	2574.53	2124.57	3023.02	2180.16
GO_MITOCHONDRIAL_RNA_METABOLIC_PROCESS	-0.0606198	0.0250934	-0.0496249	-0.0200265	0.0397149	-0.150601	-0.0422525	-0.0702154	-0.085328	-0.0404115	-0.0331932	-0.0732133	-0.0229791	-0.0553494	-0.0272735	4742.84	4105.32	5091.25	4094.94	4054.91	5106.07	4019.33	4232.82	4295.09	3828.07	4010.43	5017.12	4842.17	4142.38	4434.46
GO_REGULATION_OF_MITOCHONDRIAL_RNA_CATABOLIC_PROCESS	-0.0339887	0.0293375	-0.0285383	0.0591785	0.0919124	-0.0369935	-0.00446735	-0.0767762	-0.049045	-0.00889475	-0.00294893	-0.0607928	-0.00622553	-0.0527691	0.0530408	1452.95	2594.55	2293.58	1186.08	1859.18	3836.97	2793.22	1954.07	1928.86	3822.14	1902.18	1279.48	1280.97	2631.61	2154.22
GO_MITOCHONDRIAL_RNA_PROCESSING	-0.0637198	0.0408535	-0.050237	-0.0192719	0.0330647	-0.0449228	-0.0591555	-0.0589006	-0.0707037	-0.0245511	-0.0217165	-0.0672442	-0.0286854	-0.0442929	-0.0207417	4749.51	4805.85	5086.8	3992.64	4533.79	2888.85	4811.04	5135.73	5203.93	3479.66	4425.56	5041.58	4994.88	3563.43	3979.3
GO_MITOCHONDRIAL_RNA_3_END_PROCESSING	0.0395029	0.112867	0.0590346	0.0706066	0.0871813	-0.0423799	0.0330776	0.00620954	0.00376409	0.0281387	0.0366099	0.0358907	0.0797491	0.0185487	0.0746024	4229.86	3282.48	4172.04	4524.9	3049.71	5221.72	4862.93	5352.19	5008.22	5577.54	4676.12	4473	4272.85	5285.47	2779.88
GO_RNA_5_END_PROCESSING	-0.128242	-0.0151179	-0.0933386	-0.0489089	-0.00647584	-0.101047	-0.0485774	-0.104419	-0.108649	-0.0438791	-0.0583207	-0.121696	-0.0637315	-0.0748122	-0.0676372	3528.59	3786.56	3909.62	4919.27	5051.22	7743.62	5583.47	4667.22	5095.7	5255.82	5097.18	3785.08	4188.35	5525.65	4253.58
GO_RRNA_5_END_PROCESSING	-0.244362	-0.0525933	-0.195629	-0.102366	-0.0764725	-0.108775	-0.0987373	-0.148701	-0.186518	-0.0815712	-0.104923	-0.235939	-0.140038	-0.139703	-0.179581	2100.84	2883.66	2990.4	3983.75	4341.05	5000.81	3159.42	4894.06	4204.65	2271.34	3217.24	2982.99	3126.8	2084.54	3558.24
GO_TRANSCRIPTION_DEPENDENT_TETHERING_OF_RNA_POLYMERASE_II_GENE_DNA_AT_NUCLEAR_PERIPHERY	0.0926317	0.195788	0.111652	0.131807	0.197035	0.0380005	0.134716	0.0806122	0.126389	0.126037	0.159075	0.0667706	0.135771	0.172213	0.152697	5676.88	4409.25	5393.7	2735.4	2566.38	4471.52	4419.63	5444.11	4375.15	5432.25	3000.78	5536.03	4222.44	4311.4	3970.4
GO_RESPONSE_TO_ACID_CHEMICAL	0.0792171	0.00725907	0.097984	0.0288779	0.0287575	-0.0126433	0.0618141	0.0845763	0.0560507	0.0472014	0.0368701	0.0928977	0.047468	0.0880969	0.0339462	5017.12	5543.44	4557.51	5547.89	4828.83	6345.53	5071.97	4778.42	5233.58	5595.33	5232.1	4859.96	5097.18	4966.71	5202.44
GO_RNA_POLYMERASE_I_PREINITIATION_COMPLEX_ASSEMBLY	-0.0882787	0.0250442	-0.0901973	-0.0601034	-0.00754568	-0.120469	-0.0332783	-0.0662501	-0.0703804	-0.0139855	-0.0424006	-0.102491	-0.0562217	-0.0523845	-0.078801	4014.88	4797.69	3390.71	3334.37	4253.58	7771.79	4183.9	4766.56	6090.52	4803.62	3107.53	3928.89	3375.88	4582.72	3734.67
GO_REPLICATIVE_CELL_AGING	-0.313805	-0.24952	-0.276295	-0.187753	-0.196558	-0.182172	-0.150349	-0.238291	-0.273764	-0.273631	-0.147046	-0.294011	-0.241155	-0.237625	-0.150908	1696.09	1524.85	2250.59	2637.55	3260.98	3969.66	5420.39	1410.69	1283.93	1873.27	2020.78	931.073	1068.21	2716.86	1896.25
GO_FORMATION_OF_EXTRACHROMOSOMAL_CIRCULAR_DNA	-0.199732	-0.0701534	-0.155022	-0.0793119	-0.0387965	-0.213499	-0.141132	-0.209784	-0.159667	-0.0766371	-0.0545694	-0.198896	-0.124101	-0.101002	-0.150538	2849.56	3227.62	4326.23	5501.93	4682.05	0	4957.81	2366.23	5359.6	3773.22	3844.38	2088.98	3823.63	5558.27	5175.76
GO_SKELETAL_SYSTEM_DEVELOPMENT	0.0522526	-0.065253	0.0768518	-0.0108311	-0.00318506	-0.120541	0.0657844	0.0564537	0.0244295	0.0248467	-0.0022024	0.0509951	-0.0163374	0.0641212	0.00492376	4953.37	6083.11	4599.03	4877.75	4685.02	7530.13	4518.96	4550.1	4800.66	4551.58	4840.69	4825.86	5426.32	4545.65	4461.14
GO_OSSIFICATION	0.0661553	-0.0381901	0.0942284	0.0158339	0.0136077	-0.0858573	0.0916151	0.083709	0.0398964	0.0336918	0.0260459	0.0813048	0.00996962	0.0823715	0.0303745	4855.52	6051.97	4201.69	4833.28	4867.38	8259.56	4166.11	4530.83	5095.7	4504.14	4682.05	4622.75	5485.62	4311.4	4176.48
GO_NEUROTRANSMITTER_UPTAKE	0.0351203	-0.0211631	0.0341018	0.0513874	0.00918112	-0.122908	0.104222	0.0711246	0.031541	0.0972457	0.0572692	0.0705098	-0.0310863	0.100003	0.0408131	3202.42	4912.6	3581.22	4464.11	4222.44	7026.04	2664.97	1859.18	4023.04	3565.65	3262.46	2518.94	4964.49	3295.82	3903.69
GO_REGULATION_OF_NEUROTRANSMITTER_LEVELS	-0.0410143	-0.0827941	-0.0447477	-0.0198312	-0.0119235	-0.0998829	-0.0321782	-0.013807	-0.0389967	0.0077053	-0.0234387	-0.0355487	-0.0703498	-0.0314284	-0.0571996	4940.02	4854.03	5066.04	4791.76	5441.14	7914.12	4769.52	4966.71	4432.97	5123.87	4852.55	4588.65	5129.8	4984.5	5782.14
GO_ACTION_POTENTIAL	-0.0138094	-0.156219	-0.0135222	-0.0562998	-0.0144263	-0.216416	-0.0087816	-0.00191523	-0.0448766	-0.0199189	-0.0492011	-0.0125597	-0.0869983	-0.0291897	-0.0221006	3861.43	5407.78	3827.33	3876.26	4801.4	0	3688.71	3776.18	3854.02	4312.14	3844.38	3515.99	4316.59	3720.58	4378.12
GO_RNA_METHYLATION	-0.0885219	0.0177274	-0.0644586	-0.0587024	-0.00498252	-0.0814039	-0.0729552	-0.0840603	-0.0961518	-0.0588666	-0.0347458	-0.0982017	-0.0441186	-0.0749499	-0.0350718	4437.42	3958.54	4905.92	4398.87	4969.68	6078.66	4811.04	5049.74	5017.12	4787.32	4726.53	4606.44	4278.78	4837.72	4599.03
GO_PSEUDOURIDINE_SYNTHESIS	-0.0308473	0.0770668	0.00954552	0.0837618	0.0654705	-0.0363884	0.0522004	0.00202221	0.0142126	0.0353373	0.0556565	-0.0290079	0.0385477	0.012813	0.0216502	5078.65	3950.39	4984.5	5407.04	5238.03	5937.07	4435.94	4938.54	4685.76	5390.73	5596.81	4952.63	4574.56	5084.58	5220.98
GO_CILIUM_OR_FLAGELLUM_DEPENDENT_CELL_MOTILITY	-0.116321	-0.137142	-0.0393244	-0.11858	-0.135148	-0.209638	-0.119582	-0.0643628	-0.0100959	-0.0986317	-0.0188853	-0.0637597	-0.145548	-0.145641	0.1228	3519.69	5641.29	3819.92	3363.28	4888.87	3573.07	3595.3	3742.08	3421.1	3184.62	3001.52	3535.26	5172.79	4470.04	3651.64
GO_OVARIAN_FOLLICLE_DEVELOPMENT	0.0476681	-0.0339838	0.042656	0.0422725	0.0400735	0.0412386	0.0558039	0.0641606	0.0618014	0.0263261	0.0801289	0.0667237	0.00675356	0.0789614	0.0208092	3282.48	5607.19	3541.93	3816.21	3967.44	4566.41	3395.15	2670.16	2953.34	4868.86	3088.26	4154.25	4308.44	3586.41	4185.38
GO_OVULATION_FROM_OVARIAN_FOLLICLE	0.0825621	-0.0685927	0.0712299	-0.0319108	-0.0132582	-0.00833533	0.237489	0.0910014	0.0579957	-0.0435947	0.0793974	0.204643	-0.0381124	0.245225	-0.0441061	2969.65	5063.08	2894.04	3445.56	3349.19	8155.78	769.469	886.595	1473.7	2849.56	3903.69	2563.42	3722.81	1535.97	1461.84
GO_ANTRAL_OVARIAN_FOLLICLE_GROWTH	0.126348	0.0118639	-0.0160981	0.0579612	0.0162579	0.0523688	0.141687	0.11029	0.115962	0.00371495	0.135616	0.127706	0.034553	0.159024	0.134018	0	0	0	0	0	0	0	0	0	0	0	0	0	0	0
GO_LUTEINIZATION	0.189458	-0.0671888	0.179867	-0.115343	-0.0444107	-0.146899	0.0407209	0.105685	0.0629396	-0.037151	-0.146046	0.176764	-0.0749947	0.0498988	-0.0205136	2670.16	7004.54	3510.8	3693.9	4811.04	5199.48	3035.62	2891.81	2647.92	3800.65	4445.58	2267.64	3770.25	3206.86	5728.77
GO_LUTEOLYSIS	0.173127	-0.107177	0.104073	-0.093044	-0.060755	0.0123082	0.0667493	0.168998	0.104473	-0.015252	-0.0555067	0.221694	-0.0695199	0.111	-0.0971201	3088.26	3670.92	5578.28	4550.84	6277.33	6857.77	5808.83	3085.29	4475.97	5592.37	6622.77	2021.53	2770.98	5023.79	3219.47
GO_OOCYTE_MATURATION	-0.0112438	0.00975687	0.0255862	0.0911998	0.10806	-0.0179915	0.0147118	-0.0171351	-0.000138812	0.0700156	0.0557532	-0.011305	-0.0105944	0.0532216	0.0491608	4022.29	4231.34	4155.73	2505.59	2511.52	4201.69	4655.36	4415.18	5143.14	3565.65	3656.09	3814.73	4452.25	3476.7	3644.23
GO_FATTY_ACID_ALPHA_OXIDATION	-0.0777887	-0.0637667	-0.0358256	-0.0214497	-0.0228656	-0.218956	-0.0661989	-0.105444	-0.0873117	-0.0682999	-0.0584115	-0.106141	-0.028141	-0.100409	0.0432591	4631.64	1285.41	4782.87	2166.08	3175.73	0	4945.95	4757.66	2708.71	4575.3	5381.84	4576.79	1576	5094.21	2000.03
GO_RESPONSE_TO_PROTOZOAN	-0.0156225	0.0523666	-0.0619851	-0.0454177	-0.1857	0.114107	-0.056451	0.0408985	0.133124	-0.170858	-0.0712986	0.0660594	0.0074788	-0.0327148	-0.0493421	6314.39	5126.83	3897.01	3942.23	5518.24	3132.73	5333.65	2854.01	3419.62	3856.98	4911.85	4868.86	5613.12	5438.92	6703.58
GO_BRANCHING_INVOLVED_IN_BLOOD_VESSEL_MORPHOGENESIS	0.0950276	-0.10715	0.128153	-0.0395566	-0.0187737	-0.0997983	-0.014986	0.104515	0.0366269	0.0267782	-0.0826335	0.0849067	-0.0301977	0.0747314	-0.0792204	3940.75	6962.29	3976.33	5713.94	4953.37	8327.76	4702.81	5230.61	4708.74	5820.69	5408.52	4148.31	4842.17	5226.16	5684.29
GO_VASCULOGENESIS	0.103143	-0.105571	0.107515	-0.0260618	-0.0634699	-0.136896	0.0553048	0.109259	0.0736524	-0.0340745	-0.0104431	0.0983313	-0.0113913	0.0585779	0.000652309	4059.36	5061.6	3927.41	5426.32	5270.64	6415.21	4467.07	3871.07	4054.91	5627.95	5049.74	4137.94	4155.73	5005.26	3826.59
GO_GANGLIOSIDE_METABOLIC_PROCESS	0.0497441	0.00650649	0.0391817	0.0772381	-0.0542855	-0.0315499	-0.0331494	0.0127616	0.0412097	-0.0356971	0.00163948	0.0926047	-0.0295734	-0.00544968	-0.0441573	4606.44	3551.57	3186.85	3539.71	3367.73	5630.17	6347.01	3902.94	3234.29	3819.18	3643.49	2197.21	4831.79	4558.25	5137.95
GO_GANGLIOSIDE_BIOSYNTHETIC_PROCESS	0.174892	0.0915252	0.0814198	0.0911598	-0.0903491	-0.0728901	-0.113609	0.047895	0.0685854	-0.0573495	-0.0170079	0.159797	-0.0202165	-0.0157519	-0.0543921	3106.05	1226.11	3924.44	2088.98	6886.68	7072	3501.9	993.342	2140.87	4557.51	2726.5	919.212	6358.87	4741.35	5353.67
GO_MICROTUBULE_BUNDLE_FORMATION	-0.108743	-0.149202	-0.0216609	-0.108853	-0.0779816	-0.239525	-0.110719	-0.0557918	-0.011895	-0.0856021	-0.0150225	-0.0669142	-0.172971	-0.143541	0.103459	4089.75	4134.23	3755.43	4150.54	4154.99	0	3739.86	4276.56	4286.2	3300.27	3602.72	4298.8	5292.88	4533.05	3956.32
GO_OSTEOBLAST_DIFFERENTIATION	0.0431803	-0.0406205	0.0778133	0.0174926	0.0307274	-0.085187	0.0992724	0.0749078	0.0250517	0.0231489	0.0304156	0.0607795	0.0113289	0.0753364	0.0268721	4848.84	5982.29	4730.98	5441.14	5343.29	8869.65	4316.59	4624.23	5163.9	5072.72	5384.06	4812.52	5712.46	4825.12	4597.54
GO_UROGENITAL_SYSTEM_DEVELOPMENT	0.05615	-0.104842	0.0702568	0.0119342	0.00719464	-0.18037	0.0512354	0.0550432	0.0233411	0.00645931	0.0123699	0.0421467	-0.0181651	0.0455071	0.024506	4728.01	5734.7	4848.1	4853.29	4603.47	0	4399.62	4563.44	4877.01	4947.44	4867.38	4862.19	4911.11	4598.28	4677.6
GO_METANEPHROS_DEVELOPMENT	0.015457	-0.146229	0.0627551	-0.0113746	-0.0531903	-0.209462	0.00432171	0.035753	-0.00450369	-0.0352629	-0.0205253	0.0193187	-0.0826713	0.000573171	0.0245991	6808.84	4037.12	5263.23	5596.81	5021.57	0	4521.93	5493.77	6159.46	6172.81	4622.75	5910.38	6696.9	5435.21	3886.64
GO_TEMPERATURE_HOMEOSTASIS	0.0662268	-0.00271333	0.0380816	0.01381	-0.015274	0.00621138	0.0638596	0.0579495	0.0530421	0.00567717	-0.00715422	0.0863855	0.0421946	0.0538502	0.00852585	4504.14	5341.07	4277.3	4698.36	5639.07	5381.84	4473.75	4647.95	4714.67	4622.01	5396.66	4085.3	4547.88	4739.13	4572.34
GO_FEVER_GENERATION	-0.148537	-0.172221	-0.0723972	-0.181226	-0.182731	-0.0200208	-0.193348	-0.108842	-0.188006	-0.27102	-0.203498	0.0554668	-0.077752	-0.18794	-0.307132	1817.67	3497.45	3156.46	3805.09	3954.09	6966.74	1811.74	3387	3911.84	2770.24	2653.11	3213.54	4483.38	3833.26	2663.49
GO_CONDITIONED_TASTE_AVERSION	0.293561	0.410202	0.342774	0.407486	0.275745	0.468123	0.407965	0.493369	0.432572	0.154949	0.376808	0.495446	0.291643	0.277263	0.46309	0	0	0	0	0	0	0	0	0	0	0	0	0	0	0
GO_AMEBOIDAL_TYPE_CELL_MIGRATION	0.13208	0.00121651	0.12224	0.0464202	0.0561025	-0.026915	0.0943696	0.127035	0.0978531	0.0545467	0.053338	0.126499	0.0595267	0.0946991	0.062365	3928.89	5748.04	4203.17	4983.02	4830.31	7335.9	4889.61	4685.02	4842.17	4917.78	5131.28	4275.82	5012.67	4447.8	4902.96
GO_REGULATION_OF_CHROMATIN_ASSEMBLY_OR_DISASSEMBLY	0.0249374	0.139548	0.0207955	0.0505855	0.0711161	0.0514428	0.0164706	0.00845727	0.0514847	0.0489203	0.0569375	0.0246021	0.0820406	0.0684679	0.0460701	3974.85	3439.63	3604.2	3063.05	2520.42	2308.41	2281.72	4698.36	4152.76	3402.57	2886.62	3408.5	3906.65	2504.11	2953.34
GO_ACROSOME_ASSEMBLY	0.08437	0.0986808	0.073409	0.0686361	0.0478334	0.13074	0.0626799	0.0384474	0.110082	0.0978494	0.0714823	0.0748001	0.0932123	0.0621442	0.0747442	2905.15	2471.49	4784.35	4567.89	2994.85	1432.19	3755.43	5149.81	4203.17	3977.07	4942.99	3530.07	2212.78	4747.29	5299.55
GO_LONG_CHAIN_FATTY_ACID_METABOLIC_PROCESS	0.0619497	0.00140236	0.0835625	0.0818365	0.0215831	0.0160475	0.0730364	0.0651338	0.0915351	0.0126769	0.0648645	0.0681314	0.0802968	0.0829177	0.0243192	4650.17	5181.69	3233.55	4590.13	4850.33	5356.63	5172.05	4409.25	4522.67	5432.25	3776.18	4466.33	3582.7	4317.33	4527.12
GO_CELLULAR_GLUCOSE_HOMEOSTASIS	0.0690396	0.044773	0.0558672	0.0419351	0.0767661	0.0136549	0.0917696	0.0667647	0.0667932	0.0726569	0.0585558	0.0690815	0.0515124	0.0780287	0.0550697	4951.14	5048.99	5297.33	5473.76	4333.64	4254.32	4836.98	5201.7	5334.39	4982.28	4728.75	5091.25	5255.82	4960.78	5413.71
GO_TRNA_5_LEADER_REMOVAL	-0.0790754	0.0148929	-0.0401541	-0.00868916	0.0457847	-0.0779093	-0.0127472	-0.0669212	-0.058985	0.0105483	-0.0122541	-0.0708527	-0.0234487	-0.0167786	-0.0115211	6073.47	6040.11	6513.8	6028.25	5687.25	7086.09	6781.41	6261.02	6877.04	5510.08	6665.77	5653.15	6519.73	6759.17	7268.45
GO_HISTAMINE_METABOLIC_PROCESS	-0.118129	-0.0385906	0.0727069	0.14817	0.126718	0.137943	0.035155	0.0319191	0.0709492	-0.0698706	0.0752637	0.0155401	-0.181128	0.0971157	0.109859	2295.06	2349.18	3037.11	3656.09	6282.52	1017.06	5050.48	345.446	3710.21	7982.32	5189.84	160.121	5917.8	5120.9	2942.22
GO_GASTRIC_ACID_SECRETION	-0.255632	-0.194886	-0.265692	-0.265247	-0.199053	-0.253919	-0.257471	-0.228616	-0.174047	-0.283436	-0.287284	-0.195251	-0.20909	-0.210575	-0.29063	2379.57	1398.09	2852.52	3088.26	2315.82	0	2355.85	2679.06	3017.09	1507.8	1504.84	3568.62	2570.83	1724.26	2644.96
GO_IN_UTERO_EMBRYONIC_DEVELOPMENT	0.0419329	0.0248109	0.0478198	0.0467869	0.0451936	-0.0194737	0.0497838	0.0443235	0.0408443	0.0305289	0.0463443	0.0427504	0.0278426	0.0456703	0.036248	4280.27	4871.82	4382.57	4382.57	4155.73	5863.68	4560.48	4446.32	4477.45	4302.51	4695.39	4363.29	4744.32	4425.56	4702.81
GO_GASTRULATION_WITH_MOUTH_FORMING_SECOND	0.130448	0.0042326	0.170083	0.132411	0.162709	-0.124152	0.111876	0.114614	0.0812853	0.152475	0.171495	0.106676	0.11964	0.12531	0.126562	3439.63	3965.95	2739.84	3070.46	2606.41	6811.06	3522.66	3393.67	4038.6	3017.09	2874.76	3801.39	2858.45	2760.6	2778.39
GO_FORMATION_OF_PRIMARY_GERM_LAYER	0.0320971	-0.114217	0.0892378	-0.0086265	-0.00194264	-0.14558	0.0679837	0.089031	0.020987	0.0176073	0.00219444	0.0699828	-0.0470082	0.0495904	0.0212101	5324.76	6406.31	5152.03	4760.63	5445.59	6854.06	4659.81	4381.08	4873.31	5516.75	4295.83	4628.68	5726.54	5564.94	5089.02
GO_ENDODERM_FORMATION	0.0691983	-0.0890635	0.162397	0.0188039	0.0599089	-0.0687606	0.121401	0.137078	0.0905244	0.0777727	0.0451456	0.128864	-0.00472281	0.138135	0.0613759	4993.4	5014.15	4332.16	4587.16	4424.08	8720.65	5303.26	4031.19	5085.32	4640.54	3534.52	4397.39	5149.07	4244.68	4788.8
GO_CELL_FATE_SPECIFICATION	-0.000734567	-0.158809	0.020949	-0.0655368	-0.00859598	-0.245534	0.00525704	0.0381266	-0.0140842	0.0274687	-0.0492078	-0.0207662	-0.10591	-0.0145321	-0.0301337	4621.26	3058.6	5356.63	6333.67	3574.55	0	4956.33	3951.13	4828.83	4796.21	5552.34	4627.19	6701.35	5918.54	4993.4
GO_CELL_FATE_DETERMINATION	0.0231576	-0.172669	0.00982184	-0.0642894	0.00334553	-0.193239	-0.0426329	0.0424981	-0.0193426	-0.00975446	-0.0954413	0.0138348	-0.129789	-0.0588616	-0.0363798	4834.76	2511.52	5119.42	6175.03	3952.61	0	4031.19	4601.99	4407.77	5375.91	4410.73	5979.33	2461.12	6093.49	4480.42
GO_MESODERMAL_CELL_FATE_COMMITMENT	-0.0848657	-0.30602	-0.0175008	-0.165102	-0.126863	-0.342581	0.0148385	0.0465942	-0.144795	-0.0429965	-0.175895	-0.0618564	-0.251215	-0.0903342	-0.0919172	5882.96	1098.61	5775.47	5886.66	4077.15	0	4605.7	3701.31	2641.25	6218.02	3510.8	4935.58	946.64	5432.25	2936.29
GO_ENDODERMAL_CELL_FATE_COMMITMENT	-0.115948	-0.0756122	-0.0162949	0.0929242	-0.0305425	-0.107616	-0.0449143	-0.0358897	-0.0228413	-0.0245201	0.0283662	-0.0962907	-0.124937	-0.0156909	0.00371732	3955.58	3842.9	2235.76	2188.32	4418.15	3746.53	1356.58	1243.9	1596.76	3266.17	2252.07	4249.13	6218.02	2535.25	4280.27
GO_ENDODERMAL_CELL_FATE_SPECIFICATION	-0.324477	-0.360408	-0.086656	0.159076	-0.151805	-0.382461	-0.125862	-0.0678785	-0.133213	-0.0460647	-0.0119457	-0.289719	-0.50008	-0.0862565	-0.0968837	717.578	158.638	94.8864	1722.78	4418.15	0	370.65	47.4432	1997.06	3970.4	438.85	93.4038	0	1306.17	4381.08
GO_FORMATION_OF_TRANSLATION_PREINITIATION_COMPLEX	0.082875	0.144603	0.0947394	0.117237	0.140774	0.170691	0.113224	0.0503758	0.0610809	0.0399664	0.10582	0.0658459	0.136185	0.079629	0.123345	5559.01	4729.49	5931.88	5243.96	5037.13	4021.55	5685.03	6086.07	5899.27	5304	5498.96	5857.75	5443.37	5369.98	5079.39
GO_FORMATION_OF_CYTOPLASMIC_TRANSLATION_INITIATION_COMPLEX	0.199539	0.272396	0.209771	0.246919	0.257296	0.279973	0.273446	0.214095	0.217886	0.174793	0.285214	0.182887	0.247975	0.210821	0.236421	2882.17	2111.22	3466.32	2338.06	1762.81	1209.8	1934.79	2419.6	2984.47	2803.6	1936.28	3534.52	2877.73	2856.97	3301.75
GO_MORPHOGENESIS_OF_A_POLARIZED_EPITHELIUM	0.0594699	0.0297921	0.071878	0.0861469	0.0767322	-0.0226461	0.10783	0.0618252	0.0611157	0.0748615	0.0816049	0.0530049	0.0519033	0.0896111	0.0820816	4641.28	4337.35	4756.18	4488.57	4484.12	5884.44	4297.32	5105.33	5071.23	4864.41	4749.51	4642.02	4438.16	4392.2	4691.69
GO_EYE_PHOTORECEPTOR_CELL_DIFFERENTIATION	0.0149757	-0.102411	0.00437231	-0.133723	-0.00328832	-0.207343	0.00589279	0.0656974	-0.00473606	-0.0229019	-0.0219561	0.0406348	-0.078567	-0.0201446	0.0155177	4063.81	5322.53	3906.65	4948.92	5537.51	0	3840.68	2821.39	4152.76	3558.24	4301.76	3014.87	4866.63	3817.7	5014.89
GO_NEURAL_CREST_CELL_MIGRATION	0.109347	-0.0789269	0.100979	-0.0452014	0.0106984	-0.133001	0.0773908	0.113906	0.0654014	-0.00617967	0.0323614	0.0966484	-0.0182657	0.0517627	0.0259556	3661.28	5980.07	4487.09	5801.41	5242.47	3260.24	4754.7	4123.85	4623.49	5087.54	4163.14	4269.15	6115.73	5313.64	4570.11
GO_SOMITOGENESIS	0.0328399	-0.0617223	0.0554493	-0.0560671	0.0341653	-0.213289	0.0332192	0.0436149	-0.0151391	-0.0171858	-0.0345152	0.00999204	-0.0647523	-0.000765311	-0.0111043	3962.99	6788.83	4166.11	5018.6	4247.65	0	3322.51	3954.09	4130.52	5832.55	4828.83	4431.49	5518.24	4607.92	4228.38
GO_SOMITE_SPECIFICATION	0.449908	-0.247543	0.402213	0.479548	0.438723	-0.5	0.437845	0.442558	0.447751	0.449429	0.483303	0.381761	0.314253	0.414996	0.480826	0	0	0	0	0	0	0	0	0	0	0	0	0	0	0
GO_ORGAN_INDUCTION	-0.0401347	-0.28726	0.038277	-0.103703	-0.0638914	-0.361741	-0.0452896	-0.0218774	-0.153376	-0.107486	-0.0895057	-0.0870329	-0.187036	-0.091345	-0.104786	4533.79	0	4323.26	4498.21	4873.31	0	4575.3	2121.6	3303.23	5058.63	3131.25	5144.62	6473.03	3662.02	2944.44
GO_MORPHOGENESIS_OF_A_BRANCHING_STRUCTURE	0.0296657	-0.137568	0.0640488	0.00654958	-0.0123873	-0.173541	0.0388619	0.0427412	0.00167101	-0.0110961	0.00538458	0.0249353	-0.0324019	0.0376951	0.00229571	4504.14	5577.54	4435.94	5003.77	5326.98	0	4090.49	4756.18	5134.24	5866.65	5166.86	4705.77	5346.26	4680.57	4450.77
GO_NEURON_MIGRATION	0.0488468	-0.0761942	0.0482218	-0.0044452	0.0177839	-0.127857	0.00725065	0.0445341	0.026366	0.0551084	0.00626077	0.0440446	-0.0190805	0.0371378	0.0142434	3695.38	4888.13	3888.12	5100.89	4097.17	7186.9	4950.4	4108.28	4179.45	3623.47	4646.47	3839.19	4716.15	4791.76	4129.04
GO_MEMBRANE_RAFT_ASSEMBLY	0.307179	0.0931196	0.253138	0.202747	0.0436797	0.0665432	0.182406	0.266506	0.246218	-0.0179648	0.183934	0.273869	0.145757	0.149692	0.221934	889.56	4991.91	1488.53	2474.46	2754.67	1076.37	2855.49	1767.26	1885.87	6819.96	2117.15	923.66	5398.15	2296.55	3448.53
GO_ESTABLISHMENT_OF_LYMPHOCYTE_POLARITY	0.153222	0.226927	0.0268468	0.147841	0.0430045	0.156764	0.0902942	0.215822	0.301863	0.0962664	0.129013	0.222841	0.248025	0.0972817	0.037552	4858.48	3042.3	6126.1	5043.81	6765.1	3553.79	5200.96	3817.7	2559.71	5957.09	4999.33	3673.14	3481.89	4784.35	3580.48
GO_IMMUNOLOGICAL_SYNAPSE_FORMATION	0.1343	0.180171	0.0356565	0.104601	-0.0792452	0.0747117	0.0146741	0.171239	0.246569	0.0516009	0.0518962	0.19534	0.235657	0.0460893	-0.0195829	2920.72	1340.27	2959.27	3587.89	2745.78	3558.24	3574.55	3128.29	2874.76	3203.9	3853.28	2558.97	1997.06	3620.51	3619.03
GO_MYELOID_DENDRITIC_CELL_ACTIVATION	0.137053	0.139836	-0.0107693	0.0450036	-0.0306151	0.192413	-0.00210754	0.0776083	0.178021	-0.0070553	0.00897967	0.155488	0.1578	0.0222439	-0.0536064	3034.88	2727.98	4895.55	2661.27	3877	3095.67	2723.54	3974.85	2140.87	4843.65	4060.84	3538.97	2429.98	3656.09	3619.03
GO_CELL_ACTIVATION	0.0905911	0.0930795	0.0475336	0.0546304	-0.00915347	0.09385	0.0434129	0.08909	0.120198	0.0240093	0.034437	0.125737	0.12895	0.057871	0.0161867	4146.83	4152.76	4536.76	4573.82	5131.28	4155.73	4768.04	4293.61	3982.26	4825.86	4859.96	3994.12	3834	4567.89	4940.02
GO_LEUKOCYTE_HOMEOSTASIS	0.0394888	0.112697	0.00263998	-0.00332817	-0.0725259	0.0518648	-0.051299	0.00663277	0.0504043	-0.0858577	-0.0416503	0.089347	0.114502	-0.0341439	-0.0659817	4481.9	3872.55	3587.89	3558.24	4175	4689.46	5764.35	4751.73	5131.28	3607.17	4415.18	4335.12	3616.06	4604.96	4677.6
GO_PLASMA_MEMBRANE_REPAIR	0.181674	-0.0135823	0.177107	0.0775603	-0.0434418	0.0223518	0.040393	0.203335	0.171752	0.00384233	0.0398449	0.151073	0.161566	0.131536	-0.0162543	1510.77	6268.43	1742.06	1295.79	3581.96	4733.94	4054.91	2327.68	2355.85	5730.25	3436.67	1805.81	1063.02	1802.84	720.544
GO_NATURAL_KILLER_CELL_DIFFERENTIATION	0.0493571	0.0692739	-0.0319899	-0.00896357	-0.0707237	-0.0170423	-0.0441029	0.0217965	0.0278155	-0.0129779	-0.0413484	0.0536814	0.0503919	-0.062595	-0.0771177	4417.41	5478.95	4229.86	2808.04	3371.43	3552.31	5186.88	3054.16	5246.18	2459.63	3876.26	4787.32	5456.71	3800.65	2815.46
GO_NEUTROPHIL_HOMEOSTASIS	0.0753514	0.0326362	0.0582259	-0.0390951	-0.0299849	0.0855381	0.0261465	0.0513856	0.0891428	-0.103629	-0.0513671	0.102848	0.128684	-0.0212069	-0.0171716	5089.77	4671.67	2968.17	2699.81	3528.59	6963.77	5734.7	3801.39	6507.13	3242.45	4357.36	4084.56	2889.59	4179.45	4920.75
GO_NEUTROPHIL_APOPTOTIC_PROCESS	0.174549	0.137291	0.164935	0.0947795	0.109121	0.324634	0.165768	0.122835	0.223044	-0.06009	0.104074	0.191951	0.269003	0.0990957	0.0984676	2016.34	5085.32	1664.96	2852.52	2028.2	398.819	3831.04	2406.26	1338.79	4407.77	1006.69	2223.9	3186.11	4154.25	2895.52
GO_B_CELL_HOMEOSTASIS	0.0616496	0.176778	0.0167447	0.0352169	-0.0547796	0.0782042	-0.039529	0.0283003	0.0816192	-0.0581679	-0.0212569	0.123079	0.137493	-0.00505243	-0.0619964	4033.41	2757.64	5419.64	3596.05	5193.55	2855.49	5017.86	4187.6	3820.66	4318.81	5037.87	4014.88	3885.15	4646.47	5592.37
GO_B_CELL_APOPTOTIC_PROCESS	0.0889262	0.158537	0.0762322	0.0958233	0.111226	0.120435	0.108845	0.0715955	0.136662	0.0657865	0.0828733	0.122716	0.149868	0.0895023	0.0982477	3545.64	2442.58	3875.52	3599.01	2664.23	2170.53	3038.59	3445.56	2892.55	3989.68	3852.54	3288.41	3197.23	4221.7	3426.29
GO_NATURAL_KILLER_CELL_PROLIFERATION	0.0174061	0.06245	-0.0208833	-0.0108713	-0.191886	0.143415	0.0980915	-0.0178657	0.0226119	-0.0903677	-0.0889688	0.0951639	0.00129896	0.00326739	-0.0466727	4281.75	1687.2	1795.43	4748.77	4438.9	2183.13	3443.34	3660.54	3968.92	2492.99	4985.24	4005.99	4126.82	2386.24	5054.92
GO_CYTOKINE_PRODUCTION	0.0807276	0.072154	0.0302064	0.0403071	-0.0311786	0.0622363	0.0306794	0.0692327	0.103752	-0.0141709	0.0136277	0.112594	0.0998586	0.0373857	0.00409157	4284.71	4421.11	4769.52	4698.36	5040.84	4486.35	4768.04	4569.37	4298.06	5101.63	4997.84	4118.66	3878.48	4762.11	5119.42
GO_NEGATIVE_REGULATION_OF_CYTOKINE_PRODUCTION	0.0746131	0.0686279	0.0211386	0.0399621	-0.0390984	0.0672337	0.0275842	0.078492	0.10747	-0.0164096	0.00353979	0.115204	0.0846184	0.0384529	-0.00188149	4659.07	4441.87	4983.76	4791.76	5142.4	4474.49	5134.24	4613.11	4518.22	5777.69	5123.87	4369.96	4510.81	5244.7	5716.16
GO_POSITIVE_REGULATION_OF_CYTOKINE_PRODUCTION	0.0713603	0.0847075	0.0262151	0.0485873	-0.0317702	0.0827488	0.0280335	0.0598724	0.0965572	-0.0100695	0.0113398	0.11278	0.112043	0.0368072	-0.00361334	4394.43	4327.71	4822.16	4759.15	5073.46	4361.81	4785.83	4551.58	4438.9	4922.97	5071.23	4296.57	3639.04	4604.96	4859.96
GO_SEROTONIN_SECRETION	0.16924	-0.0205626	0.00245345	0.0329337	-0.00699273	0.192704	-0.0781827	0.222225	0.212315	-0.0712779	-0.0356509	0.190098	0.153321	0.00651323	-0.0601694	416.611	3033.4	1592.31	1825.08	3574.55	1768.74	987.412	1183.11	1633.83	4305.47	2501.15	2010.41	1479.63	1936.28	1159.39
GO_HISTAMINE_SECRETION	0.159682	0.169571	0.0980109	0.131593	0.0236877	0.130542	0.113711	0.0723421	0.158426	-0.019794	0.099404	0.199921	0.185671	0.0749341	0.101391	4630.16	2121.6	4905.92	5070.49	3998.57	3023.02	4063.81	3559.72	4738.39	6050.49	6419.66	3202.42	2910.34	6166.13	4897.03
GO_MESONEPHROS_DEVELOPMENT	0.0109669	-0.139126	0.0349537	0.0169955	-0.0266734	-0.253315	0.0406533	0.0469175	0.00213127	-0.0247126	0.0312228	-0.00697152	-0.10187	-0.00435399	0.0309728	5595.33	5980.81	5316.6	5470.79	5282.5	0	4800.66	4775.45	5528.62	5298.81	4750.25	5788.07	6701.35	5199.48	5482.65
GO_BLASTOCYST_DEVELOPMENT	0.0275776	0.0870603	0.0264884	0.0595685	0.0602689	0.0332495	0.0468271	0.00186457	0.0218872	0.0379571	0.050642	0.0254698	0.0565734	0.0264167	0.0357027	4184.64	4163.14	4744.32	4825.86	4352.17	4031.93	5218.01	5428.54	4838.47	4499.69	5083.09	4462.63	4699.1	5329.21	5299.55
GO_BLASTOCYST_FORMATION	0.0939075	0.149452	0.0645658	0.105794	0.110568	0.0867425	0.109839	0.0704192	0.0810824	0.0512437	0.0763058	0.0826286	0.0922481	0.0461579	0.0653168	5412.97	4292.13	6207.65	5802.9	4382.57	4220.96	4751.73	5573.09	5006.74	5650.19	5404.08	5576.06	4726.53	5332.91	5445.59
GO_INNER_CELL_MASS_CELL_DIFFERENTIATION	-0.0631892	-0.0543192	-0.0996084	0.0013385	-0.120525	-0.287078	-0.0757951	-0.0715998	-0.122982	-0.185532	-0.0215559	-0.130354	-0.162898	-0.218176	-0.0688029	4021.55	1972.6	3086.77	5292.88	3838.45	0	2904.41	3326.95	3457.42	1730.19	4257.29	2702.78	2427.02	1268.36	3599.75
GO_TROPHECTODERMAL_CELL_DIFFERENTIATION	0.182955	0.250871	0.161353	0.206988	0.191326	0.202854	0.241318	0.171482	0.191262	0.118684	0.169971	0.211561	0.203638	0.130812	0.144683	3200.19	2653.11	4107.54	3927.41	4011.92	2897.74	2516.71	4181.67	4445.58	5648.71	4642.76	3379.59	3828.07	4639.06	4647.21
GO_BLASTOCYST_GROWTH	-0.0622468	0.0521064	-0.0188291	0.0298729	0.0206595	-0.033595	-0.0139165	-0.102902	-0.049029	-0.0440647	0.0333926	-0.0586565	0.02928	-0.0403944	-0.00379499	3518.21	3845.86	4299.54	3656.09	2845.11	3123.84	4123.11	4102.35	5083.84	3279.51	2526.35	3052.67	3921.48	3678.33	4249.13
GO_INNER_CELL_MASS_CELL_PROLIFERATION	-0.108208	-0.0149328	-0.0452783	0.0218095	-0.0164121	-0.109981	-0.0529279	-0.150175	-0.0914694	-0.0633296	0.0371089	-0.106969	0.0042313	-0.0516552	-0.0410403	4607.92	3491.52	3504.87	3705.76	2015.59	3965.95	4094.94	5396.66	3985.97	3171.28	2624.94	4283.97	3465.58	3254.31	4203.17
GO_RELEASE_OF_CYTOCHROME_C_FROM_MITOCHONDRIA	0.0212928	0.0282979	0.028906	0.0739709	0.0750317	0.102742	0.120767	0.068045	0.0685245	0.0658581	0.0693999	0.057214	0.0540965	0.0631766	0.0553996	4993.4	4985.98	4811.78	3630.15	4189.09	3595.3	3641.27	4733.2	4425.56	4242.46	4051.95	4270.63	4252.1	4980.05	4926.68
GO_EPITHELIAL_TO_MESENCHYMAL_TRANSITION	0.0613778	-0.0671528	0.0976687	0.0130785	0.000260703	-0.118491	0.0486504	0.0590292	0.0215943	0.0105999	0.0100914	0.0473461	-0.0182173	0.0598797	-0.00583428	4234.31	5218.01	3689.45	4235.05	4612.37	7688.76	4719.86	4101.61	4741.35	5228.39	4789.54	4631.64	5277.31	4367	4492.28
GO_NEURAL_PLATE_MORPHOGENESIS	-0.135548	-0.243447	-0.193323	-0.168731	-0.0138445	-0.197838	-0.101366	-0.122882	-0.156425	-0.0948937	-0.18755	-0.221072	-0.254655	-0.155346	-0.220213	1870.3	1420.33	1478.15	2968.17	166.051	5268.42	324.689	1489.27	1419.59	1080.82	1080.07	2005.96	1703.51	395.854	1641.98
GO_NEURAL_PLATE_DEVELOPMENT	-0.0423913	-0.108938	-0.0633671	-0.0504527	0.0460909	-0.168429	-0.0557738	-0.0431791	-0.0591194	-0.0248753	-0.098913	-0.0970061	-0.13809	-0.0583201	-0.0800838	3820.66	2840.66	2521.9	2108.26	461.089	2716.12	1399.57	1782.09	2283.2	1490.01	1025.96	3095.67	2226.87	791.708	3283.96
GO_NEURAL_TUBE_FORMATION	0.0624835	-0.000811819	0.0947835	0.0518549	0.0653121	-0.0754443	0.0836557	0.0553216	0.0501417	0.0696144	0.0632122	0.0544412	0.0293242	0.0915893	0.0644592	4237.27	4246.17	4466.33	5142.4	3940.01	7818.49	4127.56	4771.75	4857.74	3894.79	4732.46	4630.16	4698.36	4060.1	4644.24
GO_NEURAL_FOLD_FORMATION	0.389359	0.400892	0.421667	0.389066	0.359262	0.299467	0.384618	0.37788	0.37186	0.333613	0.398335	0.406219	0.417193	0.386563	0.372952	1661.99	929.59	446.263	124.538	1278	3174.25	332.102	1816.18	1086.75	343.963	947.381	210.529	1464.81	498.154	2232.8
GO_PROTEIN_INSERTION_INTO_MITOCHONDRIAL_MEMBRANE_INVOLVED_IN_APOPTOTIC_SIGNALING_PATHWAY	-0.0124123	0.0643173	0.0524751	0.0541732	0.0527871	-0.0311433	0.0664902	0.0208446	0.0297738	0.0597312	0.0630886	0.0233985	0.0414171	0.0390923	0.0627711	3974.85	2541.18	3125.32	2683.51	3644.23	5700.6	3157.94	3986.71	3355.12	3519.69	3426.29	3116.43	3737.63	3656.09	3249.86
GO_PHAGOLYSOSOME_ASSEMBLY	-0.101576	-0.122117	-0.157421	-0.0960081	-0.194469	-0.00743947	-0.103037	-0.0624196	-0.0619835	-0.0793047	-0.149811	-0.0494668	-0.0639387	-0.115495	-0.174713	4911.85	4544.17	3028.95	4084.56	4321.78	4333.64	2517.45	4108.28	2392.92	4084.56	4806.59	2701.3	1709.44	3398.12	4026.74
GO_NK_T_CELL_DIFFERENTIATION	0.141276	0.265292	0.098422	0.0920961	0.137039	0.075288	0.0846398	0.10605	0.161966	0.0871062	0.146608	0.176787	0.226184	0.0787593	0.0614374	1411.44	836.186	1627.89	1129.74	2253.55	4164.62	2123.08	2016.34	2136.43	4266.92	1157.91	1997.06	1672.37	2674.61	1850.28
GO_NK_T_CELL_PROLIFERATION	0.0661898	0.12528	0.0891145	0.045796	-0.120884	0.065657	0.105725	0.0373508	0.0769262	-0.00567455	-0.0134404	0.154292	0.0807092	0.0330616	0.0483269	2286.91	1934.79	2891.07	3633.85	3970.4	2271.34	5444.85	3032.66	3354.38	3442.6	3952.61	2060.81	2791.74	4174.26	4438.9
GO_COMPLEMENT_ACTIVATION_LECTIN_PATHWAY	0.349868	0.257591	0.219035	0.147934	0.153588	0.31277	0.253017	0.318264	0.341018	0.354223	0.141462	0.282424	0.290035	0.268639	0.218995	229.803	2107.52	1869.56	1817.67	2533.76	1964.44	1091.93	871.028	210.529	1078.59	2002.99	529.288	901.421	1793.95	1474.45
GO_RECEPTOR_RECYCLING	0.0107308	-0.0139723	0.00251394	0.0283518	0.00654507	-0.0102394	0.0331202	0.0297075	0.0131247	0.0151485	-0.00355485	-0.00055083	-0.00768814	0.0369277	-0.00881189	4843.65	5734.7	3954.09	4260.99	3954.09	5260.26	4650.92	4175	4920.75	5026.01	4462.63	4690.95	4742.84	4744.32	5931.88
GO_ENDOTHELIAL_CELL_DEVELOPMENT	0.156692	-0.00231107	0.176239	0.0940725	0.0576909	-0.0378775	0.123215	0.181199	0.143973	0.0689696	0.0870949	0.175282	0.0787348	0.137006	0.0656174	3638.3	5605.71	3071.95	3498.94	4899.99	6708.77	3832.52	3073.43	3707.98	4335.12	4111.25	3292.85	3933.34	3564.17	4249.13
GO_ENDOTHELIAL_CELL_MORPHOGENESIS	0.233781	-0.0584386	0.304547	-0.026314	0.159377	-0.207474	0.219581	0.24409	0.153786	0.150301	0.029859	0.241617	0.107095	0.226705	0.131204	1529.3	2544.14	2874.02	5115.71	4234.31	0	3039.33	2642.73	3441.11	4587.16	5703.56	1965.93	3725.03	3280.25	1381.04
GO_SELENIUM_COMPOUND_METABOLIC_PROCESS	0.0833	0.00864296	0.159315	0.0434545	0.121281	0.11393	0.0922759	0.0956852	0.0941404	0.0301372	-0.0474231	0.0981356	0.186829	0.115555	0.139899	2487.8	65.2344	2483.36	3107.53	2149.77	797.639	23.7216	2851.04	2785.81	2447.77	1273.55	2529.32	3727.26	195.703	3343.26
GO_PLACENTA_DEVELOPMENT	0.0307272	-0.0139368	0.0620318	0.0504396	0.0447329	-0.0178309	0.0770544	0.0533087	0.0478233	0.0180148	0.0584344	0.0606676	0.0298239	0.0653032	0.0452597	3812.51	4395.91	3713.91	4063.81	3430.74	5147.59	3938.53	4470.78	4552.32	4669.45	4187.6	3619.03	3991.16	4249.87	3694.64
GO_EMBRYONIC_PLACENTA_DEVELOPMENT	0.0215401	-0.00583301	0.0406272	0.0547122	0.0396648	-0.0265731	0.0516125	0.0543984	0.046367	-0.00288284	0.0493109	0.0416267	0.0181921	0.0563133	0.0401442	3834	3927.41	4265.44	4637.57	4026.74	5624.98	4455.21	4305.47	4609.4	5055.67	4406.29	4089.01	4336.6	4258.03	3770.25
GO_MATERNAL_PLACENTA_DEVELOPMENT	0.0854853	-0.0122058	0.184214	0.0844237	0.137517	0.0549388	0.172419	0.121496	0.086268	0.0660135	0.137425	0.168306	0.0856958	0.136847	0.0911486	3604.2	4650.92	1899.21	3965.95	2023.75	4529.34	2557.49	4320.3	4507.1	2902.93	2520.42	2384.02	4352.91	3764.32	4705.77
GO_TISSUE_HOMEOSTASIS	0.109037	0.018142	0.108283	0.0433671	0.011938	-0.0374624	0.0869973	0.120098	0.11861	0.0514907	0.0665481	0.139057	0.0669052	0.0882413	0.063704	4157.95	5255.08	3738.38	4777.68	4679.09	6705.06	3783.6	3845.12	3561.95	4239.49	4386.27	3917.77	4388.5	4030.45	3954.84
GO_RETINA_HOMEOSTASIS	0.0744321	0.0911602	0.101797	-0.00458535	0.0102069	-0.0508416	0.0716754	0.133129	0.104978	0.0841376	0.102728	0.145825	0.0940684	0.110288	0.189569	4720.6	4778.42	3598.27	5500.45	4679.09	6827.37	4941.51	4692.43	4268.41	4180.93	4074.18	4978.57	5740.63	4121.63	3565.65
GO_CELL_KILLING	0.0962559	0.0951328	-0.00286741	0.0613983	-0.0679072	0.0997724	0.00785957	0.0729353	0.135896	-0.0286225	0.032718	0.122267	0.12955	0.011851	-0.00279743	4143.13	4484.12	5921.5	5023.05	5070.49	3852.54	5812.53	4266.18	3766.55	5154.26	4757.66	3644.97	3748.75	5388.51	4771.01
GO_LEUKOCYTE_MEDIATED_CYTOTOXICITY	0.0864709	0.114013	-0.0246776	0.050932	-0.0802281	0.0856482	-0.0235755	0.0513631	0.119848	-0.0419214	0.0186339	0.11212	0.0988875	-0.00783661	-0.0239794	4326.23	4306.95	6476	5460.42	4974.12	4265.44	5724.32	4809.55	4031.19	5080.87	5123.87	3879.96	4323.26	5522.69	4585.68
GO_REGULATION_OF_LEUKOCYTE_MEDIATED_CYTOTOXICITY	0.0951517	0.124467	-0.0211491	0.0474706	-0.0943331	0.0663843	-0.0372811	0.0531459	0.124731	-0.0503876	0.00734262	0.128097	0.107319	-0.00993384	-0.035983	3988.19	3891.08	5120.16	5302.52	5000.81	4595.32	6026.77	4645.73	3950.39	5091.99	4642.02	3294.34	3692.42	5066.04	4240.24
GO_NEGATIVE_REGULATION_OF_LEUKOCYTE_MEDIATED_CYTOTOXICITY	0.247272	0.248825	0.100592	0.170285	0.0153188	0.210818	0.0357783	0.190128	0.241418	0.0256474	0.0894917	0.260664	0.24754	0.120689	0.0782549	2301	1617.52	3361.05	3733.19	3270.62	1712.4	5734.7	3061.57	2578.24	5315.12	3512.28	1497.43	2372.16	4576.79	4229.86
GO_T_CELL_MEDIATED_CYTOTOXICITY	0.108021	0.148664	0.0209469	0.0802757	-0.0357572	0.0967109	-0.0241115	0.101017	0.141446	-0.0561216	0.0134243	0.127403	0.0933732	0.00163396	0.00643637	3332.88	4381.08	5257.3	4475.97	5257.3	4360.33	5930.4	2843.63	2664.23	4762.11	5574.58	3024.5	4756.18	5759.9	5092.73
GO_REGULATION_OF_T_CELL_MEDIATED_CYTOTOXICITY	0.113876	0.1663	0.019719	0.0848162	-0.0265576	0.118427	-0.0236185	0.127739	0.153202	-0.0374011	0.0047979	0.144381	0.102578	0.000196426	0.0126477	2688.7	3693.16	4769.52	4587.16	4973.38	3962.99	5180.2	2900.71	2355.85	5005.26	5595.33	2609.38	3945.2	6646.5	5633.88
GO_NEGATIVE_REGULATION_OF_T_CELL_MEDIATED_CYTOTOXICITY	0.207001	0.29842	0.0217791	0.0942828	0.0120817	0.123495	-0.141637	0.138347	0.207587	-0.0490596	0.0072597	0.234308	0.240156	0.0381101	-0.0285592	975.551	1338.05	1962.96	3994.12	3753.94	3680.55	1011.13	2223.9	1822.12	5001.55	2103.81	1282.45	1982.24	3994.87	3525.62
GO_POSITIVE_REGULATION_OF_T_CELL_MEDIATED_CYTOTOXICITY	0.0983193	0.177042	0.0662144	0.159924	0.0075238	0.138223	0.0494821	0.136908	0.15865	0.0056141	0.0796673	0.143172	0.131304	0.0261908	0.0729433	3109.75	3647.2	3522.66	3508.57	4845.88	3303.97	5825.14	3730.96	2969.65	5355.15	3336.59	3431.48	2696.85	5997.12	4692.43
GO_REGULATION_OF_RECEPTOR_RECYCLING	0.0101882	-0.0269474	0.00518989	0.0262526	-0.0290613	-0.00527411	0.041117	0.0398663	0.0177088	0.00214965	-0.0179235	0.0137548	-0.00366556	0.0317099	-0.0181088	4410.73	4321.78	4157.21	3103.08	4361.81	4183.9	3928.89	3577.51	4759.15	4083.08	4341.05	4075.67	3764.32	4200.21	4647.95
GO_POSITIVE_REGULATION_OF_RECEPTOR_RECYCLING	0.105776	0.0712658	0.0998987	0.0435857	0.00151261	0.0712791	0.0879445	0.11707	0.0914494	0.0800816	0.0288595	0.0941082	0.0891106	0.0924556	0.0536876	3779.89	4103.84	3903.69	4689.46	4945.95	4331.42	3114.94	2781.36	4089.75	4149.8	4935.58	2770.98	2957.05	2719.09	2962.98
GO_B_1_B_CELL_DIFFERENTIATION	0.0275092	0.150711	-0.0582747	0.0568363	-0.210065	-0.00225747	-0.0768539	0.0271895	0.0811491	-0.0630094	-0.131293	0.102945	0.136367	-0.0136048	-0.0452693	4122.37	2765.79	4009.69	4880.72	2142.36	4429.27	5845.15	4390.72	3620.51	2604.93	3123.84	3096.41	2392.18	1902.18	6077.18
GO_ENDOTHELIAL_CELL_PROLIFERATION	0.13141	-0.0419107	0.145486	0.038946	0.0206237	-0.0123256	0.078402	0.118432	0.0975027	0.055079	0.0186537	0.144341	0.0471976	0.0819325	0.0211915	4074.18	7091.28	3860.69	4962.26	5200.96	6390.01	4754.7	4873.31	4788.8	5046.77	5665.01	4303.99	5306.23	5067.53	5162.41
GO_NEGATIVE_REGULATION_OF_ENDOTHELIAL_CELL_PROLIFERATION	0.137424	-0.108124	0.12737	-0.00511072	-0.10475	-0.052226	-0.00657236	0.0903237	0.0506242	-0.0341357	-0.0520082	0.149703	-0.00272305	0.00741831	-0.0444848	4272.11	5818.46	3861.43	3398.86	4548.62	6769.55	4915.56	4724.3	5071.23	4621.26	4701.32	4000.05	4324	5765.09	5921.5
GO_POSITIVE_REGULATION_OF_ENDOTHELIAL_CELL_PROLIFERATION	0.125814	-0.0371539	0.142766	0.0327918	0.0369455	0.00373058	0.0705819	0.117692	0.0981809	0.0673734	0.018994	0.12864	0.0462368	0.0884379	0.0151313	4507.1	6215.06	3945.2	4760.63	4892.58	6281.78	5321.05	5420.39	4725.05	4762.11	4776.94	4541.2	4418.15	4928.16	4117.18
GO_POSTSYNAPTIC_MEMBRANE_ORGANIZATION	-0.00103759	-0.0858426	0.0660392	0.0137811	-0.0248097	-0.00371315	0.0085039	0.0294311	-0.0113488	0.0352164	0.00431045	-0.0050617	-0.0268572	0.0156377	0.00393483	3643.49	3106.79	3577.51	3298.78	3670.92	4806.59	3474.47	3919.99	4197.24	3725.77	3471.51	3328.44	3624.96	3260.98	3464.09
GO_VASCULATURE_DEVELOPMENT	0.112689	-0.0450894	0.121482	0.0251992	0.00618244	-0.0814301	0.0798184	0.110754	0.0810916	0.0311483	0.0260521	0.120513	0.0350477	0.0909879	0.0227152	4321.78	6130.55	4154.25	5216.53	5133.5	8051.26	4648.69	4358.1	4922.23	5046.03	4936.32	4362.55	5219.49	4667.22	5000.07
GO_LYMPH_VESSEL_DEVELOPMENT	0.0526459	-0.226796	0.0428537	-0.129638	-0.115983	-0.206659	-0.0518784	0.0792508	0.0187769	-0.0563089	-0.0996282	0.0197008	-0.11432	-0.0245751	-0.0859075	4826.6	2880.69	3635.34	4769.52	4488.57	0	5983.03	3719.84	3840.68	4296.57	5046.77	4575.3	5487.84	5299.55	5277.31
GO_LYMPHANGIOGENESIS	-0.0810478	-0.316688	-0.0568727	-0.171458	-0.207154	-0.288062	-0.181493	-0.0222493	-0.100192	-0.160123	-0.237439	-0.0992457	-0.223713	-0.166707	-0.200944	3977.07	1236.49	1808.03	3743.57	3891.82	0	4281.01	3344	2782.84	2272.08	2959.27	3238.74	5012.67	2988.92	3564.91
GO_REGULATION_OF_CELL_MATRIX_ADHESION	0.14714	0.0245998	0.15007	0.0793453	0.0578716	-0.0256998	0.13666	0.138802	0.112914	0.0716379	0.090364	0.140306	0.0859696	0.133511	0.0941086	3590.12	5297.33	3160.16	4383.31	4647.95	7407.07	3925.92	3721.33	4249.13	3736.89	4637.57	3570.1	4298.06	3713.17	4223.19
GO_NEGATIVE_REGULATION_OF_CELL_MATRIX_ADHESION	0.130696	-0.00724008	0.169976	0.061472	0.069081	-0.0119438	0.129941	0.113971	0.087693	0.0887367	0.0600309	0.146057	0.063731	0.135202	0.0855685	4326.97	4973.38	3633.85	4364.03	4432.23	6335.15	3962.99	4546.39	5183.17	4192.79	5378.87	4225.41	4701.32	4741.35	4109.03
GO_POSITIVE_REGULATION_OF_CELL_MATRIX_ADHESION	0.16996	0.0532463	0.145724	0.0833291	0.0582187	-0.0219933	0.139789	0.162711	0.154086	0.0640748	0.101978	0.156552	0.100461	0.148727	0.0858055	3322.51	5092.73	3203.9	4713.19	5086.8	6693.94	4216.51	3193.52	3380.33	3074.91	4649.43	3482.63	3838.45	2937.03	5407.04
GO_BLOOD_VESSEL_MATURATION	0.155975	-0.118086	0.0871103	-0.210482	-0.252118	-0.0757994	-0.0484512	0.138809	0.0656275	-0.0342526	-0.257164	0.115048	-0.0461031	0.0170264	-0.283503	2576.02	3883.67	2696.11	4769.52	2609.38	7275.86	4124.59	3723.55	3740.6	2584.91	2014.11	3085.29	2361.78	2756.15	2825.09
GO_POSITIVE_REGULATION_OF_NEUROTRANSMITTER_SECRETION	-0.0436924	-0.0983395	-0.0776494	-0.0170252	0.0771696	-0.0338104	-0.0563063	-0.0200304	-0.0233488	0.068647	-0.0034117	-0.0366091	-0.0998321	0.0122208	-0.0636494	6951.91	7241.02	4942.25	5450.04	6367.77	2599.74	5199.48	6968.22	5748.78	5037.87	5103.85	6660.58	5619.05	6000.08	3262.46
GO_SYNAPTIC_TRANSMISSION_DOPAMINERGIC	-0.0683205	-0.125486	-0.071459	-0.0657151	0.068847	-0.00416467	-0.0670078	-0.0465776	-0.0590583	0.0115411	-0.0110347	-0.0221161	-0.0588051	-0.0669745	-0.0831401	2766.53	6083.85	5112.75	5803.64	1570.07	5822.91	3833.26	4567.89	5596.07	4913.34	5384.06	2256.52	4451.51	4887.39	6024.55
GO_STARTLE_RESPONSE	-0.00669971	-0.126031	-0.0243604	0.0294851	0.0299328	-0.110042	-0.0841461	-0.0436361	-0.0510633	0.0694436	-0.00634794	-0.0263032	-0.0496083	-0.064031	-0.0787656	4750.25	3730.96	5048.99	5144.62	4166.11	5268.42	4530.08	5432.25	3945.2	4673.9	4914.82	4877.01	6137.96	3971.14	6322.55
GO_SUCKLING_BEHAVIOR	0.197249	0.132929	0.194863	0.0216895	0.175474	-0.0428594	0.0793188	0.076978	0.111154	0.130497	0.118964	0.180042	0.151963	0.0735524	0.0680944	4213.55	2981.51	3002.26	5147.59	4496.73	2315.82	3088.26	4662.78	3424.81	3232.07	4035.64	3221.69	1423.3	3157.94	5070.49
GO_BLOOD_VESSEL_REMODELING	0.0528537	-0.0988905	0.0507806	-0.00820085	0.00669107	-0.0398547	0.0187979	0.0946557	0.0362576	-0.020179	-0.0180945	0.067717	-0.045302	0.0201904	0.00625357	6371.47	5930.4	3299.53	4691.69	3747.27	6763.62	3342.52	5089.02	4593.84	4991.91	4283.23	4464.11	6146.86	5225.42	3685.74
GO_RESPONSE_TO_AMPHETAMINE	-0.0872267	-0.0844356	-0.15844	-0.0828844	-0.0639156	-0.105902	-0.1276	-0.0951244	-0.0594844	-0.158813	-0.0688267	-0.0257778	-0.0731244	-0.127942	-0.103222	4492.28	3949.65	4572.34	5045.29	5829.58	4636.09	4646.47	4614.59	4569.37	3839.93	5227.65	4097.17	4006.73	5318.83	6071.25
GO_NERVOUS_SYSTEM_PROCESS_INVOLVED_IN_REGULATION_OF_SYSTEMIC_ARTERIAL_BLOOD_PRESSURE	0.409069	0.35588	0.346664	0.400999	0.368638	0.125143	0.327487	0.394234	0.410321	0.357185	0.418018	0.413704	0.346877	0.411493	0.370689	124.538	306.898	246.112	1157.91	2037.09	1307.65	363.237	200.151	155.673	710.165	724.991	809.5	91.9212	606.383	591.557
GO_RENAL_SYSTEM_PROCESS_INVOLVED_IN_REGULATION_OF_BLOOD_VOLUME	0.209329	-0.0474814	0.180683	0.0936259	0.0140299	-0.142231	0.191964	0.122867	0.124706	0.0899042	0.0430046	0.168425	0.0118892	0.126536	0.0424361	2756.15	4093.46	1080.82	4985.98	6142.41	7156.51	2075.64	2730.95	4450.77	7940.81	5000.81	3885.89	3562.69	2963.72	3558.24
GO_REGULATION_OF_SYSTEMIC_ARTERIAL_BLOOD_PRESSURE_BY_HORMONE	0.111518	-0.144696	0.0980773	-0.0746481	-0.110272	-0.0706309	0.0204122	0.0636998	0.0624324	-0.0483133	-0.108019	0.0911883	0.00365713	-0.000882176	-0.0247325	2938.51	4753.22	3021.54	5187.62	4985.98	8401.89	5331.43	3792.49	3669.43	7125.38	3401.08	2364.75	4793.25	5914.09	3642.75
GO_REGULATION_OF_SYSTEMIC_ARTERIAL_BLOOD_PRESSURE_BY_CIRCULATORY_RENIN_ANGIOTENSIN	0.0986968	-0.16176	0.0524224	-0.148425	-0.160945	-0.154997	-0.067157	-0.00564439	0.0357371	-0.171906	-0.170419	0.0446274	0.0334506	-0.101535	-0.0432603	2316.56	3648.68	4825.12	4584.94	3858.47	4200.95	4084.56	4625.71	3206.12	4825.86	3160.9	3272.84	2831.02	5475.24	2610.86
GO_REGULATION_OF_SYSTEMIC_ARTERIAL_BLOOD_PRESSURE_BY_VASOPRESSIN	0.0137025	-0.339565	0.10902	-0.50004	-0.50004	-0.1407	-0.101031	-0.0886865	-0.0865692	0.0355944	-0.367889	0.0293624	-0.416627	-0.20346	-0.238894	1441.09	2977.8	3719.84	0	0	6667.99	62.2692	4178.71	1578.97	370.65	2452.22	842.117	1547.83	3450.01	1965.19
GO_REGULATION_OF_SYSTEMIC_ARTERIAL_BLOOD_PRESSURE_BY_NOREPINEPHRINE_EPINEPHRINE	0.397057	0.364909	0.35255	0.28924	0.122719	0.198309	0.228326	0.368425	0.291077	0.114569	0.28876	0.401079	0.305966	0.257464	0.29715	975.551	20.7564	1743.54	2556	902.903	191.255	4765.08	2123.08	2760.6	959.242	2699.81	587.11	1544.87	2447.77	787.261
GO_RENIN_SECRETION_INTO_BLOOD_STREAM	-0.0964309	-0.158996	-0.00331602	-0.248302	-0.361446	-0.50008	-0.196045	-0.344613	-0.199481	-0.268518	-0.302078	-0.0915302	-0.132681	-0.260447	-0.214503	3899.24	2127.53	4468.56	340.998	2255.03	0	1021.51	260.938	1328.41	118.608	1116.4	404.75	1872.52	736.852	234.251
GO_REGULATION_OF_ANGIOTENSIN_LEVELS_IN_BLOOD	0.182302	-0.162868	0.0762929	-0.105536	-0.0749112	-0.00698243	-0.0118696	0.139677	0.13656	-0.130405	-0.113894	0.102978	0.104656	-0.0333592	0.0301734	2524.87	4213.55	5415.94	4585.68	7755.48	5107.56	5346.26	3528.59	1707.96	8149.85	3401.08	4007.47	1515.22	5914.09	2953.34
GO_MORPHOGENESIS_OF_AN_EPITHELIUM	0.0597036	-0.0405783	0.0766483	0.0446328	0.0310227	-0.100341	0.0747738	0.0662195	0.0435146	0.0325834	0.0410376	0.059101	0.0108293	0.065414	0.045211	4624.23	5476.72	4416.67	4942.99	4676.12	8115.75	4395.91	4655.36	4747.29	5178.72	4941.51	4723.56	5086.8	4338.09	4702.81
GO_MORPHOGENESIS_OF_AN_EPITHELIAL_SHEET	0.107859	-0.000306884	0.130298	0.0717477	0.0386387	-0.0471119	0.0920577	0.10866	0.0694154	0.0651223	0.0378416	0.113068	0.0228624	0.0824125	0.0516244	4301.02	4091.98	4198.72	4802.14	4186.86	7705.07	4287.68	4243.2	4809.55	5061.6	5503.41	4481.9	4781.39	4504.14	4280.27
GO_REGULATION_OF_BLOOD_VOLUME_BY_RENIN_ANGIOTENSIN	0.456299	0.487777	0.461652	0.486818	0.485699	0.499041	0.487697	0.489295	0.494408	0.485779	0.467324	0.487377	0.486818	0.458456	0.376009	0	0	0	0	0	0	0	0	0	0	0	0	0	0	0
GO_RESPONSE_TO_DIETARY_EXCESS	-0.0359665	-0.0254121	-0.0290541	-0.0256568	-0.0506477	-0.0170128	0.043053	-0.0222829	-0.0566802	-0.0698979	-0.0444223	0.000430554	-0.0594988	0.0551415	-0.0114085	5776.21	6206.16	5651.67	5807.34	5774.73	6604.98	3260.24	6379.63	5359.6	4797.69	5538.99	6161.69	6462.65	5232.1	4560.48
GO_REDUCTION_OF_FOOD_INTAKE_IN_RESPONSE_TO_DIETARY_EXCESS	-0.151566	-0.0687919	0.0415868	0.0942793	-0.0103468	-0.135547	-0.0910035	-0.0288431	-0.13291	-0.191635	-0.169903	-0.0433445	0.0217322	-0.0650767	-0.0507351	2721.31	2495.96	5208.37	5781.4	5423.35	6763.62	7590.17	7567.93	4833.28	1633.83	3768.77	5509.34	3582.7	5372.94	3859.95
GO_DIET_INDUCED_THERMOGENESIS	-0.0356232	-0.0311998	-0.0350103	-0.0567014	-0.146539	-0.130151	-0.037604	-0.0501816	-0.0587621	-0.0839262	0.00686173	-0.0427381	-0.0892735	0.0489203	0.00592018	5146.1	4938.54	5408.52	5103.11	6731	7976.39	1497.43	6047.53	2215	4797.69	5298.81	6609.43	6462.65	5398.15	3414.43
GO_REGULATION_OF_THE_FORCE_OF_HEART_CONTRACTION	0.110285	0.00760004	0.109934	0.127503	0.00887337	-0.0158921	0.0978286	0.0980439	0.124618	0.0867745	0.0850644	0.102565	0.0898994	0.052376	0.051644	3911.1	5592.37	4025.26	3659.06	4499.69	6031.22	2292.1	2862.9	1390.68	2314.34	4149.8	4521.93	4252.1	2572.31	3780.63
GO_REGULATION_OF_HEART_RATE	0.00825027	-0.152193	0.023222	-0.0584482	0.0141369	-0.162097	0.00296301	0.0191336	-0.0237306	-0.00343377	-0.050895	0.0222502	-0.0825852	-0.00236511	-0.00900711	3411.46	4428.53	3595.3	5300.3	4418.15	0	4086.05	4194.28	4467.07	4043.05	4569.37	3856.24	5730.25	3961.51	4186.86
GO_REGULATION_OF_SODIUM_ION_TRANSPORT	0.0904486	-0.00123021	0.0808491	0.0807882	0.0266427	-0.0836364	0.0917799	0.0790202	0.0557368	0.0378705	0.0626545	0.0705216	0.0234735	0.0836944	0.0736239	3796.94	4954.85	3523.4	3972.63	4663.52	6842.2	3258.01	4653.14	4315.85	4094.94	3938.53	4480.42	4175	3556.76	3096.41
GO_G_PROTEIN_COUPLED_RECEPTOR_INTERNALIZATION	0.117996	0.0302658	0.0784073	0.0935252	0.0924261	0.134173	0.0826938	0.0727818	0.0728317	0.176878	0.0735711	0.0832234	0.0534173	0.0970823	-0.0167466	3260.98	6365.54	2875.5	5275.09	4298.8	1427.74	4393.69	4733.94	5541.22	3152.75	4784.35	4331.42	5406.3	4613.85	4607.92
GO_REGULATION_OF_L_GLUTAMATE_IMPORT_ACROSS_PLASMA_MEMBRANE	0.250995	0.278582	0.261944	0.233813	0.223823	0.206705	0.255039	0.219492	0.228091	0.28229	0.249189	0.260873	0.258491	0.307224	0.302925	2010.41	1912.55	2556	3149.04	1994.1	2996.33	3106.05	3922.96	3278.03	1725.75	2213.52	2305.44	1845.84	1098.61	1427.74
GO_SPROUTING_ANGIOGENESIS	0.0875093	-0.090576	0.0916478	-0.0282463	-0.0181194	-0.138851	0.0190568	0.0794013	0.0449168	-0.00327407	-0.0268739	0.0882919	-0.0199225	0.0285602	-0.0290828	4384.05	7080.9	4428.53	5811.79	5313.64	0	5604.23	5227.65	5564.2	5060.11	5387.77	4404.8	6443.38	6010.46	5335.88
GO_CELL_MIGRATION_INVOLVED_IN_SPROUTING_ANGIOGENESIS	0.10829	-0.0916531	0.0889735	-0.0376556	-0.00565043	-0.134213	0.0176817	0.0992482	0.0374934	-0.0360147	-0.0321022	0.113373	-0.00217982	0.0150806	-0.00862396	3902.2	7086.83	3933.34	5648.71	5562.72	0	5756.94	4129.04	4808.07	5691.7	5329.95	4103.84	5979.33	6471.55	5516.75
GO_BLOOD_VESSEL_ENDOTHELIAL_CELL_PROLIFERATION_INVOLVED_IN_SPROUTING_ANGIOGENESIS	0.0753516	-0.216442	0.0928937	-0.0617386	-0.121494	-0.166982	-0.00363971	0.062915	0.0459846	-0.0624068	-0.0582612	0.0829981	-0.0744999	-0.00154576	-0.0617527	4963.74	0	2940	2719.09	2698.33	0	5361.08	5429.28	5276.57	6455.24	5079.39	5924.47	7129.82	5828.1	2916.27
GO_POSITIVE_REGULATION_OF_NEUROBLAST_PROLIFERATION	0.0587299	-0.00242342	0.111443	0.106329	0.132915	-0.075158	0.0633528	0.0754299	0.0918686	0.0747527	0.139734	0.0677624	0.0555307	0.102383	0.0624623	6811.06	6545.68	4283.23	4596.06	1568.59	7920.05	6348.49	4545.65	5751.01	4493.76	2867.35	5955.6	5844.41	4398.87	4495.24
GO_POSITIVE_REGULATION_OF_MESENCHYMAL_CELL_PROLIFERATION	-0.0103778	-0.20564	-0.00550222	-0.0842889	0.0198667	-0.191796	0.0514444	-0.0130089	-0.0803111	-0.0589511	-0.0672	-0.0341111	-0.0959644	0.00556889	-0.0605689	5676.88	2804.34	6893.35	4204.65	3021.54	0	3841.42	5275.83	4885.91	6082.37	4041.57	4897.03	6538.27	6216.54	3740.6
GO_CHONDROCYTE_DIFFERENTIATION	0.0717304	-0.0484484	0.109027	-0.000410852	0.0193422	-0.121966	0.109966	0.0706803	0.0219037	0.0458639	0.0161862	0.0607074	-0.0238076	0.0805144	0.0276487	4765.82	6038.63	4283.23	5176.5	3902.94	7596.1	3756.91	4771.01	5862.94	4920.75	5100.14	4905.92	5690.96	4309.18	4281.75
GO_CHONDROCYTE_DEVELOPMENT	-0.0845851	-0.150201	0.0109105	-0.148249	-0.134828	-0.186647	0.066404	-0.0585086	-0.13606	-0.0348887	-0.11926	-0.0754093	-0.113438	0.049472	-0.0861823	2851.04	4649.43	5166.86	4040.09	3384.78	0	4112.73	3189.07	4223.93	4185.38	4449.28	4547.13	5467.83	4883.68	3915.55
GO_EPITHELIAL_CELL_DEVELOPMENT	0.0844921	-0.0134	0.117253	0.0772849	0.0584476	-0.0675402	0.095581	0.106548	0.0846579	0.0593773	0.0803341	0.101364	0.0634774	0.103121	0.0732157	4464.11	4815.48	4004.5	4066.77	4563.44	7862.23	4094.94	4026.74	4134.97	4671.67	3838.45	4146.83	3965.95	4003.02	4164.62
GO_COLUMNAR_CUBOIDAL_EPITHELIAL_CELL_DIFFERENTIATION	-0.00409638	-0.0675504	0.0485693	0.0431603	0.0417657	-0.101758	0.0601028	0.0159172	0.00669521	0.022515	0.0584814	0.0168957	0.0155517	0.0546212	0.0384547	4695.39	4653.88	4437.42	4507.1	4216.51	7501.96	3669.43	4450.77	5031.94	4702.81	4925.2	5175.76	4284.71	4473	3610.13
GO_COLUMNAR_CUBOIDAL_EPITHELIAL_CELL_DEVELOPMENT	0.00222792	-0.0245606	0.0505225	0.054638	0.00887517	-0.057934	0.0402603	0.000369687	0.00697418	0.0119307	0.0610412	0.0206838	0.0396029	0.0617699	0.0213911	4403.32	4714.67	4536.76	3965.95	3942.23	5412.97	3745.05	4134.97	4541.2	4985.98	3369.95	3774.7	3577.51	4074.18	2922.2
GO_GLANDULAR_EPITHELIAL_CELL_DIFFERENTIATION	-0.0372304	-0.106094	0.0180547	0.041277	0.0270847	-0.137009	0.048636	-0.00933696	-0.00519699	-0.0145606	0.0484252	-0.00905403	-0.0151452	0.037516	0.0016656	3524.88	3967.44	3809.54	4564.93	5177.24	7183.2	3957.06	3447.05	5506.38	5462.64	4899.25	3372.91	3321.77	4417.41	3446.3
GO_GLANDULAR_EPITHELIAL_CELL_DEVELOPMENT	-0.00450222	-0.0606444	0.0457378	0.00882667	-0.00174667	-0.0697556	0.0184311	-0.0154133	-0.0127467	-0.00359111	0.00398222	-0.00813778	-0.0425067	0.0291067	-0.0371244	3310.65	3825.11	3015.61	3647.2	3498.19	7944.51	3851.79	2673.87	3761.36	5186.13	2238.73	3087.51	2578.24	3902.94	2104.55
GO_COLUMNAR_CUBOIDAL_EPITHELIAL_CELL_MATURATION	0.110373	0.179565	0.231287	0.205283	0.221314	0.160673	0.224207	0.148078	0.187909	0.29188	0.217334	0.206993	0.206753	0.262711	0.293894	3261.72	2811.01	2080.09	2831.77	2945.93	3878.48	2988.92	3368.47	1842.87	1177.18	2842.14	1610.1	4060.84	2756.15	1924.41
GO_EPITHELIAL_CELL_MATURATION	0.0683726	0.0722759	0.183188	0.178144	0.19713	0.0396614	0.186939	0.12525	0.138682	0.231525	0.139911	0.133427	0.150596	0.231627	0.21102	3753.94	4060.84	2819.91	3504.87	4143.87	6369.25	2751.71	3154.97	3101.6	2725.02	4329.19	4944.47	3964.47	1985.2	3525.62
GO_OPTIC_CUP_MORPHOGENESIS_INVOLVED_IN_CAMERA_TYPE_EYE_DEVELOPMENT	-0.162031	-0.212955	0.112227	-0.0621833	-0.074043	-0.38631	0.0992807	0.0189962	-0.0881883	-0.0453209	0.0424279	-0.134396	-0.0542556	-0.038432	0.0506433	2719.09	3195	366.202	1180.15	3822.14	0	2034.13	896.973	2762.08	3298.78	2779.88	1362.51	2523.39	3291.37	1949.62
GO_OSTEOBLAST_DEVELOPMENT	0.0179447	-0.0477304	0.0305787	0.0700331	0.0221027	-0.0890839	0.122954	0.0816275	0.0570593	-0.00990858	-0.000319846	0.0464377	-0.0938549	0.036849	0.051342	4589.39	5548.63	3742.08	3280.99	5607.19	6147.6	3463.35	4797.69	3474.47	5936.33	4771.01	3607.17	6478.96	4681.31	4394.43
GO_REGULATION_OF_OXIDATIVE_PHOSPHORYLATION	-0.00368686	0.00443608	0.0488642	0.0894341	0.0823901	0.0575634	0.120674	0.0463347	0.0579797	0.0625838	0.0882462	0.0110286	0.0665989	0.103282	0.0669543	2701.3	4306.95	2837.7	3808.8	3420.36	4873.31	2312.86	3857.73	3295.82	3387.74	3466.32	2902.93	2985.96	2705.74	2495.22
GO_PROTEIN_DEPALMITOYLATION	0.166517	0.196313	0.15027	0.176938	0.161601	0.0355016	0.133613	0.13768	0.147682	0.0989009	0.153467	0.171583	0.191657	0.156565	0.164528	4680.57	2618.27	4685.76	4109.77	4278.78	6527.15	3886.64	4359.59	4326.97	5157.22	4427.78	4747.29	4094.94	5035.65	4024.52
GO_INHIBITION_OF_NEUROEPITHELIAL_CELL_DIFFERENTIATION	0.0213327	-0.00715085	0.0509748	0.0668345	0.110858	-0.00651167	0.138143	0.0949185	0.0762624	0.0394295	0.147891	0.0411873	-0.0158597	0.0834532	0.100871	8669.5	9146.16	8009.75	5994.15	6250.64	9158.02	6518.25	7336.65	7721.38	7181.71	4888.87	8120.2	8984.56	6775.48	5708.01
GO_REGULATION_OF_RESPIRATORY_GASEOUS_EXCHANGE_BY_NERVOUS_SYSTEM_PROCESS	-0.116302	-0.148684	-0.113531	-0.223652	-0.226423	-0.139106	-0.166267	-0.0750879	-0.22252	-0.0988651	-0.260936	-0.121617	-0.173021	-0.202459	-0.286432	3825.11	5474.5	4432.97	2252.07	1708.7	3903.69	3168.32	1957.77	2705.74	2236.5	1142.34	3827.33	3762.84	1730.19	1905.88
GO_LENS_DEVELOPMENT_IN_CAMERA_TYPE_EYE	0.00171118	-0.0774157	0.0378236	-0.00416789	-0.0619553	-0.155353	-0.011209	-0.00831695	-0.0408581	-0.0352818	-0.0151731	-0.00433647	0.0127083	-0.03365	-0.0126772	4401.84	4673.16	4484.86	3826.59	4836.24	7623.53	4502.66	4628.68	4121.63	4759.15	4397.39	4004.5	3951.13	4341.05	4690.95
GO_LENS_MORPHOGENESIS_IN_CAMERA_TYPE_EYE	0.0421579	-0.046029	0.0668506	0.0723586	0.0688448	-0.151726	0.0486097	0.0603722	0.0485404	0.0479432	0.102064	0.0473513	0.03336	0.0114186	0.090285	5300.3	6059.39	4089.01	4842.17	3669.43	0	5002.29	4719.12	5447.07	5624.98	3962.99	5552.34	5008.22	5725.8	4637.57
GO_REGULATION_OF_RECEPTOR_INTERNALIZATION	0.159532	0.00531294	0.102399	0.0953612	0.0768097	0.0148821	0.114844	0.107979	0.100485	0.0698629	0.070937	0.139987	0.080242	0.0996011	0.0780787	3000.78	6256.57	4834.76	3184.62	4573.82	5550.85	4542.69	3693.16	4192.79	5334.39	4093.46	3676.85	3624.96	4054.91	4643.5
GO_NEGATIVE_REGULATION_OF_RECEPTOR_INTERNALIZATION	0.318948	0.302418	0.300401	0.309195	0.318415	0.338205	0.272759	0.310448	0.333373	0.296733	0.297257	0.320085	0.310012	0.291528	0.325592	2670.16	2394.4	2097.88	2112.7	1269.11	1229.08	1893.28	1906.62	1648.65	1659.03	2692.4	2539.69	2041.54	2490.77	1485.57
GO_POSITIVE_REGULATION_OF_RECEPTOR_INTERNALIZATION	0.0863838	-0.121178	0.0199784	-0.0115272	-0.0412391	-0.102238	0.0295034	0.00932917	-0.00258758	-0.0257094	-0.0567098	0.0618386	-0.0129252	0.0127652	-0.0304677	3718.36	5071.97	5344.77	3721.33	4341.05	7444.13	5146.1	5288.43	5337.36	5011.19	3175.73	4115.7	4895.55	5332.91	4198.72
GO_AUDITORY_RECEPTOR_CELL_MORPHOGENESIS	-0.0837265	-0.00956208	-0.0456181	-0.0133336	0.015939	-0.0321246	-0.0263607	-0.0439456	0.0145197	0.0665547	0.032631	-0.0757237	-0.000599712	0.000879578	-0.0265006	3879.96	3770.25	4813.26	3966.7	3656.83	2350.66	2520.42	2727.24	2419.6	2816.94	1636.05	2822.87	3613.1	2842.89	4239.49
GO_TRNA_WOBBLE_BASE_MODIFICATION	-0.123553	-0.0388642	-0.113102	-0.0890955	-0.0537706	-0.0822108	-0.1296	-0.119498	-0.142186	-0.107935	-0.0723574	-0.129659	-0.090523	-0.121292	-0.109282	1737.61	2335.09	1724.26	3353.64	3481.14	5066.04	3153.49	3466.32	2772.46	3875.52	2818.42	1838.42	1510.77	2828.8	2590.1
GO_TRNA_WOBBLE_URIDINE_MODIFICATION	-0.108528	-0.0269007	-0.105338	-0.0775376	-0.0514318	-0.0510218	-0.131014	-0.101314	-0.129029	-0.106658	-0.0594655	-0.119596	-0.0841965	-0.108913	-0.0932951	2047.47	2071.93	1938.5	3368.47	3550.09	4246.91	2367.71	3347.71	2495.96	3854.76	2518.2	2020.78	1469.26	2301	2415.9
GO_STORE_OPERATED_CALCIUM_ENTRY	-0.0156576	0.0395145	0.00897105	-0.00417143	0.0222312	-0.0524452	0.0260567	0.0653571	0.0816099	-0.0569672	-0.00852873	0.0328985	-0.0212807	0.0211724	-0.0112673	4124.59	6250.64	4123.11	4382.57	3912.58	7097.21	2923.69	4013.4	2698.33	3836.97	4787.32	4685.02	4013.4	4256.54	4908.89
GO_AGGRESSIVE_BEHAVIOR	-0.063953	-0.5	0.309459	-0.5	-0.5	-0.5	-0.104378	-0.313853	-0.171647	0.0555644	-0.235719	0.0747384	-0.333187	-0.0175362	-0.132979	0	0	0	0	0	0	0	0	0	0	0	0	0	0	0
GO_THYROID_HORMONE_MEDIATED_SIGNALING_PATHWAY	0.318796	0.242811	0.247479	0.128307	0.146544	0.0757053	0.268289	0.314273	0.267266	0.168265	0.205794	0.283649	0.243723	0.278039	0.239199	935.521	2459.63	1283.93	1816.18	2059.33	1055.61	308.381	421.058	2106.77	1879.94	1565.63	1466.29	2462.6	419.576	1780.6
GO_REGULATION_OF_THYROID_HORMONE_MEDIATED_SIGNALING_PATHWAY	0.324078	0.270063	0.241031	0.243162	0.271235	0.206166	0.265002	0.315794	0.287961	0.257651	0.19703	0.29137	0.229578	0.252271	0.183393	639.001	1857.7	37.065	34.0998	166.051	1055.61	62.2692	72.6474	192.738	985.929	876.217	981.481	1777.64	10.3782	1534.49
GO_OSTEOCLAST_PROLIFERATION	0.280546	0.118947	0.183095	0.129914	-0.016941	0.185013	0.125579	0.271416	0.24085	0.033043	0.0864032	0.32112	0.113473	0.282344	0.105062	1770.97	2005.96	1285.41	3117.91	4624.97	1125.29	1454.43	1701.28	1189.05	4835.5	2344.73	843.599	2029.68	1594.54	3005.23
GO_PROTEIN_LOCALIZATION_TO_PARANODE_REGION_OF_AXON	0.0744167	0.0189787	-0.113513	-0.126878	0.0404946	-0.180318	-0.0977505	0.140942	-0.0103284	-0.0244326	-0.274393	0.051762	-0.101706	-0.108518	-0.197978	4292.13	1836.2	6221.73	6621.29	2176.46	4167.59	6272.14	3120.87	4013.4	3809.54	2852.52	4888.13	4574.56	6956.36	4412.22
GO_CYTOPLASMIC_TRANSLATION	0.132157	0.205955	0.12964	0.167292	0.197298	0.18888	0.194986	0.156644	0.135352	0.105485	0.161307	0.124672	0.172754	0.131065	0.157007	3767.29	3144.59	3521.18	3343.26	3264.69	3071.95	3020.06	3482.63	3457.42	3896.27	3666.47	3727.26	3205.38	3232.07	3641.27
GO_CYTOPLASMIC_TRANSLATIONAL_ELONGATION	-0.0438249	0.0358613	-0.0534572	-0.0785172	-0.0247002	-0.168125	-0.0728317	-0.0942346	-0.0923761	-0.145823	-0.0900879	-0.053757	-0.0333133	-0.0810552	-0.057494	4154.25	3186.11	4075.67	3478.18	3799.16	4607.92	3195.74	3090.48	3887.38	4811.04	4481.16	4077.89	3066.02	3948.91	3236.52
GO_CYTOPLASMIC_TRANSLATIONAL_INITIATION	0.0850102	0.163185	0.0999745	0.133717	0.151154	0.15639	0.148031	0.0902336	0.0904338	0.0826476	0.138745	0.0730493	0.141989	0.109438	0.132626	5192.07	3739.86	4999.33	4257.29	3865.14	3189.07	3480.4	4890.36	4862.93	4573.08	4052.69	5018.6	4465.59	3939.27	4504.14
GO_CAP_INDEPENDENT_TRANSLATIONAL_INITIATION	-0.121114	-0.0149844	-0.11007	-0.0570047	-0.0123152	-0.0569088	-0.074986	-0.111268	-0.108999	-0.0533285	-0.119739	-0.118669	-0.0392152	-0.0338128	-0.0455606	3472.25	4435.94	3174.25	2954.82	852.495	6200.23	2993.37	3481.14	2329.16	2283.2	815.43	3080.84	3583.44	2558.97	3541.93
GO_SOMATIC_DIVERSIFICATION_OF_IMMUNE_RECEPTORS	0.0360838	0.140371	0.0433458	0.0639757	0.0532827	0.0403329	0.0187047	0.0167801	0.0563013	0.0474062	0.0509189	0.0463319	0.100276	0.0318348	0.0371003	5267.68	4100.87	4244.68	4412.22	4828.83	3924.44	5042.32	4355.88	5307.71	5200.96	4029.71	5378.87	4701.32	5009.71	4622.75
GO_ACTIVATION_OF_INNATE_IMMUNE_RESPONSE	0.0564502	0.10806	0.0507806	0.0921393	0.0440029	0.14381	0.0794287	0.0668202	0.115365	0.0326004	0.0773087	0.0870791	0.126782	0.0584992	0.0722946	4173.52	3814.73	4557.51	3894.79	4406.29	2883.66	4218	4014.88	3662.02	5350.7	4298.06	4032.67	3823.63	4186.86	3970.4
GO_PATTERN_RECOGNITION_RECEPTOR_SIGNALING_PATHWAY	0.0845801	0.0849221	0.0320875	0.0604134	-0.0142523	0.101438	0.0254845	0.048896	0.0964569	-0.0130816	0.0397279	0.111139	0.124669	0.0429139	0.0231864	4085.3	4100.87	4747.29	4575.3	5243.21	4357.36	5190.58	4762.85	4389.98	5037.13	4695.39	4138.68	3891.82	4589.39	5153.52
GO_TOLL_LIKE_RECEPTOR_SIGNALING_PATHWAY	0.0835839	0.0680184	0.0274077	0.0533296	-0.0385053	0.0943271	0.0200263	0.0506562	0.0969482	-0.0330884	0.0372205	0.120155	0.124536	0.0351898	0.00460487	4061.58	4070.48	4571.6	4639.8	5305.48	4518.22	5341.07	4676.12	4381.82	5082.35	4655.36	4109.03	3914.06	4785.09	5060.11
GO_INNATE_IMMUNE_RESPONSE_IN_MUCOSA	0.0686431	-0.255214	0.163737	-0.255614	-0.0763345	-0.074077	0.224888	0.176962	0.242149	0.107999	0.200555	0.203492	-0.0114672	0.207108	0.367948	5474.5	0	1000.75	0	6717.66	6620.55	1316.55	1613.07	1667.18	3656.09	3432.96	2555.26	8921.55	1377.34	891.043
GO_NATURAL_KILLER_CELL_MEDIATED_IMMUNITY	0.141073	0.171436	0.0310005	0.111967	-0.0401934	0.14854	0.0304776	0.0826902	0.173995	0.0272199	0.0671785	0.174632	0.168617	0.0611402	0.0294012	3875.52	3036.36	5005.26	4500.43	5497.48	3657.57	5471.54	4572.34	3626.44	4364.03	4745.8	3346.97	3212.79	4654.62	4819.19
GO_POSITIVE_REGULATION_OF_DEFENSE_RESPONSE_TO_VIRUS_BY_HOST	0.126496	0.169983	0.108057	0.169067	0.0546207	0.0217675	0.100284	0.120735	0.167115	0.107729	0.10246	0.189486	0.139086	0.087698	0.151232	3633.85	3855.5	3351.42	3439.63	3271.36	4576.79	2931.1	3704.28	3276.55	3708.72	2607.15	4542.69	4066.03	4123.85	3769.51
GO_LEUKOCYTE_CHEMOTAXIS_INVOLVED_IN_INFLAMMATORY_RESPONSE	-0.167186	-0.279785	-0.208973	-0.193894	-0.249774	-0.152387	-0.184023	-0.140625	-0.0290388	-0.240036	-0.154678	-0.0586637	-0.0844922	-0.110347	-0.205389	2876.99	2991.15	3691.67	4726.53	3498.19	3530.81	4171.3	3949.65	5028.98	1856.22	3549.34	1177.93	426.248	3406.27	4564.93
GO_RESPONSE_TO_MOLECULE_OF_BACTERIAL_ORIGIN	0.0749975	0.0189053	0.0323688	0.0474712	-0.0399771	0.0704179	0.0509613	0.0804588	0.086131	-0.0458178	0.000409732	0.139939	0.10142	0.0493921	0.0052929	4197.24	5126.09	4743.58	4880.72	5071.23	4561.96	4558.25	4189.09	4601.25	5272.87	5298.81	4164.62	4082.34	4800.66	5250.63
GO_HEMATOPOIETIC_PROGENITOR_CELL_DIFFERENTIATION	0.099495	0.0946608	0.121957	0.101028	0.0939273	0.0414782	0.111076	0.0976579	0.110711	0.0999443	0.103732	0.109269	0.0900623	0.104313	0.0992236	4003.02	4048.98	3558.24	4137.94	3793.97	4480.42	4044.53	4155.73	3875.52	4312.88	4388.5	3860.69	4136.45	3811.76	4252.1
GO_WOUND_HEALING_INVOLVED_IN_INFLAMMATORY_RESPONSE	0.228367	0.123801	0.139772	0.0266145	-0.0383232	0.218777	0.106684	0.163789	0.216938	0.0598226	-0.0274137	0.249241	0.0744485	0.124347	-0.0628064	1864.37	4080.86	2507.08	5047.51	3922.22	2475.2	2776.91	1710.18	1418.11	2712.42	4885.91	889.56	4140.9	3634.59	2627.17
GO_LYMPHOCYTE_ANERGY	0.0265883	0.189747	-0.116207	-0.109718	-0.169016	-0.173076	-0.158707	-0.0532806	0.106809	-0.102541	-0.0984656	0.0166787	0.122616	-0.0435627	-0.205139	5967.47	5395.18	2501.15	3464.84	1061.54	0	3236.52	4831.79	4180.93	4094.94	4277.3	4349.95	3734.67	3375.88	4842.17
GO_ADAPTIVE_IMMUNE_RESPONSE	0.0423006	0.111733	-0.0250792	-0.00755116	-0.12237	0.000283207	-0.0568972	0.0925126	0.0858803	0.000362827	0.00861293	0.14431	0.145974	0.00664215	-0.0593688	4743.58	4116.44	5292.14	5513.79	6152.79	5198.74	5464.86	4302.51	4291.39	4957.81	4604.21	3839.93	3552.31	5074.2	5014.15
GO_ORGAN_OR_TISSUE_SPECIFIC_IMMUNE_RESPONSE	0.0187843	-0.162662	0.025008	-0.0714457	-0.150241	-0.186144	-0.0278266	0.0197838	0.157958	-0.0567461	0.0482968	0.0516952	0.000253212	0.0748841	0.112719	4849.58	1721.3	5763.61	6407.06	6970.44	0	6755.47	5715.42	2531.54	1841.39	3647.94	5239.51	5880.73	6755.47	5520.46
GO_IMMUNE_EFFECTOR_PROCESS	0.0995529	0.109679	0.0522894	0.0813363	-0.00272756	0.114711	0.0491666	0.100872	0.131902	0.0393008	0.0584032	0.139307	0.152085	0.0718991	0.0443356	4169.07	4017.85	4689.46	4459.66	5070.49	3917.03	4728.01	4268.41	3994.12	4624.23	4579.75	4020.81	3679.81	4550.1	4680.57
GO_ACTIVATION_OF_IMMUNE_RESPONSE	0.0771702	0.125079	0.0354139	0.0446344	-0.0315118	0.0753182	0.0233007	0.11347	0.116423	0.0352461	0.0590282	0.150716	0.162658	0.0582742	0.0192618	4225.41	3933.34	4642.76	4649.43	5495.26	4046.02	4840.69	3996.35	3972.63	4813.26	4568.63	3877.74	3508.57	4540.46	4811.04
GO_LYMPHOCYTE_HOMEOSTASIS	0.0208762	0.135821	-0.02029	-0.00487364	-0.0779506	0.0432926	-0.0691405	-0.0108492	0.0430735	-0.0822283	-0.0491987	0.0757717	0.108881	-0.0393837	-0.081056	4139.42	3684.26	3936.3	3316.58	3965.95	3909.62	5393.7	5183.17	4940.02	4011.92	4232.82	4682.05	3519.69	4243.2	4677.6
GO_MYELOID_CELL_HOMEOSTASIS	0.0902637	0.107486	0.0726294	0.071914	0.0491254	0.0600592	0.0620158	0.0828889	0.100213	0.0268856	0.0607868	0.105035	0.114583	0.0605677	0.0537911	3996.35	4305.47	4300.28	4233.56	4069	4982.28	4456.7	4168.33	4299.54	5126.09	4475.97	4216.51	4046.02	5031.2	4441.13
GO_CELL_ACTIVATION_INVOLVED_IN_IMMUNE_RESPONSE	0.130763	0.122095	0.0870007	0.11604	0.0482396	0.191051	0.0990111	0.113912	0.16738	0.0508407	0.0812415	0.148819	0.17214	0.10096	0.0734815	3779.15	3928.89	4311.4	4203.17	4698.36	3040.81	4212.07	4117.18	3659.06	4493.76	4446.32	3841.42	3564.17	4379.6	4240.24
GO_LEUKOCYTE_ACTIVATION_INVOLVED_IN_INFLAMMATORY_RESPONSE	0.170217	0.0627104	0.0158353	0.0532759	-0.0373067	0.083477	0.000545885	0.111597	0.181258	-0.0263524	-0.00765956	0.208678	0.197081	0.0065861	-0.0336858	3507.83	5829.58	5347.74	5667.98	5834.03	5150.55	6263.98	4363.29	3039.33	5405.56	5943.74	3068.98	2935.55	6296.6	6333.67
GO_MYELOID_LEUKOCYTE_ACTIVATION	0.143284	0.11412	0.0918729	0.124126	0.0497153	0.205048	0.109692	0.122985	0.178437	0.0557574	0.0843053	0.158686	0.179535	0.108697	0.0769971	3645.71	4014.88	4289.16	4053.43	4510.07	2818.42	4065.29	4013.4	3506.35	4427.04	4566.41	3788.04	3518.21	4292.13	4358.84
GO_MACROPHAGE_ACTIVATION_INVOLVED_IN_IMMUNE_RESPONSE	0.114585	0.0206434	0.010335	0.0580122	-0.0903833	0.101924	0.018078	0.110647	0.132483	-0.0651287	-0.0498094	0.18016	0.18026	0.00794285	-0.0767965	3366.24	4153.5	4348.47	4845.88	5149.81	3555.27	3130.51	2965.94	4232.08	6388.52	4630.9	2840.66	3405.53	6762.14	5171.31
GO_LYMPHOCYTE_ACTIVATION_INVOLVED_IN_IMMUNE_RESPONSE	0.0875794	0.146545	0.0393589	0.0617799	-0.0160916	0.0743978	0.0173577	0.0624956	0.110784	-0.00123777	0.0354671	0.125008	0.142307	0.0363013	0.00287656	3590.86	3564.91	4522.67	4678.34	4922.97	4138.68	5350.7	4669.45	4404.06	4902.22	4182.41	3814.73	3406.27	4991.17	5082.35
GO_T_CELL_ACTIVATION_INVOLVED_IN_IMMUNE_RESPONSE	0.130932	0.159514	0.0706631	0.092716	-0.0112904	0.104859	0.057704	0.114076	0.163313	0.00234346	0.0736228	0.180757	0.175378	0.0775076	0.0288664	3174.99	2971.13	3824.37	4209.1	4891.84	3659.8	5045.29	3552.31	3169.06	4373.67	3877	3381.81	3010.42	4962.26	4871.08
GO_ALPHA_BETA_T_CELL_ACTIVATION_INVOLVED_IN_IMMUNE_RESPONSE	0.0898953	0.153725	0.0451463	0.0337539	-0.0235118	0.0626656	0.0414529	0.0867874	0.11712	-0.0231806	0.0366508	0.159007	0.136012	0.0462323	0.00405604	4134.97	3213.54	4776.94	5295.85	4812.52	4226.89	5457.45	4596.8	3879.22	3670.18	4766.56	3364.76	3658.32	5384.06	5659.08
GO_T_CELL_ACTIVATION_VIA_T_CELL_RECEPTOR_CONTACT_WITH_ANTIGEN_BOUND_TO_MHC_MOLECULE_ON_ANTIGEN_PRESENTING_CELL	0.205109	0.212088	0.100736	0.239846	-0.0882475	0.262912	0.015686	0.208842	0.275392	-0.00498081	0.134226	0.278014	0.282443	0.141613	0.032787	1902.18	1891.06	2743.55	911.058	4828.83	2160.15	5077.16	1458.88	1194.98	3330.66	1634.57	1295.79	2132.72	2545.62	2888.1
GO_T_CELL_DIFFERENTIATION_INVOLVED_IN_IMMUNE_RESPONSE	0.104064	0.146381	0.0441314	0.0373339	-0.0180028	0.0688162	0.0332352	0.0783063	0.122567	-0.0198807	0.0307612	0.159789	0.14625	0.0448203	-0.0010168	3715.4	3301.75	4610.89	5481.17	4716.15	4246.17	5696.15	4581.23	3919.99	3749.5	4782.87	3415.91	3521.18	4994.88	5879.99
GO_T_HELPER_CELL_LINEAGE_COMMITMENT	0.0758432	0.195313	0.0257015	-0.00488981	0.0108677	-0.00364626	0.0155133	0.0743776	0.150358	0.0256748	-0.0207362	0.152748	0.111124	-0.0326831	-0.0353124	6053.46	1381.78	5393.7	6179.48	5914.09	6388.52	5839.96	4775.45	3919.99	5712.46	5773.24	3946.68	3619.03	7424.86	6277.33
GO_B_CELL_ACTIVATION_INVOLVED_IN_IMMUNE_RESPONSE	0.0163364	0.125917	-0.0103891	0.0126847	-0.0341105	0.0236951	-0.0538938	-0.00562905	0.037664	-0.0238889	-0.0202953	0.0545525	0.0960065	-0.0239871	-0.0501896	3800.65	3050.45	3957.06	3811.76	4607.18	3693.16	4908.89	2931.1	3373.66	5048.25	4601.99	3911.84	3328.44	4148.31	3869.59
GO_MATURE_B_CELL_DIFFERENTIATION_INVOLVED_IN_IMMUNE_RESPONSE	0.0435282	0.19466	-0.0223066	-0.0154869	-0.0503479	0.09703	-0.0438588	0.0433736	0.0821536	-0.0828521	-0.0357008	0.137303	0.145616	-0.030438	-0.101397	2235.76	1507.8	4299.54	4401.84	5633.88	2336.58	5525.65	2164.6	2554.52	4452.25	5647.22	2808.04	2696.85	5648.71	4891.1
GO_GERMINAL_CENTER_B_CELL_DIFFERENTIATION	-0.00328939	0.164349	-0.0478226	-0.105007	0.0399121	-0.232374	0.0247836	-0.0029165	0.00994806	0.030297	-0.0432414	0.140831	0.178146	-0.0491543	0.0200426	5467.83	1276.52	7080.9	6418.18	5269.16	0	3374.4	5319.57	5350.7	6268.43	5292.88	3071.95	2641.99	8347.04	4848.1
GO_MARGINAL_ZONE_B_CELL_DIFFERENTIATION	0.0390913	0.209399	-0.0183781	0.0135252	-0.00447035	0.232944	-0.0702639	0.0351062	0.115321	-0.0749797	-0.027079	0.0961725	0.124159	-0.0112073	-0.143183	2355.85	1033.37	3710.95	2563.42	3793.97	2803.6	5742.11	2591.58	2787.29	3005.23	5685.77	2744.29	2056.37	3230.59	3196.49
GO_MYELOID_PROGENITOR_CELL_DIFFERENTIATION	0.183207	0.116087	0.184112	0.0562658	0.202011	-0.262498	0.208217	0.239566	0.226861	0.28631	0.156386	0.182834	0.0586097	0.223612	0.272939	85.9908	1712.4	2158.67	662.722	145.295	0	2004.48	1129.74	458.123	898.456	1607.14	2762.08	917.729	2035.61	2486.32
GO_LYMPHOID_PROGENITOR_CELL_DIFFERENTIATION	0.142937	0.1121	0.145932	0.0896903	0.144081	0.0220004	0.0797373	0.102491	0.0983084	0.093904	0.133384	0.132811	0.134411	0.132688	0.109135	3648.68	4825.86	3890.34	5116.45	3765.8	5850.34	4387.01	4968.19	4787.32	5149.07	4121.63	3442.6	4699.84	3476.7	4139.42
GO_B_CELL_PROLIFERATION_INVOLVED_IN_IMMUNE_RESPONSE	0.154327	0.210909	0.0311436	0.00485096	-0.206561	0.172341	-0.267841	0.0366259	0.16761	-0.0842404	-0.0679533	0.192496	0.270671	-0.0356669	-0.0829937	2395.88	676.066	641.966	4968.19	1900.69	1258.73	2778.39	1392.16	830.256	4619.78	4490.8	957.76	908.834	3003.75	1310.62
GO_NATURAL_KILLER_CELL_ACTIVATION_INVOLVED_IN_IMMUNE_RESPONSE	0.14985	0.193875	0.131475	0.123831	0.00283773	0.215098	0.0751499	0.0646683	0.180985	0.0189249	0.078777	0.185172	0.180815	0.0757894	0.0719225	4877.01	3461.13	4967.45	5407.78	6477.48	2460.37	5177.24	6004.53	4139.42	6384.08	6345.53	4232.82	4060.84	6524.92	5617.57
GO_B_CELL_LINEAGE_COMMITMENT	0.143667	0.233333	0.158499	0.209742	0.179837	-0.084656	0.16713	0.176257	0.179501	0.204324	0.196731	0.189203	0.250563	0.200679	0.12738	5217.27	4094.94	2225.38	938.486	575.249	6717.66	2191.28	3187.59	4787.32	2658.3	60.7866	5335.88	4132.01	3611.61	2143.84
GO_IMMATURE_B_CELL_DIFFERENTIATION	0.0280724	0.100477	0.0618028	0.0605696	0.020422	0.0361568	-0.0303105	-0.00717654	-0.012155	-0.0224089	0.0396965	0.0408612	0.0858844	0.0465248	-0.015729	4754.7	4105.32	3322.51	2569.35	3755.43	3040.81	3568.62	1553.76	3329.92	3888.86	1934.79	4415.18	3844.38	2815.46	1535.97
GO_PRO_B_CELL_DIFFERENTIATION	0.130346	0.113034	0.14415	0.0605209	0.143759	0.0483785	0.0774775	0.0643048	0.0633189	0.113256	0.132824	0.118053	0.125727	0.144825	0.130977	1919.97	4569.37	3438.15	5189.1	3644.23	4545.65	4169.07	2275.79	4382.57	3392.19	3706.5	3054.16	4699.84	3273.58	2797.67
GO_PRE_B_CELL_DIFFERENTIATION	-0.0725396	0.0437209	-0.0778133	-0.0915302	-0.203556	-0.200999	-0.195459	-0.140112	-0.146717	-0.1831	-0.0506193	-0.0645226	-0.00355573	-0.108044	-0.148022	3137.18	591.557	1457.4	480.362	4124.59	2782.84	923.66	1452.95	4773.97	257.972	1934.79	2474.46	2851.04	1540.42	1535.97
GO_MATURE_B_CELL_DIFFERENTIATION	0.0334454	0.185146	-0.0483677	-0.0128781	-0.0976796	0.0710554	-0.0661546	0.0271964	0.0816851	-0.0764122	-0.0615098	0.12698	0.146427	-0.0383261	-0.10066	2458.15	1411.44	4131.26	4601.25	5091.99	3028.95	5629.43	3567.14	2500.4	4489.31	5206.89	2750.96	2121.6	4085.3	5516.75
GO_RESPONSE_TO_TUMOR_CELL	0.137154	0.120205	0.0861606	0.102583	-0.0426581	0.0513536	0.00826803	0.0749934	0.147732	-0.0104408	0.0473869	0.165308	0.14326	0.037883	0.0834488	3951.13	3518.21	2962.23	4378.12	5685.77	3018.57	4913.34	3211.31	3450.01	4283.23	3202.42	3257.27	2809.53	4753.22	3107.53
GO_HISTAMINE_PRODUCTION_INVOLVED_IN_INFLAMMATORY_RESPONSE	0.273851	0.268513	0.239727	0.274075	0.0996004	0.142548	0.180956	0.167018	0.263638	0.0723807	0.24815	0.278486	0.316703	0.205778	0.186358	2346.96	1919.97	3541.93	548.562	3998.57	2689.44	1444.05	1570.07	1770.22	3811.76	375.098	2086.02	2379.57	1617.52	2209.07
GO_T_CELL_LINEAGE_COMMITMENT	0.0219378	0.178147	0.00555111	-0.00453778	0.000893333	-0.0574089	-0.0222044	0.0301511	0.06984	0.00996	0.00389778	0.0926356	0.116609	-0.0330444	-0.0424356	5315.86	2707.23	4989.69	6021.58	5183.91	7617.6	5385.54	4737.65	5195.03	4811.04	4862.19	4481.9	3749.5	6580.52	6514.54
GO_CD4_POSITIVE_CD25_POSITIVE_ALPHA_BETA_REGULATORY_T_CELL_DIFFERENTIATION	-0.192795	0.0986416	-0.143308	-0.121574	-0.109189	-0.191117	-0.218205	-0.136809	-0.105993	-0.0557598	-0.056106	-0.0680384	0.037515	-0.118218	-0.240285	69.6822	2947.41	5073.46	4647.95	1580.45	0	0	3728.74	3608.65	5301.78	4607.92	3630.89	4149.8	4209.1	0
GO_CYTOKINE_PRODUCTION_INVOLVED_IN_IMMUNE_RESPONSE	0.0862488	0.0695561	0.027278	0.0422819	-0.0689507	0.102112	0.0123373	0.0445718	0.0946508	-0.0459702	-0.0180926	0.128142	0.104274	0.0420397	-0.0235126	4209.1	3768.77	4902.96	4344.02	4858.48	3675.37	4741.35	4644.99	4326.23	4615.33	4773.97	4284.71	3860.69	4133.49	5245.44
GO_T_CELL_CYTOKINE_PRODUCTION	0.102265	0.0920428	0.0352741	0.0649075	-0.07258	0.0823992	0.0146772	0.0524352	0.105109	-0.0431326	0.00684195	0.124037	0.11031	0.0435201	-0.00204471	4643.5	4081.6	5415.94	5890.37	5283.99	5407.04	5908.16	5936.33	4458.18	5077.9	5589.4	5318.09	4387.01	4407.77	6092
GO_NATURAL_KILLER_CELL_CYTOKINE_PRODUCTION	0.198266	0.299313	-0.0477184	0.10211	-0.0106369	0.146943	-0.0395509	0.0840646	0.238959	-0.00176616	0.0719012	0.205938	0.231192	-0.00179813	0.0204347	3835.49	1264.66	6535.3	3822.14	3710.95	1095.64	6794.76	4570.86	2088.98	1132.71	3565.65	3445.56	2093.43	6330.7	5297.33
GO_DENDRITIC_CELL_CYTOKINE_PRODUCTION	0.104367	0.158649	0.056532	0.0724649	0.00444478	0.164668	0.0529049	0.0661848	0.117094	-0.00756304	-0.0107467	0.143901	0.163345	0.0417475	0.0291073	2726.5	4062.32	2470.01	2314.34	2413.67	2825.84	2131.98	2991.89	1395.13	1810.25	1989.65	2714.64	3015.61	2886.62	3786.56
GO_MYELOID_DENDRITIC_CELL_CYTOKINE_PRODUCTION	0.124214	0.218151	0.15256	0.153493	0.193095	0.104646	0.155504	0.112838	0.10037	0.120618	0.116528	0.161578	0.160033	0.112266	0.16319	2065.26	1505.58	1358.06	905.869	604.159	2002.25	1425.52	1656.81	900.679	1338.79	1659.03	1270.59	1908.85	1500.39	1989.65
GO_IMMUNOGLOBULIN_PRODUCTION	0.0130001	0.124383	-0.015631	-0.00126717	-0.0680431	0.00640027	-0.0507323	0.0654808	0.0319166	0.0522575	0.0312082	0.118487	0.151264	0.0313633	-0.0353483	5845.89	4260.99	5756.94	5337.36	5946.71	5112	5780.66	5008.22	5501.93	5037.87	4842.17	4026.74	3616.06	4937.06	5491.55
GO_IMMUNOGLOBULIN_PRODUCTION_INVOLVED_IN_IMMUNOGLOBULIN_MEDIATED_IMMUNE_RESPONSE	0.031992	0.119252	0.0111687	0.0521776	-0.0141567	0.00987144	-0.0241429	0.00747737	0.0486721	0.0205646	0.0159277	0.05201	0.099374	0.00376237	-0.0103014	4953.37	3527.11	4104.58	4421.85	4620.52	3375.88	4501.91	4340.31	4891.84	4710.22	3851.05	4936.32	4651.66	5018.6	4005.99
GO_MHC_PROTEIN_COMPLEX_ASSEMBLY	0.254513	0.261353	0.207663	0.238173	0.00612604	0.300062	0.231162	0.293108	0.292274	0.178546	0.18317	0.315648	0.30568	0.243049	0.169217	3828.07	2843.63	4317.33	4533.79	3316.58	2573.79	3063.05	2842.14	2932.58	2772.46	4057.88	2532.28	2526.35	3559.72	3721.33
GO_DENDRITIC_CELL_CHEMOTAXIS	0.068903	0.068687	-0.0578052	0.0182309	-0.109269	0.0870099	-0.00968955	0.0753521	0.157749	-0.0271003	-0.0400064	0.154505	0.146823	0.00706513	-0.0957033	3861.43	4158.69	4301.02	2169.79	4511.55	3498.94	5416.68	3863.66	3235.03	4855.52	3834	3576.03	3675.37	2854.01	5794.74
GO_IMMUNE_RESPONSE_TO_TUMOR_CELL	0.134786	0.174126	0.0861687	0.129225	0.00330854	0.0964169	0.0238529	0.0788158	0.169935	0.0325015	0.065283	0.171705	0.16239	0.0676451	0.0636674	3209.83	2707.23	2805.08	3829.56	5389.25	2502.63	4913.34	3211.31	3412.95	3298.78	3202.42	3246.89	2600.48	4753.22	3107.53
GO_NATURAL_KILLER_CELL_MEDIATED_IMMUNE_RESPONSE_TO_TUMOR_CELL	0.103314	0.130448	0.0664162	0.0675218	-0.0557864	-0.018409	-0.0291454	-0.00941763	0.170943	-0.00247762	-0.0136802	0.164855	0.143729	0.0216192	-0.00789908	3575.29	2673.87	3916.29	6890.38	7023.82	5945.97	6733.97	5602.75	2582.69	3536.74	4739.87	4392.2	3062.31	7008.25	6520.47
GO_T_CELL_MEDIATED_IMMUNE_RESPONSE_TO_TUMOR_CELL	0.196779	0.265076	0.221026	0.232103	0.176864	0.265588	0.196028	0.202789	0.210094	0.126644	0.207632	0.21329	0.259674	0.185016	0.230712	2606.41	1404.02	468.502	2739.84	3264.69	1466.29	2158.67	418.093	1298.76	2590.1	2127.53	704.235	818.395	1647.17	2088.98
GO_ANTIGEN_PROCESSING_AND_PRESENTATION_OF_PEPTIDE_ANTIGEN_VIA_MHC_CLASS_IB	0.215513	0.290415	0.088515	0.28514	0.0576513	0.394621	0.100517	0.251678	0.269781	0.0895007	0.186008	0.256314	0.22609	0.129143	0.159993	3601.24	3196.49	5665.76	2027.46	4197.24	1006.69	6128.33	3591.6	3297.3	4324	3359.57	3559.72	3856.98	5696.89	5275.09
GO_COMPLEMENT_RECEPTOR_MEDIATED_SIGNALING_PATHWAY	0.115957	-0.0190847	-0.0957134	-0.044994	-0.184333	0.276799	-0.144414	0.0369804	0.183463	-0.198711	-0.173491	0.165707	0.195194	-0.031205	-0.246593	2515.97	3410.72	2842.89	2120.12	3622.73	1773.93	3850.31	2767.27	3356.61	2132.72	2687.21	2226.87	1440.35	3240.22	3665.73
GO_FC_RECEPTOR_MEDIATED_STIMULATORY_SIGNALING_PATHWAY	0.0902748	0.144167	0.0365841	0.0448591	-0.0308702	0.0883388	-0.00353639	0.166564	0.107285	0.115596	0.0978288	0.198678	0.212304	0.122346	0.0313292	4203.91	3681.3	4969.68	4600.51	5527.87	4088.27	5541.96	3255.79	4186.12	4725.79	4427.78	3482.63	2928.14	3983	4629.42
GO_INFLAMMATORY_RESPONSE_TO_ANTIGENIC_STIMULUS	0.124138	0.14007	0.108445	0.117724	-0.0269005	0.138354	0.0919469	0.106257	0.164288	0.0184177	0.120091	0.196784	0.191274	0.0822042	0.043439	3461.87	3599.01	3534.52	3382.55	5618.31	3203.9	3976.33	3263.94	4169.81	4047.5	3663.5	2967.42	2851.78	4344.02	4564.18
GO_ACUTE_INFLAMMATORY_RESPONSE_TO_ANTIGENIC_STIMULUS	0.100192	0.0347777	0.0098497	0.10311	-0.122442	0.201303	0.068756	0.0883594	0.146146	-0.0626479	0.0979613	0.156164	0.153614	0.0729853	-0.0335945	4094.2	5017.12	1621.22	2528.57	6736.93	3517.47	3357.35	2803.6	3904.43	3533.04	3157.94	1863.63	2882.92	3384.78	5350.7
GO_PRODUCTION_OF_MOLECULAR_MEDIATOR_OF_IMMUNE_RESPONSE	0.0435847	0.09008	0.00337721	0.0129259	-0.0722675	0.0365244	-0.0244517	0.0551695	0.0529395	0.00902329	0.00710581	0.12143	0.128059	0.0367377	-0.0294331	4923.71	4303.99	5037.87	4765.08	5356.63	4481.9	5653.15	4873.31	4940.02	5200.96	4723.56	3982.26	3485.59	4636.09	5220.23
GO_LEUKOCYTE_MEDIATED_IMMUNITY	0.10522	0.10917	0.0556569	0.0832808	0.00390638	0.146328	0.056516	0.11116	0.144277	0.0496713	0.0687139	0.145326	0.161104	0.0826511	0.0470438	4059.36	3991.16	4604.96	4558.99	5052.7	3541.93	4569.37	4094.94	3752.46	4456.7	4462.63	3881.45	3602.72	4431.49	4490.8
GO_MYELOID_LEUKOCYTE_MEDIATED_IMMUNITY	0.143479	0.120898	0.10117	0.132552	0.0675385	0.222479	0.121291	0.12484	0.182296	0.0667149	0.0971694	0.153355	0.177842	0.119251	0.0989313	3738.38	3922.96	4195.76	3928.15	4342.54	2702.78	3905.91	4108.28	3575.29	4365.52	4388.5	3859.21	3609.39	4252.1	4153.5
GO_MAST_CELL_MEDIATED_IMMUNITY	0.119057	0.113261	0.0653288	0.124184	-0.0216626	0.150629	0.0315915	0.100769	0.170782	-0.00210687	0.0551253	0.160871	0.149441	0.0690711	0.020065	2925.17	4177.97	3362.54	3097.15	3617.54	3261.72	3851.79	3200.93	2235.76	3325.47	3682.78	2505.59	3473.73	4511.55	3813.25
GO_LYMPHOCYTE_MEDIATED_IMMUNITY	0.0435341	0.104218	-0.0194375	0.00455284	-0.114445	-0.00427299	-0.0605608	0.101622	0.0795528	0.0246746	0.0297864	0.144096	0.139013	0.0252594	-0.044333	4805.11	4046.76	5123.12	5487.84	5087.54	5424.09	5521.94	4069	4301.02	4566.41	4390.72	3742.08	3505.61	4623.49	5087.54
GO_HUMORAL_IMMUNE_RESPONSE_MEDIATED_BY_CIRCULATING_IMMUNOGLOBULIN	-0.0393065	0.0515152	-0.0490355	-0.0969461	-0.25078	-0.176914	-0.160053	0.240321	0.0399015	0.139877	0.095096	0.25288	0.226018	0.09008	-0.0960522	5642.78	4252.1	5170.57	6090.52	1993.36	0	4057.13	2651.63	5074.94	3490.78	3404.05	3088.26	3038.59	4258.77	5239.51
GO_T_CELL_MEDIATED_IMMUNITY	0.0956664	0.118771	0.00878096	0.0491315	-0.0608119	0.0734643	-0.0176434	0.0705235	0.105056	-0.0503597	-0.00408424	0.11084	0.0929657	0.0012673	-0.0162675	3926.67	3844.38	5051.22	5605.71	5089.02	3980.78	5983.77	3997.09	3948.91	4658.33	5163.15	3856.24	4238.01	4928.9	5153.52
GO_T_CELL_ANTIGEN_PROCESSING_AND_PRESENTATION	-0.0841857	-0.0972711	-0.0994286	0.0331629	-0.286519	-0.0858439	-0.167353	-0.0876418	-0.0869426	-0.274453	-0.0598929	-0.0261108	-0.0064328	-0.190866	-0.318883	3305.46	2097.14	2586.4	5120.16	1251.31	6315.88	4441.87	4743.58	3819.18	1563.4	4903.7	5384.8	3894.05	3851.79	1275.78
GO_ADAPTIVE_IMMUNE_RESPONSE_BASED_ON_SOMATIC_RECOMBINATION_OF_IMMUNE_RECEPTORS_BUILT_FROM_IMMUNOGLOBULIN_SUPERFAMILY_DOMAINS	0.0494825	0.109987	-0.00648237	0.00572375	-0.0989079	-0.0029841	-0.0431052	0.112776	0.084838	0.0229143	0.0331236	0.153394	0.14605	0.0345573	-0.0346315	4969.68	4149.8	5203.93	5565.68	5500.45	5421.87	5598.3	4057.88	4527.86	4658.33	4504.14	3872.55	3538.97	4945.95	5267.68
GO_TOLERANCE_INDUCTION_DEPENDENT_UPON_IMMUNE_RESPONSE	-0.0288876	0.16953	-0.0929559	0.0625499	-0.188529	-0.0381573	-0.197139	0.0180997	0.0456888	-0.0942544	-0.0477265	0.137566	0.127417	-0.0511827	-0.109218	5489.33	2522.64	4237.27	5599.78	5267.68	8476.02	4517.48	5006.74	4837.72	3441.86	6541.23	4034.15	3543.41	5155.74	6218.77
GO_GERMINAL_CENTER_FORMATION	-0.0437579	0.0684126	-0.090736	-0.0344016	-0.0840556	0.0759419	-0.0569218	-0.0116723	0.0561529	-0.13566	-0.0505429	0.075702	0.0259496	-0.0704795	-0.0278996	4001.54	4511.55	4078.63	5528.62	4100.87	1814.7	3135.7	3961.51	3117.91	3854.76	5442.62	3119.39	3573.07	4950.4	5011.19
GO_DENDRITIC_CELL_ANTIGEN_PROCESSING_AND_PRESENTATION	0.169854	0.0897482	-0.0398781	0.0853917	-0.143285	0.0549361	0.0735811	0.226199	0.31201	0.0218725	0.0532074	0.255885	0.217196	0.092476	-0.0568945	4541.2	3695.38	7629.46	2871.05	4874.79	5619.05	3541.19	2998.56	2109.74	4796.21	2895.52	3436.67	3799.9	5027.5	5339.58
GO_ANTIGEN_PROCESSING_AND_PRESENTATION_OF_PEPTIDE_ANTIGEN_VIA_MHC_CLASS_I	0.0982254	0.151377	0.0962827	0.163635	0.0745286	0.180436	0.112808	0.103008	0.136542	0.058769	0.113998	0.123568	0.157902	0.104326	0.10361	4047.5	3494.49	3802.87	3831.04	3788.04	2944.44	3654.61	3839.93	3667.95	4739.87	4086.05	4077.15	3387.74	4255.06	3995.61
GO_ANTIGEN_PROCESSING_AND_PRESENTATION_VIA_MHC_CLASS_IB	0.173937	0.248809	0.0855692	0.245835	0.0240326	0.179757	0.0981932	0.224272	0.206276	0.0510793	0.160681	0.185529	0.204981	0.0599057	0.116917	2627.17	2054.14	4522.67	1196.46	5177.24	3057.12	4811.78	2957.79	2902.93	4324	2287.65	2398.11	2687.21	5696.89	3606.42
GO_ANTIGEN_PROCESSING_AND_PRESENTATION_OF_EXOGENOUS_PEPTIDE_ANTIGEN_VIA_MHC_CLASS_I_TAP_INDEPENDENT	0.292958	0.359372	0.223204	0.35089	0.218398	0.393916	0.220077	0.315528	0.33833	0.191085	0.284662	0.322972	0.316745	0.235462	0.25797	2192.77	1659.03	3482.63	839.152	2072.67	406.232	2679.06	1831.01	1409.95	3100.12	1948.14	1841.39	2133.46	2045.99	2659.78
GO_ANTIGEN_PROCESSING_AND_PRESENTATION_OF_ENDOGENOUS_PEPTIDE_ANTIGEN	0.131193	0.223053	0.0827988	0.181005	0.0126076	0.159575	0.104111	0.139889	0.165819	0.00680103	0.10153	0.177891	0.184902	0.055568	0.10972	5254.33	3092.7	4140.9	4470.04	6065.32	2796.18	4994.88	4041.57	4277.3	5518.24	4266.92	4658.33	4114.22	5590.88	4811.04
GO_ANTIGEN_PROCESSING_AND_PRESENTATION_OF_ENDOGENOUS_PEPTIDE_ANTIGEN_VIA_MHC_CLASS_I_VIA_ER_PATHWAY	0.288129	0.355567	0.204614	0.394162	0.233298	0.455011	0.233024	0.345188	0.36509	0.211785	0.317989	0.331794	0.306376	0.266137	0.263317	1958.51	1543.39	2920.72	839.152	2072.67	406.232	2679.06	1831.01	1408.47	3100.12	1948.14	1721.3	1833.98	2045.99	2637.55
GO_ANTIGEN_PROCESSING_AND_PRESENTATION_OF_PEPTIDE_OR_POLYSACCHARIDE_ANTIGEN_VIA_MHC_CLASS_II	0.0974339	0.115068	0.111875	0.151082	0.0619189	0.0933893	0.122706	0.116984	0.140321	0.114525	0.126237	0.135905	0.179716	0.116115	0.087789	3851.79	3473.73	4149.8	3110.49	4513.03	3688.71	3604.2	3891.82	3417.39	3448.53	3627.92	3678.33	3541.93	3765.8	4026.74
GO_TOLERANCE_INDUCTION	0.0545833	0.129907	-0.0379378	0.012521	-0.153332	-0.00493303	-0.078202	0.00716057	0.0995932	-0.0972646	-0.0482923	0.138615	0.12229	-0.0167529	-0.0609207	4975.61	3562.69	3940.75	4330.67	3571.58	5470.79	4593.09	5562.72	4013.4	4581.23	4397.39	3693.16	2421.09	4218	5220.23
GO_TOLERANCE_INDUCTION_TO_SELF_ANTIGEN	-0.00653882	0.151991	0.0254495	0.0475563	-0.208297	0.00739113	-0.12738	-0.0222267	0.0809828	-0.269184	-0.0590625	0.0717672	0.164962	-0.0565854	-0.112998	6173.55	2363.26	4639.06	1971.86	45.9606	2222.42	3031.92	2988.92	3037.85	38.5476	335.068	4778.42	1833.98	2149.77	5220.23
GO_T_CELL_TOLERANCE_INDUCTION	0.0160297	0.169372	-0.100783	-0.0787736	-0.223169	-0.132155	-0.192829	-0.0744084	0.048481	-0.167181	-0.129069	0.0997681	0.119931	-0.0748241	-0.181924	4599.77	2801.37	3361.05	4203.91	4705.77	3798.42	3972.63	3325.47	4587.91	3441.86	4875.53	3604.94	2452.22	3404.79	4066.03
GO_IMMUNE_SYSTEM_DEVELOPMENT	0.053726	0.0677839	0.0261436	0.0282784	-0.00546292	0.0270538	0.0257099	0.0510698	0.067477	0.00822991	0.0162125	0.0803902	0.0697945	0.0353001	0.00314096	4253.58	4404.8	4441.87	4545.65	4711.7	4416.67	4585.68	4447.8	4256.54	4695.39	4679.09	4228.38	4246.17	4489.31	4493.76
GO_LEUKOCYTE_DIFFERENTIATION	0.0410252	0.0759138	-0.00507978	0.0171846	-0.0433849	0.0520196	-0.000608655	0.0423678	0.0665142	-0.0253118	-0.00993786	0.0879839	0.0795949	0.0106291	-0.0390822	4402.58	4499.69	4966.71	4768.04	5261.75	4284.71	4863.67	4564.18	4438.9	4738.39	5166.12	4338.83	4146.83	4899.99	5016.38
GO_LEUKOCYTE_MIGRATION_INVOLVED_IN_INFLAMMATORY_RESPONSE	0.0844195	-0.0235554	-0.0105283	-0.0166387	-0.0332241	-0.00279199	0.0588118	0.0629098	0.189349	-0.0304121	-0.0101418	0.109554	0.136948	0.0852791	-0.0207434	5437.44	5475.24	7650.96	6219.51	6160.2	7683.57	5432.99	5656.12	2881.43	7029.75	6261.76	3824.37	4871.08	4934.09	5496
GO_HYPERSENSITIVITY	0.340559	0.22345	0.202733	0.320561	-0.0466677	0.394618	0.291394	0.35756	0.382492	0.0951734	0.292972	0.387686	0.379495	0.289915	0.210984	1445.54	1982.98	1129	775.4	2825.84	245.37	1797.65	370.65	463.312	1135.67	1898.47	57.8214	584.886	1195.72	1435.9
GO_ACUTE_INFLAMMATORY_RESPONSE	0.0716149	0.0274492	0.0301161	0.0682872	-0.0243127	0.163086	0.0850758	0.0737025	0.102947	-0.0742219	0.0355693	0.130267	0.131743	0.0689131	0.00855842	3672.4	5195.03	3718.36	4662.78	5285.47	3079.36	4137.94	4250.61	3513.76	5070.49	5058.63	3924.44	3967.44	4166.11	3983.75
GO_PRODUCTION_OF_MOLECULAR_MEDIATOR_INVOLVED_IN_INFLAMMATORY_RESPONSE	0.0496677	0.0350674	-0.0347158	0.0275703	-0.0630309	0.145327	0.0324211	0.0259364	0.0930514	-0.0447893	-0.0231733	0.0965454	0.0826687	0.0272042	-0.0278373	5516.75	5782.14	6837.75	5857.75	5098.66	3171.28	6339.6	6185.41	4741.35	5340.33	6324.77	4981.54	4132.01	5451.52	6431.52
GO_CYTOKINE_PRODUCTION_INVOLVED_IN_INFLAMMATORY_RESPONSE	0.033427	0.0221797	-0.0704931	-0.00350695	-0.0944452	0.178153	0.00511155	-0.00707779	0.0857899	-0.0642653	-0.0531998	0.0716776	0.0532886	-0.00278802	-0.0484986	3595.3	5020.08	4542.69	4489.31	3768.77	3122.36	7030.49	4696.88	4477.45	5541.96	5371.46	4397.39	3156.46	4154.25	5513.79
GO_RESPIRATORY_BURST_INVOLVED_IN_INFLAMMATORY_RESPONSE	-0.123788	0.000892477	-0.130195	0.0195412	-0.00839194	-0.104353	0.0369512	-0.0601423	-0.05905	-0.0488331	-0.0509644	-0.00559463	0.043052	-0.0121617	-0.0738891	2902.93	4046.02	2134.94	7441.91	7074.97	3621.25	8142.44	6069.02	3075.65	4762.11	5645	2014.11	3304.72	4434.46	4450.77
GO_CHRONIC_INFLAMMATORY_RESPONSE	0.0564676	0.0530002	-0.0682696	-0.0105223	-0.113341	0.156767	0.0349774	0.00464994	0.0888401	-0.146924	-0.0485616	0.133169	0.0819224	0.0444086	-0.0257917	3918.51	4203.91	6179.48	5661.31	4599.77	1842.13	6380.37	5162.41	5467.09	3295.08	5481.91	3125.32	4667.22	5843.67	6084.59
GO_MONOCYTE_CHEMOTAXIS	0.0724354	-0.0672212	0.0250628	-0.00319571	-0.156699	0.0424211	0.040189	0.128029	0.12016	-0.0703613	-0.0855588	0.191091	0.107025	0.0407542	-0.0778454	3886.64	5679.84	4361.81	3834	6165.39	4080.12	4963.74	3604.94	3771.73	5049.74	5561.23	3753.94	3422.58	3793.97	4888.87
GO_SOMATIC_DIVERSIFICATION_OF_IMMUNE_RECEPTORS_VIA_SOMATIC_MUTATION	0.016255	0.115901	0.0722696	0.12463	0.11739	0.0424661	0.0539015	0.0294559	0.0795343	0.123566	0.135284	0.0158983	0.0920401	0.0780334	0.0968997	4815.48	3129.77	5307.71	4984.5	3785.08	6157.24	6262.5	5957.09	4925.2	5000.81	5113.49	5186.13	4784.35	5967.47	5260.26
GO_SOMATIC_DIVERSIFICATION_OF_T_CELL_RECEPTOR_GENES	-0.07499	0.196125	0.0220669	-0.198868	0.0187641	-0.299334	-0.175643	-0.167705	-0.131083	-0.106472	-0.0984286	-0.0562392	0.0280064	-0.0674258	-0.090012	1919.97	2.9652	2335.09	3362.54	2719.09	0	778.365	1885.87	1525.6	1795.43	4870.34	945.899	3392.19	3289.89	5150.55
GO_MYELOID_LEUKOCYTE_DIFFERENTIATION	0.0461927	0.0337678	0.00643684	0.0445203	-0.0490027	0.0912757	0.0325405	0.0499769	0.066354	-0.0340395	0.0027933	0.0955625	0.0644691	0.0297136	-0.027595	4418.15	5378.87	4895.55	4421.11	5295.85	3985.23	4563.44	4658.33	4756.18	5126.83	4905.92	4226.89	4376.64	4477.45	4837.72
GO_PLATELET_DEGRANULATION	0.166774	0.0225226	0.139324	0.0751153	0.0501752	0.0650163	0.135921	0.168304	0.174043	0.0603494	0.0437864	0.16463	0.141293	0.129774	0.0800066	3487.08	4578.27	3379.59	4117.18	3949.65	4356.62	3968.18	3587.15	3266.91	5155.74	3917.03	3567.14	3293.6	3909.62	4458.18
GO_REGULATION_OF_ANTIGEN_PROCESSING_AND_PRESENTATION	0.0654945	0.0545863	-0.087451	0.0164374	-0.15672	0.0577808	0.000544913	0.111967	0.178161	-0.0777126	-0.0328547	0.15854	0.161344	-0.00735882	-0.109807	4401.84	4656.11	4146.09	3706.5	5399.63	4338.83	4017.1	3306.94	4018.59	5524.17	4710.22	3528.59	2378.83	4451.51	3530.07
GO_NEGATIVE_REGULATION_OF_ANTIGEN_PROCESSING_AND_PRESENTATION	0.0405344	0.0649243	-0.0370977	-0.0960411	-0.0854913	-0.0590899	-0.0328351	0.0467684	0.067322	-0.0608216	-0.0455163	0.14285	0.161965	-0.0933504	-0.0666427	3968.18	4673.16	3887.38	3924.44	6769.55	5867.39	3295.82	3877	4904.44	6442.64	3800.65	3709.47	3159.42	4857.74	4432.23
GO_POSITIVE_REGULATION_OF_ANTIGEN_PROCESSING_AND_PRESENTATION	0.0224021	-0.0396683	-0.198921	0.0148981	-0.320713	0.0554157	-0.0377598	0.11261	0.205735	-0.170224	-0.105556	0.125919	0.108623	-0.0234412	-0.210182	2501.89	3327.7	3229.84	1138.64	2859.19	4306.95	3541.19	3513.76	3088.26	1446.28	2122.34	2485.58	878.441	2650.89	2237.24
GO_REGULATION_OF_ANTIGEN_PROCESSING_AND_PRESENTATION_OF_PEPTIDE_OR_POLYSACCHARIDE_ANTIGEN_VIA_MHC_CLASS_II	-0.0190282	-0.00948613	-0.128035	-0.10585	-0.263654	0.0955406	-0.0629026	0.0535363	0.0784224	-0.205187	-0.168217	0.129489	0.150603	-0.103372	-0.158515	680.513	2962.23	916.247	4057.88	0	4802.14	4627.19	2143.84	1157.91	696.822	1755.4	2298.03	2068.23	3172.76	1774.67
GO_REGULATION_OF_ANTIGEN_PROCESSING_AND_PRESENTATION_OF_PEPTIDE_ANTIGEN	-0.156037	-0.107603	-0.249121	-0.190018	-0.322024	-0.0584506	-0.181266	-0.10466	-0.0743553	-0.316909	-0.257166	-0.0304108	0.0172235	-0.247882	-0.270993	774.659	3047.48	1097.87	3787.3	1251.31	3424.06	3364.02	1489.27	1493.72	1230.56	1012.62	1435.16	1258.73	2610.86	971.844
GO_POSITIVE_REGULATION_OF_DENDRITIC_CELL_ANTIGEN_PROCESSING_AND_PRESENTATION	0.0687473	-0.00424925	-0.194373	0.010097	-0.301923	0.00735294	0.0229913	0.168798	0.264306	-0.0951087	-0.0411472	0.1808	0.139852	0.00607417	-0.196478	2496.7	4175	4399.62	1452.95	2034.87	5809.57	3541.19	2998.56	2295.81	4591.61	5112.75	2329.91	794.674	3209.09	2889.59
GO_REGULATION_OF_GERMINAL_CENTER_FORMATION	0.085042	0.139359	0.0528877	0.0777578	0.028777	0.1379	0.032534	0.0813949	0.151279	-0.00270783	0.0332934	0.178118	0.0961731	0.00615508	0.0701839	2981.51	2240.95	2563.42	3387	2476.68	1839.17	1213.51	3388.48	2777.65	4455.21	3003.75	2895.52	1479.63	4856.26	2220.93
GO_REGULATION_OF_IMMUNOGLOBULIN_PRODUCTION	0.0242631	0.127989	-0.011414	0.0280259	-0.0346268	0.0623186	-0.00710067	0.0277943	0.0559814	0.0152712	0.015697	0.0655398	0.0935915	0.00458323	-0.0224458	4842.17	3853.28	4899.99	4607.92	5340.33	3925.92	4793.25	4529.34	5095.7	5147.59	5209.86	4127.56	3979.3	5021.57	4554.55
GO_NEGATIVE_REGULATION_OF_IMMUNOGLOBULIN_PRODUCTION	0.025133	0.0445501	-0.0499152	-0.05099	-0.0848411	-0.0397625	0.00967748	0.0175207	0.0217044	-0.0737114	-0.0216866	0.0512209	0.12133	-0.0273448	-0.00877146	3866.62	2816.94	5688.74	5556.78	7232.12	7211.37	5493.03	4917.78	5665.01	6868.89	2255.03	4432.97	2219.45	5697.63	5117.94
GO_POSITIVE_REGULATION_OF_IMMUNOGLOBULIN_PRODUCTION	0.0436392	0.117878	-0.0146861	0.0210309	-0.0314435	0.0439115	-0.0135463	0.0379057	0.066971	0.0252162	0.019133	0.0710469	0.0872331	0.000597907	-0.017382	5506.38	4669.45	5733.21	5782.88	5291.4	3735.41	5421.87	5639.07	4702.07	5311.41	4993.4	4269.15	4976.35	6087.56	4364.77
GO_REGULATION_OF_TOLERANCE_INDUCTION	0.0118591	0.0774381	-0.0846186	-0.0384391	-0.182365	-0.111924	-0.124206	-0.0243922	0.0489501	-0.109451	-0.0977516	0.0848129	0.0707888	-0.055805	-0.104298	4576.04	5106.07	4228.38	4656.11	5267.68	5567.9	3722.81	5341.81	5589.4	4339.57	6474.51	3509.31	3243.93	3404.79	4996.36
GO_POSITIVE_REGULATION_OF_TOLERANCE_INDUCTION	-0.0392586	0.018735	-0.153277	-0.0580236	-0.250719	-0.134402	-0.217796	-0.0368205	0.00854317	-0.165148	-0.148591	0.0977818	0.000939249	-0.10034	-0.133133	3422.58	4879.24	3966.7	4489.31	2973.35	5930.4	5033.43	4664.26	4546.39	3147.56	6831.08	2905.9	4174.26	2450	3359.57
GO_REGULATION_OF_T_CELL_TOLERANCE_INDUCTION	0.0172365	0.146974	-0.103485	-0.0755678	-0.192355	-0.13675	-0.158646	-0.0493733	0.0457759	-0.162447	-0.12388	0.0832956	0.103157	-0.0434665	-0.16624	4765.08	2195.73	4115.7	5498.96	5236.54	0	4432.97	4831.79	4305.47	4094.94	5018.6	4209.1	3174.25	3341.78	4842.17
GO_POSITIVE_REGULATION_OF_T_CELL_TOLERANCE_INDUCTION	0.0231999	0.183002	-0.116479	-0.0448254	-0.213034	-0.045161	-0.237089	0.00654519	0.0433389	-0.189922	-0.0881403	0.158931	0.0949333	-0.013498	-0.141828	4434.46	1882.9	2501.15	5496	5946.71	5470.79	3478.18	4685.02	1463.33	1691.65	3478.18	2014.85	2151.25	722.026	4842.17
GO_REGULATION_OF_ACUTE_INFLAMMATORY_RESPONSE	0.0299476	0.00570489	0.00972389	0.0567827	-0.0881657	0.170508	0.00131357	0.0488561	0.0752562	-0.125562	0.0102389	0.133606	0.0979609	0.014324	-0.0703568	3116.43	5195.03	2765.05	3669.43	4234.31	2929.62	3767.29	4490.8	3921.48	4302.51	3129.77	3653.13	3682.78	2176.46	1601.21
GO_NEGATIVE_REGULATION_OF_ACUTE_INFLAMMATORY_RESPONSE	-0.0710381	-0.121929	-0.138216	-0.0256613	-0.13032	0.153624	-0.0949493	-0.0595301	-0.0162471	-0.160945	-0.0984176	-0.00112683	-0.0840486	-0.111316	-0.0688324	3430.74	1252.8	6026.77	3734.67	7254.36	2035.61	2834.73	2993.37	4089.01	5974.88	5759.9	1819.15	2661.27	4685.02	3371.43
GO_POSITIVE_REGULATION_OF_ACUTE_INFLAMMATORY_RESPONSE	0.0621371	0.0668613	0.0702311	0.131427	-0.0814978	0.22284	0.0522994	0.100635	0.129305	-0.12505	0.0614119	0.209606	0.207979	0.0669093	-0.0419926	3734.67	2984.47	1949.62	1605.66	3663.5	2486.32	4053.43	3624.96	3359.57	3343.26	2932.58	2805.08	2366.23	2176.46	2203.14
GO_REGULATION_OF_CHRONIC_INFLAMMATORY_RESPONSE	-0.142663	0.056972	-0.231311	-0.113931	-0.278599	0.000146526	-0.225823	-0.163843	-0.0900069	-0.263627	-0.200661	0.0856777	-0.041014	-0.113225	-0.210838	5265.45	4919.27	3271.36	3004.49	1853.25	4819.93	3334.37	2302.48	2534.5	2811.01	2784.32	4722.08	5038.62	4632.38	3270.62
GO_NEGATIVE_REGULATION_OF_CHRONIC_INFLAMMATORY_RESPONSE	-0.161194	0.23426	-0.0878875	-0.0876478	-0.202381	-0.064038	-0.147691	-0.0567274	-0.0379914	-0.221916	-0.10143	0.0975551	0.0839326	-0.0260467	-0.14857	5347.74	1641.98	2574.53	3004.49	5523.43	8090.55	6538.27	4497.47	4189.83	2594.55	4046.02	5502.67	1836.94	4586.42	6521.96
GO_RESPIRATORY_BURST_INVOLVED_IN_DEFENSE_RESPONSE	0.0272684	0.131079	-0.0292454	0.0947578	0.0335121	0.11716	0.0420528	0.064433	0.103633	0.0184951	0.025095	0.108605	0.144912	0.0488708	-0.0408244	4069.74	4885.17	6295.12	4815.48	3868.1	2474.46	4318.81	4290.64	3838.45	4977.09	3795.46	3335.85	4096.42	3506.35	4183.9
GO_REGULATION_OF_IMMUNE_SYSTEM_PROCESS	0.0640437	0.0722042	0.020109	0.0264426	-0.0419042	0.0364139	0.016271	0.073565	0.0878655	0.000938178	0.0151147	0.113642	0.099291	0.032168	-0.00725523	4286.2	4381.08	4714.67	4719.12	5129.8	4535.27	4791.76	4443.35	4250.61	4960.78	4811.04	4183.9	4103.84	4735.42	4836.24
GO_NEGATIVE_REGULATION_OF_IMMUNE_SYSTEM_PROCESS	0.0654558	0.0547982	0.0217663	0.0271023	-0.0499153	0.0380275	0.00897863	0.0607262	0.0809993	-0.0265219	-0.00179241	0.106346	0.0824575	0.0262241	-0.0203274	4239.49	4538.24	4642.02	4768.78	4851.81	4504.14	5137.95	4453.73	4421.11	5007.48	4955.59	4045.27	4325.49	5054.92	4979.31
GO_POSITIVE_REGULATION_OF_IMMUNE_SYSTEM_PROCESS	0.0642674	0.0842173	0.0193699	0.0364137	-0.0467131	0.0545647	0.0187311	0.0828477	0.0931632	0.00447582	0.0237129	0.125553	0.115951	0.0353979	-0.00157084	4238.75	4206.14	4667.97	4624.23	5246.92	4389.98	4756.18	4240.98	4269.89	5019.34	4779.16	4002.28	3851.05	4600.51	4817.71
GO_REGULATION_OF_LEUKOCYTE_MIGRATION	0.0862579	0.0173788	0.041344	0.0264421	-0.0654163	0.0368051	0.047891	0.0940532	0.100435	-0.018475	-0.000309786	0.130287	0.0848212	0.0411277	-0.0159683	3780.63	4805.11	3817.7	4194.28	4916.3	4501.17	4384.05	4249.13	3590.86	4779.9	4733.94	3574.55	3721.33	4173.52	4507.1
GO_NEGATIVE_REGULATION_OF_LEUKOCYTE_MIGRATION	0.0650174	-0.0290251	-0.00895984	-0.029013	-0.119167	-0.0559811	-0.00115411	0.0683014	0.0756386	-0.0744639	-0.0359498	0.116954	0.0463599	-0.00680938	-0.0667698	3524.14	5245.44	3288.41	4646.47	5433.73	6212.09	4379.6	3662.02	3300.27	4707.26	4975.61	2858.45	3835.49	4173.52	3878.48
GO_POSITIVE_REGULATION_OF_LEUKOCYTE_MIGRATION	0.0890737	0.0173612	0.0432209	0.0362977	-0.0698079	0.0411986	0.0522907	0.10345	0.107952	-0.0136685	0.00269522	0.138644	0.0957826	0.0479013	-0.0139469	4094.94	4505.62	3976.33	4827.35	4867.38	4295.09	4673.16	4087.53	3593.82	4969.68	4981.54	3608.65	3731.7	4437.42	4840.69
GO_REGULATION_OF_LEUKOCYTE_CHEMOTAXIS	0.0586688	-0.0203883	0.0180776	0.00886587	-0.0935589	0.040339	0.0294193	0.0686981	0.085511	-0.0426545	-0.0193995	0.119522	0.078823	0.026133	-0.0205312	4447.8	5240.99	4341.05	3811.76	4947.44	4484.86	4818.45	3919.99	3918.51	4499.69	4658.33	3728.74	3799.9	3943.72	4603.47
GO_NEGATIVE_REGULATION_OF_LEUKOCYTE_CHEMOTAXIS	-0.0131381	-0.175992	-0.0775747	-0.049903	-0.208025	-0.0824302	-0.142106	-0.00911853	-0.0207629	-0.278568	-0.113329	0.0733226	-0.065785	-0.144715	-0.154354	4637.57	3881.45	4960.78	5445.59	3601.24	4901.48	6029.73	3481.14	3555.27	1911.07	5353.67	2971.13	3914.06	1651.62	4056.39
GO_POSITIVE_REGULATION_OF_LEUKOCYTE_CHEMOTAXIS	0.0663335	0.00561305	0.0296152	0.0217383	-0.079981	0.0655111	0.0596517	0.0852242	0.101684	-0.00724212	0.000792959	0.129477	0.104971	0.0524366	-0.00305976	4094.94	4753.22	3845.86	3960.02	4897.03	3911.1	4673.16	3914.06	3504.87	4495.24	4730.98	3808.8	3377.36	4283.23	4177.97
GO_REGULATION_OF_CELLULAR_EXTRAVASATION	0.0529724	-0.0403335	0.00876561	-0.0600723	-0.0922837	-0.0405429	-0.0253916	0.0666919	0.0946821	-0.071341	-0.0558511	0.0592595	-0.0082422	0.0248344	-0.0907104	3455.94	4206.14	3816.95	4501.17	4367.74	5928.18	3679.07	2699.81	3298.04	3846.61	4604.96	3415.91	4000.8	4013.4	4254.32
GO_NEGATIVE_REGULATION_OF_CELLULAR_EXTRAVASATION	-0.0185052	-0.0684053	-0.0329436	-0.042516	-0.184652	-0.203267	0.00354716	0.0764289	0.0890687	-0.0264488	-0.0546063	0.0495703	-0.0220324	0.0572542	-0.0777878	4481.16	3881.45	3014.13	3322.51	4843.65	4255.06	3195	2760.6	2839.92	3596.05	3911.84	3094.93	1323.22	3180.18	3915.55
GO_POSITIVE_REGULATION_OF_CELLULAR_EXTRAVASATION	0.0953098	-0.0333647	0.0481673	-0.0555761	-0.0426532	-0.00277456	-0.0274356	0.0683191	0.0956097	-0.0807321	-0.0278655	0.0734033	-0.00901356	0.0153125	-0.0942349	2301	5747.3	3897.76	4984.5	4048.24	4071.22	3953.35	2183.87	3402.57	3429.25	4649.43	3109.01	3506.35	4600.51	4779.16
GO_REGULATION_OF_IMMUNE_EFFECTOR_PROCESS	0.0662325	0.0872848	0.0111118	0.0456488	-0.0691138	0.045162	0.000784445	0.0876792	0.0941979	0.0221211	0.0312697	0.14063	0.129378	0.0472234	-0.000845976	4176.48	4258.77	4765.08	4699.84	5373.68	4524.9	4999.33	4383.31	4388.5	4736.91	4559.74	3942.23	3809.54	4667.97	4745.06
GO_NEGATIVE_REGULATION_OF_IMMUNE_EFFECTOR_PROCESS	0.115779	0.114691	0.060001	0.0978351	-0.0206458	0.103431	0.0482868	0.10439	0.121148	0.0197952	0.0466341	0.137056	0.145416	0.0761073	0.0387171	3728.74	4369.22	4661.29	4811.04	4692.43	4351.43	4953.37	4173.52	4581.23	4643.5	5070.49	4034.15	3654.61	5094.21	5159.45
GO_POSITIVE_REGULATION_OF_IMMUNE_EFFECTOR_PROCESS	0.0797697	0.110601	0.0213245	0.0644088	-0.0405156	0.0945277	0.0299823	0.0662433	0.113358	-0.0020283	0.0334475	0.130124	0.119962	0.0257099	0.0146256	4379.6	3971.89	4872.56	4750.99	5068.27	4140.9	4741.35	4895.55	4124.59	4321.04	4477.45	3876.26	3957.06	4998.59	4471.52
GO_REGULATION_OF_PRODUCTION_OF_MOLECULAR_MEDIATOR_OF_IMMUNE_RESPONSE	0.0712273	0.0984217	0.0147031	0.0437067	-0.0462528	0.0829012	0.0147097	0.049793	0.0876023	-0.00945233	0.00950327	0.110511	0.103267	0.0386145	-0.0130665	4424.08	4144.61	5138.69	4664.26	5271.38	4346.98	5255.82	4631.64	4524.15	4902.22	5134.99	4345.5	4376.64	4848.1	4573.82
GO_NEGATIVE_REGULATION_OF_PRODUCTION_OF_MOLECULAR_MEDIATOR_OF_IMMUNE_RESPONSE	0.0618562	0.0798146	-0.0303952	0.00998501	-0.0828629	0.0869369	-0.0308062	0.0470114	0.0692294	-0.0493794	-0.0411695	0.0925533	0.120191	0.0124112	-0.0616743	4172.04	4590.87	5022.31	4889.61	5765.83	5003.77	4581.23	4286.2	5444.11	4725.79	5460.42	4407.77	3952.61	6195.04	5021.57
GO_POSITIVE_REGULATION_OF_PRODUCTION_OF_MOLECULAR_MEDIATOR_OF_IMMUNE_RESPONSE	0.0805535	0.108841	0.0199562	0.0517413	-0.0292709	0.0988147	0.0217105	0.0604712	0.0921737	0.00325629	0.0171575	0.127808	0.109506	0.0337246	0.00913725	4571.6	4207.62	5305.48	4815.48	4851.07	4221.7	5255.82	4940.76	4243.94	4332.16	5175.02	4186.12	4229.86	4793.99	4149.06
GO_REGULATION_OF_LEUKOCYTE_MEDIATED_IMMUNITY	0.0804976	0.109443	0.00890812	0.068657	-0.0480605	0.0973106	0.00854621	0.0576976	0.115796	-0.0174741	0.0256668	0.110112	0.11213	0.02188	-0.0117834	4269.89	4123.11	4553.06	4766.56	4894.06	4176.48	5619.05	4483.38	4330.67	5177.24	4621.26	4216.51	4188.35	5005.26	4748.77
GO_NEGATIVE_REGULATION_OF_LEUKOCYTE_MEDIATED_IMMUNITY	0.140686	0.170663	0.062093	0.11661	-0.0247069	0.119648	0.0244391	0.131579	0.169252	0.0200531	0.060811	0.170175	0.168457	0.0790697	0.0302104	3467.06	3188.33	3318.8	4295.83	3731.7	3863.66	4604.21	3547.86	3427.77	3737.63	3344	3785.82	3628.66	5195.77	4467.82
GO_POSITIVE_REGULATION_OF_LEUKOCYTE_MEDIATED_IMMUNITY	0.0816126	0.13161	0.0230035	0.0912184	-0.024362	0.0844788	0.0217918	0.061617	0.112827	0.0084997	0.0516993	0.120538	0.125065	0.0184468	0.0158933	4974.12	3842.9	5389.25	4757.66	5500.45	4497.47	5576.8	4974.86	4216.51	5184.65	5061.6	4444.83	4040.09	5444.11	5326.24
GO_REGULATION_OF_LYMPHOCYTE_MEDIATED_IMMUNITY	0.0854866	0.127788	0.0115617	0.0694059	-0.0462145	0.0783937	0.00888645	0.0635901	0.112921	-0.0149135	0.0248482	0.117735	0.113558	0.0208192	-0.0106874	4323.26	3791.01	4862.93	4848.1	5224.68	4569.37	5808.83	4564.93	4314.37	5303.26	4793.25	4194.28	4204.65	5089.77	5266.2
GO_NEGATIVE_REGULATION_OF_LYMPHOCYTE_MEDIATED_IMMUNITY	0.127442	0.144329	0.0334012	0.0886974	-0.0337293	0.0809629	-0.0133416	0.104461	0.141121	-0.015509	0.0314895	0.151821	0.141777	0.0327037	0.0107712	3433.7	3503.38	3718.36	4778.42	4816.97	4335.12	5410.01	4053.43	4197.24	4848.1	3994.12	3525.62	3703.53	5721.35	5263.23
GO_POSITIVE_REGULATION_OF_LYMPHOCYTE_MEDIATED_IMMUNITY	0.0904205	0.164107	0.033368	0.100762	-0.0218625	0.0925463	0.0279884	0.0750628	0.122925	0.0177833	0.0615479	0.135816	0.143419	0.0289453	0.017285	4785.83	3503.38	5415.94	4035.64	5638.33	3749.5	5722.84	4680.57	3696.12	4980.05	4771.01	4277.3	3841.42	5128.31	5055.67
GO_REGULATION_OF_T_CELL_MEDIATED_IMMUNITY	0.118816	0.154853	0.0271522	0.0800688	-0.0292358	0.118623	0.00681281	0.102452	0.142115	-0.0233043	0.0235073	0.14049	0.123293	0.0326467	0.0161159	3946.68	3967.44	5060.11	4416.67	5257.3	3420.36	6145.38	3728.74	3393.67	5343.29	4563.44	4203.17	4132.01	5086.8	5276.57
GO_NEGATIVE_REGULATION_OF_T_CELL_MEDIATED_IMMUNITY	0.0905166	0.203982	-0.0455715	-0.00927555	-0.0649022	0.0494496	-0.158164	0.0503958	0.109654	-0.0860587	-0.0547404	0.114292	0.136408	-0.0554401	-0.0961405	3217.98	2693.14	2885.14	3984.49	4078.63	4423.34	2107.52	3943.72	3783.6	4200.21	4464.85	3814.73	4104.58	4433.72	4894.06
GO_POSITIVE_REGULATION_OF_T_CELL_MEDIATED_IMMUNITY	0.121845	0.173662	0.0834763	0.155896	-0.00190126	0.1611	0.065081	0.130138	0.145563	0.0157731	0.0814737	0.171134	0.15862	0.0706622	0.0820721	3699.09	3334.37	4003.76	3074.17	5739.89	2567.12	4341.05	3347.71	3006.71	4735.42	4197.98	3553.79	2952.6	4341.05	4282.49
GO_REGULATION_OF_B_CELL_MEDIATED_IMMUNITY	0.0349726	0.118191	0.00797467	0.0643594	-0.0380515	0.0482283	0.00294493	0.0356568	0.0857334	0.00842819	0.0360439	0.0837179	0.102885	0.000321567	-0.0230346	5153.52	4118.66	4341.05	4604.96	5232.1	4825.86	5808.83	4599.03	4888.13	4901.48	4438.9	4766.56	5070.49	5340.33	4808.07
GO_NEGATIVE_REGULATION_OF_B_CELL_MEDIATED_IMMUNITY	-0.00727534	0.0217461	0.0219699	0.076607	-0.0537096	-0.0935401	-0.000447713	0.0416054	0.042253	-0.012512	0.0252558	0.0594819	0.0445475	0.00371762	-0.00585225	5610.9	5071.97	3154.97	4465.59	5405.56	4687.98	5020.82	4097.17	5215.05	4204.65	4094.94	3758.39	4637.57	5521.94	5349.96
GO_POSITIVE_REGULATION_OF_B_CELL_MEDIATED_IMMUNITY	0.0600156	0.151337	0.00832595	0.0640633	-0.0273275	0.0930156	0.00851094	0.039062	0.106796	0.0256267	0.0494822	0.103944	0.130099	0.00613367	-0.018517	5463.38	3596.79	5199.48	4739.87	5169.83	4204.65	5934.85	5155	3919.99	4987.47	4438.9	4043.05	3817.7	5163.9	4808.07
GO_REGULATION_OF_NATURAL_KILLER_CELL_MEDIATED_IMMUNITY	0.148953	0.164371	0.0372384	0.112756	-0.046846	0.127885	0.0298753	0.0818741	0.173708	0.00533856	0.0475981	0.188399	0.172	0.0730127	0.00233044	3875.52	2985.22	5079.39	4242.46	6385.56	3657.57	5831.81	4670.19	3626.44	5166.12	5051.22	3656.09	3100.12	4768.78	5076.42
GO_NEGATIVE_REGULATION_OF_NATURAL_KILLER_CELL_MEDIATED_IMMUNITY	0.270142	0.244168	0.145462	0.248423	0.0648478	0.282258	0.115266	0.235839	0.28063	0.0912279	0.15495	0.289416	0.270908	0.188985	0.156179	2340.28	1581.19	4037.86	2299.51	3020.8	1309.14	3568.62	2353.63	2016.34	3119.39	3091.22	1985.2	2378.09	3843.64	3085.29
GO_POSITIVE_REGULATION_OF_NATURAL_KILLER_CELL_MEDIATED_IMMUNITY	0.12601	0.191898	0.0150177	0.0832307	-0.0429257	0.0180463	-0.00745688	0.0493082	0.167067	0.00802741	0.0551948	0.172116	0.165371	0.00928577	-0.0297022	4271.37	2942.96	5619.05	4971.16	6290.67	6305.5	6870.37	4830.31	2659.78	3915.55	4564.93	3424.81	1988.17	5708.01	4169.07
GO_REGULATION_OF_CYTOKINE_PRODUCTION_INVOLVED_IN_IMMUNE_RESPONSE	0.0976767	0.0948642	0.0212956	0.0519687	-0.062355	0.114724	0.0170083	0.0608918	0.114157	-0.0350304	-0.000189053	0.142266	0.113299	0.0515311	-0.0229336	4321.78	4031.19	5260.26	4796.95	5043.06	3871.07	5144.62	4766.56	4389.24	3841.42	5263.23	4345.5	4217.26	4607.18	5097.92
GO_NEGATIVE_REGULATION_OF_CYTOKINE_PRODUCTION_INVOLVED_IN_IMMUNE_RESPONSE	0.0668826	0.113853	-0.0121118	0.0457997	-0.0865312	0.144219	-0.0610227	0.0556266	0.0979258	-0.0481618	-0.0478845	0.113794	0.125194	0.0409582	-0.0978778	4710.22	4425.56	4914.82	4474.49	4785.83	3407.01	4222.44	5442.62	5186.13	4115.7	6256.57	4736.91	3994.12	6231.37	4152.76
GO_POSITIVE_REGULATION_OF_CYTOKINE_PRODUCTION_INVOLVED_IN_IMMUNE_RESPONSE	0.103552	0.108196	0.0357143	0.0700202	-0.0382231	0.145044	0.0384436	0.0742344	0.111783	-0.0201893	0.0119357	0.163604	0.125162	0.0493189	0.0200216	4415.18	3898.5	4985.24	4719.86	5157.97	3351.42	3894.05	4647.95	4074.93	3573.07	4595.32	4264.7	4045.27	4149.8	4192.79
GO_REGULATION_OF_T_CELL_CYTOKINE_PRODUCTION	0.131677	0.14594	0.0372245	0.0927212	-0.0497105	0.121285	0.0324956	0.0934515	0.144686	-0.0150772	0.0412531	0.151963	0.142749	0.0702437	0.0214937	4406.29	4203.17	6071.25	5529.36	5027.5	4239.49	6162.43	4640.54	4091.23	5345.51	5957.83	4786.57	4736.91	4961.52	6479.7
GO_NEGATIVE_REGULATION_OF_T_CELL_CYTOKINE_PRODUCTION	-0.0692799	0.0960521	-0.154727	-0.123559	-0.203029	-0.0765844	-0.238768	-0.0805163	-0.0176536	-0.165756	-0.13625	-0.0416287	0.00945417	-0.194446	-0.220531	5884.44	3657.57	1565.63	1491.5	1479.63	8775.51	2899.97	3512.28	5810.31	3066.02	1309.14	2014.85	1734.64	4209.1	830.256
GO_POSITIVE_REGULATION_OF_T_CELL_CYTOKINE_PRODUCTION	0.182191	0.170803	0.108098	0.177422	-0.000774876	0.237062	0.107198	0.159394	0.164749	0.0371791	0.103283	0.228998	0.191844	0.133849	0.115187	2670.9	3770.99	3532.29	3453.72	5418.16	2772.46	3991.16	2795.44	3078.62	3944.46	4079.37	2349.92	2952.6	3484.11	3325.47
GO_POSITIVE_REGULATION_OF_DENDRITIC_CELL_CYTOKINE_PRODUCTION	0.0429157	0.126549	0.0100719	0.0474321	0.0384792	0.107944	0.0483114	0.0132494	0.046213	-0.0243805	-0.0204137	0.082494	0.103937	-0.00824341	0.0233313	2087.5	2033.39	2254.29	1523.37	1255.76	2932.58	1782.09	2346.96	900.679	1782.83	2073.42	2525.61	2305.44	2305.44	2515.23
GO_CYTOPLASMIC_PATTERN_RECOGNITION_RECEPTOR_SIGNALING_PATHWAY	0.0863462	0.157535	0.0452975	0.100512	0.0408954	0.156515	0.0587918	0.0506707	0.0906377	0.0495153	0.066443	0.104719	0.13317	0.0758077	0.0891072	4022.29	3276.55	4545.65	4105.32	4880.72	3195	4440.39	4046.02	3845.86	4050.46	5175.76	4068.25	3411.46	4114.22	4318.81
GO_MYD88_DEPENDENT_TOLL_LIKE_RECEPTOR_SIGNALING_PATHWAY	0.0717028	0.113122	-0.0183656	0.0556273	-0.0681939	0.182727	-0.0120735	0.0140007	0.0954194	-0.0680112	-0.01113	0.113805	0.177309	0.0327242	-0.0271154	4426.3	4469.3	4248.39	4577.53	5810.31	3143.85	5708.01	4890.36	4010.43	5883.7	5958.57	3433.7	2662.75	4418.89	5024.53
GO_MYD88_INDEPENDENT_TOLL_LIKE_RECEPTOR_SIGNALING_PATHWAY	0.0309817	0.121052	-0.0172939	0.0419229	-0.0664985	0.153913	-0.0446749	-0.0325726	0.0323724	-0.0688234	-0.0222747	0.0753016	0.11404	-0.0172352	-0.0111467	3240.96	3338.82	4235.79	2980.77	4744.32	3986.71	4386.27	4730.24	3073.43	4328.45	4105.32	3567.88	2811.01	4402.58	3598.27
GO_INNATE_IMMUNE_RESPONSE_ACTIVATING_SIGNAL_TRANSDUCTION	0.0435062	0.0945107	0.0547305	0.100171	0.0498349	0.151905	0.0938599	0.0715567	0.113409	0.0332529	0.0862149	0.080839	0.115133	0.0636988	0.0791056	4240.24	3789.53	4446.32	3395.15	4132.01	2818.42	3756.91	4003.02	3705.02	5272.13	3807.32	4120.15	3917.03	4043.05	4252.1
GO_REGULATION_OF_ANTIMICROBIAL_HUMORAL_RESPONSE
GO_REGULATION_OF_MYELOID_LEUKOCYTE_DIFFERENTIATION	0.0365713	0.0206887	-0.00342213	0.015949	-0.0708804	0.0628139	0.011786	0.0323351	0.0496623	-0.0601922	-0.0329978	0.0899514	0.0418535	0.0097014	-0.0561115	4404.8	5334.39	4940.02	4599.03	4564.93	4008.95	4772.49	4739.87	5054.18	4567.89	5212.82	3961.51	4673.16	5245.44	5109.04
GO_NEGATIVE_REGULATION_OF_MYELOID_LEUKOCYTE_DIFFERENTIATION	-0.00390785	-0.0654209	-0.0321574	-0.0490484	-0.112139	0.00508065	-0.0282051	-0.00700342	0.0109936	-0.113323	-0.0904948	0.0558248	-0.0092333	-0.0107043	-0.0950791	4832.53	4965.23	4968.93	5153.52	3825.85	3693.9	4344.02	4879.24	5242.47	4732.46	5169.83	4773.97	5776.95	5415.2	4759.89
GO_POSITIVE_REGULATION_OF_MYELOID_LEUKOCYTE_DIFFERENTIATION	0.050257	0.0824189	0.00673187	0.0512226	-0.0648931	0.0987297	0.0393695	0.047907	0.058807	-0.0287848	-0.00890902	0.116419	0.0657571	0.0146049	-0.0384466	4504.14	4542.69	5522.69	4960.78	4846.62	3771.73	4756.18	5088.28	5399.63	4467.07	5586.44	4111.25	4327.71	5186.13	5605.71
GO_IMMUNE_RESPONSE_REGULATING_SIGNALING_PATHWAY	0.068567	0.130557	0.0244815	0.0323554	-0.0367477	0.0679184	0.00685897	0.100704	0.106915	0.0248539	0.0515516	0.140046	0.154811	0.0457352	0.0109521	4404.06	3791.01	4768.78	4886.65	5435.95	4214.29	5256.56	4178.71	4193.53	4951.88	4683.53	4079.37	3717.62	4679.83	4985.98
GO_IMMUNE_RESPONSE_INHIBITING_SIGNAL_TRANSDUCTION	0.122473	0.0204507	-0.140678	0.0300088	-0.140981	0.17159	-0.231655	0.0242708	0.145952	-0.214713	-0.0603772	0.149644	0.171749	-0.0698234	-0.0987853	1739.09	4246.17	2369.19	4043.05	4444.83	2096.4	3659.06	2776.91	3343.26	2527.83	3358.09	2197.21	3592.34	3934.82	3356.61
GO_IMMUNE_RESPONSE_INHIBITING_CELL_SURFACE_RECEPTOR_SIGNALING_PATHWAY	0.164336	0.0595333	-0.0993887	0.0817684	-0.0771136	0.167612	-0.213821	0.0486855	0.184593	-0.159302	0.00577353	0.204811	0.213341	-0.0327034	-0.0199976	1089.71	3111.98	1184.6	2021.53	2222.42	1048.2	2839.92	4205.39	2049.69	4725.05	1679.04	1750.21	1881.42	2652.37	2137.17
GO_ANTIMICROBIAL_PEPTIDE_PRODUCTION
GO_PEPTIDE_SECRETION	0.0467369	0.00157556	0.0217709	0.0331662	0.0081267	-0.000319104	0.0360832	0.0383411	0.0595508	0.0129349	0.0225519	0.0550333	0.0458615	0.0352726	0.0023199	4469.3	5083.84	5024.53	4985.98	4607.18	5733.21	5027.5	4759.15	4849.58	5132.76	4896.29	4796.95	4805.85	5123.87	5263.23
GO_REGULATION_OF_PEPTIDE_SECRETION	0.0571789	0.0109262	0.0289973	0.0450644	0.0211526	-0.00153916	0.0451409	0.0514709	0.0734752	0.0241408	0.0311827	0.0669247	0.0541555	0.0484918	0.0133505	4314.37	5220.23	4855.52	5042.32	4293.61	6099.42	5014.15	4846.62	4713.19	5289.92	4905.92	4837.72	4908.89	4913.34	5054.18
GO_NEGATIVE_REGULATION_OF_PEPTIDE_SECRETION	0.0470436	0.00177974	0.043344	0.0257913	-0.0243779	-0.0331651	0.0556346	0.0497365	0.063703	-0.0124544	0.0245882	0.0695246	0.0264896	0.0442998	0.0086247	4295.09	5334.39	5049.74	5322.53	4387.01	8415.24	5057.15	4747.29	4926.68	6665.77	5243.96	5282.5	4388.5	4564.93	3871.07
GO_POSITIVE_REGULATION_OF_PEPTIDE_SECRETION	0.0742091	0.00957478	0.0289169	0.0643647	0.0126782	0.0283903	0.0516203	0.0674997	0.0841887	0.0104704	0.0368296	0.0801295	0.0638249	0.0615048	0.0177506	4142.38	5129.8	5199.48	4591.61	4693.91	5192.07	4925.2	4821.42	4794.73	5285.47	4796.21	4710.22	4831.79	4950.4	5645.74
GO_REGULATION_OF_ADAPTIVE_IMMUNE_RESPONSE	0.0786824	0.123569	0.00894678	0.0620595	-0.0456072	0.0889841	0.00777547	0.068056	0.109254	-0.0241831	0.0202252	0.12624	0.115043	0.0196258	-0.012422	4326.23	4111.25	4636.09	4725.05	4883.68	4089.01	5184.65	4216.51	4241.72	5156.48	4719.12	3957.06	4180.93	5157.97	5138.69
GO_NEGATIVE_REGULATION_OF_ADAPTIVE_IMMUNE_RESPONSE	0.0881553	0.131513	0.00829356	0.0443975	-0.0491377	0.05296	-0.0298223	0.0747153	0.112698	-0.0346517	0.00920223	0.119416	0.127187	0.0021618	-0.0276685	2982.99	4215.03	3770.25	4725.05	4493.76	4314.37	5410.01	3949.65	4336.6	3925.92	4714.67	3925.92	4237.27	5731.73	4941.51
GO_POSITIVE_REGULATION_OF_ADAPTIVE_IMMUNE_RESPONSE	0.072841	0.133592	0.0177748	0.0800438	-0.0522586	0.101614	0.0184512	0.0636119	0.102168	-0.0217771	0.0304006	0.13268	0.128471	0.0177894	-0.00224384	4818.45	3504.87	5199.48	4739.87	5214.3	3707.98	5240.99	4799.18	4513.03	5258.78	4773.97	4043.05	3706.5	5131.28	5768.8
GO_REGULATION_OF_T_HELPER_1_TYPE_IMMUNE_RESPONSE	0.136338	0.0737733	0.0561067	0.0514267	-0.146116	0.0799156	0.0979378	0.127373	0.156902	-0.0918889	0.0266667	0.205556	0.163973	0.0579422	0.0046	3274.32	4536.01	3572.32	4764.34	3940.75	3792.49	3686.48	3988.94	3645.71	3968.18	5246.18	3100.12	3297.3	4454.47	5795.48
GO_NEGATIVE_REGULATION_OF_T_HELPER_1_TYPE_IMMUNE_RESPONSE	0.31261	0.18713	0.0893	0.11591	-0.0935952	0.132492	0.158263	0.299105	0.307216	-0.0135848	0.167193	0.327393	0.33047	0.134449	0.148414	1021.51	762.798	2587.88	2888.85	376.58	1685.72	1957.03	1582.68	912.54	2376.61	2023.01	1140.86	1055.61	1938.5	3044.52
GO_POSITIVE_REGULATION_OF_T_HELPER_1_TYPE_IMMUNE_RESPONSE	0.0858468	0.0413125	0.0465794	0.0329552	-0.16104	0.0648307	0.0806256	0.0781864	0.113821	-0.114221	-0.0135328	0.170585	0.11626	0.0360285	-0.0365255	5397.41	3887.38	2793.22	3946.68	3586.41	4308.44	4773.97	4963.74	4101.61	3601.24	4220.22	4263.96	3117.91	4090.49	4956.33
GO_REGULATION_OF_TYPE_2_IMMUNE_RESPONSE	0.0956488	0.0338254	-0.00470332	-0.00162597	-0.110494	0.133414	0.0110617	0.0565927	0.0726705	-0.0970711	-0.0457928	0.117754	0.0813388	0.013437	-0.0295949	4545.65	4313.62	5687.25	6232.85	4738.39	3211.31	5589.4	5027.5	6195.04	4729.49	5601.26	4041.57	4954.11	5884.44	6086.81
GO_NEGATIVE_REGULATION_OF_TYPE_2_IMMUNE_RESPONSE	0.0992841	0.103867	0.0302493	-0.0280287	-0.00298008	0.134032	-0.00245601	0.0641893	0.0940434	-0.0324522	-0.028615	0.0723968	0.0843881	-0.00891358	-0.0276379	4603.47	3450.01	5679.84	5859.24	3936.3	3048.23	4155.73	4797.69	3678.33	3553.79	4521.93	3712.43	5134.24	3352.16	5774.73
GO_POSITIVE_REGULATION_OF_TYPE_2_IMMUNE_RESPONSE	0.127292	0.0257476	-0.0554934	0.0415934	-0.206154	0.147523	0.0133469	0.0702196	0.0953542	-0.130317	-0.0288728	0.187044	0.109188	0.0345168	-0.00449784	3656.83	5372.94	7172.08	4816.97	2714.64	996.307	5194.29	4295.83	4421.85	6470.81	6353.68	3348.45	4244.68	3911.84	6038.63
GO_REGULATION_OF_RESPONSE_TO_BIOTIC_STIMULUS	0.0674166	0.105307	0.0353235	0.0858257	0.00721919	0.103586	0.0493967	0.0594182	0.101926	0.0258344	0.0480677	0.104475	0.120323	0.0550907	0.0459078	4321.78	3976.33	4811.04	4281.75	4911.85	3650.16	4455.21	4228.38	4235.79	5052.7	4739.87	4286.2	3955.58	4298.06	4631.64
GO_NEGATIVE_REGULATION_OF_RESPONSE_TO_BIOTIC_STIMULUS	0.0770642	0.0842079	0.0371	0.0997399	-0.00574398	0.125337	0.057999	0.0834854	0.108527	0.0253322	0.0552972	0.116394	0.125909	0.0863571	0.0459707	4108.28	4686.5	5227.65	4317.33	5089.77	3610.13	4296.57	4241.72	4814	5110.52	4616.82	4295.09	4050.46	4191.31	5074.94
GO_POSITIVE_REGULATION_OF_RESPONSE_TO_BIOTIC_STIMULUS	0.0576819	0.109749	0.037017	0.0856424	0.0225602	0.116323	0.0521066	0.0514756	0.106725	0.0302709	0.0581971	0.0928881	0.125073	0.0494049	0.0458678	4269.89	3845.86	4739.87	4071.22	4791.76	3626.44	4059.36	4151.28	3942.23	5086.8	4492.28	3848.83	3602.72	4508.59	4312.88
GO_REGULATION_OF_RESPONSE_TO_TUMOR_CELL	0.0944308	0.142782	0.0651817	0.0759611	-0.0302921	0.0218459	-0.00176265	0.0246153	0.127009	-0.000585127	0.00668353	0.153976	0.147216	0.0194109	0.0345007	2622.72	2189.8	2805.08	5928.92	4090.49	2717.61	5386.29	3561.21	3450.01	5888.89	3202.42	3270.62	2809.53	5708.01	4458.18
GO_POSITIVE_REGULATION_OF_RESPONSE_TO_TUMOR_CELL	0.0273381	0.0830935	-0.011301	-0.00145883	-0.114928	-0.0666567	-0.0941747	-0.0630096	0.0691147	-0.0784672	-0.0814648	0.105975	0.0873301	-0.0724221	-0.0595424	2151.99	2553.04	2369.19	5456.71	6546.42	5508.6	6522.7	4536.76	2054.14	5973.4	5531.58	2086.76	2186.09	6185.41	6701.35
GO_REGULATION_OF_T_CELL_MEDIATED_IMMUNE_RESPONSE_TO_TUMOR_CELL	0.161259	0.229962	0.204571	0.177601	0.12544	0.212682	0.163896	0.156405	0.158982	0.0843655	0.163916	0.167552	0.230861	0.135928	0.209965	1303.21	819.878	650.12	1931.83	3344	991.118	1822.12	227.579	880.664	2948.89	1601.21	451.452	656.051	1549.32	1579.71
GO_POSITIVE_REGULATION_OF_NATURAL_KILLER_CELL_MEDIATED_IMMUNE_RESPONSE_TO_TUMOR_CELL	-0.0443104	-0.00355602	-0.104023	-0.129135	-0.217257	-0.195901	-0.221812	-0.207588	0.0369786	-0.159741	-0.174485	0.031225	-0.00141841	-0.18757	-0.204211	3828.07	1915.52	4790.28	1723.52	3472.25	3385.52	1120.1	3272.84	4825.86	4616.08	4392.2	1702.02	1404.76	2362.52	2530.8
GO_REGULATION_OF_INFLAMMATORY_RESPONSE_TO_ANTIGENIC_STIMULUS	0.148198	0.158938	0.146827	0.172345	-0.00835161	0.212869	0.135162	0.150786	0.192978	0.0192338	0.116209	0.239563	0.215325	0.118259	0.0688751	3217.98	3132.73	1936.28	3400.34	5501.19	2790.99	3455.2	3232.07	2633.1	4094.94	4063.07	2312.11	2427.02	3501.9	3473.73
GO_NEGATIVE_REGULATION_OF_INFLAMMATORY_RESPONSE_TO_ANTIGENIC_STIMULUS	0.0613678	0.0470348	0.160832	0.129143	0.0356325	0.155131	0.0780584	0.0361919	0.0964807	0.00981724	0.0286791	0.137215	0.108189	0.0855046	0.0795237	4885.91	5650.93	2855.49	5553.82	3715.4	3898.5	5154.26	6030.48	5001.55	4839.95	6050.49	3022.28	5646.48	5438.18	4605.7
GO_POSITIVE_REGULATION_OF_INFLAMMATORY_RESPONSE_TO_ANTIGENIC_STIMULUS	0.213189	0.242726	0.136181	0.204586	-0.0413369	0.255975	0.177868	0.236601	0.265178	0.026279	0.181755	0.316107	0.295484	0.142716	0.0608213	2120.12	2211.3	2186.09	977.033	5123.87	2249.1	1832.49	1444.05	1354.36	2364.75	3157.94	1422.55	702.752	1195.72	2114.19
GO_REGULATION_OF_ACUTE_INFLAMMATORY_RESPONSE_TO_ANTIGENIC_STIMULUS	0.223838	0.142903	0.150003	0.238931	-0.0116155	0.331189	0.219896	0.245644	0.265878	0.0675751	0.196984	0.26392	0.260243	0.225797	0.157436	1988.91	3475.21	1334.34	775.4	2910.34	1710.92	1797.65	828.032	1335.82	2364.75	3157.94	1237.97	1309.14	1195.72	2114.19
GO_NEGATIVE_REGULATION_OF_ACUTE_INFLAMMATORY_RESPONSE_TO_ANTIGENIC_STIMULUS	-0.177479	-0.241072	-0.109731	-0.148878	-0.109092	0.100304	-0.101103	-0.207518	-0.159903	-0.178038	-0.263921	-0.126748	-0.18355	-0.0500519	-0.143365	0	0	0	0	0	0	0	0	0	0	0	0	0	0	0
GO_POSITIVE_REGULATION_OF_ACUTE_INFLAMMATORY_RESPONSE_TO_ANTIGENIC_STIMULUS	0.304092	0.2197	0.201942	0.316479	0.0078878	0.377328	0.284081	0.336266	0.351019	0.116703	0.289163	0.342036	0.348989	0.280948	0.21759	1596.76	2235.76	410.68	370.65	4596.06	490.741	1593.8	555.975	762.056	2271.34	2867.35	102.299	917.729	1073.4	1356.58
GO_POSITIVE_REGULATION_OF_HYPERSENSITIVITY	0.340559	0.22345	0.202733	0.320561	-0.0466677	0.394618	0.291394	0.35756	0.382492	0.0951734	0.292972	0.387686	0.379495	0.289915	0.210984	1445.54	1982.98	1129	775.4	2825.84	245.37	1797.65	370.65	463.312	1135.67	1898.47	57.8214	584.886	1195.72	1435.9
GO_REGULATION_OF_MYELOID_LEUKOCYTE_MEDIATED_IMMUNITY	0.106394	0.105026	0.0449735	0.11323	-0.00692349	0.170152	0.0606389	0.0934362	0.158426	0.0112543	0.0715707	0.127021	0.144732	0.0779731	0.0317333	3584.19	3490.04	3406.27	3877.74	3998.57	3977.82	3705.02	4283.23	3829.56	3678.33	3382.55	3652.39	3289.15	4369.96	3388.48
GO_NEGATIVE_REGULATION_OF_MYELOID_LEUKOCYTE_MEDIATED_IMMUNITY	0.179348	0.244179	0.171355	0.242967	0.0365516	0.302576	0.191603	0.23925	0.275136	0.17342	0.192242	0.230672	0.266291	0.292359	0.129462	2719.09	2384.02	1990.39	1739.09	1154.95	2041.54	1887.35	2708.71	449.969	1452.95	873.251	2002.99	1603.43	1535.97	1796.91
GO_POSITIVE_REGULATION_OF_MYELOID_LEUKOCYTE_MEDIATED_IMMUNITY	0.128297	0.106191	0.0719862	0.146709	0.0122813	0.126704	0.0820456	0.111927	0.152062	0.0229784	0.0958424	0.15378	0.151015	0.0757606	0.0657812	3809.54	4003.76	3715.4	4024.52	4805.85	4404.8	4071.96	4312.14	3534.52	5058.63	5169.08	3918.51	3413.69	4426.3	4350.69
GO_REGULATION_OF_B_CELL_APOPTOTIC_PROCESS	0.123621	0.161612	0.105844	0.0998187	0.119697	0.124613	0.119398	0.0752753	0.157767	0.0458903	0.0825109	0.146879	0.174691	0.0935376	0.110563	2544.14	2335.09	2720.57	3727.26	2213.52	2209.07	2987.44	3221.69	2676.09	4034.15	3807.32	2566.38	3177.21	3458.91	2146.8
GO_NEGATIVE_REGULATION_OF_B_CELL_APOPTOTIC_PROCESS	0.0803566	0.130876	0.0502798	0.0500959	0.104261	0.0081228	0.098425	0.04378	0.12137	0.0414775	0.0404941	0.111633	0.125296	0.0619923	0.100128	3545.64	2442.58	3521.18	3986.71	3274.32	6231.37	2673.87	3590.86	3509.31	4334.38	4026.74	3860.69	3756.91	4467.82	3070.46
GO_REGULATION_OF_HUMORAL_IMMUNE_RESPONSE	0.0258853	0.0153669	-0.0113113	-0.0188274	-0.210096	-0.125677	-0.102447	0.231999	0.0768084	0.110562	0.0626604	0.271024	0.21794	0.106841	-0.0521449	4517.48	3706.5	5364.05	5346.26	2576.76	7202.47	7006.77	3020.06	3061.57	4997.84	4435.94	2581.21	3074.91	3924.44	6115.73
GO_NEGATIVE_REGULATION_OF_HUMORAL_IMMUNE_RESPONSE	0.189351	0.0514231	0.155037	0.233147	-0.0523665	0.0743284	0.14729	0.220851	0.205948	0.0748401	0.117533	0.235217	0.1874	0.123553	0.110585	3108.27	4441.87	4157.21	2460.37	4559.74	2393.66	4900.73	3994.87	4183.16	5908.16	2607.15	3633.11	2701.3	4593.09	3361.05
GO_POSITIVE_REGULATION_OF_HUMORAL_IMMUNE_RESPONSE	0.0422657	0.0553056	-0.0176359	0.0286319	-0.232498	0.0904861	0.0454628	0.132392	0.218807	-0.161247	0.0772749	0.276836	0.193253	-0.0411352	-0.0173504	4438.9	5611.64	655.309	3656.09	3163.87	4155.73	6943.02	1871.04	2631.61	3128.29	5845.89	1962.96	1181.63	5949.67	6572.37
GO_REGULATION_OF_HUMORAL_IMMUNE_RESPONSE_MEDIATED_BY_CIRCULATING_IMMUNOGLOBULIN	-0.00514588	0.0946843	-0.0293765	0.0876299	-0.114418	-0.0738409	-0.0695144	0.063769	0.136271	-0.0493905	0.0865907	0.153068	0.123171	-0.0964528	-0.105975	3046.74	4543.43	3991.9	4465.59	5624.24	6431.52	2424.79	3163.13	3317.32	4984.5	2648.66	3324.73	5120.16	4545.65	7011.96
GO_NEGATIVE_REGULATION_OF_HUMORAL_IMMUNE_RESPONSE_MEDIATED_BY_CIRCULATING_IMMUNOGLOBULIN	0.0302166	-0.0209622	0.0848318	0.18834	0.00822345	-0.123607	0.0766962	0.135339	0.12276	0.0744106	0.127236	0.12682	0.0410054	0.013498	0.0500679	5006.74	6180.96	277.246	2684.99	5270.64	0	3780.63	4123.11	4213.55	2087.5	383.993	3722.81	8433.03	6645.01	6556.06
GO_POSITIVE_REGULATION_OF_HUMORAL_IMMUNE_RESPONSE_MEDIATED_BY_CIRCULATING_IMMUNOGLOBULIN	-0.0640698	0.287322	-0.21967	-0.0802637	-0.318698	0.00914902	-0.313104	-0.0555467	0.158676	-0.255653	0.0187908	0.196684	0.259995	-0.279598	-0.365921	1086.75	2547.11	722.026	1151.98	1986.68	2619.75	459.606	1021.51	406.232	351.376	5297.33	1771.71	1020.03	268.351	895.49
GO_RESPONSE_TO_ISCHEMIA	0.0440257	-0.00731043	0.0549611	0.0403253	0.0109363	-0.0483376	0.0658312	0.05127	0.0306259	-0.00830219	0.0206301	0.0581078	0.0614653	0.0498886	0.0188013	4094.94	5343.29	3914.06	5073.46	4816.97	7014.18	4255.06	4446.32	4800.66	5166.86	4652.4	4818.45	5030.46	4099.39	4126.08
GO_LIPID_HYDROXYLATION	-0.170368	-0.325677	-0.410442	-0.5	0.00994647	-0.140329	-0.112447	-0.5	-0.328393	-0.5	-0.5	-0.419949	-0.5	-0.5	-0.105257	0	0	0	0	0	0	0	0	0	0	0	0	0	0	0
GO_DESMOSOME_ORGANIZATION	-0.169323	-0.206069	-0.0314929	0.0035752	0.0981915	-0.348127	0.197285	-0.0939457	-0.0901351	0.00289125	0.040855	-0.164304	-0.131501	-0.00151447	0.104338	4689.46	2999.3	2394.4	2078.61	4130.52	0	3537.48	2624.2	2507.08	4956.33	2250.59	1951.1	4262.48	4905.92	5453
GO_REGIONALIZATION	0.00827773	-0.100689	0.0101357	-0.037865	-0.00318771	-0.188227	0.012174	0.0253736	-0.0137299	-0.0171027	-0.024237	-0.00828829	-0.0887491	-0.0213319	-0.00551088	4496.73	6039.37	4171.3	4855.52	4865.15	0	4158.69	4268.41	4762.85	4892.58	5047.51	4544.91	6242.49	4893.32	4600.51
GO_DEVELOPMENTAL_PROCESS_INVOLVED_IN_REPRODUCTION	0.0169838	-0.0349836	0.0390277	0.0173379	0.0229166	-0.0713418	0.0306401	0.0175473	0.0207525	0.00890454	0.0367017	0.0212199	0.0023068	0.0337626	0.0394613	4314.37	5249.15	4172.04	4257.29	4096.42	6999.35	4214.29	4171.3	4260.99	4391.46	4257.29	4281.75	4434.46	4510.81	4197.98
GO_HEART_MORPHOGENESIS	0.0686392	-0.101311	0.057462	-0.0381	-0.00952505	-0.154323	0.0221179	0.0624374	0.00810984	0.000671474	-0.0320325	0.0442519	-0.0616807	0.0209566	-0.0331343	3795.46	6275.85	4166.11	5212.82	4728.01	6547.16	4231.34	4041.57	4523.41	5002.29	5123.87	4047.5	5212.82	4461.14	4776.94
GO_SKELETAL_MUSCLE_CONTRACTION	-0.02748	-0.0744267	-0.0425644	-0.123356	-0.0420178	-0.106711	-0.0262311	0.0612489	0.0132711	-0.0130444	-0.0716089	-0.0384978	-0.0943289	-0.0348622	-0.0692711	3156.46	4077.89	3816.21	6215.06	5209.12	7720.64	4461.88	4641.28	3200.93	4387.01	5242.47	3315.83	4403.32	4822.9	3363.28
GO_VOLUNTARY_SKELETAL_MUSCLE_CONTRACTION	0.147519	-0.189303	0.0677079	-0.5	-0.5	-0.5	0.00091875	0.284213	-0.0615563	-0.0721019	-0.405489	0.0868019	-0.376089	-0.31609	-0.394304	0	0	0	0	0	0	0	0	0	0	0	0	0	0	0
GO_MUSCLE_SYSTEM_PROCESS	0.0853433	-0.0234879	0.0818744	-0.00279947	0.0226585	-0.0655107	0.06785	0.0985036	0.0530957	0.040825	0.0105187	0.088051	0.0289229	0.0647934	0.0264063	4386.27	5430.76	4402.58	5016.38	4628.68	8488.63	4127.56	4172.04	4509.33	4097.17	4831.05	4441.87	5078.65	4444.09	4902.96
GO_CIRCULATORY_SYSTEM_PROCESS	0.0933452	-0.0661092	0.0665558	-0.0162559	-0.0174	-0.0879164	0.0432918	0.0765725	0.0529766	0.0142841	-0.0169778	0.0878805	0.0109791	0.0452184	-0.00517218	4282.49	5544.92	3922.22	4983.02	5200.96	8441.92	4427.78	4329.93	4597.54	4459.66	4840.69	4269.89	5191.32	4343.28	4753.96
GO_RENAL_SYSTEM_PROCESS	0.108775	-0.0292478	0.105726	0.00394464	-0.0278432	-0.100289	0.0510831	0.126118	0.0801546	0.04555	0.0264559	0.123504	0.0435145	0.0653307	0.0153448	4882.2	5524.91	4379.6	5779.17	5645	7888.17	4306.21	4299.54	5027.5	5525.65	5672.43	4357.36	5413.71	4332.16	5180.2
GO_HEART_PROCESS	0.0798627	-0.0460067	0.0619032	-0.00577787	0.0101105	-0.108201	0.0501657	0.0599553	0.0291178	0.0396892	-0.00212943	0.0695669	0.00713328	0.0411662	0.00993092	3828.07	6037.15	3728.74	4744.32	4760.63	8788.85	4301.02	4256.54	4189.83	3952.61	4375.15	4274.34	5369.98	3610.13	4318.81
GO_RESPIRATORY_SYSTEM_PROCESS	-0.0532222	-0.0686178	-0.0258	-0.0590178	-0.06876	-0.0966889	-0.0361289	0.00137778	-0.0662756	-0.0260133	-0.106547	-0.0509022	-0.0741289	-0.0624622	-0.119307	5859.98	6542.71	4503.4	5051.22	4290.64	8144.66	4561.96	4329.19	5352.93	3830.3	4352.17	5888.89	5768.06	3579.74	3694.64
GO_VASCULAR_PROCESS_IN_CIRCULATORY_SYSTEM	0.0927566	-0.101715	0.0689466	-0.0110059	-0.0333372	-0.064609	0.0451764	0.0753647	0.0547446	-0.0108497	-0.00471378	0.0890608	-0.00566784	0.0471439	-0.0230654	4809.55	5875.54	4258.03	5515.27	5742.11	7976.39	4649.43	4388.5	5126.83	5387.77	4747.29	4877.75	6302.53	4649.43	4563.44
GO_REGULATION_OF_SYSTEMIC_ARTERIAL_BLOOD_PRESSURE_MEDIATED_BY_A_CHEMICAL_SIGNAL	0.138466	-0.0526153	0.121982	0.000890427	-0.0629002	0.00153407	0.0679726	0.110683	0.0934649	-0.0168047	-0.0281602	0.141898	0.0743557	0.0585214	0.0162511	3312.87	6626.48	3190.56	6028.25	8052	5154.26	3600.49	4040.83	4153.5	5295.11	5917.8	3275.8	4392.2	4484.86	4668.71
GO_REGULATION_OF_VASCULAR_ASSOCIATED_SMOOTH_MUSCLE_CONTRACTION	0.300618	0.114796	0.228954	0.197251	0.158088	0.226756	0.126092	0.256394	0.273431	0.134458	0.190484	0.262348	0.27098	0.201447	0.217951	553.01	2706.49	1232.78	1346.94	1922.93	1475.19	2159.41	1250.57	1167.55	1286.9	507.791	931.073	650.12	441.074	1550.06
GO_REGULATION_OF_THE_FORCE_OF_HEART_CONTRACTION_BY_CHEMICAL_SIGNAL	0.256352	-0.0443432	0.143576	0.0324784	-0.193872	-0.0716683	0.075783	0.2502	0.256552	-0.0227709	0.00743049	0.238175	-0.0176973	-0.0661553	0.107383	3494.49	6301.79	2144.58	3531.55	5681.32	7948.96	274.281	1675.34	70.4235	5554.56	1956.29	2616.05	3753.94	3103.82	2060.07
GO_REGULATION_OF_HEART_RATE_BY_CHEMICAL_SIGNAL	0.0956525	0.0668505	0.180285	0.1573	0.269839	0.106122	0.106825	0.124023	0.0561736	0.128323	0.139687	0.109894	0.0801486	0.149133	0.0993127	4097.91	4929.65	5195.03	440.332	2750.22	1906.62	3801.39	1565.63	1598.24	3319.54	1411.44	5015.64	3080.84	4243.2	4111.25
GO_RENAL_SYSTEM_PROCESS_INVOLVED_IN_REGULATION_OF_SYSTEMIC_ARTERIAL_BLOOD_PRESSURE	0.166867	-0.0462778	0.162495	0.0606642	-0.0284663	-0.152827	0.133556	0.095814	0.105563	0.0252012	0.00381817	0.16598	0.0735714	0.101565	0.0168719	3063.05	3025.99	2189.06	5637.59	7184.68	3578.26	3116.43	4463.37	4793.25	6378.15	5165.38	2951.86	4454.47	4064.55	5007.48
GO_RENAL_CONTROL_OF_PERIPHERAL_VASCULAR_RESISTANCE_INVOLVED_IN_REGULATION_OF_SYSTEMIC_ARTERIAL_BLOOD_PRESSURE	0.131232	0.0580457	0.123841	0.0691115	0.0162592	-0.026526	0.18736	0.178811	0.185882	-0.0452621	0.0208134	0.20338	0.349952	0.23402	0.160315	4195.76	5245.44	3642.01	5182.43	4763.59	8786.63	1945.91	2930.36	3082.33	5995.63	5718.39	2692.4	516.686	2046.73	3273.58
GO_REGULATION_OF_SYSTEMIC_ARTERIAL_BLOOD_PRESSURE	0.153435	-0.040499	0.134822	0.0376752	0.00845827	-0.0322465	0.107862	0.124011	0.0998397	0.0252519	0.0212575	0.141875	0.0772362	0.104222	0.0503336	3223.17	5362.56	2861.42	4529.34	5613.12	6145.38	3472.25	4320.3	3845.86	4782.87	5488.59	3280.99	4130.52	3755.43	4102.35
GO_REGULATION_OF_SYSTEMIC_ARTERIAL_BLOOD_PRESSURE_BY_RENIN_ANGIOTENSIN	0.13128	-0.0779657	0.0949497	-0.0660751	-0.0839326	-0.0849168	0.0147295	0.0608649	0.0941869	-0.101833	-0.0919355	0.10318	0.117107	-0.00678805	0.0203519	3445.56	5110.52	4072.7	5187.62	4985.98	8401.89	5331.43	5596.81	3266.17	6471.55	3401.08	4204.65	4188.35	5914.09	2618.27
GO_POSITIVE_REGULATION_OF_SYSTEMIC_ARTERIAL_BLOOD_PRESSURE	0.233443	-0.105139	0.252491	-0.00767263	0.0472613	-0.0559197	0.175019	0.220642	0.163017	0.181186	0.0750346	0.195039	-0.0289988	0.157156	0.076087	2361.78	5019.34	1768	7366.3	4925.94	6667.99	4346.98	2014.85	3279.51	4282.49	3997.09	2008.92	5825.88	3631.63	4358.1
GO_NEGATIVE_REGULATION_OF_SYSTEMIC_ARTERIAL_BLOOD_PRESSURE	0.248531	0.190478	0.221223	0.207104	0.0927558	0.0897982	0.189289	0.23789	0.217506	0.103207	0.164259	0.243455	0.230586	0.244235	0.232004	2420.34	2048.21	1995.58	2334.35	2806.56	2705	1478.89	2246.14	1445.54	3075.65	2385.5	2693.88	2227.61	1988.17	2609.38
GO_RENAL_WATER_HOMEOSTASIS	0.103195	-0.0382534	0.0624622	-0.00432082	-0.0330569	-0.145286	0.00593452	0.106237	0.0683022	0.0332202	-0.00409029	0.0690963	-0.0441319	-0.0637877	-0.047862	4094.94	6988.98	4564.93	5811.79	4470.04	6816.99	4432.97	3841.42	4121.63	4017.85	5270.64	4848.1	5355.15	5423.35	5322.53
GO_REGULATION_OF_GLOMERULAR_FILTRATION	0.20001	-0.0183953	0.158423	0.0569045	-0.0369305	-0.097462	0.169365	0.0919864	0.119205	0.0414568	0.00573541	0.17514	0.0246503	0.0908173	0.0411571	2177.2	4630.9	2189.06	5693.18	7202.47	7500.47	2780.62	5075.68	4980.79	5770.28	5031.2	3198.71	2891.07	4140.16	4223.93
GO_RENAL_SODIUM_ION_TRANSPORT	-0.0316645	-0.0134449	-0.096412	-0.136307	-0.178101	-0.0505234	-0.0101087	-0.000599329	-0.00729183	-0.159042	-0.1247	-0.00775132	-0.0826674	0.0935352	-0.0113673	796.156	710.907	2259.48	3091.96	1879.94	2145.32	1338.05	1596.76	1964.44	3303.23	1538.94	2673.13	1512.99	2068.97	1850.28
GO_RENAL_WATER_TRANSPORT	0.162957	-0.114152	0.100927	0.185452	-0.138964	-0.273574	0.0619306	0.190726	0.0974908	-0.0940746	0.146436	0.0897395	-0.167412	-0.0543192	-0.119926	2875.5	6756.95	606.383	2584.17	4432.97	0	3912.58	284.659	1715.37	36.3237	2944.44	1104.54	4195.02	3174.99	5618.31
GO_REGULATION_OF_SYSTEMIC_ARTERIAL_BLOOD_PRESSURE_BY_ENDOTHELIN	0.08607	0.0223598	0.0443335	0.0719004	-0.0595952	0.228699	0.0931549	0.126288	0.111773	0.0210814	0.0590625	0.120216	0.0247303	0.0305101	0.0890265	1988.17	2121.6	133.434	2083.05	4169.07	1962.96	2.9652	637.518	1091.19	140.847	1089.71	2714.64	3365.5	2624.2	1341.75
GO_HEART_FIELD_SPECIFICATION	0.045251	-0.197529	0.0523307	-0.0148608	0.0385639	-0.277703	0.00593486	-0.00272938	-0.0637643	-0.0149335	-0.037648	0.00829717	-0.177977	-0.043601	-0.139278	6157.24	2920.72	4544.17	4112.73	3272.1	0	4060.84	2819.91	3310.65	4258.03	2834.73	6732.49	3260.24	5255.82	4867.38
GO_HEART_INDUCTION	-0.030251	-0.386216	0.0792706	-0.0595162	-0.0299046	-0.441376	0.00749947	0.0167706	-0.14618	-0.048247	-0.0631261	-0.0577179	-0.306	-0.147951	-0.141611	5255.82	1098.61	4028.97	2691.66	3827.33	0	3667.95	2203.88	1480.38	2653.85	2461.86	4507.1	1630.12	4057.88	965.914
GO_SECONDARY_HEART_FIELD_SPECIFICATION	-0.0179856	-0.134942	0.0448741	0.042446	0.045034	-0.194145	-0.0614408	-0.063759	-0.110612	-0.026209	-0.0480815	-0.0580236	-0.143555	-0.00806355	-0.176759	5284.73	2293.58	3965.21	3593.08	3246.89	3273.58	4783.61	1567.11	2465.56	4687.24	3879.22	4091.23	4435.2	5728.77	3305.46
GO_DETERMINATION_OF_LEFT_RIGHT_ASYMMETRY_IN_LATERAL_MESODERM	0.1334	0.0775736	0.146131	0.152364	0.0536822	0.0748302	0.260527	0.216074	0.170289	0.0535491	0.135371	0.18848	0.0321614	0.221081	0.08892	5039.36	4361.81	4716.15	3844.38	6446.34	4034.15	965.173	4258.03	5189.1	3372.91	3556.76	4051.95	6708.77	3049.71	6811.06
GO_EMBRYONIC_HEART_TUBE_MORPHOGENESIS	0.0704419	-0.0657167	0.0470236	-0.019674	-0.0276302	-0.124319	0.0193992	0.0506	0.0273516	-0.00972343	-0.0054123	0.0350597	-0.0335883	0.00443137	0.0128571	4309.18	6579.04	3850.31	5992.67	4653.14	7795.51	4031.93	4246.91	5149.81	4885.91	5561.23	4236.53	5639.07	4716.89	5270.64
GO_OUTFLOW_TRACT_SEPTUM_MORPHOGENESIS	0.0729822	-0.154187	0.05372	0.0437778	0.0148667	-0.199249	-0.0100933	0.0603289	-0.000835556	-0.0876133	-0.0575244	0.0433733	-0.0785689	0.0357867	-0.0292044	3523.4	5706.53	3056.38	3521.18	3871.07	0	3845.86	3748.01	3752.46	5655.38	3685	3654.61	6063.83	3183.88	4375.89
GO_MEMBRANOUS_SEPTUM_MORPHOGENESIS	-0.0947984	-0.261221	-0.118532	-0.121011	-0.0792363	-0.260395	-0.1087	-0.0705847	-0.186421	-0.191591	-0.23579	-0.175762	-0.207606	-0.154187	-0.171659	2170.53	0	3441.11	883.63	3129.77	0	3494.49	1739.09	2453.7	2916.27	3266.17	3323.99	2514.49	2367.71	1350.65
GO_MUSCULAR_SEPTUM_MORPHOGENESIS	-0.0501319	-0.34608	-0.157764	-0.383801	-0.234212	-0.42296	-0.134908	-0.0881563	-0.215256	-0.235987	-0.376433	-0.191265	-0.282786	-0.214313	-0.265172	3458.91	0	2553.04	0	2888.1	0	1939.24	1899.21	1386.23	2720.57	1485.57	3243.93	2514.49	600.453	2600.48
GO_OUTFLOW_TRACT_MORPHOGENESIS	0.0672789	-0.139581	0.0826503	-0.0512779	-0.0455683	-0.160247	0.00927957	0.08577	-0.007501	-0.0336618	-0.069722	0.0386766	-0.0618464	0.0342113	-0.0352799	3515.24	4935.58	3586.41	5805.86	4963.74	0	3567.14	2836.21	4529.34	5432.25	5469.31	3958.54	6265.47	4444.83	4303.99
GO_REGULATION_OF_ANIMAL_ORGAN_FORMATION	-0.056794	-0.216499	0.0182141	-0.0923337	-0.0540443	-0.278285	-0.0241135	-0.021507	-0.128008	-0.0814107	-0.0459595	-0.076484	-0.138796	-0.0558129	-0.0796632	5390.73	2197.21	5018.6	4161.66	3184.62	0	2963.72	3192.04	3303.23	4284.71	2969.65	5774.73	5725.8	3662.02	3183.14
GO_ENDOCARDIUM_DEVELOPMENT	0.146983	0.0297075	0.0968769	-0.0375596	0.0615868	-0.0573232	-0.00571588	0.0946119	0.0868486	0.115557	-0.0294499	0.122663	0.114464	-0.0168279	0.0483607	2899.97	5454.49	5309.19	5884.44	4111.25	8504.19	6885.19	2684.99	3868.1	2166.08	6840.72	4229.86	3877	3626.44	3378.85
GO_ENDOTHELIUM_DEVELOPMENT	0.155145	-0.0395916	0.161822	0.0382965	0.0323125	-0.060914	0.0802486	0.158776	0.11522	0.0655819	0.0233021	0.158877	0.0447701	0.103005	0.0236619	3404.05	5795.48	3254.31	4578.27	5206.89	8840.74	4424.08	3042.3	3983.75	4633.12	4739.87	3423.32	4342.54	3854.76	4948.92
GO_MORPHOGENESIS_OF_AN_ENDOTHELIUM	0.165004	0.0474374	0.158505	0.0946898	0.0959097	0.099759	0.0985292	0.131914	0.155245	0.120266	0.0512218	0.198083	0.0984742	0.128664	0.00991841	3183.14	3820.66	3344.75	3839.19	3181.66	2928.88	2390.69	3879.22	2659.78	2450	3958.54	2851.04	2820.65	2842.14	3879.96
GO_ENDOCARDIUM_MORPHOGENESIS	0.152549	-0.0343216	0.141402	-0.0826474	0.147695	-0.0235536	-0.037538	0.135688	0.142321	0.198198	-0.0916573	0.16036	0.117049	0.00873022	-0.040155	4981.54	8137.99	4825.12	7234.35	2055.62	8525.69	6937.83	3353.64	4180.19	1462.58	6700.61	4348.47	3586.41	5890.37	6975.63
GO_CARDIAC_CONDUCTION_SYSTEM_DEVELOPMENT	0.126511	-0.0336345	0.11531	-0.0152622	0.0798849	-0.122769	0.110042	0.147506	0.0590902	0.122506	-0.0290374	0.0795011	-0.00329389	0.056188	0.0322993	4139.42	6244.71	3203.16	7005.28	4040.09	3273.58	4309.92	4290.64	3031.92	3361.05	6445.6	4109.77	7169.11	5478.95	4040.09
GO_HIS_PURKINJE_SYSTEM_DEVELOPMENT	-0.0225196	-0.189786	-0.136783	-0.267612	0.09169	-0.307458	-0.0186576	-0.0373818	-0.0797576	-0.060554	-0.240045	-0.0887335	-0.177294	-0.18097	-0.114995	1466.29	3484.11	1871.04	1458.88	1659.03	0	1386.23	1266.14	364.72	687.926	3266.17	2338.06	3337.33	1940.72	5982.29
GO_HEART_VALVE_DEVELOPMENT	0.0808741	-0.135565	0.0997995	-0.0925254	0.00389936	-0.165064	0.00859062	0.0562016	-0.0335539	-0.00397788	-0.0881933	0.0625351	-0.0734229	0.0239792	-0.0587276	4821.42	4845.14	3356.61	5605.71	4859.22	3252.08	4424.82	4683.53	4888.13	5733.21	4595.32	4301.02	5510.08	4871.08	4915.56
GO_ATRIOVENTRICULAR_VALVE_DEVELOPMENT	0.114871	-0.167981	0.120667	-0.111351	0.0205745	-0.230179	0.0237105	0.0976139	-0.0100767	-0.0142949	-0.121029	0.0936015	-0.0914219	0.0400344	-0.0331299	3820.66	4840.69	2558.97	6146.86	3822.14	0	4367.74	3635.34	4050.46	5420.39	4910.37	4124.59	5644.26	3570.1	4114.22
GO_MITRAL_VALVE_DEVELOPMENT	0.110281	-0.0606186	0.143199	-0.0235608	0.0815901	-0.160609	0.101363	0.0919205	0.0387055	0.0916807	0.00138123	0.0829403	0.0146694	0.150252	0.0172365	5319.57	4849.58	6216.54	7562.74	5791.04	0	4538.24	5651.67	4741.35	5328.46	7155.03	6824.41	5776.21	4259.51	5868.13
GO_TRICUSPID_VALVE_DEVELOPMENT	0.261907	0.0370385	0.24067	0.0217556	0.0889404	-0.118347	0.0935352	0.222451	0.109817	0.0778728	0.0407544	0.197719	0.0608518	0.12468	0.188868	3210.57	4793.25	2024.49	5081.61	1849.54	6506.39	3274.32	3630.15	5303.26	763.539	3748.75	4013.4	4465.59	1397.35	2807.3
GO_AORTIC_VALVE_DEVELOPMENT	0.0922933	-0.165265	0.118859	-0.117335	-0.0317634	-0.13472	-0.00406788	0.0785864	-0.0311582	-0.0119347	-0.099001	0.0814168	-0.109711	0.0141727	-0.0966893	5027.5	0	3457.42	6175.03	3811.76	0	4440.39	3021.54	3129.77	5086.8	4218	4253.58	3260.24	4882.2	4344.02
GO_PULMONARY_VALVE_DEVELOPMENT	0.138796	-0.136768	0.142024	-0.0623221	0.104672	-0.143398	0.0382346	0.125705	0.0343525	0.0643266	-0.0251486	0.0782267	-0.0462481	0.0746552	0.0196478	4051.95	0	3657.57	6948.95	4249.13	0	5248.4	3498.94	5120.9	4845.14	4944.47	4348.47	6594.6	5018.6	4910.37
GO_PULMONARY_VALVE_MORPHOGENESIS	0.0449451	-0.311226	0.0544736	-0.204407	0.0207271	-0.320533	-0.0740165	0.035675	-0.086916	-0.0339464	-0.153056	-0.0354781	-0.2002	-0.0275736	-0.088743	3862.17	0	2111.22	4680.57	5008.22	0	3447.05	2671.65	2809.53	5361.08	2953.34	3279.51	2461.12	1727.23	4290.64
GO_TRICUSPID_VALVE_MORPHOGENESIS	0.261907	0.0370385	0.24067	0.0217556	0.0889404	-0.118347	0.0935352	0.222451	0.109817	0.0778728	0.0407544	0.197719	0.0608518	0.12468	0.188868	3210.57	4793.25	2024.49	5081.61	1849.54	6506.39	3274.32	3630.15	5303.26	763.539	3748.75	4013.4	4465.59	1397.35	2807.3
GO_HEART_VALVE_FORMATION	0.0727918	-0.189878	0.153287	-0.109882	0.0698042	-0.250739	0.0701739	0.0725919	-0.013779	0.0205735	-0.154247	0.0595624	-0.0836631	0.0692746	-0.0615707	4392.94	2420.34	1684.97	6518.25	3532.29	0	3693.16	2745.03	4258.77	3993.38	4195.76	3004.49	3944.46	2441.1	5411.49
GO_ATRIOVENTRICULAR_VALVE_FORMATION	0.202259	-0.113704	0.208453	-0.0729433	0.141278	-0.167533	0.0806559	0.20515	0.0841459	0.0941097	-0.136336	0.149643	-0.060795	0.0506048	-0.0118553	2756.15	2859.19	1343.98	6003.05	3242.45	3255.05	3129.03	1119.36	2609.38	3037.85	5312.16	2520.42	5239.51	2513.75	5258.04
GO_ENDOCARDIAL_CUSHION_DEVELOPMENT	0.0874671	-0.140684	0.137087	-0.086309	-0.0117151	-0.132938	0.0134794	0.0569599	-0.0329664	0.00531282	-0.120608	0.0694327	-0.0739849	0.0384279	-0.0316024	4609.4	6044.56	3410.72	5043.06	4667.97	7478.23	3891.08	4581.98	4999.33	4567.89	3392.19	3132.73	4897.03	3719.1	4330.67
GO_EPITHELIAL_TO_MESENCHYMAL_TRANSITION_INVOLVED_IN_ENDOCARDIAL_CUSHION_FORMATION	0.121444	-0.078993	0.157183	-0.0229785	-0.0363578	-0.0233291	-0.0029865	0.102135	-0.00840587	-0.000366007	-0.137056	0.104343	-0.0356688	0.0811645	-0.0343832	3925.92	6962.29	3066.02	4249.13	5232.1	4851.07	4364.77	4461.14	5435.21	5178.72	4378.12	4124.59	7918.57	2940	5619.05
GO_ENDOCARDIAL_CUSHION_MORPHOGENESIS	0.0956415	-0.14318	0.141747	-0.110272	-0.020021	-0.141714	0.00677308	0.0644934	-0.0300605	0.0226145	-0.163194	0.0886975	-0.0692149	0.0432502	-0.0635403	3997.83	4591.61	2604.19	5716.16	4667.97	4073.44	3933.34	4703.55	4936.32	4035.64	3677.59	2705	5164.64	3187.59	4872.56
GO_CARDIAC_CHAMBER_DEVELOPMENT	0.0663003	-0.094357	0.0653816	-0.0256308	0.0117307	-0.1383	0.0404512	0.0638518	0.00467587	0.02349	-0.0176887	0.0416615	-0.0477419	0.0419824	-0.0135426	4279.52	7057.92	4439.65	4777.68	4450.02	6785.86	4132.01	4086.05	4779.16	5028.24	4958.56	4403.32	5639.07	4594.58	4426.3
GO_CARDIAC_CHAMBER_MORPHOGENESIS	0.0646245	-0.135955	0.05901	-0.0454225	-0.000546458	-0.158325	0.0364181	0.0747019	-0.00139518	0.00815617	-0.0428476	0.0406935	-0.0749223	0.0233994	-0.0395251	3955.58	4849.58	4465.59	5584.95	5160.93	6462.65	4544.17	3896.27	4649.43	5470.79	4960.78	4517.48	5783.62	4925.2	5156.48
GO_CARDIAC_CHAMBER_FORMATION	0.0550388	-0.0118357	0.170886	0.164365	0.142404	0.0732918	0.0665947	0.128978	0.0540798	0.117102	0.0766643	0.0438184	0.00157436	0.141573	-0.0206265	6900.02	2652.37	6124.62	2502.63	3301.75	280.211	3629.4	3427.77	5731.73	3009.68	5547.89	7746.59	7711	2969.65	5799.93
GO_CARDIAC_VENTRICLE_MORPHOGENESIS	0.0578711	-0.135781	0.0714145	-0.0545808	-9.22776e-05	-0.150052	0.00884839	0.0565512	-0.0124873	0.0413562	-0.0610906	0.0304078	-0.083761	0.0144484	-0.0439605	4846.62	4849.58	4387.01	5933.37	5573.09	6462.65	4175	4084.56	4438.9	4871.82	5037.87	4517.48	5132.76	4782.87	5404.08
GO_CARDIAC_ATRIUM_MORPHOGENESIS	0.0830403	-0.169565	0.117927	-0.0378451	0.00996922	-0.147589	-0.0105587	0.0570172	-0.0142348	0.109666	-0.0830151	0.0597458	-0.0945318	0.0854447	-0.0969025	2856.97	2920.72	2037.09	5012.67	6231.37	6504.17	4857	3783.6	4065.29	3942.23	6263.98	3700.57	6249.16	3802.87	5177.24
GO_CARDIAC_VENTRICLE_FORMATION	0.0550388	-0.0118357	0.170886	0.164365	0.142404	0.0732918	0.0665947	0.128978	0.0540798	0.117102	0.0766643	0.0438184	0.00157436	0.141573	-0.0206265	6900.02	2652.37	6124.62	2502.63	3301.75	280.211	3629.4	3427.77	5731.73	3009.68	5547.89	7746.59	7711	2969.65	5799.93
GO_CARDIAC_LEFT_VENTRICLE_MORPHOGENESIS	0.205376	0.0260991	0.269055	0.0664668	0.121353	0.0211131	0.181355	0.252938	0.119375	0.235911	0.066267	0.198641	0.106765	0.221863	0.136291	2974.1	2957.79	1264.66	1318.03	3048.97	5077.16	1910.33	1646.43	3235.77	907.351	2675.35	2441.1	2922.2	2517.45	2452.96
GO_CARDIAC_RIGHT_VENTRICLE_MORPHOGENESIS	-0.0116805	-0.25355	0.0193796	-0.160737	0.0807883	-0.285225	-0.035905	-0.0163815	-0.136641	-0.101415	-0.103054	-0.08433	-0.221106	-0.034378	-0.003126	1853.99	3609.39	2363.26	2171.27	3973.37	0	3195	1575.26	1910.33	3779.89	2862.9	3526.36	1991.87	2247.62	2529.32
GO_VENTRICULAR_TRABECULA_MYOCARDIUM_MORPHOGENESIS	0.129364	-0.110176	0.0944726	-0.111216	-0.0502125	-0.104687	-0.0674927	0.0597923	-0.0132301	0.0403757	-0.141852	0.0594895	-0.0679154	-0.0269514	-0.0820366	3319.54	5633.88	2045.25	5135.73	5149.07	8525.69	4195.02	4185.38	4153.5	3229.84	4440.39	2644.22	6811.06	3979.3	6242.49
GO_VENTRICULAR_COMPACT_MYOCARDIUM_MORPHOGENESIS	-0.0360321	-0.116129	-0.145793	-0.157675	-0.0158648	-0.328804	-0.0102302	-0.191896	-0.136203	0.0239637	-0.136149	-0.0417066	-0.159727	-0.0726769	-0.0943894	4324.74	699.787	2032.64	5519.72	2696.85	0	3242.45	2917.76	1744.28	4420.37	3081.58	2916.27	1833.23	3266.91	3031.18
GO_ATRIAL_CARDIAC_MUSCLE_TISSUE_DEVELOPMENT	0.00251678	-0.31244	0.00790988	-0.218201	0.0157399	-0.117809	-0.30433	-0.0544903	0.0526127	0.147611	-0.378715	0.0814158	0.0668345	-0.148889	-0.384468	3463.35	3481.14	3352.9	5229.87	7443.39	7092.76	3631.63	5315.86	2032.64	4008.95	2251.33	1323.22	277.246	4090.49	762.798
GO_VENTRICULAR_CARDIAC_MUSCLE_TISSUE_DEVELOPMENT	0.0456561	-0.1225	0.0165789	-0.0922263	-0.0347127	-0.165826	-0.0293646	0.0115583	-0.0284411	-0.00158791	-0.105535	0.00905865	-0.0948767	-0.0462286	-0.0775769	5300.3	7278.08	3392.19	5753.97	5400.37	0	4905.92	4515.26	3711.69	5450.78	5533.8	4014.14	6039.37	4251.36	5643.52
GO_CARDIAC_ATRIUM_DEVELOPMENT	0.0637586	-0.152001	0.0849144	-0.083183	-0.00871188	-0.123119	-0.0417806	0.00788616	-0.0541992	0.0531079	-0.12086	0.038536	-0.0971984	0.0428064	-0.0990972	2947.41	4069	2307.67	5115.71	5220.23	7347.02	4648.69	4295.83	3215.76	5548.63	4579.75	3173.51	5864.42	4702.81	4838.47
GO_CARDIAC_VENTRICLE_DEVELOPMENT	0.0513674	-0.11725	0.0606236	-0.0466633	0.00209169	-0.164505	0.0193331	0.0451021	-0.0207482	0.0205246	-0.0410629	0.0269968	-0.0686687	0.0173238	-0.0241147	4509.33	6248.42	4240.98	5320.31	5049.74	6483.41	3946.68	4282.49	4637.57	5150.55	5112.75	4587.16	5606.45	4702.07	4670.19
GO_GROWTH_INVOLVED_IN_HEART_MORPHOGENESIS	0.146975	0.218795	0.195401	0.147615	0.103584	0.0820481	0.114472	0.207168	0.163017	0.161599	0.0441506	0.136287	0.114911	0.179459	-0.0536599	2349.18	1154.95	3972.63	1768	5051.22	5897.04	5842.93	3753.94	3730.22	3358.09	6240.26	3055.64	3416.65	3369.21	7579.05
GO_CARDIAC_NEURAL_CREST_CELL_MIGRATION_INVOLVED_IN_OUTFLOW_TRACT_MORPHOGENESIS	-0.0707607	-0.356021	0.198278	-0.302841	-0.0344015	-0.50012	0.0147235	-0.0206968	-0.109817	-0.146556	-0.135209	0.00974908	-0.103384	0.0461084	0.0711603	4339.57	719.802	2393.66	3087.51	2899.97	0	2533.76	4138.68	3233.55	4743.58	2332.13	4586.42	4836.24	2498.92	4444.83
GO_REGULATION_OF_MEMBRANE_DEPOLARIZATION	0.0396942	-0.068608	0.0367537	-0.0236166	-0.0293458	-0.120281	0.0487091	0.0420825	0.0577211	0.0475356	-0.00255811	0.0389626	-0.000661272	0.0146985	-0.00597077	4714.67	5000.81	4336.6	3033.4	3283.96	7441.17	4882.2	4971.16	3737.63	3831.04	2625.68	3487.08	4722.08	4321.78	2978.54
GO_CARDIOBLAST_PROLIFERATION	-0.169144	-0.0940031	-0.0660965	-0.077086	-0.05207	-0.119579	-0.0615542	-0.119605	-0.087143	-0.0474478	-0.0425725	-0.122962	-0.0712782	-0.0368579	-0.0347666	2664.97	6708.77	4545.65	1871.78	1282.45	5734.7	2945.93	2584.17	3160.9	2529.32	2584.91	4915.56	5742.85	2464.08	1817.67
GO_REGULATION_OF_SECONDARY_HEART_FIELD_CARDIOBLAST_PROLIFERATION	-0.155846	-0.157412	-0.0271797	-0.05579	-0.00915048	-0.179054	-0.065412	-0.0993287	-0.0867498	-0.0311116	-0.0174618	-0.147551	-0.0768401	0.00066331	0.0188204	1426.26	3074.91	6074.21	1737.61	1811.74	0	5426.32	2683.51	1667.92	3497.45	3316.58	1922.93	6339.6	3865.14	1473.7
GO_ENDOCARDIAL_CUSHION_FORMATION	0.109997	-0.115462	0.146747	-0.0594205	-0.0147426	-0.112822	-0.0106533	0.0931451	-0.0351644	0.0200618	-0.152586	0.0885158	-0.0714036	0.0551712	-0.0637298	3885.15	6325.51	2556.74	5977.1	5283.25	5392.96	3891.08	3094.93	4936.32	4232.82	4440.39	2621.98	5957.83	2271.34	5256.56
GO_APOPTOTIC_PROCESS_INVOLVED_IN_HEART_MORPHOGENESIS	-0.200635	-0.50012	-0.0801502	-0.224808	-0.278268	-0.413037	-0.225787	0.0205969	-0.266062	-0.338761	-0.24097	-0.16104	-0.453492	-0.190547	-0.161619	2461.12	0	1255.02	1633.83	1472.96	0	3659.06	1988.91	1653.1	647.896	3212.05	1747.99	730.922	2448.51	1854.73
GO_CARDIAC_SEPTUM_DEVELOPMENT	0.0596316	-0.101269	0.0439931	-0.0501155	-0.000215563	-0.148481	0.00710731	0.0449911	-0.0114854	-0.01659	-0.0522607	0.0323256	-0.0572714	0.0159553	-0.030529	3740.6	5085.32	3934.82	4599.03	4253.58	7098.69	3639.78	3679.81	4392.94	4658.33	4711.7	3667.95	4963.74	4621.26	4564.93
GO_VENTRICULAR_SEPTUM_DEVELOPMENT	0.0777654	-0.106485	0.0510018	-0.0644908	0.00989461	-0.17685	0.000786755	0.0418153	-0.0166175	0.00294802	-0.0579792	0.0444131	-0.0596731	0.01018	-0.0326349	3758.39	6248.42	4389.24	6179.48	4889.61	3252.08	3879.22	4483.38	4705.03	5098.66	5626.47	4222.44	5594.59	4882.2	4794.73
GO_ATRIAL_SEPTUM_DEVELOPMENT	0.047621	-0.113182	0.0979147	-0.0750684	-0.000304494	-0.130695	-0.018162	0.00508412	-0.0848061	-0.0159044	-0.0767724	0.0385354	-0.0817119	0.0478301	0.0138437	2185.35	6434.48	1627.89	4487.83	3795.46	7172.82	3030.43	3753.94	2467.05	3973.37	4157.21	2837.7	5712.46	3937.79	2975.58
GO_SEPTUM_PRIMUM_DEVELOPMENT	0.124201	-0.0508031	0.167532	0.118208	0.26776	-0.0660061	0.0253316	0.0586943	0.0041953	0.157903	0.0552581	0.0533602	-0.00241729	0.219514	0.107699	1058.58	5648.71	1279.48	2243.92	1432.19	4575.3	3693.16	1720.56	3880.71	1487.79	2818.42	2732.43	4374.41	2221.68	2493.73
GO_ATRIAL_SEPTUM_PRIMUM_MORPHOGENESIS	0.124201	-0.0508031	0.167532	0.118208	0.26776	-0.0660061	0.0253316	0.0586943	0.0041953	0.157903	0.0552581	0.0533602	-0.00241729	0.219514	0.107699	1058.58	5648.71	1279.48	2243.92	1432.19	4575.3	3693.16	1720.56	3880.71	1487.79	2818.42	2732.43	4374.41	2221.68	2493.73
GO_MUSCLE_HYPERTROPHY_IN_RESPONSE_TO_STRESS	0.0265258	0.0411034	0.0589506	-0.00145477	0.0742231	-0.158875	0.0649496	0.0159874	0.0268657	0.0487572	0.0140378	0.0197518	0.0137128	0.0631049	0.0320349	5682.06	5126.83	6333.67	6479.7	3887.38	4477.45	4824.38	6521.96	5964.5	3877.74	6602.02	5484.88	5507.12	4490.05	5831.07
GO_PHYSIOLOGICAL_CARDIAC_MUSCLE_HYPERTROPHY	-0.0146711	-0.0340444	-0.0110578	-0.0132711	0.0182889	0.0107022	-0.0542489	-0.0234889	0.00786222	-0.03244	-0.00789778	-0.00214667	-0.00247111	-0.0108222	-0.00638222	4885.17	4468.56	4121.63	4361.07	4038.6	3262.46	3504.13	3762.1	4401.84	4309.18	5087.54	3871.07	4114.22	3636.82	4230.6
GO_WNT_SIGNALING_PATHWAY_INVOLVED_IN_HEART_DEVELOPMENT	0.0362595	-0.196884	0.0885678	-0.007953	-0.0133311	-0.230157	0.0961839	0.0633671	-0.00112472	0.0133768	-0.0336333	0.0141304	-0.127231	-0.0436587	-0.0554883	4686.5	2920.72	3503.38	2452.22	3715.4	0	2794.7	2877.73	3083.81	3521.18	4923.71	4865.89	8256.6	3341.78	5805.86
GO_REGULATION_OF_WNT_SIGNALING_PATHWAY_INVOLVED_IN_HEART_DEVELOPMENT	0.0530406	-0.109857	0.272235	0.17892	0.0659661	-0.182136	0.111835	0.100108	-0.00809094	0.174465	0.0878017	0.0763345	-0.023234	0.0858239	-0.0305857	4138.68	2685.73	744.265	1455.17	3388.48	3273.58	3468.54	3636.08	5616.83	1647.17	3206.12	4889.61	4128.3	1670.89	4037.86
GO_NEGATIVE_REGULATION_OF_WNT_SIGNALING_PATHWAY_INVOLVED_IN_HEART_DEVELOPMENT	-0.0473166	-0.272167	0.247183	0.145306	0.0125583	-0.382461	0.0665202	0.0452923	-0.108177	0.142988	0.0430017	-0.0210547	-0.170342	0.0259023	-0.132228	8277.36	723.509	990.377	1202.39	785.778	0	2289.13	2435.91	907.351	321.724	4923.71	7235.09	794.674	2096.4	5177.24
GO_PANCREATIC_A_CELL_DIFFERENTIATION	-0.445834	-0.5	-0.380642	-0.256172	-0.225973	-0.5	-0.21311	-0.300431	-0.339818	-0.347567	-0.115563	-0.396381	-0.5	-0.281657	-0.206719	0	0	0	0	0	0	0	0	0	0	0	0	0	0	0
GO_POSITIVE_REGULATION_OF_BLOOD_PRESSURE_BY_EPINEPHRINE_NOREPINEPHRINE	0.404842	0.366051	0.447068	0.295901	0.434084	0.225072	0.223394	0.372044	0.27373	0.215125	0.301214	0.410035	0.348554	0.208213	0.33557	1410.69	10.3782	871.769	2928.14	451.452	1682.01	5038.62	2326.2	3725.03	4639.06	3394.41	1087.49	827.291	5188.36	2927.39
GO_TYPE_B_PANCREATIC_CELL_DEVELOPMENT	-0.0102253	-0.0933358	0.0409755	-0.0220272	-0.021416	-0.0846815	-0.0280539	-0.0391703	-0.0335893	-0.0095855	-0.0125788	-0.0130473	-0.0671671	-0.0167661	-0.0476305	2896.26	3825.11	2862.9	2692.4	3043.04	5112.75	3254.31	2181.65	2778.39	5136.47	1643.46	2587.88	2400.33	2853.26	2446.29
GO_REGULATION_OF_EXTRACELLULAR_MATRIX_CONSTITUENT_SECRETION	0.359906	0.347359	0.328323	0.259003	0.191185	0.355143	0.303005	0.33804	0.328674	0.235123	0.249748	0.359746	0.305642	0.295621	0.24083	249.077	1335.82	206.081	1372.89	1024.48	292.072	624.175	336.55	545.597	932.555	968.138	302.45	569.318	465.536	1782.09
GO_AMINO_ACID_TRANSMEMBRANE_TRANSPORT	0.00225773	-0.0263244	0.0639689	0.0523382	0.00887913	-0.0645272	0.0399761	-0.0199578	0.0152882	0.00749508	-0.00193059	0.0413649	0.0158009	0.0268245	0.00754226	4516	4977.09	4103.84	4293.61	4535.27	6809.58	3900.72	4600.51	4271.37	5970.43	4169.07	4011.92	4235.79	4550.1	4458.18
GO_KERATINOCYTE_DEVELOPMENT	0.22524	0.17474	0.311311	0.310192	0.26301	-0.0996003	0.330606	0.283703	0.281045	0.269814	0.339898	0.30027	0.297832	0.348971	0.364279	1711.66	1848.06	948.864	1454.43	1542.65	4659.81	960.725	1795.43	1977.79	1888.09	1282.45	1953.33	1621.22	935.521	1088.97
GO_MESENCHYMAL_TO_EPITHELIAL_TRANSITION_INVOLVED_IN_METANEPHROS_MORPHOGENESIS	-0.208634	-0.258635	-0.124479	-0.100774	-0.0854505	-0.110126	-0.0378353	-0.131296	-0.183924	-0.157262	-0.156908	-0.140191	-0.267405	-0.0930324	-0.0849938	3521.18	0	4814	1696.09	3435.18	3315.09	2619.75	3746.53	2223.9	4650.92	3223.17	3942.23	0	2087.5	3238
GO_METANEPHROS_MORPHOGENESIS	-0.0664158	-0.175178	0.000890598	0.0231619	-0.0240461	-0.233478	0.0301898	-0.0164034	-0.0197174	0.0192079	-0.03307	-0.0354281	-0.120862	-0.00148012	0.0797264	5128.31	3767.29	6658.36	5879.99	4121.63	0	4600.51	5466.35	5309.19	4633.12	5036.39	6203.2	6361.84	5488.59	5254.33
GO_REGULATION_OF_MESENCHYMAL_TO_EPITHELIAL_TRANSITION_INVOLVED_IN_METANEPHROS_MORPHOGENESIS	-0.0927361	-0.0774133	-0.0620105	-0.0140642	-0.0281285	0.182416	0.0666653	-0.0454491	-0.0732779	-0.146875	-0.0747962	0.0215958	-0.0927561	0.00683235	0.00377577	5581.25	5212.82	6404.83	5679.1	2255.03	1361.77	1503.36	4455.21	5719.87	5017.86	5585.7	4713.19	6520.47	4091.98	4885.91
GO_CILIUM_MOVEMENT	-0.0963857	-0.120053	-0.0348149	-0.124141	-0.129724	-0.191768	-0.107507	-0.0562766	-0.0134264	-0.106998	-0.0120897	-0.0485775	-0.141309	-0.139421	0.102528	3875.52	4073.44	4100.87	3501.9	5435.21	7279.57	3595.3	4204.65	3996.35	4029.71	3447.79	3762.1	4447.06	4556.77	4609.4
GO_PERICARDIUM_MORPHOGENESIS	0.275043	-0.0049286	0.326433	0.211517	0.161099	-0.198916	0.137375	0.21835	0.149243	0.184303	0.221081	0.256274	0.0269341	0.114423	0.129529	1536.71	6447.83	1415.14	2683.51	4163.88	0	3301.75	2932.58	3991.16	3739.12	1370.66	2136.43	6461.91	4624.23	2478.91
GO_REGULATION_OF_CILIUM_MOVEMENT	-0.0506796	-0.100416	-0.078166	-0.067149	-0.0757195	-0.171019	-0.0817557	-0.028094	-0.0326991	-0.076559	-0.06555	-0.0559642	-0.128542	-0.112544	0.0666613	2727.98	3533.78	3101.6	2667.2	2733.91	4519.71	2862.9	3289.15	1960.74	3095.67	3400.34	2043.76	3642.75	2682.76	4112.73
GO_POSITIVE_REGULATION_OF_CILIUM_MOVEMENT	-0.377926	-0.277982	-0.414756	-0.386235	-0.258808	-0.5	-0.237157	-0.5	-0.5	-0.214388	-0.295159	-0.445514	-0.210314	-0.422505	-0.155668	0	0	0	0	0	0	0	0	0	0	0	0	0	0	0
GO_REGULATION_OF_CILIUM_BEAT_FREQUENCY	0.000119885	-0.0336743	0.0143196	0.0156916	0.0605286	-0.129183	-0.00165175	0.0221254	0.0138267	0.0292253	0.0441176	0.0169038	-0.0276135	-0.00640718	0.0809223	899.938	1532.27	1696.84	1257.24	606.383	4169.81	1856.96	1498.17	2669.42	1166.06	1401.06	531.512	1726.49	1298.76	4112.73
GO_NORADRENERGIC_NEURON_DIFFERENTIATION	0.0928737	-0.238675	0.136814	-0.0131421	0.29436	-0.149517	0.00627147	0.0118639	-0.0336742	0.264241	0.112367	0.0531677	-0.0844851	0.245466	0.0959096	0	0	0	0	0	0	0	0	0	0	0	0	0	0	0
GO_BRAINSTEM_DEVELOPMENT	0.160914	0.276002	0.227154	0.267586	0.299494	0.115102	0.206672	0.1888	0.193941	0.267586	0.245639	0.174391	0.25267	0.259675	0.267852	2661.27	480.362	477.397	216.46	152.708	112.678	1469.26	456.641	1378.82	544.114	42.9954	1307.65	773.917	22.239	373.615
GO_DYNAMIN_FAMILY_PROTEIN_POLYMERIZATION_INVOLVED_IN_MEMBRANE_FISSION	0.0723521	0.06256	0.103757	0.0542366	0.0773981	0.0951039	0.0422762	0.0756095	0.0665268	0.153327	0.053767	0.0826339	0.0974221	0.0738709	0.053797	5051.22	4357.36	4292.87	4004.5	5284.73	3913.32	5765.83	5514.53	4060.84	2636.8	5091.25	4427.04	4037.86	4067.51	6099.42
GO_SPHINGOSINE_1_PHOSPHATE_RECEPTOR_SIGNALING_PATHWAY	0.123361	0.0447742	0.104386	-0.00235811	-2.9976e-05	0.0589828	0.0347622	0.160612	0.141557	0.0271083	0.0265787	0.149141	0.0348921	0.0901079	-0.123072	1283.19	5530.1	970.362	3213.54	1785.05	4215.77	4206.88	1949.62	1270.59	1581.19	3609.39	1639.01	3524.14	2627.17	3116.43
GO_EPITHELIAL_CELL_MORPHOGENESIS	0.109099	-0.0581601	0.151528	0.0364114	0.129508	-0.162006	0.150454	0.136439	0.0968066	0.0879436	0.0635828	0.101895	0.0315077	0.151873	0.0935761	5208.37	4604.96	4112.73	5506.38	4507.1	0	4873.31	4170.55	4862.93	6126.1	5155	4920.75	5703.56	4738.39	4822.9
GO_AXIS_ELONGATION	-0.0534571	-0.296084	0.0405657	-0.106303	-0.11982	-0.406897	-0.0210322	-0.0136771	-0.122366	-0.157905	-0.050136	-0.0759625	-0.150452	-0.0724486	-0.050478	4607.18	1163.1	2857.71	4707.26	3942.23	0	4668.71	4223.93	3348.45	3962.99	4267.66	4987.47	6344.05	4404.06	2644.22
GO_PLANAR_CELL_POLARITY_PATHWAY_INVOLVED_IN_AXIS_ELONGATION	-0.106218	-0.443595	0.107352	-0.333661	-0.229577	-0.50016	0.0970271	-0.0114201	-0.23418	-0.0102374	-0.233365	-0.108231	-0.279925	-0.108759	-0.158483	1684.23	0	3845.86	0	2048.95	0	3464.84	4025.26	1445.54	5109.04	4475.97	3816.21	2306.93	4830.31	905.869
GO_RETINAL_PIGMENT_EPITHELIUM_DEVELOPMENT	0.0771336	-0.139404	-0.042892	-0.0246724	0.145097	-0.0243327	0.0762746	-0.121923	-0.0222151	-0.0343815	-0.0144438	0.0500639	-0.00125859	-0.0333626	0.0710205	2860.68	3518.95	5231.35	6967.48	2155.7	2472.98	4064.55	3776.92	3532.29	6416.69	5364.05	4225.41	5192.07	6216.54	3207.61
GO_NEURAL_RETINA_DEVELOPMENT	0.00736171	-0.121094	0.0264826	-0.0653919	0.0102169	-0.216432	0.00774671	0.0568953	-0.00319126	0.0107644	0.000149104	0.008875	-0.0819358	-0.0168865	0.044148	5821.43	4115.7	5693.18	5277.31	4700.58	0	5645	3860.69	4897.77	5967.47	5756.94	5056.41	4998.59	5188.36	5980.81
GO_CHONDROCYTE_DIFFERENTIATION_INVOLVED_IN_ENDOCHONDRAL_BONE_MORPHOGENESIS	-0.110131	-0.173863	-0.151003	-0.240945	-0.132191	-0.215985	-0.11442	-0.145362	-0.170359	-0.192114	-0.181669	-0.167168	-0.195538	-0.174495	-0.179111	4005.99	1040.79	3877	2246.14	3497.45	6003.05	2913.31	3694.64	3645.71	5183.17	3255.79	2088.98	2959.27	4346.98	1885.87
GO_CHONDROCYTE_HYPERTROPHY	-0.0621304	-0.0131852	-0.0882012	-0.18707	-0.272555	-0.194722	-0.14312	-0.0532204	-0.1251	-0.271536	-0.179559	-0.0829871	-0.0908782	-0.148853	-0.140563	2295.06	1832.49	855.46	3069.72	2039.32	4825.86	3631.63	3108.27	2658.3	2092.69	1604.17	2275.79	1667.92	1607.88	1252.06
GO_GROWTH_PLATE_CARTILAGE_DEVELOPMENT	-0.135614	-0.156533	-0.0391303	-0.12929	-0.138122	-0.192001	-0.0203592	-0.124406	-0.162314	-0.101545	-0.157327	-0.122692	-0.0794774	0.0246321	-0.114878	4369.22	4368.48	4426.3	7367.78	4048.98	0	4106.8	5022.31	3129.77	3524.88	4802.14	4323.26	5279.54	4146.09	2711.68
GO_GROWTH_PLATE_CARTILAGE_CHONDROCYTE_DIFFERENTIATION	-0.152627	-0.120737	-0.124814	-0.210904	-0.265452	-0.198583	-0.126625	-0.113438	-0.181306	-0.284181	-0.195759	-0.168225	-0.162124	-0.165508	-0.178362	3266.17	2883.66	2671.65	4169.07	3219.47	3813.25	4464.11	5006	2833.25	2591.58	2770.24	2569.35	2303.96	3696.12	1272.07
GO_GROWTH_PLATE_CARTILAGE_CHONDROCYTE_DEVELOPMENT	-0.209945	-0.198438	-0.165075	-0.170149	-0.335185	-0.222011	-0.133371	-0.135488	-0.207148	-0.325735	-0.173346	-0.223749	-0.215319	-0.17864	-0.186571	1802.1	2363.26	2255.78	4169.07	2071.19	3813.25	3022.28	3193.52	1677.56	2591.58	2029.68	1524.85	1964.44	1977.79	2942.96
GO_CHONDROCYTE_DEVELOPMENT_INVOLVED_IN_ENDOCHONDRAL_BONE_MORPHOGENESIS	-0.193428	-0.222999	-0.156703	-0.178668	-0.254462	-0.251785	-0.0889146	-0.149949	-0.165561	-0.153213	-0.127211	-0.201566	-0.195319	-0.161445	-0.172168	2709.45	878.441	3778.41	5292.14	2005.96	3504.87	1406.99	4283.23	2345.47	5907.42	2291.36	2233.54	2186.84	3963.73	1747.24
GO_DETECTION_OF_CALCIUM_ION	0.154935	0.128418	0.0885559	0.120347	0.195245	0.059594	0.122153	0.151738	0.12073	0.109494	0.196156	0.111684	0.106377	0.0996484	0.201255	750.196	1727.23	3552.31	3842.9	1374.37	2569.35	2112.7	410.68	1429.23	1159.39	825.808	2087.5	954.794	2201.66	3018.57
GO_CARBOHYDRATE_METABOLIC_PROCESS	0.00894049	0.0245755	0.0275682	0.0552069	0.0369493	0.0224161	0.0460822	0.0211402	0.0361544	0.0237167	0.0360838	0.0231176	0.0435065	0.0444902	0.0222988	4851.81	4427.04	4689.46	4352.91	4840.69	4335.12	4644.99	4724.3	4475.23	4642.76	4622.01	4526.38	4490.8	4378.86	4656.11
GO_POLYSACCHARIDE_METABOLIC_PROCESS	0.0420802	0.032789	0.0466592	0.0447335	0.0237491	0.0507035	0.0416705	0.0275512	0.0436456	0.00708433	0.0101485	0.0415787	0.0477426	0.0362973	0.018758	4736.17	4794.73	4238.75	4323.26	4010.43	4124.59	4427.04	4877.01	4177.97	4985.24	4706.51	4541.2	4609.4	4000.8	4361.81
GO_GLYCOGEN_BIOSYNTHETIC_PROCESS	0.0363469	0.0496023	0.0414958	0.0361841	0.0622731	0.0390241	0.0525785	0.0100096	0.0177611	0.0209855	0.0435325	0.0178785	0.0431721	0.0646541	0.0663357	4886.65	4600.51	4396.65	4369.22	4330.67	4495.24	4689.46	5595.33	5114.97	4633.12	4498.95	4623.49	3911.84	4545.65	3235.77
GO_REGULATION_OF_GLYCOGEN_CATABOLIC_PROCESS	0.241021	0.284304	0.202981	0.225853	0.248454	0.327555	0.230009	0.183977	0.241501	0.167913	0.25221	0.232854	0.268705	0.238096	0.271534	2206.11	1065.99	2966.68	1831.01	1101.57	1541.9	2080.09	2569.35	2372.16	2639.03	1519.66	2882.17	1629.38	2418.12	2209.07
GO_DISACCHARIDE_METABOLIC_PROCESS	-0.039978	-0.047542	-0.0218725	0.0716227	-0.00846323	0.159442	-0.0197842	-0.0188649	0.0786071	-0.0468026	0.032554	-0.0481215	0.0401878	-0.0004996	-0.0903877	1346.94	2009.66	1316.55	2507.08	3512.28	2272.83	4275.08	1802.84	1436.64	4285.46	2683.51	2521.16	1197.94	4595.32	4066.03
GO_MONOSACCHARIDE_METABOLIC_PROCESS	0.032606	0.0534271	0.0459377	0.0709717	0.0948936	0.0699793	0.0885778	0.0555965	0.0610587	0.0509988	0.0626738	0.0493794	0.0628678	0.0758128	0.0560863	4455.21	4606.44	4186.86	4388.5	3980.78	3783.6	4495.24	4215.03	4216.51	4406.29	4305.47	4473	4186.86	4028.22	4462.63
GO_FRUCTOSE_METABOLIC_PROCESS	0.0281665	0.0442121	0.0188643	0.176629	0.195113	0.191648	0.167073	0.0998921	0.143258	0.111133	0.162142	0.0520084	0.0929687	0.122794	0.0457847	4241.72	4017.85	5630.91	3605.68	2995.59	2174.23	2575.28	4342.54	3695.38	5166.86	3891.08	5171.31	4222.44	4048.24	3421.84
GO_FRUCTOSE_6_PHOSPHATE_METABOLIC_PROCESS	0.100152	0.12181	0.109194	0.258243	0.200656	0.285209	0.184466	0.154493	0.188335	0.136385	0.170395	0.109682	0.154877	0.174073	0.0993044	2038.58	4042.31	1149.76	1475.19	1937.76	1783.57	2353.63	3587.15	2823.61	2869.57	2054.14	2346.21	3445.56	3162.39	1592.31
GO_FRUCTOSE_2_6_BISPHOSPHATE_METABOLIC_PROCESS	0.0317844	-0.00221752	0.0382372	0.0718595	0.118607	0.158522	0.0764943	-0.0689428	0.0489052	-0.0567564	0.0870026	0.0411939	0.0969314	0.123322	-0.0402349	4292.13	3633.11	3742.82	3324.73	2596.03	1501.13	2575.28	5846.63	2623.46	4138.68	2601.96	4904.44	2977.8	3247.64	4189.83
GO_FUCOSE_METABOLIC_PROCESS	-0.0401412	-0.0401484	-0.0249061	-0.00527341	-0.038026	-0.0789921	0.0127674	-0.0583564	-0.0309245	0.00969275	0.0488563	-0.00677802	0.00755577	-0.0684962	0.0716508	5066.04	4751.73	3503.38	2597.52	2699.81	5728.77	3184.62	2542.66	4806.59	2166.08	3942.23	4538.24	4431.49	4034.15	2794.7
GO_GLUCOSE_METABOLIC_PROCESS	0.0462005	0.0622911	0.0567695	0.0757118	0.1098	0.0747998	0.0998126	0.0731617	0.0675638	0.0636639	0.0623413	0.0646911	0.0646543	0.0908637	0.0595172	4791.02	4561.96	4506.36	4546.39	3837.71	3852.54	4362.55	4318.81	4246.91	4713.93	4332.16	4527.86	4374.41	4052.69	4782.87
GO_GLUCOSE_CATABOLIC_PROCESS	0.0524214	0.136553	0.102413	0.210802	0.209708	0.241547	0.20253	0.141499	0.139065	0.170305	0.187671	0.0751964	0.159316	0.179325	0.11511	3798.42	2459.63	3835.49	2968.17	3097.15	1713.89	2143.84	2811.01	3362.54	3120.87	2923.69	4097.91	4220.96	3503.38	4498.21
GO_UDP_GLUCOSE_METABOLIC_PROCESS	-0.0418365	-0.0169823	-0.0155119	-0.0164869	-0.00529849	-0.00972589	-0.00918245	-0.0746024	-0.0725406	-0.0014465	-0.0369616	-0.0709582	-0.0079837	0.0120914	-0.0493167	2005.96	1051.16	2659.78	1755.4	2599	3510.8	2001.51	1420.33	533.736	3186.11	3836.97	2960.75	2327.68	1841.39	3801.39
GO_GALACTOSE_METABOLIC_PROCESS	-0.132383	-0.0621169	-0.123654	-0.0474972	-0.0655885	0.00499094	-0.0300323	-0.0755437	-0.0753638	-0.0691668	-0.074984	-0.122988	-0.0550203	-0.00471774	-0.0174516	3840.68	3632.37	2699.81	3605.68	4487.83	4010.43	2614.57	2504.85	3460.39	3315.09	4342.54	3231.33	3304.72	1652.36	2395.14
GO_MANNOSE_METABOLIC_PROCESS	0.0164269	0.13766	0.0542566	0.0341027	0.0515687	0.133943	0.0679956	0.0634293	0.0663269	0.0418765	0.0905276	0.0188349	0.0906875	0.0519185	-0.0371703	3134.22	2381.8	2300.25	2806.56	2890.33	2326.2	1980.75	2549.33	3227.62	2054.88	2894.04	2805.82	867.321	2547.85	2506.34
GO_INOSITOL_METABOLIC_PROCESS	0.0642586	0.101619	0.116457	0.0353817	0.0744105	-0.0385292	0.0673761	0.0352418	0.019964	0.135831	0.0465228	0.0515088	0.028797	0.0995104	0.0545963	3831.78	3821.4	2761.34	3909.62	4022.29	4478.19	3122.36	4891.1	5377.39	1642.72	4937.8	4372.93	3728.74	2954.08	5382.58
GO_AMINOGLYCAN_METABOLIC_PROCESS	0.0702455	-0.0230569	0.0949192	0.0536224	-0.0304315	-0.062619	0.0873537	0.0832918	0.0770093	0.0484524	0.0453163	0.0946926	0.0552068	0.0806523	0.0147312	4744.32	5039.36	4219.48	4538.24	4983.02	6060.87	3753.94	4345.5	4062.32	4751.73	4357.36	4183.9	4358.84	4613.85	4330.67
GO_AMINOGLYCAN_BIOSYNTHETIC_PROCESS	0.0536854	-0.048753	0.0966846	0.056098	-0.0167965	-0.102685	0.0981666	0.0744445	0.0618301	0.0614189	0.0449244	0.0825027	0.0444853	0.0986644	0.0204819	4789.54	4879.98	4289.9	4444.09	4842.91	7853.33	4324.74	4611.63	4615.33	4266.92	4768.78	4530.08	4379.6	4387.75	4461.88
GO_AMINOGLYCAN_CATABOLIC_PROCESS	0.161401	0.00157601	0.166459	0.0656566	0.0707963	-0.0132804	0.173905	0.168691	0.161926	0.14117	0.0994195	0.161077	0.120738	0.16182	0.0651464	4016.36	5015.64	4156.47	5516.75	4253.58	5362.56	4261.73	3926.67	3995.61	3765.06	3938.53	3858.47	3749.5	3721.33	4157.21
GO_PROTEOGLYCAN_METABOLIC_PROCESS	0.024964	-0.071234	0.064081	-0.0258808	-0.0384191	-0.0950119	0.0355613	0.0356908	0.00244344	0.00788194	-0.0119971	0.0232198	-0.00811243	0.0229621	-0.0200823	4289.9	4251.36	4240.98	4697.62	4479.68	7578.31	4148.31	3737.63	4554.55	4630.9	4119.4	4410.73	4098.65	4286.2	3890.34
GO_CHITIN_METABOLIC_PROCESS	0.225796	0.213704	0.118458	0.151165	0.014689	-0.0227594	0.204834	0.17186	0.258104	0.161127	0.148981	0.246917	0.285884	0.103569	0.157265	112.678	1119.36	7024.56	1460.36	6597.57	8206.19	72.6474	292.072	158.638	426.989	97.8516	31.1346	123.056	5122.38	4919.27
GO_AMINO_SUGAR_METABOLIC_PROCESS	0.0230383	-0.00818166	0.017407	-0.00167938	-0.0689172	-0.0855358	0.0601824	0.0328668	0.0266223	-0.0215116	-0.0106344	0.0520358	0.0840967	0.077224	0.021837	4691.69	5132.76	5253.59	6140.19	4295.83	8147.63	5089.02	5112	4823.64	6142.41	6367.77	4613.85	4421.85	5028.98	5521.94
GO_N_ACETYLGLUCOSAMINE_METABOLIC_PROCESS	-0.0740232	-0.167563	-0.0673292	-0.118956	-0.203018	-0.172447	-0.00770377	-0.0531115	-0.0644997	-0.0954697	-0.127235	-0.0569909	-0.0357143	-0.0163874	-0.0676242	3265.43	4888.13	4859.96	4969.68	3121.61	0	4698.36	4920.01	5163.9	3851.79	3566.39	4368.48	6316.62	5100.89	6288.45
GO_UDP_N_ACETYLGLUCOSAMINE_METABOLIC_PROCESS	0.0580614	0.105469	0.09381	0.128045	0.0876691	0.0576787	0.09373	0.0642766	0.0638938	0.0911765	0.0865266	0.0988084	0.155545	0.162251	0.0546111	4717.63	3438.89	4119.4	2971.13	3429.25	3054.16	3716.88	3207.61	3272.1	3200.93	4189.09	4016.36	3483.37	2647.92	4823.64
GO_UDP_N_ACETYLGLUCOSAMINE_BIOSYNTHETIC_PROCESS	-0.0645907	-0.00307004	-0.0148465	0.0267189	-0.0169731	0.0372242	-0.0143108	-0.0548529	-0.0523745	-0.0162936	-0.0253438	-0.00979373	0.0645667	0.065558	-0.0732012	3365.5	2602.7	4351.43	3905.17	5851.82	2719.83	2204.63	3120.87	3696.86	2401.81	3292.11	3506.35	2323.98	3005.97	4742.84
GO_N_ACETYLNEURAMINATE_METABOLIC_PROCESS	-0.0137032	0.0728654	-0.0472258	-0.00645987	-0.118604	0.102231	0.0186521	0.0206588	0.0254077	-0.0758235	-0.0361289	0.0477614	0.113431	0.0857211	-0.0969699	1931.09	2336.58	1545.61	2184.61	3085.29	2782.84	3819.18	2882.17	3476.7	4303.99	2665.71	2278.01	1879.94	2272.83	2687.95
GO_URONIC_ACID_METABOLIC_PROCESS	-0.109315	-0.0878712	-0.17053	-0.0667356	-0.0692819	-0.119866	-0.0868778	-0.0882481	-0.0802323	-0.0760074	-0.0402674	-0.125746	-0.106027	-0.0495278	-0.0634584	5340.33	1709.44	2929.62	584.144	2904.41	6564.95	4452.25	4576.79	2449.26	1967.41	2461.12	5069.01	4321.78	5848.86	1335.82
GO_ALCOHOL_METABOLIC_PROCESS	0.00518988	-0.0234031	0.0131577	0.0171162	-0.00459742	-0.0467645	0.0511441	0.0125008	0.0170849	-0.00829982	0.0141514	0.0104092	0.00722176	0.0443274	0.00730933	5040.1	4550.84	5265.45	4752.47	4819.19	7062.37	4604.21	4908.15	5038.62	4831.05	5089.77	5074.2	4890.36	4713.19	5374.43
GO_ETHANOL_METABOLIC_PROCESS	0.0710665	-0.133043	0.109202	-0.017125	-0.0896866	-0.129501	0.032883	0.147018	0.105093	-0.117469	-0.00191078	0.018796	-0.00550847	0.0886633	0.0539255	4331.42	2928.14	2954.08	4567.15	3979.3	6701.35	3374.4	984.446	3546.38	4129.78	3722.81	3510.06	4151.28	2800.63	4741.35
GO_ETHANOL_CATABOLIC_PROCESS	0.0871494	-0.165228	0.0914329	-0.0914009	-0.119484	-0.0627427	-0.0162631	0.150236	0.0543195	-0.181196	-0.128386	0.00414769	-0.0696795	0.0249261	-0.0272277	3616.06	1931.83	1559.7	3540.45	5364.05	8882.26	266.868	627.14	5659.08	2237.24	1973.34	4232.82	2045.99	4753.22	1796.91
GO_ETHANOL_OXIDATION	0.0228998	-0.13922	0.0936833	0.0300935	-0.0609464	-0.214651	0.0494822	0.136491	0.0912169	-0.0983534	0.0439328	0.0181155	0.0162771	0.13205	0.0628989	5046.77	3445.56	1816.18	2151.25	4375.15	1470.74	3321.02	573.766	2511.52	6289.19	2394.4	3998.57	3402.57	908.834	4673.16
GO_GLYCEROL_3_PHOSPHATE_METABOLIC_PROCESS	0.16299	-0.0455696	0.0854247	-0.00928442	-0.0077792	-0.175645	0.0861173	0.0530424	0.0825474	-0.0494192	-0.0130941	0.0985054	0.085105	0.0117354	0.0927643	3610.13	5189.1	4154.99	3432.22	4085.3	4906.66	5388.51	6286.97	6907.43	4966.71	2492.99	5794	4221.7	5067.53	5248.4
GO_CELLULAR_GLUCAN_METABOLIC_PROCESS	0.054376	0.0440199	0.0462849	0.0322939	0.0477013	0.0736878	0.0354411	0.0295621	0.0446295	0.00730029	0.0208871	0.0337488	0.0585547	0.0380414	0.0203016	4398.13	4501.91	4121.63	4324	3627.18	3881.45	4326.23	4200.95	4206.88	4521.93	4464.11	4296.57	4273.59	4018.59	4361.81
GO_CELLULAR_ALDEHYDE_METABOLIC_PROCESS	0.047605	0.00436501	0.103033	0.0650818	0.0944466	0.000992683	0.132791	0.101907	0.08921	0.0560181	0.0637135	0.0568309	0.0803178	0.106353	0.0808622	5091.25	3967.44	3928.89	4126.08	4366.26	5659.08	3598.27	3976.33	4161.66	5147.59	4993.4	4796.21	3571.58	3058.6	4099.39
GO_ORGANIC_ACID_METABOLIC_PROCESS	0.00720204	-0.0079612	0.0225711	0.0408646	0.0177481	-0.0386644	0.0478839	0.019736	0.0228146	0.00761018	0.0240882	0.0181814	0.0284113	0.0363473	0.0244689	4412.22	4342.54	4424.08	4456.7	4572.34	6008.98	4637.57	4575.3	4578.27	4779.9	4462.63	4389.98	4275.82	4410.73	4207.62
GO_ACETYL_COA_METABOLIC_PROCESS	-0.0315664	-0.0186636	-0.0419861	0.00118809	0.00341622	-0.120009	0.00629483	-0.0211684	-0.0320688	-0.0510734	-0.0201223	-0.0327484	-0.0220786	0.00371233	-0.0327241	4649.43	3014.13	4398.87	3587.89	4459.66	5985.26	4019.33	3905.17	3988.19	3948.16	3318.06	3841.42	3733.19	3604.2	3930.37
GO_ACETYL_COA_BIOSYNTHETIC_PROCESS	0.0236381	0.0484135	0.00444488	0.0301387	0.0540187	-0.0589608	0.0453766	0.0122715	0.0086516	-0.0312742	0.0264197	0.0194047	0.0313618	0.0222892	0.0199838	4379.6	4392.94	4432.97	4438.9	4210.58	3614.58	5329.95	4464.11	4179.45	5682.81	3174.25	3791.01	4066.77	4624.23	5644.26
GO_ACETYL_COA_BIOSYNTHETIC_PROCESS_FROM_PYRUVATE	-0.00535605	0.0304594	-0.0072116	-0.0123304	0.0380895	-0.10739	0.0249087	-0.0229092	-0.0316964	-0.0398971	-0.00335653	0.00173558	0.0254899	-0.0163188	0.00492415	5485.62	3334.37	4781.39	3682.78	4561.96	4349.95	5914.09	3779.15	5254.33	5085.32	4545.65	3396.64	4290.64	4962.26	5924.47
GO_LACTATE_METABOLIC_PROCESS	0.0376419	0.0668879	0.0733315	0.104516	0.0631763	0.0478037	0.0948745	0.0493163	0.0522016	0.063163	0.095221	0.0565195	0.115778	0.101191	0.0828003	2269.86	3103.82	3137.92	3881.45	4369.96	4293.61	2186.09	2375.13	2132.72	2495.22	3619.77	3468.54	3812.51	3603.46	3369.95
GO_PYRUVATE_METABOLIC_PROCESS	0.0113914	0.0624125	0.0490671	0.0842239	0.106142	0.0510204	0.0798188	0.0284139	0.0479856	0.0583939	0.0808527	0.0334176	0.0671982	0.073651	0.0589632	4353.65	4511.55	4819.93	4298.8	4246.91	4049.72	4246.17	4964.49	4575.3	4636.83	4498.21	4728.01	4623.49	4642.02	4227.63
GO_GENERATION_OF_PRECURSOR_METABOLITES_AND_ENERGY	0.00085032	0.0243228	0.0311809	0.064206	0.0641869	0.0460619	0.065044	0.0235048	0.0293475	0.0323676	0.0473429	0.00672573	0.0371251	0.0447117	0.0379503	4334.38	4320.3	4392.2	4175	4318.81	3994.12	4109.03	4455.21	4498.21	4495.98	4391.46	4519.71	4173.52	4174.26	4126.82
GO_TRICARBOXYLIC_ACID_CYCLE	-0.0772017	-0.00908848	-0.0134185	0.00997439	0.0472968	-0.0848715	-0.0157801	-0.0348721	-0.0271295	-0.014734	0.00408126	-0.0639592	-0.0108749	-0.017183	0.00947683	3737.63	3243.93	4243.2	4011.92	4216.51	5473.76	4458.18	4418.15	3518.21	4833.28	4710.22	3521.18	3693.16	4321.78	3642.75
GO_CITRATE_METABOLIC_PROCESS	0.152314	0.19069	0.185799	0.244554	0.208479	0.169272	0.199592	0.202853	0.209518	0.209198	0.237873	0.169624	0.222513	0.231176	0.207952	1592.31	2478.91	1596.76	2404.78	3224.66	2493.73	1117.88	2169.04	1097.12	2594.55	1650.13	1558.21	1344.72	1777.64	865.838
GO_ISOCITRATE_METABOLIC_PROCESS	-0.228554	-0.0549473	-0.114397	-0.0455563	-0.0219123	-0.0186488	-0.053815	-0.0891544	-0.101369	-0.102368	-0.0560662	-0.17013	-0.0886749	-0.0286525	-0.104606	1121.59	1205.35	3035.62	2109.74	2378.09	1086.75	676.066	1156.43	873.993	1297.28	2269.12	1895.5	3002.26	2140.87	2488.54
GO_2_OXOGLUTARATE_METABOLIC_PROCESS	0.0171654	0.0840002	0.0569649	0.0565897	0.0854827	-0.103685	0.079116	0.041974	0.0387384	0.0399317	0.047135	0.0166979	0.0678221	0.0466859	0.0661735	5070.49	4416.67	4899.99	5693.18	5768.8	6118.69	5920.02	6355.91	6808.1	4309.92	5691.7	5021.57	4231.34	5788.07	5049.74
GO_SUCCINYL_COA_METABOLIC_PROCESS	-0.0356601	0.0154627	0.00421528	-0.0260508	0.0103684	-0.198638	-0.011567	-0.00936951	-0.0541793	-0.0684234	0.0386967	-0.0379375	-0.0141641	0.00233738	0.0122862	1643.46	820.619	2111.22	531.512	1673.11	4198.72	934.779	539.666	743.524	3032.66	730.181	1691.65	1846.58	1000.01	2120.12
GO_SUCCINATE_METABOLIC_PROCESS	-0.132087	-0.0731165	-0.0798966	-0.0914855	-0.0957747	-0.266651	-0.106804	-0.130888	-0.185062	-0.112385	-0.0575714	-0.141557	-0.0763134	-0.163043	-0.034367	2599	2215	1802.1	2019.3	2055.62	0	1911.81	2723.54	2424.05	2193.51	664.946	2753.19	2218.71	4359.59	2579.72
GO_OXALOACETATE_METABOLIC_PROCESS	0.105045	0.14493	0.180658	0.183387	0.198722	-0.0504984	0.210049	0.155058	0.185682	0.15878	0.196781	0.131604	0.147499	0.158792	0.258156	1534.49	1433.67	1580.45	1452.95	693.857	3636.82	1125.29	1110.47	1405.5	1267.62	954.794	1104.54	2429.98	963.69	1251.31
GO_MALATE_METABOLIC_PROCESS	-0.111919	-0.104405	-0.0491853	-0.0032029	0.0360311	-0.207617	-0.0867408	-0.0897439	-0.0392626	-0.082653	-0.0523711	-0.0720223	-0.0549745	-0.0604325	-0.0076447	4790.28	5828.1	2889.59	7098.69	6215.06	0	3383.29	3768.77	4545.65	4692.43	3079.36	4824.38	7297.36	5613.12	3300.27
GO_REGULATION_OF_CARBOHYDRATE_METABOLIC_PROCESS	0.0393021	0.0502999	0.0376671	0.0426581	0.0816507	0.0339787	0.0674809	0.0277017	0.0460271	0.0322068	0.0366487	0.0388681	0.0447722	0.0521252	0.0361763	4982.28	4825.12	4747.29	4982.28	4508.59	4336.6	4619.04	4934.09	4392.2	4819.19	4945.21	4636.09	4687.24	4357.36	4480.42
GO_REGULATION_OF_GLUCONEOGENESIS	-0.0659362	-0.0366139	-0.0719933	-0.0762929	-0.0143572	-0.00531739	-0.0208667	-0.0745401	-0.078067	-0.0521091	-0.0919153	-0.0632904	-0.0759796	-0.0343051	-0.0618863	4115.7	3759.87	4872.56	3726.52	4804.37	3709.47	3518.21	4079.37	4026	4180.93	4712.44	3115.68	4576.04	3741.34	5013.41
GO_ENERGY_RESERVE_METABOLIC_PROCESS	0.0451957	0.0279813	0.0449198	0.0327907	0.0192523	0.0430783	0.0359627	0.0307831	0.0274787	-0.00260391	0.0153637	0.0407637	0.0318488	0.0415465	0.00530708	4834.76	4495.24	4054.91	4409.25	3663.5	4575.3	4284.71	4173.52	4661.29	4330.67	4859.96	4220.96	4570.86	3988.19	4618.3
GO_FERMENTATION	-0.0543192	-0.176802	-0.00781125	-0.15205	-0.056237	-0.360996	-0.046468	-0.0217956	-0.0987894	-0.102445	-0.0927162	-0.0763345	-0.0127457	-0.0896196	-0.0485656	4412.96	2856.23	5604.97	3373.66	3868.1	0	6205.42	6516.03	5310.67	4192.05	4695.39	4883.68	4054.17	4811.04	4920.75
GO_OXIDATIVE_PHOSPHORYLATION	0.0321542	0.0670496	0.0684151	0.127333	0.128032	0.150014	0.133535	0.0713539	0.0691498	0.0976264	0.0898626	0.0359643	0.0769136	0.087828	0.0856411	3927.41	4193.53	3739.12	3739.86	3493.75	2937.03	3425.55	4140.16	4281.75	3572.32	3936.3	4138.68	3644.97	4005.99	3422.58
GO_MITOCHONDRIAL_ELECTRON_TRANSPORT_NADH_TO_UBIQUINONE	0.0550237	0.0757244	0.0814631	0.137458	0.122059	0.163443	0.138178	0.0950053	0.0837456	0.107133	0.078652	0.0569093	0.0880033	0.0754821	0.0891827	3862.91	3566.39	3932.6	3338.82	3553.79	3174.99	3499.68	3745.05	3623.47	3539.71	3948.91	3326.21	3565.65	4340.31	3272.1
GO_MITOCHONDRIAL_ELECTRON_TRANSPORT_UBIQUINOL_TO_CYTOCHROME_C	0.072965	0.116344	0.112546	0.187077	0.179827	0.25627	0.165607	0.0983261	0.09716	0.163308	0.164201	0.0815742	0.111753	0.128871	0.112979	5642.78	4702.07	4523.41	4336.6	4531.57	2785.06	4613.11	5508.6	5495.26	4186.86	4657.59	5314.38	5155	5112.75	5564.94
GO_REGULATION_OF_NUCLEOTIDE_METABOLIC_PROCESS	0.000412004	0.0303204	0.0148575	0.0328046	0.0543732	0.0349766	0.0387258	-0.00898187	0.022487	0.0151952	0.0531643	0.00616607	0.0337013	0.0487433	0.0335893	4368.48	4501.17	4297.32	4790.28	4902.22	3461.87	4988.21	4976.35	4930.39	4920.75	4964.49	4358.84	4414.44	4488.57	4219.48
GO_PURINE_NUCLEOBASE_METABOLIC_PROCESS	0.0730731	0.169567	0.122133	0.204961	0.11694	0.0241729	0.163862	0.0923752	0.120102	0.131523	0.158087	0.0956117	0.195652	0.127364	0.13107	1644.2	2160.15	2037.09	3452.98	3111.98	3897.76	3801.39	2975.58	1764.29	3879.96	3267.65	1957.03	2207.59	4240.24	4069.74
GO_PURINE_NUCLEOSIDE_CATABOLIC_PROCESS	-0.0890245	0.0396965	-0.113997	-0.0702867	-0.079981	0.0291001	-0.175657	-0.108721	-0.0447321	-0.105353	-0.160413	-0.0347751	-0.0190176	-0.110309	-0.11008	4492.28	4398.87	2029.68	1310.62	3162.39	1857.7	1540.42	4745.8	2759.12	5307.71	1135.67	4935.58	4308.44	2180.9	1230.56
GO_PURINE_RIBONUCLEOSIDE_SALVAGE	-0.344373	-0.21919	-0.280716	-0.194127	-0.240338	-0.27182	-0.25022	-0.338833	-0.320882	-0.229951	-0.267426	-0.328286	-0.231922	-0.298002	-0.241697	37.065	3903.69	779.848	1839.91	4462.63	0	1315.07	0	484.81	3085.29	2593.07	213.494	842.117	693.857	3119.39
GO_AMP_BIOSYNTHETIC_PROCESS	-0.182781	0.0110667	-0.12184	-0.00904248	-0.00510055	-0.0541883	0.0732588	-0.0793581	-0.0563191	-0.074404	-0.0391663	-0.126768	-0.0552537	-0.0918498	-0.0859102	329.137	667.17	1375.85	2226.87	788.743	591.557	723.509	984.446	243.146	342.481	183.842	596.005	269.833	2440.36	120.091
GO_CAMP_BIOSYNTHETIC_PROCESS	-0.127882	-0.218488	-0.0296825	-0.194714	-0.0876429	-0.360546	-0.0873574	-0.0183781	-0.0534216	0.0389429	-0.22921	-0.124216	-0.236392	-0.171603	-0.203804	2968.17	3513.76	2379.57	3442.6	2917.76	0	3343.26	4633.12	4351.43	3254.31	3355.12	4631.64	3100.12	2384.02	3949.65
GO_ADP_BIOSYNTHETIC_PROCESS	-0.0455853	-0.0907844	0.00166467	-0.0162072	0.0471834	0.0873751	0.144613	-0.00320948	-0.154122	-0.0208683	0.0575975	-0.048089	0.101785	0.0756292	0.131376	4416.67	896.973	1644.2	1427.74	342.481	2308.41	1068.95	1546.35	295.037	1117.88	1731.68	3856.24	464.054	1104.54	214.977
GO_CGMP_BIOSYNTHETIC_PROCESS	0.168318	-0.192236	0.180916	0.0330404	-0.167652	-0.251392	-0.059755	0.155587	-0.00134505	0.0548808	0.078346	0.107591	-0.168398	0.111559	-0.185071	2034.13	4446.32	524.84	1098.61	5294.36	0	6974.15	2308.41	3515.24	4983.02	1743.54	1832.49	2295.06	1862.15	2750.22
GO_GTP_BIOSYNTHETIC_PROCESS	0.171823	0.181685	0.243635	0.244414	0.254376	0.169634	0.229616	0.22445	0.233074	0.198551	0.250789	0.201759	0.195334	0.202378	0.294225	2504.85	2215.75	2007.44	1169.77	1646.43	2352.89	1492.98	2272.83	1925.9	1394.39	1670.15	2622.72	1863.63	1851.77	1406.99
GO_IMP_BIOSYNTHETIC_PROCESS	-0.0310576	0.134299	0.0390785	0.140357	0.136217	0.00273137	0.0754346	0.012129	0.0574209	0.0957133	0.114073	-0.00165659	0.103237	0.102659	0.0557421	4667.22	2902.93	4358.84	4376.64	2372.16	2591.58	4898.51	3888.86	2289.13	4538.24	4096.42	3624.96	3240.96	3828.07	4258.03
GO_DE_NOVO_IMP_BIOSYNTHETIC_PROCESS	0.0261882	0.211717	0.121883	0.235094	0.264706	-0.0199941	0.160246	0.0871297	0.10727	0.188965	0.208227	0.0606351	0.184596	0.203351	0.147219	1194.98	2149.03	2982.25	2290.62	894.749	2361.78	2215	2368.45	2161.63	1755.4	1449.24	2925.17	3088.26	1830.27	3264.69
GO_CAMP_CATABOLIC_PROCESS	0.12316	0.170535	0.0624071	-0.029833	0.0429553	-0.00216575	-0.00312475	0.0669783	0.00967793	-0.133086	-0.0467434	0.151514	0.101375	-0.0642452	-0.0577719	3771.73	2357.33	3884.41	1967.41	3341.78	1507.8	1742.06	882.147	720.544	1132.71	2212.04	1584.9	1971.86	4177.97	3804.35
GO_PYRIMIDINE_NUCLEOBASE_METABOLIC_PROCESS	-0.0305502	0.027197	0.0104538	0.0524861	0.000519834	-0.104075	0.0448771	-0.0167032	0.0305674	0.0285394	0.0563648	-0.0507323	0.0596323	0.0490814	0.061009	4877.01	5560.49	4739.87	5421.87	4001.54	7311.44	5212.08	4924.46	4922.97	5110.52	5068.27	4554.55	5074.94	4522.67	3825.85
GO_DE_NOVO_PYRIMIDINE_NUCLEOBASE_BIOSYNTHETIC_PROCESS	0.0418685	0.142596	0.096164	0.134348	0.12698	-0.125989	0.135259	0.0944378	0.0696476	0.114481	0.108807	0.0212819	0.132606	0.113058	0.0828179	6960.81	5527.13	5617.57	3174.25	1641.24	6585.71	3298.78	3297.3	4146.83	993.342	4477.45	7454.51	3559.72	5607.19	6748.8
GO_PYRIMIDINE_NUCLEOSIDE_METABOLIC_PROCESS	-0.106012	-0.00918112	-0.0810914	-0.00633294	-0.0879481	-0.0497505	-0.0439086	-0.0765772	-0.0248989	-0.0820699	-0.0501251	-0.0991481	-0.0184095	-0.0699206	-0.0339527	2828.8	2502.63	4707.26	2894.04	5158.71	5607.93	3084.55	4275.08	3068.98	4616.82	4338.83	3848.09	2627.17	4730.98	4432.23
GO_PYRIMIDINE_NUCLEOTIDE_METABOLIC_PROCESS	-0.0592501	0.0125239	-0.0179938	0.030246	0.0507593	-0.0931546	0.0201615	-0.0293733	-0.0250554	0.0267271	0.00585214	-0.0648283	-0.00537574	0.0132125	0.0144468	4530.83	4548.62	4388.5	4303.99	3438.15	7350.73	4738.39	4585.68	4360.33	3513.76	4357.36	4406.29	4262.48	4028.22	3839.93
GO_PYRIMIDINE_NUCLEOTIDE_BIOSYNTHETIC_PROCESS	-0.0532656	0.0239548	0.0034083	0.0676158	0.0462889	-0.100958	0.0451117	-0.0141001	0.00314484	0.0406228	0.0433775	-0.0508211	0.0106685	0.0398458	0.0397391	4203.91	4251.36	4310.66	4338.83	3797.68	7602.77	4322.52	4427.78	4633.12	4316.59	4529.34	4264.7	4023.78	4456.7	3889.6
GO_PYRIMIDINE_NUCLEOTIDE_CATABOLIC_PROCESS	-0.0628898	-0.00586385	-0.0401074	-0.00643025	0.098666	-0.039601	0.021543	-0.0262008	-0.0387081	0.0313516	-0.0226425	-0.0878778	-0.0364025	0.00283864	-0.00442454	4541.2	3788.04	4421.85	3350.68	1555.25	3882.19	1937.76	4645.73	3987.45	3176.47	4077.15	4711.7	4223.93	3444.08	3138.66
GO_DNA_METABOLIC_PROCESS	-0.0190612	0.058635	-0.000650124	0.0446709	0.0530007	-0.0218843	0.0138627	-0.0228944	0.00539737	0.0510322	0.0387643	-0.0199022	0.0272759	0.0243874	0.0196106	4805.85	4289.16	4579.75	4263.96	4053.43	5326.24	4401.1	4641.28	4745.8	4163.88	4327.71	4932.61	4500.43	4333.64	4077.89
GO_DNA_REPLICATION	-0.0745551	0.00976554	-0.0309406	0.0223498	0.0385462	-0.103417	-0.0244444	-0.0872194	-0.0425451	0.0394143	0.0194604	-0.0752957	-0.00290896	-0.000965191	-0.020201	4627.19	4017.85	4545.65	4004.5	3951.13	6026.77	4266.92	4785.83	4484.86	4226.89	4121.63	4876.27	4287.68	4446.32	3724.29
GO_DNA_DEPENDENT_DNA_REPLICATION	-0.134033	-0.0218465	-0.0890142	-0.0111754	-0.00018219	-0.126057	-0.0641817	-0.144934	-0.0880499	0.0109438	-0.00783483	-0.136214	-0.051824	-0.0346988	-0.0619564	4252.1	4407.03	4087.53	3699.09	3900.72	7544.95	4078.63	4077.89	4220.96	3999.31	4071.22	4232.82	3906.65	4129.04	3489.3
GO_MITOCHONDRIAL_DNA_REPLICATION	-0.0952012	0.0187786	-0.0555871	0.00248951	0.022173	0.00261308	-0.0403883	-0.115008	-0.0564811	-0.0668753	-0.0550855	-0.100166	-0.0172013	-0.042816	-0.0241138	4220.96	1635.31	3745.05	1980.75	2401.81	3137.18	3211.31	4695.39	3715.4	3764.32	3172.76	3593.82	3829.56	4234.31	2394.4
GO_DNA_TOPOLOGICAL_CHANGE	-0.0261091	0.0788769	0.00917266	0.0879496	0.117546	0.0420464	0.0309452	-0.0743605	0.00523581	0.0711431	0.0857514	-0.0440847	0.0688349	0.0202438	0.0597122	1153.46	1925.16	809.5	2989.66	2219.45	3516.73	1257.99	944.416	1616.78	2747.26	1363.99	1045.97	1161.62	2507.82	982.222
GO_DNA_LIGATION	-0.0441681	0.0756912	-0.00426831	0.06933	0.0487856	0.0472767	0.0205897	-0.0277027	0.012357	0.040377	0.0658429	-0.0508385	0.0371831	0.0494895	0.0454264	3280.99	3364.02	2572.31	4959.3	3310.65	6047.53	5146.1	3369.95	3438.15	2591.58	4289.16	3289.89	4628.68	3055.64	3209.83
GO_DNA_UNWINDING_INVOLVED_IN_DNA_REPLICATION	-0.242871	-0.0271227	-0.140332	-0.0512979	0.0170802	-0.235216	-0.0765241	-0.217182	-0.148707	0.00384448	-0.0379764	-0.232217	-0.0919077	-0.0699833	-0.0932616	1799.14	2670.16	2684.99	2494.47	2596.77	0	2622.72	2597.52	2475.2	3249.12	3389.96	2148.29	2460.37	3323.25	2814.72
GO_DNA_REPLICATION_SYNTHESIS_OF_RNA_PRIMER	-0.0431317	0.153009	-0.0657264	-0.000299664	-0.00275691	-0.237594	-0.0556577	-0.186072	-0.0851047	-0.0334026	-0.059793	-0.0336223	0.0522415	-0.0162019	-0.0328632	3057.12	1399.57	4140.9	4920.75	3701.31	4177.23	4124.59	3996.35	4232.82	4152.02	4579.75	1539.68	2869.57	4839.95	5476.72
GO_DNA_REPLICATION_INITIATION	-0.144112	-0.0214636	-0.0909759	0.0307791	0.0173742	-0.127409	-0.0340522	-0.138571	-0.0862432	0.0605365	0.000957124	-0.154211	-0.0540575	-0.0152326	-0.0495806	4521.93	5143.14	5324.02	4191.31	4483.38	5791.04	4317.33	4435.94	5085.32	3528.59	4633.12	5503.41	5103.11	4877.75	3678.33
GO_DNA_STRAND_ELONGATION_INVOLVED_IN_DNA_REPLICATION	-0.185719	-0.0291718	-0.0640208	0.0659547	0.0704061	-0.116365	0.0212571	-0.174995	-0.0856755	0.124087	0.0939807	-0.189272	-0.0454528	0.0215724	-0.0361924	3791.01	3418.88	2576.76	2272.83	1593.8	2742.81	1823.6	4352.91	2299.51	1635.31	2172.01	3509.31	2151.25	1805.81	1960
GO_REGULATION_OF_DNA_REPLICATION	-0.0529307	-0.000604448	-0.0265065	-0.0131684	0.0191525	-0.0921105	-0.0341334	-0.0768217	-0.0544204	0.000919356	-0.0114976	-0.0586577	-0.00855062	-0.0176252	-0.0280312	5062.34	4424.08	5192.81	4108.28	4246.91	6840.72	4351.43	5167.6	4690.21	4089.01	4298.06	5317.34	4476.71	4351.43	3766.55
GO_RNA_DEPENDENT_DNA_BIOSYNTHETIC_PROCESS	0.0659211	0.148286	0.0830925	0.0999078	0.142206	0.0909343	0.0913098	0.0776734	0.0854414	0.099149	0.112523	0.0625324	0.114982	0.0781797	0.118562	4774.71	4030.45	5138.69	5231.35	4500.43	4297.32	4974.86	5278.8	5168.34	4804.37	4994.88	4925.2	4200.95	5225.42	4693.91
GO_DNA_REPAIR	-0.0438992	0.0489491	-0.0179551	0.0336451	0.0426774	-0.041298	-0.00622823	-0.0499162	-0.0187438	0.0441979	0.0326122	-0.0478082	0.0143653	0.00837532	0.00714488	4567.89	4180.93	4364.77	4057.13	3948.16	5366.27	4538.98	4619.78	4616.82	4060.84	4291.39	4685.02	4398.13	4175.74	3997.83
GO_REGULATION_OF_DNA_REPAIR	-0.00420999	0.0750834	0.00736386	0.0345608	0.0631005	-0.0417663	0.0173956	-0.0193373	0.00401214	0.0648335	0.0473797	-0.0129209	0.0372033	0.0441405	0.0230863	4336.6	3648.68	4309.92	3921.48	3189.07	5638.33	4164.62	4597.54	4404.8	3828.07	4152.76	4447.8	4259.51	3706.5	3931.86
GO_TRANSCRIPTION_COUPLED_NUCLEOTIDE_EXCISION_REPAIR	-0.0330831	0.0579591	-0.00885441	0.0599478	0.0561299	0.0781026	0.0337868	-0.0193553	0.00558907	0.0539038	0.0633318	-0.0411506	0.0240015	0.0123103	0.0339474	4057.88	3791.01	3765.8	3660.54	3699.09	3085.29	3688.71	5100.14	4517.48	3647.2	3441.11	4164.62	3992.64	3909.62	3070.46
GO_BASE_EXCISION_REPAIR	-0.0445921	0.069847	-0.000875476	0.0749946	0.105614	0.00740092	0.0460592	-0.000564196	0.0244321	0.0991852	0.0741225	-0.0503965	0.0309461	0.040756	0.0268514	4720.6	4382.57	4779.9	3573.07	3906.65	4711.7	4796.21	5856.27	4818.45	4134.97	3875.52	4885.17	4825.86	4108.28	3613.1
GO_BASE_EXCISION_REPAIR_AP_SITE_FORMATION	-0.0417877	0.00280243	-0.0164548	0.00732362	0.116267	-0.0198035	0.0304714	0.00380615	-0.0129551	0.0285528	0.00170988	-0.0653441	-0.0131772	0.01538	0.00600012	6189.85	5405.56	6704.32	2548.59	3813.25	6839.23	5857.75	4879.24	5368.49	3267.65	5051.22	6526.41	6805.13	5739.14	3530.07
GO_BASE_EXCISION_REPAIR_GAP_FILLING	0.0813486	0.207388	0.124014	0.201646	0.240196	0.186687	0.205256	0.120524	0.175738	0.285299	0.223252	0.0758738	0.140185	0.21197	0.11469	4674.64	2443.32	4012.66	3278.03	2427.76	3738.38	3029.69	4839.21	3678.33	1712.4	3078.62	4796.21	3549.34	2705	4536.76
GO_NUCLEOTIDE_EXCISION_REPAIR	-0.034557	0.0500213	-0.00871529	0.039224	0.0528731	0.0229014	0.0186253	-0.0283628	-0.00687354	0.0432453	0.0529404	-0.0431075	0.0167811	0.00247461	0.0241381	4677.6	4091.98	4223.93	4140.9	4189.83	3270.62	4234.31	5055.67	4581.23	3891.82	4152.76	4398.87	4484.86	4299.54	3298.78
GO_PYRIMIDINE_DIMER_REPAIR	0.0432477	0.142634	0.0660048	0.114294	0.119946	0.0453829	0.143228	0.113871	0.0732327	0.143	0.169594	0.0367163	0.11974	0.100329	0.141333	4594.58	3252.82	3685.74	1954.07	3088.26	5147.59	3033.4	1716.85	5383.32	1534.49	3859.21	4099.39	2320.27	5057.15	4157.21
GO_NUCLEOTIDE_EXCISION_REPAIR_PREINCISION_COMPLEX_STABILIZATION	-0.0459626	0.0590056	-0.0393637	0.0181621	0.0271107	0.00883359	0.0120231	-0.0172872	-0.0155175	0.0093835	0.0517717	-0.0520617	0.0225064	-0.0237512	0.0400086	2750.22	3818.44	4309.92	5048.25	5003.77	3011.16	2679.8	2179.42	4220.22	4261.73	3916.29	3702.79	4695.39	5128.31	2669.42
GO_NUCLEOTIDE_EXCISION_REPAIR_PREINCISION_COMPLEX_ASSEMBLY	0.00779156	0.0889794	0.0186873	0.0681486	0.0670824	0.0588185	0.0584343	0.0295093	0.0362523	0.0419259	0.091384	0.00699752	0.0732682	0.0190138	0.100708	5687.25	5375.91	5799.93	5647.22	5196.51	5684.29	6129.07	6418.18	6032.7	5153.52	4615.33	5574.58	5780.66	6240.26	4753.22
GO_NUCLEOTIDE_EXCISION_REPAIR_DNA_GAP_FILLING	-0.0522905	0.0728309	-0.0131479	0.0675522	0.0833951	0.0274632	0.0361727	-0.030821	0.0155523	0.110056	0.0995024	-0.0512849	0.0302747	0.025184	0.0403414	4216.51	3948.16	4311.4	3249.86	3899.24	2851.04	4631.64	4172.04	3881.45	2407.74	3811.76	4498.21	4557.51	3664.99	2483.36
GO_MISMATCH_REPAIR	-0.156615	-0.0405848	-0.0915607	-0.0427493	0.0183021	-0.0983123	-0.0667399	-0.117941	-0.0786952	0.0105305	-0.000757582	-0.160105	-0.0869826	-0.0675672	-0.0474994	3853.28	3853.28	3286.92	3573.07	3264.69	4857	3724.29	3940.75	3503.38	4404.8	3504.87	3457.42	3187.59	3493.01	2981.51
GO_POSTREPLICATION_REPAIR	-0.0194209	0.0740311	0.0129323	0.0878922	0.0470885	0.0191177	0.0159528	-0.0204203	0.0138065	0.069607	0.0705229	-0.0112416	0.0463298	0.0247722	0.0412849	4652.4	4377.38	4189.09	4117.92	4530.08	3623.47	4381.82	5353.67	4710.22	3361.8	3703.53	5040.84	4488.57	4190.57	3690.93
GO_DOUBLE_STRAND_BREAK_REPAIR	-0.0356441	0.0609702	-0.00878974	0.0384996	0.0464298	-0.0619757	-0.00114311	-0.0535448	-0.0148144	0.0501912	0.0455891	-0.0380964	0.0308128	0.0215797	0.014179	4716.89	4236.53	4507.1	4336.6	4057.13	5905.94	4561.96	4710.96	4710.22	4176.48	4147.57	4814.74	4584.2	4136.45	4039.34
GO_DNA_MODIFICATION	0.0102077	0.0926393	0.0192446	0.0747074	0.0693711	0.0192415	0.0456915	0.0254933	0.0418124	0.0490549	0.0578549	0.0137579	0.055646	0.053409	0.0385722	4287.68	3960.02	4492.28	4252.1	3919.99	4330.67	4616.82	4484.86	5153.52	4802.14	4604.96	4475.97	3706.5	4148.31	3899.24
GO_DNA_METHYLATION	0.0298608	0.11471	0.0473669	0.0927949	0.0907083	0.0399164	0.0620785	0.0324933	0.0635525	0.0719158	0.0853836	0.0407166	0.0715967	0.0829337	0.0500489	3900.72	3758.39	4428.53	4105.32	4470.04	4397.39	4607.92	4880.72	4975.61	5119.42	4220.96	4314.37	3718.36	4210.58	3899.24
GO_DNA_DEALKYLATION_INVOLVED_IN_DNA_REPAIR	0.0448753	0.107083	0.0508075	0.14741	0.0722817	0.122178	0.110929	0.11188	0.0939639	0.0256236	0.131276	0.0326031	0.096866	0.0736009	0.104173	2025.23	2122.34	2856.97	1166.06	1696.84	2807.3	1300.24	959.984	1881.42	1707.96	2828.06	2682.76	2980.03	1038.56	2472.98
GO_DNA_CATABOLIC_PROCESS	0.0248621	0.0782624	0.00514791	0.0698693	0.0332459	0.0881025	0.0179284	0.0287322	0.0475042	0.0583266	0.0564207	0.020684	0.0541177	0.0391173	0.0198773	3723.55	3834.74	3173.51	3187.59	3516.73	3240.22	2638.29	3399.6	3271.36	2974.1	2695.37	3619.77	3991.16	3384.03	3123.84
GO_APOPTOTIC_DNA_FRAGMENTATION	-0.0202906	0.0651677	-0.0191025	0.0507038	0.0202507	0.126262	0.00562677	-0.00850585	0.0229298	0.049607	0.0519205	-0.0266143	0.0337835	-0.00614089	-0.0121047	3646.45	3023.02	3891.08	3757.65	2376.61	3588.63	2700.56	2873.28	3269.13	3834	2230.57	3566.39	3771.73	3563.43	3215.76
GO_DNA_RECOMBINATION	-0.0615545	0.0459584	-0.0391157	0.00434851	0.0229029	-0.0844464	-0.0392142	-0.0800364	-0.0345188	0.0167573	-0.000491272	-0.061284	0.00354733	-0.0145678	-0.0214188	4871.08	4227.63	4566.41	4212.07	4123.85	6698.39	4265.44	4506.36	4686.5	4452.25	4094.2	5014.15	4770.27	4262.48	4023.78
GO_MITOTIC_RECOMBINATION	-0.210741	-0.102649	-0.187515	-0.178941	-0.110202	-0.160374	-0.191209	-0.233728	-0.212171	-0.156395	-0.147596	-0.212466	-0.137493	-0.195999	-0.155325	2736.14	2785.81	2279.5	2772.46	2639.77	4060.84	3051.19	2610.86	3279.51	3565.65	2577.5	2805.82	2466.31	2435.91	1366.22
GO_DNA_PACKAGING	-0.0401358	0.0671989	-0.00638967	0.0560586	0.0501641	-0.0362858	0.00427952	-0.0409258	-0.00363795	0.0765648	0.0496227	-0.0419096	0.0367159	0.0331749	0.0215687	4581.23	3883.67	4169.07	4031.19	3828.07	4812.52	3947.42	4214.29	4634.61	3871.07	3895.53	4598.28	4172.78	3978.56	4222.44
GO_CHROMATIN_ORGANIZATION	0.0172415	0.0821476	0.0245835	0.0466988	0.0710595	0.00283001	0.0232064	0.00599725	0.0227515	0.0591755	0.0518156	0.00982645	0.0494007	0.0405104	0.034985	4382.57	3965.95	4357.36	4441.87	4053.43	3951.13	4364.77	4701.32	4584.2	4311.4	4373.67	4427.04	4271.37	4452.25	4200.21
GO_CHROMATIN_ASSEMBLY_OR_DISASSEMBLY	-0.0231643	0.0711741	-0.00895093	0.0391942	0.045149	-0.0204435	0.00313354	-0.0288846	0.00179538	0.0663894	0.0348599	-0.0309103	0.0314858	0.0239707	0.0113149	4991.91	4660.55	4516	3960.02	4023.78	4812.52	4087.53	4249.87	4773.23	3922.22	4056.39	4979.31	4695.39	3754.68	4500.43
GO_NUCLEOSOME_ASSEMBLY	-0.0539312	0.0421556	-0.029713	0.036063	0.0147797	-0.0967759	-0.0254331	-0.072894	-0.0368683	0.07165	0.01693	-0.0614228	0.0158535	-0.00382327	-0.00338878	4547.13	4570.86	4808.07	4100.87	4298.06	7295.87	4593.09	4594.58	4773.97	4020.07	4356.62	5108.3	4847.36	4031.93	4761.37
GO_CHROMATIN_REMODELING	-0.0147237	0.0680368	0.00417611	0.0326045	0.0621257	-0.017899	0.00487227	-0.0287808	-0.00475561	0.0363436	0.0349247	-0.0212495	0.0393626	0.0261063	0.0241302	4732.46	4152.76	4303.99	4392.94	3948.16	4532.31	4416.67	4627.19	4788.8	4710.22	4354.4	4283.23	3955.58	4935.58	4269.89
GO_CHROMATIN_SILENCING	0.0408381	0.103874	0.0368648	0.0541025	0.0692091	0.0745974	0.0398697	0.00483368	0.0329401	0.0965923	0.050304	0.0326586	0.065032	0.0724736	0.0501778	3903.69	3464.84	3509.31	3429.25	2842.14	3703.53	3411.46	4902.96	4040.09	2725.02	3497.45	3940.75	3455.94	3635.34	4241.72
GO_DNA_METHYLATION_DEPENDENT_HETEROCHROMATIN_ASSEMBLY	0.0152737	0.129529	0.0167453	0.03063	0.0883441	0.0129436	-0.00602255	-0.010928	0.0143352	0.0468874	0.0479538	0.00406569	0.0612093	0.0494628	0.0239223	4575.3	4947.44	4610.89	4148.31	2443.32	7968.98	2235.76	3159.42	4431.49	5103.11	3783.6	4421.11	5214.3	3619.03	4084.56
GO_CHROMATIN_SILENCING_AT_TELOMERE	0.0527753	0.116072	0.089007	0.178329	0.161186	0.126456	0.131057	0.0479966	0.0850987	0.223675	0.142515	0.0666231	0.109499	0.165103	0.093164	5931.88	4188.35	4862.93	4287.68	4536.76	3177.21	4339.57	5724.32	5141.66	2053.4	4662.78	4695.39	4642.02	4581.23	3417.39
GO_REGULATION_OF_GENE_EXPRESSION_BY_GENETIC_IMPRINTING	0.0644265	0.14624	0.0509858	-0.00771691	0.0724479	0.0765509	0.0320333	0.0349922	0.0835635	0.00536708	0.00459816	0.0709101	0.0813428	-0.0143666	0.0419186	3703.53	2871.8	3534.52	5002.29	2916.27	5444.11	3737.63	4603.47	4647.95	6631.67	4733.94	3375.88	2556	5841.44	2925.17
GO_DNA_TEMPLATED_TRANSCRIPTION_INITIATION	-0.00300817	0.018199	0.0101785	0.0135163	0.0107697	-0.0251466	0.0125628	-0.00858768	-0.017886	-0.0123937	0.018471	-0.000927302	0.0116543	-0.000191389	0.0136209	4397.39	4309.18	4144.61	4197.24	3778.41	4617.56	3989.68	4430.01	4318.81	3834	3824.37	4285.46	4321.04	4460.4	3776.92
GO_DNA_TEMPLATED_TRANSCRIPTION_TERMINATION	-0.0705351	0.0211729	-0.0553414	-0.0048429	0.0186003	-0.01339	-0.042862	-0.0761387	-0.0567033	-0.0164505	-0.00817151	-0.07824	-0.0170647	-0.0421852	-0.0251288	3920.74	3553.79	3933.34	3533.78	3601.24	3040.07	3691.67	4418.89	3937.79	3768.03	4267.66	4072.7	3527.11	3816.21	3288.41
GO_DNA_TEMPLATED_TRANSCRIPTION_ELONGATION	-0.0452666	0.0502335	-0.0321858	0.0187059	0.033167	0.0436985	-0.00827916	-0.0466083	-0.031816	0.00554544	0.0160745	-0.0491702	-0.00115051	-0.00708588	-0.00870515	3252.08	2927.39	2891.81	3028.95	3044.52	2822.87	3285.44	4005.99	3407.76	3471.51	3561.95	3285.44	2554.52	3454.46	2897
GO_REGULATION_OF_TRANSCRIPTION_BY_RNA_POLYMERASE_I	0.0230763	0.106465	0.0429444	0.0907442	0.125954	0.000320205	0.0806947	0.0413403	0.036371	0.0814429	0.0748848	0.0274791	0.0587607	0.0663255	0.0463404	2197.95	2481.13	1956.29	1956.29	2171.27	3773.96	2025.23	3786.56	2445.55	2388.47	2779.13	2347.7	2421.09	2101.59	2989.66
GO_REGULATION_OF_TRANSCRIPTION_BY_RNA_POLYMERASE_III	-0.0033589	0.0616243	-0.00711599	0.00647203	0.0292623	-0.0189055	0.00937939	0.00765708	-0.0179834	0.00541273	0.0112503	-0.0171184	0.0216909	0.0210851	-0.0039419	4613.85	3638.3	4876.27	4258.03	4096.42	6504.17	4827.35	4895.55	4990.43	3736.15	3283.96	5745.07	4289.16	3789.53	4606.44
GO_TRANSCRIPTION_BY_RNA_POLYMERASE_I	-0.0241998	0.0480281	-0.0102589	0.0309902	0.0617329	-0.0259375	0.0182375	-0.0217961	-0.0145244	0.0135512	0.0262705	-0.02992	0.0132605	0.00427083	0.0107857	2856.97	3212.79	2937.03	2891.07	2717.61	4484.86	3208.35	4766.56	3500.42	3141.63	3559.72	2584.17	2990.4	3672.4	3152.01
GO_TRANSCRIPTION_INITIATION_FROM_RNA_POLYMERASE_I_PROMOTER	-0.0592578	-0.00418112	-0.0501515	-0.0115669	0.0139849	-0.0362403	-0.0210477	-0.068519	-0.0520063	-0.0274595	0.000375875	-0.0740887	-0.0268938	-0.0361705	-0.0178754	3982.26	4415.18	3799.9	4305.47	3340.3	3850.31	3922.96	4888.13	3881.45	4029.71	4287.68	3807.32	3647.2	4490.8	3395.15
GO_TRANSCRIPTION_ELONGATION_FROM_RNA_POLYMERASE_I_PROMOTER	-0.115853	-0.0323242	-0.101789	-0.0535397	-0.0150304	-0.0640134	-0.0784783	-0.133819	-0.109816	-0.0827166	-0.0471789	-0.131814	-0.066999	-0.0915027	-0.0650852	3610.13	3398.12	3415.91	3484.11	2928.14	2237.24	2584.17	3150.53	2996.33	2624.2	3974.85	3506.35	3046.74	2920.72	2499.66
GO_TERMINATION_OF_RNA_POLYMERASE_I_TRANSCRIPTION	-0.0957166	-0.0478676	-0.0872097	-0.0503122	-0.031808	-0.0757962	-0.0724648	-0.119116	-0.100329	-0.0832871	-0.0483602	-0.113349	-0.0615963	-0.0819263	-0.0543948	3344	3417.39	3521.18	3449.27	3206.86	2865.12	2618.27	3340.3	3077.88	2915.53	3607.17	3419.62	2902.93	3177.21	2646.44
GO_TRANSCRIPTION_INITIATION_FROM_RNA_POLYMERASE_II_PROMOTER	0.00111423	0.0135435	0.012104	0.0147563	0.00704429	-0.0150552	0.0175723	-0.00123631	-0.0164112	-0.0162679	0.0177438	0.00521628	0.00926407	-0.00089339	0.0157959	4427.04	4287.68	4335.12	4091.98	4007.47	4455.21	3908.13	4369.22	4425.56	3871.07	3997.09	4467.07	4299.54	4462.63	3589.37
GO_TRANSCRIPTION_ELONGATION_FROM_RNA_POLYMERASE_II_PROMOTER	-0.0449534	0.0489832	-0.026864	0.027739	0.029148	0.0662669	-0.000632371	-0.0391647	-0.0269245	0.00437377	0.0161483	-0.0434531	0.00468637	-0.0110585	-0.0065224	3399.6	2984.47	2837.7	3054.16	3028.95	2854.01	3424.81	4126.08	3583.44	3636.82	3688.71	3129.77	2449.26	3423.32	3092.7
GO_TERMINATION_OF_RNA_POLYMERASE_II_TRANSCRIPTION	-0.0410513	0.0793067	-0.0203282	0.0453977	0.061843	0.0473936	-0.00681956	-0.0328527	-0.0128506	0.0391149	0.0407972	-0.0417356	0.0257436	-0.00585596	0.00645564	4284.71	3547.86	4272.85	3598.27	3722.81	2779.88	4269.89	4553.06	4366.26	4093.46	4050.46	4218	3893.31	4394.43	3490.04
GO_MRNA_SPLICE_SITE_SELECTION	0.0635709	0.128683	0.0456794	0.0283398	0.0958081	0.109725	0.0329292	0.0264326	0.0302728	0.0745997	0.0422109	0.0424597	0.0699045	0.0393887	0.0447529	3256.53	3307.68	3175.73	3252.08	3319.54	1814.7	3031.18	3255.79	2508.56	2925.91	2498.18	3332.88	3424.81	3722.07	3532.29
GO_MRNA_CLEAVAGE	-0.0515733	0.0766	-0.0312444	0.0316533	0.0506622	-0.0573556	-0.0388267	-0.0488133	-0.0363733	0.0289244	0.0167556	-0.0506356	0.0182844	-0.0192311	-0.0236	4416.67	2771.72	3423.32	2811.75	3526.36	3470.77	3956.32	3758.39	3433.7	3288.41	3074.91	4355.14	3718.36	3762.84	3028.95
GO_ADENOSINE_TO_INOSINE_EDITING	0.00463555	-0.0047954	-0.0279465	-0.0681079	0.104899	0.0520034	0.0440377	0.0658035	-0.0136269	0.0847187	-0.0529492	-0.0288523	0.0225117	0.0841059	-0.0542146	4128.3	4667.97	4765.08	3972.63	2629.39	3725.77	2613.08	4111.25	4783.61	2202.4	5014.15	4412.22	3616.06	1902.18	3247.64
GO_TRANSCRIPTION_BY_RNA_POLYMERASE_III	-0.0280176	0.0480255	-0.0182159	0.00898869	0.0287237	-0.00676155	-0.00791997	-0.0266607	-0.032407	-0.00239126	0.00175003	-0.0399624	0.00262218	0.0015859	-0.00185881	3968.18	3246.15	4085.3	3570.84	4442.61	5478.95	3527.11	4735.42	4245.43	3644.97	3447.05	3876.26	3768.77	3710.21	4025.26
GO_TRANSCRIPTION_INITIATION_FROM_RNA_POLYMERASE_III_PROMOTER	-0.100706	0.0109675	-0.0517887	0.0216438	-0.0112758	-0.0248753	-0.0209473	-0.047758	-0.0301963	0.00640008	0.0486372	-0.1137	-0.0594163	-0.0324115	-0.0509666	1724.26	1481.12	2615.31	1743.54	1392.16	2183.87	1134.19	1927.38	1690.16	2895.52	2145.32	1257.24	2446.29	1851.77	2271.34
GO_MITOCHONDRIAL_TRANSCRIPTION	0.0116877	0.0761501	-0.00504425	-0.00639693	0.0718855	-0.188443	0.0091756	-0.0203902	-0.0603377	-0.0358761	-0.0192907	-0.0190309	0.0239618	-0.0099952	0.00577056	3899.98	3130.51	5075.68	4154.25	3601.24	3816.95	4035.64	4288.42	4031.19	3753.2	4005.99	4115.7	4154.99	5183.17	4119.4
GO_RNA_PROCESSING	0.0253959	0.114927	0.0329515	0.0732975	0.10302	0.0686898	0.0579362	0.030689	0.0349912	0.0577183	0.0720518	0.0190101	0.0705961	0.0491298	0.0611129	4573.82	3887.38	4550.1	4152.76	4025.26	3736.89	4320.3	4710.22	4601.99	4349.95	4316.59	4805.11	4242.46	4415.92	4302.51
GO_MRNA_PROCESSING	0.0483274	0.126261	0.0479533	0.0871074	0.11135	0.0929783	0.0670285	0.0464715	0.0556867	0.0772365	0.0879852	0.0414927	0.0871608	0.0676507	0.0760967	4391.46	3826.59	4527.86	4008.95	3906.65	3389.96	4123.85	4618.3	4454.47	4298.06	4118.66	4484.86	4110.51	4476.71	4275.82
GO_MRNA_3_END_PROCESSING_BY_STEM_LOOP_BINDING_AND_CLEAVAGE	0.0232798	0.118701	0.0589867	0.0747143	0.104076	0.00585791	-0.00646528	-0.0177975	0.0247023	0.0796532	0.0984816	-0.00931032	0.0717254	0.00509071	0.0679693	3573.07	2940	3699.09	2397.36	2020.78	3948.16	3632.37	3739.12	4367.74	3888.86	2762.08	4017.85	2456.67	4333.64	3220.21
GO_TRNA_METABOLIC_PROCESS	-0.113625	-0.0167047	-0.0939788	-0.0364242	-0.0198105	-0.0948284	-0.0798187	-0.100828	-0.106256	-0.0609791	-0.0525888	-0.121237	-0.0597232	-0.0833493	-0.0650402	4133.49	3802.87	4335.12	4364.77	4456.7	6293.64	4507.1	4424.08	4446.32	4338.09	4730.98	4152.76	4309.92	4447.8	4226.89
GO_TRNA_MODIFICATION	-0.111795	-0.0167769	-0.0949078	-0.0513663	-0.0278146	-0.086622	-0.0961487	-0.0995668	-0.11616	-0.0804118	-0.0527468	-0.120367	-0.066196	-0.101623	-0.0729853	3719.1	3484.85	4094.94	3718.36	4584.2	5768.8	3970.4	4061.58	3779.89	4115.7	4306.21	3732.45	3368.47	3985.97	3914.06
GO_RNA_CATABOLIC_PROCESS	0.116933	0.182632	0.113981	0.160313	0.168305	0.161436	0.156248	0.13277	0.133561	0.121113	0.151062	0.1178	0.151282	0.124652	0.142345	3834.74	3452.98	3914.81	3742.08	3631.63	3579.74	3913.32	4077.89	3821.4	4044.53	3634.59	3904.43	3565.65	3865.14	3544.9
GO_RNA_LOCALIZATION	0.0218135	0.101671	0.0279994	0.0672382	0.0894321	0.0545417	0.0469068	0.0204454	0.035468	0.0449392	0.0607441	0.0230922	0.0629667	0.0424491	0.057984	4091.98	3827.33	4094.94	3636.82	4089.01	3355.87	3994.87	4052.69	4077.15	4377.38	4226.15	4032.67	3839.93	3843.64	3819.18
GO_RNA_EXPORT_FROM_NUCLEUS	0.0347849	0.126349	0.0449858	0.0770839	0.108226	0.0725001	0.0538244	0.025272	0.0461439	0.0734396	0.070608	0.0304625	0.0823825	0.0641806	0.0634373	3971.89	3303.97	4033.41	3469.28	3514.5	2911.83	3990.42	4057.13	3737.63	4202.43	3962.99	3813.25	3734.67	3561.95	3584.93
GO_MRNA_EXPORT_FROM_NUCLEUS	0.0370828	0.126445	0.045581	0.0736773	0.10848	0.0895053	0.0560342	0.0280568	0.0529007	0.0813129	0.0717442	0.0328709	0.0843096	0.0713375	0.0637606	4026.74	3421.84	3811.76	3364.02	3457.42	2885.14	4200.21	4112.73	3881.45	4272.85	4237.27	3788.04	3463.35	3755.43	3378.85
GO_TRANSLATIONAL_INITIATION	0.176861	0.240032	0.165635	0.206491	0.229135	0.238554	0.229189	0.199788	0.179585	0.158516	0.209099	0.161491	0.208183	0.163871	0.183775	3100.12	2621.24	3248.38	3005.23	2722.05	2050.44	2545.62	2796.18	3389.22	3599.75	2945.93	3238	3015.61	3417.39	3088.26
GO_TRANSLATIONAL_ELONGATION	-0.0203235	0.0495339	0.00152923	0.0605575	0.066801	0.0431743	0.0468681	0.00694479	-0.00250933	0.0215385	0.021998	-0.0286418	0.019921	0.0105767	0.0260053	5106.07	4504.88	5037.87	4534.53	4667.22	4012.66	4595.32	4375.15	5077.9	5072.72	5189.84	5244.7	4882.94	5026.76	4747.29
GO_TRANSLATIONAL_TERMINATION	-0.0553596	0.0150481	-0.0354367	0.0494325	0.0423605	0.0287724	0.0165603	-0.022001	-0.0342808	-0.00784429	-0.000792906	-0.0660518	-0.0112728	-0.026767	0.00785114	4802.88	4603.47	5312.16	4724.3	4502.66	3652.39	4987.47	4513.03	4850.33	5314.38	4939.28	4884.43	4885.17	5089.77	4975.61
GO_REGULATION_OF_TRANSLATIONAL_INITIATION	0.122747	0.182878	0.123679	0.154414	0.163376	0.126958	0.139065	0.110727	0.123206	0.12918	0.143222	0.130402	0.158101	0.116882	0.139319	3313.61	2702.04	3217.98	3538.22	3240.22	2911.83	3136.44	3370.69	3644.97	3389.22	3496.71	2937.77	3154.97	3490.04	3143.85
GO_REGULATION_OF_TRANSLATIONAL_ELONGATION	0.0269615	0.106857	0.0276174	0.036154	0.0608681	0.00349516	0.0200299	-0.0144899	0.00294596	-0.0286305	0.00637447	0.0209363	0.0506252	0.00094644	0.0277827	2874.76	2088.98	2895.52	3994.12	3356.61	4389.98	3057.12	3126.8	2603.45	4094.94	3967.44	3144.59	1934.79	2865.87	2613.82
GO_REGULATION_OF_TRANSLATIONAL_TERMINATION	0.266447	0.316986	0.27484	0.282644	0.247902	0.317336	0.260032	0.253177	0.258963	0.204746	0.246783	0.267366	0.284522	0.25052	0.266996	2719.09	1839.91	2089.72	1725.75	2891.07	2222.42	2971.87	3205.38	2794.7	2788.03	2529.32	2260.22	1882.9	2305.44	2403.29
GO_REGULATION_OF_TRANSLATIONAL_FIDELITY	-0.232802	-0.107486	-0.212343	-0.118214	-0.0457325	-0.205379	-0.154753	-0.190069	-0.178565	-0.100554	-0.111497	-0.237853	-0.183302	-0.119057	-0.157546	2281.72	1706.47	2191.28	3143.11	2339.54	0	2186.84	2011.89	2855.49	2351.4	3767.29	2498.18	2991.89	2569.35	3295.82
GO_TRANSLATIONAL_READTHROUGH	0.204906	0.22472	0.294884	0.215657	0.216677	0.2252	0.257194	0.253787	0.192706	0.254866	0.191577	0.228747	0.209263	0.266916	0.269854	2409.22	1897.73	1068.95	1682.75	1553.76	1989.65	2043.02	2725.76	2556	2527.09	2596.03	2318.05	1623.45	1967.41	2391.43
GO_PROTEIN_FOLDING	0.06775	0.0963137	0.0824056	0.0973355	0.110744	0.0894478	0.100195	0.0661145	0.0730993	0.0991692	0.0865879	0.0686016	0.0902166	0.0834344	0.0890456	4238.75	3619.03	4398.13	4217.26	4435.2	3897.76	4510.07	4308.44	4293.61	4154.25	4438.16	4470.04	4172.78	4425.56	4418.89
GO_DE_NOVO_PROTEIN_FOLDING	0.0438209	0.0641568	0.0543405	0.0730719	0.0591051	0.0935236	0.0520883	0.0285878	0.0389806	0.0469098	0.037356	0.0535371	0.0580458	0.0524689	0.0585977	5490.07	5636.85	5596.81	5663.53	6044.56	4597.54	6112.76	5729.51	6152.05	5748.04	5708.75	5776.21	6673.18	5819.2	6370.73
GO_SIGNAL_PEPTIDE_PROCESSING	0.0436281	0.0590342	0.0501519	0.0381676	0.108355	0.0806284	0.0704749	0.0245043	0.0286457	0.0864647	0.0413575	0.0469619	0.070291	0.03126	0.0534538	5322.53	6379.63	6777.71	5700.6	5813.27	4806.59	5060.86	5837.74	6567.92	6346.27	4377.38	6736.19	5839.22	6539.75	5716.91
GO_PROTEIN_DEPHOSPHORYLATION	0.0649443	0.0583835	0.0495101	0.0531005	0.023757	-0.0143371	0.0355089	0.0513765	0.0521673	0.0246087	0.0579565	0.0667751	0.0499894	0.0255671	0.0526369	3776.18	3928.89	3890.34	3684.26	4112.73	5116.45	4231.34	4226.89	4013.4	4252.1	4041.57	3875.52	4389.98	4262.48	3918.51
GO_PROTEIN_ADP_RIBOSYLATION	0.0252285	0.104011	-7.41274e-06	0.0389688	-0.0270936	0.0174896	-0.0249113	0.00453808	0.0226311	-0.000262411	-0.00930299	0.0330771	0.0643056	0.00339355	0.0148299	3366.98	3080.84	4145.35	3291.37	4164.62	2959.27	4652.4	3160.9	3252.82	3706.5	4400.36	3024.5	3555.27	4126.08	3979.3
GO_PROTEIN_ACETYLATION	0.0201288	0.0724141	0.0198479	0.0409125	0.048816	-0.0045828	0.0187448	0.00411637	0.0111478	0.0376357	0.0370464	0.0124661	0.0372428	0.0315238	0.0236672	4542.69	4203.91	4482.64	4507.1	4372.93	4100.13	4298.8	4821.42	4761.37	4801.4	4642.02	4592.35	4420.37	4805.11	4416.67
GO_N_TERMINAL_PROTEIN_AMINO_ACID_ACETYLATION	0.00715295	0.0724706	-0.00176758	0.0100856	0.00955237	-0.0631182	-0.0418806	-0.061124	-0.0512544	0.00983497	0.00555867	-0.0131835	0.0206537	-0.00599589	-0.00440694	2517.45	2573.79	3421.84	4074.18	3676.85	2185.35	4588.65	4283.23	4013.4	4714.67	4321.78	2588.62	3518.21	4416.67	3737.63
GO_PROTEIN_SULFATION	-0.0581442	-0.153346	-0.0713049	0.00620737	-0.354566	-0.08685	0.00510177	-0.162764	-0.0970535	-0.173207	-0.0594629	-0.0380568	-0.030251	-0.0215926	-0.0870364	3816.21	3180.92	1966.67	1412.92	0	4332.9	2820.65	1850.28	2338.06	3260.24	1228.33	2315.82	1814.7	2610.86	3367.73
GO_PROTEIN_METHYLATION	0.0275023	0.0924785	0.0434923	0.0628439	0.0982873	0.0103439	0.0324097	0.0106606	0.0347996	0.0829453	0.0692854	0.0165613	0.0553037	0.0592037	0.0561389	4012.66	3708.72	3997.83	4158.69	3436.67	3326.21	3985.97	4493.02	3967.44	4091.23	3660.54	3730.96	3770.25	4019.33	3713.17
GO_PROTEIN_DEMETHYLATION	0.0422486	0.10515	0.0468762	0.0288862	0.105578	0.100461	0.0666457	0.0403089	0.0351086	0.0521472	0.0388433	0.0169647	0.0884258	0.0717967	0.0361832	3612.35	2452.22	3657.57	4589.39	3364.76	2483.36	4023.04	4039.34	3518.21	4200.21	4071.22	3763.58	2933.32	4195.02	3659.06
GO_PROTEIN_N_LINKED_GLYCOSYLATION	0.0265406	0.0560748	0.0671198	0.102621	0.0543212	0.0250415	0.0470472	0.0142699	0.0237804	0.0515338	0.0790573	0.0478621	0.0850131	0.0813278	0.0430925	3451.49	3002.26	3261.72	2969.65	3937.79	3635.34	3568.62	3961.51	3776.18	3433.7	3267.65	2999.3	3046.74	3748.01	3587.89
GO_DOLICHYL_DIPHOSPHATE_BIOSYNTHETIC_PROCESS	-0.145887	-0.0608083	-0.0390292	0.111799	-0.0289056	-0.0170103	-0.0423727	-0.0896872	-0.0560262	-0.00880488	0.0334612	-0.107377	-0.0142397	0.101409	-0.0686541	3498.19	2695.37	3735.41	2393.66	3447.05	3631.63	3387	3802.87	3126.8	3420.36	3507.09	3196.49	3580.48	2736.14	3232.81
GO_OLIGOSACCHARIDE_LIPID_INTERMEDIATE_BIOSYNTHETIC_PROCESS	-0.0728624	0.0192102	0.0077382	0.0464598	-0.0129237	-0.067724	-0.0272472	-0.0787255	-0.0498666	0.00871224	0.0279531	-0.0475138	0.0230546	0.0693521	-0.0142271	4160.18	3635.34	3645.71	4811.04	4188.35	4646.47	3605.68	4585.68	4311.4	3513.76	3645.71	3401.08	2499.66	4269.89	3789.53
GO_N_GLYCAN_PROCESSING	0.0890106	0.152894	0.0427604	0.0589539	0.0108481	-0.0566237	-0.0351676	0.0193154	0.0410968	0.0321283	0.0333227	0.111325	0.115447	0.0100856	-0.0234157	2819.91	2702.78	2922.2	2508.56	4513.03	4078.63	4289.16	3160.9	3524.14	3012.64	3758.39	2929.62	2517.45	3734.67	2843.63
GO_PROTEIN_O_LINKED_GLYCOSYLATION	-0.0352694	-0.0527878	0.0123374	0.0234771	-0.0490337	-0.147608	0.00592601	0.000580981	-0.0138686	-0.0145224	0.0150099	-0.00544059	-0.00283541	0.019231	0.036238	5529.36	4803.62	4996.36	4428.53	4743.58	7827.39	5128.31	4750.25	4705.77	5014.15	4270.63	5179.46	5153.52	4863.67	4937.06
GO_N_TERMINAL_PROTEIN_LIPIDATION	0.34811	0.408143	0.308554	0.248741	0.294151	0.256633	0.280825	0.282164	0.25903	0.265083	0.293232	0.336563	0.318683	0.258431	0.301183	1196.46	566.353	1480.38	2046.73	1949.62	2801.37	2630.13	2018.56	2793.96	2184.61	2402.55	995.566	1107.5	2979.28	1766.52
GO_C_TERMINAL_PROTEIN_LIPIDATION	-0.0220353	0.0214759	-0.0460884	-0.0379375	-0.0832068	0.179319	-0.0802301	-0.076814	-0.0390563	-0.12532	-0.0423326	-0.0331629	0.0106081	-0.0500639	-0.0389763	1866.59	1737.61	1940.72	1062.28	2593.07	900.679	1991.13	878.441	1281.71	2209.82	2902.93	948.864	432.178	1341.01	2863.64
GO_GPI_ANCHOR_METABOLIC_PROCESS	-0.0912437	-0.0603648	-0.069284	-0.0478808	-0.0213559	-0.0961871	-0.0657047	-0.11216	-0.123938	-0.0195044	-0.0428028	-0.113665	-0.0993482	-0.0664831	-0.0904508	4034.9	3681.3	4822.16	4354.4	3926.67	7798.48	3869.59	3309.9	3580.48	4575.3	4822.9	4927.42	4927.42	3226.88	3833.26
GO_PROTEOLYSIS	0.0629434	0.0538951	0.0604147	0.062196	0.0422603	0.038893	0.0754181	0.0584566	0.0650411	0.0442211	0.0526172	0.0714327	0.067129	0.0625734	0.0587322	4350.69	4544.17	4669.45	4569.37	4593.84	4363.29	4484.86	4462.63	4415.92	4609.4	4768.04	4356.62	4527.86	4710.96	4501.17
GO_MEMBRANE_PROTEIN_ECTODOMAIN_PROTEOLYSIS	0.0478518	-0.015104	0.0722266	0.0534072	0.0545781	0.046589	0.0795065	0.0583241	0.0648618	0.0325947	0.033742	0.0701627	0.0645202	0.087856	0.0537064	5017.86	4686.5	4654.62	3941.49	3724.29	5004.52	4246.17	4762.11	4562.7	4673.9	3045.26	5439.66	4666.48	4375.15	4506.36
GO_PROTEIN_MONOUBIQUITINATION	0.0645542	0.10811	0.0572791	0.0835246	0.0762362	0.0438955	0.0442072	0.0299085	0.052475	0.0810684	0.0775646	0.056645	0.0799366	0.0537861	0.0637676	4052.69	3784.34	3682.04	3950.39	4344.76	3919.25	3977.07	4031.19	3997.83	3469.28	4425.56	4305.47	4108.28	4547.88	4396.65
GO_PROTEIN_QUALITY_CONTROL_FOR_MISFOLDED_OR_INCOMPLETELY_SYNTHESIZED_PROTEINS	0.0238707	0.0730533	0.0392939	0.0526905	0.063674	0.108784	0.0505949	0.013895	0.0175341	0.0665758	0.0456692	0.02463	0.0474887	0.0610344	0.0267615	4948.92	4809.55	5046.77	6158.72	5427.8	4210.58	5343.29	5421.87	5329.95	4588.65	5509.34	5309.19	5682.81	5346.26	5426.32
GO_GLYCOPROTEIN_CATABOLIC_PROCESS	0.0587774	0.0427108	0.116643	0.0979517	0.0277044	0.0643903	0.122208	0.106801	0.0986598	0.0540486	0.0879541	0.112962	0.0769803	0.107817	0.081233	6233.59	6276.59	4867.38	5679.84	5868.13	4463.37	2908.12	3502.64	3308.42	4794.73	4348.47	5246.92	5381.84	5492.29	4317.33
GO_PROTEIN_DEGLYCOSYLATION	0.0683822	0.111502	0.0755745	0.0660176	0.0627571	0.0251977	0.0400133	0.0408107	0.0422055	0.0361154	0.0603124	0.0754206	0.105113	0.0565346	0.0174758	3947.42	3129.03	2765.05	3354.38	3358.83	4182.41	4287.68	4046.76	4276.56	3739.86	3288.41	3632.37	2722.05	3673.14	3660.54
GO_PEPTIDE_METABOLIC_PROCESS	0.0586348	0.0977172	0.0644146	0.0900061	0.111628	0.07248	0.100336	0.0768367	0.0653769	0.0620537	0.0802219	0.0540394	0.0860558	0.0703752	0.0793772	4531.57	4406.29	4510.81	4599.77	4092.72	4484.12	4508.59	4605.7	4617.56	4533.79	4687.98	4662.04	4384.05	4374.41	4418.15
GO_CELLULAR_AMINO_ACID_METABOLIC_PROCESS	-0.0247792	-0.00205748	-0.00763909	0.0455247	0.0287971	-0.0841261	0.0187754	-0.0104727	-0.0154017	0.0027374	0.0232614	-0.0168665	0.0218234	0.00819033	0.004394	4152.76	4011.92	4025.26	4422.6	4050.46	7654.66	4532.31	4305.47	4346.98	4268.41	4389.98	4271.37	4312.88	3952.61	4262.48
GO_REGULATION_OF_CELLULAR_AMINO_ACID_METABOLIC_PROCESS	0.0552837	0.111741	0.0860508	0.15789	0.10972	0.159061	0.128154	0.0687328	0.109355	0.0932701	0.116019	0.0870997	0.128089	0.106293	0.111615	3942.23	3180.18	3882.93	3538.97	3688.71	2525.61	4178.71	4215.03	3421.84	4679.09	4007.47	3825.85	3630.15	4093.46	4161.66
GO_ARGININE_METABOLIC_PROCESS	0.046809	-0.0258881	0.0367945	0.0899917	0.0372374	-0.0708916	0.0384369	0.0159598	0.0307169	-0.037059	0.0926245	0.0169747	0.0657737	0.02491	0.0482976	5429.28	2576.76	6765.1	5553.82	3673.88	8312.94	6059.39	6019.36	4628.68	5356.63	5412.97	4434.46	5521.2	5653.15	6302.53
GO_ARGININE_BIOSYNTHETIC_PROCESS	-0.00795046	-0.100586	0.0993874	0.150047	0.0372486	0.104927	0.159768	0.072513	0.0506193	-0.157265	0.0980823	-0.0887602	-0.0193235	0.118138	0.0469437	3206.86	226.838	2747.26	93.4038	1709.44	1.4826	3912.58	2456.67	2364.75	1021.51	4825.86	1003.72	521.875	2329.16	1316.55
GO_ARGININE_CATABOLIC_PROCESS	0.120768	0.0223061	0.117457	0.102293	0.150034	-0.106095	0.122207	0.0969147	0.115378	0.167356	0.221639	0.105547	0.131319	0.111165	0.203233	6524.92	6943.02	5123.87	3149.04	4716.15	0	3553.79	5799.93	5168.34	4100.87	4808.07	6133.52	2326.2	4444.83	4929.65
GO_ASPARAGINE_METABOLIC_PROCESS	-0.109118	-0.163157	-0.199037	-0.0855242	-0.244826	-0.207088	-0.166394	-0.0935952	-0.14304	-0.0581349	-0.0525611	-0.113932	-0.0934553	-0.0391961	-0.201714	3803.61	2261.71	888.077	3417.39	2320.27	3785.82	1424.04	4395.91	4355.88	3487.08	3937.04	2951.86	2938.51	4454.47	1391.42
GO_ASPARTATE_METABOLIC_PROCESS	0.350073	0.239566	0.413304	0.459648	0.395725	-0.0944067	0.444493	0.400546	0.360541	0.210055	0.42204	0.325942	0.422253	0.413917	0.414023	1635.31	1639.76	538.184	244.629	2.9652	4689.46	300.968	209.047	499.636	773.917	557.458	1237.97	7.413	376.58	812.465
GO_CYSTEINE_METABOLIC_PROCESS	-0.217643	-0.200092	-0.0380522	-0.0977483	-0.0830983	-0.130394	-0.159043	-0.254605	-0.193276	-0.173921	-0.10187	-0.222473	-0.0667356	-0.227497	-0.126454	4277.3	1003.72	2296.55	1635.31	1313.58	1577.49	2833.25	3537.48	1750.95	1101.57	1727.23	1869.56	4458.18	898.456	3713.91
GO_GLUTAMATE_METABOLIC_PROCESS	-0.0255881	0.0100976	0.0287126	-0.006221	0.0454993	-0.0840134	0.012522	-0.0503561	-0.0361898	0.006249	0.0177868	-0.0324372	0.0649224	-0.0227076	0.00569291	4441.13	4341.79	4385.53	4134.97	4822.16	7358.14	5249.89	5770.28	4997.84	2317.3	4972.64	4810.3	4895.55	4372.93	5163.9
GO_GLUTAMATE_BIOSYNTHETIC_PROCESS	0.0188988	0.0183395	0.00567365	-0.111795	0.0162418	-0.264803	-0.115451	-0.0432915	-0.139704	0.00117868	0.00946939	0.00793112	0.0623701	-0.0847451	-0.120445	3960.77	3713.91	4389.24	162.345	2922.2	0	3188.33	1265.4	2326.2	2034.13	4752.47	4120.89	3206.86	1892.54	677.548
GO_GLUTAMATE_CATABOLIC_PROCESS	0.165654	0.120266	0.130428	0.14155	0.22446	-0.125507	0.170165	0.179608	0.125952	0.173933	0.236312	0.16224	0.176685	0.199533	0.194943	2593.07	3914.06	4732.46	2370.68	2911.83	0	4117.18	2246.14	2154.22	4499.69	3399.6	2229.83	1779.12	1442.57	3436.67
GO_GLUTAMINE_METABOLIC_PROCESS	-0.015178	0.0662017	0.0180228	0.0737821	0.0675612	-0.106172	0.0375765	-0.0151152	-0.00790604	0.0943527	0.0434661	-0.00777465	0.0465965	0.0583642	0.0240609	3541.19	2941.48	3578.26	3632.37	2952.6	7467.86	4375.89	4720.6	4710.22	2981.51	4971.9	4428.53	3448.53	3556.76	3861.43
GO_GLYCINE_METABOLIC_PROCESS	-0.0355216	-0.0111311	0.0292866	0.201239	0.0127698	-0.182774	0.0357114	0.0801259	-0.0297562	0.0707134	0.107924	0.036231	0.0182954	0.0397482	0.0584632	2239.47	2499.66	1136.41	288.366	3535.26	4842.91	4329.19	807.276	3026.73	5527.87	1976.31	2396.62	2407	1724.26	1892.54
GO_HISTIDINE_METABOLIC_PROCESS	-0.160241	-0.182895	-0.26826	-0.227545	-0.124541	-0.173925	-0.110296	-0.142381	-0.0868627	-0.234837	-0.192964	-0.210245	-0.109977	-0.276091	-0.247323	2230.57	1768	2235.02	4186.12	2399.59	5410.75	2092.69	3212.79	365.461	4419.63	2742.81	2384.76	2605.67	2598.26	2868.09
GO_ISOLEUCINE_METABOLIC_PROCESS	-0.0681451	-0.0421402	0.0171102	0.202997	0.120922	0.0784704	0.00811156	0.112707	0.0131463	0.0532326	0.169304	0.0755614	0.0167746	0.1195	0.0235995	3666.47	3417.39	481.845	591.557	3777.66	3205.38	4338.09	1466.29	2560.45	766.504	979.999	769.469	1814.7	966.655	3049.71
GO_LEUCINE_METABOLIC_PROCESS	0.0393425	0.0440013	0.057498	0.126854	0.0311897	0.0469244	0.0982164	0.0760987	0.0168024	0.0156833	0.0111274	0.0306873	0.0880311	0.0579661	0.100272	2959.27	2511.52	2158.67	2174.97	2306.93	5881.47	1484.08	3238	2249.1	2418.12	524.84	2652.37	3154.97	3195	3848.83
GO_LEUCINE_CATABOLIC_PROCESS	0.0571326	0.0716775	0.0757372	0.142915	0.076952	0.0165828	0.128642	0.107304	0.0604731	0.0254056	0.00448334	0.0423	0.112403	0.0510749	0.111092	2922.2	2386.99	802.087	1304.69	1512.25	5881.47	1484.08	3238	2249.1	1767.26	524.84	2529.32	2825.84	1025.96	793.191
GO_LYSINE_METABOLIC_PROCESS	-0.00697953	-0.0326431	0.0103933	0.020307	0.0589703	-0.175424	-0.00113527	-0.00271027	-0.010969	-0.0291733	0.0162616	-0.00382955	0.0100416	-0.00893028	-0.00123921	3467.06	2548.59	3559.72	1883.64	3782.11	3284.7	3679.81	4261.73	3411.46	5085.32	2166.82	4333.64	3745.05	2449.26	2847.33
GO_METHIONINE_METABOLIC_PROCESS	-0.0400075	-0.0317048	-0.0324044	-0.0789021	-0.0509022	-0.250813	-0.0448318	-0.0822539	-0.091676	-0.0487033	-0.0761634	-0.0456514	0.0103284	-0.00960206	-0.106576	3618.29	2741.33	3391.45	3574.55	3277.29	3272.84	2725.76	2676.83	2336.58	3266.17	3455.2	3149.78	3263.94	1497.43	3524.14
GO_L_PHENYLALANINE_METABOLIC_PROCESS	-0.0212196	-0.0428788	-0.0904998	0.18096	-0.00454231	0.0858243	0.106964	0.100437	0.0867567	0.167519	0.163603	0.0906463	0.140159	0.14935	-0.0495524	2320.27	2203.14	3624.22	1903.66	2765.05	4541.95	3014.13	734.628	2169.04	2824.35	1691.65	1471.48	2299.51	1957.77	3663.5
GO_PROLINE_METABOLIC_PROCESS	-0.00541394	0.146955	0.182056	0.198777	0.288217	-0.0225348	0.178041	0.102545	0.110237	0.175863	0.217976	0.0779926	0.12534	0.180817	0.157084	4060.84	3254.31	3684.26	2904.41	2739.84	3868.1	3462.61	4606.44	4339.57	4118.66	2960.75	4471.52	3407.76	4417.41	3200.19
GO_PROLINE_BIOSYNTHETIC_PROCESS	-0.00541394	0.146955	0.182056	0.198777	0.288217	-0.0225348	0.178041	0.102545	0.110237	0.175863	0.217976	0.0779926	0.12534	0.180817	0.157084	4060.84	3254.31	3684.26	2904.41	2739.84	3868.1	3462.61	4606.44	4339.57	4118.66	2960.75	4471.52	3407.76	4417.41	3200.19
GO_L_SERINE_METABOLIC_PROCESS	-0.0702915	-0.0106886	0.0518146	0.18095	0.0538426	-0.166449	0.0557688	0.0313679	0.0210973	0.0643531	0.117087	-0.0403156	0.0139449	0.0513131	0.0221076	3319.54	2658.3	3020.06	2134.94	3258.75	6019.36	5131.28	1512.25	2828.8	1223.14	2415.16	4661.29	3224.66	3371.43	2782.84
GO_L_SERINE_BIOSYNTHETIC_PROCESS	-0.00401679	0.0619904	0.0804157	0.215867	0.121743	-0.133683	0.147772	0.0753497	0.0873801	0.0953038	0.142806	-0.0358513	0.0485212	0.0538369	0.10037	2699.07	4359.59	3392.19	1759.1	3335.85	2533.76	3997.09	1851.77	2052.66	3189.07	2751.71	3960.02	2848.07	2869.57	527.806
GO_THREONINE_METABOLIC_PROCESS	-0.16036	-0.114592	-0.0850447	0.16034	-0.0436711	-0.184713	-0.0400152	0.0212162	-0.066066	0.040155	0.158123	0.0537198	-0.0188789	0.0632891	-0.0201974	1563.4	968.879	543.373	249.077	1456.65	4842.91	4775.45	807.276	4407.03	2736.88	2157.18	2345.47	1196.46	762.056	1743.54
GO_THREONINE_CATABOLIC_PROCESS	-0.224437	-0.161952	-0.0991477	0.1281	-0.0431882	-0.0795712	-0.192742	-0.0315754	-0.173086	-0.0789586	0.0816487	0.0513384	-0.0393794	0.0029964	-0.0667865	999.272	31.1346	206.081	498.154	1776.15	4035.64	1681.27	1614.55	4219.48	996.307	1702.02	3945.2	2189.8	966.655	2994.85
GO_TRYPTOPHAN_METABOLIC_PROCESS	-0.0712116	-0.0899494	-0.166031	-0.125484	-0.133271	-0.0730843	-0.101733	-0.123794	-0.0981708	-0.194977	-0.20088	0.0353004	-0.0116069	0.00344268	-0.153905	5359.6	2683.51	4155.73	6229.89	5613.12	3533.04	6900.02	6355.91	5546.41	2160.15	2427.02	1715.37	3994.12	1312.1	2269.86
GO_TYROSINE_METABOLIC_PROCESS	0.153069	0.00351606	0.162558	0.210364	0.27699	0.120385	0.289436	0.136527	0.0769738	0.0754355	0.181976	0.083067	0.0995885	0.103644	0.2677	2194.99	3346.23	750.196	3260.98	1475.19	3323.25	1220.92	2457.41	3950.39	4359.59	2597.52	3117.91	4246.17	3751.72	2363.26
GO_TYROSINE_CATABOLIC_PROCESS	0.0163391	-0.0569671	0.0498562	0.207135	0.159596	0.263343	0.232982	0.0387504	0.114773	0.161353	0.226151	0.0477389	0.176214	0.143656	0.0982343	1946.65	1816.93	479.621	1974.82	263.903	3093.44	1220.92	2457.41	1761.33	2824.35	1061.54	1724.26	3580.48	1802.1	1571.56
GO_VALINE_METABOLIC_PROCESS	-0.0500874	-0.048249	0.00718796	0.0175331	-0.0240874	-0.10195	-0.0120523	-0.0374356	-0.0633443	-0.0730843	0.067649	-0.0684027	-0.00512121	-0.00295169	-0.00210672	3197.97	1968.89	4513.03	5725.8	1541.9	6480.44	2575.28	4730.98	4523.41	5789.55	3577.51	2763.57	2465.56	4215.03	5804.38
GO_CELLULAR_MODIFIED_AMINO_ACID_METABOLIC_PROCESS	-0.00161163	-0.0608035	0.0240791	-0.0080468	0.00191562	-0.0673267	0.0446492	0.0195379	-3.83324e-05	0.0198338	0.00408223	0.000748315	0.0100808	0.0369241	0.0292863	5546.41	4988.95	4634.61	5138.69	5018.6	7192.09	4526.38	4880.72	5058.63	4990.43	4932.61	4720.6	4616.82	4458.18	5198
GO_CELLULAR_BIOGENIC_AMINE_METABOLIC_PROCESS	-0.0437841	-0.0774047	-0.0405683	-0.0341733	-0.0369794	-0.073413	-0.0243176	-0.0417974	-0.0545256	-0.0756789	-0.0684096	-0.0038624	-0.0215413	0.0148511	-0.0433241	4413.7	3544.9	4132.01	4493.76	4418.15	6074.21	3464.84	4739.87	3700.57	4747.29	4215.03	3498.94	4935.58	3027.47	5266.2
GO_AMINO_ACID_BETAINE_METABOLIC_PROCESS	-0.0716015	-0.191247	-0.0754672	-0.140001	-0.105913	-0.218324	-0.0849636	-0.0704231	-0.107881	-0.0787891	-0.103279	-0.0825642	-0.060916	-0.020739	-0.0386547	2745.78	6071.25	2422.57	5168.34	4642.02	0	1503.36	2578.24	2931.1	4225.41	3527.11	2727.98	2550.07	2118.64	2889.59
GO_AMINO_ACID_BETAINE_BIOSYNTHETIC_PROCESS	-0.127757	-0.167852	-0.0877957	-0.0831868	-0.0255754	-0.314951	-0.033288	-0.0289455	-0.125733	-0.103447	-0.125786	-0.122815	-0.034407	-0.0853714	-0.0316763	2441.1	2833.25	3162.39	2800.63	2472.98	0	2551.55	2880.69	1784.31	2343.25	2808.04	1683.49	2854.01	1037.82	1498.17
GO_CATECHOLAMINE_METABOLIC_PROCESS	0.0516683	-0.126638	-0.00549581	-0.0339578	0.00379977	-0.125843	-0.0336227	0.0552264	-0.011515	-0.0867158	-0.0283834	0.0403713	-0.0443475	-0.0449138	-0.0562346	4974.12	3396.64	4842.17	5982.29	5838.48	6690.97	5952.64	4741.35	5442.62	6060.87	6435.97	4243.2	6259.54	4516	5488.59
GO_INDOLALKYLAMINE_METABOLIC_PROCESS	-0.0712116	-0.0899494	-0.166031	-0.125484	-0.133271	-0.0730843	-0.101733	-0.123794	-0.0981708	-0.194977	-0.20088	0.0353004	-0.0116069	0.00344268	-0.153905	5359.6	2683.51	4155.73	6229.89	5613.12	3533.04	6900.02	6355.91	5546.41	2160.15	2427.02	1715.37	3994.12	1312.1	2269.86
GO_ORNITHINE_METABOLIC_PROCESS	-0.0957081	-0.0189418	0.0202339	0.0335678	0.137894	-0.130342	0.00342338	-0.0530424	-0.0383765	0.0208733	0.060755	-0.0522165	-0.0101769	0.0370444	0.0596894	2266.9	1987.43	1713.89	2103.81	2043.02	5498.22	1764.29	1343.98	799.121	1258.73	2193.51	2688.7	2535.25	1648.65	2696.85
GO_POLYAMINE_METABOLIC_PROCESS	-0.0674052	-0.0140366	-0.0437948	-0.0146605	0.0518889	-0.00747287	0.0241142	-0.0285718	-0.0157642	-0.0347303	-0.0208617	-0.0373697	-0.012341	0.00327655	-0.0453038	4828.83	3242.45	3404.05	2956.3	2603.45	6358.87	2278.76	4739.87	3620.51	3533.04	3361.05	4412.22	2910.34	2539.69	6394.45
GO_POLYAMINE_BIOSYNTHETIC_PROCESS	-0.0579737	-0.0056439	-0.0253591	0.0157076	0.0533786	-0.0380309	0.0325685	-0.0143235	-0.00930397	-0.012029	-0.00440132	-0.0172331	0.0134992	-0.000851967	-0.025193	4828.83	3303.23	3404.05	2956.3	2603.45	6808.1	1957.03	4739.87	3909.62	3424.81	3361.05	4412.22	2910.34	3154.97	6392.97
GO_PHOSPHAGEN_METABOLIC_PROCESS	-0.212718	-0.274484	-0.066387	-0.113291	0.114836	-0.00547343	0.0544014	-0.0937408	-0.136942	0.160248	-0.20257	-0.138168	-0.325702	0.0755227	0.0614329	0	0	4398.87	5696.15	4843.65	2662.75	3466.32	4693.91	3638.3	4341.05	0	283.177	487.775	4797.69	4283.23
GO_CREATINE_METABOLIC_PROCESS	-0.223532	-0.28442	-0.117714	-0.0600757	-0.0122949	-0.0933237	0.0781516	-0.11429	-0.175072	0.0506714	-0.115756	-0.172155	-0.211091	0.0101636	-0.0517104	1123.81	1292.09	5570.13	5040.1	5392.96	6217.28	5229.87	2991.15	2180.9	5515.27	4292.13	1610.1	2785.81	4531.57	6343.3
GO_PROTEIN_TARGETING	0.105767	0.131846	0.102989	0.13457	0.138441	0.110914	0.137025	0.114612	0.109779	0.100751	0.135861	0.0961129	0.119349	0.0939627	0.120879	3951.13	3954.84	3862.91	3696.86	3701.31	3848.83	3908.13	4092.72	3932.6	4049.72	3569.36	3815.47	3841.42	3844.38	3667.21
GO_NLS_BEARING_PROTEIN_IMPORT_INTO_NUCLEUS	0.0459343	0.117865	0.0658141	0.0720069	0.0768769	-0.0543659	0.0137487	-0.0335194	0.00347805	0.0312661	0.0524034	0.0437391	0.109579	0.0585309	0.0843419	4044.53	3383.29	4281.75	4038.6	4904.44	6901.5	3488.56	4043.05	4708.74	4870.34	4314.37	3722.81	3192.04	4373.67	3481.14
GO_PROTEIN_TARGETING_TO_MEMBRANE	0.166515	0.20843	0.154867	0.200141	0.208502	0.196547	0.20981	0.183115	0.169295	0.162045	0.201923	0.153315	0.176822	0.146652	0.166823	3398.86	3235.03	3430.74	3011.16	2821.39	2684.99	3117.17	3328.44	3603.46	3558.98	3093.44	3478.92	3232.81	3848.09	3501.9
GO_COTRANSLATIONAL_PROTEIN_TARGETING_TO_MEMBRANE	0.265018	0.327259	0.249136	0.297794	0.330551	0.356312	0.337571	0.312543	0.272336	0.239668	0.300985	0.247344	0.291395	0.248081	0.262678	2527.83	1626.41	2464.08	2219.45	1881.42	1240.94	1742.06	2080.09	2418.12	2880.69	2056.37	2639.03	2103.81	2655.34	2704.26
GO_SRP_DEPENDENT_COTRANSLATIONAL_PROTEIN_TARGETING_TO_MEMBRANE_TRANSLOCATION	0.0846521	0.129076	0.105179	0.135204	0.0981325	0.110001	0.0596094	0.0529758	0.0298513	0.0602222	0.0640718	0.112972	0.104806	0.0657103	0.0506048	3759.87	2960.75	2494.47	2901.45	2547.11	2438.14	876.958	349.894	1303.21	1450.72	3103.82	2882.92	2964.46	1021.51	2023.75
GO_SRP_DEPENDENT_COTRANSLATIONAL_PROTEIN_TARGETING_TO_MEMBRANE_SIGNAL_SEQUENCE_RECOGNITION	-0.0800975	0.0212128	-0.032838	-0.0606424	-0.0296021	-0.12488	-0.159556	-0.191834	-0.156839	-0.184843	-0.0782598	-0.0200943	0.0486977	-0.13307	-0.0528124	2484.84	2397.36	2679.8	4003.76	3909.62	6961.55	2970.39	3990.42	4310.66	4089.01	5602.75	3122.36	2776.91	4223.93	3572.32
GO_POSTTRANSLATIONAL_PROTEIN_TARGETING_TO_ENDOPLASMIC_RETICULUM_MEMBRANE	0.0800679	0.124879	0.0935585	0.143712	0.0983994	0.233204	0.10774	0.0670861	0.0525488	0.0779745	0.105312	0.0960444	0.128106	0.0838258	0.0713964	4486.35	2087.5	4142.38	3018.57	3079.36	2954.82	2145.32	2867.35	2938.51	3547.86	3968.92	4146.83	2836.21	3196.49	5533.06
GO_PROTEIN_RETENTION_IN_ER_LUMEN	-0.0727918	-0.0804556	-0.00180855	-0.0130695	0.00557554	-0.0304057	0.113609	-0.0394684	-0.048721	0.165298	0.0378297	-0.0510991	-0.0715028	0.0633693	-0.047552	1329.89	2871.8	1868.82	1508.55	3223.91	2865.87	1600.47	3183.88	2379.57	2109	2315.82	1289.12	2116.41	1516.7	2581.95
GO_PROTEIN_TARGETING_TO_LYSOSOME	0.160914	0.159938	0.144443	0.117927	0.122156	0.144391	0.133821	0.12478	0.169407	0.130101	0.129045	0.143907	0.177984	0.113918	0.16185	2847.33	3475.96	2785.06	4243.94	2508.56	3140.89	2770.24	3308.42	2728.73	3280.99	3260.24	3275.8	2617.53	3242.45	2159.41
GO_PROTEIN_TARGETING_TO_VACUOLE	0.122765	0.13583	0.117502	0.112504	0.113375	0.11429	0.110197	0.0917341	0.120266	0.0976004	0.125283	0.110512	0.135543	0.103745	0.121879	2886.62	3057.12	2862.9	4003.02	2945.18	2911.09	3141.63	3571.58	3040.07	3845.12	2840.66	2754.67	3018.57	3467.06	2654.6
GO_PROTEIN_TARGETING_TO_MITOCHONDRION	0.0560387	0.0866173	0.0583577	0.104394	0.115943	0.122821	0.104518	0.0694065	0.0736374	0.0692504	0.100727	0.0525441	0.0805788	0.0750458	0.0667716	3393.67	3441.11	3327.7	3051.93	3258.75	3079.36	3010.42	3265.43	3226.88	3866.62	3051.19	3404.79	3012.64	3794.71	3187.59
GO_PROTEIN_PROCESSING_INVOLVED_IN_PROTEIN_TARGETING_TO_MITOCHONDRION	-0.143395	-0.164109	-0.186854	-0.193615	-0.112259	-0.20418	-0.124071	-0.189251	-0.146016	-0.238304	-0.131072	-0.160545	-0.0868457	-0.247383	-0.144626	2087.5	3850.31	2118.64	3086.77	5014.15	3064.53	2818.42	2330.65	2298.03	2569.35	1850.28	3900.72	2788.77	2981.51	3676.85
GO_LIPID_METABOLIC_PROCESS	0.0398293	0.00472537	0.0333124	0.038892	0.0127248	-0.0263922	0.0494076	0.0358729	0.0391953	0.0143793	0.0271773	0.0458052	0.0295189	0.0395231	0.0271844	4675.38	4670.19	4649.43	4659.81	4789.54	5758.42	4602.73	4796.21	4771.01	4841.43	4745.8	4633.12	4515.26	4683.53	4755.44
GO_FATTY_ACID_METABOLIC_PROCESS	0.0212369	-0.0191597	0.0219765	0.0412508	0.00779147	-0.0235188	0.0526375	0.0263312	0.0268604	-0.00739792	0.0200969	0.0256601	0.0157503	0.0359605	0.0280617	4185.38	4461.14	4148.31	4358.84	4530.83	5727.28	4335.12	4424.08	4484.86	4711.7	4392.94	4367.74	4186.86	4134.97	4129.04
GO_FATTY_ACID_BIOSYNTHETIC_PROCESS	0.067296	0.0111293	0.0577582	0.0951458	0.0422112	0.000175831	0.0997995	0.0519606	0.0738947	0.0279519	0.0671589	0.0712923	0.044474	0.0792939	0.0581874	4395.91	4115.7	3801.39	3660.54	4226.89	5538.99	4093.46	4352.91	4134.97	3925.92	3879.96	4453.73	4255.06	3727.26	4336.6
GO_FATTY_ACID_BETA_OXIDATION	-0.0343681	-0.0580653	-0.0278131	-0.018072	-0.0146412	-0.0129593	0.0218121	-0.0146412	-0.0323164	-0.0505483	-0.00838491	-0.0402506	-0.0276064	0.00938112	-0.0140845	3823.63	3269.13	3273.58	3676.85	4366.26	4255.06	3710.95	3685.74	4103.84	4416.67	3238	3856.24	3405.53	2840.66	3180.18
GO_UNSATURATED_FATTY_ACID_BIOSYNTHETIC_PROCESS	0.0575295	-0.0207944	0.0764946	0.109509	-0.0198308	0.0361498	0.0938017	0.0464758	0.0813972	0.00568819	0.053428	0.095344	0.0637206	0.103329	-0.0118348	4244.68	4363.29	3998.57	4132.01	4296.57	5020.82	4822.9	4869.6	4530.08	4642.76	3776.18	4801.4	4026.74	2736.14	5134.24
GO_NEUTRAL_LIPID_METABOLIC_PROCESS	0.047486	-0.0372558	-0.0147976	0.0329258	-0.0335667	0.028174	0.0296396	0.0257553	0.0558506	-0.0214493	0.00554566	0.0512095	0.00885583	0.0203167	0.00263425	4705.77	4664.26	3878.48	4680.57	4123.11	4566.41	4561.96	4818.45	5026.01	4222.44	5094.21	4679.09	4750.25	4868.86	4575.3
GO_MONOACYLGLYCEROL_BIOSYNTHETIC_PROCESS	-0.264283	-0.30253	-0.1281	-0.104874	-0.0475563	0.0453989	-0.0272074	-0.32738	-0.132894	-0.140698	-0.166906	-0.28868	-0.138301	-0.143122	-0.26407	2011.89	2464.08	3045.26	1912.55	2189.8	1767.26	892.525	1943.69	1555.25	3286.92	2121.6	911.799	3675.37	5177.24	213.494
GO_TRIGLYCERIDE_METABOLIC_PROCESS	0.0680979	-0.0502768	-0.00768827	0.0524684	-0.0502958	0.0449073	0.0493721	0.0393514	0.0774398	-0.0270943	0.0142209	0.0741258	0.025704	0.02222	0.00875618	4547.13	4894.06	3537.48	4367.74	4430.01	4421.11	4321.78	4733.94	4518.96	4004.5	3914.06	4717.63	4607.92	5003.77	4639.06
GO_MEMBRANE_LIPID_METABOLIC_PROCESS	0.0137295	0.00363708	0.0240512	0.0470938	0.00797367	-0.0188683	0.0239023	0.00420436	0.0104829	0.0232225	0.0254056	0.0336448	0.0147148	0.0162678	0.0109849	4929.65	4847.36	4584.2	4674.64	4385.53	5128.31	5003.77	5026.01	4706.51	5011.93	5229.13	4378.86	4644.99	5118.68	5099.4
GO_PHOSPHOLIPID_METABOLIC_PROCESS	0.0292125	0.00410417	0.00437951	0.0233566	-0.01446	-0.0233441	0.00788292	0.0114721	0.02018	-0.00264124	0.00654337	0.0264569	0.0123198	0.0102068	-0.00907638	4559.74	4859.22	4514.52	4529.34	4423.34	5383.32	4426.3	4621.26	4712.44	4461.14	4673.16	4561.96	4443.35	4650.92	4843.65
GO_PHOSPHATIDYLETHANOLAMINE_BIOSYNTHETIC_PROCESS	0.0120675	0.0101018	-0.0116411	0.0360694	0.0272669	-0.0775894	0.0313983	0.00412469	0.0489898	0.0563996	0.0342169	0.00140599	0.0362426	0.0277	0.0279266	3742.82	3587.15	4989.69	3570.84	5526.39	6002.31	3965.21	5433.73	3995.61	4458.18	4571.6	3119.39	2707.97	4252.1	4677.6
GO_GLYCEROPHOSPHOLIPID_METABOLIC_PROCESS	0.0369953	0.0227705	0.0107313	0.0254483	-0.00217478	-0.0119712	0.012962	0.0135434	0.0227759	0.0105397	0.014097	0.0291754	0.0258909	0.00878827	0.0115726	4679.09	4673.16	4275.82	4493.76	4374.41	5037.13	4427.04	4672.41	4805.11	4431.49	4559.74	4558.25	4260.99	4572.34	4698.36
GO_DIACYLGLYCEROL_BIOSYNTHETIC_PROCESS	-0.0192916	-0.145181	-0.0522226	-0.0417975	-0.0404615	0.0354031	0.0154321	-0.057635	-0.0226372	-0.050213	-0.0757219	-0.0580461	-0.0711431	-0.0581488	-0.0429051	3994.12	6265.47	4495.24	2112.7	4407.77	4275.82	4324.74	2874.76	5064.56	4025.26	3866.62	4732.46	3748.01	6330.7	3958.54
GO_PHOSPHATIDYLGLYCEROL_BIOSYNTHETIC_PROCESS	-0.0997902	-0.0381795	-0.127518	-0.120314	-0.104666	-0.0591926	-0.103867	-0.0752498	-0.0954137	-0.0509093	-0.104866	-0.141007	-0.0977718	-0.077518	-0.143735	1459.62	976.292	1598.98	1796.91	1873.27	1613.81	1770.97	3062.31	1253.54	1246.87	1905.14	2091.95	2246.14	3179.44	2665.71
GO_PHOSPHATIDYLCHOLINE_BIOSYNTHETIC_PROCESS	-0.0463526	-0.124738	-0.061117	0.000605575	-0.0611388	-0.0488186	-0.0262266	-0.0674713	-0.0250325	-0.0456924	-0.0178117	-0.0527481	-0.0459958	-0.0482312	-0.00700356	3623.47	5472.28	4223.93	3862.17	4293.61	3688.71	3716.88	3055.64	3518.21	4511.55	4821.42	3282.48	3371.43	4776.94	3960.02
GO_CDP_CHOLINE_PATHWAY	0.00688672	-0.184956	-0.0436248	-0.0684143	-0.0817082	-0.340287	-0.136562	-0.123575	-0.0612345	-0.0995178	-0.0297181	-0.0467684	-0.0632193	-0.133632	0.11144	3510.8	3252.08	2761.34	1844.35	1838.42	0	1276.52	2354.37	3591.6	2364.75	2309.15	2616.05	3200.19	630.846	3894.05
GO_PHOSPHATIDYLSERINE_METABOLIC_PROCESS	0.0798232	0.0235745	0.0636493	0.0505872	-0.00521936	-0.0512652	0.0793348	0.0316846	0.0528274	0.0320552	0.0592574	0.0615397	0.0542422	0.0461784	0.0944602	3408.5	4068.25	3355.12	5119.42	3498.94	3623.47	2686.47	3851.79	3805.83	3630.89	5122.38	3372.91	2696.85	3537.48	2475.94
GO_PHOSPHATIDYLINOSITOL_BIOSYNTHETIC_PROCESS	0.0583917	0.062994	0.0316014	0.037803	0.0160017	-0.0107247	0.0078189	0.0205766	0.0291579	0.00555884	0.0286134	0.0388663	0.0470267	0.0172567	0.0196728	4320.3	4558.99	4087.53	4114.22	4493.76	4730.98	4275.82	4557.51	4440.39	4179.45	4037.12	4363.29	4303.99	4054.91	4197.24
GO_GLYCEROL_ETHER_METABOLIC_PROCESS	0.0509395	0.02912	0.0585624	0.124077	0.0263814	-0.00510783	0.0585812	0.0479373	0.0805371	-0.0113991	0.0756857	0.081177	0.100173	0.101331	0.0813653	4170.55	4077.15	4240.24	3436.67	4330.67	5364.05	4897.03	4658.33	5347.74	2711.68	3602.72	3903.69	4081.6	3435.18	4824.38
GO_PLATELET_ACTIVATING_FACTOR_BIOSYNTHETIC_PROCESS	0.11579	-0.0344814	0.104942	0.122882	0.048206	-0.0724389	0.0515822	0.0138045	0.0491849	-0.132172	0.065207	0.0963121	0.165035	0.100747	0.0115271	4004.5	4928.9	1810.25	2321.01	1984.46	7906.71	4847.36	4728.75	5491.55	4866.63	1801.36	4223.19	2328.42	2130.5	3196.49
GO_SPHINGOLIPID_METABOLIC_PROCESS	0.0406783	0.0279778	0.0418399	0.0659133	0.0257746	-0.00672019	0.040736	0.0268037	0.0374525	0.0357458	0.048935	0.0625406	0.0314948	0.0327771	0.0330395	4671.67	4763.59	4738.39	4625.71	4351.43	5123.87	5073.46	4948.92	4495.24	5195.03	5310.67	3869.59	4686.5	5002.29	4802.14
GO_CERAMIDE_METABOLIC_PROCESS	0.007379	1.19454e-05	0.0051691	0.0451645	-0.00729104	0.0203669	0.017664	0.00130748	0.0149578	0.0144507	0.0184513	0.0379419	-0.00609759	0.0100895	0.0051311	5306.23	5780.66	5189.84	4493.02	4184.64	5290.66	5372.2	5235.8	4996.36	5993.41	5377.39	5044.55	5299.55	5274.35	5368.49
GO_GLYCOSYLCERAMIDE_METABOLIC_PROCESS	-0.0100219	0.0143998	0.0179314	0.106229	0.0608175	0.106029	0.0564129	0.0343169	0.0592649	0.0505091	0.0563463	0.0416733	0.0320313	0.057699	0.0663215	5238.03	5006	5642.78	3375.88	2937.03	2444.07	2797.67	4844.4	3027.47	3368.47	3672.4	4771.75	4978.57	4129.78	5113.49
GO_GLUCOSYLCERAMIDE_METABOLIC_PROCESS	0.0288717	0.0671352	0.0486486	0.161703	0.0796271	0.108367	0.112684	0.06653	0.115527	0.106815	0.0900293	0.0720908	0.0698071	0.125027	0.122584	4391.46	3165.35	3487.08	1789.5	3195	2779.88	2508.56	1885.87	2080.09	2618.27	3300.27	4008.95	4596.06	4022.29	1433.67
GO_SPHINGOMYELIN_METABOLIC_PROCESS	0.0766765	0.0537275	0.0441055	0.0680273	0.0606576	0.0327843	0.0760568	0.0439722	0.0719055	0.112886	0.0742644	0.0812277	0.0711525	0.0297124	0.107089	5603.49	6779.93	7370	7414.48	5072.72	6155.01	6584.97	6733.23	6374.44	5865.17	5584.95	5559.01	5637.59	7523.45	4607.92
GO_SPHINGOMYELIN_CATABOLIC_PROCESS	0.0626066	0.0853048	0.0306506	0.0919917	0.119285	0.0171968	0.165188	0.108469	0.135283	0.203978	0.105139	0.0584239	0.0693201	0.0894874	0.143049	4071.96	4925.2	4575.3	4074.18	4638.31	3538.97	3830.3	2716.12	3042.3	2409.97	5063.82	4372.19	3657.57	4480.42	3359.57
GO_SPHINGOMYELIN_BIOSYNTHETIC_PROCESS	0.090673	0.0220988	0.0575181	0.0439978	0.00197144	0.0483403	-0.0131474	-0.0205669	0.00845855	0.0216858	0.0433184	0.103954	0.0729167	-0.0300911	0.0710251	5468.57	7308.48	3553.79	4216.51	4118.66	5175.02	4977.09	4739.87	4430.75	5970.43	4750.25	4855.52	5680.58	3518.95	5364.05
GO_GLYCOSPHINGOLIPID_METABOLIC_PROCESS	0.0351036	0.046809	0.0446372	0.0882089	0.0354431	0.062546	0.0519716	0.0514069	0.0624982	0.0489433	0.0453452	0.073627	0.0381199	0.0633598	0.0381762	4255.06	4739.87	4237.27	3656.09	4180.93	3318.06	4658.33	3952.61	4406.29	4197.24	4123.11	3879.96	4504.14	4504.14	4808.07
GO_GLYCOSPHINGOLIPID_BIOSYNTHETIC_PROCESS	-0.0246687	-0.0394812	-0.0521821	-0.0146125	-0.1106	-0.151854	-0.107827	-0.0449945	-0.0582234	-0.0823509	-0.0982031	-0.00572396	-0.114775	-0.0652457	-0.0779946	5791.04	3914.06	4576.79	4462.63	4978.57	8038.66	4087.53	3328.44	2714.64	4557.51	4679.09	5533.06	6321.81	4425.56	4158.69
GO_GANGLIOSIDE_CATABOLIC_PROCESS	0.0396628	0.0421402	0.0833134	0.156469	0.0498761	0.213818	0.108455	0.0666906	0.115088	0.113602	0.0735955	0.0943099	0.103868	0.0899624	-0.00742428	5337.36	3995.61	2883.66	1445.54	1911.07	1890.32	1985.2	3586.41	4028.22	2588.62	877.699	5080.87	4768.04	2659.78	6046.04
GO_ICOSANOID_METABOLIC_PROCESS	0.0791293	0.00412369	0.116547	0.0932144	0.0318453	0.048473	0.0946212	0.10217	0.113478	0.00999964	0.0630609	0.109593	0.0952819	0.093225	0.0519788	4486.35	5073.46	3031.92	3455.94	4477.45	4599.03	4578.27	4084.56	4145.35	5470.79	4430.01	4134.97	3297.3	4158.69	5211.34
GO_LEUKOTRIENE_METABOLIC_PROCESS	0.0310222	-0.0483822	0.05124	0.0206889	0.0403778	0.110449	0.06764	0.0478044	0.09136	-0.0597289	-0.0470133	0.0621733	0.0950844	0.0464711	-0.0465956	3503.38	4275.82	2693.88	4475.97	3606.42	3484.85	3085.29	3346.23	3910.36	5891.11	4444.83	3195.74	2841.4	2438.88	3907.39
GO_PROSTANOID_METABOLIC_PROCESS	0.0418151	-0.0130704	0.0996275	0.0661398	-0.0230498	0.0292808	0.0634402	0.0690563	0.0838898	-0.0153179	0.0710403	0.0956001	0.067496	0.0921797	0.0784106	5146.1	4963.74	3501.9	5140.17	4679.09	5761.38	5636.85	5220.23	4536.76	5089.77	4152.76	5427.8	4640.54	4687.98	4913.34
GO_STEROID_BIOSYNTHETIC_PROCESS	0.0267947	-0.0237365	0.0343898	0.0422623	0.040567	-0.0560903	0.0677805	0.0306003	0.0246376	0.0301449	0.0355599	0.0326484	0.0120738	0.0757382	0.0308026	5023.79	4129.04	4950.4	4664.26	4870.34	7486.39	5011.93	4742.84	4958.56	5230.61	4935.58	4921.49	4622.01	4856.26	4751.73
GO_BILE_ACID_BIOSYNTHETIC_PROCESS	-0.0125421	-0.139651	-0.035167	-0.0385399	-0.0836846	-0.207033	-0.0728248	0.00171593	-0.0368893	-0.0738859	-0.071991	0.00476038	-0.0251957	-0.106655	-0.0122894	5455.97	3415.91	3810.28	4336.6	7463.41	0	4289.16	4502.66	5054.18	6094.97	5616.09	4879.24	4533.79	5825.14	3771.73
GO_C21_STEROID_HORMONE_BIOSYNTHETIC_PROCESS	0.0407473	-0.0488784	0.0168151	-0.0527511	0.117824	-0.0398862	0.109354	0.0876424	0.0556732	0.0328515	-0.0282824	0.0414202	-0.0590235	0.0521817	-0.0401591	6693.94	3742.08	7426.34	6968.22	3782.11	7887.43	4513.03	5079.39	4754.7	4363.29	5116.45	6210.61	4643.5	3949.65	3835.49
GO_PROGESTERONE_BIOSYNTHETIC_PROCESS	-0.0150643	-0.0311436	-0.0935747	0.0161192	0.226429	0.136027	0.150923	0.0511228	-0.00368417	0.00537841	-0.00358827	-0.0114681	-0.0514745	0.0760729	-0.0374091	1346.2	3742.08	4521.93	5817.72	1862.15	3000.78	4167.59	1758.36	6837.75	4134.97	7681.35	3346.23	7143.17	4286.2	2063.78
GO_ANDROGEN_BIOSYNTHETIC_PROCESS	0.122361	0.0345161	0.143922	0.274538	0.0469672	-0.152793	0.0755614	0.081699	0.128802	0.126564	0.0738512	0.143922	0.187541	0.275529	0.12316	1970.38	5537.51	1481.12	1473.7	5555.3	0	3813.25	1765.78	1983.72	2174.97	1651.62	2105.29	4541.2	593.04	6117.21
GO_ESTROGEN_BIOSYNTHETIC_PROCESS	-0.0795413	-0.0352673	-0.052865	0.0280748	0.0196356	0.0996963	-0.0231679	-0.0383841	-0.0680972	-0.0196516	-0.0472868	-0.0858707	-0.0668824	-0.0357308	-0.0549908	6007.5	3826.59	7109.07	561.905	959.242	3629.4	5524.17	5060.11	2671.65	3192.04	4771.01	6280.29	3960.02	4677.6	1998.54
GO_GLUCOCORTICOID_BIOSYNTHETIC_PROCESS	0.199091	0.055026	0.2375	0.00253797	0.207444	-0.191847	0.233663	0.221223	0.16269	0.131745	0.0939448	0.169734	-0.0114408	0.17526	0.076239	1724.26	3143.11	1624.19	4444.83	3482.63	3943.72	972.586	2575.28	1328.41	3710.95	4272.11	2584.91	2845.85	2374.38	2444.07
GO_STEROID_CATABOLIC_PROCESS	0.0478637	-0.00390479	0.0995522	0.110434	-0.00115944	0.04861	0.0454782	0.119783	0.0531478	0.0503692	-0.0477371	0.134256	0.159217	0.136594	0.0786089	5584.95	3583.44	5083.09	5615.35	5014.89	5936.33	4633.87	5521.94	6989.72	5167.6	6476.74	6004.53	4391.46	4418.89	5077.9
GO_CHOLESTEROL_CATABOLIC_PROCESS	0.202453	0.0527052	0.144977	0.177711	0.0469032	0.343347	0.179453	0.234404	0.22085	0.144865	0.0949972	0.191697	0.158963	0.170167	0.0860145	765.022	2944.44	2601.96	137.882	5177.24	382.511	1466.29	640.483	386.959	1104.54	2667.2	131.951	1979.27	131.951	5816.24
GO_ANDROGEN_CATABOLIC_PROCESS	0.0315047	-0.00443503	0.0911779	0.153128	-0.100128	-0.0718995	-0.0397755	0.0481061	0.0392161	0.06247	-0.0726386	0.0904587	0.111895	0.112094	0.0110476	4306.95	2863.64	4076.41	6215.06	1611.59	6613.14	3690.19	5920.02	4837.72	5788.81	3729.48	4378.86	3510.8	5435.21	2646.44
GO_ISOPRENOID_METABOLIC_PROCESS	-0.0190529	-0.0915149	0.0234271	0.00903616	-0.0112276	-0.10587	0.0760673	-0.00663079	-0.00218601	-0.0217265	0.0180267	-0.019509	-0.00564909	0.0622019	0.0141727	5613.12	4405.55	5982.29	5395.92	6071.99	8060.9	5010.45	6192.08	5762.12	5785.85	5389.99	5740.63	5598.3	5381.1	4820.67
GO_TERPENOID_METABOLIC_PROCESS	0.0100853	-0.0879896	0.0474104	0.0054613	0.00610477	-0.104177	0.112913	0.0222241	0.0261502	-0.00209297	0.0274766	0.00468452	0.0101723	0.0818474	0.0385338	5632.4	4984.5	5095.7	6218.02	5937.81	8052	4309.92	6394.45	5524.17	6646.5	5633.88	5805.86	5509.34	5077.9	4520.45
GO_ONE_CARBON_METABOLIC_PROCESS	-0.122279	-0.0939392	-0.0942774	-0.00727869	-0.0804185	-0.178155	-0.0501761	-0.0829938	-0.0971693	-0.0801056	-0.0525404	-0.102367	-0.0450435	-0.0968055	-0.109504	3741.34	1452.95	3118.65	3978.56	3348.45	3389.22	3868.1	4416.67	2942.96	3010.42	4260.99	3894.05	2928.14	2772.46	4079.37
GO_NADH_METABOLIC_PROCESS	0.0445324	0.102975	0.0911446	0.159546	0.182812	0.152451	0.175499	0.120855	0.133021	0.129247	0.143643	0.0706591	0.128103	0.140039	0.125413	3629.4	3593.08	3249.86	3346.97	3070.46	2606.41	2530.8	3630.89	3532.29	3867.36	3736.15	3740.6	3939.27	3939.27	3294.34
GO_NADP_METABOLIC_PROCESS	0.0360631	0.0426284	0.0677914	0.0843675	0.0841845	-0.0374299	0.0387024	0.0352682	0.0797781	0.0267443	0.0779538	0.0485588	0.105104	0.0674711	0.0539946	4444.83	3076.39	3779.89	3788.04	4047.5	7673.2	3281.74	3382.55	3701.31	4111.99	3754.68	3870.33	3746.53	3745.05	4091.98
GO_NADPH_REGENERATION	-0.0385838	0.0483923	0.0354393	0.0551062	0.0483973	0.031005	0.0358893	-0.0210116	0.0269007	-0.00804871	0.0919853	-0.0216015	0.081262	0.0227564	0.0279855	3621.25	3076.39	3810.28	3600.49	4424.82	5071.97	3685	4014.88	3506.35	4218.74	2458.89	2781.36	3822.14	3776.92	3094.19
GO_UBIQUINONE_METABOLIC_PROCESS	-0.100916	-0.07872	-0.0684489	-0.0537333	0.00100444	-0.0607378	-0.0275822	-0.0605067	-0.0652222	-0.0159556	-0.0475778	-0.118133	-0.108498	-0.0615156	-0.0120844	4730.24	3790.27	5210.6	3857.73	3530.07	5824.39	5420.39	4569.37	6063.83	5014.15	4985.24	4302.51	3824.37	6203.94	5226.91
GO_GLUTATHIONE_METABOLIC_PROCESS	0.0206193	-0.00658961	0.0958333	0.0736684	0.0917928	0.0476539	0.0780293	0.0729687	0.0632716	0.0936422	0.0872764	0.0402609	0.0592288	0.0959369	0.059641	6185.41	5736.92	4093.46	4898.51	4287.68	4249.87	4376.64	4911.11	4037.86	3756.91	4021.55	4865.15	5097.18	3766.55	5652.41
GO_GLUTATHIONE_CATABOLIC_PROCESS	-0.247894	-0.32893	-0.14461	-0.123671	-0.0898506	-0.316079	-0.119676	-0.0675697	-0.254192	0.00814353	-0.23677	-0.132958	-0.195549	-0.115808	-0.296931	2705.74	0	1737.61	2962.23	2601.96	0	4035.64	3156.46	1481.12	3208.35	3641.27	1971.86	4234.31	2240.21	1325.44
GO_ATP_BIOSYNTHETIC_PROCESS	-0.0290752	0.0173771	-0.00675147	0.0643443	0.0822532	0.143817	0.0667905	0.032439	0.022412	0.0334723	0.0558549	-0.0251432	0.0197075	0.0572499	0.0157451	3581.96	4361.81	3765.8	4186.86	4191.31	2495.22	3660.54	4225.41	4268.41	4505.62	3581.96	3573.07	4415.18	3605.68	3853.28
GO_FOLIC_ACID_CONTAINING_COMPOUND_METABOLIC_PROCESS	-0.124079	-0.0824382	-0.0736754	-0.037622	-0.0297645	-0.229035	-0.0470332	-0.0639777	-0.0595058	-0.00193068	-0.0652073	-0.0849605	-0.00304235	-0.0563519	-0.0822108	3715.4	2367.71	4091.98	4220.96	4599.03	0	3954.09	4762.11	3970.4	5101.63	4596.06	3525.62	2818.42	4558.99	4766.56
GO_VITAMIN_METABOLIC_PROCESS	-0.0400372	-0.0506569	-0.00731403	-0.0123954	-0.00898794	-0.0589366	0.01022	-0.012507	-0.0299596	-0.0460837	-0.0349114	-0.00469765	0.00475159	0.00488879	-0.017507	3925.92	4443.35	3967.44	4834.76	4277.3	7586.46	4384.05	4599.03	4443.35	5215.79	4475.97	4134.97	3558.24	4661.29	3785.08
GO_WATER_SOLUBLE_VITAMIN_METABOLIC_PROCESS	-0.0640606	-0.0515117	-0.0494073	-0.0231632	-0.0329908	-0.112767	-0.0254629	-0.0317052	-0.0451196	-0.0586517	-0.041771	-0.0507425	-0.0160606	-0.0408091	-0.0336879	3676.85	3346.97	3868.1	4521.19	3571.58	8035.69	4420.37	3962.25	3671.66	4776.2	4198.72	3367.73	3442.6	3953.35	3467.8
GO_BIOTIN_METABOLIC_PROCESS	-0.112759	-0.055298	-0.0276645	0.0840595	0.00705714	-0.165761	0.00150558	-0.0528997	-0.0628747	-0.021056	0.0152557	-0.105058	-0.0202832	-0.0200966	-0.0309599	3952.61	1939.24	3264.69	3639.78	3312.13	3134.22	1627.89	3936.3	3555.27	3361.05	3417.39	3521.18	2169.04	4129.04	2837.7
GO_FAT_SOLUBLE_VITAMIN_METABOLIC_PROCESS	0.0251421	-0.035417	0.0870318	0.0155741	0.0494504	0.0532456	0.102246	0.0358439	0.0134698	-0.00578611	-0.0149472	0.115592	0.0468758	0.0997379	0.0158043	5775.47	6307.72	5480.43	5001.55	5328.46	5906.68	3696.12	5871.84	5487.1	6419.66	6619.07	4024.52	4409.99	5089.77	5955.6
GO_VITAMIN_A_METABOLIC_PROCESS	-0.000146491	-0.271421	0.0463577	0.059462	0.0562392	0.040285	0.226275	0.104794	-0.0214276	0.000146491	-0.0513917	0.0246238	-0.0763484	0.132441	-0.012212	4435.94	0	4090.49	3082.33	3156.46	83.0256	2069.71	2885.14	1792.46	6501.2	5951.16	2096.4	2355.85	689.409	3848.83
GO_PORPHYRIN_CONTAINING_COMPOUND_METABOLIC_PROCESS	0.0538043	0.0715131	0.0618411	0.101043	0.0757317	0.0396658	0.0814667	0.0770156	0.0983436	0.0523189	0.0929832	0.0490407	0.101053	0.102991	0.0782168	4560.48	4158.69	4753.22	4188.35	4728.01	3853.28	4136.45	3862.17	3616.06	5125.35	4719.12	4370.7	4329.19	3878.48	3862.17
GO_PROTOPORPHYRINOGEN_IX_BIOSYNTHETIC_PROCESS	0.174119	0.130524	0.137701	0.16306	0.130044	0.0665521	0.141147	0.197818	0.238242	0.142151	0.180399	0.151611	0.219482	0.158264	0.202827	3565.65	3467.8	3202.42	4773.97	2787.29	3739.12	2717.61	1636.79	1556.73	3114.94	4180.93	2349.92	3068.98	2932.58	1872.52
GO_SULFUR_COMPOUND_METABOLIC_PROCESS	0.0253583	-0.000219637	0.0422459	0.0489831	0.00477992	-0.0398641	0.0538298	0.0335432	0.0273608	0.0151358	0.0263505	0.0272902	0.0362216	0.0479386	0.0214805	4324.74	4111.25	4238.75	4272.11	4583.46	5515.27	4248.39	4326.97	4281.75	4574.56	4126.08	4320.3	4228.38	4342.54	4324
GO_POLYPHOSPHATE_METABOLIC_PROCESS	0.0396787	-0.0717893	0.0776552	-0.140854	0.0155758	-0.195181	0.011516	0.034596	-0.0456405	-0.03076	-0.130848	0.0164389	-0.0445537	-0.122664	0.0715656	670.135	6907.43	2392.92	5448.56	4477.45	0	3192.04	1737.61	2269.86	6060.87	3338.82	3106.05	6329.22	4655.36	726.474
GO_POLYPHOSPHATE_CATABOLIC_PROCESS	0.083067	-0.0577753	0.137746	-0.147974	0.0578352	-0.118927	0.0806896	0.130234	0.0171208	0.00996883	-0.0762146	0.0583746	-0.0139644	-0.0904187	0.118667	2903.67	5719.87	1496.68	5192.81	2238.73	6634.64	1596.02	868.804	3490.04	3034.88	4914.82	2614.57	3677.59	4797.69	363.237
GO_SUPEROXIDE_METABOLIC_PROCESS	0.0650005	0.0149943	-0.00453306	0.0489335	-0.0223458	0.0975431	0.0465444	0.0819486	0.105603	0.00138473	0.00980008	0.0741929	0.0499988	0.0198423	-0.0425344	4846.62	5693.93	5331.43	5158.71	5071.97	4142.38	4572.34	4235.05	4366.26	5421.87	5013.41	4893.32	5799.19	4999.33	5567.16
GO_ION_TRANSPORT	0.0282119	-0.0190167	0.0314518	0.0243312	-0.0026971	-0.0449852	0.0463513	0.0316812	0.0335914	0.0271675	0.0124559	0.0431991	0.0177806	0.0384661	0.00806193	4855.52	4818.45	4557.51	4655.36	4748.03	6532.34	4425.56	4755.44	4559.74	4576.04	4473.75	4500.43	4669.45	4431.49	4623.49
GO_CATION_TRANSPORT	0.0324172	-0.0185649	0.0341382	0.0200815	0.00032038	-0.0405277	0.0476966	0.0372347	0.0352992	0.0305298	0.00767091	0.0482025	0.0129435	0.0335898	0.00509612	4634.61	4765.08	4499.69	4560.48	4542.69	6198.75	4182.41	4584.2	4516	4419.63	4363.29	4348.47	4652.4	4349.95	4652.4
GO_POTASSIUM_ION_TRANSPORT	0.0242643	-0.0621232	0.0099796	-0.0260621	-0.0384332	-0.0788964	-0.00800764	0.00323427	-0.00157978	0.00993715	-0.0229919	0.0166506	-0.0185351	-0.00823314	-0.0199535	4139.42	5384.8	4286.2	3709.47	4235.79	6676.15	4391.46	4416.67	4146.83	3697.6	3979.3	3908.13	4615.33	3427.77	4529.34
GO_SODIUM_ION_TRANSPORT	0.0431923	-0.0419225	0.0598392	0.046658	0.00400031	-0.128102	0.0675837	0.0364059	0.0181068	0.04164	0.0315663	0.0504061	-0.00296162	0.0516666	0.0432565	3945.2	4533.79	3871.07	4612.37	4993.4	7186.16	3318.06	4717.63	4361.81	3951.13	4222.44	3980.78	4524.9	4166.11	3592.34
GO_PHOSPHATE_ION_TRANSPORT	0.131002	0.0802569	0.135992	0.154625	0.0335837	0.0599901	0.17221	0.159771	0.127806	0.114778	0.159872	0.156027	0.147243	0.200427	0.131512	4732.46	5069.01	4250.61	4634.61	4942.99	4876.27	3764.32	3761.36	4754.7	5014.15	4188.35	3343.26	3850.31	3896.27	5076.42
GO_ANION_TRANSPORT	0.0104712	-0.0261957	0.0190414	0.0271007	-0.0167317	-0.0585245	0.0409861	0.00539711	0.0160603	0.00145311	0.0136192	0.0268786	0.0133735	0.0412762	0.00329003	5049.74	4825.86	4685.02	4799.18	4983.02	7281.05	4588.65	4956.33	4791.76	4888.13	4585.68	4636.09	4676.12	4530.83	4642.02
GO_CHLORIDE_TRANSPORT	0.0118327	-0.0707404	-0.000904175	-0.0314537	-0.0848989	-0.124545	0.0730778	0.0112305	0.0174056	-0.0228431	-0.031851	0.00410041	-0.0429238	0.0516057	-0.017092	5450.04	5543.44	4523.41	5011.19	4763.59	7377.42	4438.9	5445.59	4994.88	4655.36	4931.13	5126.83	5175.76	4716.15	5455.97
GO_COBALT_ION_TRANSPORT	0.101303	0.0383898	0.122363	0.0326753	0.0296116	-0.0405877	0.0930307	0.0370178	0.032955	-0.0784447	-0.00299712	0.156676	0.141691	0.0331282	0.0964807	3756.91	664.205	1064.51	4006.73	1906.62	2322.49	4795.47	1598.98	1827.3	4802.14	2016.34	1889.57	1996.32	4126.08	5063.82
GO_COPPER_ION_TRANSPORT	-0.0906476	-0.107838	0.00216215	-0.000327921	-0.135384	-0.10771	-0.0287371	-0.040265	-0.0915114	-0.117009	-0.0461516	-0.0149644	-0.00665174	0.031979	-0.00858727	4244.68	4308.44	3644.23	3497.45	5438.18	4137.94	4726.53	3233.55	4311.4	3820.66	4763.59	4057.88	4206.14	3355.12	6164.65
GO_IRON_ION_TRANSPORT	0.0621403	0.0500077	0.0906628	0.104946	0.0806953	0.0724245	0.11844	0.0734762	0.0785173	0.0688608	0.0775099	0.0866864	0.110476	0.107106	0.0707866	4006.73	4255.06	4215.77	3497.45	3793.97	4356.62	4804.37	4088.27	4819.19	4613.11	3501.9	4050.46	3646.45	4004.5	4207.62
GO_MANGANESE_ION_TRANSPORT	0.211043	0.124902	0.170941	0.229918	0.122595	0.055888	0.135943	0.126523	0.166248	0.0656051	0.13745	0.212619	0.217688	0.216021	0.0668041	2585.65	3132.73	1051.16	681.996	3436.67	3012.64	2157.18	3286.92	2723.54	6733.97	2318.79	1512.25	2361.78	2455.19	6422.62
GO_ZINC_ION_TRANSPORT	-0.0335396	-0.00099984	0.0176622	0.0365042	-0.0299702	-0.117791	-0.0137528	-0.108393	-0.102329	0.0231663	0.00839866	-0.0207067	0.0151226	-0.0172022	-0.0146976	4443.35	3745.79	4130.52	2752.45	3758.39	1805.81	3160.9	3640.52	4039.34	3690.93	3840.68	3962.99	3229.1	2529.32	3221.69
GO_WATER_TRANSPORT	0.244255	-0.157394	0.091237	0.0789568	-0.202018	-0.195673	0.127288	0.146213	0.164039	-0.116916	0.0905975	0.214149	0.0173461	0.065048	-0.0676759	2059.33	4812.52	994.825	2199.44	3837.71	0	2860.68	316.535	3199.45	2074.9	1426.26	2475.2	4856.26	5699.11	5618.31
GO_DICARBOXYLIC_ACID_TRANSPORT	0.00761749	-0.040793	0.017838	0.00727428	-0.00522393	-0.107247	0.0360579	-0.00985208	-0.00599356	0.0512439	0.00271746	0.0220873	-0.0192777	0.0532883	-0.0425522	5350.7	4835.5	5073.46	5776.21	4781.39	7862.23	5272.87	4989.69	5237.28	4618.3	4772.49	4864.41	4587.91	4712.44	5106.07
GO_NEUROTRANSMITTER_TRANSPORT	-0.0369537	-0.0714902	-0.0373902	-0.00945759	0.00544331	-0.0950534	-0.0247516	-0.014948	-0.0321905	0.0376125	-0.016456	-0.0323498	-0.060609	-0.0184059	-0.0506598	5000.81	4882.2	5101.63	4753.22	5334.39	8090.55	5171.31	4962.26	4673.16	5220.23	5331.43	4667.22	4864.41	5003.77	5748.04
GO_SEROTONIN_TRANSPORT	0.107974	-0.0535472	0.0324341	-0.0372902	-0.0235412	0.0663269	-0.000469624	0.167486	0.160801	-0.0207534	-0.0609013	0.145983	0.0130795	0.0299361	-0.00129896	1669.41	5069.75	1578.97	6321.07	5332.91	4518.96	1561.92	2455.93	2804.34	4879.98	4803.62	2659.04	5812.53	3957.8	797.639
GO_MITOCHONDRIAL_TRANSPORT	0.0267119	0.063447	0.0384209	0.0789966	0.0888377	0.0537454	0.0779756	0.0370991	0.0401746	0.0517872	0.0708367	0.0249921	0.0541954	0.05371	0.058308	4014.88	3658.32	3719.1	3535.26	3877	3834	3643.49	3920.74	3844.38	4148.31	3665.73	3874.78	3662.76	4034.15	3743.57
GO_ACYL_CARNITINE_TRANSPORT	-0.245765	-0.212248	-0.399648	-0.286074	-0.17961	-0.29718	-0.270414	-0.201222	-0.247483	-0.198706	-0.103148	-0.307327	-0.381711	-0.235738	-0.247283	2495.96	461.089	1032.63	2210.56	5945.97	3764.32	3140.15	3877	1567.11	4335.86	6304.76	1661.99	612.314	3332.88	2862.16
GO_MITOCHONDRIAL_CALCIUM_ION_TRANSMEMBRANE_TRANSPORT	0.110999	0.157967	0.12365	0.167879	0.178883	0.136298	0.162339	0.132239	0.123232	0.139681	0.145094	0.108045	0.145978	0.128136	0.153995	4226.89	3719.84	4219.48	3898.5	4252.84	3988.19	4205.39	4988.95	4248.39	4655.36	3602.72	4509.33	4281.01	4869.6	3367.73
GO_CARNITINE_SHUTTLE	-0.010002	-0.00717426	-0.0392786	-0.0865108	0.0033773	-0.0998901	-0.0750799	-0.07502	-0.0393285	-0.0916567	-0.0799261	-0.0465727	-0.0606615	-0.0106015	0.0332234	3615.32	3199.45	4192.05	4535.27	4795.47	2773.94	4331.42	5272.13	2747.26	3600.49	2564.9	3772.48	2745.78	3995.61	3478.92
GO_DRUG_TRANSMEMBRANE_TRANSPORT	0.0735517	-0.129112	0.245319	0.156359	0.13854	-0.107484	0.158596	0.0218271	0.0618857	-0.00589959	0.178333	0.107804	0.14472	0.129218	0.17226	683.479	2527.83	449.228	300.968	2622.72	400.302	386.959	2710.19	335.068	5708.01	1119.36	78.5778	35.5824	2173.49	2461.12
GO_OLIGOPEPTIDE_TRANSPORT	-0.0611611	-0.106805	-0.00471623	0.0451239	-0.183823	-0.115657	0.0216427	-0.122652	-0.0777778	-0.173211	-0.0491107	-0.069964	-0.0434752	0.00717426	-0.0851119	6198.01	4451.51	2103.81	3333.63	2843.63	3485.59	3083.07	4670.19	4060.1	2255.78	5321.05	5556.78	4698.36	3524.14	4703.55
GO_EXTRACELLULAR_TRANSPORT	0.0147292	-0.0376871	0.0721526	-0.00369803	-0.006171	-0.0336443	-0.0320706	0.011117	0.102693	-0.0458491	0.0704798	0.0536529	-0.0377938	-0.0165849	0.213348	5074.94	4867.38	3484.11	4265.44	4677.6	3313.61	4501.17	4305.47	3398.12	5086.8	3644.23	4351.43	4717.63	4355.88	2470.01
GO_NUCLEOTIDE_TRANSPORT	-0.0365988	-0.0197234	-0.0161642	0.00520025	-0.00284798	-0.157279	-0.0220295	-0.0567656	-0.0731791	0.0122817	0.00701372	-0.0279317	-0.0544595	-0.0299607	-0.0490067	3578.26	3301.75	3143.11	4286.94	4264.7	7489.35	3303.97	4169.07	3062.31	3621.25	3889.6	3914.81	3086.03	3514.5	4058.62
GO_PURINE_NUCLEOBASE_TRANSPORT	0.099984	0.0333813	0.0805962	0.193407	0.221122	-0.0212979	0.153289	0.117933	0.148414	0.136506	0.124471	0.081747	0.10545	0.173124	0.0553744	4493.76	3977.82	824.326	1521.15	490.741	7138.72	1977.79	1635.31	3856.24	2805.08	3795.46	4545.65	4392.94	1897.73	2489.29
GO_AMINO_ACID_TRANSPORT	-0.0384462	-0.076865	-0.000501902	-0.00337709	-0.0214026	-0.0769409	0.0161815	-0.042658	-0.0292785	0.000106048	-0.0298353	-0.00798837	-0.0450596	0.0110473	-0.0592034	4899.99	4297.32	4885.17	4566.41	5089.77	8248.45	4567.15	4520.45	4366.26	5046.03	4717.63	4357.36	4942.99	4470.78	4286.2
GO_GLUTAMINE_TRANSPORT	-0.0044757	0.0181692	0.0219523	-0.0176364	0.0474478	0.0415867	0.168518	-0.0361919	-0.0445705	0.00594096	-0.00575448	0.0515638	0.00130541	0.141291	0.0923647	3483.37	6193.56	3867.36	6329.22	3662.76	3526.36	1878.45	4973.38	5636.85	5898.52	7568.67	3845.12	5943.74	3485.59	2270.6
GO_CELLULAR_ION_HOMEOSTASIS	0.0726628	0.0178278	0.0397006	0.0275513	-0.00192996	-0.0264884	0.0463028	0.0643111	0.0736364	0.0307162	0.0137941	0.0913364	0.0646389	0.0460358	0.0125225	4200.21	5006.74	4548.62	4713.19	5066.04	6225.44	4517.48	4381.08	4430.01	4711.7	4999.33	4296.57	4778.42	4459.66	4899.99
GO_CELLULAR_COPPER_ION_HOMEOSTASIS	0.0731772	0.0678493	0.0826337	0.122866	0.0686706	0.14236	0.13922	0.0969457	0.0997587	0.0985666	0.120736	0.0990536	0.103887	0.122837	0.0782507	3469.28	4100.87	1985.2	1731.68	3085.29	2846.59	2699.81	2606.41	2163.11	2265.41	2674.61	2038.58	2111.22	3976.33	2569.35
GO_CELLULAR_IRON_ION_HOMEOSTASIS	0.061988	0.0166756	0.0528061	0.0506685	0.020535	0.00622032	0.0659456	0.0461839	0.0619422	0.00863938	0.0127999	0.0907941	0.0899512	0.0564952	0.0354193	3641.27	3657.57	3911.1	3452.98	3727.26	4186.86	4182.41	4010.43	3936.3	4477.45	3423.32	4086.05	3792.49	4173.52	3610.13
GO_CELLULAR_SODIUM_ION_HOMEOSTASIS	0.0989508	-0.00454636	0.0963529	0.145254	0.061221	-0.0134692	0.195803	0.0596323	0.103887	0.0809353	0.108713	0.103108	0.0285572	0.0952138	0.100839	3263.2	3553.79	3581.96	2982.25	814.689	2929.62	2410.71	4648.69	3729.48	3183.88	3202.42	3728	4470.78	3178.69	3057.86
GO_CELL_VOLUME_HOMEOSTASIS	-0.0176857	-0.108187	-0.0433193	-0.0175729	-0.13086	-0.0838341	-0.0420134	0.000938482	-0.01423	-0.0878936	0.00533262	-0.021134	-0.107573	-0.0575457	-0.0993554	4879.98	3997.83	3428.51	2931.1	5186.13	3114.2	4772.49	3722.81	3985.97	4311.4	2556	3599.01	3819.18	3109.75	4885.91
GO_REGULATION_OF_PH	0.0512769	0.0136971	0.0254158	0.0341826	0.00153792	0.0178939	0.0337857	0.0177463	0.0310052	0.00273447	0.00768486	0.0625514	0.0521876	0.0460111	0.0214623	5206.89	5344.77	5647.96	4561.96	4292.13	5831.07	4887.39	5227.65	5343.29	4811.78	4437.42	5304.74	5420.39	5011.19	5205.41
GO_INTRACELLULAR_PROTEIN_TRANSPORT	0.0738415	0.10289	0.0824722	0.101412	0.101575	0.0722804	0.0909119	0.0729198	0.0789765	0.0788822	0.101342	0.0739038	0.0972295	0.0810002	0.0974184	4246.17	4062.32	4155.73	3960.02	4016.36	4004.5	4265.44	4587.16	4259.51	4269.89	3997.09	4229.86	3985.23	4014.88	4037.12
GO_EXOCYTOSIS	0.113262	0.077567	0.0849215	0.0968502	0.0537026	0.136624	0.0971256	0.104224	0.140427	0.0628433	0.0715244	0.11976	0.129632	0.0964354	0.0742737	4152.76	4594.58	4435.94	4309.92	4596.06	3504.87	4281.75	4358.84	3961.51	4556.03	4682.05	4145.35	3961.51	4431.49	4419.63
GO_ENDOPLASMIC_RETICULUM_TO_GOLGI_VESICLE_MEDIATED_TRANSPORT	0.0624859	0.0875795	0.0959416	0.105588	0.0913249	0.0782951	0.0718238	0.0404561	0.0643949	0.0664452	0.107343	0.0668514	0.0993283	0.065928	0.0912621	3948.16	3458.91	3217.24	3450.01	3192.04	2879.21	3484.11	4091.98	3740.6	3888.86	3221.69	3854.76	3306.2	3595.3	3195
GO_RETROGRADE_VESICLE_MEDIATED_TRANSPORT_GOLGI_TO_ENDOPLASMIC_RETICULUM	0.0328093	0.083736	0.0929845	0.129898	0.119969	0.0548201	0.0869956	0.0286056	0.0728929	0.108527	0.135391	0.0389697	0.0881733	0.103216	0.0864674	4763.59	3713.91	3617.54	3040.81	3083.81	2664.23	3272.1	3673.88	3472.25	3816.21	3230.59	4372.19	3651.64	3411.46	4054.91
GO_INTRA_GOLGI_VESICLE_MEDIATED_TRANSPORT	-0.033787	0.0261867	-0.00323116	0.0382849	0.0455908	-0.00845534	-0.00956479	-0.0509093	-0.0341159	-0.0104998	0.0350337	-0.0345648	0.0126101	-0.00862404	0.00625071	4210.58	3750.24	4298.8	3662.76	4024.52	3722.81	3969.66	4049.72	4192.05	2860.68	3379.59	4728.01	4321.78	5404.82	4483.38
GO_POST_GOLGI_VESICLE_MEDIATED_TRANSPORT	0.055737	0.0736354	0.0444235	0.0645598	0.0282975	-0.0351775	0.039161	0.0231812	0.0313723	0.0141585	0.059833	0.0444183	0.0699868	0.0424859	0.054599	4723.56	4535.27	4971.16	4435.94	4483.38	4152.76	4507.1	4910.37	4306.95	4649.43	4105.32	4811.04	4281.75	4262.48	4729.49
GO_GOLGI_TO_PLASMA_MEMBRANE_TRANSPORT	0.0498279	0.0555689	0.0361664	0.0658266	0.017006	-0.0154816	0.055147	0.0227425	0.0272162	0.00555972	0.0639531	0.0385273	0.0620439	0.0381915	0.0588257	4277.3	3870.33	4362.55	4138.68	4575.3	3829.56	4352.17	4599.77	4074.18	4667.97	3687.97	4527.12	4086.05	4326.97	4447.8
GO_GOLGI_TO_ENDOSOME_TRANSPORT	0.0348346	0.0739021	0.01335	0.0223757	-0.010231	-0.113147	-0.0346461	-0.0268257	-0.0219758	-0.038342	0.00702061	0.0188111	0.0424378	-0.000291335	0.036931	4163.14	3653.87	4753.22	4200.21	3884.41	4474.49	3781.37	5103.11	4991.91	3845.12	4279.52	4726.53	4033.41	3319.54	4307.69
GO_GOLGI_TO_VACUOLE_TRANSPORT	0.0285132	0.0788797	0.031819	0.0341651	0.0552107	-0.0325282	0.0253566	0.0167773	0.0204191	0.0312378	0.0304274	0.0113866	0.0427177	0.0365219	0.0150017	4295.09	3510.8	3798.42	4443.35	4474.49	3386.26	4213.55	3335.85	3980.78	4020.81	4631.64	4811.04	3699.09	3765.8	4926.68
GO_ENDOCYTOSIS	0.0841206	0.035609	0.0568077	0.0379057	-0.0148148	-0.0187797	0.0330594	0.109988	0.0878309	0.0463146	0.0488703	0.121227	0.102285	0.0628935	0.0189297	4191.31	4876.27	4619.78	4683.53	5205.41	6645.75	5001.55	4073.44	4255.8	4940.02	4640.54	3776.18	4309.92	4828.09	5280.28
GO_RECEPTOR_MEDIATED_ENDOCYTOSIS	0.098739	0.0409862	0.0603585	0.0327114	-0.0122646	0.0077656	0.0394228	0.134732	0.105733	0.0721555	0.0424961	0.154465	0.115127	0.0816469	0.0190417	4303.99	4650.92	4981.54	5132.76	5762.87	5918.54	5168.34	4022.29	4293.61	4269.89	4824.38	3577.51	4026.74	4778.42	5435.21
GO_VESICLE_BUDDING_FROM_MEMBRANE	0.0737565	0.0927291	0.108812	0.107657	0.109092	0.114054	0.0973845	0.0685682	0.0828191	0.0780923	0.117092	0.0847156	0.112135	0.0902334	0.103271	4231.34	3463.35	3497.45	3705.02	3432.22	3487.08	3444.08	4093.46	3998.57	3498.94	3555.27	3613.1	3573.07	3739.12	3598.27
GO_VESICLE_TARGETING	0.0181721	0.0532531	0.0606393	0.0615228	0.0606883	0.0801411	0.047843	0.00662808	0.0323441	0.0326589	0.0636331	0.0285873	0.0655267	0.0383897	0.0615061	3662.76	2868.09	3576.03	4085.3	3665.73	3355.87	3713.17	3931.86	4007.47	4007.47	3673.88	4034.9	3850.31	3509.31	3372.17
GO_VESICLE_DOCKING_INVOLVED_IN_EXOCYTOSIS	-0.0332813	-0.0611347	-0.0499653	-0.0355245	-0.0361231	-0.0231934	-0.0353687	-0.053566	-0.0276598	-0.0555422	-0.00651382	-0.0458794	-0.0253454	-0.0457948	-0.0313919	3622.73	3555.27	3244.67	3491.52	3941.49	3444.08	2634.58	3417.39	2730.21	3015.61	3432.96	3541.93	4008.95	3655.35	4926.68
GO_PINOCYTOSIS	0.108493	0.0367579	0.10288	0.110866	0.0370019	0.0918027	0.125144	0.146835	0.133205	0.043615	0.106525	0.129721	0.124268	0.105437	0.140082	4910.37	5988.96	4465.59	4387.75	4296.57	4712.44	3933.34	3186.85	4017.85	4533.79	4525.64	4377.38	4670.93	3526.36	2696.85
GO_PHAGOCYTOSIS	0.0876427	0.0858315	0.0312444	0.0403546	-0.0567673	0.0831408	0.00167689	0.130567	0.113604	0.0279785	0.0304305	0.163241	0.156451	0.0723099	-0.0133044	4351.43	4477.45	4682.05	4298.06	5217.27	4112.73	5048.25	3793.97	3619.03	5061.6	4653.88	3656.09	3586.41	4237.27	4950.4
GO_PHAGOCYTOSIS_RECOGNITION	-0.0516202	0.083021	-0.0800902	-0.214446	-0.333469	-0.228494	-0.241808	0.279079	0.0477205	0.171832	0.0426409	0.261939	0.228003	0.0902653	-0.140113	5801.41	4269.89	5185.39	5073.46	0	0	2330.65	2102.33	4497.47	3223.91	4744.32	2862.16	3359.57	4258.77	3696.12
GO_APOPTOTIC_PROCESS	0.0672882	0.056688	0.0608711	0.0645082	0.0458754	0.0295037	0.0733539	0.0735409	0.0744126	0.0374331	0.0536767	0.0863492	0.0746388	0.0653974	0.0481205	4478.93	4636.09	4566.41	4624.23	4608.66	4714.67	4509.33	4444.83	4676.86	5058.63	4758.4	4518.96	4512.29	4581.98	4710.96
GO_ACTIVATION_OF_CYSTEINE_TYPE_ENDOPEPTIDASE_ACTIVITY_INVOLVED_IN_APOPTOTIC_PROCESS	0.0439396	0.0411997	0.0167909	0.0634117	0.00012597	0.107503	0.0406763	0.0406785	0.0635821	-0.00317856	0.0232273	0.0591135	0.0577115	0.00821953	0.0248226	4648.69	4476.71	4763.59	4186.86	4657.59	3669.43	4026.74	4127.56	4141.64	5627.21	4245.43	4733.94	4345.5	4706.51	4684.27
GO_CELLULAR_COMPONENT_DISASSEMBLY_INVOLVED_IN_EXECUTION_PHASE_OF_APOPTOSIS	-0.0440411	0.0534957	-0.0116623	0.029821	0.0525819	0.0889961	0.0464056	-0.00239782	0.0277366	0.0575443	0.0531722	-0.0367076	0.036721	0.0410964	0.0178352	4830.31	3521.92	4046.76	4117.92	3413.69	3983	3536.74	3065.28	3585.67	4484.12	3020.06	4423.34	4352.91	5474.5	4339.57
GO_ACTIVATION_INDUCED_CELL_DEATH_OF_T_CELLS	-0.117196	0.0267486	-0.0958733	-0.0768185	-0.189938	-0.0209233	-0.106645	-0.126349	-0.0986311	-0.198231	-0.152898	-0.0926958	0.0131095	-0.146553	-0.156964	4290.64	2770.24	1189.79	2452.96	1843.61	4293.61	2869.57	2621.98	2928.88	2082.31	3031.92	3587.89	1676.08	2923.69	2530.8
GO_INFLAMMATORY_CELL_APOPTOTIC_PROCESS	0.108187	0.150442	0.0662606	0.0915291	0.0335714	0.256914	0.0791443	0.0685898	0.155293	-0.0258779	0.0467374	0.161613	0.189178	0.0822734	0.0470715	4207.62	4427.04	2945.93	3770.25	3230.59	1371.4	3104.56	4329.19	3983.75	4005.99	4728.01	4003.02	3429.25	3791.01	3402.57
GO_SUBSTRATE_DEPENDENT_CELL_MIGRATION	0.170673	-0.0147266	0.113889	0.102978	0.0289746	-0.0909485	0.0709661	0.0947587	0.0968783	0.00337309	0.0607556	0.137768	0.0910798	0.103528	0.0701177	3021.54	5875.54	4766.56	5819.2	3667.95	7817.75	4465.59	5568.65	5003.77	4352.91	4016.36	3306.2	4932.61	5378.87	3848.83
GO_SUBSTRATE_DEPENDENT_CELL_MIGRATION_CELL_EXTENSION	0.146274	-0.0931564	0.0615046	0.138823	-0.0753917	-0.193404	-0.0158778	0.0452031	0.059306	-0.122194	0.0237688	0.12177	0.0876879	0.0320435	0.0474416	1447.76	4377.38	4647.21	2432.95	2743.55	5845.89	3402.57	4448.54	1855.47	1828.05	2441.1	1061.54	3102.34	1760.59	3229.1
GO_MUSCLE_CONTRACTION	0.0865659	-0.0491378	0.0823344	-0.0222793	0.00800068	-0.0889376	0.0578498	0.104508	0.0471064	0.0341019	-0.00153314	0.0838969	0.0121749	0.0554401	0.0128439	4349.95	5722.84	4462.63	5347.74	4760.63	8708.79	4160.18	4106.8	4314.37	3875.52	4837.72	4404.8	5206.89	4573.82	5372.94
GO_REGULATION_OF_MUSCLE_CONTRACTION	0.071183	-0.0467506	0.0696738	-0.00443147	-0.00819121	-0.0656199	0.0359244	0.0803195	0.0400588	0.0101181	0.00128953	0.0785799	0.0116989	0.024552	0.0240912	4447.06	6128.33	4127.56	5695.41	5017.12	8198.78	4095.68	4206.88	4407.03	4238.75	4884.43	4530.08	5584.95	5074.94	4936.32
GO_SMOOTH_MUSCLE_CONTRACTION	0.0874147	-0.097766	0.0800067	-0.0546686	-0.0683108	-0.161346	-0.00729211	0.077368	0.0106826	-0.0242773	-0.0316348	0.0915511	0.00169674	0.020187	-0.0111566	4868.86	6292.9	4888.13	5347.74	5389.99	6977.12	5841.44	4508.59	5444.85	4372.19	5597.56	4504.88	5550.85	5538.25	5971.91
GO_REGULATION_OF_SMOOTH_MUSCLE_CONTRACTION	0.10655	-0.105266	0.0620449	-0.0105569	-0.0966464	-0.0636795	-0.026756	0.0694501	0.0470442	-0.0532731	-0.0186854	0.116645	-0.00252498	-0.0148006	-0.00985005	4453.73	5338.84	4290.64	5614.61	6215.06	8505.68	5770.28	5039.36	4089.01	5924.47	6398.9	3820.66	5636.85	6636.12	6981.56
GO_STRIATED_MUSCLE_CONTRACTION	0.0335378	-0.0682717	0.0196112	-0.0390938	0.00832599	-0.106196	0.02552	0.0497141	0.0157902	0.0198942	-0.0214673	0.0389161	-0.0225082	0.00624615	-0.0247984	4106.8	5636.85	4197.24	5085.32	4689.46	8954.9	3540.45	4185.38	3817.7	3971.89	4413.7	4330.67	5441.14	3906.65	5393.7
GO_REGULATION_OF_STRIATED_MUSCLE_CONTRACTION	0.0555366	-0.023742	0.0624783	-2.33895e-05	0.0329474	-0.0833434	0.0526363	0.0625635	0.0406592	0.0257351	0.0143879	0.0614241	0.0211424	0.017654	0.0389301	4124.59	5844.41	3721.33	4583.46	4096.42	8476.77	2696.85	3705.02	3705.76	3701.31	4114.96	4652.4	5421.13	3332.14	4409.99
GO_SYNCYTIUM_FORMATION	0.0790823	-0.0451059	0.0491186	0.0482309	-0.0872343	-0.00874663	0.00975877	0.0928201	0.0991945	-0.0065663	0.0112264	0.113966	0.0636429	0.0624093	-0.0268472	3801.39	5422.61	4827.35	4688.72	5447.81	6189.11	4877.01	4192.79	3862.17	3175.73	4697.62	3122.36	4321.78	3513.02	5796.22
GO_DEFENSE_RESPONSE	0.0768216	0.0697407	0.0423322	0.0593211	-0.037158	0.061974	0.0432907	0.0897264	0.109079	0.0101824	0.0341044	0.12807	0.115232	0.058601	0.0260422	4495.98	4511.55	4888.13	4769.52	5360.34	4499.69	4988.21	4556.77	4431.49	5084.58	4917.04	4183.16	4130.52	4717.63	5076.42
GO_ACUTE_PHASE_RESPONSE	0.0272284	0.0213714	0.0368939	0.0291327	0.00735718	0.10066	0.0887222	0.0528004	0.0527804	-0.0837494	-0.018771	0.12488	0.117515	0.031161	-0.0109017	5879.99	4795.47	5937.81	7184.68	4808.07	4544.91	6024.55	5495.26	5408.52	5113.49	4831.79	4136.45	3849.57	6269.92	6684.3
GO_INFLAMMATORY_RESPONSE	0.0776682	0.0248288	0.0329658	0.0370449	-0.0574322	0.059833	0.0377068	0.0737847	0.0988384	-0.0285207	-0.00589388	0.126481	0.0989347	0.0480431	-0.0164031	4425.56	5021.57	4693.17	4907.41	5340.33	4859.22	4955.59	4645.73	4522.67	5073.46	5460.42	4019.33	4084.56	4725.79	5395.92
GO_COMPLEMENT_ACTIVATION	-0.00307966	0.0260984	-0.0377836	-0.090373	-0.245172	-0.139045	-0.140128	0.242128	0.0503572	0.109505	0.0530347	0.259013	0.219596	0.0860526	-0.0852255	5361.08	3624.96	5421.87	6308.46	2215	7202.47	6444.86	2716.12	4504.14	3607.17	4229.86	2717.61	2877.73	3506.35	5841.44
GO_COMPLEMENT_ACTIVATION_ALTERNATIVE_PATHWAY	0.0294769	-0.105604	-0.0707435	0.122618	-0.265863	-0.0819564	-0.0368304	0.0990957	0.0302648	-0.211933	0.0335762	0.105147	0.0906916	0.00477865	-0.106632	3272.1	1831.01	2830.28	2434.43	0	6400.38	217.942	2131.98	1808.77	3135.7	3995.61	3461.87	4647.95	5021.57	2916.27
GO_HUMORAL_IMMUNE_RESPONSE	0.0288548	0.0185092	0.00403192	-0.00912448	-0.164181	-0.0301705	-0.0463905	0.170957	0.0981453	0.0182288	0.0357016	0.211684	0.170993	0.0629365	-0.0451769	4658.33	5165.38	5483.4	5461.16	4384.05	7814.78	6588.67	3260.98	4275.08	4988.21	4394.43	3160.9	3378.1	4814.74	5986.74
GO_CELLULAR_DEFENSE_RESPONSE	0.0932136	0.0992355	-0.0794143	-0.020168	-0.0751777	0.0584601	-0.0859214	0.00777629	0.140803	-0.0651023	-0.0771484	0.124046	0.146887	-0.0559286	-0.077082	3853.28	3804.35	6523.44	5730.25	6054.94	6006.01	6422.62	3922.96	3590.86	5770.28	5536.03	2959.27	3243.93	6109.79	6471.55
GO_RESPONSE_TO_OSMOTIC_STRESS	0.0848439	0.079245	0.108653	0.115889	0.0745171	0.0361896	0.117884	0.111051	0.122543	0.040668	0.107791	0.132973	0.122743	0.100982	0.0801778	5008.22	4458.18	4609.4	4065.29	4388.5	4622.75	4157.21	4416.67	3939.27	4790.28	4475.97	4456.7	4317.33	4387.01	4788.8
GO_HYPOTONIC_RESPONSE	0.131765	0.102658	0.177848	0.129656	0.0316347	-0.0141986	0.210282	0.159852	0.172202	0.0329936	0.139948	0.155246	0.159203	0.164169	0.219285	2768.01	694.598	1537.46	2102.33	2711.68	4979.31	2484.1	1960	2278.76	1868.08	2487.06	1665.7	1374.37	3000.78	1959.26
GO_HYPEROSMOTIC_RESPONSE	0.108425	0.0580333	0.157017	0.190122	0.102116	0.0261162	0.175476	0.158241	0.147192	0.0545327	0.184133	0.150244	0.114438	0.106269	0.151848	5393.7	5761.38	3736.15	4157.21	5045.29	5178.72	4378.86	3484.85	4299.54	5802.16	4777.68	4194.28	5108.3	4928.16	4135.71
GO_CELLULAR_RESPONSE_TO_DNA_DAMAGE_STIMULUS	-0.0235412	0.0457878	-0.00486406	0.0321069	0.0375847	-0.0288411	0.00545393	-0.0264992	-0.00558901	0.0311017	0.0310633	-0.0204831	0.0239679	0.0131412	0.0159068	4554.55	4123.11	4302.51	4155.73	4091.98	5309.19	4440.39	4708.74	4569.37	4430.01	4269.89	4551.58	4243.2	4354.4	3995.61
GO_DNA_DAMAGE_INDUCED_PROTEIN_PHOSPHORYLATION	0.0613118	0.149828	0.059736	0.0787593	0.16409	0.0705151	0.0432362	0.0589367	0.0697957	0.0919362	0.08931	0.0654681	0.114522	0.0919134	0.0947566	2492.25	710.165	4145.35	4836.24	3160.9	3017.09	3888.86	4811.04	3740.6	3555.27	4513.03	1421.81	2381.06	5215.79	2483.36
GO_RESPONSE_TO_OXIDATIVE_STRESS	0.0854645	0.0560036	0.0894606	0.0839406	0.0715267	0.0450918	0.0926756	0.0924194	0.0877202	0.0607302	0.0708084	0.102828	0.0923122	0.0820408	0.0753858	4579.75	4945.95	4158.69	4621.26	4452.25	4639.8	4190.57	4411.48	4685.02	4794.73	4812.52	4350.69	4472.26	4681.31	4705.77
GO_ER_OVERLOAD_RESPONSE	0.0728584	0.071519	0.0592516	0.0700797	0.0937084	0.0346567	0.0740711	0.0155992	0.0348033	0.0619036	0.0616371	0.081894	0.0828003	0.0441588	0.0748174	1977.05	2930.36	2952.6	3108.27	3625.7	4322.52	3310.65	3206.12	2306.18	2172.75	4335.86	2845.11	3402.57	2369.19	2613.08
GO_ER_NUCLEUS_SIGNALING_PATHWAY	0.0555803	0.0646002	0.0690521	0.110374	0.0982723	0.0631697	0.118266	0.0714548	0.0572546	0.0645135	0.0900625	0.116965	0.0928384	0.100626	0.0982477	2551.55	2980.03	3002.26	2966.68	3365.5	2701.3	3129.77	2980.03	2572.31	2920.72	3715.4	2634.58	3230.59	2972.61	3060.09
GO_RESPONSE_TO_STEROL_DEPLETION	-0.0226414	0.00230463	-0.0341795	0.00718385	0.0151526	0.0352594	0.0354443	-0.0453577	-0.0213766	-0.00782375	-0.00399436	-0.0206867	-0.00201968	0.0162074	-0.0275606	2796.18	3044.52	3141.63	2999.3	2243.17	2777.65	3138.66	4008.21	3016.35	2264.67	3980.04	2276.53	3549.34	2800.63	3931.86
GO_CELLULAR_RESPONSE_TO_NITROGEN_STARVATION	0.0803557	0.0628497	0.0127098	0.0193945	0.0684752	0.279137	0.0839129	0.089958	0.0809652	0.00973221	0.016267	0.0623401	0.0613209	0.058723	0.0845124	2621.24	3149.78	2621.98	2948.15	2787.29	1400.32	2031.9	838.41	603.418	1767.26	2249.1	2126.79	1982.98	1124.55	2863.64
GO_NUCLEUS_ORGANIZATION	0.082857	0.1384	0.0951802	0.126351	0.11389	0.0880837	0.0889652	0.0636812	0.0866949	0.109242	0.127046	0.0818284	0.116515	0.0989361	0.118972	4392.94	4014.88	4137.94	4028.22	4557.51	3944.46	4942.25	4905.18	4547.13	4330.67	4167.59	4443.35	3968.18	4321.78	4240.24
GO_NUCLEAR_ENVELOPE_ORGANIZATION	0.0646552	0.124295	0.0823276	0.130904	0.108519	0.067345	0.0889585	0.0636093	0.087216	0.123917	0.142502	0.0662958	0.100774	0.0950498	0.0967054	4094.2	4376.64	3884.41	3517.47	4207.62	4547.13	4771.75	4463.37	4117.18	3639.04	3650.16	4287.68	3538.97	3796.94	3634.59
GO_NUCLEAR_PORE_ORGANIZATION	0.0227201	0.113982	0.0428475	0.0575185	0.0859748	-0.0220127	-7.07409e-05	-0.0518347	0.00197767	0.0224618	0.0543813	0.00830745	0.0781503	0.0255621	0.0737213	3352.16	3288.41	3970.4	3269.13	4965.23	4738.39	3467.8	4173.52	4978.57	3501.9	2713.16	3608.65	3536	3636.82	3750.98
GO_NUCLEOLUS_ORGANIZATION	0.223877	0.309185	0.247788	0.275363	0.311138	0.220897	0.278561	0.244191	0.244693	0.275329	0.273399	0.244785	0.266811	0.265269	0.274952	1868.08	1006.69	1789.5	1525.6	1279.48	2083.05	1423.3	1638.27	1804.32	1283.93	1535.97	1154.95	1288.38	1043.75	1212.77
GO_MITOCHONDRION_ORGANIZATION	0.0150583	0.0377691	0.0228351	0.0592497	0.060088	0.0465197	0.057962	0.0281492	0.0257577	0.0408945	0.0436513	0.0103345	0.0335326	0.0384905	0.0350087	4523.41	4269.89	4389.98	4041.57	4167.59	3869.59	4167.59	4299.54	4432.97	4281.75	4232.82	4517.48	4234.31	4375.15	4415.18
GO_MITOCHONDRIAL_MEMBRANE_ORGANIZATION	0.005657	0.0537754	0.0274795	0.0859794	0.0881709	0.0595183	0.0930666	0.0413572	0.0372715	0.0658845	0.0713535	0.00728826	0.0400909	0.0604689	0.0501277	4739.13	4628.68	4524.9	3795.46	4255.8	4060.1	3911.1	4369.96	4498.21	4415.18	4081.6	4704.29	4704.29	4519.71	4899.25
GO_INNER_MITOCHONDRIAL_MEMBRANE_ORGANIZATION	-0.0360419	0.0204261	-0.0212928	0.0673827	0.0818469	0.0643902	0.0509531	0.00787956	-0.00460899	0.0249797	0.0345952	-0.0473055	-0.00732167	0.0161694	-0.0105922	4977.09	4398.87	4999.33	3782.11	4422.6	3083.81	4518.96	4473	4772.49	4200.21	4352.91	4788.8	5017.12	4628.68	5324.02
GO_OUTER_MITOCHONDRIAL_MEMBRANE_ORGANIZATION	0.272006	0.313459	0.276361	0.322437	0.325234	0.322983	0.341699	0.300805	0.288416	0.288923	0.326007	0.265039	0.299992	0.32329	0.318095	2635.32	1937.76	2630.87	2005.96	1613.81	1280.23	1865.11	1972.6	2294.32	1949.62	1867.33	2771.72	2394.4	1849.54	1790.98
GO_PLASMA_MEMBRANE_ORGANIZATION	0.0751371	-0.0226884	0.0663575	0.0431342	0.00558372	-0.061825	0.0705149	0.0850884	0.068396	0.00287122	0.0184248	0.0638995	0.0227533	0.0396879	0.0384873	3373.66	5981.55	3401.83	3864.4	4726.53	7960.08	4328.45	4220.22	3613.1	4701.32	4069	4063.81	4517.48	3951.87	3925.92
GO_CYTOSKELETON_ORGANIZATION	0.0597921	0.0142784	0.0700825	0.0493534	0.0438483	-0.0797886	0.0560974	0.0633831	0.0697766	0.0470969	0.0634711	0.057138	0.0325763	0.0551404	0.0695608	4623.49	5015.64	4533.05	4510.81	4539.72	7967.49	4524.15	4728.75	4621.26	4595.32	4498.95	4663.52	4914.82	4715.41	4432.97
GO_ACTIN_FILAMENT_ORGANIZATION	0.136779	0.0625227	0.122377	0.0983541	0.0777777	-0.01298	0.112458	0.133423	0.12815	0.0656515	0.0975684	0.13104	0.102029	0.109221	0.0925481	4018.59	4814.74	4169.07	4412.96	4599.03	6835.53	4104.58	4377.38	4192.79	4757.66	4607.18	4035.64	4296.57	4490.05	4623.49
GO_MICROTUBULE_BASED_PROCESS	-0.0157673	-0.00990155	0.0182062	0.00489022	0.0210953	-0.114273	-0.0102422	-0.015479	0.0100629	0.0283003	0.0418065	-0.0146171	-0.0189674	-0.00532192	0.0691517	4954.85	4920.01	4507.1	4615.33	4512.29	8089.81	4794.73	4998.59	4712.44	4654.62	4391.46	4949.66	4848.84	4852.55	4392.94
GO_MICROTUBULE_BASED_MOVEMENT	-0.00395109	-0.00656796	0.0411191	-0.000224534	0.0203073	-0.108744	0.000122441	0.00674724	0.0370765	0.0340807	0.0620537	0.00616731	-0.0150518	-0.00517655	0.104851	5355.89	5326.24	4746.54	4689.46	4864.41	8160.23	5055.67	4924.46	4536.76	4739.13	4458.92	5093.47	4868.12	4981.54	4569.37
GO_MICROTUBULE_DEPOLYMERIZATION	-0.0296415	-0.035288	0.0305021	0.00579645	-0.00105172	-0.226652	-0.0349584	-0.0271215	0.00458567	0.0617239	0.0249288	-0.0163685	-0.0345716	-0.0193692	0.0457182	4026.74	5110.52	4865.89	4480.42	4459.66	0	5396.66	5364.05	5346.26	5553.82	4785.83	4459.66	4124.59	4816.97	4379.6
GO_MICROTUBULE_NUCLEATION	-0.0112036	0.0416552	-0.00687458	0.0314078	0.0368488	-0.0233902	0.000769443	-0.00833341	-0.0069072	0.060359	0.0471584	-0.0223049	-0.00185763	0.014658	0.0229988	3451.49	3530.07	3288.41	3610.13	3168.32	5002.29	3748.01	3957.06	3552.31	2432.95	2579.72	3166.83	3469.28	3260.24	3866.62
GO_TUBULIN_COMPLEX_ASSEMBLY	-0.0729516	-0.103038	-0.104037	-0.111481	-0.139388	-0.107674	-0.0818945	-0.0619504	-0.113549	-0.0517486	-0.170404	-0.10037	-0.160532	-0.121053	-0.131894	3050.45	3036.36	2637.55	3475.96	5122.38	1768	3481.89	3361.8	1725.75	2988.92	3360.31	2371.42	2955.56	2698.33	4466.33
GO_POST_CHAPERONIN_TUBULIN_FOLDING_PATHWAY	0.0222551	0.0810492	0.0224948	0.0636287	0.0304459	-0.00221752	-0.0345014	0.0132851	0.0200376	0.0680238	-0.0396156	-0.00521416	-0.00117868	-0.0316446	0.0248921	1065.99	955.536	612.314	1394.39	2375.13	299.485	2703.52	1542.65	1725.75	2103.07	1438.86	834.704	696.822	1965.93	1343.98
GO_CYTOPLASM_ORGANIZATION	0.0816367	0.0693276	0.14799	0.120951	0.106346	-0.00919762	0.14115	0.0933636	0.0547804	0.182645	0.0484431	0.0843658	0.108082	0.135624	0.107248	5080.87	5705.04	4821.42	5189.1	5983.77	4828.83	2618.27	5963.02	6115.73	2646.44	6080.14	4704.29	5002.29	4078.63	6750.28
GO_ENDOPLASMIC_RETICULUM_ORGANIZATION	0.0664181	0.0649181	0.0556457	0.0775724	0.048006	0.00352161	0.0425333	0.00846709	0.0318301	0.0635108	0.0712252	0.0586041	0.0580105	0.0289824	0.0684272	4403.32	4524.9	4490.8	3830.3	3840.68	4510.81	4051.95	4663.52	3150.53	4207.62	4520.45	4194.28	4658.33	4386.27	3566.39
GO_GOLGI_ORGANIZATION	0.0606329	0.0838524	0.071169	0.0666799	0.0715497	0.0027276	0.0336886	0.0237681	0.0287522	0.0390554	0.0529798	0.0510497	0.079146	0.0483764	0.0667107	3407.01	3583.44	3730.22	3716.88	3838.45	3513.76	3955.58	4424.08	4097.91	3946.68	4000.05	3610.13	3487.08	3761.36	3515.24
GO_PEROXISOME_ORGANIZATION	-0.0304939	-0.00670869	-0.0359864	-0.00714622	-0.0481571	-0.0537948	-0.0291381	-0.0271482	-0.0304207	-0.0361974	0.00182626	-0.0397972	-0.0138243	-0.0523287	0.0055627	3753.94	3512.28	3964.47	4010.43	4003.02	5037.87	3796.94	4029.71	3845.86	4355.88	3605.68	3951.13	3957.06	4637.57	3294.34
GO_ENDOSOME_ORGANIZATION	0.0767717	0.0837005	0.0759526	0.0874065	0.102707	0.120571	0.0936033	0.0664314	0.0738602	0.0626451	0.0914662	0.0640456	0.0844415	0.0941969	0.0932383	4722.08	4459.66	4922.23	5025.27	4295.09	3043.78	4438.9	4210.58	4660.55	4404.8	4696.88	4876.27	4616.82	3895.53	4828.09
GO_VACUOLE_ORGANIZATION	0.0604454	0.0635315	0.0473428	0.0563205	0.0376663	0.109201	0.0365007	0.0501864	0.0616677	0.0288587	0.0483586	0.0632823	0.0789177	0.0566741	0.0447376	3899.24	4399.62	4032.67	4213.55	4424.82	3114.94	4267.66	3984.49	4048.98	4318.07	4384.05	3786.56	4016.36	3935.56	4525.64
GO_VACUOLAR_TRANSPORT	0.119278	0.125287	0.102684	0.102323	0.101969	0.106157	0.108491	0.0942162	0.112155	0.0885255	0.110633	0.103548	0.121172	0.105235	0.113787	3599.75	3269.87	3897.01	4118.66	3911.84	3826.59	3862.17	3879.96	3884.41	3909.62	4124.59	4132.75	3482.63	3703.53	3587.15
GO_VACUOLAR_ACIDIFICATION	0.121991	0.111514	0.11111	0.127305	0.105303	0.130467	0.0916684	0.122585	0.127355	0.0921147	0.096494	0.128808	0.143054	0.128972	0.069035	4409.25	5129.8	4974.12	4323.26	5165.38	5479.69	5414.46	5897.78	5028.98	5968.95	5656.12	3964.47	3485.59	5236.54	5503.41
GO_PROTEIN_CATABOLIC_PROCESS_IN_THE_VACUOLE	0.146485	0.101322	0.0990509	0.126116	0.101909	-0.0279213	0.134653	0.0800101	0.127066	0.13749	0.100155	0.164075	0.0992695	0.129566	0.081983	3242.45	3518.21	4447.8	3180.18	4234.31	8398.93	4289.16	5623.5	5540.48	4243.2	3919.99	4040.09	4072.7	5052.7	3415.91
GO_LYSOSOMAL_TRANSPORT	0.108878	0.107486	0.0854065	0.0833967	0.0744642	0.0875206	0.08597	0.0764062	0.0990849	0.0676034	0.0894466	0.0898372	0.107414	0.0844626	0.0930663	3651.64	3589.37	4453.73	4311.4	4372.19	4003.02	4289.16	4655.36	4394.43	4175	4197.24	4388.5	4022.29	4225.41	3764.32
GO_LYSOSOMAL_LUMEN_ACIDIFICATION	0.0584914	0.0857246	0.0576693	0.0530105	0.0660733	0.0817623	0.0532274	0.0754707	0.0426539	0.0335533	0.0554084	0.0555797	0.0805634	0.0911484	0.0352775	6662.8	4063.81	4812.52	2708.71	2060.81	8000.11	2416.64	4225.41	793.191	2520.42	2667.2	5627.95	3223.17	3667.95	4213.55
GO_CELL_CELL_JUNCTION_ASSEMBLY	0.068838	-0.0653398	0.0960461	0.0310275	0.0333612	-0.120564	0.0951425	0.0823265	0.0733476	0.0572733	0.0471002	0.0816863	-0.00607988	0.0662925	0.0466065	4813.26	5604.97	3846.61	4770.27	4867.38	7157.25	3980.78	4134.23	4427.78	4593.84	4501.17	3857.73	5488.59	4796.21	4728.75
GO_CELL_CYCLE	0.00344017	0.0416407	0.0221223	0.045383	0.0537617	-0.0433123	0.0209343	-0.0068999	0.0166251	0.0455763	0.044406	0.00617845	0.0306948	0.0315305	0.0409078	4590.13	4508.59	4446.32	4406.29	4379.6	5659.08	4508.59	4870.34	4671.67	4490.8	4468.56	4745.8	4459.66	4548.62	4330.67
GO_CELL_CYCLE_ARREST	0.0183838	0.0413111	0.0331567	0.0424747	0.0626688	0.000121187	0.0345421	0.0221246	0.0287716	0.0311585	0.0396942	0.030921	0.0407461	0.045097	0.0426185	4253.58	4418.15	4026.74	3997.09	3756.91	4705.77	4474.49	4619.78	4332.16	4435.94	4416.67	4508.59	4238.75	4410.73	4321.78
GO_SPINDLE_ORGANIZATION	-0.0310126	0.0269616	0.00137436	0.0466487	0.0505948	-0.0737545	-9.93351e-05	-0.0403753	0.00807452	0.0551095	0.0584109	-0.0366932	0.0164894	0.0252887	0.0556274	4985.98	5021.57	4945.95	4394.43	4323.26	6778.45	4836.24	5365.53	5091.25	4564.93	4911.85	5036.39	4855.52	5435.21	4231.34
GO_MITOTIC_SPINDLE_ORGANIZATION	-0.0430787	0.0140218	0.00810545	0.0652141	0.0585528	-0.0835535	0.00702532	-0.0540793	0.00618269	0.060774	0.0847915	-0.0430828	0.0158608	0.0404215	0.0683195	5817.72	5414.46	4895.55	4511.55	4077.15	8072.76	4867.38	5374.43	5012.67	4511.55	4591.61	5533.06	5155	4898.51	4127.56
GO_CHROMOSOME_SEGREGATION	-0.0649519	0.0260548	-0.0202599	0.0347284	0.0477099	-0.087138	-0.0183556	-0.0884037	-0.0284536	0.0410718	0.0279313	-0.069061	0.00883232	0.00980585	0.0100162	5006	4095.68	4527.12	4147.57	4090.49	6837.75	4623.49	4839.21	4818.45	4516	4365.52	4890.36	4461.88	4392.94	4454.47
GO_SISTER_CHROMATID_COHESION	-0.0375347	0.06373	-0.00114734	0.0335766	0.0713272	-0.101356	-0.0223779	-0.0683091	-0.0292278	0.0623463	0.0295946	-0.0446167	0.0389593	0.0224683	0.0235022	5666.5	4542.69	5915.57	5006.74	4584.2	6886.68	5436.69	5362.56	5193.55	4634.61	5412.97	5254.33	4628.68	5199.48	4857
GO_REGULATION_OF_SISTER_CHROMATID_COHESION	0.0408727	0.126299	0.0803602	0.0996677	0.146144	-0.0480553	0.032806	-0.00229198	0.0408346	0.102895	0.087421	0.031518	0.114841	0.0861902	0.0892729	4071.22	3258.75	4132.01	3891.82	3556.76	2704.26	3651.64	3332.88	3979.3	3994.12	3813.25	4047.5	2834.73	3788.04	3469.28
GO_MITOTIC_SISTER_CHROMATID_COHESION	0.0585205	0.143079	0.0787326	0.0955803	0.0994501	-0.0431382	0.0285307	-0.016315	0.0299624	0.100663	0.0804928	0.0430498	0.116411	0.0782694	0.0880976	4262.48	3611.61	4132.01	2521.9	4269.89	2682.02	3071.95	3340.3	3488.56	2916.27	3073.43	3703.53	3208.35	2068.23	3424.81
GO_MITOTIC_CHROMOSOME_CONDENSATION	-0.0191596	0.0857726	0.0257289	0.115392	0.102076	0.0179771	0.0409869	-0.0104709	0.0250263	0.134831	0.0854184	-0.0286651	0.0605178	0.0875263	0.0477561	4618.3	4563.44	4521.93	5371.46	5393.7	3294.34	5266.2	5792.52	6169.84	4321.04	4719.86	4421.85	3914.81	4624.97	4389.98
GO_MITOTIC_NUCLEAR_ENVELOPE_DISASSEMBLY	-0.120829	-0.00279866	-0.066628	0.0615638	-0.0355563	-0.175549	-0.0705528	-0.124007	-0.0389813	0.0164721	0.0223226	-0.104497	0.0149928	-0.0331508	-0.0616437	5014.89	4875.53	4076.41	2517.45	2186.09	4478.93	3444.08	6057.9	4097.17	2936.29	3624.96	5089.02	3730.96	2825.84	3418.13
GO_MITOTIC_METAPHASE_PLATE_CONGRESSION	-0.0111571	0.0795972	0.050101	0.112778	0.109297	0.00813692	0.0527752	-0.0131158	0.03396	0.0947079	0.106454	-0.0096304	0.0874438	0.0728589	0.0839134	5439.66	4533.79	4913.34	4922.23	5281.02	5536.03	5832.55	6391.49	6043.08	4581.23	4671.67	5473.76	4536.76	5248.4	4787.32
GO_MITOTIC_NUCLEAR_ENVELOPE_REASSEMBLY	0.141933	0.190046	0.171978	0.209346	0.211952	0.224185	0.198249	0.171314	0.1687	0.197586	0.229013	0.154509	0.188863	0.172681	0.227718	3420.36	2380.31	3191.3	2502.63	1524.85	1967.41	2077.86	2747.26	2364.75	1750.21	1945.91	3243.19	3149.04	2636.8	2091.95
GO_MITOTIC_CELL_CYCLE_CHECKPOINT	-0.0372582	0.0341613	0.00579449	0.0497298	0.0653946	-0.0462831	0.0125879	-0.0402689	-0.00334032	0.0354617	0.0461682	-0.0309015	0.031094	0.0226569	0.0324076	4223.93	3957.06	4226.89	3642.75	3684.26	5009.71	4209.1	4776.94	4314.37	4387.01	3874.03	4937.06	3407.01	4360.33	3743.57
GO_MITOTIC_G2_DNA_DAMAGE_CHECKPOINT	0.058073	0.154881	0.0846889	0.109735	0.135231	0.0320515	0.0736996	0.0100234	0.0834429	0.0908351	0.108786	0.06955	0.1258	0.104195	0.10155	4100.87	2498.18	3341.78	3641.27	1715.37	4308.44	3703.53	4068.25	3479.66	2604.93	2409.22	4459.66	3334.37	3183.14	3125.32
GO_REGULATION_OF_EXIT_FROM_MITOSIS	-0.137404	-0.0260924	-0.0797542	-0.0207604	-0.0311845	-0.0845104	-0.0781226	-0.159063	-0.0537444	-0.0160681	-0.00966435	-0.135634	-0.0708337	-0.0448932	-0.0102349	3756.91	3736.15	5042.32	4444.83	4934.09	2714.64	3254.31	2198.7	3936.3	3669.43	3931.86	3607.17	4074.18	4759.15	3826.59
GO_NUCLEAR_MIGRATION	0.126082	0.114677	0.116948	0.115382	0.158905	0.0535309	0.154801	0.160037	0.171354	0.173891	0.148312	0.121048	0.0855234	0.159751	0.158086	4652.4	4987.47	4311.4	4286.2	3881.45	3203.9	3521.18	4183.9	3943.72	3304.72	3455.94	5466.35	4698.36	3856.24	4415.18
GO_HOMOLOGOUS_CHROMOSOME_PAIRING_AT_MEIOSIS	-0.143395	-0.0707783	-0.136291	-0.0821266	-0.0504188	-0.255951	-0.142725	-0.229098	-0.120252	-0.0854489	-0.0934706	-0.1824	-0.137352	-0.0868006	-0.0559055	4988.95	2596.03	3252.82	2671.65	3902.2	0	2754.67	3470.77	3037.85	3064.53	2788.77	3608.65	2914.79	2882.17	2730.95
GO_MALE_MEIOTIC_NUCLEAR_DIVISION	-0.184257	-0.106436	-0.179364	-0.166508	-0.164445	-0.225549	-0.227806	-0.204023	-0.166125	-0.101602	-0.119254	-0.15508	-0.103572	-0.150431	-0.126155	2403.29	3282.48	2155.7	2005.96	2298.03	0	1872.52	2686.47	2223.9	1315.07	2827.32	2600.48	2458.15	2627.17	1592.31
GO_MALE_MEIOSIS_I	-0.143404	-0.0861289	-0.127167	-0.130756	-0.162128	-0.149312	-0.126255	-0.0882795	-0.109954	0.00166294	-0.0363287	-0.0756876	-0.057787	-0.140854	-0.0538375	2655.34	6203.94	2799.89	2290.62	2639.77	3869.59	4109.03	5841.44	1910.33	2557.49	2664.97	4753.22	6227.66	2756.89	2547.85
GO_FEMALE_MEIOTIC_NUCLEAR_DIVISION	-0.0784512	-0.00417815	-0.0349093	0.0626684	0.0434218	-0.198659	-0.0449117	-0.0954724	-0.0410899	0.0422825	0.0308093	-0.0893338	-0.0290451	0.0569527	-0.00122125	6388.52	4757.66	3940.75	3574.55	5036.39	0	5031.94	5246.92	5031.94	4094.94	3451.49	5673.91	4243.2	3820.66	4173.52
GO_FEMALE_MEIOSIS_I	-0.172149	-0.0574682	-0.116415	0.106761	0.0262847	-0.303436	-0.0983697	-0.130241	-0.0713578	0.0177975	0.000167825	-0.19021	-0.1304	-0.0388476	-0.0681451	4404.8	5979.33	2716.12	3675.37	1954.07	0	2756.15	1704.99	2461.12	2102.33	1131.22	2364.75	888.077	2837.7	3049.71
GO_HOMOPHILIC_CELL_ADHESION_VIA_PLASMA_MEMBRANE_ADHESION_MOLECULES	0.018097	-0.166614	0.0729607	-0.0215066	0.0236171	-0.259124	0.0510616	0.0732154	0.0585028	0.0973536	0.0157329	0.0221298	-0.0848673	0.0618608	-0.00849247	6038.63	5111.26	5039.36	6147.6	5063.82	0	4254.32	4962.26	4725.05	3426.29	5614.61	5513.05	5605.71	3937.04	5602
GO_HETEROPHILIC_CELL_CELL_ADHESION_VIA_PLASMA_MEMBRANE_CELL_ADHESION_MOLECULES	0.0534388	-0.106382	0.017385	-0.0774626	-0.138694	-0.220775	0.00193135	0.0462214	0.0265102	0.0337994	-0.0343406	0.0533863	-0.0422979	0.0192873	-0.104275	2662.75	4873.31	4947.44	4938.54	5848.86	0	5570.13	4816.97	4757.66	2974.1	6481.93	4833.28	4584.2	4005.99	5144.62
GO_NEURON_CELL_CELL_ADHESION	-0.0193145	-0.22461	-0.103487	-0.262	-0.296233	-0.28692	-0.294195	-0.133933	-0.251419	-0.0498401	-0.229786	-0.10005	-0.166197	-0.261581	-0.289488	3080.1	4767.3	4026.74	1445.54	1925.9	0	1733.16	1315.07	3425.55	3914.81	3143.85	4102.35	4793.25	3434.44	3074.17
GO_LEUKOCYTE_CELL_CELL_ADHESION	0.0662396	0.083985	0.00654984	0.0195698	-0.0746539	0.057591	0.000697898	0.0626121	0.0986814	-0.0418424	-0.0176116	0.118098	0.0951003	0.0116276	-0.0423806	4193.53	3991.16	4488.57	4824.38	4942.25	4328.45	5043.06	4506.36	3793.97	4791.02	4777.68	3882.19	3729.48	4432.97	5091.99
GO_CELL_MATRIX_ADHESION	0.129718	-0.0193676	0.128676	0.0267647	0.01645	-0.0730674	0.089683	0.134223	0.0920441	0.0464631	0.033661	0.121307	0.0438673	0.111585	0.0487802	3705.02	5531.58	3940.75	5116.45	4962.26	8320.35	4603.47	3536	4259.51	4167.59	5510.82	3844.38	4963.74	4385.53	4917.78
GO_NEGATIVE_REGULATION_OF_CELL_ADHESION	0.101317	0.024287	0.0917622	0.0431465	-0.00522308	-0.0102887	0.0622808	0.105012	0.103809	0.0373369	0.0322752	0.1246	0.0657567	0.077516	0.0218352	4172.78	5004.52	4294.35	5054.18	4911.11	6470.81	4825.86	4177.97	4148.31	4611.63	5160.19	4050.46	4346.24	4884.43	4887.39
GO_ESTABLISHMENT_OR_MAINTENANCE_OF_CELL_POLARITY	0.092638	0.0605549	0.0989022	0.112063	0.0768873	-0.0749457	0.0910986	0.088015	0.101461	0.0796468	0.110599	0.0911099	0.0834636	0.0909865	0.0800678	4622.75	4739.87	4385.53	4323.26	4789.54	9007.54	4514.52	5091.25	4959.3	4642.76	4532.31	4760.63	4371.45	4435.94	4616.08
GO_ESTABLISHMENT_OF_TISSUE_POLARITY	0.0538085	0.0288706	0.0690837	0.0825726	0.0704391	-0.0132762	0.104503	0.0584803	0.0555081	0.0748398	0.0783105	0.0497701	0.0488725	0.0862059	0.0756967	4601.99	4123.11	4507.1	4464.11	4375.15	5447.07	4195.76	4997.84	4765.08	4655.36	4631.64	4524.9	4424.08	4484.86	4649.43
GO_ENZYME_LINKED_RECEPTOR_PROTEIN_SIGNALING_PATHWAY	0.0909176	-0.00762686	0.0925572	0.0360738	0.0162718	-0.0502836	0.0779782	0.0888903	0.0664096	0.0349736	0.0438286	0.0877176	0.0386688	0.0707788	0.0403696	4355.88	5270.64	4438.9	4765.08	4812.52	7088.31	4492.28	4404.8	4541.2	4702.81	4639.06	4306.95	4588.65	4557.51	4667.22
GO_RECEPTOR_GUANYLYL_CYCLASE_SIGNALING_PATHWAY	0.343093	0.18379	0.304346	0.12507	0.211832	0.245946	0.320324	0.348206	0.248582	0.402133	0.172685	0.285092	0.0148997	0.306104	0.296677	0	0	0	0	0	0	0	0	0	0	0	0	0	0	0
GO_TRANSMEMBRANE_RECEPTOR_PROTEIN_TYROSINE_KINASE_SIGNALING_PATHWAY	0.0813371	-0.00265819	0.0822279	0.0429526	0.0151547	-0.0321993	0.0722886	0.0825589	0.0688246	0.0263143	0.0448396	0.0823901	0.0447897	0.060838	0.0344887	4495.24	5271.38	4424.82	4670.19	4720.6	6833.3	4350.69	4407.03	4446.32	4591.61	4481.16	4269.89	4604.96	4516	4598.28
GO_ACTIVATION_OF_TRANSMEMBRANE_RECEPTOR_PROTEIN_TYROSINE_KINASE_ACTIVITY	-0.0253357	-0.173607	0.0265212	-0.0312367	-0.257446	-0.184583	0.0709053	-0.0281463	-0.0282396	-0.143622	-0.0944693	-0.0152121	0.0566789	-0.0233509	-0.0811354	6770.29	3814.73	3009.68	5390.73	3789.53	2358.82	2407	6057.16	5111.26	4756.92	3888.86	4918.53	2617.53	3633.85	6547.9
GO_SIGNAL_COMPLEX_ASSEMBLY	0.0936851	0.131285	0.0585731	0.0497602	0.145414	-0.0251099	0.111181	0.0800659	0.116217	0.150809	0.108483	0.105925	0.092466	0.129486	0.089978	2169.79	4128.3	3420.36	2530.06	2347.7	5387.77	2393.66	2246.88	3372.91	3131.25	2809.53	2521.9	3088.26	2510.78	2948.89
GO_EPIDERMAL_GROWTH_FACTOR_RECEPTOR_SIGNALING_PATHWAY	0.0710353	0.0415586	0.0785026	0.0996319	0.0357179	-0.0053059	0.0757324	0.0688156	0.069507	0.0161259	0.0805173	0.0743147	0.0843173	0.0683366	0.0599753	4407.77	3977.82	4370.7	3841.42	4800.66	4719.12	4790.28	4599.03	4444.83	4950.4	3878.48	4470.04	4480.42	4499.69	4664.26
GO_NEGATIVE_REGULATION_OF_EPIDERMAL_GROWTH_FACTOR_ACTIVATED_RECEPTOR_ACTIVITY	0.0861532	0.132596	0.0859379	0.0965675	0.0551195	0.027389	0.0594931	0.0722696	0.0840495	0.0140836	0.106096	0.102774	0.118872	0.0803648	0.074035	3869.59	1558.21	4223.93	3068.98	4940.02	4329.19	4937.06	3353.64	3156.46	5316.6	4063.81	4216.51	2910.34	3573.07	5516.75
GO_REGULATION_OF_EPIDERMAL_GROWTH_FACTOR_ACTIVATED_RECEPTOR_ACTIVITY	0.0657738	0.047306	0.0912801	0.0696732	0.02272	-0.0183259	0.0818044	0.0688511	0.0588661	-0.00719867	0.0528715	0.0968092	0.0859766	0.0391216	0.0592735	4904.44	3069.72	3822.14	2844.37	5106.82	5790.29	4341.05	3788.78	3561.95	5740.63	3879.22	3922.22	3215.76	4222.44	5837.74
GO_TRANSMEMBRANE_RECEPTOR_PROTEIN_SERINE_THREONINE_KINASE_SIGNALING_PATHWAY	0.103305	-0.0143057	0.108063	0.0172913	0.0176031	-0.0789389	0.0798428	0.0893626	0.0525111	0.0477635	0.0355078	0.0886136	0.0276246	0.0792781	0.0453817	4376.64	5627.95	4278.78	4935.58	4960.78	8350	4511.55	4434.46	4812.52	4945.95	4836.24	4553.06	4787.32	4619.78	4754.7
GO_TRANSFORMING_GROWTH_FACTOR_BETA_RECEPTOR_SIGNALING_PATHWAY	0.133306	-0.00901843	0.119907	0.0248577	0.0190217	-0.0564408	0.0752248	0.11514	0.0738637	0.0484298	0.0467206	0.110699	0.0466478	0.0940217	0.0502932	3855.5	5394.44	4252.1	5033.43	4909.63	7209.88	4742.84	4384.79	4697.62	4659.07	4632.38	4307.69	4365.52	4565.67	5028.98
GO_COMMON_PARTNER_SMAD_PROTEIN_PHOSPHORYLATION	0.1877	0.136216	0.191057	0.177563	0.0834532	0.112372	0.139879	0.223159	0.161152	0.0507246	0.126132	0.176244	0.115156	0.11806	0.119246	2088.98	2491.51	2282.46	2527.09	4229.12	5117.94	3722.81	1612.33	1478.89	5755.45	4951.14	1668.67	2394.4	3613.1	5215.79
GO_SMAD_PROTEIN_COMPLEX_ASSEMBLY	0.164488	0.118783	0.162729	0.104516	0.137227	0.0116477	0.127739	0.139513	0.117897	0.122348	0.139653	0.129851	0.143258	0.151681	0.126852	3749.5	2908.12	3057.86	2401.81	3197.23	6498.98	2805.82	3130.51	3978.56	4205.39	3094.19	4106.06	3002.26	2003.73	2831.77
GO_TRANSMEMBRANE_RECEPTOR_PROTEIN_TYROSINE_PHOSPHATASE_SIGNALING_PATHWAY	0.127997	-0.110707	0.126625	-0.00338342	-0.0354593	-0.399949	0.0671622	0.12528	0.0158248	0.112838	0.22264	0.113318	-0.00259751	0.18706	0.113837	3378.1	2929.62	2607.89	6558.28	3025.25	0	4494.5	2739.84	5957.83	4095.68	1770.22	2014.11	4815.48	4094.94	3551.57
GO_G_PROTEIN_COUPLED_RECEPTOR_SIGNALING_PATHWAY	0.0569504	-0.0333783	0.0135385	-0.0186817	-0.0517287	-0.0794821	0.00780048	0.0564254	0.0562027	-0.00600323	-0.0333441	0.0670427	0.00695486	0.00728257	-0.0396598	4800.66	5635.36	4977.09	5031.94	5326.98	8590.18	4904.44	4576.79	4717.63	5177.24	5005.26	4585.68	4836.24	4925.2	5217.27
GO_G_PROTEIN_COUPLED_RECEPTOR_SIGNALING_PATHWAY_COUPLED_TO_CYCLIC_NUCLEOTIDE_SECOND_MESSENGER	0.00835363	-0.104545	-0.0606775	-0.0858987	-0.126256	-0.124356	-0.0946574	-0.00672163	0.0181022	-0.0940176	-0.105328	0.0206389	-0.0567334	-0.0808052	-0.130733	4577.53	6633.89	4688.72	5485.62	4515.26	7580.53	4617.56	4819.93	4452.25	5038.62	5522.69	4203.17	5129.8	4485.61	4547.88
GO_ADENYLATE_CYCLASE_ACTIVATING_G_PROTEIN_COUPLED_RECEPTOR_SIGNALING_PATHWAY	0.0287518	-0.0854562	-0.00484602	-0.0612548	-0.0997107	-0.13357	-0.06798	0.0129488	0.0413852	-0.0569052	-0.0714247	0.0386719	-0.0240708	-0.0446617	-0.0938381	4206.14	6622.77	3973.37	5126.83	4097.91	7541.99	5146.1	4642.02	4059.36	5180.2	5155	3964.47	5195.03	4865.89	5359.6
GO_ACTIVATION_OF_ADENYLATE_CYCLASE_ACTIVITY	-0.0477422	-0.112427	0.00277778	-0.0539111	-0.149227	-0.113796	-0.0660222	0.00299111	-0.0344622	-0.0369556	-0.104907	-0.0492222	-0.0834978	-0.121658	-0.103751	5091.99	5964.5	3020.8	4739.13	4864.41	7034.2	4703.55	6124.62	5975.62	4874.79	5587.18	6009.72	4575.3	3308.42	5110.52
GO_ADENYLATE_CYCLASE_ACTIVATING_DOPAMINE_RECEPTOR_SIGNALING_PATHWAY	0.0127078	0.0342072	-0.0646579	-0.114543	-0.0288123	0.0512175	0.0145194	0.0778986	0.091006	-0.0256154	-0.12504	0.0172101	-0.0252558	-0.0453431	-0.0540015	4473	3585.67	6089.04	2502.63	3136.44	4680.57	5277.31	4817.71	4043.79	6977.86	2497.44	4104.58	5625.73	4107.54	3419.62
GO_ADENYLATE_CYCLASE_INHIBITING_G_PROTEIN_COUPLED_RECEPTOR_SIGNALING_PATHWAY	-0.0593477	-0.188968	-0.13053	-0.162768	-0.154111	-0.208836	-0.152566	-0.0460663	-0.0389361	-0.12579	-0.18242	-0.0518881	-0.131803	-0.116181	-0.215706	4391.46	4381.08	4140.9	5025.27	4046.02	0	3074.17	3800.65	4335.12	3927.41	4143.13	4781.39	5567.9	3309.16	3660.54
GO_NEGATIVE_REGULATION_OF_ADENYLATE_CYCLASE_ACTIVITY	0.0781974	-0.18731	-0.0696643	-0.176499	-0.154297	-0.247442	-0.104636	0.00655476	-0.0333633	-0.146643	-0.195554	0.0128197	-0.233603	-0.0821643	-0.10034	2845.11	3350.68	3478.92	5083.84	4372.93	0	3364.02	1497.43	1907.36	3962.25	5002.29	2344.73	806.534	2312.11	3382.55
GO_ADENYLATE_CYCLASE_INHIBITING_DOPAMINE_RECEPTOR_SIGNALING_PATHWAY	0.0369823	-0.0236916	0.00627247	-0.00121188	0.0397789	-0.0516846	0.158916	0.238074	0.219963	0.235917	-0.0707018	0.0862032	-0.0413504	-0.0207884	-0.00914902	6897.06	1601.21	2137.91	4062.32	1399.57	6865.92	4127.56	1006.69	1449.98	765.022	3580.48	5448.56	2535.25	3971.89	2719.09
GO_ADENYLATE_CYCLASE_INHIBITING_G_PROTEIN_COUPLED_GLUTAMATE_RECEPTOR_SIGNALING_PATHWAY	-0.3236	-0.5	-0.450947	-0.5	0.106216	-0.5	-0.5	-0.5	-0.422985	0.346209	-0.5	-0.446393	-0.15447	-0.00123832	-0.5	0	0	0	0	0	0	0	0	0	0	0	0	0	0	0
GO_ADENYLATE_CYCLASE_INHIBITING_G_PROTEIN_COUPLED_ACETYLCHOLINE_RECEPTOR_SIGNALING_PATHWAY	0.084565	0.155429	-0.187385	-0.5	-0.5	-0.5	-0.5	-0.0290405	0.148558	-0.317608	-0.5	-0.392946	0.055165	-0.293401	-0.5	0	0	0	0	0	0	0	0	0	0	0	0	0	0	0
GO_ADENYLATE_CYCLASE_INHIBITING_SEROTONIN_RECEPTOR_SIGNALING_PATHWAY
GO_PHOSPHOLIPASE_C_ACTIVATING_G_PROTEIN_COUPLED_RECEPTOR_SIGNALING_PATHWAY	0.0563094	-0.0714935	-0.0794191	-0.10686	-0.201358	-0.131873	-0.112592	-0.0184919	0.053975	-0.164065	-0.142202	0.0571691	0.00201712	-0.0815218	-0.112221	5239.51	4683.53	4616.82	3430.74	3192.04	6880.75	4539.72	4216.51	3994.12	3005.23	3166.83	4035.64	4210.58	3495.97	4419.63
GO_ACTIVATION_OF_PHOSPHOLIPASE_C_ACTIVITY	-0.00256889	-0.0739333	-0.0864222	-0.0999156	-0.166769	-0.0866756	-0.116049	-0.0356533	0.000911111	-0.147747	-0.132773	0.0367333	-0.00184	-0.0941689	-0.160422	4808.07	6405.57	5493.77	4665.74	2972.61	7242.5	4005.99	4747.29	4058.62	3738.38	3208.35	3232.81	4592.35	4398.13	3106.05
GO_PROTEIN_KINASE_C_ACTIVATING_G_PROTEIN_COUPLED_RECEPTOR_SIGNALING_PATHWAY	-0.0340905	0.0267323	-0.07495	-0.115362	-0.059519	-0.0771308	-0.0814551	-0.0649524	-0.0487696	-0.0620038	-0.10169	-0.0457197	-0.0919273	-0.0541763	-0.0933616	4876.27	4284.71	5454.49	4192.79	4203.17	7444.13	3189.07	3212.79	3779.15	5165.38	4384.05	4680.57	6161.69	4238.75	3851.79
GO_SEROTONIN_RECEPTOR_SIGNALING_PATHWAY	0.084565	0.155429	-0.187385	-0.5	-0.5	-0.5	-0.5	-0.0290405	0.148558	-0.317608	-0.5	-0.392946	0.055165	-0.293401	-0.5	0	0	0	0	0	0	0	0	0	0	0	0	0	0	0
GO_DOPAMINE_RECEPTOR_SIGNALING_PATHWAY	-0.0258258	-0.0821695	-0.0774188	-0.0737303	-0.0854578	-0.062754	-0.0550999	-0.0158871	-0.0214845	-0.0712764	-0.0853746	-0.0244495	-0.0713657	-0.086246	-0.0630773	3233.55	4954.11	4389.24	4457.44	3909.62	6387.78	4557.51	3903.69	3576.03	5550.11	4412.22	3094.93	4308.44	4573.82	3664.25
GO_G_PROTEIN_COUPLED_ACETYLCHOLINE_RECEPTOR_SIGNALING_PATHWAY	0.0933259	0.100246	0.0447858	0.0839057	0.0269849	-0.0271157	0.0385639	0.0955719	0.126478	0.0979488	0.0375244	0.059643	0.0993952	0.0476424	0.0290128	4140.9	2594.55	4772.49	3091.22	3783.6	6649.46	2727.98	3568.62	2364.75	2535.25	3770.25	4109.77	3484.11	3119.39	3088.26
GO_GAMMA_AMINOBUTYRIC_ACID_SIGNALING_PATHWAY	-0.0493905	-0.0828137	-0.0798761	-0.188729	-0.235152	-0.245903	-0.0558753	-0.0683553	-0.0773281	-0.138159	-0.167456	-0.0941847	-0.173751	-0.116147	-0.159313	1702.77	5539.73	2213.52	3005.97	3417.39	0	3062.31	2421.83	3246.15	3713.17	2725.76	2966.68	3983.75	2088.98	3177.21
GO_GLUTAMATE_RECEPTOR_SIGNALING_PATHWAY	0.0417004	-0.0542467	0.02484	0.00975402	0.0106395	-0.136094	0.0481426	0.0336685	0.0222899	0.0756111	0.0172247	0.0256592	-0.0584265	0.0325268	0.00811557	5183.91	5117.19	4473.75	4169.07	4232.82	7188.39	3673.88	4744.32	4382.57	4693.91	4119.4	5116.45	6792.53	4036.38	4361.81
GO_G_PROTEIN_COUPLED_GLUTAMATE_RECEPTOR_SIGNALING_PATHWAY	-0.141621	-0.228125	-0.125799	-0.206509	0.0110876	-0.105082	-0.0486855	-0.141202	-0.0684633	0.0655266	-0.0295869	-0.186331	-0.090199	0.105442	-0.155186	1580.45	2572.31	2545.62	3888.86	2553.04	6516.03	4190.57	2427.02	1608.62	393.63	2222.42	2666.46	566.353	528.547	1645.69
GO_TACHYKININ_RECEPTOR_SIGNALING_PATHWAY	0.212848	0.240972	0.0795781	-0.050016	-0.0817354	0.29682	0.000479386	0.243169	0.237216	0.186322	-0.0782998	0.177333	0.0980345	-0.0299616	-0.0239294	2687.21	1007.43	957.018	5062.34	3600.49	1111.21	1671.63	1544.87	429.213	1674.6	3547.12	1487.05	1606.4	2432.21	376.58
GO_NEUROPEPTIDE_SIGNALING_PATHWAY	-0.15631	-0.222554	-0.151298	-0.0519747	-0.104112	-0.239884	-0.0903151	-0.0721331	-0.114219	0.0155117	-0.108648	-0.183164	-0.183926	-0.128199	-0.206438	3144.59	4569.37	2032.64	4146.83	3567.14	0	4017.85	2529.32	1810.25	1789.5	5982.29	3424.81	2578.24	1316.55	2579.72
GO_NOTCH_SIGNALING_PATHWAY	0.0553208	-0.0100155	0.0744319	0.0449924	0.0529322	-0.0770128	0.0617119	0.0780316	0.056314	0.0542451	0.0451417	0.0594895	0.0188138	0.0501868	0.0187138	4771.01	5367.01	4615.33	5037.87	5140.17	7884.47	4940.02	4923.71	5163.9	5226.16	5473.76	4916.3	5547.89	5341.81	5541.96
GO_NOTCH_RECEPTOR_PROCESSING	0.0565326	0.0612936	0.0596593	0.0538235	0.101878	0.104365	0.0513985	0.0552447	0.0856583	0.0847878	0.0708157	0.0697764	0.0808262	0.0629813	0.107296	5281.02	5494.52	3960.02	4959.3	5168.34	3326.95	5605.71	4477.45	4392.94	5653.15	6080.14	5451.52	4137.94	4765.08	3315.09
GO_POSITIVE_REGULATION_OF_TRANSCRIPTION_OF_NOTCH_RECEPTOR_TARGET	0.188336	0.0738129	0.191516	0.107528	0.102992	-0.0573907	0.129319	0.175569	0.161731	0.143803	0.115094	0.167297	0.137168	0.145327	0.0880847	1825.08	5132.76	1835.46	3275.06	3392.19	6951.91	2604.93	2087.5	2127.53	2200.18	3300.27	3128.29	3063.05	2475.94	2859.94
GO_WNT_SIGNALING_PATHWAY_CALCIUM_MODULATING_PATHWAY	-0.00929159	0.00439889	-0.0276292	-0.0888026	-0.0691811	-0.119627	-0.110156	-0.0658392	-0.0610453	-0.0488042	-0.0836483	-0.0406123	-0.0379591	-0.0973414	-0.0813101	2732.43	2730.95	3264.69	2734.66	4686.5	5228.39	3651.64	2917.76	3670.92	4773.97	3811.02	3311.39	2205.37	3556.76	4421.85
GO_SMOOTHENED_SIGNALING_PATHWAY	-0.000751323	-0.0636866	0.00615155	-0.0269779	-0.00138724	-0.180931	0.00927845	-0.000247085	-0.0122729	0.0141737	-0.00112466	-0.00731881	-0.0495927	-0.0189992	0.0501373	4450.02	5285.47	4614.59	4723.56	4114.22	3264.69	4252.1	4444.09	4415.18	3806.58	4799.18	4372.93	4814	5279.54	3978.56
GO_INTEGRIN_MEDIATED_SIGNALING_PATHWAY	0.184678	0.0638318	0.152662	0.0739847	0.0651616	0.0219155	0.136288	0.191795	0.159303	0.0640388	0.0870106	0.179472	0.121341	0.135892	0.0914855	3415.91	4364.77	3326.95	4613.85	4846.62	7267.71	4132.01	3531.55	3595.3	4428.53	4779.9	3224.66	3452.98	4410.73	3946.68
GO_I_KAPPAB_KINASE_NF_KAPPAB_SIGNALING	0.0744358	0.0958506	0.0441073	0.0724132	0.00519258	0.0828083	0.0593072	0.0586534	0.0820727	0.00673212	0.045419	0.0954899	0.0991235	0.0605822	0.0301799	4435.94	4083.08	5055.67	4419.63	5083.84	4524.9	4834.76	5113.49	4928.16	5553.82	4983.02	4815.48	4142.38	4944.47	4951.88
GO_ACTIVATION_OF_NF_KAPPAB_INDUCING_KINASE_ACTIVITY	0.0556451	0.0850356	0.0522861	0.123629	0.0876005	0.131604	0.0642423	0.062003	0.0753302	-0.0106309	0.0945412	0.0747989	0.108297	0.0613004	0.0826307	5212.82	3661.28	6059.39	3263.2	5208.37	3690.19	4820.67	5252.11	4946.69	6255.83	4069	5538.25	4712.44	4507.1	5392.22
GO_I_KAPPAB_PHOSPHORYLATION	0.0257226	0.0289553	-0.0178409	0.0555179	-0.0674793	0.0253039	-0.0373782	0.00182809	0.0370629	-0.0558144	-0.0293976	0.061061	0.0867201	-0.00370088	-0.0720248	3736.15	3258.75	3300.27	3911.1	4400.36	4437.42	4717.63	4572.34	3779.15	5077.9	2971.13	3301.75	2477.42	3756.91	3447.05
GO_CYTOPLASMIC_SEQUESTERING_OF_NF_KAPPAB	0.0871176	0.151278	0.0311212	0.143411	0.00127317	0.179288	0.0945853	0.0900065	0.106392	0.0862841	0.141961	0.116406	0.126146	0.139506	0.0701269	1524.11	1200.91	2772.46	1657.55	1967.41	1570.07	4100.87	3991.16	3134.22	3384.78	2879.21	2776.91	833.221	3816.21	3137.18
GO_JNK_CASCADE	0.0448742	0.0298214	0.0205871	0.0244063	-0.011221	-0.0242273	0.0354107	0.042044	0.046781	-0.00606448	0.0302951	0.0596771	0.0503793	0.023819	0.0123178	4378.12	4899.99	4676.12	4725.05	5619.05	5500.45	4709.48	4304.73	4555.29	5470.79	4937.06	4470.78	4590.87	4975.61	4230.6
GO_ACTIVATION_OF_JNKK_ACTIVITY	0.12482	0.169544	0.105516	0.16262	0.059952	0.108213	0.134313	0.119075	0.147542	0.113219	0.172022	0.168885	0.136651	0.144404	0.0611611	2875.5	3921.48	3755.43	4057.88	5264.71	1418.11	3624.22	4665.74	4071.96	5721.35	4175.74	2888.85	3944.46	3599.01	1490.01
GO_ACTIVATION_OF_JUN_KINASE_ACTIVITY	0.0645579	0.0927658	0.0494421	0.0764367	-0.0213874	-0.0115442	0.0492348	0.0709119	0.0793957	0.0244595	0.0941205	0.087234	0.117463	0.0641833	0.0262548	3044.52	3679.81	3900.72	3691.67	6145.38	5389.25	3905.17	3154.97	3918.51	4739.87	3448.53	3507.09	3029.69	4750.99	3899.24
GO_TYROSINE_PHOSPHORYLATION_OF_STAT_PROTEIN	-0.0138133	0.027793	-0.0185904	0.0269161	-0.0967035	-0.0183925	0.0209175	0.0203084	0.0211887	-0.0995987	-0.0111297	0.0825089	0.0159937	-0.0278152	-0.0275354	6216.54	4326.23	3865.14	4195.76	3457.42	6011.94	4480.42	4957.81	5641.29	4148.31	3361.05	4570.86	5117.94	4575.3	3970.4
GO_NITRIC_OXIDE_MEDIATED_SIGNAL_TRANSDUCTION	0.157336	-0.0479609	0.173137	0.142509	0.0614704	-0.0857743	0.0854638	0.164352	0.093609	0.0818782	0.126566	0.171565	0.0485914	0.114737	0.0403897	4441.87	5321.05	2905.9	3971.89	5184.65	0	6413.73	4676.12	6883.71	5117.94	4238.75	4830.31	6855.54	5094.21	7235.09
GO_SMALL_GTPASE_MEDIATED_SIGNAL_TRANSDUCTION	0.0873031	0.0418482	0.0748742	0.0615848	0.0347675	-0.033915	0.0416613	0.0645263	0.0777108	0.027023	0.0510176	0.0778941	0.0639623	0.0621346	0.0432252	4386.27	4405.55	4357.36	4082.34	4346.98	5830.32	4286.94	4375.89	4315.11	4450.02	4388.5	4406.29	4465.59	4425.56	4065.29
GO_RAS_PROTEIN_SIGNAL_TRANSDUCTION	0.0985566	0.0554022	0.0916461	0.0746628	0.0438396	-0.0107063	0.0559576	0.0801716	0.0870645	0.036057	0.0610467	0.0915611	0.0764344	0.0740364	0.0559649	4416.67	4564.93	4280.27	4172.04	4461.14	5568.65	4275.82	4355.88	4452.25	4615.33	4381.08	4406.29	4487.83	4564.93	4234.31
GO_RHO_PROTEIN_SIGNAL_TRANSDUCTION	0.148899	0.0409145	0.152507	0.0921672	0.0548401	-0.0504492	0.107379	0.138739	0.131288	0.0603151	0.0828169	0.139667	0.0805572	0.115067	0.09304	3515.24	4802.14	3715.4	4567.89	5006.74	8782.92	4258.03	3868.1	4094.94	4858.48	4271.37	3493.01	4604.96	4176.48	4677.6
GO_CELL_CELL_SIGNALING	0.0369951	-0.0323497	0.0271573	0.00832311	-0.00138618	-0.0678096	0.0391853	0.0421964	0.0311737	0.0184894	0.0101566	0.0393001	0.0055178	0.0241596	-0.000758386	4582.72	5364.05	4712.44	5123.87	5066.04	7554.59	4536.01	4762.85	4792.5	5067.53	5043.06	4603.47	4842.91	4878.5	4988.95
GO_NEUROTRANSMITTER_SECRETION	-0.0492232	-0.0814868	-0.0590751	-0.0304651	0.00145528	-0.0954261	-0.0504247	-0.0329715	-0.0499401	0.0102658	-0.0346797	-0.0549113	-0.070086	-0.0501324	-0.0702733	4779.9	4639.06	5000.81	4496.73	5252.85	8280.32	4940.02	4834.76	4324.74	5246.92	4822.9	4557.51	4911.85	4848.1	4739.87
GO_NEURON_NEURON_SYNAPTIC_TRANSMISSION	0.239317	0.246244	0.262788	0.198876	0.235174	0.110454	0.214128	0.195879	0.195079	0.189645	0.183797	0.223892	0.250586	0.158102	0.230712	1839.17	1985.94	2237.24	2217.97	2653.11	2837.7	2363.26	2738.36	2877.73	3206.12	2915.53	2691.66	2392.92	2745.78	2220.93
GO_SYNAPTIC_TRANSMISSION_CHOLINERGIC	-0.0140832	-0.07102	-0.0891047	-0.0414413	-0.0820343	0.0337934	0.00457893	0.0488937	0.0327631	0.0323545	-0.0288104	-0.0117205	-0.122245	-0.0651309	-0.0389275	6172.06	4840.69	3716.88	4818.45	4916.3	4379.6	4711.7	5014.15	5100.14	3269.13	4354.4	6929.67	4400.36	5444.11	3743.57
GO_ENSHEATHMENT_OF_NEURONS	0.0704117	-0.00495847	0.042073	0.0432763	-0.00156086	-0.0614357	0.0737328	0.0766432	0.0486346	0.0261088	0.0378103	0.0632768	0.0247732	0.0214195	0.0239974	4011.92	4404.8	4762.11	4422.6	4432.97	7258.81	4197.24	4487.83	4793.25	4252.1	4400.36	4763.59	5097.18	4710.22	4722.08
GO_NEUROMUSCULAR_SYNAPTIC_TRANSMISSION	0.0524224	-0.0262472	0.00426127	0.00127918	-0.0258634	0.0536617	0.0283818	0.104029	0.0444835	-0.0103774	0.00834666	0.0724097	0.0193636	-0.000615606	-0.0646146	2513.75	3894.05	2839.18	3057.12	3687.97	3282.48	3810.28	3951.87	1211.28	2929.62	4517.48	1643.46	3263.94	2613.82	3594.56
GO_GAMETE_GENERATION	-0.00360155	-0.0279788	0.0182017	0.000109508	0.00975905	-0.0812647	0.000882385	-0.0119834	-0.00150526	0.00488923	0.0287219	-0.00443855	-0.0109753	0.0139392	0.0346518	4965.23	5181.69	4363.29	4373.67	4218	6858.51	4376.64	4579.75	4496.73	4275.82	4415.18	4656.85	4567.89	4570.86	4398.87
GO_GERM_CELL_DEVELOPMENT	0.00960074	-0.022937	0.0350464	-0.00645874	0.0282846	-0.0704586	0.00726503	0.00662988	0.0156063	0.015631	0.0379727	0.00943984	-0.0202012	0.0123058	0.0714716	4248.39	5286.95	3873.29	4146.09	3980.78	6807.36	4467.07	3827.33	4894.06	4239.49	4171.3	4232.08	4644.24	4564.93	4231.34
GO_SPERM_AXONEME_ASSEMBLY	-0.0588687	-0.0797692	0.0359341	-0.179235	-0.147347	-0.286056	-0.0772733	-0.0347528	0.0649355	-0.127237	0.00433022	0.00670184	-0.106648	-0.147125	0.252321	4367.74	4037.12	4397.39	3749.5	4155.73	0	4779.9	3515.24	3043.78	2677.58	2661.27	4379.6	5920.02	4401.84	2656.82
GO_SPERMATID_NUCLEUS_DIFFERENTIATION	0.0843632	0.0960693	0.071636	0.0960754	0.0354781	0.0522099	0.0586934	0.00573002	0.0235383	0.0830406	0.0726509	0.0597392	0.0650294	0.0713899	0.0837603	3323.99	2121.6	3952.61	3822.14	3931.86	4676.12	3875.52	5334.39	4091.98	3841.42	2530.8	3890.34	2693.88	4459.66	3097.15
GO_FEMALE_GAMETE_GENERATION	0.00324597	-0.0333997	0.0308255	0.0130115	0.043849	-0.0822057	0.0225756	-0.00758333	0.000956724	0.0252845	0.0389302	0.0160096	-0.0129437	0.0601598	0.022227	4931.13	5525.65	4389.98	4209.1	3872.55	7880.02	4725.05	4891.1	4957.81	4360.33	4925.2	4659.81	4836.24	4115.7	4837.72
GO_INSEMINATION	-0.138125	-0.431736	-0.0582548	-0.50012	-0.3037	-0.323877	-0.163936	-0.161479	-0.201374	-0.100707	-0.36587	-0.131852	-0.275032	-0.1607	-0.193363	2070.45	1237.97	6818.48	0	1919.97	0	3670.92	3023.76	1227.59	4034.15	1213.51	3361.05	1619.74	4476.71	3405.53
GO_SINGLE_FERTILIZATION	1.47161e-05	-0.0239538	0.0586544	0.051794	0.0819313	-0.0386004	0.0787098	0.0393817	0.0428667	0.0553741	0.043854	0.0105274	0.00131107	0.059128	0.0824049	5296.59	4321.04	4220.96	3566.39	3619.03	5325.5	3737.63	4028.22	3829.56	3965.21	4029.71	4526.38	4523.41	4332.16	3669.43
GO_BINDING_OF_SPERM_TO_ZONA_PELLUCIDA	-0.0229945	0.0262204	0.0575515	0.111379	0.160833	0.119009	0.0907969	0.0322189	0.0460769	0.122496	0.127844	0.0104162	0.058186	0.12586	0.153219	3205.38	4170.55	2978.54	3249.86	3713.91	3841.42	3699.09	2775.43	3350.68	3687.23	2452.22	3872.55	3166.83	4194.28	2667.2
GO_ACROSOME_REACTION	-0.037689	-0.0908505	0.0448028	0.0368541	0.055981	-0.178326	0.0994641	0.0621751	0.00699888	0.0441779	-0.00610902	-0.0136328	-0.160734	0.037264	0.0486072	6094.97	6762.88	4961.52	3478.92	5460.42	0	4736.91	3886.64	3674.62	4033.41	4779.9	4175.74	5175.02	3590.86	5304
GO_PENETRATION_OF_ZONA_PELLUCIDA	0.0908038	0.105665	0.166667	0.178372	0.0036753	0.292386	0.122323	0.0969958	0.140221	0.0916826	0.138702	0.17945	0.169783	0.20282	0.10151	407.715	879.182	909.575	751.678	451.452	544.114	356.565	240.923	418.834	2051.92	1249.09	17.0499	156.414	1396.61	942.934
GO_FUSION_OF_SPERM_TO_EGG_PLASMA_MEMBRANE_INVOLVED_IN_SINGLE_FERTILIZATION	-0.112755	-0.347503	-0.0859826	-0.293495	-0.232838	-0.240382	0.0169823	-0.0427156	-0.110773	-0.0438664	-0.20557	-0.0966595	-0.115456	-0.154503	-0.0821785	2065.26	2176.46	1031.89	0	4481.9	0	3174.25	3289.89	572.284	6763.62	1463.33	5851.82	7596.84	1977.79	5900.75
GO_EGG_ACTIVATION	0.173564	0.0502117	0.200647	0.263841	0.31617	-0.5	0.160462	0.163258	0.20608	0.332787	0.31601	0.162619	-0.200487	0.179556	0.248422	0	0	0	0	0	0	0	0	0	0	0	0	0	0	0
GO_REGULATION_OF_MITOTIC_CELL_CYCLE	0.0154956	0.0587242	0.0397125	0.0711652	0.0715063	-0.0173105	0.0445232	0.0137424	0.0377826	0.0629615	0.0668448	0.0239681	0.0544098	0.0499856	0.0611553	4604.96	4233.56	4423.34	4055.65	4100.87	4654.62	4338.83	4800.66	4538.98	4516.74	4169.07	4568.63	4009.69	4364.03	4180.19
GO_BLASTODERM_SEGMENTATION	0.000483366	-0.225085	-0.00446659	-0.0430559	-0.00484456	-0.28061	-0.0538062	-0.0518655	-0.0633718	-0.17637	-0.10143	-0.0697973	-0.101867	-0.103248	-0.0460215	2999.3	4136.45	3438.15	1782.09	1982.24	0	1226.11	2169.04	2114.19	4483.38	2232.8	1740.57	2376.61	3623.47	1564.14
GO_TRIPARTITE_REGIONAL_SUBDIVISION	0.00294027	-0.177678	0.0128059	-0.0298651	0.00612604	-0.277944	0.00612604	-0.0331537	-0.111485	-0.145546	-0.111667	-0.0685511	-0.0916736	-0.10026	-0.0344782	3681.3	4209.1	3528.59	481.845	1765.78	0	720.544	1719.82	1134.19	2329.16	1773.19	240.181	2001.51	3544.9	2103.81
GO_ZYGOTIC_DETERMINATION_OF_ANTERIOR_POSTERIOR_AXIS_EMBRYO	-0.233062	-0.313479	-0.194831	-0.0514541	-0.113655	-0.0988734	-0.0733461	-0.241451	-0.104107	-0.440556	-0.28911	-0.278444	-0.205377	-0.133389	-0.00659156	3170.54	3461.87	1467.77	2051.18	2456.67	7444.13	1163.1	2119.38	4675.38	1103.8	3914.06	4111.99	5467.83	5110.52	563.388
GO_THORAX_AND_ANTERIOR_ABDOMEN_DETERMINATION	-0.0621954	-0.126907	-0.115723	0.0590797	0.0187345	0.302269	-0.136015	-0.127227	0.147839	-0.381042	-0.0781737	-0.0568427	0.0892786	0.142007	0.0237677	0	0	0	0	0	0	0	0	0	0	0	0	0	0	0
GO_GASTRULATION	0.0516459	-0.0791566	0.0849056	0.00461744	0.0124745	-0.130349	0.0711894	0.077489	0.027745	0.0248198	0.0220892	0.0629813	-0.0305294	0.0420225	0.0195463	4904.44	5487.1	5002.29	4401.84	5031.94	7289.94	4670.19	4530.83	4702.81	5258.78	4889.61	4811.04	5552.34	5441.14	5149.07
GO_SEGMENT_SPECIFICATION	0.00936659	-0.0917073	-0.0546762	-0.11521	-0.12316	-0.266231	-0.0620842	0.0402599	-0.0574919	-0.126331	-0.0132127	-0.0172987	-0.0910855	-0.095438	-0.0800535	5835.51	2757.64	2782.84	5482.65	6366.28	0	5083.84	4553.06	5525.65	3882.93	5005.26	5212.82	2103.81	3321.02	2299.51
GO_COMPARTMENT_PATTERN_SPECIFICATION	0.0889999	0.122293	0.0979225	0.0610867	0.158863	0.113584	0.0855374	0.103676	0.102157	0.207151	-0.0364762	0.0643361	0.0504594	0.0379944	0.000998801	7009.73	4188.35	5031.94	5986.74	1484.08	2472.98	5430.76	6649.46	4232.82	781.33	6080.14	7583.5	7402.62	6186.89	5825.14
GO_PATTERN_SPECIFICATION_PROCESS	0.0213779	-0.0909821	0.0253815	-0.0397853	-0.00140455	-0.188769	0.00928307	0.0321795	-0.00129052	-0.0113215	-0.0213946	0.00389226	-0.0722622	-0.0125082	0.00687751	4355.88	5875.54	4332.16	5051.22	4930.39	0	4207.62	4357.36	4719.12	4913.34	5361.82	4665	5798.45	4744.32	5181.69
GO_ECTODERM_DEVELOPMENT	0.161982	0.0505838	0.103955	0.113558	0.139618	-0.109125	0.16489	0.133443	0.108742	0.098717	0.0517606	0.125411	0.0922848	0.130073	0.13242	2462.6	4424.08	2816.94	2871.8	2564.16	4301.02	2619.75	2897.74	3410.72	4359.59	3418.13	2796.18	2533.02	3290.63	1969.63
GO_NEUROBLAST_PROLIFERATION	0.0717169	-0.0106718	0.068712	0.0456604	0.0572643	-0.0588141	0.0507781	0.069566	0.0619707	0.0155638	0.122632	0.0625232	0.026767	0.0440979	0.0466093	4672.41	6535.3	3726.52	4851.07	3824.37	7234.35	4420.37	4193.53	5583.47	4959.3	3696.12	4870.34	5701.34	5368.49	3837.71
GO_NEGATIVE_REGULATION_OF_NEUROBLAST_PROLIFERATION	0.108498	0.0496644	0.171088	0.050903	0.0710205	-0.00569362	0.0672047	0.122023	0.0224349	0.0314847	0.259709	0.142201	0.0767341	0.11563	0.140942	2338.06	4942.25	2705.74	4441.87	4545.65	5093.47	5135.73	4160.92	4051.2	5077.9	2138.65	2472.98	5055.67	1335.82	1947.4
GO_AXONAL_FASCICULATION	0.0365422	-0.144436	-0.01004	-0.00649333	-0.0708444	-0.216324	-0.0647733	-0.0355733	-0.0626578	-0.00705333	0.0193067	-0.0230889	-0.0632133	-0.0288711	-0.0776444	3984.49	5636.1	6052.71	5911.13	6900.76	0	3738.38	4654.62	5370.72	5668.72	5990.45	4266.92	5800.67	5751.01	5060.11
GO_SYNAPSE_ASSEMBLY	0.00835798	-0.143927	0.05099	-0.031912	-0.0258733	-0.214406	0.0171029	0.0290718	0.00168507	0.0518765	0.0026874	-0.00775001	-0.0309762	0.0163742	-0.00718311	4130.52	5792.52	3653.13	4809.55	4950.4	0	3975.59	4186.12	4139.42	4079.37	4748.03	3998.57	4083.08	4661.29	4468.56
GO_CENTRAL_NERVOUS_SYSTEM_DEVELOPMENT	0.041468	-0.0358098	0.0419	0.0182213	0.0299429	-0.0894329	0.0349195	0.0425851	0.0337438	0.0360351	0.0257622	0.0393022	-0.00396763	0.0302709	0.0101616	4520.45	5101.63	4711.7	4756.18	4518.96	8043.1	4471.52	4467.07	4556.03	4772.49	4791.76	4587.16	5106.07	4722.08	4730.98
GO_PERIPHERAL_NERVOUS_SYSTEM_DEVELOPMENT	0.0767141	-0.0127921	0.0679869	0.0589881	0.0185677	-0.134024	0.11667	0.109058	0.0418015	0.0560639	0.0511938	0.0836139	0.0290896	0.0229532	0.0663015	3991.16	3737.63	4083.82	4454.47	4055.65	6869.63	3603.46	3980.04	4046.76	3905.91	3331.4	3895.53	4252.84	4216.51	4032.67
GO_SENSORY_ORGAN_DEVELOPMENT	0.0185145	-0.0956314	0.0476316	-0.029427	-0.00648113	-0.145934	0.0264931	0.0410512	0.00109853	0.019936	-0.0140513	0.0222004	-0.0405952	0.0210822	-0.00401714	5355.15	6136.48	4917.78	5316.6	4991.91	6859.99	4437.42	4556.03	5021.57	4974.12	5192.07	5058.63	5396.66	4965.23	5258.78
GO_SALIVARY_GLAND_DEVELOPMENT	0.0907183	-0.0874643	0.106214	0.0893143	0.0612576	-0.111521	0.072641	0.0810906	0.049614	0.0159728	0.0563308	0.0828692	0.0287887	0.0923882	0.0787058	5056.41	5859.24	4063.07	4602.73	5165.38	8115.75	4440.39	4965.23	5676.13	5954.86	6176.51	4909.63	5006	5157.22	4582.72
GO_FOREGUT_MORPHOGENESIS	0.192482	0.134924	0.150762	0.171995	0.195559	0.0416533	0.113571	0.123961	0.14967	0.119272	0.134391	0.140878	0.13206	0.150496	0.163816	3590.86	5276.57	5065.3	2547.11	3800.65	6179.48	5478.21	5223.94	4923.71	4741.35	4406.29	4143.13	4935.58	4014.88	3063.05
GO_ENDODERM_DEVELOPMENT	0.05668	-0.0880804	0.115929	0.00858327	0.0536291	-0.0889942	0.0794908	0.101782	0.0532489	0.0451648	0.0328597	0.0863177	-0.0253317	0.0883423	0.0381239	4771.01	5795.48	4639.06	3936.3	4422.6	8892.63	4597.54	4080.12	4971.16	4996.36	3788.04	4363.29	4978.57	5149.07	4828.83
GO_MIDGUT_DEVELOPMENT	0.0120408	-0.18156	0.0561392	-0.11418	-0.0812257	-0.43134	0.00215239	0.0110588	-0.0668041	-0.098913	-0.129195	-0.0356087	-0.159956	-0.0546319	-0.0778001	5558.27	2920.72	3581.96	4022.29	4523.41	0	7509.37	2026.71	2553.04	4650.92	2791.74	4093.46	1613.07	6929.67	6293.64
GO_MESODERM_DEVELOPMENT	0.0176828	-0.0855192	0.0295665	-0.0199872	-0.0492168	-0.154197	0.0178652	0.0498413	-0.0106305	-0.0410514	-0.0149683	0.0322842	-0.060983	-0.017016	-0.0177168	5450.78	6406.31	4422.6	5461.9	5332.17	3231.33	4659.81	4114.96	4890.36	5414.46	5806.6	4865.15	6412.99	5417.42	4780.64
GO_MESODERMAL_CELL_FATE_SPECIFICATION	-0.052736	-0.262335	0.0112692	-0.13844	-0.123934	-0.302816	0.117141	0.0668425	-0.105965	0.123801	-0.144435	-0.0336877	-0.256167	0.0278666	-0.060422	7309.96	1098.61	6055.68	6464.88	5529.36	0	4447.8	4819.19	3089	3398.12	2127.53	3934.08	1153.46	7301.06	2665.71
GO_GONADAL_MESODERM_DEVELOPMENT
GO_HEART_DEVELOPMENT	0.0707471	-0.0588634	0.0708904	-0.0138355	0.0148885	-0.120477	0.0348767	0.06311	0.0293479	0.0232791	0.0106124	0.0544653	-0.0249767	0.043121	0.0162546	4289.16	5088.28	4339.57	4754.7	4364.77	7565.71	4306.95	4435.94	4369.22	4662.78	4904.44	4392.94	4751.73	4388.5	4649.43
GO_ADULT_HEART_DEVELOPMENT	0.0572239	-0.198357	-0.0327883	-0.200161	0.00441326	-0.322693	-0.0553399	0.116783	-0.0279697	0.0341699	-0.102795	0.0116412	-0.162035	-0.0469358	-0.129252	2386.99	3070.46	2800.63	1700.54	3393.67	0	2561.93	2213.52	1673.86	1177.18	1418.85	2398.85	1398.09	4575.3	1375.85
GO_MUSCLE_ORGAN_DEVELOPMENT	0.0480092	-0.0449934	0.0554974	-0.027832	0.00545161	-0.108091	0.0382314	0.0482628	0.0191766	0.0100254	-0.00248601	0.0462048	-0.0126276	0.0304296	-0.0011353	4713.93	5212.82	4169.07	4660.55	4428.53	7985.28	4551.58	4728.75	4555.29	4516	4524.9	4548.62	4571.6	4722.08	4910.37
GO_MYOBLAST_FUSION	0.0837813	-0.0268272	0.0635937	0.0625329	-0.0776879	-0.0406582	0.0283312	0.0994939	0.103803	0.00779195	0.0111289	0.131248	0.0693183	0.0559705	-0.023719	3977.07	5724.32	5083.09	5060.11	5926.69	7567.19	4768.78	4044.53	3799.9	3283.22	4885.91	3183.88	3984.49	3938.53	6475.26
GO_NEUROMUSCULAR_JUNCTION_DEVELOPMENT	0.0827682	-0.105603	0.100224	0.00426577	0.0138938	-0.157393	0.0451522	0.0557018	0.0393556	0.0325489	0.0481845	0.0445112	-0.0113402	0.0521466	0.0489752	4242.46	4741.35	3962.25	3852.54	4500.43	6891.12	4352.17	5099.4	4029.71	5157.22	4189.83	4764.34	3441.86	4570.86	3042.3
GO_SEX_DETERMINATION	-0.00663966	-0.0276379	0.0160018	0.0235519	-0.0166147	-0.0910234	0.00645313	-0.0123778	-0.0247333	-0.018631	0.0580071	-0.0341576	0.0221485	0.0761185	0.0475524	3424.81	4016.36	4444.83	5762.87	5537.51	7885.95	5009.71	4953.37	4689.46	5402.59	3235.03	4173.52	3088.26	2670.16	2819.91
GO_SEX_DIFFERENTIATION	0.0226702	-0.0663519	0.0341782	0.00509286	0.020275	-0.0936799	0.0363708	0.00794875	0.0112123	-0.0109518	0.0224514	0.0147983	-0.0130433	0.0372794	0.00674624	4606.44	5527.13	4484.86	4401.84	5036.39	8720.65	4545.65	4601.99	4293.61	5444.11	4255.06	4551.58	4225.41	4680.57	4037.12
GO_DOSAGE_COMPENSATION	0.120739	0.196514	0.113421	0.115323	0.15034	0.106086	0.102779	0.0830363	0.0986427	0.121595	0.095895	0.115706	0.14857	0.12536	0.133403	3762.84	3094.19	3034.88	3515.99	2322.49	4831.79	3410.72	3270.62	3270.62	2668.68	3195	4106.06	4134.97	2920.72	3527.85
GO_EMBRYO_IMPLANTATION	0.0996536	-0.0259379	0.15912	0.0999659	0.0856917	0.0675093	0.195153	0.13407	0.10259	0.0813274	0.094151	0.156348	0.068736	0.154681	0.066786	3639.78	4578.27	2671.65	2785.81	3450.01	4075.67	2762.08	3592.34	3375.88	3725.77	3826.59	2790.25	3441.11	2956.3	3965.95
GO_PARTURITION	0.0535272	-0.129996	-0.031245	0.00515588	-0.246173	-0.0555855	-0.0408573	0.0413469	0.0759392	-0.163549	-0.0111611	0.0826339	-0.00874301	0.0239608	0.0216227	2821.39	5452.26	3593.08	3372.91	2658.3	7524.19	5026.76	2902.19	3373.66	3349.19	6013.43	4518.96	4438.16	5182.43	1944.43
GO_AGING	0.0887555	0.0515782	0.0934188	0.0742461	0.0741753	0.0335123	0.113979	0.0935169	0.0849928	0.0748594	0.0644115	0.102452	0.0885776	0.0995611	0.0661981	4346.98	4836.98	4524.9	4563.44	4164.62	4677.6	4112.73	4552.32	4401.84	4495.98	4622.75	4380.34	4243.2	4331.42	4453.73
GO_CELL_AGING	0.022424	0.0290861	0.0303103	0.00932273	0.0295512	-0.0354892	0.0303815	0.0127874	0.0136371	0.0152691	0.0107929	0.0315345	0.0416261	0.0242853	0.0170786	4470.04	4419.63	3903.69	4143.87	3977.82	5579.02	3933.34	4010.43	4223.93	3630.89	4387.01	4126.08	4244.68	4403.32	3854.76
GO_RESPONSE_TO_NUTRIENT	0.0542316	0.00155023	0.0742183	0.0320804	0.0412146	-0.0305111	0.0828994	0.0575832	0.0528185	0.0289509	0.0188303	0.0854434	0.0786596	0.0829839	0.0339188	4341.05	5103.11	4188.35	4851.07	4335.12	6049.01	4338.09	4558.99	4566.41	5155	4490.8	4139.42	4349.95	4462.63	4794.73
GO_RESPIRATORY_GASEOUS_EXCHANGE_BY_RESPIRATORY_SYSTEM	0.0332309	-0.109233	0.0309644	-0.0440407	-0.111439	-0.148394	-0.102183	0.0300133	-0.0189977	-0.0529392	-0.0455165	0.0489382	-0.0181232	-0.110486	-0.13002	5046.03	6637.6	4004.5	4897.03	4188.35	3345.49	4479.68	4756.92	5837	5117.94	5076.42	4748.03	5664.27	4036.38	4297.32
GO_DIGESTION	-0.0355928	-0.0932001	-0.0220232	-0.0100364	-0.0272436	-0.0408707	0.0308813	-0.00704535	0.0138258	-0.0595159	-0.0255965	0.0140924	-0.01514	0.0428996	-0.016585	4728.75	4899.99	4629.42	5524.91	4952.63	4839.95	4246.91	4277.3	3871.07	4530.08	5266.94	4424.82	5228.39	4060.84	4856.26
GO_EXCRETION	0.0167467	-0.151345	0.02358	-0.0415599	-0.0956358	-0.0677504	-0.000592569	0.00897128	0.00143071	-0.00730034	-0.0620756	0.0138773	-0.0497117	0.0179346	-0.0490658	5537.51	5630.17	5050.48	6368.51	5222.46	8071.27	5451.52	5445.59	5264.71	4280.27	5082.35	5013.41	4586.42	5509.34	4613.85
GO_BODY_FLUID_SECRETION	0.0495679	-0.0193811	0.0395261	0.103715	0.0191403	-0.0358685	0.0562276	0.0598156	0.0646813	0.0155549	0.0978595	0.0589715	0.0364157	0.0573875	0.0585996	4687.24	6361.1	4584.94	4711.7	5270.64	6827.37	4914.82	4444.09	4379.6	5894.82	4670.19	4741.35	5380.36	5191.32	4745.06
GO_LACTATION	0.0730139	0.0145773	0.0682346	0.136238	0.0725393	-0.0253359	0.0764227	0.0732872	0.0627115	0.0831047	0.108185	0.0768029	0.0676716	0.0758556	0.058752	4679.09	5971.91	5635.36	4244.68	4662.78	5970.43	5540.48	4607.92	5411.49	5033.43	4567.89	4784.35	5168.34	6100.9	4977.09
GO_BLOOD_COAGULATION_INTRINSIC_PATHWAY	0.20901	-0.0753109	0.130645	0.0112187	-0.0209244	0.0224774	0.11805	0.195057	0.229038	0.113826	-0.0347751	0.145352	0.061974	0.113175	-0.0140048	3205.38	3332.88	2295.06	4465.59	4975.61	2803.6	5361.08	2529.32	2295.06	4938.54	4019.33	3915.55	4195.76	5109.04	6179.48
GO_SENSORY_PERCEPTION	0.000655218	-0.0925975	-0.00466234	-0.0584308	-0.047774	-0.145689	-0.0194443	-0.00804795	-0.0168559	-0.00500401	-0.0407582	-0.00226855	-0.0377174	-0.0163005	-0.0322716	5077.9	4742.84	5257.3	4763.59	4628.68	6931.15	5024.53	4815.48	5036.39	5138.69	5264.71	5128.31	4683.53	5476.72	5610.16
GO_PHOTOTRANSDUCTION	0.00436867	-0.00518711	-0.0244333	-0.0035575	0.0238986	-0.0851582	-0.0328796	-0.000742056	0.0298023	0.0334798	0.0471751	-0.00921386	0.000760243	-0.0470914	0.0689202	4679.09	5046.03	4942.99	5269.9	2931.1	5662.79	4288.42	3966.7	2142.36	3827.33	3289.15	4002.28	3836.97	4513.78	2940.74
GO_PHOTOTRANSDUCTION_VISIBLE_LIGHT	0.0723083	0.0593696	0.0697491	0.0246207	0.0541655	-0.083619	0.0184627	0.0623858	0.0615689	0.0654248	0.0948839	0.0504296	0.0273969	-0.00516977	0.123515	3599.75	3575.29	2717.61	4364.77	3335.85	5049.74	3023.76	2166.82	1461.1	2842.89	2847.33	4140.16	3821.4	3765.8	2328.42
GO_SENSORY_PERCEPTION_OF_CHEMICAL_STIMULUS	0.00475533	-0.11167	-0.0426953	-0.0925111	-0.0886693	-0.205225	-0.101741	-0.00368162	-0.0527341	-0.0261568	-0.0539905	0.00323112	-0.028542	-0.0598696	-0.0840316	3707.98	5786.59	4768.78	6537.52	4935.58	0	5169.08	4605.7	5472.28	5500.45	5554.56	4927.42	4381.08	4473	5840.7
GO_SENSORY_PERCEPTION_OF_SMELL	-0.0370125	-0.194873	-0.105807	-0.131832	-0.0996694	-0.23465	-0.180503	-0.100283	-0.177907	-0.0649737	-0.0998454	-0.0395505	-0.0759044	-0.159724	-0.178291	3828.07	3807.32	5408.52	4854.03	4471.52	0	3559.72	2956.3	3549.34	4851.07	3355.12	3636.82	3728.74	4418.15	4738.39
GO_BEHAVIOR	0.039911	-0.0165534	0.0365515	0.000615974	0.0218825	-0.098029	0.0321272	0.0383493	0.0240719	0.0313543	0.0205314	0.0468181	0.0159374	0.0260329	0.00624021	4573.82	5100.14	4771.01	5149.07	4658.33	8696.19	4933.35	5089.02	5112	4754.7	5114.23	4785.83	5211.34	5053.44	5154.26
GO_LEARNING	0.0650825	-0.00827258	0.054704	0.00743609	0.0374076	-0.0700352	0.0319941	0.0674405	0.038174	0.0436793	0.0204385	0.0639848	0.0128231	0.0196001	0.0137021	4493.76	6000.08	5592.37	5829.58	5340.33	8771.06	5690.22	5199.48	5648.71	5724.32	6161.69	5267.68	5794	6043.08	5931.88
GO_MEMORY	0.0957623	0.0436691	0.131189	0.0749583	0.100283	-0.0380459	0.115005	0.125433	0.101978	0.0980458	0.0940684	0.111345	0.053543	0.0869732	0.0788446	4496.73	4707.26	3272.1	4177.97	2775.43	7254.36	3601.24	3426.29	4283.23	3899.24	4256.54	3912.58	4864.41	3791.01	4303.99
GO_SHORT_TERM_MEMORY	0.0374574	0.00769928	0.146313	0.0347533	0.114996	-0.0782449	0.0843057	0.0220055	0.0991315	0.210371	0.0602089	0.0625266	0.0827339	0.116888	0.247149	5910.38	4412.96	4411.48	2468.53	3783.6	5636.85	4874.05	7176.53	4165.36	1429.97	2395.14	6433	5383.32	3919.25	2156.44
GO_LONG_TERM_MEMORY	0.0539511	-0.00432444	0.0409822	0.0252756	0.0543644	-0.00411111	0.0582844	0.0710844	0.0446622	0.06764	0.0172	0.07616	-0.00582667	0.0369956	0.0233867	5544.92	6449.31	4064.55	4740.61	3292.11	5205.41	5051.96	4857.74	5945.23	5346.26	5906.68	3827.33	6256.57	4507.1	5531.58
GO_MATING_BEHAVIOR	0.128201	0.063966	0.0767522	0.0138447	0.0670106	-0.0118825	0.152446	0.0744115	0.121248	0.0697353	0.12858	0.124634	0.0972113	0.171988	0.114668	3146.08	2682.02	2871.8	5368.49	2874.76	3945.2	3193.52	4087.53	3903.69	5235.06	3002.26	2722.05	3002.26	1535.97	2650.89
GO_MATING	0.0672752	-0.0317733	0.00190331	-0.11318	-0.0258786	-0.0796629	0.04772	0.0173623	0.0297805	0.00571375	-0.00828199	0.0530356	0.0043801	0.0430789	0.0130146	3390.71	5562.72	4389.98	7786.62	5899.27	4471.52	4097.91	4220.96	5051.22	5613.12	4874.79	3334.37	5478.21	2613.82	3745.05
GO_COPULATION	-0.0820821	-0.303658	-0.114431	-0.44027	-0.292514	-0.284738	-0.19838	-0.15218	-0.194943	-0.124273	-0.33386	-0.0972915	-0.242672	-0.241724	-0.225567	3000.78	343.963	5396.66	0	0	0	3217.24	3676.85	2455.19	3773.22	1611.59	2984.47	1482.6	2558.97	2993.37
GO_RHYTHMIC_BEHAVIOR	0.0419547	0.0621708	0.0273225	0.0374146	0.0734763	0.0151045	0.095335	0.059222	0.0553094	0.0746226	0.0673737	0.0528504	0.039928	0.0654591	0.0243929	6047.53	5031.94	6047.53	5153.52	5395.18	5172.79	4188.35	6278.81	5587.92	4725.05	5825.14	6074.21	5138.69	5147.59	6157.24
GO_CIRCADIAN_RHYTHM	0.038003	0.0377342	0.0431642	0.0385171	0.0684247	-0.0179839	0.0629825	0.0394253	0.0341646	0.062938	0.0619473	0.0527603	0.0500485	0.0583873	0.0544209	4756.18	4960.78	4400.36	4404.8	4037.12	6086.07	4530.83	4624.23	4327.71	4028.22	4413.7	4726.53	4526.38	4643.5	4305.47
GO_GROOMING_BEHAVIOR	-0.0898695	-0.0646688	-0.0121893	-0.0352889	-0.0470044	-0.00260913	-0.0474725	-0.103914	-0.0754365	0.0174989	0.0465933	-0.0523596	-0.0783482	0.077252	-0.0680829	5751.01	5175.76	7447.1	5057.15	6659.84	8180.99	6026.77	3454.46	5417.42	4453.73	5859.24	7160.96	4062.32	7192.09	4524.9
GO_LOCOMOTORY_BEHAVIOR	0.0139056	-0.0387921	-0.0158235	-0.0230489	0.00530282	-0.139584	-0.0225018	0.000262831	-0.0075038	0.0150693	-0.0133489	0.0162715	0.0020069	-0.00929076	-0.0334912	4679.09	4956.33	5897.78	5187.62	4824.38	6690.97	5902.23	5352.19	4698.36	4421.11	5332.91	4782.87	5481.17	5067.53	5445.59
GO_FEEDING_BEHAVIOR	0.0471584	0.0169962	0.0754954	-0.00621473	0.0651436	-0.0588257	0.0629082	0.0536608	0.0412653	0.0386221	-0.00788704	0.0946408	0.0581558	0.0472288	0.0371343	4855.52	4680.57	3061.57	5381.84	4581.23	4741.35	3786.56	4149.8	4830.31	4640.54	5705.04	4106.8	4695.39	4677.6	4495.24
GO_VISUAL_BEHAVIOR	0.0566874	0.0145229	0.0518817	0.0262291	0.0432798	-0.0127122	0.0476827	0.0348673	0.0344668	0.0167947	0.0464254	0.0347654	0.0211345	0.0402046	0.0328406	4923.71	5967.47	5298.81	5801.41	4861.45	6249.16	5759.9	5638.33	4652.4	5675.39	5869.61	5890.37	5298.81	5848.86	5967.47
GO_CHEMOSENSORY_BEHAVIOR	-0.148446	-0.143571	-0.162943	-0.217526	-0.0572125	-0.31389	-0.147439	-0.115696	-0.180077	-0.0579477	-0.172357	-0.179581	-0.158643	-0.160801	-0.192927	1104.54	1955.55	1246.87	2990.4	4661.29	0	1865.11	2948.89	2861.42	3279.51	1380.3	1955.55	1108.98	1752.43	2422.57
GO_MECHANOSENSORY_BEHAVIOR	0.102578	-0.203027	0.196895	0.116006	-0.0113671	-0.217232	0.119455	0.127071	0.143137	0.155218	0.104017	0.104348	0.188583	0.184312	0.10042	5098.66	3193.52	1464.81	4198.72	3980.78	0	3441.11	2189.8	2189.8	2828.8	1795.43	4086.05	1288.38	2994.85	3325.47
GO_TRNA_PROCESSING	-0.0997726	-0.00524751	-0.080083	-0.0285565	-0.0131173	-0.0634801	-0.0724808	-0.0850744	-0.0953034	-0.0559836	-0.0354024	-0.10784	-0.0498916	-0.074894	-0.0578495	4137.2	3977.82	4309.92	4152.02	4904.44	5338.1	4443.35	4441.87	4696.14	4494.5	4555.29	4479.68	4155.73	4329.19	4471.52
GO_CELL_RECOGNITION	0.0295586	0.0248217	0.0194973	-0.0247964	-0.0833776	-0.10617	-0.0453408	0.129968	0.0732807	0.1044	0.043013	0.132381	0.121042	0.0672267	-0.0365507	5920.02	4803.62	5441.14	5006.74	7484.91	7912.64	5900.75	3702.79	4753.22	3928.15	5166.12	4427.78	4012.66	4349.95	5325.5
GO_NEURON_RECOGNITION	0.0919705	-0.0604277	0.104817	0.0694753	0.0432434	-0.152225	0.0395568	0.0758675	0.0559126	0.115992	0.0630681	0.0687695	0.0166662	0.0796267	-0.00177699	4958.56	7126.86	5070.49	5220.98	5114.97	3223.17	5811.05	5331.43	5020.08	3716.88	5458.93	5059.37	6754.73	3966.7	4708.74
GO_MOTOR_NEURON_AXON_GUIDANCE	0.127259	-0.0230861	0.0770735	0.0537833	0.0559982	-0.045311	0.0182815	0.116862	0.148279	0.0231871	0.111691	0.108124	0.00956076	0.0697551	0.058192	2625.68	7257.33	2827.32	4914.82	3215.76	8320.35	4902.96	3949.65	4318.81	3175.73	4744.32	3315.09	4226.89	5129.8	5113.49
GO_MITOCHONDRIAL_FUSION	0.0943552	0.104777	0.0815833	0.100301	0.135729	0.0915761	0.13302	0.106279	0.0877115	0.0993564	0.10803	0.0886849	0.0702361	0.090068	0.0877852	5006.74	5085.32	4544.17	4880.72	4269.89	3040.81	3977.82	4747.29	4966.71	5491.55	4430.01	4760.63	5715.42	5412.97	5598.3
GO_TOLL_SIGNALING_PATHWAY	0.0406058	-0.0206265	-0.00950212	-0.0731959	0.0254535	0.0704627	-0.0243347	-0.040398	0.0136898	-0.155271	-0.10593	0.019236	-0.0409894	-0.126756	-0.0340046	4146.83	6218.02	5355.15	4173.52	1538.94	3573.07	7027.52	1398.09	3000.78	1378.82	6238.78	2757.64	4646.47	3961.51	2005.96
GO_MESODERMAL_CELL_MIGRATION	-0.144096	-0.318313	-0.0644775	0.185163	-0.0293225	-0.323626	-0.146213	-0.130513	-0.208973	-0.0053132	-0.162552	-0.212208	-0.281839	0.00651167	-0.280281	6604.98	1174.96	80.8017	1295.79	1250.57	3273.58	108.971	785.778	2478.91	1470.74	1605.66	4536.01	4048.98	1464.81	2961.49
GO_AXO_DENDRITIC_TRANSPORT	0.0910272	0.0942921	0.10561	0.0745012	0.106186	0.00893665	0.101715	0.0925688	0.0828923	0.104651	0.0951664	0.0838483	0.0855603	0.084365	0.0813295	4811.04	4570.86	4667.22	4871.82	4471.52	4778.42	4499.69	4722.08	4554.55	4778.42	4879.24	5144.62	4987.47	5172.79	4784.35
GO_ANTEROGRADE_AXONAL_TRANSPORT	0.0317708	0.062559	0.0451775	0.0204369	0.0648385	-0.019739	0.0463689	0.0315473	0.0343623	0.0450468	0.0362749	0.0291435	0.0254829	0.0429529	0.0499241	5113.49	4709.48	5999.34	5713.94	5250.63	5665.01	5780.66	5894.08	4966.71	5094.95	5333.65	5414.46	5881.47	5616.83	4762.85
GO_RETROGRADE_AXONAL_TRANSPORT	0.182079	0.123378	0.211052	0.125149	0.198428	0.0185655	0.210641	0.223271	0.219244	0.216931	0.210613	0.190596	0.152123	0.217502	0.184272	3728	3765.06	2664.97	3905.17	3326.21	4977.09	3178.69	3074.91	2555.26	1596.02	1939.24	3704.28	3427.77	2844.37	3941.49
GO_ACTIN_POLYMERIZATION_OR_DEPOLYMERIZATION	0.135788	0.098347	0.118222	0.118491	0.0905326	0.0365545	0.115511	0.138324	0.138961	0.0864893	0.107776	0.129386	0.12462	0.111684	0.103089	3510.06	4370.7	4145.35	4160.18	4475.23	4597.54	3820.66	3968.92	3825.85	4567.15	4486.35	3770.25	3858.47	4203.17	4464.11
GO_NEGATIVE_REGULATION_OF_DNA_REPLICATION	-0.130207	-0.0187807	-0.103183	-0.0567826	-0.0435949	-0.105356	-0.0927742	-0.150675	-0.127379	-0.0794064	-0.0728468	-0.127708	-0.0416648	-0.0755118	-0.0623699	4220.22	4115.7	3877.74	2312.86	3209.83	5912.61	3349.93	4249.13	4589.39	2940	3023.76	4828.09	3977.82	2900.71	3346.23
GO_STEROID_METABOLIC_PROCESS	0.047268	-0.00504777	0.0431504	0.0346699	0.0323194	-0.038193	0.0756953	0.0432532	0.0408188	0.0262015	0.0294396	0.0501124	0.0281656	0.0729361	0.0346654	5070.49	4548.62	5138.69	4891.1	4836.24	7023.08	4885.17	4968.19	4636.09	4836.24	5272.13	5069.01	4680.57	5051.22	4894.06
GO_BILE_ACID_METABOLIC_PROCESS	1.48255e-06	-0.110339	-0.00505697	-0.0276481	-0.0784016	-0.139841	-0.022302	0.00602063	-0.0258542	-0.0539633	-0.0430043	0.0100561	-0.0294597	-0.051953	-0.00825928	4496.73	4075.67	4028.22	4158.69	6056.42	6502.68	5518.24	3979.3	4974.12	6094.97	5571.61	4879.24	3580.48	5911.13	4243.2
GO_C21_STEROID_HORMONE_METABOLIC_PROCESS	0.0211232	-0.0400344	-0.00234151	-0.064665	0.0837515	-0.0220377	0.0860492	0.061007	0.0505969	0.00970709	-0.0312018	0.0207917	-0.0474342	0.0391199	-0.0183492	6693.94	4375.15	7153.55	4225.41	4819.93	8713.24	5240.99	5202.44	4754.7	4720.6	3229.1	5504.89	4643.5	4421.11	4391.46
GO_ANDROGEN_METABOLIC_PROCESS	0.0100784	-0.0110532	0.0197168	0.0867311	0.0465775	-0.00540414	0.0584756	0.0213966	0.0271057	-0.0144227	0.018817	0.0513668	0.0585306	0.0773176	0.081182	5607.19	4641.28	6476	5756.19	4595.32	6115.73	5184.65	5787.33	5369.98	3810.28	2846.59	5377.39	4940.76	5484.14	4283.23
GO_ESTROGEN_METABOLIC_PROCESS	0.0838075	-0.00634083	0.0985056	-0.0253919	0.0122932	0.107863	0.0690351	0.0471335	0.0320412	-0.0499326	-0.0671557	0.061009	0.0245521	0.0157607	0.0230555	4315.11	4283.97	3510.06	5000.07	4063.81	2359.56	3738.38	3514.5	2386.99	3530.81	5343.29	4014.14	3889.6	3855.5	3298.04
GO_GLUCOCORTICOID_METABOLIC_PROCESS	0.140994	0.0539516	0.171355	0.0196799	0.134888	-0.0892119	0.175469	0.172038	0.122073	0.106976	0.0794864	0.118308	0.000308918	0.146358	0.0472862	2840.66	2941.48	2929.62	3977.82	4155.73	6711.73	2619.75	3184.62	2312.86	4478.93	4561.96	2388.47	4775.45	2176.46	2985.96
GO_MINERALOCORTICOID_METABOLIC_PROCESS	0.21498	-0.0520434	0.235734	-0.0946025	0.194653	-0.248441	0.221521	0.21522	0.195999	0.144008	-0.0242301	0.211064	-0.0648711	0.134604	-0.0333946	1548.58	3999.31	1641.98	2264.67	4071.96	0	504.825	2121.6	1803.58	3717.62	2393.66	1992.61	3215.02	2210.56	4200.21
GO_SPERMINE_METABOLIC_PROCESS	-0.0450012	-0.0297531	-0.0821785	-0.00790378	0.0421562	0.0561416	0.0836011	0.0222888	0.0263006	-0.0631423	-0.0270359	0.00513866	-0.00544234	0.00112683	-0.0419644	2948.89	1439.6	3111.98	1768.74	2714.64	2486.32	1973.34	1897.73	1774.67	3587.89	1617.52	2083.05	3341.78	2431.46	5777.69
GO_SPERMIDINE_METABOLIC_PROCESS	-0.130942	-0.00457312	-0.113414	-0.0598045	0.00185551	-0.0829613	-0.00554369	-0.0698528	-0.0821049	-0.0985133	-0.0815454	-0.0804378	-0.0823218	-0.0664844	-0.123394	4020.81	1421.81	4022.29	2309.89	624.175	7504.92	2131.98	4443.35	3992.64	2065.26	2762.08	4290.64	4105.32	2145.32	1851.77
GO_REGULATION_OF_BLOOD_PRESSURE	0.132976	-0.0408097	0.107393	0.018326	-0.0198983	-0.0149105	0.0779204	0.109006	0.0974271	0.0142011	-0.00192786	0.13116	0.0549034	0.0814986	0.0204828	4008.95	5162.41	3889.6	5450.04	5647.96	5851.08	4012.66	4314.37	4049.72	4831.79	5607.93	3624.22	4197.24	4392.94	4579.01
GO_OPSONIZATION	0.0077703	-0.114853	0.0166653	0.0862384	-0.0544036	-0.346341	0.0189262	0.0854962	-0.0134339	-0.0601471	-0.0151124	0.148492	0.0362824	-0.0607751	-0.11652	4198.72	6361.84	5650.19	2250.59	4741.35	0	3473.73	3498.94	6702.83	2057.85	2705.74	849.53	3544.9	6693.94	4750.25
GO_SULFATE_TRANSPORT	0.0364879	0.0862498	0.0233223	0.0273873	0.0889446	0.0345239	0.0551572	0.00395652	0.0255033	0.0769323	0.020993	0.0259714	0.0188805	0.116988	0.0557624	1746.5	1737.61	4023.78	4477.45	3939.27	3254.31	3639.78	3627.92	5589.4	4441.87	3807.32	2292.1	1715.37	3264.69	5882.96
GO_REGULATION_OF_G_PROTEIN_COUPLED_RECEPTOR_SIGNALING_PATHWAY	0.0790182	0.0462585	0.0535446	0.0337085	0.0291721	-0.0263199	0.0591064	0.081519	0.0870377	0.0811197	0.0424288	0.0866231	0.0429535	0.0333006	0.0379279	4995.62	5040.1	5071.23	5665.76	4779.9	6550.13	4865.15	4533.05	4369.96	4488.57	5413.71	4814.74	4531.57	5576.8	5641.29
GO_POSITIVE_REGULATION_OF_CELL_POPULATION_PROLIFERATION	0.0708954	0.0134635	0.072814	0.0372999	0.0101843	-0.0295604	0.0675401	0.0684621	0.070792	0.0278789	0.0320102	0.0935597	0.0517388	0.0600254	0.0265174	4403.32	5329.95	4286.2	4894.06	5091.25	6676.15	4572.34	4696.88	4750.25	4865.89	5006.74	4516	4723.56	4662.78	4690.95
GO_NEGATIVE_REGULATION_OF_CELL_POPULATION_PROLIFERATION	0.0643885	-0.0138876	0.0620044	0.0214854	-0.0058531	-0.0383188	0.0561472	0.0759296	0.047076	0.0113342	0.00670259	0.0777548	0.0214677	0.0439605	0.0180162	4318.81	5169.83	4392.94	5024.53	5005.26	6871.85	4621.26	4444.83	4730.98	5147.59	5198	4578.27	5002.29	5048.25	4791.76
GO_INSULIN_RECEPTOR_SIGNALING_PATHWAY	0.0896867	0.0619462	0.0721275	0.0619262	0.051039	0.0191991	0.0749863	0.0787166	0.0697982	0.0524116	0.0517035	0.0915749	0.0771522	0.0747093	0.0641827	4412.22	4071.22	3885.89	3675.37	4207.62	4902.96	3748.01	3967.44	4391.46	3854.76	3826.59	4538.24	4164.62	4060.84	3730.22
GO_ACETYLCHOLINE_METABOLIC_PROCESS	-0.363814	-0.434284	-0.173458	0.150767	-0.321748	-0.318073	0.0191755	-0.0190956	0.0224912	-0.307726	0.00894855	-0.134028	-0.30497	-0.0892857	-0.0370326	2527.83	1220.18	6060.13	46.7019	3308.42	3376.62	3644.97	2003.73	1902.18	3568.62	5422.61	2025.23	3619.77	7622.05	7309.22
GO_INTRACELLULAR_MRNA_LOCALIZATION	-0.122648	-0.0471191	-0.132388	-0.0545985	-0.0636843	0.0415658	-0.0719125	-0.0706404	-0.110037	-0.108561	-0.101954	-0.0734607	-0.0827936	-0.0676239	-0.111737	3292.85	3669.43	2683.51	2680.54	2105.29	4369.22	4043.05	4220.96	3472.25	2290.62	3512.28	4137.94	3986.71	3482.63	3816.21
GO_ISOPRENOID_BIOSYNTHETIC_PROCESS	-0.103973	-0.142675	-0.0252252	-0.0565203	-0.0630893	-0.110832	-0.007948	-0.0860216	-0.0821687	-0.0999385	-0.0261768	-0.0858869	-0.079019	0.0287665	0.00514778	2813.97	2637.55	5457.45	3276.55	4048.98	7989.73	4544.17	4435.94	4425.56	4725.05	2579.72	3498.94	4265.44	4950.4	4782.87
GO_ISOPRENOID_CATABOLIC_PROCESS	-0.115821	0.0713144	0.302637	-0.00731123	0.214183	-0.1725	0.124184	-0.100879	-0.0724064	-0.152071	0.0320549	-0.0823146	0.304821	0.239885	0.0743241	4886.65	3030.43	1171.25	40.0302	4819.93	0	5014.15	1872.52	6428.55	3679.81	2925.17	7533.09	2668.68	2969.65	7235.09
GO_ASSOCIATIVE_LEARNING	0.0864841	0.0632739	0.0925319	0.0513939	0.0693789	0.00240843	0.06152	0.094177	0.0792779	0.0686423	0.0700163	0.0815261	0.0468652	0.0597433	0.0493824	4937.8	5889.63	5290.66	6375.18	5226.16	6937.83	5393.7	4554.55	5107.56	5528.62	6275.85	5444.85	5845.15	5622.76	5335.14
GO_ENDOSOME_TO_LYSOSOME_TRANSPORT	0.0878489	0.112309	0.0773241	0.0915938	0.0494552	0.117726	0.064136	0.0612664	0.0767867	0.0481244	0.0728456	0.0767986	0.103132	0.0768088	0.0809478	4083.08	3602.72	4258.03	4401.84	4825.86	4074.18	4707.26	5196.51	5080.87	4346.98	4484.86	4932.61	4163.14	4246.17	4327.71
GO_HISTONE_MRNA_METABOLIC_PROCESS	0.139501	0.221102	0.147943	0.182283	0.191957	0.132789	0.139852	0.114434	0.134612	0.156089	0.168814	0.139299	0.188115	0.130301	0.174218	3494.49	2603.45	3328.44	3061.57	3366.98	3125.32	3319.54	4161.66	3515.24	3197.97	3020.06	2940	3280.99	4714.67	3521.18
GO_DETERMINATION_OF_ADULT_LIFESPAN	-0.0105527	0.0208932	-0.0185434	-0.0111924	-0.082038	-0.0613878	0.0498847	-0.0597207	-0.0332882	-0.0430443	-0.0497985	0.0181743	0.0713099	-0.0070095	-0.0231569	2925.17	4858.48	3203.9	1894.76	4209.1	4839.21	2677.58	2811.01	3344.75	3721.33	4760.63	3355.12	2908.86	3163.87	3051.19
GO_ADULT_FEEDING_BEHAVIOR	-0.146957	-0.179238	-0.182914	-0.203263	-0.273232	-0.16941	0.0618058	-0.255014	-0.242815	-0.275176	-0.235198	-0.11116	-0.206299	-0.0469437	-0.129831	3544.9	4010.43	3877	3260.24	2296.55	0	2682.02	895.49	796.156	0	11.8608	720.544	2959.27	2271.34	6007.5
GO_ADULT_LOCOMOTORY_BEHAVIOR	0.0463836	-0.0259517	0.0303274	-0.0214738	0.0508194	-0.104812	0.0123958	0.0611717	0.0250601	0.0562991	-0.00671582	0.0533779	0.0234433	0.0358671	0.014746	4040.09	5030.46	5603.49	5246.92	5153.52	8348.52	5756.19	4606.44	4598.28	4111.25	5387.03	4737.65	4716.89	5955.6	5023.05
GO_GLIAL_CELL_MIGRATION	0.0993662	0.0336219	0.102224	0.0883743	0.0567532	-0.0507969	0.0682143	0.114454	0.121065	0.0813917	0.0599669	0.115906	0.0668459	0.0972101	0.0340421	4370.7	5123.87	4736.91	3912.58	4455.21	6585.71	5387.77	4477.45	4262.48	4520.45	5377.39	4644.99	5487.1	4394.43	4822.9
GO_GERM_CELL_MIGRATION	-0.0436511	-0.157104	-0.0368387	-0.15173	-0.151091	-0.161779	0.00145837	-0.114172	-0.132631	-0.104763	-0.0015183	-0.0762546	-0.0733179	-0.079431	0.00787118	2266.15	3796.94	266.127	2667.94	5054.92	2161.63	2238.73	3535.26	2429.98	2882.92	2051.92	1071.92	1685.72	1160.88	2535.25
GO_ASYMMETRIC_CELL_DIVISION	0.0908364	0.0900568	0.122528	0.146936	0.131177	0.0844595	0.108028	0.106396	0.104683	0.0594315	0.138194	0.0820673	0.123254	0.109681	0.0930087	6094.97	5730.25	5308.45	5292.14	5767.31	3828.07	6198.01	5801.41	5858.49	6066.06	5603.49	6302.53	4647.95	5563.46	6519.73
GO_REGULATION_OF_CELL_SHAPE	0.121746	0.0237921	0.118046	0.0888198	0.0375585	-0.0033053	0.0930337	0.124233	0.114184	0.028644	0.0763199	0.128349	0.0889376	0.0878175	0.0432912	3654.61	5240.99	3617.54	4283.23	5141.66	5598.3	3828.07	3439.63	4318.81	4852.55	4639.06	3712.43	4649.43	4338.09	4600.51
GO_REGULATION_OF_CELL_SIZE	0.0879147	0.0234424	0.0831484	0.0635135	0.043734	-0.00101906	0.0971372	0.0877918	0.0913324	0.0593547	0.0833404	0.0810611	0.0363472	0.0736157	0.0332116	3948.16	4723.56	4557.51	5128.31	4899.99	5935.59	4137.2	4142.38	4267.66	4961.52	4530.08	4068.25	4574.56	5153.52	4248.39
GO_RNA_SPLICING	0.0580282	0.132501	0.0555754	0.0949571	0.119062	0.104344	0.0782209	0.057059	0.064223	0.0807113	0.0931242	0.0495493	0.0917851	0.0736758	0.0813812	4057.88	3737.63	4354.4	3943.72	3838.45	3424.81	4194.28	4461.14	4379.6	4272.85	4086.05	4303.99	4037.12	4262.48	4143.87
GO_RESPIRATORY_CHAIN_COMPLEX_IV_ASSEMBLY	-0.108405	-0.0527269	-0.0795029	-0.02589	-0.0282792	0.0537253	-0.0691728	-0.0999535	-0.0984217	-0.0510351	-0.0821931	-0.130936	-0.0820826	-0.074134	-0.0808404	3819.18	3246.89	3805.83	3464.84	3917.03	2889.59	3592.34	3559.72	3879.96	3258.75	3355.12	3614.58	4026.74	3980.78	3417.39
GO_FIBROBLAST_GROWTH_FACTOR_RECEPTOR_SIGNALING_PATHWAY	0.0313338	-0.0555509	0.0423076	0.041834	-0.0143647	-0.104131	0.0277013	0.0190067	-0.008304	-0.0165228	0.0291628	0.0111286	-0.0253931	-0.00255619	0.00502183	4366.26	4956.33	3871.07	3792.49	4004.5	8249.19	4160.18	4601.99	4493.76	3724.29	4891.1	4335.12	4526.38	4151.28	3676.85
GO_EPIDERMIS_DEVELOPMENT	0.0453146	-0.0415442	0.0940242	0.0551358	0.0536579	-0.0846177	0.16153	0.0816788	0.0633225	0.0399632	0.0692292	0.0661536	0.0136096	0.0802186	0.123535	4775.45	6091.26	4538.98	4935.58	4839.95	8533.85	3867.36	4299.54	4547.88	5330.69	4679.09	4560.48	5269.9	4925.94	4151.28
GO_REGULATION_OF_SYNAPTIC_GROWTH_AT_NEUROMUSCULAR_JUNCTION	-0.187095	-0.229072	0.131695	-0.0317353	-0.0623385	-0.239779	-0.16933	-0.156679	-0.0997603	-0.0220402	0.06391	-0.175882	0.0318684	0.103809	0.0737648	0	0	422.541	2564.9	1790.98	0	0	1020.03	1237.97	902.903	5355.15	954.794	714.613	87.4734	2787.29
GO_REGULATION_OF_SMOOTHENED_SIGNALING_PATHWAY	0.0434514	-0.0589768	0.0457159	-0.00403054	0.0222319	-0.186625	0.0542279	0.0278308	0.0184392	0.047464	0.0235451	0.0247311	-0.0271896	0.0203837	0.0595303	3745.05	5292.88	4013.4	3897.76	3576.03	6529.37	3670.92	3764.32	3958.54	3030.43	4600.51	4103.84	4913.34	4139.42	3924.44
GO_REGULATION_OF_NOTCH_SIGNALING_PATHWAY	0.0447017	-0.0192103	0.0587685	0.0197841	0.0523004	-0.0792229	0.05666	0.0516401	0.0323505	0.0453288	0.00867101	0.0364036	0.00103513	0.0337574	-0.00831122	4815.48	5823.65	4659.81	4521.19	3937.04	8323.32	3816.95	4019.33	4939.28	4998.59	4714.67	4704.29	5797.71	4716.15	5223.94
GO_ATTACHMENT_OF_SPINDLE_MICROTUBULES_TO_KINETOCHORE	-0.0982044	0.00920281	-0.0297175	0.0281319	0.0276177	-0.164705	-0.0517901	-0.159123	-0.0727943	0.0141783	-0.00166876	-0.0972561	0.0201083	-0.0298406	0.00425195	5026.01	4802.14	4782.13	4370.7	4486.35	7407.07	5309.93	3933.34	4400.36	4400.36	4435.94	4957.07	4506.36	4286.2	4318.07
GO_LIPID_BIOSYNTHETIC_PROCESS	0.0254611	-0.0100549	0.01522	0.0338171	0.00274489	-0.0336815	0.0313978	0.0127531	0.020879	0.00344703	0.0219299	0.0257558	0.00841086	0.026286	0.017713	4723.56	4705.77	4416.67	4478.93	4639.06	6029.73	4714.67	4834.76	4788.8	4713.19	4612.37	4588.65	4514.52	4593.09	4680.57
GO_EXTRINSIC_APOPTOTIC_SIGNALING_PATHWAY_VIA_DEATH_DOMAIN_RECEPTORS	0.0543923	0.0825364	0.0445715	0.0552489	0.00838994	0.115833	0.0764136	0.0644485	0.061744	-0.0145004	0.0334732	0.0935205	0.0723456	0.0512443	0.0467747	3739.12	2874.76	3777.66	3924.44	3798.42	3487.08	4019.33	4177.97	3762.84	4914.82	4028.22	4090.49	3398.12	4499.69	3955.58
GO_GRANZYME_MEDIATED_APOPTOTIC_SIGNALING_PATHWAY	0.156685	0.150092	0.100807	0.153848	0.129835	0.272814	0.190986	0.109997	0.144398	0.140483	0.104363	0.132671	0.186052	0.14302	0.0717596	4620.52	3685	3929.63	2827.32	1881.42	3109.75	1136.41	4426.3	4648.69	1030.41	1876.23	4793.25	4302.51	2644.22	2557.49
GO_INTRINSIC_APOPTOTIC_SIGNALING_PATHWAY_IN_RESPONSE_TO_OSMOTIC_STRESS	-0.099611	-0.227781	0.0695999	-0.0574648	0.0413203	-0.106191	-0.0182092	0.0100437	-0.0560129	-0.131074	-0.004862	0.0460891	0.0121483	-0.0182358	-0.0351796	2950.37	3494.49	4424.82	5126.09	3122.36	6351.46	3258.75	4978.57	5163.15	6120.91	3290.63	3681.3	3063.05	5493.03	4508.59
GO_HORMONE_MEDIATED_APOPTOTIC_SIGNALING_PATHWAY
GO_INTRINSIC_APOPTOTIC_SIGNALING_PATHWAY_IN_RESPONSE_TO_DNA_DAMAGE	0.00293096	0.0344619	0.0222765	0.0355098	0.0100282	0.0332133	0.0613336	0.0495098	0.0289148	0.0244111	0.0289457	0.043777	0.0443305	0.0384766	0.0119012	4714.67	5114.97	4228.38	4607.92	4038.6	5034.91	5039.36	4988.95	4879.24	5427.8	4876.27	5315.12	4781.39	5030.46	3897.76
GO_INTRINSIC_APOPTOTIC_SIGNALING_PATHWAY_IN_RESPONSE_TO_OXIDATIVE_STRESS	0.135387	0.153019	0.144305	0.145838	0.140816	0.127423	0.177737	0.15267	0.148343	0.120805	0.139976	0.155169	0.177759	0.160104	0.15636	3832.52	3165.35	3528.59	2665.71	2931.1	3458.91	2544.14	3291.37	3461.87	3389.22	2398.85	3742.08	2945.93	2722.05	2796.18
GO_ACTIVATION_OF_CYSTEINE_TYPE_ENDOPEPTIDASE_ACTIVITY_INVOLVED_IN_APOPTOTIC_PROCESS_BY_CYTOCHROME_C	-0.171502	-0.115662	-0.135164	-0.0861173	-0.0496057	-0.0143329	-0.067402	-0.116168	-0.0933903	-0.0681213	-0.0410539	-0.12151	-0.0995977	-0.128943	-0.114983	3049.71	4451.51	2858.45	1369.92	2510.78	2143.1	554.492	1290.6	2656.82	1855.47	1754.66	2162.37	2745.78	2690.18	1998.54
GO_APOPTOTIC_MITOCHONDRIAL_CHANGES	0.03128	0.0450605	0.0424918	0.0740719	0.0742835	0.0466097	0.100746	0.0550918	0.056915	0.0634365	0.0704617	0.0473488	0.062669	0.0610297	0.0803991	4725.79	4155.73	4942.99	3954.09	4270.63	4187.6	3570.1	4424.08	4292.13	4593.84	3968.18	4569.37	4466.33	4231.34	4306.95
GO_CARBOHYDRATE_TRANSPORT	0.00913785	-0.0272299	0.00124611	0.0241851	-0.0169642	0.026793	0.0375376	-0.0185222	-0.000714458	-0.0154263	-0.00423727	0.0264207	0.0105274	0.0264282	-0.0126095	4501.17	4619.04	4287.68	4361.07	4971.16	4721.34	4739.87	4934.09	5053.44	5016.38	5073.46	4892.58	4653.88	4559.74	4202.43
GO_CELLULAR_AMINO_ACID_BIOSYNTHETIC_PROCESS	0.0118426	0.0176093	0.054257	0.0872075	0.0486733	-0.135123	0.0512061	0.0321558	0.00791452	0.0522536	0.0797456	0.019983	0.0595479	0.0693624	0.0267283	4252.1	3602.72	3662.02	4198.72	4149.8	7571.64	4938.54	4062.32	4470.04	3128.29	4640.54	4661.29	4320.3	3761.36	4111.25
GO_PHOSPHOLIPID_BIOSYNTHETIC_PROCESS	0.0142274	0.0121957	-0.00253487	0.0217807	-0.00737472	-0.0296119	-0.00822885	-0.0158853	0.000984105	-0.00797238	0.0135528	-0.000225857	0.00915154	0.00100721	-0.000310962	4644.99	4637.57	4508.59	4588.65	4318.81	5463.38	4514.52	4868.86	4892.58	4250.61	4464.11	4687.98	4389.98	4679.09	4695.39
GO_PYRIMIDINE_CONTAINING_COMPOUND_SALVAGE	-0.164247	-0.0898465	-0.147482	-0.0418692	-0.135865	0.0155021	-0.0917893	-0.159882	-0.0694436	-0.14342	-0.112568	-0.158594	-0.0882315	-0.100999	-0.0801887	1293.57	4590.87	2280.98	3452.23	3364.76	4929.65	3457.42	4252.84	3867.36	4269.15	4338.83	3155.71	2028.2	4129.78	3413.69
GO_PENTOSE_PHOSPHATE_SHUNT_NON_OXIDATIVE_BRANCH	0.0863233	0.129755	0.11567	0.180778	0.174644	0.209026	0.144638	0.100507	0.173566	0.103764	0.184873	0.0677841	0.173845	0.111515	0.0966118	2217.23	1932.57	1338.79	1939.24	2153.48	3790.27	1529.3	1762.81	1317.29	1005.94	1767.26	2425.53	1810.25	2005.22	1389.2
GO_MACROMOLECULE_CATABOLIC_PROCESS	0.0983006	0.11916	0.0940246	0.11208	0.106507	0.0842686	0.107153	0.0904939	0.0987784	0.092124	0.106652	0.0967339	0.115983	0.0973535	0.0979702	4133.49	4134.97	4342.54	4169.07	4069.74	4157.21	4375.15	4462.63	4295.09	4265.44	4369.22	4134.97	4043.05	4295.09	4161.66
GO_AEROBIC_RESPIRATION	-0.0112347	0.0469967	0.0316928	0.0759126	0.0977701	0.037791	0.0698626	0.0278341	0.0308913	0.0484969	0.0578623	-0.00593158	0.0424576	0.0376656	0.0449115	4035.64	3986.71	4103.84	3620.51	3697.6	2931.1	3656.09	3961.51	3967.44	3991.16	3853.28	4084.56	3577.51	4256.54	3740.6
GO_FATTY_ACID_CATABOLIC_PROCESS	-0.0302478	-0.0446595	-0.0214047	-0.0112418	-0.00427371	-0.0499688	0.0183202	-0.0139439	-0.018332	-0.0299802	-0.0127777	-0.0392589	-0.018021	0.00045517	-0.000136958	4077.15	3875.52	3756.91	4163.14	4787.32	5461.9	4038.6	3958.54	4100.87	4496.73	3865.14	3974.85	3856.24	3739.12	3387.74
GO_CELLULAR_AMINO_ACID_CATABOLIC_PROCESS	0.00703376	-0.01085	-0.0056301	0.0379803	0.0341444	-0.119117	0.0297201	0.0205056	0.00378638	0.0114055	0.0483748	0.0234108	0.0395282	0.013883	0.0083962	3976.33	3923.7	4094.94	4356.62	4333.64	7689.5	4475.97	4051.2	3745.79	4357.36	3777.66	3960.02	4746.54	4346.24	3875.52
GO_GLUTAMINE_FAMILY_AMINO_ACID_METABOLIC_PROCESS	-0.0312132	-0.0100332	0.00119993	0.032316	0.0327614	-0.120498	-0.000268135	-0.0396688	-0.0250345	0.01675	0.0454466	-0.0356815	0.0408465	0.0102541	0.00333609	4773.97	4143.87	4427.04	5294.36	3811.76	7571.64	4656.85	5218.75	4686.5	4068.25	5412.97	4216.51	4818.45	5048.25	4498.21
GO_GLUTAMINE_FAMILY_AMINO_ACID_CATABOLIC_PROCESS	0.13043	0.0623597	0.0961076	0.10838	0.125964	-0.157797	0.0987709	0.105161	0.099058	0.172497	0.19833	0.124581	0.148621	0.137111	0.142589	4553.06	5660.57	5994.15	3592.34	3885.89	0	7223.23	5518.24	4997.84	4146.83	4194.28	4990.43	5055.67	4274.34	5651.67
GO_ASPARTATE_FAMILY_AMINO_ACID_METABOLIC_PROCESS	0.00859798	-0.0130589	0.0226376	0.0531706	0.0282682	-0.167637	0.0265813	0.0208638	-0.00551493	0.0175976	0.0527174	0.0300534	0.0568465	0.0601218	-0.000967029	3802.87	3199.45	3879.96	3960.02	3865.14	6569.4	4129.04	3985.23	4421.11	5048.25	4710.22	3890.34	3521.18	4212.07	3131.25
GO_ASPARTATE_FAMILY_AMINO_ACID_BIOSYNTHETIC_PROCESS	0.0689145	0.0498854	0.0769138	0.0449023	0.0298964	-0.198024	0.0279672	0.0115732	-0.0149894	0.0270684	0.0242498	0.0675781	0.113424	0.0578754	0.00468904	5240.99	2892.55	4870.34	4099.39	3865.14	6569.4	3460.39	4923.71	4330.67	4765.08	5292.88	4631.64	3450.01	3414.43	3693.16
GO_ASPARTATE_FAMILY_AMINO_ACID_CATABOLIC_PROCESS	0.0279853	-0.0136527	0.0416353	0.118849	0.0698686	-0.174254	0.0328534	0.0845157	0.048663	0.0781652	0.125029	0.0822549	0.0710043	0.10554	0.0441947	4465.59	1934.79	4711.7	3750.98	3856.24	0	4532.31	4424.08	5086.8	5667.98	3727.26	3718.36	3521.18	4554.55	3458.91
GO_SERINE_FAMILY_AMINO_ACID_METABOLIC_PROCESS	-0.0901417	-0.0552165	0.0121236	0.0900456	0.0124406	-0.180682	-0.00776595	-0.0405907	-0.0590619	-0.0127351	0.038231	-0.0827103	-0.0102249	-0.0407572	0.00383095	2923.69	2299.51	2759.12	3484.11	2432.95	4175	4968.19	3638.3	3816.21	1924.41	3481.14	3713.91	3882.93	4406.29	2965.2
GO_SERINE_FAMILY_AMINO_ACID_BIOSYNTHETIC_PROCESS	-0.0860856	-0.0245533	0.00447513	0.111312	0.0313198	-0.231664	0.0635407	-0.0217421	0.0012026	0.0468766	0.0730815	-0.107406	-0.012718	0.0198782	-0.0081229	3632.37	2658.3	2272.83	3415.91	2999.3	0	3599.75	3366.98	3003.75	1476.67	2754.67	4634.61	3762.84	1310.62	3021.54
GO_SERINE_FAMILY_AMINO_ACID_CATABOLIC_PROCESS	-0.0629129	-0.0605685	0.0479007	0.091006	0.0678948	-0.17755	0.0073929	0.0355659	-0.0260949	0.0918185	0.0750613	0.0123748	-0.00598092	0.108483	-0.043798	3802.87	3438.89	3373.66	3060.83	4333.64	5286.95	6705.06	2804.34	3600.49	2867.35	2628.65	4648.69	3591.6	3038.59	4008.95
GO_AROMATIC_AMINO_ACID_FAMILY_METABOLIC_PROCESS	-0.0264802	-0.0643663	-0.101564	0.0012202	-0.0221916	-0.0215034	0.0217755	-0.00569691	-0.0105497	-0.0559289	-0.0323852	0.0173188	0.0296567	0.0094055	-0.06235	3440.37	2650.15	4092.72	5112	5550.85	4601.25	4213.55	3319.54	2997.08	6670.22	5132.02	2487.06	3963.73	3904.43	5144.62
GO_AROMATIC_AMINO_ACID_FAMILY_CATABOLIC_PROCESS	-0.0646136	-0.11305	-0.18694	-0.0529716	-0.0991226	-0.00352459	-0.0285566	-0.0363769	-0.0211304	-0.0955237	-0.0921819	0.0223014	0.0262944	-0.00746618	-0.14597	3207.61	2393.66	2996.33	5455.23	4442.61	3311.39	3409.24	2833.25	2071.93	6372.96	4904.44	1811	3274.32	2654.6	3343.26
GO_PYRUVATE_FAMILY_AMINO_ACID_METABOLIC_PROCESS	0.254813	0.281018	0.320165	0.47795	0.491532	0.297396	0.481305	0.401734	0.443996	0.488336	0.433051	0.271191	0.378485	0.431373	0.386474	0	0	0	0	0	0	0	0	0	0	0	0	0	0	0
GO_BRANCHED_CHAIN_AMINO_ACID_METABOLIC_PROCESS	0.00624772	0.0275571	0.0349375	0.0798598	0.0343842	-0.0618386	0.018597	0.0391061	0.00227047	-0.0305357	0.0647546	0.0313256	0.0552169	0.011248	0.0360788	4591.61	3900.72	2676.09	3027.47	3713.91	6474.51	4007.47	3888.86	3261.72	3331.4	2862.9	3134.22	3189.07	4266.92	3528.59
GO_BRANCHED_CHAIN_AMINO_ACID_BIOSYNTHETIC_PROCESS	-0.0445537	-0.0231519	0.0612243	0.212779	0.05774	0.169432	0.0247822	0.121737	0.00253337	0.0613202	0.15535	0.11878	0.0555822	0.156741	0.0875809	3666.47	3417.39	4561.96	315.794	1541.9	2910.34	4338.09	1614.55	3544.9	152.708	1702.02	2557.49	2392.92	966.655	3082.33
GO_GLUTAMINE_FAMILY_AMINO_ACID_BIOSYNTHETIC_PROCESS	0.0274335	0.0492897	0.105229	0.0966403	0.133649	-0.0323845	0.0830934	0.0669545	0.0336172	0.0360627	0.120849	0.0390679	0.0900634	0.094408	0.0498228	4545.65	3471.51	4091.23	6519.73	3747.27	6002.31	5530.1	4200.95	5723.58	3171.28	5543.44	5037.13	5242.47	6424.11	5972.65
GO_METHIONINE_BIOSYNTHETIC_PROCESS	-0.0291973	-0.0225376	-0.0190758	-0.0743844	-0.0819316	-0.311984	-0.0496962	-0.0782939	-0.0962664	-0.0380796	-0.0783099	-0.0383594	0.0237048	0.00325392	-0.122482	3490.78	2027.46	2786.55	2859.94	3277.29	0	2090.47	1963.7	1803.58	2845.85	3421.84	2751.71	2298.77	1149.76	2548.59
GO_HOMOSERINE_METABOLIC_PROCESS	-0.21927	-0.329485	-0.121095	0.0566653	-0.146664	-0.194873	-0.0515515	-0.151671	-0.123625	-0.212984	-0.0312292	-0.242602	-0.191357	-0.278799	-0.173139	4277.3	1003.72	2057.85	615.279	2607.89	1003.72	4370.7	4333.64	1750.95	1454.43	2824.35	2188.32	2037.09	2674.61	4136.45
GO_GLYCOPROTEIN_METABOLIC_PROCESS	0.0105426	-0.00211294	0.0464754	0.0453229	-0.00326511	-0.0542509	0.0329062	0.020198	0.0164175	0.0168394	0.0316742	0.030904	0.032488	0.0346212	0.0227341	4569.37	4422.6	4355.88	3829.56	4748.77	5878.51	4483.38	4412.22	4475.97	4487.83	4200.21	4530.83	4410.73	4425.56	4112.73
GO_GLYCOPROTEIN_BIOSYNTHETIC_PROCESS	0.00347059	-0.00208703	0.0404352	0.0449683	-0.00646551	-0.0813034	0.0227563	0.00983458	0.00946112	0.0173914	0.0292086	0.0232913	0.0295329	0.0284768	0.0237527	4831.79	4370.7	4600.51	3632.37	4803.62	6840.72	4649.43	4561.96	4612.37	4593.09	4063.81	4581.23	4435.94	4422.6	4342.54
GO_VITAMIN_BIOSYNTHETIC_PROCESS	-0.0411754	-0.0689265	-0.0247749	0.0519662	-0.118379	0.0597295	0.0312357	0.0465508	-0.0163319	-0.0745876	-0.0589469	0.0853156	0.00778608	0.0357086	-0.0573588	3747.27	5806.6	3125.32	4674.64	3577.51	5253.59	3341.04	4281.75	3455.94	3495.23	5226.91	2570.09	3720.58	4301.02	4360.33
GO_VITAMIN_CATABOLIC_PROCESS	-0.391633	-0.354216	-0.142324	-0.364797	-0.0236154	-0.114385	-0.233845	-0.229226	-0.294294	-0.291641	-0.378878	-0.260729	-0.141125	-0.216311	-0.154455	1273.55	2327.68	4351.43	0	3472.25	7426.34	3392.19	1690.16	2994.85	3159.42	1063.02	1756.88	2980.03	5055.67	3653.13
GO_NUCLEOBASE_METABOLIC_PROCESS	0.0202819	0.0997226	0.0710797	0.130713	0.0763611	-0.036738	0.11794	0.0405096	0.0779166	0.095139	0.104209	0.0219233	0.124914	0.0940209	0.103855	4481.9	3919.25	4839.95	4759.15	4309.18	4716.89	3706.5	3498.94	3977.07	3835.49	4314.37	4739.87	4351.43	3824.37	3969.66
GO_PURINE_NUCLEOBASE_BIOSYNTHETIC_PROCESS	0.0324992	0.189287	0.0912696	0.171434	0.162312	-0.0262072	0.157059	0.0536297	0.0740406	0.125344	0.122282	0.0602974	0.163471	0.0970499	0.0991286	1637.53	1605.66	2023.75	1776.15	2366.97	3355.87	1544.13	2475.2	1243.9	3139.41	2146.8	1922.93	832.48	2917.02	2134.2
GO_NUCLEOSIDE_METABOLIC_PROCESS	-0.0238105	0.0337778	-0.0207553	0.0223141	-0.0123256	-0.00489112	-0.0064256	-0.0180469	0.00110196	-0.0172104	0.00518617	-0.0126069	0.0414375	-0.0144269	0.015806	3780.63	3299.53	4728.75	4515.26	4484.86	4275.82	4682.05	4369.22	4200.95	4409.25	4500.43	3921.48	3568.62	4923.71	4362.55
GO_RIBONUCLEOSIDE_METABOLIC_PROCESS	0.0276514	0.0668655	0.0260108	0.0390788	-0.00334302	0.0767241	0.0304798	0.0211407	0.0487954	-0.0120389	0.0186581	0.0410819	0.0796395	0.010674	0.0511561	5222.46	3596.05	5020.82	5445.59	4746.54	3619.77	4525.64	5426.32	4008.95	5667.24	4994.88	3955.58	3683.52	5394.44	4619.04
GO_DEOXYRIBONUCLEOSIDE_METABOLIC_PROCESS	-0.2122	-0.123491	-0.2254	-0.114289	-0.179057	-0.163699	-0.17536	-0.239438	-0.177808	-0.151908	-0.135222	-0.210951	-0.115787	-0.198711	-0.155096	1826.56	3786.56	2022.27	4532.31	2379.57	6317.36	2529.32	2940	2645.7	1658.29	3740.6	1934.05	2134.2	3154.97	2043.02
GO_NUCLEOSIDE_MONOPHOSPHATE_METABOLIC_PROCESS	-0.057438	0.038034	-0.0120703	0.0394826	0.00713759	-0.0394737	0.0321682	-0.028641	-0.00779579	-0.00124061	0.0272384	-0.0436888	0.0330656	0.0158664	0.0202331	4223.19	4234.31	4263.22	4409.99	4504.14	4818.45	3661.28	3865.14	3295.82	4193.53	3349.93	3918.51	3647.2	4297.32	4229.12
GO_NUCLEOSIDE_MONOPHOSPHATE_BIOSYNTHETIC_PROCESS	-0.0743972	0.0544615	-0.0327588	0.0589865	0.0269452	-0.0401792	0.0357366	-0.0396276	-0.0143704	0.0150342	0.0227292	-0.0597418	0.0307355	0.0229054	-0.0153706	4115.7	4354.4	5147.59	4548.62	4658.33	3283.96	4547.13	4078.63	4014.88	3780.63	3541.93	4102.35	3780.63	5023.05	4733.94
GO_NUCLEOSIDE_MONOPHOSPHATE_CATABOLIC_PROCESS	-0.0377377	0.0503037	0.076794	0.0887206	-0.0516022	0.0615511	0.0641082	0.0302861	0.0789116	-0.0337622	0.087502	-0.0151231	0.0532603	0.0393559	0.112894	4817.71	3186.85	3278.03	4344.02	5498.22	4267.66	3730.96	3306.2	3265.43	5034.91	3565.65	4022.29	3514.5	3613.1	3828.81
GO_PURINE_NUCLEOSIDE_MONOPHOSPHATE_METABOLIC_PROCESS	-0.00807937	0.0875091	0.0205362	0.0569198	0.0318822	0.0483018	0.0585603	0.00277062	0.0234476	0.0132486	0.0464858	0.00665854	0.0827945	0.0362351	0.0611436	3897.76	3522.66	4358.84	4449.28	4155.73	3762.84	2797.67	3392.19	2732.43	3211.31	3541.93	3619.03	3409.98	4274.34	4040.09
GO_PURINE_NUCLEOSIDE_MONOPHOSPHATE_BIOSYNTHETIC_PROCESS	-0.03308	0.125489	0.00231556	0.08292	0.0874044	0.0837111	0.0780267	-0.00605333	0.0290044	0.05484	0.05456	-0.00155111	0.0810667	0.0407289	0.0303067	4299.54	4149.06	5665.76	5454.49	4277.3	3214.28	3661.28	4545.65	3439.63	4352.91	4771.01	4606.44	4822.16	5935.59	4852.55
GO_PYRIMIDINE_NUCLEOSIDE_MONOPHOSPHATE_METABOLIC_PROCESS	-0.0820195	0.0217605	-0.0207763	0.054369	0.0122689	-0.0970043	0.0426137	-0.0250515	-0.0165011	0.0104666	0.0255805	-0.0876603	0.00458586	0.0310245	-0.0357242	3641.27	2905.9	2828.8	3066.02	3349.19	4994.88	4007.47	4287.68	2475.94	3140.15	2140.87	3242.45	3369.95	2309.89	5461.9
GO_NUCLEOSIDE_DIPHOSPHATE_METABOLIC_PROCESS	0.028827	0.0710099	0.0653947	0.0938874	0.107264	0.0714026	0.0896581	0.042034	0.0679873	0.068072	0.100145	0.0362588	0.080411	0.0833216	0.0877348	4477.45	4093.46	4633.12	4395.91	4047.5	4084.56	4237.27	4911.85	4057.88	4849.58	4481.9	4278.78	4363.29	4631.64	4212.07
GO_NUCLEOSIDE_DIPHOSPHATE_BIOSYNTHETIC_PROCESS	0.0460758	0.0435449	0.0813353	0.109668	0.133792	0.129103	0.199955	0.0640585	0.000839194	0.0822011	0.130515	0.0356325	0.128024	0.152094	0.133898	4000.8	1573.78	2492.99	1139.38	1538.2	3196.49	1509.29	3223.91	2086.02	914.023	1050.42	3724.29	2215.75	1418.11	973.327
GO_NUCLEOSIDE_DIPHOSPHATE_CATABOLIC_PROCESS	0.0802696	0.0946292	0.12809	0.143409	0.0988917	0.108016	0.0447437	0.0796702	0.0803762	0.0746217	0.129356	0.0654305	0.127744	0.0699595	0.0815084	2203.88	2246.14	1817.67	2412.93	2395.88	1020.77	3039.33	3146.82	3160.16	3000.78	2329.16	2249.85	2131.24	3426.29	2860.68
GO_NUCLEOSIDE_TRIPHOSPHATE_METABOLIC_PROCESS	0.00432625	0.0402246	0.0232593	0.0699648	0.0751305	0.0865206	0.0654839	0.0339306	0.0382693	0.0488494	0.0609609	0.00717555	0.0470693	0.053662	0.0501019	4067.51	4303.99	4080.86	4384.79	4117.18	3498.19	4230.6	4579.75	4311.4	4126.82	4143.13	4407.77	4621.26	4371.45	3867.36
GO_NUCLEOSIDE_TRIPHOSPHATE_BIOSYNTHETIC_PROCESS	-0.0218687	0.0241839	0.0138126	0.0715509	0.0891358	0.09005	0.0701079	0.0311195	0.0321498	0.0565369	0.0654022	-0.0156039	0.0215191	0.0630339	0.0501572	4450.77	4498.21	4561.96	4784.35	4330.67	3472.25	4990.43	4613.85	4664.26	4668.71	4332.16	4321.78	4775.45	4837.72	3925.92
GO_NUCLEOSIDE_TRIPHOSPHATE_CATABOLIC_PROCESS	0.00357371	0.0414455	0.017245	0.0694995	0.0513911	0.00263831	0.0667972	0.00912216	0.0180524	0.0434042	0.0604573	0.00864247	0.0639191	0.0302766	0.0569396	3096.41	3659.06	2404.78	2779.88	2444.81	3995.61	2157.18	3161.64	3118.65	1292.09	2074.9	3882.19	3685	1742.8	1177.93
GO_PURINE_NUCLEOSIDE_TRIPHOSPHATE_METABOLIC_PROCESS	0.0310179	0.0645649	0.0413485	0.0858093	0.0912434	0.135815	0.0833605	0.0635105	0.0639166	0.0560544	0.0813374	0.0351119	0.0703878	0.0726161	0.0594501	3917.03	4461.14	3825.85	4622.75	4052.69	3133.48	3808.06	4239.49	4173.52	4465.59	4346.98	4069	4716.89	4068.25	4046.02
GO_PURINE_NUCLEOSIDE_TRIPHOSPHATE_CATABOLIC_PROCESS	0.0517237	0.12532	0.0615143	0.073263	0.0752611	0.0792173	0.0832401	0.0562926	0.0971334	0.0595695	0.0986919	0.0682678	0.0959346	0.0706655	0.10747	1958.51	3177.95	1292.09	2874.76	1561.92	2854.01	2157.18	2150.51	2043.02	730.922	2283.95	2515.23	2067.49	1579.71	652.344
GO_PYRIMIDINE_NUCLEOSIDE_TRIPHOSPHATE_METABOLIC_PROCESS	-0.0641156	-0.00375111	-0.000346667	0.0562667	0.06988	-0.0838311	0.0419867	-0.03248	-0.0152089	0.0795067	0.0330889	-0.0644578	-0.0210444	0.0403556	0.0535422	3257.27	3762.84	4072.7	3632.37	3538.97	5885.92	4716.15	3653.87	3807.32	4091.98	4231.34	3251.34	3945.94	4114.96	3249.86
GO_PYRIMIDINE_NUCLEOSIDE_TRIPHOSPHATE_BIOSYNTHETIC_PROCESS	-0.0838012	-0.0142073	-0.00939774	0.058218	0.073761	-0.0747794	0.0351196	-0.0363033	-0.00851262	0.0764643	0.0339519	-0.0744488	-0.0332693	0.0390706	0.0614652	2661.27	4511.55	4166.11	4323.26	3960.02	6507.13	5165.38	3238	4146.83	4084.56	5122.38	2759.12	4046.02	4711.7	3565.65
GO_PURINE_DEOXYRIBONUCLEOTIDE_METABOLIC_PROCESS	-0.0173329	0.0661257	-0.0149025	-0.0276463	-0.0248801	0.0328989	-0.0617525	-0.0441158	-0.00127119	-0.0605532	-0.021914	-0.0180125	0.0246882	-0.0475456	0.0223377	3241.7	2356.59	1944.43	3962.99	3697.6	2647.18	4862.19	3585.67	3922.22	3177.21	2713.16	3736.89	3358.83	3573.07	1377.34
GO_PURINE_DEOXYRIBONUCLEOTIDE_BIOSYNTHETIC_PROCESS	-0.151272	-0.0259023	-0.178199	-0.125516	-0.0885204	0.0348515	-0.137582	-0.174497	-0.156972	-0.144027	-0.167466	-0.159928	-0.0749101	-0.176015	-0.1888	724.991	2410.71	2281.72	3943.72	4444.83	4507.1	5653.15	4427.04	3823.63	4836.24	6086.07	468.502	2210.56	2877.73	3171.28
GO_PURINE_DEOXYRIBONUCLEOTIDE_CATABOLIC_PROCESS	0.0611546	0.134404	0.0847586	0.0605019	0.0471681	0.120751	0.0187553	0.0511243	0.0969736	0.00663363	0.0738358	0.0716912	0.108363	0.0473679	0.0889812	1958.51	3177.95	1292.09	3395.15	2182.39	1403.28	2428.5	2438.14	2043.02	1988.91	3297.3	2515.23	2067.49	1878.45	652.344
GO_RIBONUCLEOSIDE_MONOPHOSPHATE_BIOSYNTHETIC_PROCESS	-0.0520716	0.0923435	-0.0115179	0.0765544	0.0531894	0.0105869	0.0578861	-0.0103853	0.00723929	0.0290505	0.0422067	-0.0299519	0.0453319	0.0485283	0.00675598	4370.7	4148.31	5507.86	4341.05	3662.02	3687.23	3190.56	4544.17	2410.71	4249.13	3664.99	3989.68	3768.77	5026.01	5126.83
GO_DEOXYRIBONUCLEOSIDE_MONOPHOSPHATE_BIOSYNTHETIC_PROCESS	-0.149311	-0.0734313	-0.104197	-0.000469624	-0.0616107	-0.211081	-0.0390588	-0.138	-0.0871303	-0.0322642	-0.0430056	-0.159872	-0.0185851	-0.0635392	-0.0898681	3384.03	3100.86	3935.56	2822.87	3494.49	3272.1	3804.35	4576.79	3515.24	3636.82	2794.7	2218.71	3027.47	3941.49	3381.07
GO_RIBONUCLEOSIDE_MONOPHOSPHATE_METABOLIC_PROCESS	-0.0265387	0.0736957	0.0071005	0.0584929	0.0212654	0.00687811	0.0493569	-0.00213977	0.0100016	0.00518312	0.0399764	-0.0143753	0.0582986	0.0425329	0.0383234	4152.76	3424.06	4136.45	4399.62	4177.97	3758.39	3425.55	3137.18	2506.34	4223.93	3242.45	3697.6	3469.28	3969.66	4196.5
GO_DEOXYRIBONUCLEOSIDE_MONOPHOSPHATE_METABOLIC_PROCESS	-0.119404	-0.039135	-0.0648385	0.0408059	-0.0104333	-0.123913	0.0191717	-0.0700831	-0.0395187	-1.59898e-05	0.00717141	-0.116294	0.00150304	-0.0232811	-0.0622162	3859.21	2888.85	3814.73	2199.44	3813.99	6963.03	3960.02	4651.66	4111.25	3316.58	3017.09	2897	2765.05	3831.04	2860.68
[truncated: 6,274 more rows]
