# Supplementary material for: Gene expression signatures as candidate biomarkers of response to PD-1 blockade in non-small cell lung cancers
Source: PLoS One. 2021 Nov 29;16(11):e0260500. doi: 10.1371/journal.pone.0260500 (PMC8629226; doi:10.1371/journal.pone.0260500)
Supplement: S9 Table — (XLSX) [file pone.0260500.s035.xlsx]

## Sheet: MultiScore_GO.Pre-WB.LUAD
GeneSet	Scores.BP_04	Scores.BP_05	Scores.BP_07	Scores.BP_09	Scores.BP_10	Scores.BP_11	Scores.BP_12	Scores.BP_14	Scores.BP_22	Scores.BP_28	Scores.BP_31	Scores.BP_32	Scores.BP_33	Scores.BP_37	Scores.BP_38	Scores.BP_01	Scores.BP_03	Scores.BP_06	Scores.BP_13	Scores.BP_40	Dispersions.BP_04	Dispersions.BP_05	Dispersions.BP_07	Dispersions.BP_09	Dispersions.BP_10	Dispersions.BP_11	Dispersions.BP_12	Dispersions.BP_14	Dispersions.BP_22	Dispersions.BP_28	Dispersions.BP_31	Dispersions.BP_32	Dispersions.BP_33	Dispersions.BP_37	Dispersions.BP_38	Dispersions.BP_01	Dispersions.BP_03	Dispersions.BP_06	Dispersions.BP_13	Dispersions.BP_40
GO_MITOCHONDRIAL_GENOME_MAINTENANCE	0.0258262	0.0284063	0.0404658	0.0222847	0.0531121	0.0384159	0.0508076	0.0664369	0.062747	0.042537	0.0216131	0.0283215	0.018524	0.0271198	0.0261867	0.0304987	0.0181635	0.0213021	0.0512812	-0.0337857	3485.59	3146.08	3699.09	3249.86	3908.13	3515.24	2947.41	3208.35	2751.71	3375.88	3217.24	3801.39	3346.23	3276.55	3616.06	3358.09	3479.66	3156.46	3027.47	3780.63
GO_REPRODUCTION	0.0331872	0.0412633	0.0388766	0.0304794	0.0367076	0.0479603	0.0398688	0.0403711	0.0467197	0.0407276	0.0202276	0.0142145	0.0120419	0.0114713	0.00785763	0.0417382	0.0351587	0.0418508	0.0329153	0.00194443	3112.72	3305.46	3130.51	3143.11	3176.47	3241.7	3291.37	3315.09	3217.24	3221.69	3391.45	3454.46	3411.46	3351.42	3345.49	3323.25	3389.22	3270.62	3243.19	3414.43
GO_SINGLE_STRAND_BREAK_REPAIR	-0.118028	-0.10877	-0.119087	-0.0909543	-0.150079	-0.169527	-0.201515	-0.164421	-0.188656	-0.171518	-0.21056	-0.19213	-0.174547	-0.151668	-0.154253	-0.112965	-0.157769	-0.137284	-0.163955	-0.190584	2569.35	2750.22	3208.35	2474.46	3918.51	3620.51	2852.52	3297.3	3409.98	2668.68	1874.01	2388.47	90.4386	2129.01	2425.53	2803.6	2805.08	2467.05	2381.06	2765.05
GO_REGULATION_OF_DNA_RECOMBINATION	4.95864e-05	-0.0104058	0.00423137	-0.00138291	0.00888515	-0.00481172	-0.00998523	0.00616524	0.0111753	-0.0174416	-0.0412357	-0.0355755	-0.0392027	-0.00881904	-0.0203176	0.0108484	-0.0235682	-0.0181486	0.00336453	-0.05422	2894.04	3186.85	3518.95	3822.88	3805.83	3639.04	3581.22	3702.79	3669.43	3504.13	3743.57	4462.63	3877	3885.89	3783.6	3481.89	3549.34	3239.48	3363.28	4656.11
GO_REGULATION_OF_MITOTIC_RECOMBINATION	-0.307935	-0.311324	-0.3061	-0.320114	-0.265117	-0.347824	-0.308677	-0.280013	-0.211215	-0.289085	-0.351001	-0.318207	-0.304335	-0.299358	-0.297875	-0.29731	-0.317325	-0.317854	-0.25255	-0.344117	1283.93	1181.63	658.274	701.27	745.748	0	1438.12	902.903	1291.34	128.986	716.096	290.59	1592.31	520.393	498.154	1235.01	1054.13	674.583	977.033	0
GO_RIBOSOMAL_LARGE_SUBUNIT_ASSEMBLY	0.130089	0.119526	0.104043	0.161425	0.100136	0.0945362	0.0981585	0.118817	0.131873	0.0876582	0.153515	0.162993	0.183352	0.180207	0.194783	0.0945121	0.122714	0.0855504	0.11531	0.107511	1525.6	1378.08	1358.8	1572.3	2057.85	2151.25	1815.44	1604.17	1561.92	2007.44	1656.06	1484.08	1255.76	1440.35	1636.05	1623.45	1576.75	1735.38	1649.39	2109.74
GO_RIBOSOMAL_SMALL_SUBUNIT_ASSEMBLY	0.15116	0.160863	0.13917	0.169996	0.170367	0.167815	0.185624	0.18982	0.199556	0.167544	0.214939	0.204103	0.242047	0.233331	0.236711	0.12154	0.152181	0.120241	0.182416	0.184325	3273.58	3554.53	3495.97	3335.85	2592.33	2168.3	1913.3	2444.07	2524.13	2303.22	2916.27	2840.66	2355.85	2842.14	2450.74	3745.79	3174.25	3636.08	2487.8	2915.53
GO_VERY_LONG_CHAIN_FATTY_ACID_METABOLIC_PROCESS	-0.0407722	-0.0481088	-0.0387447	-0.0453139	-0.0591947	-0.0535426	-0.0472915	-0.0823773	-0.0411715	-0.0458005	-0.0328804	-0.0346023	-0.0661195	-0.0747163	-0.0368544	-0.0452515	-0.0288253	-0.0208587	-0.0281516	-0.0598311	2447.77	2320.27	2596.03	2813.97	2931.1	2825.84	3279.51	3773.22	1845.84	3451.49	1992.61	2554.52	3415.91	2963.72	2578.24	2493.73	1888.83	1681.27	2283.2	3814.73
GO_TRANSITION_METAL_ION_TRANSPORT	0.0151146	0.0440121	0.0251813	0.0188887	0.0279818	0.0364106	0.0432594	0.0224723	0.0456987	0.0457445	0.0375381	0.0249848	0.0123751	0.00582947	0.00190456	0.0265937	0.0338539	0.0459242	0.0351917	0.0309636	3508.57	3685.74	3383.29	3330.66	3439.63	3142.37	4123.11	3869.59	3765.8	3513.02	3609.39	3258.01	3498.94	3959.28	3613.84	3397.38	3441.11	3458.16	3558.98	3335.85
GO_UREA_CYCLE	-0.228652	-0.132285	-0.237125	-0.278519	-0.217339	-0.1526	-0.135907	-0.247802	-0.0158352	-0.175564	-0.129637	-0.215517	-0.17836	-0.236808	-0.212234	-0.310995	-0.161159	-0.17495	-0.202532	-0.0857219	1002.24	542.632	102.299	711.648	972.586	655.309	631.588	530.771	1254.28	1147.53	1160.88	487.775	566.353	510.014	343.963	1260.21	891.043	670.135	1519.66	674.583
GO_CITRULLINE_METABOLIC_PROCESS	0.0688149	0.0512868	0.0814711	0.0652934	0.112556	0.126271	0.11944	0.140542	0.134982	0.0870578	0.0449057	0.0606598	0.0887259	0.0975694	0.0842247	0.10448	0.0301313	0.0367242	0.11102	0.0270335	4951.88	5083.84	4937.06	5275.09	4067.51	4173.52	4381.82	3877	3902.2	4419.63	4982.28	4829.57	4384.79	4178.71	4327.71	4768.04	5301.78	5502.67	4227.63	5243.96
GO_RIBOSOMAL_LARGE_SUBUNIT_EXPORT_FROM_NUCLEUS	0.106525	0.10286	0.129404	0.152452	0.109512	0.0702574	0.0221269	0.0604915	0.102394	0.0398793	0.0438831	0.0950641	0.086082	0.115931	0.106292	0.142262	0.088963	0.0841542	0.0933058	0.0871412	521.875	676.066	594.523	1273.55	1269.11	1922.93	681.996	885.112	1008.17	1335.82	1648.65	1481.12	1384.75	1197.94	1438.12	542.632	502.601	149.743	544.114	1498.91
GO_RIBOSOMAL_SMALL_SUBUNIT_EXPORT_FROM_NUCLEUS	0.0708534	0.0663887	0.0851407	0.134435	0.039812	-0.0400239	-0.0456086	-0.0387677	0.016898	-0.0340457	-0.0157326	0.0648601	0.0369213	0.0944486	0.0769376	0.0936313	0.0514053	0.0467135	0.0138559	0.0472735	2366.23	1670.89	1571.56	2029.68	1936.28	2160.15	2640.51	2364.75	2610.86	1353.61	1958.51	2120.12	3713.91	2582.69	2275.79	2222.42	1747.99	2232.8	2020.78	1911.07
GO_MITOTIC_SISTER_CHROMATID_SEGREGATION	0.0202248	0.0158656	0.0257058	0.0175689	0.017778	0.00977734	0.00364088	0.00829491	0.0649186	0.00429517	-0.0175407	-0.00699456	-0.00663158	0.00995237	-0.00055503	0.0319562	0.0170344	0.0180811	0.0197467	-0.028397	3337.33	3335.85	3292.85	3386.26	3408.5	3335.85	3439.63	3358.09	3300.27	3506.35	3602.72	3484.11	3212.79	3371.43	3448.53	3181.66	3467.8	3457.42	3165.35	2868.83
GO_CELL_CYCLE_CHECKPOINT	0.0180713	0.00667311	0.0205674	0.0095476	0.0114227	0.00350388	0.00782214	0.0113222	0.0494174	0.00134092	-0.0232193	-0.00431442	-0.00798717	0.00113137	-0.00494612	0.0264783	0.00100166	0.010451	0.0131536	-0.0292254	2842.89	3051.93	2939.25	2951.86	3188.33	3318.06	3270.62	3349.93	2819.16	3318.06	3447.05	3220.95	3229.84	3334.37	3375.88	2768.01	3192.78	3168.32	3259.5	3397.38
GO_DNA_REPLICATION_CHECKPOINT	-0.00961538	-0.0446202	-0.00825122	-0.0540501	-0.0703142	-0.0837572	-0.0664071	-0.0806977	0.0654402	-0.0882735	-0.0909091	-0.0594803	-0.103597	-0.0706585	-0.0406733	0.00780091	-0.0690295	-0.0407793	-0.0177474	-0.0851478	1150.5	968.138	865.097	945.158	1185.34	946.64	623.433	2453.7	2212.04	658.274	1454.43	2237.24	3034.14	2117.15	1785.05	443.297	1222.4	1389.2	1292.83	1900.69
GO_REGULATION_OF_TRANSCRIPTION_INVOLVED_IN_G1_S_TRANSITION_OF_MITOTIC_CELL_CYCLE	-0.0702558	-0.101554	-0.070251	-0.106604	-0.0721707	-0.11203	-0.110308	-0.0924815	0.0331793	-0.113135	-0.151282	-0.12827	-0.169432	-0.14398	-0.126466	-0.0539242	-0.0958626	-0.082806	-0.0774522	-0.136089	2349.92	2651.63	2091.95	2658.3	2810.27	3114.94	2488.54	2561.19	2443.32	2598.26	1818.41	2933.32	2487.06	2078.61	2222.42	2100.84	2745.03	2209.07	2415.9	2903.67
GO_SULFUR_AMINO_ACID_METABOLIC_PROCESS	-0.0826756	-0.0849936	-0.0903034	-0.0826544	-0.0763845	-0.0792171	-0.0768937	-0.0893804	0.00141099	-0.069547	-0.0647624	-0.0848186	-0.0758116	-0.0683429	-0.0767558	-0.0959951	-0.0811108	-0.08493	-0.0679875	-0.0897305	2786.55	3215.02	2957.05	2805.82	2465.56	1871.04	1942.21	2847.33	1530.04	3027.47	3432.22	2511.52	3687.97	3081.58	2947.41	2745.78	2883.66	2669.42	2799.89	2790.99
GO_SULFUR_AMINO_ACID_BIOSYNTHETIC_PROCESS	-0.162977	-0.171575	-0.161158	-0.149082	-0.158227	-0.196098	-0.204043	-0.173023	-0.108227	-0.183386	-0.162023	-0.154184	-0.198499	-0.119756	-0.14322	-0.176589	-0.170727	-0.178443	-0.126871	-0.164831	1074.88	1330.63	554.492	1406.25	792.45	1772.45	1194.98	1535.23	558.94	1318.77	1240.94	1014.84	2054.14	1108.24	1209.8	286.883	1189.05	1005.2	1018.55	659.757
GO_SULFUR_AMINO_ACID_CATABOLIC_PROCESS	-0.129037	-0.147181	-0.145756	-0.140352	-0.130485	-0.134382	-0.109504	-0.126364	-0.0735462	-0.106454	-0.100179	-0.139928	-0.126835	-0.113013	-0.117522	-0.154292	-0.151784	-0.138127	-0.121502	-0.175309	1894.76	2339.54	1891.8	2775.43	2450.74	969.62	1805.81	2639.03	889.56	2895.52	2779.88	3153.49	3119.39	1860.66	2381.06	1862.15	2662.75	1896.25	1736.12	3826.59
GO_SULFUR_AMINO_ACID_TRANSPORT	0.0847365	0.0824067	0.109587	0.0473896	0.119965	0.141745	0.120107	0.140616	0.22424	0.126002	0.104257	0.0967736	0.121271	0.0945851	0.0877722	0.101857	0.122119	0.111282	0.190176	0.0805358	3129.77	3300.27	2164.6	4207.62	2409.22	2487.8	3217.24	2280.24	340.998	2937.03	3786.56	3005.23	2508.56	2862.9	3283.96	2545.62	2465.56	3048.23	1856.22	2607.89
GO_NEGATIVE_REGULATION_OF_TRANSCRIPTION_BY_RNA_POLYMERASE_II	0.0301835	0.0232174	0.0325569	0.0263663	0.0317596	0.0332147	0.0297354	0.036713	0.0250943	0.0260095	0.0109688	0.0112363	0.00997486	0.0134512	0.0137355	0.0370279	0.0173533	0.0287924	0.0230706	-0.008156	3893.31	3823.63	3937.04	3906.65	3815.47	3871.81	3841.42	3900.72	3676.11	3871.81	4001.54	4068.25	3952.61	3936.3	3880.71	3903.69	3883.67	3899.98	3871.07	4000.8
GO_RRNA_MODIFICATION	0.0222807	0.0040258	0.0166218	0.0266495	0.0270782	0.000645109	0.0148048	0.0268904	0.0509064	-0.00100849	0.0132451	0.0266659	0.046803	0.0473665	0.0505063	0.00866814	0.00252736	-0.0205904	0.0344072	-0.0207619	2763.57	3318.06	3063.05	2923.69	3594.56	3243.19	2914.79	3471.51	2821.39	3591.6	3102.34	3007.45	2650.89	3630.15	3412.95	2722.05	3185.37	3491.52	3296.56	2872.54
GO_RDNA_HETEROCHROMATIN_ASSEMBLY	0.0330579	0.0186348	0.0478253	-0.000291375	0.0558381	0.070738	0.0546196	0.0566195	0.068897	0.0394151	-0.0221048	0.00810553	0.0332035	0.00568182	0.0208466	0.039786	0.0151515	0.026939	0.0347001	-0.029217	2097.88	2718.35	1898.47	2596.77	2182.39	2690.18	2882.17	2935.55	2630.87	2755.41	3776.18	3197.23	3321.02	2626.43	2915.53	2356.59	2647.92	2730.21	2344.73	2533.76
GO_NUCLEAR_TRANSCRIBED_MRNA_CATABOLIC_PROCESS_NONSENSE_MEDIATED_DECAY	0.208337	0.208425	0.19051	0.245646	0.168434	0.174907	0.181224	0.187711	0.208206	0.167343	0.258203	0.254198	0.271634	0.266038	0.274716	0.177913	0.205828	0.17163	0.202072	0.228142	2022.27	2044.51	2343.99	1767.26	2010.41	2225.38	1989.65	1801.36	1737.61	2088.98	1570.07	1598.24	1439.6	1492.98	1393.64	2446.29	2047.47	2443.32	2028.2	1752.43
GO_ACTIVATION_OF_MAPKKK_ACTIVITY	0.0579907	0.050763	0.0629504	0.039095	0.0837431	0.0754769	0.0658966	0.0606401	0.109082	0.091808	0.0827045	0.065674	0.0748728	0.0571958	0.0535714	0.0362866	0.0807864	0.0862548	0.114286	0.0516214	2305.44	3110.49	2154.96	2458.15	2180.9	1967.41	2202.4	2470.01	2910.34	2046.73	2111.22	2106.03	2271.34	1851.77	2226.12	2689.44	2564.9	2714.64	2513.01	2599
GO_ACTIVATION_OF_MAPKK_ACTIVITY	-0.00235095	0.0156089	0.00347123	0.00448248	0.00130699	0.0136137	0.0127197	-0.00383103	-0.0407294	0.00954963	-0.0169146	-0.0288451	-0.073043	-0.0513761	-0.0454967	0.0253671	0.00829579	0.035793	-0.0229875	-0.0353596	3246.89	3063.05	3033.4	3590.86	3298.78	2770.98	3178.69	3752.46	3192.04	3162.39	3544.9	3398.12	3801.39	3789.53	3739.12	2785.81	3079.36	2698.33	3773.22	2658.3
GO_ACTIVATION_OF_MAPK_ACTIVITY	0.0609667	0.0690334	0.0602114	0.0625224	0.0677569	0.0719658	0.0748724	0.0670567	0.0465512	0.0690346	0.0535361	0.0480731	0.0308456	0.0323191	0.0278445	0.0685651	0.0746743	0.0797826	0.0598872	0.045027	3372.91	3347.71	3337.33	3362.54	3279.51	3549.34	3377.36	3289.89	3660.54	3644.23	3556.76	3488.56	3596.79	3463.35	3562.69	3313.61	3427.77	3518.21	3430.74	3657.57
GO_INACTIVATION_OF_MAPK_ACTIVITY	0.0789038	0.0639979	0.0613865	0.0618372	0.0699032	0.0641371	0.0833576	0.106681	0.0368836	0.0543147	0.0353393	0.0490854	0.0858497	0.0761532	0.0775053	0.0788043	0.0572906	0.0660989	0.0659332	0.0248144	3303.23	3601.98	3459.65	3264.69	2809.53	2806.56	3306.94	3214.28	2740.59	2757.64	3808.8	3613.84	3507.09	3366.98	3610.87	3324.73	2677.58	3524.88	2650.89	3308.42
GO_PROTEIN_POLYUBIQUITINATION	0.0510536	0.0475024	0.0529544	0.0486164	0.0466976	0.0398687	0.040228	0.0372694	0.0349368	0.0352999	0.0246228	0.0384692	0.0294122	0.0331874	0.029678	0.0610011	0.0449722	0.0534191	0.046591	0.026809	3150.53	3366.98	3202.42	3263.2	3476.7	3269.13	3418.88	3383.29	2977.06	3433.7	3429.25	3455.94	3559.72	3282.48	3571.58	3169.8	3347.71	3340.3	3270.62	3200.93
GO_MEIOTIC_SPINDLE_ORGANIZATION	-0.0242585	-0.011935	-0.00621469	-0.0460629	0.0388242	0.0286194	0.0360876	0.0789901	0.134357	0.00623234	-0.0143008	-0.0473164	0.00596751	-0.0135064	-0.0282486	-0.00596751	0.0155014	-0.0222811	0.0430085	-0.074541	3228.36	2713.9	2842.89	3295.82	2670.16	2851.78	3109.01	2059.33	3134.22	3257.27	2395.14	2616.79	1945.17	2356.59	1742.06	2541.18	2687.21	3570.84	2574.53	4804.37
GO_MICROTUBULE_CYTOSKELETON_ORGANIZATION	0.0152163	0.00605138	0.0155091	-0.00106645	0.00820719	0.0153219	0.000570987	0.0112677	0.0208563	0.00639113	-0.0229457	-0.0181009	-0.0199042	-0.00589722	-0.0145181	0.024161	0.000132603	0.0117574	0.00576598	-0.0275365	3273.58	3300.27	3329.92	3455.94	3205.38	3439.63	3561.21	3390.71	3488.56	3507.83	3556.76	3501.9	3524.14	3481.14	3524.14	3137.18	3240.96	3150.53	3264.69	3411.46
GO_SPLICEOSOMAL_TRI_SNRNP_COMPLEX_ASSEMBLY	0.0590064	0.0593686	0.0623013	0.0546339	0.0922991	0.0831125	0.0882623	0.091036	0.109736	0.0851265	0.0201399	0.0268886	0.0670712	0.0648187	0.0514805	0.0700746	0.0638206	0.0491926	0.0929705	0.0128878	1768.74	1773.19	1646.43	1444.05	1796.91	1994.84	2292.84	2160.89	1605.66	2180.9	1874.01	1859.92	2083.05	1412.18	1820.63	1120.1	2144.58	1879.2	2278.76	2054.14
GO_SPLICEOSOMAL_COMPLEX_ASSEMBLY	0.019656	0.0254261	0.0310675	0.0330634	0.0168192	0.000550294	0.0140591	0.00905822	0.0212982	0.00416122	0.00514309	0.00909037	0.0051233	0.0326306	0.0313124	0.0290815	0.010233	0.0144523	0.0149297	0.011754	3129.77	2687.95	3165.35	2837.7	2997.82	3273.58	3034.88	3417.39	2897	2935.55	3438.15	3479.66	3174.25	3067.5	3229.1	3006.71	2947.41	2834.73	2917.76	3057.12
GO_MITOCHONDRIAL_FISSION	0.0510625	0.0511305	0.0621993	0.073489	0.0558518	0.0440951	0.0299565	0.0457892	0.0426473	0.055941	0.0291158	0.0491604	0.0235113	0.0372551	0.0349368	0.0730687	0.0416538	0.0567944	0.0424859	0.0366309	4054.91	3491.52	3703.53	3321.02	3939.27	3490.04	3463.35	3485.59	3202.42	3909.62	4238.75	3579	4140.9	3409.98	3743.57	3765.8	3973.37	3845.86	4083.08	3472.25
GO_PEPTIDOGLYCAN_METABOLIC_PROCESS	-0.330704	0.113552	-0.131339	-0.160667	-0.197724	0.246321	0.165961	-0.0108523	0.453415	0.0438857	0.0188989	0.0663314	-0.0300159	-0.0818952	-0.121281	-0.253626	0.091424	0.0566967	-0.126787	0.19603	0	0	0	0	0	0	0	0	0	0	0	0	0	0	0	0	0	0	0	0
GO_POLYSACCHARIDE_BIOSYNTHETIC_PROCESS	0.0233284	0.0558315	0.0319381	0.0289256	0.0245116	0.0702062	0.0542987	0.0213452	0.0803963	0.046847	0.0200138	0.00947682	0.00101258	-0.0192893	-0.0102237	0.0317899	0.0552134	0.0667265	0.0254766	0.0103719	3751.72	3558.24	3702.79	3289.15	3442.6	2919.24	3212.79	3813.99	3048.23	3447.79	3752.46	3744.31	4124.59	4077.89	3773.96	3563.43	3710.21	3231.33	3913.32	3880.71
GO_POLYSACCHARIDE_CATABOLIC_PROCESS	0.191047	0.233357	0.201509	0.190411	0.20325	0.225964	0.251717	0.202807	0.226775	0.229832	0.202825	0.187092	0.179693	0.163735	0.175114	0.193068	0.228815	0.234686	0.195926	0.223881	1678.3	1888.83	1574.52	2002.99	1463.33	1221.66	1211.28	1104.54	1288.38	1433.67	1331.37	1289.86	1321	922.177	938.486	1900.69	1777.64	1704.99	1470.74	1857.7
GO_MITOTIC_CELL_CYCLE	0.0276449	0.0206032	0.0293753	0.0194714	0.0250554	0.0260448	0.015894	0.0179232	0.0583304	0.0150783	-0.00789493	0.000203943	-0.00251822	0.00361706	-0.000630834	0.0333803	0.0217881	0.0273501	0.0249457	-0.00988008	3200.93	3127.54	3083.07	3309.9	3190.56	3266.91	3297.3	3352.9	3053.41	3266.17	3493.01	3327.7	3522.66	3322.51	3365.5	3186.85	3272.1	3144.59	3131.99	3290.63
GO_MITOTIC_CYTOKINESIS	0.069554	0.0719408	0.0650835	0.0645917	0.0663752	0.0647087	0.0624761	0.0510472	0.0977355	0.0552653	0.0451414	0.0484717	0.0490458	0.0443334	0.0376515	0.0745721	0.0726717	0.0737295	0.0669068	0.0232617	2166.82	2230.57	2355.85	2409.22	2722.79	3023.76	2286.17	2651.63	2296.55	2770.98	2093.43	2058.59	1803.58	2309.89	2146.8	2782.1	2401.81	2406.26	2212.78	2058.59
GO_NUCLEAR_TRANSCRIBED_MRNA_CATABOLIC_PROCESS_DEADENYLATION_DEPENDENT_DECAY	-0.0214349	-0.0238532	-0.0149018	-0.00927626	-0.0228632	-0.0354997	-0.0394701	-0.0289082	-0.0317459	-0.0459825	-0.0466958	-0.0427736	-0.0537359	-0.0286744	-0.0280763	-0.000745951	-0.0407918	-0.0272392	-0.0374316	-0.0800556	3452.98	3267.65	3551.57	3420.36	3281.74	3273.58	3482.63	3530.81	3048.23	3503.38	3339.56	3601.98	3311.39	3409.98	3498.19	3512.28	3255.79	3356.61	3154.97	3523.4
GO_NUCLEAR_TRANSCRIBED_MRNA_POLY_A_TAIL_SHORTENING	-0.0141898	-0.0125418	-0.007142	-0.00923886	0.00207802	0.00978021	0.000183304	0.0055488	-0.0184041	-0.0168862	-0.0429736	-0.046417	-0.0576791	-0.0315882	-0.0397701	0.0138472	-0.0337502	-0.0134566	-0.0158275	-0.0851986	3659.06	3034.88	3579	3454.46	2980.03	3383.29	3538.97	3141.63	2953.34	3297.3	3656.09	3395.15	3012.64	3135.7	3138.66	3261.72	2883.66	3021.54	3060.09	4034.15
GO_DEADENYLATION_DEPENDENT_DECAPPING_OF_NUCLEAR_TRANSCRIBED_MRNA	0.0329106	0.0238448	0.0477275	0.0430357	0.0204092	0.00506258	-0.0249951	0.00860412	-0.0596991	-0.0143099	-0.0115554	0.0248891	-0.0456389	0.0027621	0.0170947	0.0742436	-0.00164212	0.0359678	-0.0457751	-0.0272199	3991.16	4081.6	4155.73	3282.48	4351.43	4160.18	3939.27	4219.48	4289.16	3875.52	4293.61	3845.86	4849.58	4369.22	4143.87	3896.27	4145.35	3034.88	4388.5	3810.28
GO_NUCLEAR_TRANSCRIBED_MRNA_CATABOLIC_PROCESS_EXONUCLEOLYTIC	-0.0764975	-0.071067	-0.071821	-0.0475609	-0.0994973	-0.124788	-0.121966	-0.117679	-0.069697	-0.118964	-0.0868982	-0.0806818	-0.0797933	-0.0695872	-0.0634558	-0.0680367	-0.0878009	-0.0843883	-0.0929411	-0.120816	2876.99	2651.63	2854.01	3006.71	3229.1	3116.43	3207.61	3159.42	2937.03	3264.69	3320.28	3040.81	2882.92	2623.46	2838.44	3133.48	2623.46	2930.36	3465.58	4134.23
GO_RESPONSE_TO_REACTIVE_OXYGEN_SPECIES	0.0642937	0.077887	0.0698026	0.0609272	0.0632214	0.0716011	0.0757262	0.0585948	0.0842193	0.0656894	0.0616983	0.0514634	0.0571837	0.0521284	0.0539409	0.0685646	0.0839085	0.0776263	0.0711386	0.0577044	3748.01	3563.43	3619.03	3667.95	3715.4	3769.51	3658.32	3915.55	3202.42	3678.33	3965.21	3579.74	3796.2	3852.54	3864.4	3570.1	3665.73	3640.52	3791.01	3535.26
GO_RESPONSE_TO_OXYGEN_RADICAL	0.10226	0.0899447	0.0944926	0.095759	0.0785031	0.0891836	0.102734	0.0889714	0.128268	0.0694634	0.110208	0.121949	0.1075	0.114412	0.111511	0.0854092	0.111942	0.0796011	0.111692	0.129847	3602.72	3525.62	3627.92	3349.19	4582.72	3507.83	3402.57	3533.04	3510.8	4323.26	3537.48	3009.68	3238	3132.73	2980.03	3728.74	3150.53	3691.67	3355.12	3122.36
GO_RE_ENTRY_INTO_MITOTIC_CELL_CYCLE	-0.188936	-0.210323	-0.0990471	-0.133986	-0.0939651	-0.160244	-0.189677	-0.0581789	0.237851	-0.201747	-0.236686	-0.149232	-0.134939	-0.183007	-0.129963	-0.140021	-0.200053	-0.174007	-0.0263102	-0.144468	0	0	0	0	0	0	0	0	0	0	0	0	0	0	0	0	0	0	0	0
GO_PROTEIN_DENEDDYLATION	0.0455384	0.0578741	0.0500636	0.082323	-0.0145083	-0.0385439	-0.0303624	-0.0386181	0.0394447	-0.0287198	0.0341246	0.0403031	0.0583722	0.0449343	0.0419457	0.0450721	0.0550339	0.0470326	0.0231454	0.0372298	2072.67	1708.7	1703.51	1562.66	3332.14	3848.09	3548.6	3588.63	3474.47	3481.14	2872.54	2973.35	3145.34	2706.49	2677.58	1552.28	2452.96	2023.75	3050.45	3175.73
GO_FORMATION_OF_QUADRUPLE_SL_U4_U5_U6_SNRNP
GO_RNA_SPLICING_VIA_TRANSESTERIFICATION_REACTIONS	0.0400174	0.0424318	0.0475348	0.0490065	0.0397348	0.0304409	0.0352049	0.0274883	0.0574456	0.0295013	0.0134371	0.0194646	0.0307861	0.0357221	0.0348384	0.047708	0.0434154	0.0386965	0.0461933	0.0134678	3355.12	3251.34	3362.54	3269.13	3534.52	3503.38	3356.61	3613.1	3113.46	3389.22	3418.88	3490.04	3478.18	3412.95	3559.72	3331.4	3153.49	3175.73	3407.01	3295.82
GO_ALTERNATIVE_MRNA_SPLICING_VIA_SPLICEOSOME	0.0908845	0.0867266	0.0999185	0.0910957	0.0908203	0.0972555	0.0929323	0.0877184	0.094789	0.0846532	0.0666037	0.0619959	0.0637883	0.072297	0.0737111	0.0995989	0.0810719	0.0862179	0.0852684	0.0701868	3539.71	3423.32	3500.42	3327.7	3550.83	3344	3713.17	3863.66	3446.3	3619.77	3997.83	4273.59	3798.42	4109.77	4311.4	3181.66	3455.94	3300.27	3574.55	3743.57
GO_SPLICEOSOMAL_SNRNP_ASSEMBLY	-0.0417094	-0.0413907	-0.0392253	-0.0208435	-0.0267332	-0.0496925	-0.0386463	-0.0358984	0.0135354	-0.0396125	-0.0347335	-0.0300601	-0.000107927	-0.00607644	-0.00988642	-0.0385778	-0.0240471	-0.0464307	-0.00969112	-0.0546605	3872.55	3469.28	3893.31	3479.66	3807.32	3457.42	3326.95	3616.06	3614.58	3347.71	3177.21	3444.08	3807.32	3498.94	3491.52	3636.82	3553.79	3724.29	3531.55	3310.65
GO_MRNA_3_SPLICE_SITE_RECOGNITION	-0.0393891	-0.021928	-0.026024	-0.0362994	-0.0212041	-0.0243468	-0.000158898	-0.0245586	-0.00338983	-0.0387182	-0.0521186	-0.0521363	-0.0114936	-0.0341808	-0.0507592	-0.0175318	-0.00737994	-0.0224576	-0.0073976	-0.026077	2453.7	2159.41	2295.81	2423.31	4100.87	4617.56	4287.68	4071.96	3383.29	4399.62	2871.05	2750.22	3523.4	2957.79	2888.1	2230.57	2257.26	2293.58	3466.32	2626.43
GO_SPLICEOSOMAL_CONFORMATIONAL_CHANGES_TO_GENERATE_CATALYTIC_CONFORMATION	0.0221616	0.0184813	0.0249682	0.00651345	0.0630693	0.0520282	0.0631752	0.0639695	0.0807562	0.0431053	-0.00992904	-0.00736073	0.0466268	0.0213408	0.0205994	0.025233	0.0435554	0.0331233	0.0776319	-0.0110411	1438.86	1351.39	1505.58	1593.05	1048.2	1284.67	1201.65	1231.3	1345.46	1207.58	1381.78	1596.76	1332.86	1501.87	1548.58	1638.27	1005.94	1227.59	1048.94	1370.66
GO_RNA_SPLICING_VIA_ENDONUCLEOLYTIC_CLEAVAGE_AND_LIGATION	0.0374667	0.0461025	0.0406715	0.047081	0.0271428	0.00227923	0.00909654	0.0131331	0.0268656	0.0140627	0.0104258	0.033055	0.0565649	0.0357053	0.0625505	0.0348327	0.0500249	0.0364963	0.0244844	-0.0045707	3045.26	2727.98	3218.72	3260.24	2753.19	3476.7	3040.81	2677.58	2520.42	3298.78	2824.35	2443.32	2504.11	2412.19	2911.83	3273.58	2994.85	2744.29	2409.22	2953.34
GO_MRNA_5_SPLICE_SITE_RECOGNITION	0.0549672	0.0565823	0.0764404	0.0556026	0.0895997	0.0677822	0.0484008	0.0512074	0.0227441	0.015304	0.048692	0.018799	0.0506513	0.168741	0.129369	0.123861	0.0178193	0.0431318	0.0392396	0.0696092	1759.85	2097.14	1975.56	2431.46	983.705	307.639	263.161	154.19	1059.32	451.452	1143.83	1251.31	1091.19	1215.73	737.593	2381.8	1604.17	1744.28	1176.44	1489.27
GO_PROTEIN_PEPTIDYL_PROLYL_ISOMERIZATION	0.0934416	0.10267	0.106578	0.106582	0.0834706	0.079138	0.0754929	0.0652589	0.102988	0.0780076	0.0837844	0.0852239	0.0925972	0.0940414	0.0961593	0.0974881	0.101022	0.103366	0.0992368	0.0972343	3638.3	3420.36	3675.37	4127.56	3421.84	3175.73	2950.37	3226.14	3074.91	3199.45	3676.85	3598.27	3178.69	3332.88	3811.76	3952.61	4019.33	3967.44	2471.49	3190.56
GO_REGULATION_OF_HISTONE_H3_K36_METHYLATION	0.0209746	0.0197387	0.0387359	0.00121822	0.0346575	0.07131	0.0274894	0.0417196	0.0937853	0.0362641	-0.00579096	-0.0141596	-0.0334569	-0.00474929	-0.0175847	0.0564442	0.0211335	0.0278249	0.0276483	-0.0323976	3709.47	3561.21	3719.1	3462.61	3179.44	2590.1	3178.69	3385.52	3534.52	4059.36	5003.03	4068.25	3555.27	4949.66	3802.87	2788.03	2948.15	3593.08	3298.04	6127.59
GO_AUTOPHAGY_OF_MITOCHONDRION	0.0703644	0.0787716	0.0639401	0.0575221	0.0593824	0.0806716	0.0847057	0.0684898	0.0858388	0.0832926	0.0829855	0.0705522	0.0796739	0.0662237	0.0664481	0.0654917	0.0918478	0.0827484	0.0743858	0.0808356	3039.33	3300.27	3181.66	3119.39	3275.06	3175.73	2834.73	2766.53	2818.42	2770.98	2845.11	2908.86	2641.99	2897	2889.59	3396.64	2892.55	3126.8	2742.81	3066.02
GO_MITOPHAGY	0.137309	0.128425	0.130127	0.116651	0.129553	0.147076	0.144438	0.151239	0.150761	0.138264	0.13277	0.13113	0.14711	0.139571	0.139668	0.127146	0.138862	0.132167	0.139933	0.121957	2946.67	2895.52	2911.09	2719.09	2730.95	3318.8	2992.63	2677.58	2626.43	3039.33	2690.92	2743.55	2537.47	2516.71	2490.77	3243.19	2957.05	3216.5	2836.21	3436.67
GO_ENDONUCLEOLYTIC_CLEAVAGE_IN_ITS1_TO_SEPARATE_SSU_RRNA_FROM_5_8S_RRNA_AND_LSU_RRNA_FROM_TRICISTRONIC_RRNA_TRANSCRIPT_SSU_RRNA_5_8S_RRNA_LSU_RRNA	0.122796	0.0912551	0.112701	0.135449	0.116969	0.0798586	0.0862909	0.0983685	0.105845	0.0752274	0.0714134	0.068447	0.129274	0.135222	0.124264	0.118362	0.0937221	0.111899	0.12947	0.0688103	3002.26	3528.59	2355.85	2951.86	3321.02	4078.63	3900.72	3998.57	2904.41	3366.98	4275.82	3931.86	3952.61	3862.17	4117.18	2200.18	3132.73	2655.34	3042.3	3481.14
GO_ENZYME_DIRECTED_RRNA_PSEUDOURIDINE_SYNTHESIS	0.0755534	0.0472302	0.0615931	0.0639445	0.0921407	0.0552802	0.0780955	0.0797267	0.106758	0.0590933	0.0332274	0.0652579	0.108241	0.0963563	0.105211	0.0505349	0.0439254	0.0381845	0.113113	0.0283127	2330.65	3338.82	2822.87	2938.51	2407.74	1414.4	2103.81	2653.85	2765.05	3322.51	4656.85	2542.66	2554.52	2708.71	2566.38	2465.56	3332.88	3516.73	1945.17	3209.83
GO_MATURATION_OF_5_8S_RRNA	-0.0448799	-0.0639619	-0.0433403	-0.0204244	-0.0510155	-0.0889482	-0.0807041	-0.0693884	-0.0455245	-0.0890392	-0.0939576	-0.0667605	-0.0433896	-0.0323279	-0.0339358	-0.0390059	-0.0700369	-0.0614894	-0.0510535	-0.09158	3650.9	3931.11	3945.2	3310.65	3366.98	3580.48	3880.71	3264.69	3307.68	3636.82	3496.71	4040.09	3434.44	3785.82	3537.48	3644.97	3865.88	3970.4	3266.17	3727.26
GO_MATURATION_OF_SSU_RRNA_FROM_TRICISTRONIC_RRNA_TRANSCRIPT_SSU_RRNA_5_8S_RRNA_LSU_RRNA	0.0238873	0.000381745	0.0190375	0.0349944	0.0440003	0.0123188	0.000112864	0.0317944	0.0404816	-0.00307056	-0.00593863	0.00814943	0.0401596	0.0398476	0.0408633	0.0173877	0.00713034	0.00476352	0.043187	-0.0251354	3107.53	2969.65	3334.37	3023.02	3096.41	3349.93	3421.84	3246.15	3002.26	3375.14	2937.03	3518.21	3178.69	3271.36	3074.91	2949.63	3119.39	2643.48	3025.99	3889.6
GO_MATURATION_OF_LSU_RRNA_FROM_TRICISTRONIC_RRNA_TRANSCRIPT_SSU_RRNA_5_8S_RRNA_LSU_RRNA	-0.0574864	-0.075655	-0.0633904	-0.0331121	-0.0592478	-0.105191	-0.113909	-0.0853428	-0.0866638	-0.101212	-0.0848617	-0.0658449	-0.0359988	-0.0360967	-0.0393586	-0.0623058	-0.0824234	-0.0895506	-0.062314	-0.102035	3429.25	3617.54	3479.66	3706.5	2782.84	2538.21	2849.56	2434.43	3389.22	2674.61	1374.37	2913.31	3168.32	2339.54	2332.13	3847.35	3644.23	3879.96	3745.05	4087.53
GO_MATURATION_OF_5_8S_RRNA_FROM_TRICISTRONIC_RRNA_TRANSCRIPT_SSU_RRNA_5_8S_RRNA_LSU_RRNA	-0.0406694	-0.0699077	-0.0436983	-0.0243263	-0.0319542	-0.0761882	-0.0674305	-0.0451941	-0.0279917	-0.0748462	-0.0840229	-0.067839	-0.0356249	-0.0243369	-0.0235519	-0.0433482	-0.0706769	-0.0628262	-0.0325005	-0.0944993	3143.11	3608.65	3647.94	3413.69	3142.37	3583.44	3424.81	3963.73	3189.07	3409.24	3286.92	4027.48	3642.01	3552.31	3401.83	3493.01	3658.32	3275.8	3134.22	4501.91
GO_CLEAVAGE_INVOLVED_IN_RRNA_PROCESSING	-0.0264501	-0.0512645	-0.0320469	-0.0171989	-0.0132031	-0.0565799	-0.0506231	-0.0258733	-0.00160338	-0.0616	-0.0716309	-0.0545405	-0.0178218	-0.0121373	-0.0112422	-0.0287571	-0.0518597	-0.0465997	-0.0144997	-0.0753637	3229.1	3030.43	3085.29	3398.12	2689.44	3020.06	2705.74	2871.8	2849.56	2948.89	2452.22	3218.72	3034.88	2557.49	2846.59	3669.43	2538.21	2647.92	2585.65	3100.12
GO_MATURATION_OF_LSU_RRNA	0.0168482	0.00229088	0.00924426	0.0477763	0.0155794	-0.0314702	-0.0344924	-0.0131108	0.000463713	-0.028914	0.00283534	0.0279035	0.0477117	0.047767	0.0462628	0.0121834	-0.00264616	-0.0120081	0.0120727	-0.00729252	4059.36	4422.6	4074.18	4120.15	3656.09	4071.22	3952.61	3601.24	3721.33	3583.44	4642.02	4235.79	4102.35	3847.35	4326.23	4180.93	4026.74	3795.46	3577.51	4048.98
GO_ENDONUCLEOLYTIC_CLEAVAGE_INVOLVED_IN_RRNA_PROCESSING	0.000281336	-0.0307961	-0.00905577	-0.000892937	0.0306738	-0.014707	-0.0235222	0.0149516	0.0169658	-0.0291	-0.0666441	-0.0585139	-0.00425266	0.00700895	0.00165948	-0.000248718	-0.0282111	-0.0183113	0.0135082	-0.0731923	2674.61	3470.77	3331.4	2351.4	2587.14	3340.3	2830.28	3015.61	2624.2	2508.56	2418.12	2357.33	1903.66	2272.83	2452.22	2894.04	2594.55	2048.95	2502.63	3100.12
GO_ENDONUCLEOLYTIC_CLEAVAGE_IN_5_ETS_OF_TRICISTRONIC_RRNA_TRANSCRIPT_SSU_RRNA_5_8S_RRNA_LSU_RRNA	-0.0733715	-0.098157	-0.087925	-0.0808707	-0.0607033	-0.123684	-0.114405	-0.0826925	-0.0841542	-0.105656	-0.146626	-0.165819	-0.106355	-0.0997882	-0.1136	-0.0759348	-0.0950217	-0.0958691	-0.108431	-0.165099	517.427	1057.09	311.346	612.314	803.569	2151.25	1796.91	650.861	1000.75	858.425	988.894	1309.14	1014.1	874.734	1149.02	275.764	1046.72	647.896	1266.14	1936.28
GO_SMALL_NUCLEOLAR_RIBONUCLEOPROTEIN_COMPLEX_ASSEMBLY	-0.1628	-0.168415	-0.170763	-0.153637	-0.128249	-0.174523	-0.163559	-0.154961	-0.0981638	-0.152048	-0.151554	-0.16423	-0.115749	-0.142691	-0.132945	-0.166049	-0.183298	-0.169421	-0.101819	-0.182751	2500.4	2134.94	2782.84	1879.94	3014.13	3234.29	2805.82	2940.74	3862.17	3134.22	2478.17	2871.8	3085.29	3169.06	2960.01	2400.33	3209.09	2539.69	2948.89	3261.72
GO_BOX_C_D_SNORNP_ASSEMBLY	-0.114405	-0.126967	-0.131056	-0.117816	-0.0821205	-0.127772	-0.112901	-0.0969283	-0.0468912	-0.108516	-0.104555	-0.1093	-0.0533948	-0.0816333	-0.0760195	-0.133831	-0.119892	-0.126374	-0.0500477	-0.119235	4898.51	4253.58	5455.97	3679.81	5140.17	6191.34	4590.13	5092.73	6026.77	5157.97	3224.66	3721.33	4615.33	4566.41	3865.14	4106.8	6418.18	4655.36	5851.82	6523.44
GO_EMBRYONIC_AXIS_SPECIFICATION	-0.0248254	-0.0520933	-0.0365323	-0.0354338	-0.0598015	-0.0261647	-0.0465915	-0.05086	-0.082589	-0.055774	-0.0858457	-0.0728477	-0.10107	-0.0836007	-0.0917907	-0.00568965	-0.0821361	-0.0526136	-0.10079	-0.0933035	2296.55	2794.7	3564.17	3066.02	1819.15	2716.12	2888.1	3626.44	2653.85	1845.84	2753.19	3521.18	3387.74	2296.55	2409.22	2424.05	2011.89	1903.66	3171.28	2268.38
GO_MEIOTIC_MISMATCH_REPAIR	-0.187579	-0.173073	-0.185779	-0.168731	-0.128759	-0.136436	-0.167355	-0.176038	-0.0987399	-0.145119	-0.19335	-0.205421	-0.173602	-0.183503	-0.198486	-0.161266	-0.162696	-0.171855	-0.160684	-0.212675	3579	3461.87	3221.69	3106.05	3108.27	3064.53	3353.64	3448.53	2272.83	3951.13	4294.35	4125.33	4570.86	4138.68	3817.7	2734.66	3620.51	3435.93	3439.63	4023.78
GO_RESOLUTION_OF_MEIOTIC_RECOMBINATION_INTERMEDIATES	-0.135603	-0.125896	-0.0986798	-0.118236	-0.115871	-0.169244	-0.184105	-0.1541	-0.0621801	-0.146864	-0.229041	-0.1954	-0.211462	-0.146934	-0.157771	-0.11054	-0.120601	-0.124378	-0.121448	-0.178104	4490.8	3912.58	3475.21	2888.1	3951.13	3844.38	3003.75	2579.72	2016.34	2727.98	1021.51	957.76	1444.05	2225.38	1449.98	2096.4	4213.55	3844.38	3095.67	3642.75
GO_NUCLEOTIDE_EXCISION_REPAIR_DNA_DAMAGE_RECOGNITION	0.157469	0.156323	0.161261	0.175318	0.133843	0.127016	0.118836	0.12744	0.165913	0.12039	0.122422	0.142547	0.157357	0.150833	0.138012	0.156413	0.163887	0.148329	0.157707	0.139487	2968.17	2912.57	2899.97	2573.05	2541.18	2770.98	2676.09	2696.11	2015.59	2735.4	2895.52	2973.35	2572.31	2827.32	2824.35	2804.34	2837.7	2682.76	2408.48	2997.82
GO_NUCLEOTIDE_EXCISION_REPAIR_DNA_DUPLEX_UNWINDING	0.199965	0.189514	0.203933	0.198526	0.219511	0.214861	0.194709	0.220882	0.225698	0.199942	0.155292	0.18722	0.196883	0.197095	0.178867	0.20023	0.207947	0.185842	0.225691	0.183047	1660.51	1481.86	1319.51	1537.46	1744.28	1925.16	1973.34	1939.24	1417.37	2013.37	2374.38	2273.57	2183.87	2220.19	2834.73	1644.2	1550.8	1569.33	1559.7	1834.72
GO_TELOMERE_MAINTENANCE_VIA_RECOMBINATION	-0.105579	-0.109428	-0.120392	-0.131427	-0.111882	-0.137606	-0.12161	-0.115696	-0.0962218	-0.116684	-0.0939619	-0.0980932	-0.082839	-0.0864936	-0.0870586	-0.118273	-0.123817	-0.125053	-0.117338	-0.203284	2624.94	2287.65	2629.39	2215	2027.46	2360.3	2349.92	2208.33	1692.39	2778.39	2195.73	2542.66	2913.31	2237.24	2203.14	2528.57	1682.01	2908.12	2607.89	4023.78
GO_RECOMBINATIONAL_REPAIR	0.00593003	-0.00423177	0.0120698	0.004432	0.00475206	-0.0184229	-0.0160334	-0.00465999	0.0444303	-0.0148393	-0.041937	-0.0243318	-0.0250684	-0.00594611	-0.0123416	0.016428	-0.01696	-0.00765168	0.0045153	-0.0574654	3197.97	3488.56	3306.2	3160.9	3304.72	3212.79	3494.49	3280.99	3091.22	3310.65	3134.22	3080.84	3058.6	3352.16	3120.87	3261.72	3553.79	3295.82	3141.63	3475.21
GO_NON_RECOMBINATIONAL_REPAIR	0.0423688	0.0486057	0.0485855	0.0448261	0.0402531	0.0160054	0.024975	0.0229346	0.0497462	0.0261871	0.0113792	0.0272395	0.021223	0.0339171	0.0339079	0.0494119	0.0370631	0.0467618	0.0362275	-0.00451787	3303.97	3326.95	3329.92	3603.46	3561.95	3496.71	3520.43	4013.4	3375.88	3704.28	3311.39	3576.03	3303.23	3501.9	3533.78	3999.31	3596.79	3352.9	3303.23	3536.74
GO_DOUBLE_STRAND_BREAK_REPAIR_VIA_BREAK_INDUCED_REPLICATION	0.114036	0.0678849	0.110752	0.0743114	0.124029	0.0948976	0.0642479	0.137941	0.265996	0.0697917	-0.0393715	0.0266243	0.0861935	0.107751	0.110117	0.100406	0.0826624	0.0549612	0.122617	0.038065	316.535	779.848	578.214	426.989	899.938	1008.17	1694.61	1193.49	650.12	1805.81	2090.47	1442.57	1449.98	1197.94	1430.71	503.343	825.808	634.553	1045.97	848.788
GO_DNA_DOUBLE_STRAND_BREAK_PROCESSING	-0.111706	-0.12757	-0.085047	-0.081973	-0.175871	-0.204765	-0.225002	-0.1992	-0.133418	-0.218933	-0.183158	-0.149035	-0.183803	-0.148073	-0.164405	-0.0521165	-0.198281	-0.12909	-0.173035	-0.22176	2554.52	2483.36	2227.61	2159.41	2083.05	2623.46	2348.44	2858.45	2634.58	1435.9	2957.79	2973.35	1875.49	2739.1	2593.07	2523.39	2487.8	2588.62	3209.09	3737.63
GO_DNA_SYNTHESIS_INVOLVED_IN_DNA_REPAIR	0.0675365	0.067157	0.0701504	0.0748501	0.0870456	0.0666712	0.0533616	0.0714498	0.137148	0.0613917	0.0368125	0.0609727	0.0496941	0.063863	0.057114	0.0867602	0.077455	0.0703751	0.0885696	0.0270003	4127.56	4195.76	4263.96	4139.42	3590.86	3624.96	3771.73	3759.87	2738.36	3859.21	4182.41	3878.48	3957.06	3788.04	3688.71	3968.92	4130.52	4016.36	3693.16	4210.58
GO_DNA_STRAND_RENATURATION	-0.0906668	-0.104469	-0.01562	-0.0507078	-0.0919729	-0.164902	-0.142804	-0.119471	-0.0603445	-0.147181	-0.156959	-0.180045	-0.175421	-0.170656	-0.159536	-0.0442479	-0.082795	-0.113364	-0.0524727	-0.176621	2680.54	2631.61	1571.56	2424.05	1885.87	4424.08	4263.96	3175.73	2751.71	2579.72	1896.25	3340.3	4404.8	2523.39	4201.69	2188.32	2493.73	1089.71	2163.11	3724.29
GO_DNA_CATABOLIC_PROCESS_ENDONUCLEOLYTIC	0.0315432	0.0371411	0.0273653	0.0222387	0.0298284	0.0221857	0.0469229	0.0157038	0.0522086	0.0500401	0.0326097	0.0207302	0.0402701	0.0330929	0.0232287	0.0180255	0.0296575	0.0420674	0.0469406	0.026835	3255.05	2830.28	2435.17	2683.51	2546.37	2358.82	2516.71	2157.92	2289.13	2055.62	3658.32	3479.66	3282.48	3228.36	3669.43	2915.53	2742.07	2633.84	2568.6	2938.51
GO_DNA_CATABOLIC_PROCESS_EXONUCLEOLYTIC	0.303564	0.318312	0.313043	0.313917	0.293344	0.285903	0.304676	0.290113	0.294006	0.288048	0.213435	0.280343	0.261438	0.256911	0.255719	0.317623	0.314314	0.315691	0.286009	0.288551	1616.78	1501.13	1377.34	1416.62	1750.95	1902.18	1712.4	1927.38	1400.32	1891.8	2881.43	1812.48	2022.27	2270.6	1932.57	1535.97	1484.08	1656.06	1942.21	1376.59
GO_SISTER_CHROMATID_SEGREGATION	0.0269082	0.0243955	0.0337021	0.0254752	0.0252725	0.0152728	0.00961054	0.0140581	0.0721744	0.011348	-0.0152417	-0.00470681	-0.0042049	0.0127519	0.00104382	0.0405137	0.0227516	0.0257828	0.0265871	-0.023932	3337.33	3229.1	3292.85	3427.77	3408.5	3226.14	3543.41	3427.77	3408.5	3562.69	3869.59	3710.95	3834	3436.67	3710.95	3159.42	3258.75	3445.56	3395.15	3466.32
GO_REGULATION_OF_GLUTAMINE_FAMILY_AMINO_ACID_METABOLIC_PROCESS	0.234488	0.273348	0.241	0.25413	0.309456	0.292567	0.311944	0.272713	0.274725	0.316762	0.335557	0.266995	0.303208	0.297755	0.266254	0.249153	0.301514	0.290608	0.288278	0.271125	3415.91	2735.4	3324.73	3035.62	2253.55	2613.08	2283.95	2965.2	2719.09	2066.74	1840.65	2849.56	2194.25	2509.3	2902.93	3283.22	2197.21	2481.87	2243.17	2633.1
GO_CELL_MORPHOGENESIS	0.0513506	0.0531389	0.0515246	0.0404129	0.0651318	0.0769214	0.0677017	0.0637733	0.0506805	0.0703979	0.0348329	0.0241605	0.0228809	0.0285442	0.0170952	0.0592939	0.0607692	0.0664801	0.0548371	0.0280138	3396.64	3515.24	3435.18	3525.62	3438.15	3444.08	3519.69	3488.56	3673.88	3389.22	3706.5	3746.53	3696.12	3620.51	3807.32	3264.69	3503.38	3389.22	3571.58	3684.26
GO_CELL_MORPHOGENESIS_INVOLVED_IN_DIFFERENTIATION	0.0542675	0.0548328	0.0516111	0.0402139	0.071523	0.0841713	0.0743032	0.0711731	0.0600951	0.0778277	0.0387845	0.0284541	0.0273025	0.036628	0.0238188	0.0618301	0.0641548	0.0676483	0.0603979	0.0287815	3441.11	3506.35	3457.42	3568.62	3257.27	3310.65	3369.95	3174.25	3513.76	3153.49	3504.87	3444.08	3513.76	3344.75	3613.1	3267.65	3366.98	3258.75	3464.84	3549.34
GO_CYTOKINESIS	0.0775123	0.0735651	0.0729935	0.0627128	0.0770521	0.0817725	0.0701159	0.0717168	0.0804401	0.0682643	0.04666	0.0565675	0.0571491	0.0558868	0.0575111	0.0771546	0.0652484	0.0734225	0.0737066	0.041582	2738.36	2944.44	2709.45	3077.14	2763.57	3307.68	2889.59	2807.3	2970.39	2914.05	2931.1	2755.41	2501.89	2694.63	2398.85	2839.18	2923.69	2867.35	2735.4	2670.9
GO_NUCLEAR_TRANSCRIBED_MRNA_CATABOLIC_PROCESS	0.120617	0.119306	0.11162	0.147139	0.096373	0.0937343	0.0956715	0.104439	0.116043	0.085156	0.137883	0.139187	0.145361	0.152361	0.157538	0.109045	0.111691	0.0958979	0.109259	0.110392	2837.7	2891.07	2950.37	2560.45	2825.84	2938.51	2996.33	2951.86	2977.06	2867.35	3025.99	2830.28	2808.04	2784.32	2775.43	2768.01	2802.11	2702.78	2985.96	2978.54
GO_MITOCHONDRIAL_RNA_CATABOLIC_PROCESS	-0.0727571	-0.0710412	-0.0501748	-0.00473467	-0.093094	-0.144783	-0.163743	-0.143385	-0.151541	-0.157388	-0.110783	-0.0888995	-0.102479	-0.0608516	-0.0774176	-0.0412562	-0.0674823	-0.0746849	-0.119087	-0.150757	901.421	1067.47	2507.08	1092.68	3838.45	3006.71	2799.15	2971.13	3366.98	3171.28	2661.27	3364.02	3165.35	2572.31	3312.13	3073.43	229.803	1455.91	2345.47	1921.45
GO_MITOCHONDRIAL_RNA_METABOLIC_PROCESS	-0.0685279	-0.0716294	-0.0535001	-0.0338328	-0.0733431	-0.104699	-0.138808	-0.109056	-0.0921609	-0.120269	-0.114802	-0.0837901	-0.101586	-0.0654264	-0.0687403	-0.0497944	-0.0890448	-0.0770122	-0.0984481	-0.126856	2376.61	2687.95	3165.35	2722.05	3141.63	2981.51	2797.67	3395.15	3248.38	3491.52	2880.69	3063.05	3063.05	2289.13	2886.62	2459.63	2800.63	2647.92	2355.85	3261.72
GO_REGULATION_OF_MITOCHONDRIAL_RNA_CATABOLIC_PROCESS	-0.154549	-0.137789	-0.133579	-0.0763874	-0.18092	-0.23512	-0.247405	-0.238429	-0.239859	-0.240071	-0.170329	-0.155793	-0.15484	-0.126906	-0.140516	-0.125715	-0.138106	-0.156746	-0.203612	-0.196489	450.71	533.736	1253.54	546.338	1919.23	1503.36	1399.57	1485.57	1683.49	1585.64	2369.94	1696.84	2042.28	1286.16	1656.06	1536.71	114.901	727.957	1172.74	2174.97
GO_MITOCHONDRIAL_RNA_PROCESSING	0.00963049	-0.00435034	0.0239967	0.0233512	0.0260394	-0.00767452	-0.043884	0.00796358	0.00495736	-0.035087	-0.0398179	0.00230766	-0.00783832	0.0203257	0.0216168	0.0168281	-0.0153539	-0.00344462	-0.00266416	-0.037939	2381.06	2394.4	2327.68	2607.89	2232.8	2418.12	2673.13	2050.44	1976.31	2053.4	2056.37	2796.18	2842.14	2661.27	2077.12	2228.35	2287.65	2809.53	2348.44	2034.13
GO_MITOCHONDRIAL_RNA_3_END_PROCESSING	0.269565	0.259363	0.290356	0.291133	0.252409	0.233171	0.182375	0.228864	0.223887	0.188764	0.1942	0.259363	0.239348	0.264164	0.261658	0.298016	0.242914	0.260916	0.226923	0.227099	1503.36	1584.9	1146.05	1967.41	220.907	426.989	1752.43	1149.02	343.963	1021.51	797.639	959.242	563.388	582.662	762.056	1702.02	1412.92	1731.68	400.302	1755.4
GO_RNA_5_END_PROCESSING	0.0791375	0.0646156	0.0647569	0.0947901	0.0717882	0.0431772	0.0484683	0.0340524	0.0912656	0.0328069	0.052673	0.045306	0.106812	0.0991449	0.084517	0.0772649	0.0759399	0.0772472	0.09464	0.0226397	3349.19	3642.75	3378.1	3446.3	3341.04	3176.47	3362.54	3589.37	3309.9	3103.82	3746.53	3738.38	3128.29	3088.26	3238	3515.99	3321.02	3263.2	3367.73	3566.39
GO_RRNA_5_END_PROCESSING	-0.0896431	-0.1176	-0.100692	-0.112658	-0.00503018	-0.0178086	-0.0351054	-0.00206502	0.00598327	-0.0279749	-0.110117	-0.116753	-0.0342582	-0.0697695	-0.0683222	-0.0969501	-0.0744643	-0.103692	-0.0204914	-0.149899	2806.56	1973.34	1704.99	2951.86	1368.44	1786.53	2081.57	1602.69	1000.75	1110.47	2126.05	3487.08	1617.52	2960.75	2470.01	2173.49	1739.09	2600.48	1776.15	3100.12
GO_TRANSCRIPTION_DEPENDENT_TETHERING_OF_RNA_POLYMERASE_II_GENE_DNA_AT_NUCLEAR_PERIPHERY	0.042845	0.0462557	0.0582671	0.0678	0.0628217	0.0342443	0.0345196	0.0531829	0.0751086	0.0461921	0.00200191	0.022826	0.00693782	0.0318081	0.0302616	0.0557462	0.0413621	0.0327402	0.0553861	-0.00390848	3940.75	3427.77	3718.36	4028.22	4081.6	3626.44	4563.44	3189.07	3882.93	3810.28	2394.4	2791.74	3089.74	3662.02	3469.28	3862.17	3573.07	3847.35	2885.14	2822.87
GO_RESPONSE_TO_ACID_CHEMICAL	0.0789798	0.084183	0.0764764	0.0729217	0.0758212	0.0914447	0.0817239	0.0711589	0.0919643	0.0799915	0.0717653	0.0501646	0.0563231	0.052159	0.0467242	0.0776755	0.0905397	0.0960736	0.0720106	0.0526588	4026.74	3734.67	4049.72	4321.04	4006.73	3723.55	3938.53	3889.6	3533.78	3599.01	3834	3986.71	3859.21	4257.29	3905.17	4076.41	3830.3	3782.85	3938.53	3820.66
GO_RNA_POLYMERASE_I_PREINITIATION_COMPLEX_ASSEMBLY	0.0281073	-0.00554379	0.028584	-0.00725636	0.0644068	0.024029	0.0265537	0.0694739	0.0575388	0.0337747	-0.00662076	0.00531427	0.0404308	0.064548	0.0360876	0.0242938	0.0330508	0.0106638	0.0559322	0.0140184	1197.94	1875.49	1147.53	2131.24	970.362	3190.56	2589.36	1717.59	2660.53	1970.38	2833.99	2706.49	2979.28	1782.83	3214.28	1792.46	1389.2	1976.31	2235.76	1388.45
GO_REPLICATIVE_CELL_AGING	-0.131724	-0.121929	-0.167355	-0.138448	-0.179214	-0.20881	-0.149936	-0.190544	-0.0511436	-0.131936	-0.0114358	-0.060197	0.00465904	-0.0519907	-0.0616264	-0.188744	-0.0932867	-0.118753	-0.120023	-0.0888924	2796.92	2745.78	2963.72	2682.02	3814.73	4077.89	3109.75	3651.64	1606.4	3766.55	1747.24	2091.95	2074.9	2297.29	1901.43	3119.39	2648.66	2692.4	2870.31	2290.62
GO_FORMATION_OF_EXTRACHROMOSOMAL_CIRCULAR_DNA	0.0109287	0.0179908	0.0332627	-0.013524	-0.0110876	-0.00547316	0.00824506	-0.00250706	0.0462571	0.0208333	0.0215219	0.00580862	-0.0212041	0.0253355	0.0345692	-0.00677966	-0.0249117	-0.00324859	-0.00105932	0.03125	3071.95	3450.75	2977.8	4605.7	2093.43	2251.33	1320.26	1184.6	1237.23	2223.16	1474.45	2044.51	2368.45	1805.07	1640.5	4638.31	4083.82	4011.92	2100.1	2039.32
GO_SKELETAL_SYSTEM_DEVELOPMENT	0.032659	0.0338583	0.0408855	0.0307298	0.0422343	0.058859	0.0443172	0.0526551	0.0359304	0.0481658	0.0300266	0.00659157	0.0109445	0.0152941	0.0067095	0.0467969	0.0408116	0.0477202	0.0396242	0.0107776	3616.06	3644.23	3599.75	3630.89	3696.12	3676.85	3621.99	3801.39	3347.71	3601.24	3639.78	3914.06	3662.02	3995.61	3970.4	3580.48	3510.8	3491.52	3842.9	3613.1
GO_OSSIFICATION	0.0642653	0.0708244	0.0682254	0.0608382	0.0785748	0.0945604	0.0748155	0.0793279	0.0693758	0.0787986	0.0509165	0.0437549	0.0329195	0.0398524	0.0280594	0.0734463	0.0777678	0.0798406	0.0832837	0.0400421	3707.98	3538.22	3702.79	3675.37	3490.04	3249.12	3569.36	3591.6	3455.94	3491.52	3590.86	3608.65	3994.87	3787.3	4127.56	3571.58	3535.26	3649.42	3450.01	3631.63
GO_NEUROTRANSMITTER_UPTAKE	0.140485	0.124975	0.162519	0.0630968	0.0884497	0.128106	0.0435256	0.092209	0.039383	0.138454	0.0539147	0.133406	0.0821217	0.0777018	0.0277871	0.125032	0.101546	0.0880012	0.0781504	0.155253	3149.04	2928.14	1796.91	2161.63	2244.66	2363.26	3404.05	2186.84	3263.2	2186.84	2290.62	1771.71	1857.7	1694.61	1558.21	2372.16	3107.53	2698.33	2848.07	2585.65
GO_REGULATION_OF_NEUROTRANSMITTER_LEVELS	0.0154047	0.0192357	0.0211313	0.00190689	0.0325279	0.0338541	0.0356891	0.0188112	0.0054702	0.0369863	0.00347696	0.0197419	0.0157462	0.00577604	-0.00770468	0.0158081	0.00848246	0.00911787	0.0231048	-0.00682143	3971.89	3776.18	3798.42	3955.58	3550.83	3748.01	3567.14	3705.02	3980.78	3722.81	3954.09	3928.89	4158.69	3882.93	4126.08	3725.77	4074.18	4032.67	3820.66	3783.6
GO_ACTION_POTENTIAL	-0.00368768	0.00790493	-0.0129206	0.0128143	0.0140763	0.0156602	0.0285566	0.0185446	0.0103258	0.0280061	0.0260359	-0.00770211	-0.0330281	-0.0106542	-0.0255401	-0.0208174	-0.00190742	0.0167225	0.0335754	-0.0146236	3568.62	3184.62	3071.95	3568.62	3255.79	3756.91	3825.11	3518.21	3224.66	3660.54	3168.32	3374.4	3197.97	3356.61	3166.83	3386.26	3635.34	3564.17	2806.56	3476.7
GO_RNA_METHYLATION	-0.0148614	-0.0251832	-0.014714	-0.00164617	-0.0134884	-0.0472603	-0.049518	-0.0188234	-0.0162804	-0.0469919	-0.0413379	-0.0224952	-0.0200707	-0.00342529	0.000983833	-0.020223	-0.0342577	-0.046523	-0.0202641	-0.0846387	2999.3	2830.28	3083.81	3143.11	2454.44	2913.31	3321.77	3348.45	2904.41	2239.47	2862.9	2919.24	3504.87	3209.09	3110.49	3335.11	2942.96	2970.39	2805.08	4075.67
GO_PSEUDOURIDINE_SYNTHESIS	0.0314255	0.00914872	0.0191983	0.0373609	0.0379005	0.00731801	0.0178879	0.0314834	0.0586549	0.0171171	0.0451751	0.0310305	0.0573541	0.0535771	0.0810185	-0.00121887	-0.00146938	0.00534278	0.049116	0.0146216	2385.5	1985.2	2026.71	2166.08	2129.01	2216.49	2464.08	2378.09	2593.07	2579.72	2782.84	2566.38	2078.61	2268.38	2432.95	2465.56	2584.17	2332.13	2504.11	2037.09
GO_CILIUM_OR_FLAGELLUM_DEPENDENT_CELL_MOTILITY	-0.127058	-0.104034	-0.119792	-0.114281	-0.133866	-0.149226	-0.129153	-0.123622	-0.136413	-0.140993	-0.102152	-0.0895707	-0.14191	-0.127261	-0.106899	-0.114676	-0.13231	-0.12499	-0.140349	-0.135304	2438.88	3051.19	2470.75	2452.22	3504.87	2346.96	3185.37	3011.16	2972.61	3191.3	2503.37	2572.31	2624.94	2591.58	2581.95	2669.42	1951.84	2265.41	2963.72	2871.05
GO_OVARIAN_FOLLICLE_DEVELOPMENT	0.0569279	0.0571579	0.0601562	0.0391106	0.0812328	0.0885074	0.0742013	0.0833156	0.0810382	0.0839657	0.0735557	0.0357054	0.0590993	0.0595327	0.0381908	0.0450762	0.0786723	0.0792472	0.0999788	0.035387	3205.38	3447.79	3199.45	3578.26	3309.16	2870.31	3729.48	3345.49	3011.16	3204.64	3470.03	4154.25	3504.87	2799.15	3293.6	2922.2	3685.74	3308.42	3289.15	3298.04
GO_OVULATION_FROM_OVARIAN_FOLLICLE	-0.131911	-0.0905264	-0.127436	-0.0344207	-0.127356	-0.0699799	-0.222013	-0.176499	-0.319344	-0.0704035	-0.211634	-0.187487	-0.0937566	-0.276186	-0.291305	-0.0460707	-0.168555	0.00693709	-0.22662	-0.263106	1968.15	1385.49	1379.56	1119.36	862.132	2381.8	776.141	2863.64	1585.64	2249.1	1948.14	2619.01	923.66	363.237	2341.77	716.096	917.729	944.416	1714.63	1853.99
GO_ANTRAL_OVARIAN_FOLLICLE_GROWTH	0.0301218	0.0733192	0.0602965	-0.00629963	0.048756	0.163632	0.135786	0.0853891	-0.00344097	0.175596	0.0705664	0.00894653	0.00746427	-0.0661196	-0.0670725	0.0699312	0.0428269	0.120434	-0.00989942	0.183113	0	0	0	0	0	0	0	0	0	0	0	0	0	0	0	0	0	0	0	0
GO_LUTEINIZATION	-0.00889642	-0.0168661	0.0111205	0.0545435	-0.0154628	0.0410136	-0.00677822	-0.00259479	0.0842777	0.067491	0.082186	-0.0365389	0.0416755	-0.0248623	0.066326	0.0134241	-0.0406429	-0.0294164	-0.0978871	0.0218439	2748	3246.15	2219.45	2619.75	3633.85	3709.47	4871.82	3461.13	157.897	2631.61	2395.14	4322.52	3421.84	3676.11	3066.02	2192.77	4201.69	3755.43	5326.98	2295.06
GO_LUTEOLYSIS	0.452351	0.453674	0.45881	0.452139	0.460398	0.463575	0.45918	0.471357	0.468446	0.459551	0.438532	0.439962	0.430961	0.450498	0.447639	0.455051	0.444409	0.449809	0.456586	0.442821	159.38	263.903	255.749	160.862	258.714	275.022	249.077	136.399	187.549	266.127	120.091	15.5673	199.41	44.478	53.3736	302.45	365.461	323.948	350.635	174.206
GO_OOCYTE_MATURATION	0.111283	0.0890254	0.107988	0.0781568	0.137452	0.133685	0.138435	0.1523	0.0997302	0.132143	0.0684155	0.0876861	0.0912319	0.110984	0.108864	0.0995375	0.078889	0.0729344	0.124204	0.0987185	1690.16	2569.35	1799.88	1881.42	2327.68	1842.87	2471.49	2235.76	2833.25	2419.6	2965.2	1906.62	2169.04	1467.77	2247.62	1556.73	2170.53	2357.33	2342.51	2287.65
GO_FATTY_ACID_ALPHA_OXIDATION	-0.212941	-0.206656	-0.224064	-0.21047	-0.194686	-0.226819	-0.235999	-0.238294	-0.130032	-0.222458	-0.216049	-0.234816	-0.238047	-0.229661	-0.204078	-0.232274	-0.21054	-0.202066	-0.205226	-0.282751	985.929	1339.53	825.067	1321.74	1365.47	444.039	1787.27	388.441	1713.89	1309.14	1865.11	788.743	711.648	692.374	819.136	808.017	1065.99	706.459	824.326	1936.28
GO_RESPONSE_TO_PROTOZOAN	0.134842	0.157012	0.156091	0.111121	0.176876	0.168372	0.17791	0.155958	0.124735	0.134319	0.15338	0.199317	0.156356	0.111963	0.130534	0.172687	0.190814	0.217153	0.155561	0.179613	2096.4	2182.39	2029.68	2671.65	2587.14	1701.28	2405.52	2773.94	1785.05	2318.79	2151.99	2496.7	2670.16	3111.98	2747.26	1719.82	2063.04	1770.22	2361.78	1712.4
GO_BRANCHING_INVOLVED_IN_BLOOD_VESSEL_MORPHOGENESIS	0.0214089	0.00952684	0.00680056	0.00784563	0.0530943	0.0658927	0.0594481	0.0375167	0.0135481	0.048187	0.00421059	-0.0168348	-0.0297165	-0.0125863	-0.0225751	0.0372289	0.0272704	0.0224464	0.030239	-0.0126091	3432.96	2991.89	3081.58	3273.58	3226.14	2773.2	2678.32	3164.61	3603.46	3326.21	3507.83	4128.3	4001.54	3391.45	3882.93	3164.61	3708.72	3461.13	3100.86	3180.18
GO_VASCULOGENESIS	-0.021442	-0.00312431	-0.0206597	-0.0380245	-0.00606994	0.0232061	0.00760554	-0.00966909	-0.0097045	-0.0136932	-0.0220343	-0.0321267	-0.0596161	-0.0448429	-0.0518577	0.0116135	-0.0187442	0.00725785	-0.0276423	-0.0709866	4016.36	3817.7	4212.07	3745.05	3584.93	3933.34	3570.1	4081.6	4292.13	3829.56	4725.05	4283.23	4400.36	3909.62	4699.84	3872.55	4561.96	4932.61	4324.74	5478.21
GO_GANGLIOSIDE_METABOLIC_PROCESS	0.0101123	0.0205858	0.0118177	-0.00539095	0.0470155	0.0215301	0.0369273	0.001691	0.0559185	0.0440382	0.043277	0.0319748	0.0150937	-0.0193332	-0.0194681	0.00819483	0.0378427	0.0319169	0.0223876	-0.000370959	4109.77	3736.15	3482.63	4195.76	2606.41	3638.3	4028.22	3113.46	4424.08	3590.86	2277.27	3257.27	2753.19	2321.75	2369.19	3749.5	3165.35	3654.61	2727.98	3264.69
GO_GANGLIOSIDE_BIOSYNTHETIC_PROCESS	0.175797	0.173107	0.168573	0.15385	0.162599	0.165565	0.1551	0.133259	0.111524	0.144932	0.159909	0.163934	0.124065	0.0987078	0.0887936	0.172958	0.17048	0.187067	0.127412	0.15599	4219.48	4163.14	3825.11	4017.85	3166.83	3202.42	3420.36	4361.81	2385.5	4582.72	3931.86	2662.75	4275.82	911.799	1553.76	3134.22	4105.32	3844.38	3027.47	4403.32
GO_MICROTUBULE_BUNDLE_FORMATION	-0.0469343	-0.043511	-0.0387532	-0.057997	-0.0390329	-0.0350219	-0.0459643	-0.0317651	-0.0600467	-0.0487504	-0.0673251	-0.0662879	-0.0672685	-0.0496177	-0.0747911	-0.0331245	-0.0595016	-0.0528781	-0.0455749	-0.079457	2890.33	2934.81	3391.45	2928.14	2891.07	2677.58	3011.16	2733.91	3308.42	3172.76	3093.44	2415.9	3048.97	2707.97	2710.19	2171.27	2855.49	2668.68	3016.35	2405.52
GO_OSTEOBLAST_DIFFERENTIATION	0.0649889	0.0753153	0.0731462	0.062305	0.0830392	0.101048	0.0869485	0.0826292	0.0880002	0.0808222	0.0502362	0.0438781	0.0412143	0.0516967	0.0357743	0.0761586	0.0757921	0.0737199	0.0868215	0.0501705	3717.62	3444.08	3641.27	3487.82	3518.21	3146.08	3450.75	3323.99	3104.56	3454.46	3482.63	3799.9	4039.34	3716.88	3983.75	3513.76	3498.94	3623.47	3356.61	3546.38
GO_UROGENITAL_SYSTEM_DEVELOPMENT	-0.0129334	-0.0186729	-0.0102204	-0.0107066	-0.0103311	-0.00363785	-0.0305019	-0.00657231	-0.0354043	-0.0157564	-0.0302711	-0.0470383	-0.0548905	-0.0366995	-0.0373067	-0.00945739	-0.0228413	-0.00839294	-0.0283952	-0.0443073	3619.03	3621.99	3482.63	3646.45	3513.02	3781.37	3300.27	3564.17	3779.15	3728.74	3331.4	3690.19	3706.5	4054.17	3725.77	3581.96	3773.96	3450.75	3470.77	3458.16
GO_METANEPHROS_DEVELOPMENT	0.103473	0.0663478	0.119253	0.107118	0.107731	0.122395	0.0833137	0.115704	0.0727891	0.089192	0.047301	0.065891	0.0476378	0.101825	0.0955317	0.0905993	0.08563	0.103306	0.0741364	0.0728767	3341.78	3315.09	2539.69	2882.17	3295.82	2303.96	3229.1	3371.43	2596.03	3132.73	3040.81	3372.91	2496.7	3009.68	2729.47	4086.05	2969.65	2243.17	3736.15	2908.86
GO_TEMPERATURE_HOMEOSTASIS	0.0781269	0.0900325	0.0832431	0.0784606	0.0895896	0.102139	0.101591	0.0877417	0.0959301	0.104579	0.0987732	0.0819248	0.0726414	0.0699658	0.0675051	0.0787849	0.0952366	0.107434	0.0910087	0.0764465	3160.9	3296.56	3126.06	3086.03	3018.57	3166.83	3060.09	2986.7	3278.03	3036.36	3137.92	3184.62	2911.09	3146.08	3258.01	3303.23	3134.22	2733.91	3149.78	3311.39
GO_FEVER_GENERATION	-0.101221	-0.121624	-0.114247	-0.122683	-0.039659	-0.0531787	-0.0447774	-0.0339052	-0.0592855	-0.0608034	-0.054273	-0.0350701	-0.0759116	-0.0347171	-0.0512372	-0.112694	-0.0458011	-0.0726641	-0.04626	-0.0970913	4685.02	5042.32	3509.31	4877.75	3232.07	4143.87	5240.99	4736.91	4717.63	3925.92	4816.97	5371.46	4188.35	3423.32	4255.06	5046.77	3958.54	5027.5	3761.36	4609.4
GO_CONDITIONED_TASTE_AVERSION	0.425146	0.403653	0.399206	0.346797	0.37009	0.417946	0.41244	0.381736	0.308364	0.415511	0.343409	0.353573	0.367125	0.341503	0.360138	0.390948	0.38523	0.379831	0.347644	0.380572	0	0	0	0	0	0	0	0	0	0	0	0	0	0	0	0	0	0	0	0
GO_AMEBOIDAL_TYPE_CELL_MIGRATION	0.089244	0.0814946	0.086373	0.0788502	0.105124	0.118504	0.105218	0.101925	0.10377	0.108706	0.0929789	0.0713231	0.0704122	0.0762507	0.061197	0.0924896	0.103692	0.101293	0.0994793	0.0703936	3603.46	3525.62	3514.5	3779.89	3523.4	3169.06	3504.87	3323.99	3581.96	3409.98	3462.61	3883.67	3562.69	3729.48	3722.81	3564.91	3240.22	3434.44	3410.72	3504.13
GO_REGULATION_OF_CHROMATIN_ASSEMBLY_OR_DISASSEMBLY	-0.0126515	-0.0293979	-0.0114215	-0.0360009	-0.00690211	0.019761	0.000911599	-0.00177979	-0.0169972	-0.0191146	-0.0574211	-0.0496363	-0.0623408	-0.0504659	-0.0451844	0.0175037	-0.033406	-0.0107318	-0.01924	-0.0560272	3701.31	3509.31	3896.27	4003.02	3770.99	3388.48	3443.34	3270.62	3617.54	3095.67	3662.02	3387	3193.52	3865.14	3521.18	3690.19	3043.04	3025.25	3281.74	2976.32
GO_ACROSOME_ASSEMBLY	0.114637	0.108303	0.0830125	0.0769842	0.0828477	0.115791	0.0864858	0.0719449	0.100462	0.11087	0.0604889	0.0640681	0.055167	0.0431929	0.00132457	0.0704026	0.115885	0.149171	0.04782	0.124987	4238.75	3862.17	4231.34	4705.77	3596.79	3166.83	3322.51	3807.32	2796.18	2901.45	1672.37	3445.56	1298.76	3343.26	2440.36	4090.49	3792.49	3217.24	3452.98	3430.74
GO_LONG_CHAIN_FATTY_ACID_METABOLIC_PROCESS	0.04013	0.0816683	0.0624273	0.0578806	0.0620752	0.0710642	0.0558315	0.0436428	0.0721881	0.0836213	0.0581447	0.0388464	0.0618357	0.0283753	0.0402651	0.0510084	0.0794431	0.0862867	0.0823746	0.0206269	3662.02	3491.52	3576.77	3606.42	3037.11	3507.83	3057.86	3390.71	3560.46	3064.53	3397.38	3506.35	2883.66	3445.56	3750.24	3298.78	3088.26	3359.57	2605.67	3771.73
GO_CELLULAR_GLUCOSE_HOMEOSTASIS	0.013513	0.0218717	0.0139094	0.0113829	0.00894993	0.0251655	0.0345198	0.0240965	0.0268685	0.0213418	0.0267203	0.00699205	0.00426943	0.0110226	-0.00141336	0.0123812	0.020537	0.0230982	0.0183016	-0.0132154	3996.35	3914.81	3879.22	3962.25	3919.99	3691.67	3595.3	3834	3523.4	4097.91	3853.28	3651.64	3771.73	3475.96	3800.65	4227.63	3782.11	3972.63	3733.19	3943.72
GO_TRNA_5_LEADER_REMOVAL	0.164401	0.146194	0.143304	0.190585	0.107934	0.0610764	0.079677	0.0567327	0.130454	0.0563392	0.109477	0.111657	0.176434	0.176691	0.159816	0.15971	0.142229	0.162131	0.152672	0.110537	1755.4	2062.3	1964.44	1304.69	2539.69	2727.98	2905.9	3273.58	2504.11	3424.81	2641.99	2836.21	2554.52	2401.81	2564.9	1249.83	1939.24	1983.72	2477.42	2558.97
GO_HISTAMINE_METABOLIC_PROCESS	-0.252224	-0.342863	-0.422332	-0.3831	-0.486393	-0.444939	-0.403801	-0.330527	-0.361605	-0.340057	-0.177891	-0.401366	-0.456851	-0.392366	-0.445945	-0.468022	-0.425244	-0.373623	-0.317238	-0.500053	2589.36	627.881	217.942	1637.53	191.255	771.693	1347.68	2373.64	1938.5	1150.5	146.036	1381.78	604.901	383.993	757.609	448.486	1047.46	686.444	2106.03	0
GO_GASTRIC_ACID_SECRETION	-0.177675	-0.133663	-0.169366	-0.170486	-0.142865	-0.110431	-0.0981566	-0.112565	-0.130348	-0.0860639	-0.0734869	-0.149751	-0.137219	-0.173376	-0.172635	-0.175359	-0.139807	-0.110355	-0.146315	-0.223488	1363.99	1648.65	1009.65	1371.4	1561.18	2185.35	2406.26	2321.75	3218.72	1134.19	3457.42	2502.63	1146.05	1363.99	1994.1	495.188	1147.53	2277.27	2662.75	2941.48
GO_IN_UTERO_EMBRYONIC_DEVELOPMENT	0.0530886	0.0593515	0.057737	0.0418432	0.0537217	0.0668537	0.0617929	0.0540059	0.0538231	0.0565214	0.0372835	0.0318303	0.0328768	0.0350008	0.0301102	0.0596651	0.0507965	0.059155	0.0492781	0.0210062	3198.71	3258.75	3212.05	3272.1	3301.75	3183.14	3258.01	3369.95	3331.4	3048.23	3611.61	3581.96	3556.02	3395.15	3543.41	3144.59	3518.21	3366.98	3292.11	3584.19
GO_GASTRULATION_WITH_MOUTH_FORMING_SECOND	0.00760916	-0.00853116	0.0121132	0.00816024	0.0149534	0.0451462	0.0370496	0.0271301	0.0272785	0.0330331	-0.0133743	-0.037251	-0.0819097	-0.0356507	-0.0615727	0.0208139	-0.0195422	0.00396354	0.000158966	-0.0540059	3936.3	3481.89	3166.83	3427.77	3702.05	3575.29	3217.98	3245.41	2693.14	3322.51	3353.64	3960.77	4857	3549.34	3831.78	3042.3	3873.29	3094.19	3931.11	3435.93
GO_FORMATION_OF_PRIMARY_GERM_LAYER	-0.0660199	-0.046908	-0.0644912	-0.0859991	-0.0433742	0.00236355	-0.0350671	-0.0250925	-0.046191	-0.0434574	-0.102135	-0.134873	-0.102236	-0.107882	-0.130636	-0.038506	-0.0341859	-0.0379764	-0.0589292	-0.0787142	3492.26	3616.8	3726.52	3465.58	3399.6	3444.08	3830.3	3099.38	3484.85	3595.3	3435.93	3037.85	2798.41	2927.39	2753.19	3174.25	3724.29	3336.59	3068.98	4186.86
GO_ENDODERM_FORMATION	-0.0454895	-0.00473664	-0.023471	-0.0573677	-0.0159227	0.0306505	0.00119995	-0.00296324	-0.0035948	-0.0130479	-0.0688367	-0.102749	-0.0683466	-0.0601617	-0.0827359	-0.00822786	-0.00385247	0.0146394	-0.0300796	-0.0295945	3359.57	2108.26	3028.95	3131.25	3120.87	3344.75	3475.21	2160.15	3197.97	3051.19	3200.93	2797.67	1337.31	2982.99	2446.29	2397.36	4278.78	2561.93	2622.72	2945.93
GO_CELL_FATE_SPECIFICATION	0.0416207	0.0255438	0.0652836	0.0276587	0.0408284	0.0624825	0.025313	0.0739801	0.00301011	0.0348456	0.00645381	0.0290936	0.0206154	0.0261428	0.0171093	0.0606546	0.0163731	0.0403917	0.0496996	0.00284791	4483.38	3709.47	3441.11	4373.67	3279.51	3217.24	3341.78	3745.05	4493.76	3381.81	4376.64	4260.99	3991.16	4864.41	4496.73	4220.96	3515.24	3504.87	4062.32	4459.66
GO_CELL_FATE_DETERMINATION	-0.0107519	-0.0364718	-0.0777345	-0.0865497	-0.0544121	-0.0492991	-0.0473746	-0.0280154	-0.100144	-0.0617595	-0.0250716	-0.0849758	-0.085196	-0.0869329	-0.078819	-0.0568748	-0.0495356	-0.0672394	-0.0764542	-0.11691	3313.61	4040.09	4530.83	4035.64	5168.34	3681.3	3819.18	4260.99	3813.25	5042.32	2932.58	3924.44	4314.37	4115.7	3842.9	4220.96	4556.03	4553.06	4701.32	3699.09
GO_MESODERMAL_CELL_FATE_COMMITMENT	-0.231215	-0.250831	-0.295085	-0.290679	-0.238269	-0.221873	-0.259051	-0.224902	-0.223949	-0.225241	-0.20018	-0.354655	-0.250132	-0.301779	-0.346732	-0.239985	-0.144423	-0.242718	-0.240494	-0.224394	1383.27	1679.79	1134.19	1037.82	1332.86	1937.76	2373.64	1147.53	1200.91	1838.42	1934.79	978.516	1871.04	1103.05	0	469.984	493.706	1298.76	1639.76	3616.06
GO_ENDODERMAL_CELL_FATE_COMMITMENT	-0.0894244	-0.0897069	-0.0523482	-0.101006	-0.0886653	-0.0462218	-0.0623941	-0.0858581	-0.1116	-0.0826271	-0.201871	-0.174488	-0.158192	-0.165925	-0.174665	-0.0525247	-0.0896363	-0.0681321	-0.098976	-0.180049	605.642	1314.32	1110.47	1343.24	343.222	227.579	174.947	508.532	914.764	320.983	1239.45	563.388	414.387	618.244	693.115	924.401	826.549	753.161	561.164	216.46
GO_ENDODERMAL_CELL_FATE_SPECIFICATION	-0.222075	-0.301165	-0.0832716	-0.31747	-0.354844	-0.277978	-0.41477	-0.254367	-0.5	-0.380572	-0.43171	-0.340127	-0.284966	-0.25225	-0.248015	-0.208205	-0.393171	-0.237957	-0.448227	-0.5	0	0	0	0	0	0	0	0	0	0	0	0	0	0	0	0	0	0	0	0
GO_FORMATION_OF_TRANSLATION_PREINITIATION_COMPLEX	0.0457361	0.0431105	0.0459127	0.058605	0.035999	0.0182556	0.0386717	0.0159596	0.0533185	0.0432871	0.0617487	0.0477023	0.0449119	0.0618429	0.0385892	0.0525767	0.0464072	0.0425218	0.0230476	0.00211343	3942.23	4108.28	4284.71	3906.65	4206.14	3844.38	4025.26	3878.48	3699.09	4007.47	3491.52	3927.41	3599.75	3226.14	3451.49	4263.96	4151.28	4486.35	4486.35	3773.22
GO_FORMATION_OF_CYTOPLASMIC_TRANSLATION_INITIATION_COMPLEX	0.17973	0.169749	0.167847	0.192327	0.169268	0.14365	0.142166	0.141028	0.186149	0.155067	0.155137	0.158643	0.176422	0.176549	0.176089	0.162602	0.188092	0.165649	0.159753	0.146598	1792.46	1731.68	1994.1	1779.12	2014.85	2020.78	1891.8	2093.43	1998.54	2060.81	1697.58	1888.83	1653.1	1719.82	1928.86	2176.46	1865.11	1933.31	2155.7	2194.25
GO_MORPHOGENESIS_OF_A_POLARIZED_EPITHELIUM	0.0497824	0.0477523	0.0513631	0.0536646	0.0571169	0.0571587	0.061402	0.045942	0.0561049	0.0610863	0.047756	0.0411338	0.0722699	0.0457295	0.0413942	0.0460206	0.0678743	0.0603789	0.0756178	0.041275	3948.16	3669.43	3788.04	3507.83	3896.27	3593.82	3315.09	3340.3	3822.14	3519.69	3519.69	3707.98	3430.74	3693.16	3626.44	4003.02	3696.12	3587.89	3415.91	3525.62
GO_EYE_PHOTORECEPTOR_CELL_DIFFERENTIATION	-0.00658573	-0.0457436	-0.03897	-0.0353278	-0.0136869	-0.109587	-0.0551958	-0.0550031	-0.0982849	-0.0592716	-0.0492894	-0.0345474	-0.100771	-0.0080792	-0.0257311	-0.00651828	-0.0883509	-0.0600424	-0.0660837	-0.0484222	3012.64	3776.18	3129.77	3699.09	1149.02	3393.67	2944.44	1654.58	1967.41	2836.21	2573.79	2277.27	2143.84	855.46	2901.45	2974.1	4249.13	3796.94	1746.5	1872.52
GO_NEURAL_CREST_CELL_MIGRATION	0.0617047	0.0565151	0.0615125	0.0744963	0.0922654	0.0874271	0.0925106	0.123184	0.0689024	0.111619	0.0796858	0.0404494	0.0534796	0.0511532	0.0625464	0.0584173	0.0897071	0.0611015	0.0937566	-0.00370493	4867.38	4696.88	4693.91	4503.4	4481.16	4444.09	4270.63	2868.83	4329.19	4129.78	4864.41	5097.18	3252.08	2948.89	2294.32	4687.24	4690.95	4450.77	3977.82	5786.59
GO_SOMITOGENESIS	0.0484822	0.0367117	0.0513891	0.0400754	0.0805868	0.0899626	0.0855885	0.0840797	0.0160685	0.0631042	0.0341786	0.0304735	0.0144212	0.0538484	0.0342617	0.0763327	0.0101671	0.0376484	0.0531378	-0.0151226	2487.8	2044.51	2087.5	3369.95	2022.27	1414.4	1633.83	2118.64	2607.89	2074.16	2169.04	2303.96	2366.23	1795.43	2403.29	1862.15	2797.67	2980.03	2384.02	2553.04
GO_SOMITE_SPECIFICATION
GO_ORGAN_INDUCTION	-0.0669455	-0.0725935	-0.0583325	-0.0416711	-0.0347171	-0.0406121	-0.0814889	-0.0311518	-0.0154435	-0.0261393	-0.101574	-0.18774	-0.175986	-0.0968089	-0.11873	0.0127608	-0.101645	-0.087031	-0.0722758	-0.0750291	735.37	560.423	216.46	1638.27	1506.32	2244.66	2591.58	2065.26	2653.85	1220.18	1533.01	1359.54	3138.66	1482.6	2137.91	1796.91	1135.67	167.534	3171.28	340.998
GO_MORPHOGENESIS_OF_A_BRANCHING_STRUCTURE	-0.000711136	-0.00140728	0.00356234	0.000877678	0.0393573	0.0484505	0.0278342	0.03576	0.017357	0.0381748	0.00227164	-0.0170673	-0.0361513	-0.0187393	-0.0331752	0.0193073	0.0186977	0.0239571	0.0241237	-0.0237506	3396.64	3119.39	3365.5	3392.93	3113.46	3015.61	3395.9	3192.78	3816.95	3298.78	4005.99	3997.83	3872.55	3525.62	4008.95	3201.67	3428.51	3183.88	3397.38	3424.81
GO_NEURON_MIGRATION	0.0109152	0.0216967	0.0169151	0.00260944	0.0380185	0.0410942	0.0410942	0.0457301	0.0192639	0.0580009	0.0180175	-0.0139105	-0.0102686	0.00700428	-0.00603637	0.0171206	0.0133275	0.0275434	0.0218649	-0.0220424	3315.09	3845.86	3705.02	3896.27	3638.3	3702.05	3820.66	3650.16	3301.75	3866.62	3547.86	4692.43	4527.86	3445.56	3961.51	3404.05	3765.8	3454.46	3596.79	4833.28
GO_MEMBRANE_RAFT_ASSEMBLY	0.216472	0.233139	0.220127	0.215625	0.236176	0.24428	0.235169	0.242179	0.229502	0.25399	0.228602	0.216296	0.237518	0.213771	0.196645	0.214054	0.236246	0.240219	0.24834	0.221804	1452.21	1196.46	1644.2	1327.67	909.575	1336.56	822.102	1314.32	676.807	959.242	610.831	964.431	761.315	1275.78	1065.25	1718.33	1106.02	1223.14	735.37	1129
GO_ESTABLISHMENT_OF_LYMPHOCYTE_POLARITY	0.254713	0.249108	0.251816	0.224312	0.293743	0.304964	0.303221	0.295345	0.246883	0.280662	0.240584	0.243939	0.253394	0.243021	0.254866	0.259752	0.239312	0.231824	0.282393	0.232966	1494.46	1492.98	1381.78	1506.32	1709.44	1126.78	1224.63	1556.73	2394.4	1401.06	2016.34	2028.2	2229.83	2544.14	2333.61	1392.16	1678.3	1263.18	2071.19	2000.03
GO_IMMUNOLOGICAL_SYNAPSE_FORMATION	0.216663	0.188547	0.195128	0.178388	0.213315	0.212158	0.185066	0.200587	0.136589	0.174537	0.162524	0.184121	0.196585	0.188202	0.180279	0.203855	0.18943	0.179899	0.188405	0.183335	1515.96	2088.98	2511.52	1930.35	1501.13	1806.55	1847.32	2007.44	2524.13	2782.84	1292.09	1942.95	1282.45	1192.01	814.689	1776.15	2412.93	2527.09	1239.45	2784.32
GO_MYELOID_DENDRITIC_CELL_ACTIVATION	0.147491	0.145581	0.133519	0.142977	0.164693	0.127599	0.134293	0.135524	0.108466	0.125239	0.167425	0.179917	0.158583	0.147242	0.143757	0.156647	0.150138	0.162895	0.159819	0.144828	2149.03	1895.5	2217.23	2206.11	2447.77	1868.82	1925.16	2205.37	2168.3	2227.61	1667.92	2373.64	2361.78	2020.78	2338.8	2323.23	2392.18	2114.19	2475.94	2681.28
GO_CELL_ACTIVATION	0.104546	0.118643	0.112141	0.109904	0.124269	0.136975	0.133015	0.124068	0.119905	0.129402	0.111549	0.108543	0.104596	0.103818	0.0902703	0.122085	0.131542	0.128985	0.130111	0.111207	3257.27	3153.49	3174.25	3205.38	3024.5	3005.23	3031.92	3051.19	3120.87	3070.46	3174.25	3242.45	3181.66	3141.63	3263.2	3101.6	3058.6	3070.46	2980.03	2991.89
GO_LEUKOCYTE_HOMEOSTASIS	0.0989561	0.101536	0.0885356	0.106629	0.109322	0.11334	0.0986678	0.0931398	0.0722199	0.09844	0.0823906	0.0778856	0.0748112	0.0798121	0.071331	0.109035	0.10421	0.115593	0.0986127	0.0750885	3724.29	3556.76	3606.42	3509.31	3365.5	3436.67	3498.19	3471.51	3498.19	3097.89	3301.01	3896.27	3784.34	3605.68	3828.07	2977.8	3467.8	3329.92	3301.75	3509.31
GO_PLASMA_MEMBRANE_REPAIR	0.30412	0.316803	0.325699	0.273671	0.331498	0.343598	0.339017	0.340341	0.34839	0.332874	0.223681	0.287519	0.282964	0.284765	0.264298	0.322495	0.32877	0.318444	0.326573	0.304888	749.454	1424.78	392.889	1432.93	1162.36	1310.62	1413.66	1037.08	851.754	1237.97	1843.61	1596.76	1147.53	601.194	1043.75	604.159	1169.77	1325.44	1079.33	1229.08
GO_NATURAL_KILLER_CELL_DIFFERENTIATION	-0.00593433	0.0221362	0.0189411	0.0045771	0.0172445	0.0164811	0.0241226	0.0334464	-0.00536882	-0.00349556	0.0143463	0.0381614	-0.0212031	0.000399392	0.012883	0.0226947	0.0167851	0.0317499	0.000187325	-0.0136041	3893.31	4258.03	4874.79	4071.22	3555.27	4422.6	3965.95	3556.76	3481.14	4315.85	3845.86	3555.27	3682.78	3644.23	3452.98	3973.37	4247.65	4553.06	4008.95	4201.69
GO_NEUTROPHIL_HOMEOSTASIS	0.136351	0.14431	0.118993	0.131475	0.134301	0.161437	0.100161	0.110814	0.116414	0.1621	0.126873	0.0888453	0.107687	0.0960356	0.0818493	0.132014	0.153125	0.163849	0.0968306	0.127252	3895.53	3684.26	4183.16	3088.26	3515.99	3552.31	4258.03	3919.99	4439.65	2270.6	3358.09	3661.28	4034.15	3751.72	4534.53	3893.31	3584.19	3458.91	4188.35	2771.72
GO_NEUTROPHIL_APOPTOTIC_PROCESS	0.354237	0.361847	0.345604	0.337253	0.334516	0.353796	0.338948	0.322458	0.348817	0.340784	0.328655	0.327013	0.32553	0.327595	0.324153	0.34541	0.344845	0.349435	0.345975	0.330985	649.379	344.704	412.163	1000.75	587.11	715.355	810.982	695.339	553.751	283.177	361.754	240.181	562.647	650.12	219.425	705.718	575.99	571.542	434.402	380.287
GO_B_CELL_HOMEOSTASIS	0.105895	0.104762	0.105254	0.11586	0.141814	0.128116	0.119482	0.126167	0.0987132	0.106884	0.0804329	0.090803	0.0801435	0.0925104	0.0751177	0.149497	0.124354	0.122617	0.125955	0.0742206	2633.1	2361.04	2218.71	2390.69	1770.97	2019.3	1742.8	2031.9	1826.56	1679.79	2441.1	2530.06	2488.54	2183.87	2889.59	1534.49	1813.22	1883.64	2145.32	2157.18
GO_B_CELL_APOPTOTIC_PROCESS	0.0759404	0.0666338	0.0804017	0.0816294	0.119861	0.13128	0.0967513	0.130643	0.0672654	0.119507	0.0913755	0.0857067	0.0900669	0.0808968	0.0803006	0.0925426	0.097009	0.0929822	0.093159	0.0581357	2836.21	3040.81	3455.94	3083.81	2435.91	2999.3	2773.94	2102.33	3070.46	2550.07	2757.64	3134.22	2720.57	2738.36	2811.01	3577.51	2821.39	3083.81	3138.66	2446.29
GO_NATURAL_KILLER_CELL_PROLIFERATION	0.00962523	0.0148647	0.00960169	0.0315955	-0.00294938	-0.033809	-0.00205456	-0.00990781	-0.027557	-0.0379299	0.00424452	0.0103317	0.0299471	0.0347862	0.0143113	0.0465367	-0.0130044	0.0357282	0.00529241	-0.0255083	3211.31	3467.8	3156.46	3448.53	3878.48	5174.27	4222.44	4330.67	5759.9	4649.43	3951.13	3657.57	3903.69	3211.31	3538.97	3868.1	3676.85	2937.03	3129.77	4001.54
GO_CYTOKINE_PRODUCTION	0.088221	0.101949	0.0936078	0.0938669	0.107412	0.106459	0.0973952	0.0971532	0.0744367	0.0976324	0.0832246	0.0880523	0.0807354	0.0796456	0.075934	0.106293	0.105947	0.111284	0.102581	0.0778926	3302.49	3273.58	3271.36	3314.35	3226.88	3154.23	3303.23	3265.43	3561.21	3223.17	3486.33	3456.68	3386.26	3361.05	3429.25	3297.3	3326.21	3174.99	3171.28	3309.16
GO_NEGATIVE_REGULATION_OF_CYTOKINE_PRODUCTION	0.0869297	0.0996791	0.0818216	0.0851179	0.107705	0.115737	0.101925	0.108509	0.0878444	0.0976724	0.0941824	0.0919161	0.0881697	0.086541	0.0801898	0.103029	0.105544	0.106503	0.105474	0.0867065	3430	3389.96	3508.57	3544.16	3184.62	3189.81	3422.58	3200.19	3574.55	3320.28	3593.82	3597.53	3571.58	3435.18	3518.21	3615.32	3417.39	3464.84	3415.91	3514.5
GO_POSITIVE_REGULATION_OF_CYTOKINE_PRODUCTION	0.0905562	0.102794	0.0931967	0.0967643	0.107775	0.101586	0.0979568	0.0941053	0.068997	0.0986551	0.0782907	0.085215	0.0801086	0.07598	0.0758612	0.106586	0.106272	0.112478	0.103512	0.078497	3263.2	3280.99	3240.96	3313.61	3311.39	3289.15	3407.76	3338.82	3404.79	3266.91	3525.62	3539.71	3387	3318.06	3399.6	3244.67	3354.38	3100.86	3149.78	3321.77
GO_SEROTONIN_SECRETION	0.285109	0.334066	0.299354	0.283679	0.343042	0.329724	0.375953	0.310713	0.352044	0.34749	0.340341	0.327155	0.339891	0.323475	0.329115	0.286089	0.348178	0.326229	0.350561	0.345478	572.284	554.492	556.716	518.91	685.702	284.659	348.411	656.051	499.636	441.815	392.889	790.967	454.417	733.887	687.185	658.274	551.527	329.137	626.399	644.19
GO_HISTAMINE_SECRETION	0.265448	0.266843	0.278761	0.282751	0.215872	0.177507	0.1875	0.170021	0.191773	0.198641	0.214018	0.23697	0.225018	0.222069	0.209128	0.278143	0.274276	0.280756	0.217214	0.243203	900.679	1213.51	871.028	1282.45	523.358	1366.96	1040.79	720.544	1104.54	329.878	1378.82	686.444	1037.08	1286.9	1298.02	878.441	581.92	1080.82	639.001	590.816
GO_MESONEPHROS_DEVELOPMENT	-0.0493129	-0.072259	-0.024865	-0.039404	-0.0361769	-0.0263288	-0.0471551	-0.000364045	-0.0392486	-0.0226504	-0.0628735	-0.0930285	-0.118345	-0.0637343	-0.0542654	-0.0474889	-0.0590359	-0.0512886	-0.0496579	-0.08731	3994.87	3224.66	3459.65	3504.87	3448.53	3854.76	2613.08	3422.58	4058.62	3143.11	3282.48	3999.31	4051.95	4243.2	4054.91	3839.19	3461.87	3535.26	3636.08	4874.05
GO_BLASTOCYST_DEVELOPMENT	0.0838204	0.0885446	0.0908239	0.0845854	0.0546801	0.056989	0.054059	0.0469765	0.0668989	0.0503541	0.0406453	0.0493545	0.058527	0.0605973	0.0619558	0.0837435	0.0794786	0.0841772	0.056082	0.0491001	2710.93	2778.39	2640.51	2739.1	3258.01	3111.98	2890.33	3577.51	2930.36	2847.33	3113.46	3048.97	2785.81	3111.24	2885.88	2885.14	2914.79	2664.97	3122.36	2990.4
GO_BLASTOCYST_FORMATION	0.12371	0.124863	0.146402	0.112535	0.103602	0.117822	0.104538	0.112258	0.0987293	0.102462	0.0823863	0.0954856	0.120005	0.107773	0.117462	0.110998	0.117822	0.122575	0.096916	0.0974004	2957.79	3061.57	2830.28	3101.6	2477.42	2997.82	2541.18	3003.75	2997.82	2993.37	3051.19	2597.52	2782.84	2984.47	3030.43	3172.76	2934.07	3058.6	2985.96	2710.19
GO_INNER_CELL_MASS_CELL_DIFFERENTIATION	0.417311	0.418687	0.437745	0.43171	0.418052	0.419852	0.4027	0.411064	0.410641	0.411064	0.29333	0.319269	0.336739	0.356644	0.355691	0.442827	0.418158	0.420805	0.428216	0.348174	0	0	0	0	0	0	0	0	0	0	0	0	0	0	0	0	0	0	0	0
GO_TROPHECTODERMAL_CELL_DIFFERENTIATION	0.128559	0.111697	0.163246	0.10871	0.0977453	0.118326	0.101648	0.119858	0.0618346	0.0887845	0.0555812	0.0891217	0.116563	0.0961555	0.11718	0.114675	0.105752	0.12642	0.074004	0.0830515	3577.51	4118.66	2830.28	3212.79	2474.46	3092.7	2652.37	2250.59	3463.35	2717.61	3211.31	3036.36	1955.55	2744.29	2876.24	3522.66	2960.75	3043.78	2416.64	2948.89
GO_BLASTOCYST_GROWTH	0.0271282	0.0381221	0.0255191	0.0386135	-0.00964012	0.000679289	-0.00407092	-0.0298839	0.0174158	-0.0194007	-0.0636942	-0.0369177	-0.0328997	-0.0250566	-0.0363685	0.0438069	0.0343643	0.0531917	-0.00107434	-0.0501662	1816.18	2346.96	1951.1	1718.33	3131.25	3485.59	2744.29	3083.81	3559.72	3218.72	3795.46	2941.48	3973.37	2212.04	3238	2124.57	2450.74	2576.76	3111.98	3039.33
GO_INNER_CELL_MASS_CELL_PROLIFERATION	-0.0263572	-0.0162169	-0.0339549	-0.0138862	-0.0726394	-0.0595478	-0.0606223	-0.0754696	-0.00144537	-0.0818867	-0.114896	-0.0814629	-0.0606223	-0.0618937	-0.0857158	-0.0257518	-0.0262059	-0.00356424	-0.0550376	-0.107343	2686.47	2956.3	3089.74	1383.27	3521.18	4151.28	4259.51	3215.76	1509.29	4895.55	1361.03	3475.21	3804.35	3407.01	3814.73	2656.82	3484.11	3061.57	3547.86	4790.28
GO_RELEASE_OF_CYTOCHROME_C_FROM_MITOCHONDRIA	0.0465987	0.0630608	0.0499939	0.042211	0.0455784	0.0541841	0.0677042	0.0445656	0.0460214	0.0630507	0.0718387	0.0636279	0.0709349	0.0540601	0.0455075	0.0456037	0.0866501	0.0653066	0.0569363	0.075401	3294.34	3256.53	3364.76	3438.89	3202.42	3305.46	2991.89	3553.79	3562.69	3046.74	3113.46	3350.68	2862.9	3086.77	3055.64	3043.04	2916.27	3361.05	3139.41	2729.47
GO_EPITHELIAL_TO_MESENCHYMAL_TRANSITION	0.0450875	0.0409817	0.0443194	0.0332542	0.0567736	0.06724	0.0658883	0.0601569	0.0606983	0.053194	0.0270186	0.0208288	0.0307674	0.0338209	0.0112488	0.0561138	0.0494317	0.0483659	0.0467165	0.0341118	3482.63	3706.5	3267.65	3620.51	3455.94	3297.3	3372.91	3644.23	3801.39	3408.5	4047.5	4011.92	3220.21	3481.14	3887.38	3227.62	3589.37	3743.57	3378.85	3506.35
GO_NEURAL_PLATE_MORPHOGENESIS	-0.360335	-0.373888	-0.348528	-0.398083	-0.29029	-0.312474	-0.309297	-0.271813	-0.281607	-0.282507	-0.390565	-0.392418	-0.304373	-0.343975	-0.312156	-0.386489	-0.347152	-0.362029	-0.27769	-0.500053	61.5279	63.0105	388.441	11.8608	17.7912	341.739	43.7367	257.231	911.799	406.974	358.789	54.1149	400.302	249.077	209.788	525.582	255.007	100.076	47.4432	0
GO_NEURAL_PLATE_DEVELOPMENT	-0.210327	-0.235558	-0.177132	-0.243459	-0.167747	-0.159125	-0.180458	-0.13811	-0.221089	-0.179356	-0.252441	-0.222762	-0.213145	-0.22433	-0.193634	-0.185648	-0.240769	-0.22003	-0.202765	-0.323557	1908.11	1294.31	1958.51	1871.04	1961.48	1851.77	1879.94	1430.71	590.075	1060.06	366.202	2363.26	800.604	1681.27	1002.24	2584.17	1491.5	1983.72	504.084	1251.31
GO_NEURAL_TUBE_FORMATION	-0.00722149	-0.00870569	0.00414114	-0.0102621	0.0180406	0.0237301	0.0163687	0.0306293	-6.22931e-05	0.0247791	-0.00524978	-0.0181309	-0.00914445	0.00315528	-0.00336654	-0.0028393	-0.00258833	0.00216762	0.00965544	-0.0460437	3445.56	3341.78	3113.46	3353.64	3217.24	3337.33	3452.98	3309.16	3632.37	3160.9	3266.17	3353.64	2975.58	2947.41	3125.32	3676.85	3533.04	3497.45	3291.37	3380.33
GO_NEURAL_FOLD_FORMATION	0.272106	0.281778	0.282378	0.290003	0.292474	0.294945	0.258481	0.269635	0.28545	0.2702	0.23017	0.233806	0.18181	0.209485	0.20179	0.316901	0.273095	0.295016	0.283508	0.182234	269.833	2281.72	1685.72	2154.22	1851.77	1197.94	2793.22	1009.65	908.834	1257.24	1012.62	601.936	336.55	177.912	250.559	2468.53	3137.18	2557.49	1200.91	2458.15
GO_PROTEIN_INSERTION_INTO_MITOCHONDRIAL_MEMBRANE_INVOLVED_IN_APOPTOTIC_SIGNALING_PATHWAY	0.0194226	0.00786965	0.0326314	0.00513109	0.00840038	0.0267848	0.0275831	0.0109988	0.0409107	0.00619255	-0.00887592	-0.00309734	0.0150706	-0.00529668	-0.00389131	0.0257191	0.0307589	0.032228	0.0159962	0.00724976	3663.5	3358.09	2825.84	4089.01	3599.75	3699.09	3553.79	3152.01	2722.05	3672.4	4078.63	3180.18	3106.05	3257.27	2991.89	3323.99	3922.96	3211.31	3854.76	3186.11
GO_PHAGOLYSOSOME_ASSEMBLY	-0.038344	0.00167239	-0.0450941	-0.0359981	0.0255097	-0.00251994	0.0188958	-0.0316241	0.0110257	0.0354835	0.0365278	-0.0197736	-0.00359451	-0.0415677	-0.059911	-0.0203487	0.0381169	0.0166558	0.0250102	-0.0366791	4305.47	2305.44	4244.68	2741.33	2833.25	3948.16	3057.12	3795.46	2821.39	2803.6	2235.76	2779.88	1484.08	2908.86	4213.55	4072.7	1887.35	3060.09	1464.81	2725.02
GO_NK_T_CELL_DIFFERENTIATION	0.208777	0.176055	0.191901	0.16198	0.2092	0.205977	0.175435	0.215118	0.140413	0.159861	0.131998	0.195367	0.144045	0.150054	0.179309	0.233507	0.158923	0.174708	0.147148	0.175813	1436.64	2160.15	2146.8	2120.12	1788.02	2189.8	2818.42	1111.95	2513.01	3006.71	3149.04	2584.17	3128.29	1316.55	1801.36	1656.06	2551.55	2437.39	2984.47	2851.04
GO_NK_T_CELL_PROLIFERATION	0.134428	0.123958	0.115766	0.127101	0.11709	0.0832274	0.136653	0.101942	0.0986229	0.0916843	0.128796	0.138171	0.115095	0.16024	0.144862	0.119474	0.0940501	0.111441	0.154996	0.103972	2094.17	1967.41	2213.52	1819.15	3244.67	3367.73	3073.43	2750.22	3389.96	3192.78	2275.79	2080.09	2838.44	2157.92	2382.54	2470.01	2590.1	2076.38	2634.58	2223.9
GO_COMPLEMENT_ACTIVATION_LECTIN_PATHWAY	0.258657	0.26247	0.290427	0.269106	0.328727	0.215239	0.224876	0.318737	0.184281	0.302146	0.289438	0.337622	0.244926	0.283226	0.284814	0.315278	0.207932	0.265011	0.282802	0.251597	2403.29	3157.94	2428.5	2885.14	579.697	2563.42	3817.7	1737.61	1325.44	2468.53	217.942	483.328	1177.18	2054.88	2768.01	889.56	1644.2	917.729	330.62	1571.56
GO_RECEPTOR_RECYCLING	0.0960073	0.0982356	0.0926406	0.083896	0.0858832	0.0897033	0.077346	0.067685	0.0598761	0.078904	0.0798059	0.0932725	0.0748572	0.0814941	0.0687317	0.101684	0.106705	0.10562	0.0855987	0.0905039	3143.85	2628.65	2957.79	2783.58	2969.65	3644.97	3736.89	3447.05	2825.84	3555.27	2581.21	2758.38	2890.33	3123.1	2121.6	2865.12	3512.28	2994.85	2934.81	3479.66
GO_ENDOTHELIAL_CELL_DEVELOPMENT	0.0530176	0.0538176	0.0465086	0.0584413	0.0693195	0.0850676	0.0723544	0.0671741	0.0611182	0.0704048	0.0532246	0.031099	0.0107244	0.0400919	0.034587	0.0665223	0.0707209	0.0677363	0.0704635	0.0101733	4144.61	3832.52	4229.12	3633.85	3867.36	3929.63	3968.18	4281.01	3623.47	3839.19	3941.49	4131.26	4127.56	3921.48	3928.89	3914.06	3749.5	3822.14	3821.4	4003.76
GO_ENDOTHELIAL_CELL_MORPHOGENESIS	0.211387	0.2059	0.208315	0.218568	0.234075	0.210454	0.20054	0.213738	0.232825	0.255344	0.236532	0.179165	0.174251	0.163425	0.19446	0.232634	0.260068	0.255979	0.235282	0.17459	2216.49	2295.06	2140.87	2140.87	2151.25	2002.99	1619	1968.89	2409.22	1315.07	1273.55	1986.68	1583.42	2467.05	2010.41	2127.53	1550.8	1764.29	2401.81	2081.57
GO_SELENIUM_COMPOUND_METABOLIC_PROCESS	-0.173126	-0.10647	-0.176197	-0.175826	-0.211298	-0.129553	-0.101122	-0.223211	-0.116953	-0.159784	-0.191444	-0.182973	-0.207857	-0.271442	-0.255877	-0.196474	-0.113511	-0.103187	-0.198856	-0.193721	377.322	627.14	226.096	545.597	348.411	1043.75	1025.22	750.937	32.6172	368.426	141.588	627.881	657.533	662.722	788.743	529.288	696.081	579.697	137.141	421.058
GO_PLACENTA_DEVELOPMENT	0.0373041	0.0520952	0.0349688	0.0238373	0.0545821	0.0701005	0.0666068	0.0538406	0.0425574	0.0504592	0.0341249	0.0137533	0.0196357	0.0206019	0.00818261	0.045769	0.04439	0.0536749	0.0414818	0.0110248	2633.1	2484.1	2520.42	2688.7	2467.79	2566.38	2475.94	2541.92	2329.91	2461.12	2743.55	3022.28	2439.62	2563.42	2593.81	2835.47	2889.59	2644.22	2541.18	2716.12
GO_EMBRYONIC_PLACENTA_DEVELOPMENT	0.0165772	0.0317507	0.0117761	-0.004142	0.0385338	0.0556221	0.0624815	0.0342808	0.0331961	0.0350648	0.0190611	-0.00154718	-0.0135916	-0.00559667	-0.01179	0.019926	0.0223312	0.0311795	0.0187789	-0.0206082	2822.13	2743.55	3144.59	3308.42	2978.54	2647.92	2305.44	3235.03	2786.55	2676.09	2860.68	3405.53	2642.73	2894.04	3236.52	3331.4	3109.01	3151.27	2730.95	2912.57
GO_MATERNAL_PLACENTA_DEVELOPMENT	0.198184	0.193567	0.176349	0.163223	0.191116	0.212108	0.19902	0.192794	0.170304	0.212115	0.198876	0.159842	0.181178	0.177372	0.146803	0.180672	0.204304	0.190841	0.191771	0.195508	1992.61	2078.61	2090.47	2072.67	2072.67	2013.37	2250.59	2072.67	2314.34	2114.19	2056.37	2114.19	1931.83	2086.02	2572.31	2229.83	2369.19	2576.76	2068.23	2496.7
GO_TISSUE_HOMEOSTASIS	0.0650375	0.0528026	0.0743397	0.0625781	0.0689577	0.082082	0.0809337	0.0810727	0.0466411	0.0775286	0.0645432	0.0478894	0.0409783	0.064258	0.0421249	0.0793201	0.0695927	0.0727116	0.0879056	0.0515697	3128.29	3220.21	3206.86	3250.6	3378.85	3460.39	3319.54	3392.19	3674.62	3335.85	3177.21	3500.42	3607.17	3606.42	3737.63	3172.76	3276.55	3020.06	3417.39	3257.27
GO_RETINA_HOMEOSTASIS	0.0717737	0.0329309	0.115641	0.112778	0.0513417	0.0525248	0.0966387	0.107659	0.000485393	0.0885538	0.0970255	0.0633096	0.043636	0.155542	0.0674013	0.12583	0.0930816	0.0655697	0.125034	0.0849248	2636.06	3742.82	2991.89	2713.16	3034.88	3705.76	4051.2	3412.2	2626.43	3243.19	2470.01	3078.62	3475.96	2964.46	3854.02	2725.76	3673.14	3054.9	3606.42	3258.01
GO_CELL_KILLING	0.0763009	0.112853	0.094546	0.0907378	0.0879878	0.108023	0.117113	0.0936657	0.101782	0.104529	0.126573	0.119893	0.114116	0.0990454	0.100538	0.103525	0.121358	0.119166	0.0840501	0.132425	3865.14	3444.08	3728.74	3909.62	3992.64	3538.97	3488.56	3881.45	3648.68	3604.2	3334.37	3617.54	3398.12	3580.48	3344.75	3795.46	3414.43	3328.44	3911.1	3267.65
GO_LEUKOCYTE_MEDIATED_CYTOTOXICITY	0.0796589	0.100103	0.0968918	0.0833822	0.0881768	0.0853587	0.0982623	0.0838564	0.0646262	0.0906141	0.102679	0.108927	0.104565	0.0850446	0.10606	0.0996373	0.101331	0.109418	0.0830577	0.111384	3922.96	3567.88	3639.04	3720.58	3969.66	4084.56	4025.26	3904.43	4189.09	3642.75	3587.15	3624.96	3296.56	3642.01	3135.7	3900.72	3684.26	3441.11	3761.36	3318.8
GO_REGULATION_OF_LEUKOCYTE_MEDIATED_CYTOTOXICITY	0.0682207	0.0889868	0.0864177	0.0763744	0.0897606	0.070231	0.0938058	0.0867288	0.039135	0.0813428	0.0990526	0.105657	0.0971467	0.0788801	0.10675	0.0904239	0.0864034	0.100447	0.0692873	0.0858547	3856.98	3671.66	3773.96	3854.02	3797.68	4014.14	3892.57	3916.29	4170.55	3682.78	3560.46	3472.99	3864.4	3901.46	3262.46	3956.32	3802.87	3896.27	4412.22	3402.57
GO_NEGATIVE_REGULATION_OF_LEUKOCYTE_MEDIATED_CYTOTOXICITY	0.217214	0.224326	0.209453	0.217278	0.243777	0.218121	0.221975	0.222906	0.189836	0.233324	0.256393	0.237855	0.192588	0.208086	0.222729	0.243	0.222051	0.226047	0.223713	0.216218	1246.87	853.236	1232.04	1103.05	1252.8	1401.06	1283.93	1388.45	1765.04	1103.05	1157.91	1184.6	1822.12	1715.37	1251.31	1088.23	1331.37	1111.95	1735.38	1289.86
GO_T_CELL_MEDIATED_CYTOTOXICITY	0.0973591	0.114978	0.0998796	0.0978052	0.140233	0.127942	0.150627	0.12574	0.092711	0.144743	0.15063	0.139939	0.135879	0.130696	0.130519	0.105958	0.125804	0.126055	0.132147	0.132753	3644.23	3345.49	3431.48	3549.34	3141.63	3461.13	2801.37	3043.78	3796.94	3180.18	3047.48	3207.61	3185.37	3156.46	3067.5	3309.9	3272.84	3225.4	3533.78	3257.27
GO_REGULATION_OF_T_CELL_MEDIATED_CYTOTOXICITY	0.0775738	0.100995	0.0812097	0.0841304	0.137732	0.113397	0.140929	0.121467	0.0759266	0.134451	0.138941	0.123853	0.118754	0.116886	0.118154	0.0981479	0.101442	0.11683	0.119963	0.102559	4158.69	4003.02	4152.76	4203.17	3318.06	3515.24	2864.38	3221.69	3890.34	3218.72	3789.53	3877	3415.91	3165.35	3791.01	3303.23	4504.14	3866.62	4038.6	3825.11
GO_NEGATIVE_REGULATION_OF_T_CELL_MEDIATED_CYTOTOXICITY	0.10916	0.12944	0.121313	0.122433	0.14397	0.137916	0.120147	0.142365	0.0670849	0.120889	0.139913	0.132709	0.0821591	0.111929	0.108236	0.162949	0.102288	0.124309	0.103151	0.0661163	1202.39	342.481	1217.21	1077.85	1151.98	833.221	803.569	851.012	3552.31	1076.37	2315.82	2043.02	2545.62	1417.37	1850.28	1316.55	1180.15	687.926	3362.54	1353.61
GO_POSITIVE_REGULATION_OF_T_CELL_MEDIATED_CYTOTOXICITY	0.132271	0.153042	0.13123	0.1341	0.190469	0.166006	0.192173	0.158431	0.121176	0.188527	0.184451	0.172707	0.173297	0.163183	0.159948	0.143843	0.163017	0.18353	0.162169	0.170301	2851.78	2415.9	2558.23	3249.12	2390.69	2576.76	2670.16	2352.89	3338.82	2443.32	2587.88	2533.76	3185.37	2760.6	2799.89	2581.21	2598.26	2492.99	3411.46	2582.69
GO_REGULATION_OF_RECEPTOR_RECYCLING	0.137738	0.147613	0.135988	0.137193	0.113966	0.111853	0.10428	0.0883088	0.0873546	0.098964	0.102296	0.148984	0.110407	0.121569	0.0986384	0.158639	0.146174	0.14837	0.11907	0.141895	3143.85	2538.95	2925.91	1982.98	3127.54	3509.31	4077.89	3549.34	2606.41	3737.63	2569.35	2483.36	2864.38	2860.68	2121.6	2424.05	2990.4	2634.58	3029.69	3131.25
GO_POSITIVE_REGULATION_OF_RECEPTOR_RECYCLING	0.132577	0.152141	0.150286	0.121015	0.152745	0.159644	0.15568	0.133775	0.144373	0.157556	0.0971174	0.136053	0.110714	0.121577	0.0897096	0.158637	0.165017	0.16666	0.141925	0.142465	3352.9	2458.15	2819.16	2208.33	2192.02	2707.97	2651.63	2492.99	2408.48	2961.49	2366.97	3067.5	2909.6	2831.02	2690.92	2567.12	2508.56	2516.71	2922.95	3250.6
GO_B_1_B_CELL_DIFFERENTIATION	0.250856	0.253645	0.239242	0.264446	0.257386	0.251033	0.235571	0.219651	0.237407	0.245349	0.219828	0.229147	0.22417	0.231935	0.217321	0.26607	0.255021	0.25954	0.241325	0.260422	1060.06	1088.23	20.7564	803.569	2458.15	1417.37	1519.66	2336.58	1154.95	1558.21	1596.76	2283.2	1610.1	2799.15	2461.12	69.6822	1147.53	511.497	1986.68	1490.01
GO_ENDOTHELIAL_CELL_PROLIFERATION	0.114785	0.115596	0.110874	0.10359	0.105806	0.115687	0.104061	0.103222	0.102872	0.102245	0.102709	0.0894443	0.0863849	0.0914531	0.070252	0.116498	0.111666	0.125047	0.0936359	0.0906925	2424.05	2352.89	2578.98	2622.72	2624.2	2241.69	2417.38	2431.46	2713.9	2659.04	2535.25	2659.04	2412.93	2682.76	3211.31	2448.51	2303.96	2226.87	2719.83	2249.1
GO_NEGATIVE_REGULATION_OF_ENDOTHELIAL_CELL_PROLIFERATION	0.068091	0.0754922	0.0721627	0.0717951	0.0451101	0.0615665	0.00449228	0.0191178	0.0234298	0.0156611	0.0361326	0.0332061	0.000766974	0.0271975	-0.00279574	0.0825611	0.0927332	0.0948609	0.0383876	0.0633054	1494.46	2621.24	2951.86	2547.11	2932.58	2317.3	2799.15	2378.09	2849.56	2916.27	3160.9	2020.78	2183.87	3266.17	3484.11	3023.02	3002.26	3832.52	2673.13	1058.58
GO_POSITIVE_REGULATION_OF_ENDOTHELIAL_CELL_PROLIFERATION	0.104025	0.104231	0.0956204	0.0885982	0.103493	0.113774	0.110922	0.102879	0.104893	0.107332	0.102452	0.0807372	0.0779742	0.0801304	0.0682713	0.107598	0.090926	0.104185	0.0943706	0.0731687	2810.27	2421.09	2578.98	2360.3	2934.07	2378.09	2921.46	3028.21	2891.07	2752.45	2564.16	3071.21	2628.65	2613.08	3148.3	2309.89	2340.28	2553.78	3172.02	2255.78
GO_POSTSYNAPTIC_MEMBRANE_ORGANIZATION	-0.0619764	-0.0652041	-0.0642961	-0.0658205	-0.0625331	-0.0502585	-0.0585631	-0.0569724	-0.0672256	-0.0635339	-0.0539369	-0.0644685	-0.053758	-0.0749337	-0.0540363	-0.0572641	-0.0823635	-0.0513189	-0.062321	-0.0980448	3798.42	3295.82	3357.35	3174.25	4276.56	3959.28	3937.79	3905.17	3879.22	2948.15	3332.14	3820.66	3650.16	3254.31	3404.05	3902.2	3415.91	3932.6	3747.27	5474.5
GO_VASCULATURE_DEVELOPMENT	0.0919286	0.0902323	0.0883718	0.0795843	0.103036	0.119253	0.0983359	0.102787	0.091949	0.108743	0.0784291	0.0700815	0.0692284	0.0675749	0.0588766	0.102612	0.0970649	0.110863	0.0948693	0.0572469	3235.03	3294.34	3239.48	3469.28	3104.56	2971.13	3220.21	3054.16	3306.2	3037.85	3310.65	3414.43	3318.06	3424.81	3444.08	3319.54	3186.11	3068.98	3111.98	3414.43
GO_LYMPH_VESSEL_DEVELOPMENT	-0.07234	-0.0271301	-0.0846227	-0.0520666	-0.0134167	-0.032217	-0.0459411	-0.0614561	-0.0245443	-0.0377808	0.00434506	-0.0827151	-0.0820475	-0.0465451	-0.0766744	-0.0481242	-0.0593048	-0.0352798	0.0530839	-0.121259	4977.83	4010.43	4388.5	4458.18	4673.9	4814.74	4558.99	5071.97	4503.4	4026	2922.95	4059.36	5010.45	4948.18	4381.82	4354.4	4812.52	3533.78	2903.67	4192.79
GO_LYMPHANGIOGENESIS	-0.256169	-0.20573	-0.259161	-0.213143	-0.152987	-0.224184	-0.251377	-0.264563	-0.279231	-0.225985	-0.1828	-0.271791	-0.287042	-0.254845	-0.305788	-0.18844	-0.214944	-0.165484	-0.153225	-0.326652	1232.04	1019.29	1237.97	936.262	1312.1	1162.36	1052.65	820.619	990.377	1567.85	995.566	859.908	669.394	632.329	349.894	827.291	742.041	801.345	899.938	0
GO_REGULATION_OF_CELL_MATRIX_ADHESION	0.105664	0.115744	0.101237	0.101569	0.135155	0.150485	0.131046	0.130153	0.123832	0.137987	0.119198	0.0842989	0.0717383	0.0911786	0.0684108	0.120706	0.112893	0.119014	0.127258	0.1002	2876.24	2842.14	3028.95	2920.72	2757.64	2821.39	2277.27	2631.61	2655.34	2819.91	2582.69	2965.2	3395.15	2934.07	3027.47	2938.51	2957.79	2689.44	2459.63	2951.86
GO_NEGATIVE_REGULATION_OF_CELL_MATRIX_ADHESION	0.0796446	0.0959141	0.0783953	0.0848772	0.119202	0.128966	0.0959494	0.112708	0.101978	0.124028	0.0934451	0.0601282	0.0583604	0.0729564	0.0220502	0.100793	0.10744	0.118106	0.113062	0.063104	2222.42	2110.48	2712.42	2735.4	1367.7	2629.39	1694.61	1867.33	2045.25	1738.35	2095.66	2403.29	1889.57	1555.99	1698.32	3200.93	2423.31	2237.98	2064.52	2450.74
GO_POSITIVE_REGULATION_OF_CELL_MATRIX_ADHESION	0.11326	0.117481	0.103538	0.107119	0.141406	0.160602	0.14435	0.135097	0.119069	0.143668	0.132325	0.0901071	0.0673233	0.0991131	0.0836167	0.127	0.112291	0.110872	0.127334	0.124291	2754.67	2666.46	2885.14	2793.22	2664.23	2123.82	2066.74	2577.5	3300.27	2482.61	2822.13	2987.44	3371.43	3037.11	3123.84	2490.03	2993.37	2725.02	3049.71	2825.09
GO_BLOOD_VESSEL_MATURATION	-0.0582883	-0.0227836	-0.0683296	-0.037782	-0.0673763	-0.046065	-0.0560428	-0.0628641	-0.148554	-0.0514458	-0.0467641	-0.077799	-0.0770363	-0.0769304	-0.0870141	-0.00380256	-0.0668467	-0.0593052	-0.0558733	-0.111715	3736.15	4790.28	3203.9	4253.58	2856.97	2373.64	4149.8	3696.12	1724.26	2802.11	2467.05	5639.81	5541.96	5340.33	4149.8	3294.34	5393.7	4137.94	3404.05	6400.38
GO_POSITIVE_REGULATION_OF_NEUROTRANSMITTER_SECRETION	0.0373753	0.0448822	0.0242837	0.0708989	0.0986258	0.0500885	0.0660406	0.0768166	0.00309506	0.0273561	0.037784	0.0610158	0.102969	0.0477578	0.0394639	0.0332284	0.0503761	-0.00314047	0.085625	-0.0150818	3060.09	3111.98	2622.72	3028.95	2292.1	3718.36	3227.62	3077.88	3095.67	3500.42	2364.75	2366.23	1976.31	2283.2	2815.46	3759.87	2087.5	2828.8	2695.37	3202.42
GO_SYNAPTIC_TRANSMISSION_DOPAMINERGIC	0.105769	0.132827	0.102312	0.0885648	0.112524	0.135211	0.185156	0.127212	0.145357	0.159872	0.149502	0.155104	0.172958	0.119914	0.101001	0.0758238	0.150813	0.11606	0.115636	0.19636	1833.23	1481.86	1713.14	1595.28	1768	1825.82	1773.93	2017.08	1112.69	1905.88	937.745	1333.6	851.754	1215.73	915.505	1853.25	1179.41	1401.8	1616.03	1297.28
GO_STARTLE_RESPONSE	0.0465311	0.07263	0.0504713	0.0547717	0.110677	0.0626734	0.12684	0.119447	0.0442644	0.10214	0.0662324	0.0887512	0.107224	0.0803199	0.0744942	0.0151361	0.0367652	0.0232073	0.0572503	0.0624828	741.3	237.216	400.302	363.237	1506.32	759.091	871.769	2074.16	2640.51	858.425	1082.3	673.1	1472.22	1879.94	1968.89	523.358	643.448	235.733	1629.38	413.645
GO_SUCKLING_BEHAVIOR	-0.0610613	-0.0385104	-0.0493167	-0.0165045	-0.0839904	-0.0596083	-0.0541598	-0.086866	-0.023073	-0.0646785	-0.136735	-0.141442	-0.178189	-0.185666	-0.213832	-0.0290209	-0.0798132	-0.0297625	-0.0415374	-0.103318	1934.79	1487.05	2129.01	1798.39	2262.45	2346.96	1644.2	2120.12	2521.9	2388.47	828.773	717.578	772.435	1444.05	114.16	2077.12	1825.08	1475.19	2295.06	1541.9
GO_BLOOD_VESSEL_REMODELING	0.0674708	0.0885936	0.0604454	0.0766039	0.0823966	0.0988865	0.0773661	0.0722163	0.0760604	0.100848	0.078864	0.0458444	0.053526	0.0329467	0.0245957	0.0952214	0.0810048	0.0986082	0.0886797	0.0446646	3146.08	3655.35	3427.03	3396.64	3758.39	3473.73	4020.07	3759.13	3527.85	3275.06	3151.27	3044.52	3529.33	3728	3630.89	3662.02	2813.97	3213.54	3470.77	3264.69
GO_RESPONSE_TO_AMPHETAMINE	-0.114431	-0.102264	-0.120759	-0.117219	-0.12707	-0.135111	-0.123401	-0.120873	-0.153712	-0.143706	-0.123629	-0.0905944	-0.0846741	-0.131343	-0.136057	-0.145108	-0.105542	-0.125276	-0.152048	-0.123817	3200.93	2643.48	2876.24	3375.88	2505.59	1958.51	2710.19	1792.46	2547.11	2028.2	2738.36	2658.3	3412.95	3472.25	1765.78	3365.5	3015.61	3521.18	2735.4	5651.67
GO_NERVOUS_SYSTEM_PROCESS_INVOLVED_IN_REGULATION_OF_SYSTEMIC_ARTERIAL_BLOOD_PRESSURE	0.403907	0.401631	0.405231	0.399989	0.393795	0.408302	0.41942	0.410366	0.392048	0.400307	0.419261	0.418255	0.417196	0.402742	0.402054	0.399778	0.395013	0.407243	0.389665	0.386701	1163.84	1191.27	1121.59	1175.7	991.118	1040.04	905.127	971.103	926.625	1033.37	833.221	899.197	860.649	796.156	857.684	1251.31	1297.28	1155.69	859.167	1229.82
GO_RENAL_SYSTEM_PROCESS_INVOLVED_IN_REGULATION_OF_BLOOD_VOLUME	-0.151589	-0.0659075	-0.0685734	-0.0993821	-0.127807	-0.0628001	-0.04006	-0.0744527	-0.0875177	-0.0537606	-0.0189442	-0.0657309	-0.112394	-0.105367	-0.0364936	-0.103513	-0.0342161	-0.0175847	-0.0656603	-0.243997	2083.05	1502.62	2295.81	1690.91	1818.41	1513.73	1886.61	2527.83	3477.44	2596.03	2570.09	3593.82	1485.57	1835.46	3308.42	3363.28	2167.56	2753.93	3822.14	0
GO_REGULATION_OF_SYSTEMIC_ARTERIAL_BLOOD_PRESSURE_BY_HORMONE	-0.0366079	-0.00253696	-0.0296256	-0.0260208	-0.0749273	-0.0176527	0.0193036	-0.0440446	0.0335484	0.0015979	-0.039781	-0.107643	-0.0705728	-0.0679753	-0.0656352	-0.0256801	-0.00312765	-0.0143811	-0.0570777	-0.0340179	4211.33	4233.56	3710.95	3541.93	3014.87	4077.89	3200.19	2587.14	4796.95	4278.78	4136.45	3092.7	3825.11	3767.29	4241.72	3114.94	3401.83	3561.95	4128.3	5624.98
GO_REGULATION_OF_SYSTEMIC_ARTERIAL_BLOOD_PRESSURE_BY_CIRCULATORY_RENIN_ANGIOTENSIN	-0.0954387	-0.0459578	-0.085214	-0.101663	-0.164375	-0.0416932	-0.0487391	-0.13039	-0.00826446	-0.080499	-0.0746848	-0.169686	-0.143449	-0.174521	-0.155435	-0.0852273	-0.0785786	-0.0609901	-0.137238	-0.0915051	3662.76	3616.06	3184.62	2447.77	1806.55	3409.98	2776.91	1937.76	4030.45	1641.24	2707.23	2519.68	3263.94	1309.14	3017.09	2600.48	1639.01	3561.95	2924.43	5624.98
GO_REGULATION_OF_SYSTEMIC_ARTERIAL_BLOOD_PRESSURE_BY_VASOPRESSIN	-0.5	-0.445156	-0.284013	-0.28613	-0.243039	-0.319375	-0.16469	-0.258708	-0.5	-0.387454	-0.378666	-0.297882	-0.327528	-0.291106	-0.167443	-0.293753	-0.310588	-0.322234	-0.221122	-0.177395	0	0	0	0	0	0	0	0	0	0	0	0	0	0	0	0	0	0	0	0
GO_REGULATION_OF_SYSTEMIC_ARTERIAL_BLOOD_PRESSURE_BY_NOREPINEPHRINE_EPINEPHRINE	0.226852	0.24016	0.261234	0.2714	0.177751	0.244784	0.169985	0.187811	0.242137	0.156571	0.239419	0.20652	0.186364	0.219369	0.25188	0.271753	0.24542	0.227205	0.242702	0.225017	1294.31	603.418	805.052	690.892	1598.24	499.636	155.673	1006.69	941.451	1383.27	32.6172	935.521	1295.79	358.789	1759.85	1275.04	157.156	1156.43	1184.6	726.474
GO_RENIN_SECRETION_INTO_BLOOD_STREAM	-0.339263	-0.185462	-0.19118	-0.258259	-0.422332	-0.241423	-0.290237	-0.322374	-0.420373	-0.320256	-0.349322	-0.412749	-0.365523	-0.390883	-0.305909	-0.230993	-0.270119	-0.164814	-0.464634	-0.500053	1180.89	904.386	1141.6	1074.14	664.205	599.712	1449.24	917.729	1115.66	1457.4	2110.48	461.83	882.888	490.741	1210.54	619.727	1000.01	1215.73	495.93	0
GO_REGULATION_OF_ANGIOTENSIN_LEVELS_IN_BLOOD	-0.014089	0.000582627	-0.0498411	-0.0493997	-0.0782839	0.0249294	0.031815	-0.0663136	0.129167	-0.000512006	0.0169315	-0.0885593	-0.0693326	-0.102295	-0.105191	-0.0365819	-0.0146716	-0.0263418	-0.0280014	0.044774	4075.67	5060.11	4447.8	4606.44	5206.89	3243.19	3569.36	4191.31	4269.89	3980.78	3774.7	4675.38	4557.51	4076.41	4785.09	4433.72	4663.52	4643.5	3474.47	3563.43
GO_MORPHOGENESIS_OF_AN_EPITHELIUM	0.0556557	0.0490174	0.057544	0.0541952	0.0714837	0.0746714	0.0646118	0.069695	0.0570493	0.0667984	0.0514262	0.0385437	0.0478424	0.0504924	0.0431426	0.0594834	0.0629318	0.0645335	0.0703703	0.0294785	3564.91	3768.03	3541.19	3542.67	3447.79	3503.38	3637.56	3358.83	3653.87	3470.77	3416.65	3770.25	3544.16	3475.21	3550.09	3542.67	3618.29	3544.16	3564.17	3681.3
GO_MORPHOGENESIS_OF_AN_EPITHELIAL_SHEET	0.0479609	0.0390116	0.0545384	0.0476671	0.0727485	0.0790038	0.0635762	0.0662454	0.0587475	0.0582059	0.0608609	0.0378257	0.0525489	0.050131	0.0472812	0.0634983	0.0644506	0.0641143	0.0651338	0.017934	4143.87	4186.86	4224.67	3980.78	4116.44	4142.38	4290.64	4209.1	4544.91	4176.48	4161.66	4093.46	4286.2	4478.93	4731.72	4446.32	3676.85	3974.11	4220.96	4249.87
GO_REGULATION_OF_BLOOD_VOLUME_BY_RENIN_ANGIOTENSIN	0.496294	0.497141	0.496824	0.497459	0.496824	0.495341	0.49693	0.4964	0.497459	0.49693	0.497988	0.497353	0.498094	0.497671	0.497777	0.495024	0.497247	0.49693	0.4982	0.497671	0	0	0	0	0	0	0	0	0	0	0	0	0	0	0	0	0	0	0	0
GO_RESPONSE_TO_DIETARY_EXCESS	0.045324	0.0577573	0.0652926	0.0654222	0.0533067	0.0425924	0.056627	0.0556968	-0.0128395	0.0532008	0.0475021	0.0419095	0.0999317	0.0723099	0.0576042	0.055167	0.0434048	0.0718272	0.0206928	0.00407969	4821.42	4475.97	3762.84	4898.51	2870.31	4741.35	4160.18	3252.82	4499.69	3706.5	2072.67	4020.81	2631.61	2200.18	3169.8	5005.26	4367.74	4677.6	3651.64	4680.57
GO_REDUCTION_OF_FOOD_INTAKE_IN_RESPONSE_TO_DIETARY_EXCESS
GO_DIET_INDUCED_THERMOGENESIS	0.0617761	0.0606992	0.0861229	0.0624294	0.0733227	0.0375706	0.0641949	0.0832804	-0.0109287	0.0539018	0.0779308	0.0650071	0.0749294	0.0916667	0.100141	0.0487818	0.029149	0.0330508	0.0338983	0.0179202	3522.66	3074.17	2462.6	2997.82	2352.14	4086.79	3555.27	3042.3	4116.44	3905.17	2641.25	3053.41	2700.56	1607.88	2409.22	3427.03	3335.85	4138.68	3161.64	2874.76
GO_REGULATION_OF_THE_FORCE_OF_HEART_CONTRACTION	0.093236	0.10951	0.0963675	0.0834658	0.126825	0.132799	0.139842	0.132355	0.0855085	0.120128	0.112776	0.0945271	0.0840632	0.0878884	0.0687623	0.102486	0.127663	0.129156	0.124647	0.0908079	2819.91	2794.7	3174.25	2504.11	1736.12	2492.25	2542.66	2013.37	3153.49	2926.65	2630.13	3722.81	2941.48	2142.36	1871.04	2100.84	2643.48	2867.35	1927.38	2917.76
GO_REGULATION_OF_HEART_RATE	0.0697575	0.0831455	0.064074	0.0822268	0.0718112	0.075641	0.0877184	0.0681406	0.0628246	0.0798832	0.11311	0.0805447	0.0536665	0.0627429	0.0528826	0.0670341	0.089862	0.101278	0.0926343	0.0605096	3104.56	3089.74	3481.14	3418.88	2453.7	3023.02	3123.1	2976.32	2060.07	2701.3	2586.4	3073.43	3179.44	3127.54	3496.71	3150.53	3234.29	2995.59	2057.11	3498.19
GO_REGULATION_OF_SODIUM_ION_TRANSPORT	0.077628	0.0841675	0.0886182	0.0773487	0.0826859	0.0999636	0.0781016	0.0725124	0.0824339	0.0794557	0.050192	0.0431395	0.0472805	0.055508	0.0299695	0.0871275	0.0973921	0.101305	0.074501	0.0846411	2886.62	3037.85	2704.26	2668.68	2953.34	2923.69	2942.96	3298.78	2563.42	3470.77	3316.58	3114.94	3082.33	3200.93	2818.42	2557.49	2882.17	3384.78	2852.52	3147.56
GO_G_PROTEIN_COUPLED_RECEPTOR_INTERNALIZATION	0.214054	0.237641	0.211811	0.200918	0.237306	0.22846	0.257662	0.267037	0.223058	0.225371	0.268008	0.280756	0.240784	0.210293	0.218891	0.226306	0.229149	0.251977	0.253937	0.257062	1816.93	1157.91	1889.57	2172.01	1303.21	1278	552.269	871.769	971.844	1070.44	635.294	367.685	1178.67	1307.65	1185.34	1527.82	842.117	824.326	1203.13	1094.9
GO_REGULATION_OF_L_GLUTAMATE_IMPORT_ACROSS_PLASMA_MEMBRANE	0.275286	0.27338	0.301101	0.288631	0.253521	0.248941	0.232181	0.247776	0.200302	0.240256	0.177055	0.198316	0.167655	0.193074	0.168132	0.32133	0.267846	0.27849	0.233902	0.220239	1687.94	1552.28	1482.6	1346.94	2173.49	2585.65	2053.4	2438.14	2593.07	2345.47	2429.98	2040.06	2512.27	2338.8	2082.31	1363.99	1958.51	1798.39	2154.22	1996.32
GO_SPROUTING_ANGIOGENESIS	0.0936782	0.0816177	0.0813602	0.073129	0.103774	0.0942273	0.10195	0.0968582	0.0893316	0.112912	0.0824755	0.0672882	0.0768519	0.0650809	0.0531567	0.0867731	0.0937974	0.0987803	0.101269	0.0484972	3117.91	2823.61	3115.68	3298.04	2879.95	2816.94	2951.12	2531.54	3172.02	3158.68	3258.75	3273.58	2948.15	3349.93	3417.39	2899.97	3157.94	2910.34	3019.31	3315.83
GO_CELL_MIGRATION_INVOLVED_IN_SPROUTING_ANGIOGENESIS	0.110569	0.084781	0.0902809	0.0776107	0.0875679	0.0748054	0.0990707	0.0821002	0.0807944	0.11617	0.0688717	0.0510661	0.0607418	0.050434	0.0324437	0.0903917	0.107736	0.121329	0.0733843	0.027539	3697.6	3819.18	3604.2	3672.4	3312.13	3177.21	3189.07	3538.97	2883.66	3507.83	3807.32	4246.17	3879.96	4676.12	4037.12	3183.14	3703.53	3547.86	3533.04	4004.5
GO_BLOOD_VESSEL_ENDOTHELIAL_CELL_PROLIFERATION_INVOLVED_IN_SPROUTING_ANGIOGENESIS	0.00984054	0.0371901	-0.0218531	0.00611888	-0.0329784	-0.0130457	-0.0334684	-0.0281839	-0.0219326	0.00475471	0.0260119	-0.0602882	-0.0561692	-0.063586	-0.0720624	0.00641026	-0.00672812	0.0120259	0.0145025	-0.0397065	3208.35	3228.36	4000.8	2922.95	4888.13	4804.37	4588.65	4558.25	4520.45	4651.66	3392.19	4366.26	4951.14	4986.73	4668.71	3468.54	4205.39	3670.18	4644.99	4519.71
GO_POSITIVE_REGULATION_OF_NEUROBLAST_PROLIFERATION	0.101062	0.136737	0.10045	0.116203	0.161663	0.131604	0.194065	0.135831	0.172401	0.177876	0.166561	0.136737	0.0893116	0.113331	0.125422	0.125717	0.120101	0.136101	0.171188	0.0801043	4470.04	3633.85	3644.23	4075.67	3531.55	3516.73	3445.56	4155.73	3650.16	3156.46	3009.68	3699.09	4020.81	3882.93	4375.15	3945.2	4051.95	4005.99	3748.01	3420.36
GO_POSITIVE_REGULATION_OF_MESENCHYMAL_CELL_PROLIFERATION	-0.133172	-0.126629	-0.131159	-0.132854	-0.0908826	-0.0356008	-0.0622616	-0.0690559	-0.0373755	-0.0550832	-0.100524	-0.186639	-0.170772	-0.151912	-0.153873	-0.110418	-0.150946	-0.125	-0.0691619	-0.176534	2254.29	3968.18	3202.42	2031.9	3157.2	3367.73	2376.61	1959.26	3212.79	3628.66	4175	2527.83	2160.89	2544.88	2864.38	2225.38	3527.11	4037.86	3619.03	1849.54
GO_CHONDROCYTE_DIFFERENTIATION	0.0451653	0.0448783	0.0454763	0.0468903	0.0493222	0.0786971	0.0473554	0.0674942	0.0467388	0.0564028	0.025792	0.00632043	0.00250106	0.0184909	0.0113624	0.0704178	0.0398177	0.0567351	0.0640549	-0.00157346	3725.77	3249.12	3561.95	3521.18	3547.12	3409.98	2951.12	3478.92	3148.3	3137.18	3212.79	3767.29	3705.76	4060.84	3928.15	3563.43	3144.59	3593.82	3358.83	3301.01
GO_CHONDROCYTE_DEVELOPMENT	-0.0130114	0.00778214	0.00283549	0.0150696	-0.0104586	0.0345647	-0.0169688	0.0183468	-0.0170306	0.00997279	-0.0167833	-0.0214207	-0.030095	-0.0445993	-0.0352625	0.0166596	0.0136563	0.0291146	0.0281959	-0.0505265	3934.82	3077.14	3470.03	3120.87	3962.99	3671.66	4260.25	3451.49	3228.36	3749.5	3186.85	4190.57	3805.83	4198.72	3670.92	3885.15	3428.51	3770.99	2565.64	3513.76
GO_EPITHELIAL_CELL_DEVELOPMENT	0.0325368	0.0310616	0.0322398	0.0286038	0.0492142	0.0631768	0.0491908	0.0485374	0.0347842	0.0429209	0.0309068	0.0102312	0.00395049	0.0204545	0.00479084	0.0397659	0.043768	0.0495394	0.0372575	-0.00910162	3613.84	3548.6	3558.98	3398.86	3385.52	3494.49	3404.05	3464.84	3461.13	3242.45	3576.77	3709.47	3527.11	3249.12	3619.03	3518.95	3440.37	3292.85	3251.34	3524.88
GO_COLUMNAR_CUBOIDAL_EPITHELIAL_CELL_DIFFERENTIATION	0.0448632	0.0439456	0.0486349	0.0393232	0.0562154	0.060363	0.0480636	0.0564849	0.0297443	0.039291	0.0283321	0.00957265	0.0215851	0.0219908	-0.00275147	0.04863	0.0507075	0.052597	0.0373025	0.0125776	3799.9	3657.57	3372.91	3719.84	3165.35	3639.78	3329.92	3411.46	3961.51	3110.49	3157.94	3111.98	3780.63	3242.45	3728.74	3605.68	3245.41	3295.82	3696.12	3507.83
GO_COLUMNAR_CUBOIDAL_EPITHELIAL_CELL_DEVELOPMENT	0.0081096	0.00972953	0.0146192	0.000199171	0.0160001	0.0257064	0.010576	0.0202889	-0.0166673	-0.0016996	-0.00639008	-0.0308019	-0.0203686	-0.0184034	-0.0427621	0.0125644	0.0129329	0.0201927	-0.00328633	-0.0246508	3734.67	3720.58	3360.31	3687.23	3057.12	3509.31	3034.88	3398.12	4163.14	3255.05	3186.11	3595.3	3882.19	3066.02	3977.82	3842.16	3486.33	3043.78	3638.3	3948.16
GO_GLANDULAR_EPITHELIAL_CELL_DIFFERENTIATION	0.0192688	0.0139714	0.0104889	0.0106008	0.0165052	0.0375772	0.0380015	0.0315373	0.0169825	0.0268467	0.0071831	-0.0262987	0.00754844	0.00110781	-0.0175011	0.0101176	0.0230932	0.0225039	0.00525621	-0.00163815	4430.75	4325.49	4613.11	4223.19	4028.97	4637.57	3763.58	4349.21	4277.3	4190.57	3166.83	3800.65	4286.2	4375.89	4303.25	4206.88	4142.38	4416.67	4433.72	5288.43
GO_GLANDULAR_EPITHELIAL_CELL_DEVELOPMENT	-0.0291712	-0.0297013	-0.0372365	-0.0337756	-0.0438023	-0.0126393	-0.0100872	-0.0251651	-0.0424543	-0.0249152	-0.0378196	-0.0854765	-0.0543514	-0.0586529	-0.0788728	-0.0351993	-0.022204	-0.0189022	-0.0570323	-0.0541394	4365.52	4325.49	4613.11	4223.19	3820.66	4170.55	3968.18	3439.63	3335.11	4190.57	3166.83	2971.13	3992.64	3507.83	3057.86	4206.88	4134.23	4416.67	3040.07	5122.38
GO_COLUMNAR_CUBOIDAL_EPITHELIAL_CELL_MATURATION	0.149015	0.148618	0.16183	0.147373	0.157567	0.176684	0.121187	0.141946	0.0932271	0.135697	0.0916914	0.0818947	0.0457001	0.0737132	0.0213143	0.181476	0.178008	0.148247	0.144911	0.147029	1755.4	2335.09	2054.88	2250.59	1951.1	1713.14	2841.4	2101.59	2899.22	2491.51	2495.96	2696.85	2387.73	2294.32	1993.36	2553.04	1787.27	2552.3	1647.91	1860.66
GO_EPITHELIAL_CELL_MATURATION	0.0751881	0.073069	0.0893463	0.0698241	0.0775058	0.0778634	0.0408058	0.055401	0.0479577	0.0483683	0.0365014	0.0303957	0.0239722	0.0306606	0.0094697	0.0921276	0.0585532	0.0784197	0.0640496	0.0339187	1811.74	2506.34	2457.41	2338.8	3434.44	2702.78	2841.4	2215.75	3386.26	2491.51	2495.96	2921.46	2985.96	2294.32	2455.19	2703.52	3318.06	3199.45	3818.44	1985.94
GO_OPTIC_CUP_MORPHOGENESIS_INVOLVED_IN_CAMERA_TYPE_EYE_DEVELOPMENT	-0.177467	-0.170955	-0.144589	-0.211722	-0.112664	-0.0654913	-0.104405	-0.0780919	-0.0778272	-0.106099	-0.139718	-0.180114	-0.178367	-0.178791	-0.177944	-0.13993	-0.219028	-0.152425	-0.121347	-0.223687	3272.84	3561.21	3211.31	3181.66	3139.41	3341.78	3646.45	3540.45	2672.39	3306.94	3064.53	2832.51	2954.82	3257.27	2962.23	3196.49	3934.82	3334.37	2869.57	3869.59
GO_OSTEOBLAST_DEVELOPMENT	0.00430584	-0.0188655	-0.00642471	-0.00400315	0.0392823	0.0747885	0.0505426	0.0722458	0.0807667	0.039918	0.0197282	-0.00533501	0.0017178	0.0066366	-0.00683335	0.00255021	-0.0252826	-0.00824089	0.053055	-0.0534939	3283.96	3789.53	4043.05	3310.65	4309.92	2548.59	3380.33	3823.63	2818.42	2948.89	3799.9	3171.28	4778.42	4505.62	4561.96	3195	4496.73	3997.09	4252.1	4398.87
GO_REGULATION_OF_OXIDATIVE_PHOSPHORYLATION	0.0193872	0.0257575	0.0250987	0.0332779	0.0212408	0.0255062	0.0443603	0.024345	0.0644705	0.038632	0.0461859	0.0562354	0.0716224	0.042864	0.0351929	0.0200572	0.0545884	0.0434614	0.0582454	0.0516406	3547.86	3758.39	3000.78	3334.37	2861.42	3159.42	2615.31	3245.41	2263.93	2290.62	3390.71	3402.57	2803.6	2644.96	2118.64	3768.77	3017.09	3126.8	2326.2	2560.45
GO_PROTEIN_DEPALMITOYLATION	0.262712	0.26197	0.271681	0.263436	0.233845	0.21506	0.221328	0.240131	0.23072	0.241508	0.263948	0.267232	0.244527	0.253796	0.260911	0.251819	0.233139	0.25572	0.229626	0.23035	1300.98	1133.45	926.625	1172	1057.09	1149.76	1298.02	1114.92	1515.22	1093.42	1366.96	813.947	1193.49	1051.16	1090.45	1127.52	1414.4	1268.36	1529.3	1372.15
GO_INHIBITION_OF_NEUROEPITHELIAL_CELL_DIFFERENTIATION	0.490577	0.490683	0.491424	0.486448	0.491742	0.493012	0.495024	0.49333	0.485283	0.492377	0.489201	0.491212	0.489412	0.489201	0.490471	0.487612	0.490789	0.489095	0.489095	0.483695	0	0	0	0	0	0	0	0	0	0	0	0	0	0	0	0	0	0	0	0
GO_REGULATION_OF_RESPIRATORY_GASEOUS_EXCHANGE_BY_NERVOUS_SYSTEM_PROCESS	-0.0526372	-0.00932006	-0.0284632	-0.0297342	-0.029893	-0.00744016	0.027616	-0.0337587	-0.0897585	-0.00754607	-0.0157276	-0.050519	-0.0611894	-0.0551525	-0.0475005	-0.0120208	-0.0707212	-0.0218968	-0.0480036	-0.101567	4154.25	3957.06	3950.39	3207.61	4297.32	4025.26	4158.69	4616.08	5133.5	3928.89	4952.63	5051.96	5394.44	5042.32	4799.18	3370.69	3887.38	3915.55	4806.59	5566.42
GO_LENS_DEVELOPMENT_IN_CAMERA_TYPE_EYE	-0.0111738	-0.0200463	-0.0114192	-0.0178639	-0.0232284	-0.00111867	-0.0131732	-0.0118732	-0.0217673	-0.02098	-0.0390545	-0.0506622	-0.051563	-0.0413907	-0.0467039	0.00605471	-0.0394243	-0.0150224	-0.0418081	-0.0677443	3432.22	3633.85	3750.98	3411.46	4081.6	4060.84	4166.11	4173.52	3549.34	4213.55	4157.21	3872.55	3939.27	3939.27	4014.88	4160.18	4216.51	4467.07	4025.26	4148.31
GO_LENS_MORPHOGENESIS_IN_CAMERA_TYPE_EYE	0.0229652	0.0277101	0.0400728	0.0173607	0.0426984	0.0784913	0.0621254	0.0478436	0.0776671	0.0359636	0.0287344	0.00761188	0.0266975	0.0154887	0.0320665	0.0401552	0.0172783	0.0367054	0.0221528	-0.000888936	4246.17	4250.61	3842.9	3662.02	4194.28	3656.09	2566.38	4172.04	3070.46	2609.38	3543.41	3353.64	3531.55	3662.02	4028.22	4022.29	2889.59	3678.33	3576.03	3455.94
GO_REGULATION_OF_RECEPTOR_INTERNALIZATION	0.145782	0.143279	0.151413	0.133031	0.147264	0.176596	0.167875	0.152156	0.162188	0.166156	0.142385	0.116552	0.118181	0.107362	0.109068	0.151017	0.154744	0.165483	0.145358	0.107978	2425.53	2080.83	2671.65	2578.98	2705.74	2228.35	2174.97	2713.16	2549.33	2371.42	2669.42	2839.92	2951.86	3396.64	3308.42	2276.53	2459.63	2449.26	2751.71	2197.21
GO_NEGATIVE_REGULATION_OF_RECEPTOR_INTERNALIZATION	0.288539	0.277978	0.294874	0.287338	0.276259	0.283994	0.289081	0.288445	0.256914	0.276683	0.270537	0.263661	0.258209	0.262107	0.250756	0.291424	0.277271	0.283123	0.264685	0.257315	2074.16	1894.76	2005.96	2041.54	1528.56	1282.45	1325.44	1366.96	1574.52	1206.84	1562.66	1369.92	1444.05	1476.67	1562.66	2047.47	1799.88	1897.73	1344.72	1734.64
GO_POSITIVE_REGULATION_OF_RECEPTOR_INTERNALIZATION	0.0417064	0.0550706	0.0515537	0.0232355	0.0724334	0.121496	0.0887749	0.057701	0.123645	0.0946909	0.0687431	0.0120586	0.0142651	0.00567038	0.0157393	0.0524112	0.0678277	0.0893626	0.0824252	0.0234861	4241.72	4332.16	4676.12	4083.08	4434.46	2265.41	3371.43	3991.16	4176.48	3802.87	3691.67	4821.42	4609.4	5107.56	4701.32	3547.86	3562.69	3215.76	3906.65	4658.33
GO_AUDITORY_RECEPTOR_CELL_MORPHOGENESIS	0.0169251	0.044382	0.0450767	-0.00535128	0.0531654	0.0459244	0.0732283	0.0765368	0.0324903	0.0268153	0.0347156	0.0441819	0.0463483	0.0255908	0.0150059	-0.00874219	0.0368938	0.0424864	0.0405555	0.00558676	3023.02	2899.97	2088.98	3110.49	1804.32	2982.99	2040.06	1504.84	1721.3	2173.49	1488.53	2493.73	2567.86	2301	2007.44	2603.45	2302.48	2381.06	1306.17	1595.28
GO_TRNA_WOBBLE_BASE_MODIFICATION	-0.204903	-0.227237	-0.215203	-0.212845	-0.191646	-0.241985	-0.227724	-0.185158	-0.172082	-0.21592	-0.218952	-0.207885	-0.173922	-0.198883	-0.181645	-0.20718	-0.222571	-0.231298	-0.191952	-0.313729	1882.9	1475.19	1654.58	1377.34	2446.29	2910.34	1773.19	2078.61	1819.15	1682.75	1229.08	1934.79	1488.53	1712.4	1960	1377.34	1745.02	1393.64	2139.39	0
GO_TRNA_WOBBLE_URIDINE_MODIFICATION	-0.203865	-0.222025	-0.219632	-0.215452	-0.18959	-0.248152	-0.23649	-0.181631	-0.167068	-0.22463	-0.224789	-0.220647	-0.181919	-0.197284	-0.179291	-0.211082	-0.227698	-0.2305	-0.18747	-0.33272	2046.73	1607.88	1644.94	1474.45	2408.48	3309.16	2229.83	2109	1710.18	1679.79	1312.84	1822.12	1201.65	1856.22	1560.44	1539.68	1632.34	1278.74	1972.6	0
GO_STORE_OPERATED_CALCIUM_ENTRY	0.0750679	0.0878952	0.0636269	0.0640998	0.098586	0.110753	0.108779	0.0894201	0.0872917	0.125692	0.133105	0.0978194	0.107687	0.0943945	0.097689	0.0679896	0.113207	0.0995645	0.105469	0.0932528	3387.74	2670.16	2871.8	3389.22	2816.94	3171.28	2124.57	3195	1851.77	2532.28	2848.07	2446.29	2206.11	3318.06	2917.76	3109.01	2868.83	2553.04	2690.92	2849.56
GO_AGGRESSIVE_BEHAVIOR
GO_THYROID_HORMONE_MEDIATED_SIGNALING_PATHWAY	0.254422	0.283097	0.271235	0.254501	0.263768	0.284659	0.274015	0.272056	0.296494	0.279734	0.231704	0.238562	0.235226	0.238853	0.229162	0.270546	0.231784	0.272373	0.251297	0.231122	895.49	727.215	871.769	558.199	550.786	544.856	789.485	364.72	206.823	644.931	510.014	585.627	94.8864	518.91	644.931	940.71	901.421	819.136	516.686	916.247
GO_REGULATION_OF_THYROID_HORMONE_MEDIATED_SIGNALING_PATHWAY	0.24602	0.287426	0.264446	0.246726	0.263423	0.290215	0.290356	0.27313	0.307688	0.285908	0.239595	0.241537	0.24362	0.234195	0.223464	0.258092	0.232641	0.274048	0.260104	0.238925	1031.89	990.377	1184.6	1116.4	959.242	1089.71	1215.73	249.077	38.5476	1202.39	1002.24	1065.99	189.773	1037.82	619.727	1881.42	1006.69	1239.45	1005.2	1037.82
GO_OSTEOCLAST_PROLIFERATION	0.112476	0.0543052	0.0632017	0.0777907	0.148856	0.107604	0.0983107	0.199375	0.0692915	0.0793264	0.171971	0.102256	0.095663	0.115018	0.156508	0.111814	0.0682588	0.0611364	0.168582	0.0473152	2197.95	2559.71	3280.99	2227.61	2492.25	2601.22	2868.83	2266.15	2883.66	2313.6	2240.95	2968.17	2805.08	2905.9	2497.44	2599.74	2326.2	2603.45	2442.58	2699.81
GO_PROTEIN_LOCALIZATION_TO_PARANODE_REGION_OF_AXON	0.117212	0.0374351	0.0357761	0.127167	0.161019	0.103375	0.160172	0.189364	0.00856013	0.0566734	0.0832892	0.0745349	0.0481662	0.159254	0.0775354	0.0654983	0.0160083	0.00873663	0.151806	0.129249	594.523	413.645	951.829	1060.06	982.964	415.128	63.7518	167.534	44.478	837.669	478.88	407.715	641.966	386.959	7.413	416.611	83.0256	2385.5	920.695	179.395
GO_CYTOPLASMIC_TRANSLATION	0.128659	0.127979	0.116788	0.159113	0.100862	0.0929137	0.0982759	0.100907	0.125455	0.0963002	0.151133	0.150229	0.15809	0.159214	0.161199	0.10994	0.127176	0.0982489	0.117244	0.129734	2637.55	2240.21	2851.04	2250.59	2987.44	2954.82	2644.96	2763.57	2636.06	2662.75	2298.03	2238.73	2309.89	2263.93	2400.33	2490.77	2594.55	2692.4	2585.65	2573.79
GO_CYTOPLASMIC_TRANSLATIONAL_ELONGATION	-0.116878	-0.116878	-0.127654	-0.0758177	-0.161359	-0.228089	-0.219008	-0.181443	-0.238093	-0.207127	-0.157667	-0.15865	-0.193793	-0.163599	-0.127685	-0.0989133	-0.1906	-0.176222	-0.208822	-0.193067	1085.26	2434.43	2618.27	1466.29	3899.24	4194.28	3283.96	2484.84	1906.62	2908.86	800.604	1576	4020.81	3196.49	3313.61	2621.24	1670.89	2923.69	2366.23	2701.3
GO_CYTOPLASMIC_TRANSLATIONAL_INITIATION	0.0749836	0.0701904	0.0698352	0.0841453	0.0783158	0.0576489	0.0586375	0.0529948	0.0937831	0.0692969	0.0628815	0.0611239	0.070454	0.0741524	0.0718272	0.0687696	0.0798757	0.0651921	0.0670999	0.0332652	3189.07	3183.14	3125.32	3252.82	3156.46	3412.95	3682.78	3187.59	3412.95	3663.5	3611.61	3635.34	3264.69	3238	3476.7	2796.18	3331.4	3427.77	3396.64	3656.09
GO_CAP_INDEPENDENT_TRANSLATIONAL_INITIATION	-0.110993	-0.0992639	-0.113694	-0.109378	-0.0798824	-0.11192	-0.114356	-0.139536	-0.0640489	-0.0972516	-0.130719	-0.113879	-0.130163	-0.142131	-0.113535	-0.128469	-0.111364	-0.117878	-0.0934918	-0.128654	1860.66	1364.73	2621.24	1906.62	733.146	853.236	796.156	1577.49	1080.82	349.152	1251.31	578.955	707.942	1068.95	1415.14	3103.08	948.864	1568.59	604.159	569.318
GO_SOMATIC_DIVERSIFICATION_OF_IMMUNE_RECEPTORS	0.0584176	0.0462522	0.0565393	0.0617924	0.0581275	0.0305033	0.0253629	0.0429212	0.0319141	0.0101128	0.004843	0.0232946	0.0139363	0.0521418	0.0406234	0.0740204	0.0282994	0.0311002	0.0381002	0.00884597	3860.69	3988.19	4342.54	4084.56	3980.78	3789.53	4060.84	4213.55	3860.69	4424.08	3902.2	4425.56	3685.74	4218	4093.46	3943.72	4324.74	4520.45	4093.46	3915.55
GO_ACTIVATION_OF_INNATE_IMMUNE_RESPONSE	0.104682	0.118046	0.113292	0.114454	0.111186	0.105284	0.10985	0.0887464	0.102621	0.107097	0.0945168	0.101101	0.10354	0.0880287	0.0851893	0.112935	0.125921	0.129362	0.122211	0.0997157	3315.09	3174.25	3157.2	3379.59	2811.75	2915.53	2864.38	3029.69	2791.74	2978.54	3152.75	3099.38	2823.61	2939.25	3088.26	3315.83	2934.07	3020.8	2790.99	2786.55
GO_PATTERN_RECOGNITION_RECEPTOR_SIGNALING_PATHWAY	0.0594675	0.0788328	0.0682801	0.0767628	0.0752338	0.063677	0.0633902	0.0590905	0.0369449	0.0723249	0.0533735	0.0551623	0.0320793	0.0375171	0.0340104	0.0845164	0.0775419	0.0904313	0.0598682	0.0349402	3504.87	3331.4	3341.78	3415.91	3619.03	3451.49	3515.24	3484.11	3681.3	3463.35	3420.36	3696.12	3753.94	3418.88	3699.09	3503.38	3485.59	3254.31	3737.63	3642.75
GO_TOLL_LIKE_RECEPTOR_SIGNALING_PATHWAY	0.0605775	0.0825282	0.073084	0.0837191	0.0790105	0.0650043	0.0670445	0.0636233	0.0406004	0.0806338	0.0590807	0.0576273	0.0329241	0.0441885	0.0399316	0.0869956	0.0812582	0.0949459	0.0608149	0.0336817	3596.79	3304.72	3341.78	3436.67	3590.86	3411.46	3516.73	3393.67	3805.83	3282.48	3589.37	3546.38	3937.79	3310.65	3295.82	3503.38	3604.2	3203.9	3737.63	3740.6
GO_INNATE_IMMUNE_RESPONSE_IN_MUCOSA	-0.144572	0.122222	-0.071253	0.0977333	-0.0269993	0.186982	0.148999	0.0617413	0.382661	0.127306	0.207107	0.0226989	0.0859761	0.139847	-0.117774	0.112583	0.176623	0.128111	0.104194	0.165968	2622.72	2742.81	4335.12	3454.46	2051.92	2931.1	1991.13	793.191	440.332	1586.38	1670.89	957.76	1894.76	2287.65	3352.16	757.609	1174.22	1610.1	2965.2	1786.53
GO_NATURAL_KILLER_CELL_MEDIATED_IMMUNITY	0.150311	0.152946	0.164585	0.14224	0.142216	0.121754	0.128638	0.131147	0.0937712	0.124311	0.12851	0.164897	0.161552	0.132697	0.163809	0.167786	0.152542	0.170203	0.127872	0.162579	2733.17	2885.14	2751.71	2928.88	3658.32	3463.35	3495.97	3359.57	3467.06	3126.06	2773.2	2421.83	3152.75	3318.8	2653.85	2655.34	2870.31	2882.92	3309.16	3037.11
GO_POSITIVE_REGULATION_OF_DEFENSE_RESPONSE_TO_VIRUS_BY_HOST	0.0873543	0.093586	0.073989	0.0964848	0.118657	0.0614099	0.0750116	0.0853093	0.0455848	0.080539	0.0916905	0.121759	0.0984286	0.119936	0.0872627	0.110795	0.102987	0.104887	0.13073	0.105639	4302.51	4118.66	4215.77	4206.14	3596.79	4203.17	3612.35	4705.77	4065.29	3817.7	3582.7	3104.56	3942.97	3080.1	4024.52	3748.01	3706.5	3770.25	3191.3	3742.82
GO_LEUKOCYTE_CHEMOTAXIS_INVOLVED_IN_INFLAMMATORY_RESPONSE	0.31655	0.350805	0.314115	0.30485	0.372194	0.374576	0.40269	0.3813	0.362929	0.373571	0.392154	0.394483	0.339369	0.335451	0.351387	0.341328	0.374365	0.370606	0.384424	0.366211	96.369	436.626	111.195	79.3191	193.479	124.538	193.479	18.5325	707.2	377.322	40.0302	459.606	88.2147	140.106	134.917	379.546	213.494	49.6671	37.065	62.2692
GO_RESPONSE_TO_MOLECULE_OF_BACTERIAL_ORIGIN	0.0867003	0.10371	0.0928246	0.0933507	0.0946473	0.11774	0.104478	0.0955309	0.100606	0.104219	0.112557	0.0922908	0.0813548	0.0728334	0.0637034	0.107538	0.118013	0.12176	0.0920779	0.0882258	3378.85	3174.25	3227.62	3175.73	3103.08	3111.98	3267.65	3421.84	3196.49	3323.99	2999.3	3159.42	3230.59	3246.89	3338.82	3156.46	3335.85	2993.37	3276.55	3160.9
GO_HEMATOPOIETIC_PROGENITOR_CELL_DIFFERENTIATION	0.123515	0.125346	0.123085	0.121841	0.123548	0.123457	0.103305	0.110189	0.129277	0.11676	0.0980286	0.101637	0.100941	0.094975	0.0947881	0.123051	0.130242	0.133712	0.134372	0.102904	3157.94	3226.14	3221.69	3404.05	2953.34	3036.36	3006.71	2892.55	2852.52	3011.16	3181.66	3344.75	3126.8	3490.04	3187.59	3346.23	2942.96	3085.29	2874.76	3033.4
GO_WOUND_HEALING_INVOLVED_IN_INFLAMMATORY_RESPONSE	0.0173199	0.0592867	0.0627295	0.0170551	0.0640537	0.0879061	0.123799	0.0882239	0.060346	0.0992232	0.0451095	-0.00234816	0.0706744	0.0288312	0.0330508	0.0670727	0.108157	0.0774894	0.0753884	0.0280544	3292.11	3229.1	3326.95	4219.48	3517.47	3240.96	2335.09	3298.04	2656.08	2760.6	2000.77	3129.03	2386.99	3117.17	2856.23	3611.61	3739.12	3960.77	2907.38	3012.64
GO_LYMPHOCYTE_ANERGY	0.156541	0.126374	0.0956361	0.133768	0.126311	0.141818	0.124171	0.182301	0.170543	0.100487	0.144868	0.12612	0.171115	0.168764	0.136818	0.100233	0.117477	0.105783	0.152558	0.104406	1034.85	1396.61	1447.02	999.272	4346.98	4281.75	4191.31	3129.77	1436.64	2708.71	1472.22	856.943	969.62	2418.12	1040.79	3138.66	1690.16	1869.56	836.186	3184.62
GO_ADAPTIVE_IMMUNE_RESPONSE	0.0376566	0.0153392	0.0472142	0.0591421	0.0643102	0.0506919	0.0507686	0.0816396	-0.0185535	0.0422143	0.0307788	0.0644309	0.0529934	0.0760131	0.0548336	0.0661811	0.0495107	0.0336953	0.0822173	0.0243019	3566.39	4143.87	3691.67	3621.99	3529.33	3470.03	3594.56	3401.83	3990.42	3726.52	3772.48	3512.28	3699.09	3280.99	3667.21	3503.38	3662.76	3805.83	3464.84	3704.28
GO_ORGAN_OR_TISSUE_SPECIFIC_IMMUNE_RESPONSE	0.0027139	0.143319	0.052459	0.124869	0.0423334	0.187707	0.15859	0.115556	0.255784	0.132322	0.185576	0.0897472	0.130921	0.160992	0.0274275	0.143684	0.16463	0.15786	0.109728	0.148335	4913.34	1381.78	4467.07	2495.22	3077.88	2223.9	1922.93	809.5	1835.46	1586.38	1288.38	4259.51	2937.03	680.513	5177.24	757.609	1174.22	1306.17	3384.78	1619
GO_IMMUNE_EFFECTOR_PROCESS	0.113824	0.131782	0.125021	0.12756	0.140113	0.140688	0.14556	0.134721	0.133302	0.143197	0.122581	0.13154	0.118313	0.123154	0.109373	0.142403	0.146212	0.144219	0.153707	0.132699	3228.36	3035.62	3146.82	3145.34	3063.79	3029.69	2998.56	3168.32	3126.8	2927.39	3184.62	3149.04	3303.23	3247.64	3393.67	3095.67	2895.52	2986.7	2997.82	2846.59
GO_ACTIVATION_OF_IMMUNE_RESPONSE	0.089543	0.079677	0.105338	0.11099	0.105681	0.0985196	0.10288	0.114931	0.0555105	0.102058	0.0800106	0.101601	0.103193	0.112636	0.0913383	0.114418	0.109969	0.0939053	0.125593	0.0750554	3231.33	3342.52	3113.46	3206.86	3219.47	3252.82	3117.17	3037.85	3568.62	3149.04	3499.68	3340.3	3255.79	2973.35	3331.4	3195	3081.58	3267.65	2909.6	3225.4
GO_LYMPHOCYTE_HOMEOSTASIS	0.0779354	0.0769885	0.0661142	0.0857968	0.0951571	0.0909643	0.0893085	0.0817357	0.0565337	0.0720058	0.0648812	0.0696993	0.0553614	0.0675371	0.0595846	0.0953242	0.0844701	0.0920733	0.0910935	0.0546525	3563.43	3284.7	3369.95	3410.72	2919.24	2885.14	2708.71	3240.96	2869.57	2816.2	3170.54	3237.26	3567.14	3108.27	3487.08	2644.22	2894.78	2790.99	2454.44	3137.18
GO_MYELOID_CELL_HOMEOSTASIS	0.135171	0.129388	0.129191	0.115808	0.118868	0.148008	0.121079	0.124649	0.124754	0.135108	0.101972	0.105174	0.0906096	0.0906411	0.0726365	0.142498	0.145669	0.143439	0.128003	0.134504	3156.46	3072.69	3239.48	3146.82	3206.12	3103.82	3060.09	2951.86	3137.18	2917.02	3222.43	3275.06	3393.67	3242.45	3644.23	3197.97	2924.43	3131.99	3019.31	3263.2
GO_CELL_ACTIVATION_INVOLVED_IN_IMMUNE_RESPONSE	0.143325	0.176111	0.14758	0.149034	0.160825	0.178432	0.188119	0.154194	0.202722	0.179145	0.165147	0.151388	0.144123	0.138733	0.128999	0.157106	0.177273	0.178128	0.170391	0.168194	2988.92	2656.82	2910.34	2951.86	2778.39	2719.09	2650.89	2963.72	2511.52	2633.1	2766.53	2940	3039.33	3088.26	3183.14	2811.01	2594.55	2640.51	2759.12	2591.58
GO_LEUKOCYTE_ACTIVATION_INVOLVED_IN_INFLAMMATORY_RESPONSE	0.162772	0.184488	0.190316	0.166123	0.181336	0.207341	0.185968	0.166078	0.151198	0.194657	0.156663	0.157893	0.139035	0.145401	0.13012	0.190617	0.201554	0.194842	0.183193	0.186119	2902.93	3000.78	2392.92	2563.42	2447.77	2253.55	2910.34	2797.67	2916.27	2557.49	2772.46	2773.94	2584.17	2351.4	2298.03	2616.79	2366.23	2864.38	2446.29	2760.6
GO_MYELOID_LEUKOCYTE_ACTIVATION	0.145591	0.183454	0.15228	0.152319	0.166362	0.184788	0.19544	0.156777	0.208327	0.1873	0.176289	0.158165	0.149105	0.139432	0.129864	0.16176	0.18686	0.186922	0.17502	0.178709	2922.2	2588.62	2799.15	2923.69	2727.98	2720.57	2600.48	2920.72	2427.02	2609.38	2652.37	2851.04	3014.13	3064.53	3107.53	2762.08	2572.31	2630.13	2705.74	2593.07
GO_MACROPHAGE_ACTIVATION_INVOLVED_IN_IMMUNE_RESPONSE	0.340041	0.363726	0.345065	0.326056	0.382342	0.372611	0.389819	0.364968	0.377363	0.381343	0.359852	0.368267	0.362016	0.339329	0.338678	0.343052	0.375289	0.376636	0.378892	0.355856	1085.26	720.544	818.395	1203.87	917.729	630.105	560.423	714.613	555.975	652.344	1162.36	803.569	1114.92	1144.57	1034.85	1030.41	750.196	722.026	708.683	517.427
GO_LYMPHOCYTE_ACTIVATION_INVOLVED_IN_IMMUNE_RESPONSE	0.0933303	0.0978946	0.0963506	0.0989211	0.100576	0.0948984	0.0896895	0.0944727	0.0778204	0.0902697	0.0801704	0.0903212	0.0766205	0.0888433	0.0850651	0.103488	0.0936899	0.102238	0.0975625	0.0679897	3409.98	3217.24	3328.44	3040.81	3335.85	3195	3343.26	3467.8	3212.79	3340.3	3789.53	3593.82	3331.4	3395.15	3611.61	3457.42	3392.19	3279.51	3315.09	3510.8
GO_T_CELL_ACTIVATION_INVOLVED_IN_IMMUNE_RESPONSE	0.141614	0.148489	0.135038	0.141937	0.152618	0.149295	0.150739	0.147568	0.121255	0.145031	0.145906	0.147631	0.138416	0.144838	0.136136	0.146419	0.142467	0.15282	0.150431	0.123025	2196.47	2460.37	2392.18	2337.32	3045.26	2836.96	2801.37	2962.23	2987.44	2902.19	3014.13	2890.33	2882.92	2598.26	2861.42	2563.42	2822.13	2535.99	2968.91	2921.46
GO_ALPHA_BETA_T_CELL_ACTIVATION_INVOLVED_IN_IMMUNE_RESPONSE	0.11679	0.1125	0.100333	0.114511	0.124099	0.121201	0.116953	0.124867	0.0935468	0.100284	0.106839	0.112956	0.102607	0.121083	0.103496	0.122028	0.097362	0.110528	0.12378	0.0791748	2329.16	2851.04	2769.5	2631.61	3445.56	3614.58	3120.87	3399.6	3541.93	3485.59	3291.37	3666.47	3485.59	3159.42	3300.27	2541.18	3577.51	3381.81	3054.16	3663.5
GO_T_CELL_ACTIVATION_VIA_T_CELL_RECEPTOR_CONTACT_WITH_ANTIGEN_BOUND_TO_MHC_MOLECULE_ON_ANTIGEN_PRESENTING_CELL	0.217794	0.219563	0.219256	0.194669	0.250774	0.232058	0.246694	0.236181	0.182206	0.247329	0.233118	0.252554	0.240515	0.230087	0.224587	0.214318	0.262738	0.247382	0.249057	0.242603	1782.83	2059.33	1387.71	2109.74	1739.09	1806.55	1802.84	2086.02	2140.87	2051.18	2001.51	1605.66	1859.18	1685.72	1725.01	2227.61	1685.72	1997.06	1761.33	1683.49
GO_T_CELL_DIFFERENTIATION_INVOLVED_IN_IMMUNE_RESPONSE	0.128766	0.127662	0.113683	0.126094	0.128908	0.126268	0.125134	0.124304	0.0942585	0.113545	0.118381	0.123125	0.11448	0.12638	0.114073	0.130634	0.110542	0.125343	0.127772	0.0976771	2329.16	2705.74	2696.85	2631.61	3362.54	3275.06	3120.87	3706.5	3534.52	3129.77	3226.14	3666.47	3220.21	3157.94	3110.49	2541.18	3315.09	3024.5	3058.6	3417.39
GO_T_HELPER_CELL_LINEAGE_COMMITMENT	0.180013	0.162028	0.183203	0.153487	0.197774	0.190123	0.195464	0.212113	0.138851	0.1679	0.147223	0.191691	0.203444	0.212664	0.205617	0.195093	0.14841	0.159718	0.193906	0.153317	1302.46	1921.45	1252.06	1768	1958.51	1572.3	1913.3	1337.31	2318.79	2160.15	2114.93	1189.05	1004.46	1090.45	1195.72	1230.56	2094.91	2387.73	2029.68	1710.18
GO_B_CELL_ACTIVATION_INVOLVED_IN_IMMUNE_RESPONSE	0.0369856	0.030859	0.0432809	0.048363	0.0437771	0.0242684	0.0139355	0.0400409	0.0118685	0.020498	0.00139305	0.0122984	0.00454072	0.0314475	0.0208274	0.0510145	0.027647	0.029937	0.0369916	-0.0095344	3371.43	3328.44	3006.71	3368.47	3356.61	3343.26	3460.39	3337.33	3134.22	3306.2	3521.18	3604.2	3454.46	3753.94	3791.01	3229.1	3249.86	3343.26	3461.87	3402.57
GO_MATURE_B_CELL_DIFFERENTIATION_INVOLVED_IN_IMMUNE_RESPONSE	0.0713547	0.0722163	0.0800106	0.0794804	0.0731045	0.0652638	0.0603592	0.092557	0.0201352	0.0642033	0.0605117	0.0592126	0.055912	0.0722031	0.0601471	0.0752585	0.0588083	0.0657145	0.0962089	0.0233762	2212.78	1778.38	2063.04	2810.27	2757.64	2002.25	1717.59	1917.74	2157.92	2482.61	3123.84	2725.76	2982.99	2582.69	2973.35	2118.64	2452.22	2172.75	2495.22	2596.03
GO_GERMINAL_CENTER_B_CELL_DIFFERENTIATION	0.0514137	0.0110311	0.0794063	0.0726994	0.117459	0.0437185	0.0450245	0.141604	0.00506548	0.0825126	0.022927	0.102139	0.123425	0.127872	0.128331	0.0603445	0.0446009	0.0198913	0.12939	0.0537788	1067.47	1251.31	717.578	1722.78	1154.95	1197.94	1353.61	1338.79	2468.53	1676.82	2403.29	1017.06	867.321	1421.81	1673.86	1040.79	594.523	908.834	1064.51	1504.84
GO_MARGINAL_ZONE_B_CELL_DIFFERENTIATION	0.146603	0.151113	0.139898	0.136448	0.176419	0.176812	0.181262	0.171939	0.129274	0.163569	0.122705	0.115304	0.0963101	0.109931	0.107192	0.150629	0.163963	0.162767	0.157334	0.105996	1828.05	1533.01	1925.9	2166.08	1423.3	1543.39	1432.19	1851.77	1816.18	1673.86	2332.13	2360.3	2625.68	2640.51	2477.42	1401.06	1295.79	1995.58	2217.97	1273.55
GO_MYELOID_PROGENITOR_CELL_DIFFERENTIATION	0.000476543	0.0118077	0.0297398	-0.00312401	0.0185852	0.13931	0.0399767	0.0264217	-0.0250097	0.0938085	-0.0468601	-0.0696283	0.0521903	-0.0780649	-0.0296339	-0.0386706	-0.00111193	0.0656395	-0.0158671	-0.0642628	975.551	1.4826	950.347	99.3342	361.754	1616.03	1328.41	830.256	398.819	355.824	1283.93	469.984	148.26	1245.38	616.762	130.469	1506.32	53.3736	1252.8	810.982
GO_LYMPHOID_PROGENITOR_CELL_DIFFERENTIATION	0.15996	0.162206	0.171581	0.167216	0.132673	0.148793	0.131257	0.110329	0.0882642	0.134032	0.0796117	0.0888712	0.076037	0.0907212	0.08996	0.163429	0.118095	0.169037	0.0870309	0.0834851	2891.07	2729.47	2765.05	2858.45	3175.73	2354.37	2643.48	2845.11	2815.46	2418.12	2815.46	3159.42	3461.87	3641.27	3768.77	2711.68	3027.47	2816.94	3415.91	2750.22
GO_B_CELL_PROLIFERATION_INVOLVED_IN_IMMUNE_RESPONSE	0.231702	0.21986	0.239159	0.265046	0.21986	0.213823	0.187406	0.186686	0.14061	0.210582	0.175289	0.20232	0.188275	0.180076	0.191367	0.248162	0.255238	0.25026	0.211853	0.201493	904.386	1300.24	295.037	1371.4	435.884	222.39	47.4432	1140.12	809.5	152.708	1961.48	1444.05	259.455	690.892	370.65	781.33	588.592	472.949	1641.24	821.36
GO_NATURAL_KILLER_CELL_ACTIVATION_INVOLVED_IN_IMMUNE_RESPONSE	0.103243	0.141204	0.126378	0.0937897	0.0921153	0.1328	0.121047	0.101282	0.1461	0.109856	0.0968101	0.149004	0.0891056	0.0735375	0.115748	0.118504	0.128349	0.139604	0.0907694	0.158192	4411.48	3602.72	3736.89	3768.77	4858.48	3286.18	3549.34	4602.73	1931.83	4143.13	4249.87	3643.49	4875.53	5120.9	3596.79	4126.08	4139.42	3622.73	4951.88	3624.96
GO_B_CELL_LINEAGE_COMMITMENT	0.269117	0.259611	0.276795	0.25932	0.287307	0.311269	0.302584	0.298798	0.268984	0.27563	0.169006	0.204035	0.235305	0.254448	0.236232	0.279787	0.255957	0.256964	0.257175	0.234564	2387.73	2332.87	2298.77	2233.54	1642.72	1707.21	1267.62	1849.54	1349.17	1851.03	2463.34	2589.36	2140.13	2180.9	2273.57	2260.97	1991.87	2275.79	1744.28	2452.96
GO_IMMATURE_B_CELL_DIFFERENTIATION	-0.0224576	-0.0382945	-0.0132592	-0.039654	-0.00983404	-0.000388418	-0.00881003	0.00829802	-0.0195975	-0.0120233	-0.066649	-0.0870763	-0.079096	-0.0618821	-0.0354873	-0.0187323	-0.0674965	-0.0437147	-0.0462394	-0.0761829	2664.97	3146.08	2712.42	2914.05	2220.93	2656.82	2757.64	1672.37	2140.13	2446.29	2472.24	2277.27	2262.45	2010.41	1435.16	2976.32	3277.29	3398.86	2263.93	2008.92
GO_PRO_B_CELL_DIFFERENTIATION	0.064182	0.0690427	0.0821016	0.0721816	0.0268992	0.0525668	0.03274	0.00108604	-0.0171249	0.0398654	-0.0312301	-0.0266476	-0.0370179	-0.022767	-0.0241841	0.0681288	0.0130589	0.0820884	-0.0234557	-0.0246874	4076.41	4026	3616.06	3409.24	3658.32	3908.87	3938.53	4788.8	3594.56	3384.78	4644.24	4230.6	3909.62	3971.14	4310.66	3815.47	4040.83	3140.89	4209.84	4008.95
GO_PRE_B_CELL_DIFFERENTIATION	-0.040396	-0.0744917	-0.025413	-0.0873571	-0.0456904	-0.0646442	-0.0815332	-0.0532084	-0.206957	-0.0824333	-0.138818	-0.116105	-0.136224	-0.077033	-0.0445256	-0.049767	-0.143636	-0.103134	-0.129765	-0.0593499	3476.7	3435.18	3471.51	4091.23	3481.14	2646.44	2334.35	3063.05	1258.73	2515.97	2894.78	3106.05	1881.42	3621.99	3282.48	3882.19	2228.35	2789.51	2389.95	1954.07
GO_MATURE_B_CELL_DIFFERENTIATION	0.103692	0.104461	0.110689	0.112359	0.112126	0.100833	0.0949501	0.119388	0.0601952	0.101639	0.0921653	0.092213	0.0878527	0.103793	0.0875981	0.109914	0.099146	0.10357	0.126008	0.0667038	1825.08	1484.82	1964.44	2388.47	1984.46	1310.62	1753.92	1870.3	2157.18	1897.73	2491.51	2667.94	2820.65	2563.42	2566.38	1600.47	1825.08	1814.7	2208.33	2015.59
GO_RESPONSE_TO_TUMOR_CELL	0.106343	0.110213	0.100431	0.113739	0.11187	0.0784531	0.0964409	0.0815814	0.0852267	0.083868	0.122163	0.133318	0.0974881	0.0975411	0.0950292	0.119333	0.118147	0.151955	0.0986479	0.0981508	3331.4	3526.36	4158.69	3615.32	3729.48	3954.84	3309.9	3564.91	3419.62	3487.82	3273.58	3441.86	3814.73	3286.92	3498.94	3985.23	3330.66	3338.82	4153.5	3387
GO_HISTAMINE_PRODUCTION_INVOLVED_IN_INFLAMMATORY_RESPONSE	0.260682	0.275786	0.272439	0.290594	0.195244	0.158405	0.171115	0.142834	0.196197	0.187152	0.217064	0.219775	0.204226	0.204565	0.185076	0.27693	0.26994	0.287374	0.199545	0.236405	1189.05	1097.12	1654.58	1547.83	450.71	2167.56	1992.61	843.599	1254.28	621.209	1753.92	754.643	1414.4	1894.76	2203.14	1334.34	871.769	1181.63	1211.28	1061.54
GO_T_CELL_LINEAGE_COMMITMENT	0.121655	0.107344	0.114325	0.104162	0.161333	0.133708	0.139048	0.160983	0.0829138	0.110008	0.0753838	0.106053	0.124095	0.152879	0.118405	0.144913	0.109902	0.106034	0.153042	0.106296	3725.77	3761.36	3584.93	3184.62	2759.12	3160.9	2773.94	2803.6	2954.82	2687.95	3713.91	3705.02	3021.54	2600.48	3366.98	3562.69	2852.52	3464.84	2757.64	3389.22
GO_CD4_POSITIVE_CD25_POSITIVE_ALPHA_BETA_REGULATORY_T_CELL_DIFFERENTIATION	-0.0839599	-0.0682869	-0.177998	-0.0899961	0.017738	0.00721875	0.0443185	0.0430478	-0.0544848	-0.0782767	-0.0507431	-0.0367997	-0.0333757	0.00979562	-0.0900667	-0.0940203	-0.05745	-0.116647	-0.0212327	0.0192559	3491.52	32.6172	512.98	1559.7	6130.55	1168.29	298.003	4916.3	578.214	702.752	2094.91	1260.21	2318.79	5690.22	2051.92	2796.18	434.402	1669.41	3371.43	1497.43
GO_CYTOKINE_PRODUCTION_INVOLVED_IN_IMMUNE_RESPONSE	0.112238	0.133885	0.127227	0.121165	0.13604	0.11268	0.118467	0.116938	0.0967083	0.121031	0.115196	0.118544	0.088305	0.101884	0.100124	0.128819	0.140961	0.153781	0.121375	0.10837	3002.26	3116.43	3172.76	3085.29	3023.02	3200.93	3066.02	3232.07	3165.35	2942.96	3359.57	3332.88	3737.63	3519.69	3627.92	3269.13	3261.72	2978.54	3358.09	2842.14
GO_T_CELL_CYTOKINE_PRODUCTION	0.10679	0.13627	0.118258	0.108313	0.123436	0.102948	0.114739	0.116109	0.107145	0.105676	0.109609	0.11661	0.0792203	0.0995796	0.0988363	0.12415	0.128357	0.142159	0.116823	0.128376	3693.16	3209.83	3120.87	3085.29	2824.35	2787.29	3134.22	3086.77	3031.92	2686.47	3537.48	3626.44	3976.33	3229.1	3627.92	3656.09	3002.26	2858.45	3684.26	2217.97
GO_NATURAL_KILLER_CELL_CYTOKINE_PRODUCTION	0.263789	0.23803	0.280173	0.240448	0.192744	0.216049	0.194421	0.216314	0.0770304	0.154643	0.189989	0.232415	0.22786	0.237218	0.250441	0.278302	0.212323	0.237941	0.113065	0.204096	1977.79	1713.89	1229.82	2584.17	2619.75	2654.6	1835.46	1853.25	4048.98	2141.62	2016.34	1554.51	1414.4	1533.01	1435.16	2019.3	2047.47	1491.5	4276.56	2522.64
GO_DENDRITIC_CELL_CYTOKINE_PRODUCTION	0.122498	0.134254	0.130554	0.141008	0.17054	0.120244	0.0978802	0.117527	0.0975719	0.127567	0.098362	0.10424	0.0701017	0.0938045	0.0873296	0.163005	0.154333	0.166638	0.139187	0.0931011	2582.69	2883.66	2210.56	2422.57	2790.25	3644.23	3712.43	3565.65	3008.2	3209.83	3402.57	3510.8	4424.08	2619.75	2636.06	2458.15	2722.05	3027.47	2980.03	3147.56
GO_MYELOID_DENDRITIC_CELL_CYTOKINE_PRODUCTION	0.0429202	0.0411547	0.0598164	0.0559145	0.0792196	0.0180261	-0.018697	0.0118114	0.0256886	0.0121292	-0.0600636	-0.0377648	-0.0535664	-0.0111582	-0.0266773	0.0787606	0.0460805	0.0632239	0.0431144	-0.0445975	1006.69	881.406	1057.84	1016.32	1808.03	2051.18	2888.85	2321.75	1851.03	1979.27	2508.56	2054.88	2299.51	1788.76	1300.24	1166.06	1451.47	1091.93	1358.8	1346.94
GO_IMMUNOGLOBULIN_PRODUCTION	0.0340696	0.00391668	0.0573298	0.0793561	0.0603475	0.0240677	0.013016	0.0595007	-0.0157724	0.0340732	0.00827752	0.0441155	0.0410432	0.0832276	0.0568346	0.0675966	0.0451903	0.0159541	0.0865268	0.00270058	3791.75	4276.56	3521.18	3676.11	3887.38	3744.31	4004.5	3785.82	3940.75	3742.82	4143.13	3799.9	3647.94	3498.94	3957.06	3576.03	3969.66	4122.37	3586.41	3968.18
GO_IMMUNOGLOBULIN_PRODUCTION_INVOLVED_IN_IMMUNOGLOBULIN_MEDIATED_IMMUNE_RESPONSE	0.0493113	0.0431855	0.0503323	0.0573112	0.0631657	0.0302682	0.0266598	0.0487016	0.0324808	0.0332416	0.0090992	0.0232165	0.0163383	0.0443659	0.033994	0.0683797	0.0405506	0.038324	0.0476666	0.00896493	3911.84	4072.7	4410.73	4225.41	3943.72	3683.52	3693.9	3810.28	3649.42	3713.91	4020.07	4141.64	3847.35	4033.41	4167.59	4092.72	4110.51	4149.06	3991.9	3918.51
GO_MHC_PROTEIN_COMPLEX_ASSEMBLY	0.227226	0.257511	0.244691	0.243239	0.268953	0.266259	0.265623	0.288643	0.224774	0.311209	0.293092	0.291458	0.310709	0.280924	0.286009	0.257314	0.300054	0.279759	0.319533	0.282816	2031.16	1693.13	1739.09	1976.31	1276.52	877.699	1445.54	1509.29	1980.75	1220.18	1331.37	1187.56	1186.08	1098.61	1328.41	2293.58	1531.53	1656.06	1713.89	1275.04
GO_DENDRITIC_CELL_CHEMOTAXIS	0.142555	0.148824	0.135505	0.158257	0.170834	0.167989	0.131706	0.149336	0.124469	0.157309	0.143478	0.14175	0.110763	0.12989	0.112279	0.162986	0.155219	0.15933	0.170347	0.102709	3328.44	3270.62	2931.1	2800.63	2467.05	3248.38	2754.67	3055.64	2862.9	2870.31	3162.39	3982.26	4054.91	3814.73	3079.36	2907.38	3122.36	3186.11	2604.93	3777.66
GO_IMMUNE_RESPONSE_TO_TUMOR_CELL	0.123516	0.11798	0.113444	0.117934	0.134693	0.0943293	0.116912	0.0994563	0.106514	0.0964346	0.126969	0.151415	0.114451	0.111528	0.110778	0.135549	0.131149	0.16541	0.116518	0.122221	2968.91	3327.7	3939.27	3386.26	3729.48	3481.14	2997.08	3464.09	3265.43	3487.82	3273.58	3441.86	3814.73	3286.92	3498.94	3870.33	3330.66	3125.32	3341.78	3387
GO_NATURAL_KILLER_CELL_MEDIATED_IMMUNE_RESPONSE_TO_TUMOR_CELL	0.189609	0.170755	0.184673	0.159782	0.165269	0.145186	0.131183	0.133407	0.11646	0.130187	0.170099	0.18516	0.164908	0.142517	0.15599	0.179462	0.189652	0.235431	0.103686	0.184334	732.404	1180.15	438.85	458.123	3538.97	3254.31	2317.3	1644.2	2748.74	2587.14	2612.34	1710.92	407.715	349.894	713.131	2182.39	2397.36	1415.88	5045.29	2585.65
GO_T_CELL_MEDIATED_IMMUNE_RESPONSE_TO_TUMOR_CELL	0.140991	0.144889	0.149571	0.1594	0.133026	0.106398	0.117371	0.0896833	0.128366	0.108707	0.104427	0.119659	0.106334	0.124997	0.114744	0.161858	0.125061	0.151075	0.120655	0.128006	2169.04	2831.77	2185.35	1442.57	1515.22	2375.13	2864.38	2087.5	2127.53	2424.05	3931.86	3515.24	1848.8	1942.21	2296.55	1716.85	2222.42	2161.63	1433.67	2993.37
GO_ANTIGEN_PROCESSING_AND_PRESENTATION_OF_PEPTIDE_ANTIGEN_VIA_MHC_CLASS_IB	0.264883	0.307115	0.307415	0.237871	0.354184	0.333633	0.347299	0.326377	0.207627	0.346239	0.320304	0.342055	0.332309	0.299612	0.311811	0.324523	0.320021	0.345109	0.287712	0.321804	1779.86	1389.2	1638.27	2644.96	1102.31	962.949	836.186	1118.62	2044.51	1018.55	1373.63	1214.25	1343.98	1853.25	1638.27	1372.89	1185.34	1056.35	2428.5	1549.32
GO_COMPLEMENT_RECEPTOR_MEDIATED_SIGNALING_PATHWAY	0.261173	0.249489	0.266516	0.232765	0.255119	0.261748	0.293577	0.264745	0.257723	0.306456	0.285465	0.263776	0.265199	0.20301	0.257919	0.269724	0.290489	0.294212	0.264473	0.283921	1602.69	1278	1648.65	1976.31	1533.01	1024.48	894.008	1319.51	1552.28	920.695	1420.33	1323.96	1024.48	1331.37	1073.4	1633.83	1255.76	1304.69	1856.22	1329.89
GO_FC_RECEPTOR_MEDIATED_STIMULATORY_SIGNALING_PATHWAY	0.0936345	0.0670816	0.123882	0.129902	0.123002	0.125516	0.142747	0.157901	0.0636529	0.145893	0.0890206	0.115529	0.120097	0.154915	0.0929922	0.139134	0.134035	0.105277	0.193382	0.0937413	3341.78	3769.51	2842.89	3058.6	3063.05	3032.66	2658.3	2598.26	3715.4	2526.35	3460.39	3579.74	3387.74	2610.86	3261.72	2842.89	3072.69	3292.11	2323.23	3134.96
GO_INFLAMMATORY_RESPONSE_TO_ANTIGENIC_STIMULUS	0.115977	0.117974	0.101943	0.123312	0.113129	0.114603	0.119022	0.114723	0.093939	0.093127	0.13344	0.127801	0.120599	0.124213	0.115247	0.107404	0.119413	0.107332	0.129613	0.0863944	3681.3	3676.85	3470.77	3581.96	3381.81	3371.43	3789.53	3576.03	3767.29	3656.09	3721.33	3746.53	3684.26	3401.08	3525.62	4060.84	4099.39	3890.34	3208.35	3877
GO_ACUTE_INFLAMMATORY_RESPONSE_TO_ANTIGENIC_STIMULUS	0.0259816	0.036195	0.00748181	0.0250759	0.0465433	0.0539818	0.0769909	0.0582213	0.0367828	0.027398	0.0750542	0.0821651	0.0658332	0.0489233	0.0497904	0.0269451	0.0470251	0.0163174	0.0608518	0.017859	5220.23	5451.52	5936.33	5765.83	4662.78	4861.45	4486.35	4966.71	5576.06	5157.97	5174.27	4894.06	4556.03	4664.26	4498.21	5776.21	5120.9	5822.17	4839.21	5040.84
GO_PRODUCTION_OF_MOLECULAR_MEDIATOR_OF_IMMUNE_RESPONSE	0.0553435	0.0493754	0.0781454	0.0893122	0.0780938	0.0461202	0.0417613	0.0686733	0.0169485	0.0593452	0.04251	0.0642047	0.0468323	0.0773186	0.0639867	0.0844313	0.0754281	0.0648688	0.0903227	0.0350567	3553.05	3816.95	3344.75	3366.24	3636.82	3536	3954.84	3594.56	3945.2	3839.19	3898.5	3768.03	3941.49	3461.13	3985.23	3381.81	3694.64	3611.61	3567.14	3739.86
GO_LEUKOCYTE_MEDIATED_IMMUNITY	0.116971	0.1416	0.130437	0.131532	0.138738	0.150202	0.164168	0.140471	0.158874	0.157286	0.138901	0.133586	0.128626	0.129679	0.113456	0.140565	0.156683	0.150938	0.159245	0.146537	3150.53	2889.59	3042.3	3059.35	2937.03	2894.04	2821.39	3034.14	2736.14	2741.33	2909.6	3048.97	3176.47	3132.73	3277.29	3011.9	2753.93	2879.21	2826.58	2729.47
GO_MYELOID_LEUKOCYTE_MEDIATED_IMMUNITY	0.1536	0.194563	0.160071	0.160775	0.172271	0.194346	0.208241	0.164511	0.228041	0.198122	0.184732	0.165524	0.158943	0.148986	0.139283	0.168833	0.196335	0.196087	0.184354	0.191354	2984.47	2625.68	2843.63	3025.99	2744.29	2684.99	2478.91	2948.89	2403.29	2560.45	2653.85	2785.81	3015.61	3036.36	3178.69	2796.18	2597.52	2618.27	2650.89	2600.48
GO_MAST_CELL_MEDIATED_IMMUNITY	0.214488	0.222143	0.214763	0.20907	0.22515	0.208111	0.230959	0.22431	0.201508	0.238192	0.21626	0.221568	0.205226	0.19953	0.201957	0.211703	0.224118	0.23235	0.220828	0.194511	1678.3	1729.45	1494.46	1667.92	1543.39	1928.12	1470.74	1621.96	1848.8	1559.7	1736.87	1738.35	1719.07	1906.62	1891.06	1832.49	1376.59	996.307	1684.97	1719.07
GO_LYMPHOCYTE_MEDIATED_IMMUNITY	0.0449546	0.0309563	0.0731417	0.0731742	0.0697005	0.0554849	0.0689317	0.0912529	0.00413046	0.0696032	0.0442899	0.0696709	0.0668022	0.093027	0.0654273	0.083763	0.0720085	0.056803	0.104141	0.0530711	3639.04	3990.42	3198.71	3505.61	3569.36	3576.77	3487.08	3352.16	4030.45	3490.04	3718.36	3750.98	3768.03	3337.33	3791.75	3375.88	3453.72	3601.24	3154.23	3260.98
GO_HUMORAL_IMMUNE_RESPONSE_MEDIATED_BY_CIRCULATING_IMMUNOGLOBULIN	-0.0684511	-0.141896	0.0141871	0.0359722	-0.00111086	-0.0202399	0.0316699	0.098035	-0.144724	0.045313	-0.0390214	0.0072939	0.0185307	0.11668	-0.0126408	0.0404743	0.0248505	-0.0632931	0.160958	-0.0307578	4213.55	3992.64	2793.22	3344.75	4333.64	3408.5	2480.39	3024.5	4914.82	3060.09	2991.89	3564.17	3429.25	2416.64	4069.74	2719.09	3082.33	3672.4	2364.75	2988.92
GO_T_CELL_MEDIATED_IMMUNITY	0.073236	0.0927003	0.0798826	0.0730522	0.0973793	0.0907312	0.0990639	0.0926721	0.0629089	0.087842	0.0872197	0.092438	0.0765	0.0825081	0.0826533	0.0829407	0.0889828	0.0989854	0.0856728	0.0886717	3765.06	3405.53	3406.27	3659.8	2997.82	3227.62	3097.15	3111.98	3217.98	3087.51	3409.24	3479.66	3441.11	3230.59	3523.4	3895.53	3258.75	3309.9	3053.41	3043.78
GO_T_CELL_ANTIGEN_PROCESSING_AND_PRESENTATION	-0.12992	-0.122472	-0.124131	-0.13991	-0.0757704	-0.0756645	-0.0714992	-0.0605563	-0.0954675	-0.0858661	-0.108034	-0.11986	-0.104292	-0.138286	-0.151982	-0.12166	-0.0873134	-0.074076	-0.100304	-0.172315	278.729	564.871	1144.57	194.221	816.913	1024.48	4148.31	1503.36	3175.73	1232.04	2790.25	2260.97	114.16	204.599	229.803	169.016	3579	1831.01	1278	0
GO_ADAPTIVE_IMMUNE_RESPONSE_BASED_ON_SOMATIC_RECOMBINATION_OF_IMMUNE_RECEPTORS_BUILT_FROM_IMMUNOGLOBULIN_SUPERFAMILY_DOMAINS	0.0543637	0.0403816	0.0770205	0.0821324	0.0883155	0.0758938	0.0888577	0.108409	0.0245281	0.0838392	0.0588712	0.0816368	0.0707644	0.105334	0.0704625	0.0928719	0.0817498	0.0668419	0.119894	0.0533165	3590.86	3687.23	3304.72	3343.26	3473.73	3366.98	3110.49	3135.7	3848.83	3292.85	3667.95	3493.01	3863.66	3057.12	3795.46	3364.02	3304.72	3401.08	3008.2	3343.26
GO_TOLERANCE_INDUCTION_DEPENDENT_UPON_IMMUNE_RESPONSE	0.0296018	0.0229824	-0.0178458	-0.0245711	0.14875	0.0199905	0.0571913	0.143111	-0.0394249	-0.00399809	0.055788	0.117269	0.0412519	0.0722834	0.0122326	0.0873756	0.0290987	0.0701652	0.0691326	0.0266098	4202.43	5050.48	5253.59	4058.62	2864.38	3919.99	3877.74	2289.13	4152.76	5117.94	4341.05	2833.25	4200.95	2377.35	4715.41	4026	5075.68	3562.69	2667.2	3971.14
GO_GERMINAL_CENTER_FORMATION	0.163131	0.167529	0.151198	0.142412	0.208213	0.189106	0.212664	0.215197	0.146301	0.189423	0.151134	0.186721	0.156157	0.165292	0.166119	0.189201	0.199089	0.186085	0.190409	0.138766	1977.79	1953.33	2380.31	2572.31	1679.04	1649.39	1269.85	1354.36	1982.98	1619.74	1739.09	1516.7	2408.48	1934.79	1890.32	2013.37	1459.62	1940.72	1884.38	1590.09
GO_DENDRITIC_CELL_ANTIGEN_PROCESSING_AND_PRESENTATION	0.148999	0.170322	0.144919	0.14937	0.196069	0.194003	0.176666	0.211724	0.12455	0.196837	0.193884	0.190506	0.17407	0.151754	0.152058	0.175408	0.164773	0.145343	0.199738	0.141794	1862.15	1727.23	2310.63	2700.56	1829.53	2014.11	2368.45	1645.69	1294.31	1757.62	2558.23	2174.23	2266.15	2408.48	2676.83	2215.75	1883.64	1492.98	1686.46	1741.31
GO_ANTIGEN_PROCESSING_AND_PRESENTATION_OF_PEPTIDE_ANTIGEN_VIA_MHC_CLASS_I	0.117573	0.13012	0.123828	0.120892	0.130192	0.115648	0.126071	0.0987409	0.126877	0.127626	0.113907	0.121178	0.127754	0.0938871	0.094171	0.126862	0.150853	0.149485	0.144686	0.125819	3262.46	3244.67	2995.59	3166.09	3077.14	3071.21	3162.39	3090.48	2839.92	3126.06	3422.58	3110.49	3166.09	3375.14	3203.9	3191.3	2928.88	2925.17	2753.93	2829.54
GO_ANTIGEN_PROCESSING_AND_PRESENTATION_VIA_MHC_CLASS_IB	0.198283	0.239423	0.226939	0.202173	0.279811	0.263862	0.265377	0.244457	0.175721	0.281104	0.24982	0.232418	0.242868	0.235439	0.231348	0.239212	0.251961	0.263894	0.229748	0.238788	2676.83	2150.51	2318.79	3076.39	1544.13	1835.46	2109	1875.49	2564.9	1673.86	2147.55	2031.16	2165.34	2265.41	2471.49	2215.75	2120.12	2017.08	2071.93	2180.9
GO_ANTIGEN_PROCESSING_AND_PRESENTATION_OF_EXOGENOUS_PEPTIDE_ANTIGEN_VIA_MHC_CLASS_I_TAP_INDEPENDENT	0.322872	0.344725	0.351648	0.313571	0.385828	0.369933	0.38047	0.361291	0.301832	0.371475	0.347444	0.358488	0.349776	0.34058	0.337601	0.362656	0.350341	0.366707	0.327476	0.341322	885.112	862.873	905.869	1086.75	566.353	630.105	566.353	671.618	1101.57	647.896	739.817	696.822	624.175	885.112	899.938	753.161	766.504	713.131	587.11	830.256
GO_ANTIGEN_PROCESSING_AND_PRESENTATION_OF_ENDOGENOUS_PEPTIDE_ANTIGEN	0.238064	0.251535	0.261492	0.228196	0.31082	0.261859	0.291664	0.263147	0.198709	0.287253	0.256297	0.275901	0.275436	0.23472	0.248053	0.289993	0.272827	0.271685	0.250124	0.263359	2674.61	1915.52	2305.44	3421.84	1571.56	1503.36	1315.07	1697.58	3239.48	1494.46	1857.7	1608.62	1979.27	2664.23	2216.49	1992.61	1599.73	1414.4	2281.72	2268.38
GO_ANTIGEN_PROCESSING_AND_PRESENTATION_OF_ENDOGENOUS_PEPTIDE_ANTIGEN_VIA_MHC_CLASS_I_VIA_ER_PATHWAY	0.353843	0.384325	0.38543	0.337498	0.429714	0.418378	0.4338	0.410644	0.33273	0.427368	0.404954	0.41358	0.414852	0.390803	0.393739	0.392694	0.399187	0.416638	0.365664	0.400731	885.112	855.46	894.008	996.307	566.353	630.105	566.353	671.618	1101.57	647.896	724.991	681.996	624.175	885.112	899.938	724.991	766.504	699.787	587.11	830.256
GO_ANTIGEN_PROCESSING_AND_PRESENTATION_OF_PEPTIDE_OR_POLYSACCHARIDE_ANTIGEN_VIA_MHC_CLASS_II	0.11264	0.113248	0.116365	0.116522	0.122955	0.125339	0.110961	0.120931	0.113488	0.126068	0.0955828	0.0981915	0.11113	0.10719	0.0964334	0.132708	0.144493	0.132164	0.124788	0.109449	2195.73	2686.47	2529.32	2564.9	2689.44	2753.19	2603.45	2808.04	2963.72	2532.28	2971.13	2965.2	2876.24	2788.77	2852.52	2382.54	2760.6	2636.06	2861.42	2550.07
GO_TOLERANCE_INDUCTION	0.104082	0.0939714	0.0722979	0.10947	0.127062	0.0938932	0.101883	0.141305	0.0551188	0.0936588	0.11962	0.126939	0.102251	0.114322	0.103005	0.106187	0.101788	0.107923	0.112853	0.0781267	3553.79	3810.28	3653.13	3666.47	3430.74	3533.04	3890.34	2650.89	4041.57	3583.44	3607.17	3533.04	4170.55	3409.98	3945.2	2647.92	3939.27	3558.24	4031.19	3580.48
GO_TOLERANCE_INDUCTION_TO_SELF_ANTIGEN	0.000370684	-0.0576414	-0.0309521	0.0385247	0.1138	0.0603421	0.0478977	0.160215	-0.0791146	0.0563705	-0.0135564	0.0270335	0.0415166	0.0749047	0.00608981	0.0102203	-0.00651345	-0.0623809	-0.000847278	-0.0359828	3447.05	4295.09	3647.94	2776.91	1843.61	3533.04	3398.86	1432.93	3251.34	2182.39	3651.64	2498.92	2474.46	1319.51	2071.93	3964.47	4008.95	5316.6	2606.41	2839.92
GO_T_CELL_TOLERANCE_INDUCTION	0.118641	0.10106	0.0578105	0.101674	0.119118	0.11295	0.109739	0.157885	0.0784443	0.0762611	0.138544	0.102045	0.110407	0.138184	0.115663	0.0855765	0.0927618	0.0877702	0.125827	0.0839233	3240.96	3757.65	3730.22	3935.56	2378.83	3919.99	3856.24	2301.74	4145.35	3426.29	3381.81	3785.08	4143.13	2888.1	3616.06	3257.27	3919.25	3733.93	2448.51	3330.66
GO_IMMUNE_SYSTEM_DEVELOPMENT	0.0696854	0.0699475	0.070596	0.0652485	0.0797231	0.0886788	0.0731528	0.0788375	0.0625082	0.0756244	0.0552076	0.0588155	0.0512526	0.0508192	0.0432067	0.0808476	0.0798578	0.0837652	0.0810645	0.0529154	3564.17	3470.03	3478.18	3548.6	3490.04	3393.67	3485.59	3423.32	3462.61	3373.66	3518.95	3634.59	3511.54	3614.58	3710.95	3473.73	3421.1	3319.54	3369.21	3472.99
GO_LEUKOCYTE_DIFFERENTIATION	0.0567091	0.0630063	0.0592376	0.0580547	0.0789019	0.079281	0.0737499	0.0787589	0.0413843	0.0685702	0.0528472	0.0595797	0.0495199	0.0507206	0.042932	0.0705024	0.0678331	0.0713669	0.0782978	0.0400534	3719.84	3581.96	3595.3	3639.78	3546.38	3598.27	3493.01	3547.86	3755.43	3576.03	3638.3	3728.74	3621.99	3596.79	3688.71	3670.92	3679.81	3562.69	3445.56	3623.47
GO_LEUKOCYTE_MIGRATION_INVOLVED_IN_INFLAMMATORY_RESPONSE	0.263112	0.298223	0.26049	0.262887	0.248821	0.303335	0.318553	0.275032	0.306129	0.273482	0.296355	0.316818	0.29209	0.258768	0.275217	0.257894	0.317705	0.299891	0.274489	0.302911	1163.1	1380.3	1322.48	2205.37	1801.36	949.605	1251.31	1537.46	1297.28	1748.73	1306.17	1028.18	1344.72	1287.64	1238.71	1247.61	1273.55	1214.99	1445.54	1578.23
GO_HYPERSENSITIVITY	0.0743114	0.09744	0.0558263	0.0763948	0.096822	0.109905	0.138542	0.11084	0.0670727	0.0903602	0.126536	0.1384	0.113312	0.0864936	0.0912076	0.0821328	0.0742938	0.0445445	0.113277	0.0770833	3006.71	3686.48	3681.3	3493.75	2575.28	2897.74	2567.86	2814.72	4504.88	4146.83	3557.5	3308.42	2624.2	2724.28	2911.09	3344.75	4282.49	5392.22	2572.31	4402.58
GO_ACUTE_INFLAMMATORY_RESPONSE	0.0709551	0.0957817	0.0660407	0.0762118	0.0929394	0.115546	0.127826	0.0945421	0.122722	0.106321	0.11197	0.097796	0.0920097	0.0901688	0.0781915	0.0891096	0.11009	0.0932146	0.0960106	0.0799399	3758.39	3278.03	3844.38	3572.32	3089.74	2939.25	3061.57	3231.33	2851.04	3157.94	2974.84	3100.12	2813.97	2646.44	2877.73	3577.51	3560.46	3557.5	2967.42	3461.87
GO_PRODUCTION_OF_MOLECULAR_MEDIATOR_INVOLVED_IN_INFLAMMATORY_RESPONSE	0.18029	0.190764	0.178042	0.173254	0.193664	0.19514	0.209641	0.183943	0.167051	0.191975	0.18476	0.194356	0.190381	0.17394	0.174277	0.178904	0.198911	0.211848	0.178341	0.182313	2155.7	1828.05	2330.65	2167.56	1971.86	1919.97	2026.71	2378.09	2738.36	2118.64	2172.01	2080.09	2152.74	2244.66	2045.99	2040.06	2066.74	1512.25	2338.06	1752.43
GO_CYTOKINE_PRODUCTION_INVOLVED_IN_INFLAMMATORY_RESPONSE	0.145362	0.154077	0.139568	0.132965	0.168171	0.175436	0.18528	0.16474	0.131925	0.16628	0.149843	0.160796	0.164515	0.141775	0.145328	0.145528	0.160683	0.18197	0.145678	0.133275	2442.58	2406.26	2453.7	2465.56	2045.25	2231.31	2226.12	2444.07	3070.46	2381.8	2427.02	2174.97	2606.41	2421.83	2094.17	2327.68	2240.21	2169.04	2603.45	2281.72
GO_RESPIRATORY_BURST_INVOLVED_IN_INFLAMMATORY_RESPONSE	0.254033	0.214674	0.240478	0.216404	0.223605	0.263281	0.275248	0.25255	0.221346	0.232394	0.267659	0.296004	0.273871	0.247397	0.245455	0.21598	0.256857	0.213227	0.243726	0.376099	449.228	639.001	686.444	320.242	450.71	499.636	529.288	338.033	455.158	699.787	204.599	130.469	134.917	102.299	66.717	808.017	633.07	960.725	478.88	418.093
GO_CHRONIC_INFLAMMATORY_RESPONSE	0.078793	0.115487	0.0873083	0.122809	0.12326	0.16301	0.143435	0.123154	0.160466	0.106265	0.150564	0.0917338	0.144575	0.163796	0.0986061	0.133065	0.12735	0.102457	0.0715762	0.112298	3191.3	3747.27	3323.25	3553.05	2011.89	2327.68	2252.81	2756.15	2403.29	2676.09	2355.11	3348.45	2613.82	1654.58	3195	3014.87	3552.31	3275.06	2874.02	3646.45
GO_MONOCYTE_CHEMOTAXIS	0.159304	0.156217	0.154079	0.15793	0.143465	0.140611	0.126056	0.111606	0.101713	0.148669	0.152599	0.155214	0.135269	0.13058	0.122226	0.158949	0.171589	0.182405	0.118438	0.112646	2630.13	3243.93	3018.57	3032.66	2621.24	2557.49	3238	2931.1	3446.3	2650.89	3192.04	2770.98	3071.95	3373.66	2895.52	2246.14	2421.83	2321.01	3336.59	3082.33
GO_SOMATIC_DIVERSIFICATION_OF_IMMUNE_RECEPTORS_VIA_SOMATIC_MUTATION	0.114392	0.118228	0.126961	0.123696	0.128508	0.105903	0.0798643	0.115992	0.156793	0.0832132	0.0758478	0.107037	0.109506	0.113364	0.114657	0.143981	0.109983	0.115335	0.118906	0.0911827	2676.09	2581.95	2404.78	2697.59	1928.86	2750.96	2476.68	2246.88	2634.58	2705.74	2613.08	2536.73	2562.67	2336.58	2591.58	2249.85	2279.5	2425.53	2118.64	2979.28
GO_SOMATIC_DIVERSIFICATION_OF_T_CELL_RECEPTOR_GENES	-0.103411	-0.168171	-0.171581	-0.142411	-0.116185	-0.0939413	-0.102076	-0.0908696	-0.253882	-0.26405	-0.292077	-0.226533	-0.233058	-0.142453	-0.174039	-0.0897045	-0.296716	-0.270681	-0.167239	-0.289577	1567.11	2066.74	993.342	1998.54	1337.31	2203.14	2990.4	1122.33	2977.06	1435.16	693.857	747.23	1328.41	505.567	409.198	1995.58	1599.73	1491.5	1012.62	3421.84
GO_MYELOID_LEUKOCYTE_DIFFERENTIATION	0.069659	0.0857605	0.0670473	0.0639439	0.088945	0.0993034	0.0979693	0.0788792	0.0790627	0.0882452	0.0801166	0.0662532	0.0460191	0.0473303	0.0326646	0.0813311	0.0950404	0.0965811	0.0962705	0.0668285	3476.7	3002.26	3372.91	3470.77	3215.76	3375.88	3123.84	3315.09	3338.82	3272.1	3211.31	3200.93	3577.51	3372.91	3730.22	3245.41	3223.17	3088.26	3215.76	3073.43
GO_PLATELET_DEGRANULATION	0.0939572	0.102464	0.0988418	0.0823398	0.104785	0.153834	0.110905	0.102092	0.122041	0.125999	0.0822474	0.0659318	0.0768122	0.0606687	0.037091	0.105188	0.145208	0.140931	0.116145	0.098378	3347.71	3576.03	3407.01	3415.91	3132.73	2406.26	3418.88	3199.45	3184.62	2919.24	3441.11	3636.82	3451.49	3479.66	3493.01	3349.19	2665.71	2834.73	3157.94	3286.92
GO_REGULATION_OF_ANTIGEN_PROCESSING_AND_PRESENTATION	0.109402	0.118556	0.118655	0.124677	0.172308	0.157046	0.161598	0.185463	0.104489	0.173432	0.160375	0.163938	0.171537	0.143424	0.145078	0.137847	0.158587	0.113671	0.163691	0.117029	2523.39	3209.83	2220.93	2391.43	1472.22	2769.5	1771.71	2109.74	2352.89	2395.88	2711.68	2490.77	2152.74	2226.87	2458.15	2241.69	2429.98	3209.83	1758.36	3180.18
GO_NEGATIVE_REGULATION_OF_ANTIGEN_PROCESSING_AND_PRESENTATION	-0.0344392	-0.0228308	-0.00218698	0.0163683	0.0413406	0.0252221	0.0203336	0.0727453	-0.0406898	0.0705356	0.0314728	0.0347873	0.0489232	0.0105111	0.0143856	0.0288999	0.0564754	-0.00940626	0.0185023	-0.003201	4714.67	4495.24	3813.25	4458.18	2558.97	5085.32	1464.81	2584.17	5444.11	3740.6	2484.84	2599	3068.98	2707.23	1402.54	3792.49	4391.46	5654.64	2972.61	5240.99
GO_POSITIVE_REGULATION_OF_ANTIGEN_PROCESSING_AND_PRESENTATION	0.187624	0.200989	0.17297	0.171434	0.253902	0.231409	0.246981	0.246787	0.17779	0.222775	0.235381	0.244703	0.242444	0.220957	0.218379	0.188259	0.20369	0.172387	0.255473	0.176642	1409.95	1359.54	1762.81	1504.1	1392.9	1435.16	1871.78	1878.45	1819.15	2028.94	1340.27	1335.82	1727.97	1703.51	2116.41	1484.82	1465.55	1055.61	1412.92	1922.93
GO_REGULATION_OF_ANTIGEN_PROCESSING_AND_PRESENTATION_OF_PEPTIDE_OR_POLYSACCHARIDE_ANTIGEN_VIA_MHC_CLASS_II	0.0215791	0.00566617	0.0493804	0.11147	0.0699269	0.0640754	0.0352415	0.108928	0.017634	0.0741898	0.0402722	0.0804649	0.116845	0.0509426	0.0297342	0.089838	0.128389	0.00338911	0.013477	0.0248358	2357.33	3540.45	1906.62	1158.65	291.331	3695.38	969.62	1292.09	2856.97	2163.11	2011.89	926.625	879.182	919.953	823.584	1447.76	2195.73	3617.54	1809.51	3054.9
GO_REGULATION_OF_ANTIGEN_PROCESSING_AND_PRESENTATION_OF_PEPTIDE_ANTIGEN	-0.0371743	-0.0529019	-0.00534844	0.0318524	0.0570854	0.00802266	0.0187196	0.0638901	-0.0424698	0.0393984	0.0146685	0.0585681	0.10914	0.06577	0.0504925	0.0221087	0.0731042	-0.0408282	0.0057456	-0.0255772	1729.45	2862.16	949.605	1194.23	475.173	2310.63	969.62	242.405	2261.71	1490.75	2011.89	1007.43	879.182	504.825	242.405	538.184	1425.52	2992.63	1809.51	2325.46
GO_POSITIVE_REGULATION_OF_DENDRITIC_CELL_ANTIGEN_PROCESSING_AND_PRESENTATION	0.178509	0.185499	0.163531	0.159443	0.259602	0.226279	0.242464	0.257271	0.1594	0.213399	0.214988	0.236956	0.228291	0.218801	0.219903	0.19177	0.184377	0.150037	0.255238	0.156774	1619	1632.34	2220.93	2627.17	1758.36	1586.38	2323.23	1785.05	2352.89	2005.96	1753.92	1080.82	1747.99	2226.87	2298.03	2069.71	2048.95	1120.85	1466.29	2220.93
GO_REGULATION_OF_GERMINAL_CENTER_FORMATION	0.282327	0.285505	0.288489	0.289689	0.316384	0.278019	0.279714	0.304096	0.203972	0.277013	0.239548	0.287323	0.259799	0.282504	0.279732	0.334446	0.304626	0.30459	0.273217	0.2741	1435.9	1441.09	1437.38	1447.02	1123.07	1460.36	1312.1	992.601	2034.13	1629.38	1094.16	1228.33	796.156	1086.75	863.615	699.787	1440.35	972.586	855.46	939.227
GO_REGULATION_OF_IMMUNOGLOBULIN_PRODUCTION	0.0318608	0.0219182	0.045267	0.035213	0.0639495	0.0333166	0.0332381	0.06856	0.034618	0.0455024	0.0240931	0.0359624	0.041492	0.06081	0.0470342	0.0405957	0.0313899	0.0171837	0.0521561	0.00266351	3997.09	3882.93	3834.74	3882.19	3960.77	3902.2	3856.98	3785.82	3960.02	3644.97	3733.93	4339.57	3465.58	3975.59	4072.7	3934.08	4091.98	4000.05	3944.46	3863.66
GO_NEGATIVE_REGULATION_OF_IMMUNOGLOBULIN_PRODUCTION	-0.0544017	-0.0675179	-0.0301002	-0.0219879	0.0110617	-0.0748767	-0.0716388	0.0350806	-0.115226	-0.0156182	-0.0556144	-0.0242721	-0.0163246	0.017608	-0.0108144	-0.039802	-0.0535775	-0.109681	-0.0546607	-0.0917135	3581.96	3300.27	2729.47	2619.75	2610.86	4573.82	4828.83	2815.46	3601.24	3644.23	1085.26	2462.6	1936.28	2255.03	3058.6	2944.44	2209.07	3662.02	1871.04	4960.78
GO_POSITIVE_REGULATION_OF_IMMUNOGLOBULIN_PRODUCTION	0.0567941	0.0507472	0.069831	0.0602727	0.0676017	0.0541769	0.0552262	0.0749551	0.0701658	0.0546954	0.0469133	0.0503103	0.0543892	0.0733668	0.0653805	0.0687857	0.0510738	0.0482362	0.0728646	0.0223706	3212.79	3372.91	3238.74	3278.77	3168.32	3618.29	3694.64	3610.87	3579.74	3896.27	4023.78	3429.25	3845.86	3550.09	3648.68	3283.96	3676.85	3321.02	3543.41	3831.78
GO_REGULATION_OF_TOLERANCE_INDUCTION	0.0673617	0.0686909	0.0322966	0.0618655	0.0799688	0.0442758	0.0684708	0.0896648	0.0474888	0.044496	0.100869	0.0881561	0.0625097	0.0709253	0.0571765	0.0530584	0.0697673	0.0894935	0.0848861	0.0536537	4161.66	4934.09	4646.47	4072.7	3243.93	4395.91	4080.12	4231.34	4133.49	4421.11	4183.9	4558.99	4263.96	3687.23	4781.39	4633.12	4799.18	4799.18	3138.66	3697.6
GO_POSITIVE_REGULATION_OF_TOLERANCE_INDUCTION	0.0304285	0.0470767	0.000734037	-0.00158158	0.121933	0.0521015	0.113518	0.120738	0.0149305	0.0598959	0.0877439	0.0973696	0.0359981	0.055083	0.0260848	0.0576257	0.0596386	0.0781484	0.0634071	0.0587456	4161.66	4220.96	4646.47	3371.43	2929.62	4395.91	3675.37	2778.39	2345.47	3906.65	3936.3	3688.71	3862.17	2639.03	3644.23	2253.55	4318.81	3937.79	2195.73	2974.1
GO_REGULATION_OF_T_CELL_TOLERANCE_INDUCTION	0.112035	0.0990369	0.062302	0.0964937	0.126776	0.123821	0.127577	0.164135	0.103052	0.0961169	0.146086	0.106184	0.12043	0.136337	0.115803	0.0738759	0.105171	0.100756	0.136302	0.090489	2907.38	2680.54	3202.42	3991.16	3430.74	3567.14	4037.12	2650.89	3490.04	2507.08	2650.89	3162.39	3490.04	3181.66	3318.06	3138.66	3212.79	2443.32	3445.56	3309.16
GO_POSITIVE_REGULATION_OF_T_CELL_TOLERANCE_INDUCTION	0.131056	0.127434	0.0943015	0.0855312	0.216089	0.18641	0.218865	0.23954	0.107457	0.164654	0.170755	0.141945	0.160227	0.189185	0.146881	0.132136	0.141902	0.119214	0.142707	0.168933	2078.61	1283.93	2155.7	3186.11	2929.62	2059.33	2037.09	2630.13	2513.01	1534.49	1178.67	2305.44	2520.42	2639.03	3014.13	1866.59	1676.82	1028.92	2057.85	2376.61
GO_REGULATION_OF_ACUTE_INFLAMMATORY_RESPONSE	0.0484405	0.0521059	0.0217431	0.0374814	0.0702578	0.0676533	0.0845374	0.0637969	0.0636166	0.0627944	0.0885052	0.0837312	0.0460057	0.0594154	0.0575324	0.0444993	0.0616964	0.0491566	0.076464	0.0347072	3236.52	4407.03	4421.85	4007.47	3570.84	3873.29	3679.81	3558.24	3487.08	3307.68	3164.61	4097.17	3400.34	3263.94	3303.23	4138.68	3971.89	4463.37	3554.53	3706.5
GO_NEGATIVE_REGULATION_OF_ACUTE_INFLAMMATORY_RESPONSE	-0.22827	-0.21056	-0.258055	-0.228991	-0.190838	-0.210793	-0.212848	-0.199799	-0.17872	-0.152219	-0.11807	-0.200455	-0.246976	-0.217911	-0.230304	-0.212107	-0.192088	-0.195562	-0.197299	-0.246997	2103.81	2062.3	2726.5	2464.08	4126.08	2799.15	2698.33	2751.71	2981.51	2957.79	1836.94	1728.71	1168.29	2260.97	1736.12	1790.98	3329.92	2502.63	2412.19	3844.38
GO_POSITIVE_REGULATION_OF_ACUTE_INFLAMMATORY_RESPONSE	0.223527	0.224012	0.202768	0.214481	0.239868	0.236909	0.244161	0.226733	0.198581	0.199721	0.225302	0.246988	0.208572	0.22214	0.216363	0.222997	0.22721	0.207989	0.237713	0.193361	1737.61	1622.71	2121.6	1790.24	1155.69	1334.34	931.814	1117.14	1719.82	1504.84	1593.05	1104.54	1774.67	1650.13	1669.41	1530.04	1088.97	1203.87	1593.8	1938.5
GO_REGULATION_OF_CHRONIC_INFLAMMATORY_RESPONSE	-0.0210041	-0.0697278	-0.0677365	-0.0516365	0.0723546	0.0247749	0.0166402	0.0808495	-0.0588603	-0.0458744	-0.0328037	-0.0177418	0.0111323	0.0801928	0.0158776	-0.028694	-0.0328885	-0.0688804	0.0109205	-0.0242029	3101.6	3885.89	5264.71	3727.26	2120.12	2739.84	2440.36	2775.43	2664.23	4203.17	3134.22	4320.3	2468.53	2167.56	3307.68	4643.5	5012.67	5712.46	2277.27	2382.54
GO_NEGATIVE_REGULATION_OF_CHRONIC_INFLAMMATORY_RESPONSE	-0.0276366	-0.0870394	-0.147236	-0.073274	0.106681	0.00587675	0.00741211	0.166508	-0.0839687	-0.0794155	-0.0290661	-0.0828568	-0.0361605	0.116317	-0.0315015	-0.00439432	-0.083651	-0.138395	-0.00481787	-0.017895	2521.16	3145.34	3856.24	2954.08	1356.58	2510.04	2276.53	1387.71	2224.64	3326.21	2662.75	3346.23	2115.67	1083.78	3304.72	3586.41	3281.74	4313.62	2041.54	1790.24
GO_RESPIRATORY_BURST_INVOLVED_IN_DEFENSE_RESPONSE	0.210607	0.212679	0.208194	0.197609	0.190038	0.254924	0.248025	0.209701	0.3064	0.220403	0.240219	0.249532	0.22702	0.209124	0.21149	0.202942	0.238311	0.206957	0.216647	0.298029	1535.97	1396.61	1430.71	1506.32	1848.8	1703.51	1807.29	1964.44	462.571	1925.9	1878.45	1653.1	2293.58	1995.58	2123.08	1393.64	1236.49	1537.46	2215	1343.24
GO_REGULATION_OF_IMMUNE_SYSTEM_PROCESS	0.0754326	0.0760489	0.0809506	0.0803119	0.0894782	0.0945043	0.0873334	0.0933788	0.0554824	0.0859657	0.0695316	0.0791519	0.0738245	0.0768605	0.0636799	0.0919206	0.0914885	0.0880994	0.10094	0.0636065	3416.65	3491.52	3395.15	3451.49	3385.52	3337.33	3398.86	3275.8	3625.7	3391.45	3475.21	3476.7	3458.91	3284.7	3508.57	3398.86	3332.88	3352.16	3209.09	3342.52
GO_NEGATIVE_REGULATION_OF_IMMUNE_SYSTEM_PROCESS	0.085729	0.0867901	0.0890396	0.0857482	0.102186	0.0994807	0.0966506	0.106538	0.0644584	0.0923924	0.0819764	0.0920208	0.0858216	0.0772676	0.0782238	0.0997333	0.0986701	0.0980143	0.101431	0.0801135	3458.91	3383.29	3332.88	3405.53	3214.28	3412.95	3450.01	3269.13	3672.4	3546.38	3584.93	3255.79	3432.22	3401.08	3432.22	3504.87	3331.4	3346.23	3493.01	3252.82
GO_POSITIVE_REGULATION_OF_IMMUNE_SYSTEM_PROCESS	0.0809461	0.0801855	0.0898836	0.0901443	0.0978593	0.0991181	0.0940717	0.0991723	0.0602466	0.0925195	0.0721243	0.0845787	0.07948	0.0862518	0.0698796	0.10187	0.0996723	0.0938097	0.108978	0.071005	3337.33	3343.26	3252.82	3378.85	3288.41	3236.52	3258.75	3267.65	3547.86	3343.26	3491.52	3426.29	3424.81	3211.31	3479.66	3298.78	3239.48	3239.48	3095.67	3248.38
GO_REGULATION_OF_LEUKOCYTE_MIGRATION	0.0905275	0.0995399	0.0969425	0.0929523	0.100195	0.118046	0.107407	0.0998888	0.087434	0.121593	0.104783	0.0843851	0.0875104	0.060097	0.06817	0.0906483	0.115765	0.115756	0.111036	0.0764538	2998.56	2944.44	2858.45	2999.3	2891.07	3140.15	3212.79	2925.17	3210.57	2804.34	2879.21	3249.12	3146.08	3099.38	3149.04	3372.91	2874.76	2942.22	2762.08	3255.05
GO_NEGATIVE_REGULATION_OF_LEUKOCYTE_MIGRATION	0.0869106	0.0681046	0.104945	0.111061	0.0998177	0.0800085	0.0612894	0.0923754	0.0180728	0.0880344	0.0629244	0.0702703	0.0944976	0.0425413	0.0905763	0.105963	0.0768396	0.0633441	0.0731112	0.0603874	2722.05	3068.24	2472.24	2696.11	2150.51	2662.75	3628.66	2874.02	2912.57	2838.44	2796.18	2761.34	2720.57	3160.16	2368.45	2821.39	2757.64	3060.09	2851.78	2871.05
GO_POSITIVE_REGULATION_OF_LEUKOCYTE_MIGRATION	0.0761909	0.0905974	0.0815044	0.0745291	0.0876619	0.110734	0.108688	0.0847446	0.0857461	0.115714	0.100015	0.0711169	0.0676631	0.0507796	0.0483924	0.0752831	0.107309	0.113941	0.0992475	0.0689876	3148.3	3154.23	3030.43	3266.17	3070.46	3318.06	3227.62	3341.04	3131.25	2986.7	2960.75	3543.41	3384.78	3219.47	3439.63	3610.13	3164.61	2981.51	2890.33	3527.11
GO_REGULATION_OF_LEUKOCYTE_CHEMOTAXIS	0.0853189	0.096884	0.0939698	0.0966922	0.0935319	0.104006	0.101014	0.0912228	0.0729847	0.11535	0.106484	0.0868343	0.0865112	0.0505793	0.0666806	0.0954195	0.104805	0.107877	0.097909	0.0704116	2959.27	3359.57	2928.14	2957.79	3205.38	3306.2	3534.52	3540.45	3536	3275.06	3034.88	3409.98	3521.18	3507.83	3602.72	3100.12	3208.35	3180.18	3052.67	3630.89
GO_NEGATIVE_REGULATION_OF_LEUKOCYTE_CHEMOTAXIS	0.00616742	-0.0163077	0.0591694	0.0474551	0.0265691	-0.0423395	-0.025994	0.00990571	-0.0953718	0.00377613	-0.00301939	0.0522225	0.052495	-0.0374056	0.0639217	0.0310339	-2.27022e-05	-0.0308068	-0.00577392	0.0339095	1968.89	3903.69	2980.03	3174.25	1808.77	3592.34	4985.98	2216.49	5200.96	4115.7	4487.83	3005.23	2776.91	3939.27	2953.34	2047.47	3868.1	3789.53	2164.6	2366.23
GO_POSITIVE_REGULATION_OF_LEUKOCYTE_CHEMOTAXIS	0.0781202	0.0951963	0.0823285	0.0901123	0.0867316	0.100973	0.0989788	0.0831922	0.0740947	0.11212	0.106276	0.0740124	0.0742393	0.0479171	0.0554779	0.0885836	0.0983962	0.108972	0.0965181	0.0534933	3058.6	3439.63	3239.48	3061.57	3325.47	3457.42	3534.52	3636.82	3536	3275.06	3162.39	3745.05	3448.53	3762.84	3685.74	3399.6	3390.71	3193.52	3070.46	3694.64
GO_REGULATION_OF_CELLULAR_EXTRAVASATION	0.0256486	0.0496779	0.0220008	0.0160136	0.0536946	0.0882127	0.103097	0.0682809	0.0676241	0.0993836	0.0671037	0.0265934	0.0380725	0.012578	0.0161349	0.0203132	0.0641885	0.0731868	0.058459	0.0451762	3267.65	2625.68	3033.4	3659.06	2778.39	2968.17	2831.77	3172.76	2736.88	2599	3325.47	3119.39	3294.34	3097.15	2556	3245.41	3154.97	3789.53	2636.06	3157.94
GO_NEGATIVE_REGULATION_OF_CELLULAR_EXTRAVASATION	0.0209829	0.0149666	0.0189916	0.012022	0.0269781	0.0842813	0.0231649	0.0158564	0.000434276	0.0413621	-0.0102637	-0.080913	0.013738	-0.0369982	-0.0187374	0.0239487	0.00460756	0.0426967	-0.010179	-0.0116407	757.609	54.8562	649.379	705.718	1473.7	415.128	111.195	434.402	1177.18	834.704	959.242	1043.75	929.59	1752.43	1666.44	765.022	432.919	625.657	1252.8	981.481
GO_POSITIVE_REGULATION_OF_CELLULAR_EXTRAVASATION	0.0112686	0.0435372	0.00560402	0.000439234	0.0390843	0.0765403	0.110679	0.0653853	0.0712544	0.100903	0.0728977	0.0356007	0.0208712	0.00215073	-0.00308979	-0.00188568	0.0670438	0.066597	0.0579032	0.0420302	3639.78	3542.67	3901.46	3578.26	3214.28	3653.13	3173.51	3258.75	3097.15	2619.75	2883.66	3151.27	3409.24	3100.86	3211.31	3939.27	3504.13	3547.86	3505.61	3482.63
GO_REGULATION_OF_IMMUNE_EFFECTOR_PROCESS	0.054566	0.0566343	0.0666813	0.0724284	0.0800964	0.064921	0.0718205	0.0842586	0.0392424	0.0791488	0.0602941	0.0762512	0.0600271	0.0773026	0.0614411	0.0816412	0.0821098	0.0723255	0.0997354	0.0579066	3621.99	3860.69	3540.45	3646.45	3614.58	3676.85	3588.63	3557.5	3849.57	3524.88	3882.19	3707.24	3852.54	3323.25	3733.93	3495.97	3563.43	3520.43	3434.44	3487.08
GO_NEGATIVE_REGULATION_OF_IMMUNE_EFFECTOR_PROCESS	0.111264	0.117135	0.108463	0.110945	0.134888	0.130459	0.126761	0.129658	0.115477	0.125999	0.123433	0.124388	0.106442	0.11183	0.114216	0.124752	0.124335	0.124475	0.122508	0.121626	3715.4	3640.52	3617.54	3599.01	3816.95	3325.47	3558.24	3523.4	3510.06	3474.47	3539.71	3898.5	3747.27	3567.14	3570.84	3782.11	3322.51	3466.32	3914.81	3308.42
GO_POSITIVE_REGULATION_OF_IMMUNE_EFFECTOR_PROCESS	0.0920224	0.107006	0.0997719	0.0981935	0.108981	0.0951004	0.0977467	0.105196	0.07678	0.0989322	0.090578	0.0990505	0.0805257	0.0864673	0.092112	0.107057	0.105436	0.108145	0.10042	0.0829662	3234.29	2952.6	3144.59	3388.48	3170.54	3211.31	3214.28	3340.3	3211.31	3268.39	3437.41	3208.35	3384.03	3458.91	3313.61	3152.01	3094.93	3079.36	3133.48	3254.31
GO_REGULATION_OF_PRODUCTION_OF_MOLECULAR_MEDIATOR_OF_IMMUNE_RESPONSE	0.0891469	0.0989428	0.103828	0.0983037	0.108	0.0869472	0.0821306	0.100628	0.0722569	0.0975379	0.0860432	0.0919091	0.0761822	0.0902602	0.0902892	0.104777	0.102651	0.10529	0.101353	0.0737222	3321.02	3274.32	3513.76	3513.76	3225.4	3368.47	3504.87	3508.57	3703.53	3501.16	3951.13	3788.78	3711.69	3566.39	3673.88	3447.05	3495.23	3220.21	3450.75	3409.98
GO_NEGATIVE_REGULATION_OF_PRODUCTION_OF_MOLECULAR_MEDIATOR_OF_IMMUNE_RESPONSE	0.0574163	0.0655194	0.0790969	0.0607347	0.0948304	0.0618537	0.0676561	0.0981778	0.0565336	0.078629	0.0668699	0.0752817	0.0773267	0.09184	0.0836404	0.0680612	0.0784313	0.0537554	0.0595047	0.0697156	4305.47	4235.05	4323.26	3722.81	4562.7	4438.16	4507.85	4301.02	4647.95	4733.2	4211.33	3785.08	4321.78	4071.96	3971.14	4380.34	4282.49	5378.13	4616.08	4359.59
GO_POSITIVE_REGULATION_OF_PRODUCTION_OF_MOLECULAR_MEDIATOR_OF_IMMUNE_RESPONSE	0.106812	0.115549	0.122982	0.116298	0.118968	0.101858	0.0967484	0.10981	0.0789995	0.10588	0.0966741	0.104894	0.0846466	0.100609	0.104032	0.127258	0.116	0.126777	0.115101	0.0846643	2427.76	2602.7	2745.03	2645.7	2774.69	2993.37	2926.65	3046.74	2928.88	2738.36	2821.39	2608.63	3380.33	3131.99	2748.74	2425.53	2868.09	2514.49	3103.08	2767.27
GO_REGULATION_OF_LEUKOCYTE_MEDIATED_IMMUNITY	0.0846462	0.0972601	0.0894881	0.0907366	0.10318	0.0897759	0.0999002	0.102389	0.0767551	0.0945299	0.0894881	0.100444	0.0844922	0.0899968	0.0970399	0.0989446	0.0985761	0.10141	0.0938323	0.0814168	3724.29	3512.28	3631.63	3743.57	3551.57	3657.57	3819.18	3530.81	3591.6	3560.46	3843.64	3670.92	3716.14	3566.39	3614.58	3782.85	3462.61	3441.11	3584.19	3448.53
GO_NEGATIVE_REGULATION_OF_LEUKOCYTE_MEDIATED_IMMUNITY	0.165201	0.167897	0.153545	0.16044	0.18359	0.173525	0.172272	0.179444	0.151478	0.161889	0.180585	0.163746	0.144211	0.163979	0.169276	0.185192	0.163019	0.167492	0.163302	0.169086	2106.77	1966.67	2041.54	2190.54	1878.45	2180.16	2185.35	1971.12	2284.69	2009.66	2793.22	2192.02	3046.74	2386.99	2063.78	1897.73	2302.48	1974.82	2905.9	1897.73
GO_POSITIVE_REGULATION_OF_LEUKOCYTE_MEDIATED_IMMUNITY	0.0846434	0.0959993	0.0947746	0.0882973	0.0994889	0.0836156	0.0912376	0.0965385	0.0676601	0.0804434	0.074197	0.0938459	0.0752923	0.0876276	0.0918185	0.0990342	0.0943096	0.0962999	0.080825	0.0819462	3706.5	3516.73	3427.77	3776.18	3318.06	3543.41	3487.08	3497.45	3565.65	3684.26	3810.28	3564.17	3621.99	3565.65	3629.4	3716.88	3316.58	3240.96	3467.8	3242.45
GO_REGULATION_OF_LYMPHOCYTE_MEDIATED_IMMUNITY	0.0739763	0.0784498	0.0785869	0.0786275	0.0888069	0.0708308	0.0796022	0.0847002	0.0507836	0.0692772	0.0728259	0.0874207	0.0760816	0.0815766	0.0930622	0.0880608	0.0759579	0.0844134	0.0762458	0.0714065	3700.57	3694.64	3706.5	3931.86	3753.94	3709.47	4035.64	3693.16	3805.83	3696.12	3903.69	3783.6	3912.58	3731.7	3627.92	3853.28	3667.95	3546.38	3934.82	3512.28
GO_NEGATIVE_REGULATION_OF_LYMPHOCYTE_MEDIATED_IMMUNITY	0.151632	0.15062	0.141079	0.145373	0.161916	0.152085	0.154478	0.158832	0.130413	0.131301	0.167017	0.153165	0.127011	0.153993	0.165491	0.171499	0.140056	0.143656	0.136541	0.158071	2090.47	2187.58	2041.54	2286.17	2060.07	2648.66	2931.84	2329.91	2730.21	2607.15	2905.15	2293.58	3397.38	2380.31	1986.68	2111.96	2979.28	2360.3	3046	1981.49
GO_POSITIVE_REGULATION_OF_LYMPHOCYTE_MEDIATED_IMMUNITY	0.085914	0.0828677	0.095852	0.0861289	0.104652	0.0785494	0.0865678	0.0981024	0.0479983	0.073888	0.0651046	0.0948443	0.0832108	0.0939402	0.100113	0.0999277	0.0817611	0.0889233	0.079214	0.0764923	3608.65	3589.37	3427.77	3780.63	3229.1	3377.36	3561.21	3401.08	3467.8	3283.96	3767.29	3411.46	3366.98	3229.1	3512.28	3831.04	3316.58	3267.65	3267.65	3214.28
GO_REGULATION_OF_T_CELL_MEDIATED_IMMUNITY	0.0930885	0.116226	0.0943827	0.10027	0.121946	0.108221	0.120532	0.112405	0.088725	0.11408	0.118389	0.115241	0.0948169	0.106356	0.104883	0.108037	0.109353	0.125402	0.11281	0.111948	3616.06	3550.09	3538.97	3547.12	3105.31	3379.59	2888.1	2924.43	3320.28	3004.49	3436.67	3412.2	3251.34	3063.05	3618.29	3375.14	3294.34	3305.46	3298.78	2727.98
GO_NEGATIVE_REGULATION_OF_T_CELL_MEDIATED_IMMUNITY	0.0792349	0.103487	0.0830024	0.0603079	0.0966452	0.105379	0.0997113	0.117032	0.0839973	0.0635616	0.104335	0.0804255	0.0639531	0.0926004	0.0833123	0.103047	0.0706725	0.0848127	0.0533846	0.0910347	2416.64	2599	3220.21	2615.31	3381.81	2730.95	2564.9	2348.44	3509.31	3733.19	3106.05	3156.46	2750.22	2381.06	3128.29	2720.57	3195	3239.48	4198.72	1627.89
GO_POSITIVE_REGULATION_OF_T_CELL_MEDIATED_IMMUNITY	0.129645	0.142248	0.126439	0.136869	0.177528	0.147821	0.159687	0.152231	0.107744	0.15528	0.143292	0.148716	0.12809	0.149205	0.136309	0.150387	0.145539	0.16178	0.153876	0.148825	2461.12	2290.62	2413.67	2455.19	2440.36	2472.98	2115.67	2306.93	2492.25	2035.61	2317.3	2134.94	2581.21	2215	2558.97	2335.09	2346.96	1893.28	2698.33	1804.32
GO_REGULATION_OF_B_CELL_MEDIATED_IMMUNITY	0.0430827	0.0238774	0.0323856	0.0393341	0.0597688	0.0403079	0.0350771	0.0581775	0.0308029	0.0255262	0.0273416	0.0351461	0.03161	0.0566062	0.0518494	0.0478337	0.0301049	0.0253165	0.0466244	0.0121433	4213.55	4397.39	4505.62	4594.58	4585.68	4496.73	4216.51	4345.5	4379.6	4452.25	4189.83	4771.01	4121.63	4293.61	4556.03	4352.91	4594.58	4615.33	4533.79	5107.56
GO_NEGATIVE_REGULATION_OF_B_CELL_MEDIATED_IMMUNITY	0.0264092	-0.00508582	-0.0159594	0.0390973	0.0502093	0.0197738	0.0298262	0.0658641	-0.0149396	-0.0113636	0.0399714	0.0215353	0.0112047	0.0711088	0.0590565	0.0488981	-0.0140522	-0.0240517	0.0265152	0.0192043	5073.46	5120.9	6268.43	4819.19	5489.33	3951.13	3774.7	5458.19	5925.21	3332.88	3705.76	3924.44	3543.41	4861.45	5063.82	4291.39	5645.74	5204.67	3907.39	6395.94
GO_POSITIVE_REGULATION_OF_B_CELL_MEDIATED_IMMUNITY	0.0534676	0.0377153	0.052166	0.0495511	0.0618942	0.0438574	0.035183	0.0553157	0.0446949	0.0337439	0.0292219	0.0436804	0.0383327	0.0556263	0.0524452	0.0533457	0.0470424	0.0428036	0.0507819	0.0119204	3983.75	4412.22	4231.34	4072.7	4394.43	4496.73	4475.97	5226.16	4452.25	4615.33	4888.13	4889.61	4180.93	4427.04	4680.57	3942.23	4419.63	4492.28	4533.79	5107.56
GO_REGULATION_OF_NATURAL_KILLER_CELL_MEDIATED_IMMUNITY	0.138836	0.135105	0.150921	0.127184	0.141581	0.113623	0.123059	0.132104	0.0793912	0.113335	0.120287	0.160096	0.15434	0.121681	0.160668	0.154703	0.140543	0.15581	0.110587	0.145723	2680.54	2198.7	2449.26	2601.96	2733.91	3829.56	3349.19	2776.91	3303.23	3080.84	2612.34	1957.03	3057.12	3272.1	2321.75	2591.58	2673.13	2223.9	3223.17	2864.38
GO_NEGATIVE_REGULATION_OF_NATURAL_KILLER_CELL_MEDIATED_IMMUNITY	0.274722	0.272389	0.265122	0.26286	0.301181	0.272078	0.278171	0.271534	0.251055	0.284632	0.308787	0.295221	0.261962	0.269568	0.29144	0.295144	0.287241	0.282144	0.280313	0.292698	1080.82	736.852	1052.65	1564.14	1049.68	914.764	748.713	716.096	1747.99	782.813	564.871	791.708	809.5	1067.47	1005.2	1143.08	1036.34	1064.51	1160.88	812.465
GO_POSITIVE_REGULATION_OF_NATURAL_KILLER_CELL_MEDIATED_IMMUNITY	0.110831	0.092465	0.138094	0.0760077	0.0901505	0.0620333	0.0743732	0.0951913	0.0109206	0.0401733	0.03313	0.120133	0.107569	0.0700436	0.125573	0.11528	0.0858147	0.105217	0.0256374	0.108292	3590.86	4194.28	2891.07	3238	4059.36	4683.53	4775.45	3902.2	4516	4564.93	4627.19	3571.58	3307.68	3810.28	3168.32	3574.55	4246.17	4348.47	3943.72	2864.38
GO_REGULATION_OF_CYTOKINE_PRODUCTION_INVOLVED_IN_IMMUNE_RESPONSE	0.156201	0.173646	0.164609	0.16099	0.172616	0.160132	0.153794	0.158944	0.128387	0.160256	0.156354	0.159508	0.133696	0.144799	0.146425	0.170806	0.178491	0.189915	0.162657	0.153135	2461.12	2352.89	2576.76	2511.52	2806.56	2701.3	2584.17	2695.37	2822.87	2544.14	2699.81	2419.6	3441.11	2852.52	2822.87	2398.85	2612.34	2243.17	2928.14	2597.52
GO_NEGATIVE_REGULATION_OF_CYTOKINE_PRODUCTION_INVOLVED_IN_IMMUNE_RESPONSE	0.131669	0.14505	0.134164	0.111162	0.162517	0.154607	0.163995	0.158191	0.165557	0.133697	0.148917	0.135196	0.139381	0.15648	0.140745	0.133613	0.154961	0.145085	0.137797	0.177906	3749.5	2882.17	3412.95	3411.46	2277.27	2891.07	2465.56	2662.75	2741.33	2768.01	3798.42	3638.3	2710.19	3150.53	3798.42	2490.77	2920.72	2504.11	3172.76	2661.27
GO_POSITIVE_REGULATION_OF_CYTOKINE_PRODUCTION_INVOLVED_IN_IMMUNE_RESPONSE	0.16297	0.179388	0.176954	0.173894	0.180683	0.165256	0.157043	0.162667	0.111631	0.167226	0.154991	0.167284	0.133457	0.144724	0.151794	0.18746	0.185116	0.202448	0.167457	0.147844	2213.52	2178.68	2491.51	2278.76	2421.83	2475.2	1974.08	2278.01	2525.61	2170.53	2231.31	1988.91	2902.19	2524.13	2450	2309.15	2419.6	1979.27	2556.74	2190.54
GO_REGULATION_OF_T_CELL_CYTOKINE_PRODUCTION	0.14833	0.169172	0.148127	0.148727	0.157102	0.146748	0.138733	0.155302	0.136818	0.143601	0.15067	0.151842	0.118842	0.142678	0.140454	0.162006	0.159233	0.17697	0.160364	0.163492	2535.25	2206.11	3109.01	2960.75	2710.19	2538.21	2456.67	2182.39	2702.78	2573.79	2784.32	2588.62	3464.84	2727.98	2641.99	2410.71	3028.95	2035.61	3227.62	1801.36
GO_NEGATIVE_REGULATION_OF_T_CELL_CYTOKINE_PRODUCTION	0.00973414	0.0486071	0.00886559	-0.0510645	0.00890795	0.0321682	0.0408537	0.0577163	0.0826925	-0.0493486	0.0246478	-0.0219574	0.00744625	0.0338206	0.0245843	0.00852664	-0.00193835	0.00920453	-0.0334816	0.0960597	4097.91	5003.77	5088.28	3200.93	5344.77	4591.61	3679.81	4495.24	4364.77	1933.31	4910.37	4173.52	3326.95	4194.28	3470.77	3153.49	4358.84	5410.01	3392.19	2802.11
GO_POSITIVE_REGULATION_OF_T_CELL_CYTOKINE_PRODUCTION	0.171516	0.182197	0.178026	0.184198	0.197416	0.17428	0.170456	0.179306	0.134291	0.178557	0.163252	0.189407	0.139451	0.172484	0.168992	0.203517	0.187082	0.204987	0.194907	0.182105	2217.97	2148.29	1816.18	2084.54	1937.76	2069.71	1455.91	1860.66	2293.58	1703.51	2272.83	1906.62	2289.13	1567.11	1578.97	2283.2	1409.95	1995.58	1656.06	1703.51
GO_POSITIVE_REGULATION_OF_DENDRITIC_CELL_CYTOKINE_PRODUCTION	0.0309255	0.0430971	0.0463816	0.0539442	0.0965247	0.031442	0.000185421	0.028621	0.0179461	0.0378258	-0.00674136	-0.00182772	-0.0354683	-0.000225154	-0.0165157	0.078923	0.0685262	0.082287	0.0621027	-0.0117477	1627.15	1375.11	1326.93	1211.28	1831.75	2051.18	2888.85	2321.75	2321.75	1979.27	3323.25	2054.88	2317.3	1788.76	1785.05	1372.89	1772.45	1091.93	1962.96	1346.94
GO_CYTOPLASMIC_PATTERN_RECOGNITION_RECEPTOR_SIGNALING_PATHWAY	0.0592908	0.06871	0.0612464	0.0653571	0.0633525	0.0540415	0.0443431	0.0462784	0.0239364	0.0477518	0.0356428	0.0409124	0.0226321	0.0229738	0.0245894	0.081286	0.064716	0.0752636	0.0457658	0.0321343	3369.95	3125.32	3337.33	3116.43	3546.38	3372.91	3160.9	3599.75	3217.24	3498.94	3344.75	3676.85	3745.05	3626.44	3722.81	3521.18	3343.26	3181.66	3868.1	3567.14
GO_MYD88_DEPENDENT_TOLL_LIKE_RECEPTOR_SIGNALING_PATHWAY	0.112522	0.148291	0.116478	0.145442	0.136695	0.126558	0.147348	0.110081	0.0853414	0.135337	0.121388	0.129178	0.0763177	0.0810919	0.0857792	0.125701	0.134995	0.15585	0.10298	0.114353	3097.15	3027.47	3264.69	3246.89	2981.51	3423.32	2705.74	3239.48	3169.8	2950.37	2717.61	3254.31	3614.58	3200.93	3279.51	3519.69	3306.2	3066.02	3412.95	3383.29
GO_MYD88_INDEPENDENT_TOLL_LIKE_RECEPTOR_SIGNALING_PATHWAY	0.0437482	0.0606839	0.0470688	0.078579	0.0287065	0.0273577	0.0302074	0.0164436	-0.0117212	0.0407215	0.0483539	0.0509912	0.012946	0.0250814	0.032466	0.0665605	0.0584679	0.0728937	0.0176933	0.00275418	3144.59	2868.83	2865.87	2542.66	3466.32	3404.79	3309.16	3773.96	3619.03	3450.75	3262.46	3085.29	4008.21	2636.06	3530.07	2977.8	3568.62	3301.01	4315.85	3601.24
GO_INNATE_IMMUNE_RESPONSE_ACTIVATING_SIGNAL_TRANSDUCTION	0.090767	0.10277	0.0978633	0.099353	0.0937342	0.0918588	0.0932589	0.07381	0.0925171	0.0949329	0.0840859	0.0843659	0.0918539	0.0716153	0.0686038	0.0923575	0.113931	0.113311	0.108264	0.0847614	3510.8	3323.99	3180.18	3541.93	2922.2	2747.26	2996.33	3089.74	2926.65	2928.14	3226.14	3304.72	2950.37	3014.13	3082.33	3454.46	3109.01	3251.34	2862.9	3076.39
GO_REGULATION_OF_ANTIMICROBIAL_HUMORAL_RESPONSE
GO_REGULATION_OF_MYELOID_LEUKOCYTE_DIFFERENTIATION	0.0568641	0.0589428	0.0474777	0.04407	0.0711962	0.0875872	0.0830669	0.0721894	0.0594707	0.071044	0.0641589	0.0495322	0.035496	0.0383175	0.0215068	0.0638815	0.0749781	0.0679593	0.0801458	0.0493345	3358.09	3310.65	3358.09	3490.04	3264.69	3028.95	3229.1	3460.39	3479.66	3321.02	3329.92	3662.02	3619.03	3212.79	3705.02	3558.24	3261.72	3343.26	3447.05	3584.93
GO_NEGATIVE_REGULATION_OF_MYELOID_LEUKOCYTE_DIFFERENTIATION	-0.00478524	0.010236	-0.0128246	-0.0185326	0.032529	0.0329699	0.0496856	0.0388249	0.0288339	0.0322677	0.0344439	-0.00026131	-0.0229014	-0.00137596	-0.0396048	0.00917034	0.0322636	0.0252164	0.0502531	-0.0172546	3711.69	3650.16	3905.91	3728.74	3613.1	4079.37	3841.42	4042.31	4043.05	3867.36	3289.89	3772.48	4122.37	3146.82	4115.7	3902.2	3426.29	3456.68	3661.28	4230.6
GO_POSITIVE_REGULATION_OF_MYELOID_LEUKOCYTE_DIFFERENTIATION	0.0865873	0.0796579	0.077866	0.0753219	0.087399	0.109315	0.0996058	0.0844712	0.0712893	0.0815718	0.0732317	0.0684522	0.0522179	0.0538543	0.048302	0.0902984	0.0873342	0.0829255	0.0890925	0.067905	3298.78	3199.45	3123.84	3584.93	3323.99	2938.51	2754.67	3412.95	3229.1	3430.74	3466.32	3584.93	3610.13	3641.27	3791.01	3264.69	3257.27	3289.89	3048.23	3828.07
GO_IMMUNE_RESPONSE_REGULATING_SIGNALING_PATHWAY	0.0901529	0.0780119	0.104028	0.109825	0.101788	0.0964754	0.0980135	0.11553	0.0526827	0.100402	0.0793856	0.095844	0.100343	0.110206	0.0882909	0.110392	0.107094	0.0893301	0.123222	0.0691183	3349.19	3421.1	3209.83	3226.88	3248.38	3281.74	3215.76	3076.39	3595.3	3146.08	3426.29	3403.31	3252.82	3009.68	3425.55	3253.57	3154.97	3349.93	2914.79	3327.7
GO_IMMUNE_RESPONSE_INHIBITING_SIGNAL_TRANSDUCTION	0.191349	0.231603	0.216773	0.173764	0.276907	0.204555	0.253708	0.241702	0.2259	0.3006	0.293167	0.260982	0.170427	0.191702	0.233263	0.223623	0.262924	0.249523	0.231197	0.271063	1327.67	1022.25	1180.15	1100.09	1280.97	2179.42	1730.19	1449.24	759.832	690.15	1094.9	1054.87	2270.6	1538.2	1441.09	907.351	1312.84	1532.27	346.928	710.907
GO_IMMUNE_RESPONSE_INHIBITING_CELL_SURFACE_RECEPTOR_SIGNALING_PATHWAY	0.206874	0.245959	0.240324	0.185393	0.292501	0.214988	0.257886	0.257483	0.220475	0.302246	0.292077	0.267546	0.159739	0.178763	0.233058	0.246616	0.276231	0.264559	0.231151	0.273414	596.005	604.901	447.745	1025.96	975.551	1077.85	1134.19	1365.47	1332.86	1332.86	975.551	791.708	2745.78	1908.11	1853.25	346.928	1166.81	1283.93	370.65	991.859
GO_ANTIMICROBIAL_PEPTIDE_PRODUCTION
GO_PEPTIDE_SECRETION	0.0411424	0.0540396	0.0487336	0.0455133	0.0587472	0.0590991	0.0598822	0.0584741	0.043346	0.0589161	0.0436967	0.0437417	0.0432631	0.0395956	0.0378803	0.0552365	0.0557602	0.059784	0.0533559	0.0316489	3592.34	3491.52	3536	3387.74	3343.26	3507.83	3463.35	3432.22	3587.89	3409.98	3713.91	3670.92	3398.12	3541.93	3558.24	3537.48	3516.73	3528.59	3421.84	3767.29
GO_REGULATION_OF_PEPTIDE_SECRETION	0.0536097	0.0628965	0.0601991	0.0563393	0.0707444	0.0725793	0.0713271	0.0736492	0.0521581	0.0699225	0.0536414	0.0555269	0.0578337	0.0540732	0.0501701	0.0653675	0.0657006	0.0668366	0.0617167	0.0424521	3599.75	3552.31	3547.86	3568.62	3466.32	3709.47	3662.02	3399.6	3761.36	3544.9	3884.41	3785.08	3417.39	3731.7	3688.71	3587.89	3579	3570.1	3703.53	3654.61
GO_NEGATIVE_REGULATION_OF_PEPTIDE_SECRETION	0.0353697	0.0358217	0.0420655	0.0394549	0.0614908	0.0564749	0.0258383	0.0791514	-0.00531802	0.0534147	0.0374388	0.0437165	0.0492037	0.0536177	0.0408496	0.057715	0.0572219	0.0541205	0.0277359	0.0086442	3928.15	3676.85	3653.87	3874.03	3423.32	3665.73	4116.44	3484.11	4367	3820.66	3640.52	4071.96	3430	3579	3991.9	3972.63	3774.7	3523.4	3754.68	3741.34
GO_POSITIVE_REGULATION_OF_PEPTIDE_SECRETION	0.0727779	0.0902354	0.0780298	0.0722532	0.0819572	0.0984389	0.0951699	0.078582	0.0859877	0.0931929	0.0696671	0.0629846	0.0701633	0.0594483	0.0544028	0.078354	0.0878703	0.0908839	0.0857902	0.0702311	3590.86	3611.61	3636.82	3629.4	3482.63	3616.06	3420.36	3420.36	3460.39	3537.48	3737.63	3518.21	3288.41	3469.28	3783.6	3564.17	3534.52	3501.9	3792.49	3420.36
GO_REGULATION_OF_ADAPTIVE_IMMUNE_RESPONSE	0.0783784	0.0886002	0.0782951	0.0836437	0.101791	0.0837591	0.0920771	0.0950886	0.0644278	0.0871591	0.0878077	0.0980432	0.0778324	0.0894092	0.0903473	0.0941504	0.0890748	0.0999938	0.0979214	0.0700256	3599.75	3503.38	3788.04	3673.88	3464.84	3418.88	3559.72	3310.65	3381.81	3338.82	3596.79	3577.51	3713.91	3596.79	3719.84	3770.25	3392.19	3368.47	3295.82	3426.29
GO_NEGATIVE_REGULATION_OF_ADAPTIVE_IMMUNE_RESPONSE	0.13143	0.144675	0.133153	0.128339	0.138886	0.13379	0.140877	0.148004	0.114915	0.12811	0.138607	0.142391	0.122992	0.141598	0.144515	0.143991	0.131539	0.14105	0.131028	0.127018	2638.29	2577.5	2828.8	2772.46	3618.29	2962.23	2768.76	3012.64	3303.23	3145.34	3137.92	3054.9	2825.84	2561.19	2903.67	2323.98	2903.67	2798.41	3292.11	2589.36
GO_POSITIVE_REGULATION_OF_ADAPTIVE_IMMUNE_RESPONSE	0.0668282	0.0703283	0.0643311	0.0727898	0.0981247	0.0718422	0.0744218	0.0826514	0.0421307	0.0724241	0.0660684	0.0760538	0.0577562	0.0747092	0.0684545	0.0834966	0.0702828	0.084255	0.0808089	0.050975	3387.74	3562.69	3621.99	3684.26	3051.19	3275.06	3506.35	3251.34	3180.18	3463.35	3743.57	3630.89	3851.79	3672.4	3823.63	3725.77	3261.72	3217.24	3037.85	3461.87
GO_REGULATION_OF_T_HELPER_1_TYPE_IMMUNE_RESPONSE	0.127619	0.1449	0.107456	0.126409	0.15185	0.135031	0.156055	0.138568	0.122373	0.174059	0.173928	0.166436	0.137246	0.131606	0.128574	0.131743	0.140327	0.172362	0.167315	0.144513	2883.66	2661.27	2849.56	2634.58	2855.49	2449.26	2775.43	2905.9	2803.6	2369.19	1871.04	3058.6	2646.44	3629.4	2895.52	2290.62	2845.11	2573.79	2352.89	2518.94
GO_NEGATIVE_REGULATION_OF_T_HELPER_1_TYPE_IMMUNE_RESPONSE	0.391348	0.400702	0.400491	0.378676	0.424212	0.399361	0.418882	0.436073	0.40155	0.425447	0.41574	0.436708	0.408574	0.412881	0.426471	0.391913	0.412175	0.41048	0.415987	0.410339	579.697	357.307	42.9954	453.676	220.907	287.624	631.588	444.78	136.399	51.891	25.2042	351.376	277.246	421.058	103.782	146.777	174.947	148.26	302.45	106.747
GO_POSITIVE_REGULATION_OF_T_HELPER_1_TYPE_IMMUNE_RESPONSE	0.105273	0.124714	0.0807843	0.112832	0.110696	0.099801	0.119128	0.100307	0.0840707	0.136008	0.142417	0.113925	0.0930897	0.0909614	0.098798	0.102011	0.0952018	0.13728	0.123678	0.112335	2117.15	2707.23	2487.8	2100.84	2342.51	2234.28	2308.41	2901.45	3020.06	2238.73	1997.06	3493.01	1919.97	2604.93	2455.19	2674.61	2212.04	1940.72	2481.87	2628.65
GO_REGULATION_OF_TYPE_2_IMMUNE_RESPONSE	0.138723	0.169383	0.137773	0.150865	0.167309	0.166523	0.137354	0.144064	0.130241	0.167038	0.158736	0.155358	0.111956	0.126464	0.13458	0.167956	0.16899	0.196308	0.171732	0.183498	2661.27	2426.27	2885.14	2509.3	2260.22	2393.66	2546.37	3066.76	2551.55	2445.55	2619.01	2034.13	3256.53	2716.86	2692.4	2194.99	2843.63	1942.21	2241.69	1854.73
GO_NEGATIVE_REGULATION_OF_TYPE_2_IMMUNE_RESPONSE	0.123983	0.160852	0.122329	0.115112	0.10976	0.154356	0.131316	0.108213	0.146662	0.136679	0.152363	0.109623	0.0934718	0.0772149	0.107249	0.118949	0.119139	0.165674	0.103995	0.17412	3391.45	3435.93	3798.42	3341.04	3877	3530.07	3827.33	4106.06	3005.97	3659.06	3779.89	3621.25	4283.97	4947.44	4367	3536	3552.31	3213.54	3605.68	2957.05
GO_POSITIVE_REGULATION_OF_TYPE_2_IMMUNE_RESPONSE	0.153169	0.177554	0.152925	0.186297	0.224502	0.178338	0.143101	0.17961	0.113544	0.197043	0.164773	0.200763	0.130203	0.175445	0.161626	0.216607	0.218482	0.226526	0.239106	0.192486	1695.35	868.062	1544.13	902.162	1409.95	1943.69	2174.23	2129.75	2002.25	1965.19	1291.34	819.878	2570.83	1270.59	1535.23	879.182	1704.99	741.3	1199.42	1237.97
GO_REGULATION_OF_RESPONSE_TO_BIOTIC_STIMULUS	0.0869812	0.098516	0.0880815	0.0938777	0.0994602	0.08823	0.091003	0.0793167	0.0657887	0.082857	0.0823029	0.0907097	0.0797529	0.0739852	0.071195	0.105027	0.10387	0.111771	0.100241	0.0825001	3561.95	3416.65	3491.52	3584.19	3417.39	3545.64	3461.87	3513.02	3491.52	3364.76	3552.31	3519.69	3443.34	3424.06	3481.14	3513.02	3454.46	3361.05	3314.35	3281.74
GO_NEGATIVE_REGULATION_OF_RESPONSE_TO_BIOTIC_STIMULUS	0.0980319	0.104244	0.0907816	0.0937442	0.119343	0.119003	0.120854	0.109394	0.0961014	0.102326	0.110916	0.110321	0.0985052	0.0936916	0.0979688	0.121329	0.116966	0.119534	0.120504	0.1148	3724.29	3871.07	3626.44	3796.94	3878.48	3604.2	3911.1	3759.87	3709.47	3946.68	3756.91	3927.41	3934.82	3556.76	3580.48	3163.87	3395.15	3478.18	4025.26	3362.54
GO_POSITIVE_REGULATION_OF_RESPONSE_TO_BIOTIC_STIMULUS	0.0980734	0.113037	0.105568	0.104881	0.106061	0.0983032	0.0999715	0.0836885	0.0806305	0.0900892	0.0868959	0.0973956	0.0902337	0.0790171	0.0769478	0.113039	0.116603	0.124277	0.106112	0.0946997	3384.78	3157.94	3189.07	3414.43	3193.52	3334.37	3283.96	3423.32	3338.82	3214.28	3450.01	3263.2	3097.15	3282.48	3297.3	3295.82	3126.8	3141.63	3077.88	3073.43
GO_REGULATION_OF_RESPONSE_TO_TUMOR_CELL	0.0866045	0.0799491	0.0844744	0.0816448	0.0821005	0.0308817	0.0414265	0.0411721	0.0311891	0.0246821	0.0612972	0.108351	0.0493959	0.0475307	0.0499576	0.111552	0.0779144	0.140738	0.0486753	0.062961	2987.44	3682.78	3406.27	3192.04	3153.49	3160.9	3757.65	3780.63	2858.45	4084.56	2901.45	2914.05	2855.49	3820.66	3696.86	3011.9	2827.32	2520.42	2934.07	2334.35
GO_POSITIVE_REGULATION_OF_RESPONSE_TO_TUMOR_CELL	0.0308371	0.0155964	0.018366	0.00939113	0.0357862	-0.0225432	-0.00867979	-0.00397288	-0.0428087	-0.0377537	-0.011737	0.0591089	-0.0277042	-0.0262513	-0.0255248	0.0546138	0.0151726	0.0957804	-0.0140829	-0.0129932	2646.44	3475.21	2262.45	2775.43	1405.5	1847.32	3009.68	3467.8	840.634	3447.05	2785.81	2298.03	2225.38	3786.56	3802.87	2432.95	1577.49	1494.46	1515.22	2813.97
GO_REGULATION_OF_T_CELL_MEDIATED_IMMUNE_RESPONSE_TO_TUMOR_CELL	0.0718333	0.0773141	0.0797765	0.101488	0.0524518	0.0207318	0.0336264	0.000900233	0.0574031	0.0239886	0.0203612	0.0383393	0.0204406	0.0482949	0.035824	0.0938361	0.0467062	0.0792205	0.0376244	0.0519487	1300.98	1415.88	1431.45	721.285	1449.98	1747.24	2194.99	1891.8	1146.05	2157.92	2275.05	2395.88	1487.79	1586.38	1897.73	1473.7	1773.93	1773.19	1390.68	1781.34
GO_POSITIVE_REGULATION_OF_NATURAL_KILLER_CELL_MEDIATED_IMMUNE_RESPONSE_TO_TUMOR_CELL	0.0716404	0.0209856	0.0370821	0.0129726	-0.0125137	-0.0262805	-0.0462953	-0.0419888	-0.085619	-0.0522609	-0.00319461	0.0220092	0.000582442	-0.0232094	-0.0171379	0.00968972	0.0402591	0.108105	-0.11047	0.0320696	3679.81	3181.66	4323.26	4301.02	2118.64	1420.33	29.652	1924.41	907.351	3049.71	581.179	1288.38	634.553	2440.36	4278.78	2621.24	130.469	619.727	1690.16	520.393
GO_REGULATION_OF_INFLAMMATORY_RESPONSE_TO_ANTIGENIC_STIMULUS	0.0368606	0.0408658	0.0334918	0.0392438	0.0484145	0.0576788	0.0736557	0.0529811	0.0178517	0.0373909	0.0632935	0.0672799	0.0752279	0.0656142	0.0620832	0.0247266	0.0424816	0.021938	0.0617775	0.0148135	4480.42	4513.03	4609.4	4246.17	4387.01	4212.07	4496.73	4212.07	4533.79	4868.86	4520.45	4556.03	4035.64	4302.51	3992.64	5321.05	4582.72	4511.55	4545.65	4956.33
GO_NEGATIVE_REGULATION_OF_INFLAMMATORY_RESPONSE_TO_ANTIGENIC_STIMULUS	-0.0561273	-0.0245259	-0.0421276	-0.0440195	-0.0618937	-0.04352	-0.0184417	-0.0397818	-0.0493469	-0.000855115	0.0270685	-0.0324111	-0.0112376	-0.0329257	-0.0315333	-0.0566268	-0.0360435	-0.0327138	-0.0324717	-0.0856704	4391.46	4487.83	5074.94	5355.15	2603.45	6109.79	5494.52	4349.95	3934.82	5549.37	2427.02	1590.83	3246.89	3128.29	3132.73	4170.55	4467.07	4318.81	2198.7	3675.37
GO_POSITIVE_REGULATION_OF_INFLAMMATORY_RESPONSE_TO_ANTIGENIC_STIMULUS	0.164053	0.131121	0.147051	0.152302	0.187118	0.17127	0.168244	0.170611	0.103676	0.112059	0.13941	0.17797	0.189956	0.200022	0.187742	0.141894	0.140128	0.10324	0.185376	0.122703	3134.22	3793.97	3033.4	3580.48	1859.18	1825.08	1660.51	2386.99	3276.55	1976.31	3344.75	2584.17	3068.98	2360.3	2779.88	3638.3	3690.19	3897.76	2754.67	3854.76
GO_REGULATION_OF_ACUTE_INFLAMMATORY_RESPONSE_TO_ANTIGENIC_STIMULUS	0.0109928	0.0323294	-0.00108604	0.0197341	0.0207671	0.0300249	0.0522489	0.0253894	0.0216545	0.0151912	0.0720757	0.0761417	0.0600763	0.0348988	0.0415342	0.0134298	0.0258397	-0.00380112	0.0477061	0.0156416	5003.03	5426.32	5785.11	5283.99	4911.11	4838.47	4694.65	5174.27	5649.45	5246.18	4811.78	4781.39	4158.69	4420.37	4580.49	5548.63	5693.18	5027.5	4688.72	5967.47
GO_NEGATIVE_REGULATION_OF_ACUTE_INFLAMMATORY_RESPONSE_TO_ANTIGENIC_STIMULUS	-0.484752	-0.441233	-0.481311	-0.461775	-0.463945	-0.500053	-0.500053	-0.444515	-0.447639	-0.415873	-0.295796	-0.3705	-0.421485	-0.426567	-0.40989	-0.441021	-0.451768	-0.442397	-0.408566	-0.500053	214.236	220.166	262.42	68.9409	121.573	0	0	777.624	733.887	1178.67	1074.88	309.122	238.699	426.989	390.665	248.335	676.066	92.6625	40.0302	0
GO_POSITIVE_REGULATION_OF_ACUTE_INFLAMMATORY_RESPONSE_TO_ANTIGENIC_STIMULUS	0.302987	0.291081	0.282735	0.295488	0.304491	0.299492	0.310444	0.289853	0.270596	0.264156	0.307436	0.316418	0.335335	0.317498	0.313282	0.290022	0.279515	0.236405	0.318091	0.275659	1227.59	754.643	941.451	1086.75	1369.92	1583.42	616.762	1516.7	1009.65	1482.6	836.186	760.574	773.917	1272.07	1162.36	1368.44	868.804	1009.65	1082.3	671.618
GO_POSITIVE_REGULATION_OF_HYPERSENSITIVITY	0.350773	0.331047	0.323607	0.3302	0.366077	0.354083	0.366289	0.352706	0.29668	0.310263	0.336767	0.352653	0.367825	0.357737	0.349793	0.344101	0.308224	0.260909	0.369201	0.303829	613.796	377.322	470.726	543.373	684.961	791.708	308.381	758.35	504.825	741.3	418.093	380.287	386.959	636.035	581.179	684.22	434.402	504.825	541.149	335.809
GO_REGULATION_OF_MYELOID_LEUKOCYTE_MEDIATED_IMMUNITY	0.111015	0.148346	0.116644	0.118333	0.127405	0.13371	0.143485	0.136866	0.146191	0.150957	0.133316	0.127239	0.10173	0.107056	0.105645	0.122028	0.144285	0.139235	0.130002	0.11324	3588.63	3277.29	3360.31	3484.85	3470.03	3712.43	2977.8	3503.38	2681.28	3134.96	3364.76	3614.58	3627.92	3575.29	3554.53	3421.1	3338.07	3504.13	3543.41	3222.43
GO_NEGATIVE_REGULATION_OF_MYELOID_LEUKOCYTE_MEDIATED_IMMUNITY	0.100366	0.12692	0.0772145	0.104392	0.152694	0.141661	0.122417	0.148734	0.109226	0.181699	0.149846	0.0984054	0.096869	0.0866709	0.0673474	0.127848	0.13149	0.145568	0.157382	0.0950546	3796.2	2921.46	3558.98	3611.61	2975.58	3137.18	2656.08	3295.82	2207.59	2725.76	3674.62	4046.76	3314.35	4706.51	4701.32	3827.33	3174.99	2999.3	3185.37	3899.24
GO_POSITIVE_REGULATION_OF_MYELOID_LEUKOCYTE_MEDIATED_IMMUNITY	0.126224	0.171334	0.136122	0.134836	0.118816	0.134545	0.144395	0.129358	0.163891	0.132716	0.132532	0.129799	0.0999339	0.113268	0.113744	0.134659	0.16148	0.149872	0.121639	0.135559	3137.18	2757.64	3375.88	2532.28	3402.57	3792.49	3863.66	3679.81	2487.8	3455.94	2971.13	3405.53	2600.48	3595.3	3229.1	3264.69	2542.66	2882.17	2852.52	2828.8
GO_REGULATION_OF_B_CELL_APOPTOTIC_PROCESS	0.128128	0.110989	0.126995	0.130017	0.158649	0.159862	0.140973	0.170076	0.100749	0.161188	0.127943	0.139449	0.121003	0.1307	0.12663	0.134749	0.127466	0.125371	0.130501	0.0952611	1925.16	2541.92	2576.02	2343.99	2159.41	2172.75	1993.36	1965.19	3005.23	2476.68	2203.88	2182.39	2551.55	1919.23	2562.67	2368.45	2246.14	2321.75	2240.95	2193.51
GO_NEGATIVE_REGULATION_OF_B_CELL_APOPTOTIC_PROCESS	0.0975837	0.0773739	0.0852374	0.0756783	0.123379	0.127724	0.102109	0.13901	0.0939911	0.114953	0.102925	0.0904515	0.0765261	0.106178	0.0995549	0.0978805	0.088777	0.0892433	0.109209	0.062145	2831.02	2889.59	3086.77	2812.49	2572.31	3007.45	2988.92	2728.73	3476.7	3663.5	2945.93	2984.47	3355.87	2484.84	2729.47	2696.85	3605.68	3601.24	2765.05	3143.11
GO_REGULATION_OF_HUMORAL_IMMUNE_RESPONSE	-0.0753903	-0.134315	-0.0244478	0.000963255	-0.0134867	-0.0201574	0.0153423	0.0510454	-0.10161	0.0302367	-0.0481521	-0.00901677	-0.00292049	0.0721826	-0.0444858	0.0121866	0.010974	-0.0624248	0.14262	-0.0338581	4137.94	3992.64	4508.59	3343.26	4169.07	3664.99	3338.82	3120.87	4496.73	3605.68	3808.8	3774.7	3679.81	3046.74	4158.69	3371.43	3636.82	4514.52	2530.8	3813.25
GO_NEGATIVE_REGULATION_OF_HUMORAL_IMMUNE_RESPONSE	0.0549165	0.0489837	0.0299442	0.0713075	0.0605164	0.0615758	0.0873504	0.0816294	0.0217411	0.0553706	0.0857158	0.111339	0.0615607	0.0604256	0.078436	0.107616	0.0564451	0.0728815	0.0740015	0.0685227	4913.34	5288.43	5986.74	3946.68	5839.96	4730.98	4280.27	4859.96	5196.51	5401.11	4240.24	5727.28	4978.57	5282.5	4717.63	4910.37	5069.01	5589.4	4317.33	4745.8
GO_POSITIVE_REGULATION_OF_HUMORAL_IMMUNE_RESPONSE	0.0486729	0.0227273	0.029707	0.0502755	0.108696	0.0862471	0.0874788	0.111769	0.00214558	0.0650562	0.0704598	0.0963658	0.0850154	0.0965777	0.0918097	0.0553878	0.0492689	0.00260913	0.0979948	0.0130457	2543.4	3596.05	3892.57	3739.12	2298.77	2100.1	1950.36	2698.33	2993.37	3368.47	3070.46	2908.12	3294.34	2630.87	2970.39	2915.53	3014.87	3770.25	2589.36	3368.47
GO_REGULATION_OF_HUMORAL_IMMUNE_RESPONSE_MEDIATED_BY_CIRCULATING_IMMUNOGLOBULIN	0.0349915	0.00242371	0.0207406	0.059467	0.0827373	0.0781151	0.0774661	0.098061	-0.0100524	0.0519575	0.0545269	0.0681288	0.0715326	0.0853067	0.108074	0.0568579	0.0360113	0.0120391	0.0815056	0.00705923	4565.67	5834.03	4435.2	4787.32	3753.2	3965.21	4324	4630.16	5244.7	4262.48	4890.36	4725.05	5039.36	4295.09	4430.01	4682.05	3978.56	5235.06	4232.82	4977.09
GO_NEGATIVE_REGULATION_OF_HUMORAL_IMMUNE_RESPONSE_MEDIATED_BY_CIRCULATING_IMMUNOGLOBULIN	0.0266363	0.00656641	-0.00977018	0.0602891	0.0392925	0.0588594	0.0642872	0.0852574	-0.0148274	0.0321966	0.0816829	0.0530343	0.0561057	0.0599714	0.110993	0.0805444	-0.00905528	0.0016416	0.0707212	-0.00908176	5702.08	6434.48	6673.18	5086.06	5864.42	5054.92	4997.1	5034.91	6617.59	5785.85	4971.16	5888.15	5214.3	4985.24	3710.95	4865.89	6782.9	6604.98	5343.29	6795.5
GO_POSITIVE_REGULATION_OF_HUMORAL_IMMUNE_RESPONSE_MEDIATED_BY_CIRCULATING_IMMUNOGLOBULIN	0.0433171	-0.00172103	0.0512338	0.0585946	0.126112	0.0973046	0.0905793	0.110782	-0.00526901	0.0716744	0.0273247	0.0831656	0.086899	0.11057	0.105062	0.0331233	0.0810474	0.0224264	0.0922209	0.0231942	2990.4	3602.72	2971.13	3926.67	2704.26	2491.51	2660.53	3708.72	2379.57	3163.13	3089	3077.14	3707.24	2970.39	3475.96	3831.78	2720.57	2942.96	2634.58	2801.37
GO_RESPONSE_TO_ISCHEMIA	-0.0115017	0.00417375	-0.00811031	-0.00192226	0.0239805	0.0428137	0.0321793	0.0173995	0.0266815	0.0396842	-0.00688544	-0.0225857	-0.0161463	-0.0269895	-0.0289047	-0.00115406	0.0163091	0.0280197	0.041826	-0.0290463	3799.16	3603.46	3471.51	3851.79	3983.75	2722.79	2755.41	3675.37	4044.53	3337.33	3880.71	3785.82	3480.4	4636.83	3732.45	3578.26	2950.37	2908.12	3627.18	3218.72
GO_LIPID_HYDROXYLATION
GO_DESMOSOME_ORGANIZATION	0.0309047	-0.051096	0.041777	0.0248685	-0.0559674	0.0274454	-0.0303752	8.82488e-05	0.0543436	-0.0420947	-0.0796181	-0.043542	0.000229447	0.00686576	0.00735995	0.0333757	-0.0658512	-0.0595326	-0.111352	-0.0248332	3114.94	5129.8	2785.81	3042.3	6123.14	4201.69	2775.43	4510.07	2123.08	5140.17	5242.47	5132.76	4228.38	4204.65	3620.51	2255.03	3988.19	4730.98	3934.82	3309.16
GO_REGIONALIZATION	-0.00218343	-0.00792791	0.0103684	-0.00345613	0.0122402	0.0200139	0.0122056	0.0204829	-0.0267163	0.00588718	-0.0148003	-0.0210012	-0.0141655	-0.0159188	-0.0209005	0.0212299	-0.010573	-0.00456936	-0.0041696	-0.041076	3158.68	3164.61	3080.84	3281.74	3661.28	3350.68	3436.67	3188.33	3635.34	3342.52	3495.23	3346.97	3298.04	3290.63	3332.88	3048.23	3616.8	3309.16	3662.76	3278.03
GO_DEVELOPMENTAL_PROCESS_INVOLVED_IN_REPRODUCTION	0.0282806	0.0343547	0.0315199	0.0222019	0.0299368	0.039436	0.0314331	0.031362	0.0323444	0.0340562	0.0198603	0.00931469	0.00514487	0.00531398	-3.8172e-05	0.03452	0.0299866	0.0376968	0.024684	0.000795274	3021.54	3221.69	3049.71	2956.3	3162.39	3202.42	3220.21	3199.45	3264.69	3134.22	3140.15	3362.54	3163.87	3174.25	3154.97	3043.78	3325.47	3183.14	3154.97	3189.07
GO_HEART_MORPHOGENESIS	0.0112276	0.0172932	0.026703	0.00733208	0.0221772	0.0421115	0.037168	0.0346131	0.00822947	0.038182	0.0129617	-0.0063667	-0.0108281	-0.00399755	-0.00812139	0.0329919	0.00471643	0.0236489	0.00616755	-0.0295068	3501.9	3377.36	3180.92	3531.55	3280.99	3301.01	3115.68	3273.58	3140.15	2977.8	3098.63	3318.06	3458.16	3090.48	3020.8	3357.35	3477.44	3412.95	3154.23	3378.85
GO_SKELETAL_MUSCLE_CONTRACTION	-0.0656381	-0.0699431	-0.0641113	-0.0899198	-0.0344856	-0.0420775	-0.0212455	-0.0139504	-0.0622168	-0.0204609	-0.0077369	-0.0442265	-0.0120136	-0.0181847	-0.0206942	-0.0664299	-0.0785318	-0.0489132	-0.019238	-0.106949	2308.41	2621.24	2673.13	2195.73	3091.22	3942.23	3423.32	2670.16	3882.93	3779.15	2492.25	3186.11	3116.43	2102.33	2301	3361.05	3364.02	5129.8	3678.33	3670.92
GO_VOLUNTARY_SKELETAL_MUSCLE_CONTRACTION
GO_MUSCLE_SYSTEM_PROCESS	0.0803244	0.0890279	0.0801283	0.0706297	0.0816983	0.0974736	0.0982075	0.089434	0.0728245	0.0906723	0.0830085	0.0717003	0.0727873	0.0736971	0.0598512	0.0828496	0.0875387	0.098331	0.0859952	0.0692949	3240.96	3119.39	3315.09	3255.79	3332.88	3049.71	3202.42	3040.81	3485.59	3135.7	3083.81	3278.03	3134.22	2945.93	3140.15	3390.71	3433.7	3180.18	3058.6	3263.2
GO_CIRCULATORY_SYSTEM_PROCESS	0.0424711	0.0577904	0.0486826	0.0448001	0.0619189	0.0641471	0.071494	0.0600518	0.0604604	0.0750133	0.0680781	0.0497156	0.0440917	0.0410749	0.0386008	0.0486752	0.0613778	0.0672541	0.0663456	0.034846	3739.12	3372.91	3713.91	3581.96	3497.45	3636.82	3497.45	3530.07	3395.15	3353.64	3223.17	3398.12	3498.94	3531.55	3346.23	3764.32	3716.88	3543.41	3197.97	3810.28
GO_RENAL_SYSTEM_PROCESS	0.0464807	0.039685	0.0772335	0.0762926	0.0548233	0.0643914	0.0898975	0.0945364	0.0271566	0.0688599	0.0531253	0.0322136	0.0351739	0.0741145	0.0502967	0.0747476	0.0731542	0.0626606	0.0839692	0.0190211	3789.53	4007.47	3716.88	3365.5	3753.94	4041.57	3498.94	3095.67	4274.34	3706.5	3725.77	4109.77	4489.31	3630.89	3866.62	3881.45	3970.4	3965.95	3570.1	4255.06
GO_HEART_PROCESS	0.0636433	0.0759972	0.0658464	0.0675958	0.069373	0.0658934	0.074924	0.0733512	0.0568746	0.0784924	0.083028	0.0656495	0.0545902	0.0628526	0.0632923	0.0616306	0.0662315	0.0772256	0.0692949	0.0475187	3304.72	3197.23	3554.53	3559.72	3099.38	3424.06	3356.61	3086.77	3092.7	3031.18	2824.35	3092.7	3293.6	3238.74	3249.86	3508.57	3459.65	3452.98	2904.41	3671.66
GO_RESPIRATORY_SYSTEM_PROCESS	-0.00802828	0.0155958	0.00854203	0.00810983	0.0106296	0.0279991	0.0285944	0.00454623	0.00360029	0.0239951	-0.00987124	-0.0315219	-0.0173165	-0.0155714	-0.0256505	0.018874	-0.00632395	0.0162482	0.000395502	-0.037589	4542.69	4412.22	4407.77	4066.77	3415.91	2741.33	2474.46	2246.14	2707.23	1945.17	3335.85	4726.53	3104.56	4218	3586.41	4046.02	3321.02	3629.4	3211.31	3970.4
GO_VASCULAR_PROCESS_IN_CIRCULATORY_SYSTEM	0.0635038	0.0881803	0.0721853	0.0619328	0.0926474	0.0903219	0.0993541	0.0850882	0.0647825	0.0998371	0.0873639	0.0738474	0.0699475	0.0623127	0.052067	0.0808514	0.0996497	0.105724	0.0847445	0.067536	4151.28	3785.08	4163.14	3900.72	3473.73	3599.75	3087.51	3388.48	3633.11	3284.7	3357.35	3297.3	3470.77	3514.5	3739.86	3932.6	3996.35	3488.56	3563.43	3298.78
GO_REGULATION_OF_SYSTEMIC_ARTERIAL_BLOOD_PRESSURE_MEDIATED_BY_A_CHEMICAL_SIGNAL	0.00820432	0.0354106	0.0223127	0.0326749	-0.0256235	0.0462753	0.0518192	0.0147253	0.109626	0.0392406	0.0124809	-0.0403293	-0.00829365	-0.00661873	-0.00152139	0.0293195	0.0417083	0.0247916	-0.00102449	0.023407	4747.29	4149.8	4424.08	4773.97	5116.45	4305.47	3565.65	4597.54	3890.34	4136.45	4570.86	5389.25	4550.1	4449.28	4827.35	4827.35	4748.77	4630.16	4462.63	4283.23
GO_REGULATION_OF_VASCULAR_ASSOCIATED_SMOOTH_MUSCLE_CONTRACTION	0.236829	0.287184	0.24759	0.266741	0.295297	0.295996	0.316757	0.284874	0.228567	0.279176	0.250556	0.248565	0.199672	0.220369	0.192702	0.285065	0.303305	0.307266	0.256954	0.28748	1624.93	1141.6	1390.68	1464.81	1218.7	868.804	766.504	1485.57	324.689	1098.61	1190.53	1374.37	808.017	1639.76	1822.12	1805.81	898.456	1065.99	570.801	1033.37
GO_REGULATION_OF_THE_FORCE_OF_HEART_CONTRACTION_BY_CHEMICAL_SIGNAL	0.319799	0.337692	0.321281	0.293965	0.344786	0.352938	0.376654	0.352726	0.398253	0.366702	0.334833	0.320328	0.342245	0.322552	0.327951	0.310164	0.340339	0.345738	0.355267	0.317046	0	0	0	0	0	0	0	0	0	0	0	0	0	0	0	0	0	0	0	0
GO_REGULATION_OF_HEART_RATE_BY_CHEMICAL_SIGNAL	0.0124709	0.0223734	0.00736073	0.0232737	0.0233531	0.0686825	0.0496187	0.0296018	0.106016	0.00770494	0.0666702	0.0157011	0.0284897	0.0544111	0.0345266	0.0370419	0.0569	0.0245711	0.111417	0.0424169	1018.55	1675.34	1687.2	2940	527.806	186.066	1573.78	1331.37	641.966	904.386	719.802	530.771	466.278	910.316	1663.48	2265.41	1019.29	1258.73	843.599	567.836
GO_RENAL_SYSTEM_PROCESS_INVOLVED_IN_REGULATION_OF_SYSTEMIC_ARTERIAL_BLOOD_PRESSURE	-0.112431	-0.0310182	-0.0582751	-0.0609901	-0.0921805	-0.0404349	-0.0216677	-0.0406866	-0.0319983	-0.00756251	0.000543018	-0.0687381	-0.0663144	-0.0618378	-0.0107544	-0.0694003	-0.00695327	-0.00222505	-0.0223962	-0.200532	2648.66	1635.31	2779.88	2190.54	2157.92	1513.73	2782.84	2713.16	3477.44	2596.03	2941.48	4435.94	2046.73	3059.35	3654.61	3363.28	2167.56	3000.78	3822.14	0
GO_RENAL_CONTROL_OF_PERIPHERAL_VASCULAR_RESISTANCE_INVOLVED_IN_REGULATION_OF_SYSTEMIC_ARTERIAL_BLOOD_PRESSURE	0.00513554	0.0736446	-0.0273189	0.0542143	0.0147713	0.0266836	0.0335133	0.0606205	0.13453	0.130983	0.0589792	-0.0776684	0.0719504	0.0687738	0.0664443	0.0329839	0.0748094	0.0438374	0.10737	-0.0699386	4871.82	4179.45	5388.51	4261.73	4776.94	4986.73	5120.9	4074.18	3577.51	3431.48	4349.21	5914.09	4120.15	3497.45	3310.65	4409.25	4344.02	4630.9	3563.43	6022.32
GO_REGULATION_OF_SYSTEMIC_ARTERIAL_BLOOD_PRESSURE	0.0136656	0.0445668	0.0290905	0.0351138	0.0174858	0.0583061	0.0757148	0.047743	0.10613	0.0621058	0.0596389	0.0177222	0.0195964	0.0257122	0.0328183	0.0323626	0.0649804	0.0492745	0.0518956	0.0207236	2833.25	3033.4	3467.8	3095.67	3568.62	3358.09	3700.57	3396.64	2996.33	3238	2677.58	3109.01	3276.55	2941.48	3190.56	3116.43	3576.03	3003.75	3068.98	3085.29
GO_REGULATION_OF_SYSTEMIC_ARTERIAL_BLOOD_PRESSURE_BY_RENIN_ANGIOTENSIN	-0.0233319	0.0252108	-0.0217517	-0.0188226	-0.0716818	0.019603	0.0158645	-0.038652	0.0637424	0.0104977	0.0017199	-0.0923207	-0.0459363	-0.0691574	-0.0556872	-0.0109505	0.00170063	0.00883076	-0.0349617	-0.0340078	4766.56	3925.92	4235.79	4179.45	2431.46	5100.14	3027.47	3338.82	4570.86	4344.02	4220.96	3355.12	3888.86	3716.88	4621.26	4047.5	2796.18	3813.25	3949.65	5848.86
GO_POSITIVE_REGULATION_OF_SYSTEMIC_ARTERIAL_BLOOD_PRESSURE	0.116471	0.141392	0.190141	0.19	0.203272	0.186293	0.243867	0.196459	0.129179	0.161866	0.162996	0.181422	0.178951	0.175068	0.211109	0.183081	0.1906	0.183116	0.213015	0.226852	2005.96	1750.95	1951.1	1945.17	1973.34	1576	1368.44	2028.2	1504.84	1693.13	1798.39	2137.91	1847.32	2508.56	2729.47	2060.81	1571.56	1713.89	1909.59	1925.9
GO_NEGATIVE_REGULATION_OF_SYSTEMIC_ARTERIAL_BLOOD_PRESSURE	0.145044	0.148283	0.152097	0.149569	0.16814	0.147057	0.155048	0.165854	0.137204	0.170819	0.170198	0.157258	0.156683	0.159119	0.157182	0.151476	0.15467	0.15016	0.174799	0.133466	2287.65	1577.49	2081.57	1503.36	1463.33	1243.9	1089.71	1365.47	1435.16	999.272	1349.17	1669.41	1914.04	1478.15	1878.45	1549.32	1043.75	1251.31	778.365	1549.32
GO_RENAL_WATER_HOMEOSTASIS	0.0690595	0.0700067	0.0948609	0.0829569	0.0637578	0.0826317	0.0674407	0.0579684	0.0179302	0.0433641	0.0126993	0.0180504	-0.00927791	0.0314601	0.0497261	0.0786378	0.0517054	0.0530273	0.0687626	0.000420599	3040.81	3322.51	3424.81	2956.3	3366.98	3074.91	3485.59	3847.35	3673.88	4409.25	4403.32	3752.46	3848.83	4007.47	2508.56	2750.22	4425.56	4143.87	3205.38	4275.82
GO_REGULATION_OF_GLOMERULAR_FILTRATION	-0.0818451	-0.030304	-0.0136532	-0.0372948	-0.0711259	-0.00878085	-0.0197119	-0.00636585	-0.0761678	-0.0158564	-0.00217138	-0.0473149	-0.0772694	-0.0471666	-0.0337994	-0.0241606	0.0107722	0.0553013	-0.10214	-0.192723	3095.67	2413.67	3607.17	2148.29	3131.25	2348.44	2898.48	2845.11	4292.13	2674.61	3077.88	4078.63	1765.78	3106.05	2421.09	3579	3490.04	2441.84	5252.85	0
GO_RENAL_SODIUM_ION_TRANSPORT	-0.0933065	-0.106439	-0.118275	-0.104056	-0.0944186	-0.0345531	-0.0468386	-0.046918	-0.121796	-0.125397	-0.0555497	-0.131487	-0.0616924	-0.0930682	-0.103606	-0.120843	-0.131937	-0.122035	-0.0470504	-0.174486	1137.9	1103.8	968.879	998.531	1211.28	621.209	1464.07	799.863	1896.25	817.654	1722.04	964.431	1243.16	465.536	273.54	741.3	732.404	994.083	1418.85	1419.59
GO_RENAL_WATER_TRANSPORT	0.127753	0.0466963	0.0481787	0.111817	0.124947	0.127541	0.127382	0.117217	0.0537378	0.00217069	0.0298602	0.0559085	0.057285	0.128653	0.0832274	0.061097	0.0351546	-0.0376959	0.116635	-0.0671326	3040.81	4085.3	4193.53	2664.97	2856.23	3174.25	3234.29	3229.84	4263.96	4883.68	4518.22	4066.03	4353.65	2792.48	3689.45	3676.11	4742.1	5258.04	3129.77	6061.61
GO_REGULATION_OF_SYSTEMIC_ARTERIAL_BLOOD_PRESSURE_BY_ENDOTHELIN	0.291031	0.321315	0.301302	0.291031	0.333969	0.370023	0.399301	0.340216	0.346146	0.346887	0.336616	0.32608	0.308238	0.286266	0.26493	0.300455	0.356417	0.333439	0.334604	0.329045	868.804	711.648	787.261	945.899	307.639	179.395	0.7413	159.38	614.538	408.456	461.83	260.938	811.723	452.193	531.512	664.205	401.043	575.99	381.769	435.884
GO_HEART_FIELD_SPECIFICATION	0.12173	0.183152	0.138462	0.167373	0.163419	0.151382	0.200872	0.154453	0.15943	0.201966	0.194589	0.147217	0.111458	0.104398	0.0918317	0.13931	0.169385	0.193247	0.158618	0.138745	1353.61	1347.68	2048.95	1488.53	2453.7	1654.58	1328.41	2553.04	1009.65	2117.15	1323.96	2114.19	2000.03	3279.51	2409.22	1556.73	2235.76	1048.2	2453.7	1372.89
GO_HEART_INDUCTION
GO_SECONDARY_HEART_FIELD_SPECIFICATION	0.12173	0.183152	0.138462	0.167373	0.163419	0.151382	0.200872	0.154453	0.15943	0.201966	0.194589	0.147217	0.111458	0.104398	0.0918317	0.13931	0.169385	0.193247	0.158618	0.138745	1353.61	1347.68	2048.95	1488.53	2453.7	1654.58	1328.41	2553.04	1009.65	2117.15	1323.96	2114.19	2000.03	3279.51	2409.22	1556.73	2235.76	1048.2	2453.7	1372.89
GO_DETERMINATION_OF_LEFT_RIGHT_ASYMMETRY_IN_LATERAL_MESODERM	0.280125	0.270966	0.289231	0.285419	0.282984	0.298973	0.274725	0.269642	0.373676	0.291878	0.265142	0.235758	0.217334	0.257836	0.217334	0.297967	0.275572	0.302997	0.286584	0.264983	2655.34	2753.93	2599	2682.02	2407.74	2185.35	2395.88	2363.26	1035.6	2043.02	2621.98	3018.57	3221.69	2862.16	3233.55	2414.41	2671.65	2302.48	2223.9	2696.85
GO_EMBRYONIC_HEART_TUBE_MORPHOGENESIS	0.0922927	0.0870004	0.108686	0.0918267	0.0914114	0.0943644	0.0806514	0.0876048	0.0641746	0.0947058	0.0890398	0.0877432	0.0623198	0.0891136	0.0830092	0.107311	0.0868204	0.0973681	0.0710357	0.054259	2940	2707.23	3131.25	2382.54	3273.58	3344.75	3123.84	2913.31	2505.59	2809.53	2505.59	2644.96	2859.94	2585.65	2475.94	3071.95	2937.03	3071.95	3722.81	2400.33
GO_OUTFLOW_TRACT_SEPTUM_MORPHOGENESIS	0.130315	0.123239	0.117943	0.128069	0.162557	0.187745	0.154634	0.15582	0.101652	0.164464	0.124319	0.108897	0.103792	0.107542	0.0690923	0.153003	0.135759	0.148215	0.147664	0.0804046	508.532	988.894	719.061	692.374	1111.95	1243.9	643.448	885.112	641.966	753.161	1531.53	1104.54	920.695	484.81	1349.17	864.356	1795.43	1138.64	1833.98	1220.18
GO_MEMBRANOUS_SEPTUM_MORPHOGENESIS	-0.0181263	-0.0110664	0.00637156	-0.0138551	-0.0169261	0.0101839	-0.0169261	0.0037947	0.0347171	-0.0254333	-0.00545378	-0.00132373	-0.00757175	-0.014914	-0.00270041	0.0033358	-0.0365173	-0.0037947	0.00111193	-0.0273042	2352.89	4344.02	3584.93	2756.15	2172.01	984.446	680.513	222.39	2094.91	816.913	1347.68	1945.17	3482.63	926.625	1605.66	2625.68	3386.26	3676.85	2567.86	3326.95
GO_MUSCULAR_SEPTUM_MORPHOGENESIS	-0.259344	-0.290154	-0.0755426	-0.322128	-0.311646	-0.316834	-0.373796	-0.204288	-0.5	-0.5	-0.5	-0.332398	-0.355373	-0.323081	-0.272155	-0.0684489	-0.285813	-0.284542	-0.456273	-0.5	0	0	0	0	0	0	0	0	0	0	0	0	0	0	0	0	0	0	0	0
GO_OUTFLOW_TRACT_MORPHOGENESIS	0.029583	0.0292231	0.045197	0.0208071	0.0594037	0.0869173	0.0687794	0.0614477	0.031664	0.0539406	0.0110853	-0.0123311	-0.0243553	-0.00512391	-0.0116067	0.0697669	0.0244384	0.0404353	0.03733	-0.0021986	2664.23	3165.35	2508.56	3392.19	2020.78	2131.98	2225.38	1739.09	2616.79	1825.08	2026.71	2381.06	2358.82	1951.1	1673.86	2776.91	2664.23	3300.27	2424.05	1890.32
GO_REGULATION_OF_ANIMAL_ORGAN_FORMATION	0.09119	0.0820798	0.0887535	0.0950918	0.103884	0.120869	0.0876766	0.109181	0.141702	0.116013	0.0758475	0.0172493	0.0126942	0.0550318	0.0323446	0.134057	0.0729343	0.0894597	0.103213	0.089548	2238.73	1871.04	2264.67	1401.8	2587.14	2768.01	1784.31	3139.41	3398.86	2477.42	2587.88	2624.94	3667.95	3037.11	3313.61	1923.67	2389.95	2329.91	2775.43	2994.11
GO_ENDOCARDIUM_DEVELOPMENT	0.241331	0.271504	0.259534	0.274117	0.234499	0.25173	0.264266	0.259198	0.197387	0.271416	0.250141	0.236617	0.181691	0.211405	0.171398	0.271769	0.26167	0.273464	0.219015	0.225124	1324.7	931.073	641.225	601.936	882.147	1297.28	770.211	991.859	741.3	1564.14	1625.67	1137.9	1653.1	1714.63	1471.48	689.409	1821.37	911.058	639.001	1512.99
GO_ENDOTHELIUM_DEVELOPMENT	0.0896953	0.103178	0.0866266	0.0967276	0.0982823	0.129101	0.113071	0.101326	0.0932664	0.105455	0.0924697	0.0693309	0.0563067	0.0737343	0.0619196	0.109786	0.107023	0.104902	0.0992465	0.056914	3356.61	3275.06	3297.3	2960.75	3392.19	3407.01	3230.59	3313.61	3654.61	3297.3	3309.16	3023.02	3252.82	2926.65	3942.23	3217.24	3181.66	3417.39	3186.11	3183.14
GO_MORPHOGENESIS_OF_AN_ENDOTHELIUM	0.183167	0.208952	0.181586	0.18496	0.198422	0.232793	0.229357	0.203025	0.199138	0.216981	0.209393	0.169679	0.184934	0.167983	0.155033	0.196497	0.200163	0.198846	0.208528	0.1808	1756.14	1395.13	1713.14	1543.39	1933.31	1537.46	1819.89	1859.18	1652.36	1757.62	1748.73	1936.28	2221.68	1908.11	2365.49	1460.36	1581.19	1793.2	1813.22	1779.12
GO_ENDOCARDIUM_MORPHOGENESIS	0.385695	0.396125	0.376165	0.400148	0.360811	0.384318	0.378812	0.359223	0.368911	0.366053	0.356046	0.33741	0.278113	0.301991	0.272448	0.400572	0.3696	0.39946	0.344452	0.354087	1469.26	1324.7	1614.55	1209.06	1833.98	1522.63	1627.89	1878.45	1630.12	1769.48	1865.11	2154.22	2959.27	2621.98	3053.41	1219.44	1697.58	1255.76	2025.97	1815.44
GO_CARDIAC_CONDUCTION_SYSTEM_DEVELOPMENT	0.270639	0.329382	0.325442	0.31288	0.286929	0.278223	0.299513	0.308325	0.260195	0.319913	0.327497	0.317392	0.318155	0.310465	0.298538	0.2975	0.327561	0.324362	0.312054	0.315337	1221.66	999.272	1292.83	1051.16	1243.9	1012.62	1165.32	836.186	1140.12	5.9304	292.072	604.901	1079.33	438.85	1420.33	1230.56	478.88	1063.02	1334.34	905.869
GO_HIS_PURKINJE_SYSTEM_DEVELOPMENT	-0.085495	-0.00841715	0.00767602	-0.0629434	-0.0605082	-0.0971413	-0.141927	-0.119269	-0.156114	-0.147644	-0.111223	-0.0661196	-0.00471149	-0.102965	-0.061567	-0.05045	-0.065802	-0.0341451	-0.00100582	-0.0431445	0	0	0	0	0	0	0	0	0	0	0	0	0	0	0	0	0	0	0	0
GO_HEART_VALVE_DEVELOPMENT	0.117461	0.137696	0.118891	0.135241	0.11875	0.136888	0.133331	0.123014	0.0770064	0.120957	0.0981559	0.0768751	0.0617027	0.0944524	0.0564128	0.160417	0.111373	0.11638	0.101096	0.0798408	3184.62	3541.93	3097.15	2947.41	3568.62	2871.8	3214.28	3109.01	3875.52	3405.53	3863.66	4087.53	3783.6	4062.32	4779.9	2542.66	3288.41	3037.85	3884.41	4050.46
GO_ATRIOVENTRICULAR_VALVE_DEVELOPMENT	0.0392486	0.0866742	0.0288992	0.0649159	0.0358459	0.0815172	0.0909364	0.0503397	-0.0153827	0.0500689	0.0475728	0.0138874	0.0171253	0.0414974	-0.0190326	0.102345	0.0264503	0.0281339	0.0194094	0.0190797	3802.87	4037.12	4038.6	3621.99	4182.41	4060.84	3398.12	4071.22	4751.73	4166.11	3405.53	3888.86	3697.6	1245.38	3530.07	3525.62	4200.21	4129.04	4198.72	1894.76
GO_MITRAL_VALVE_DEVELOPMENT	0.35093	0.327985	0.347753	0.345	0.369321	0.381429	0.334939	0.351248	0.283579	0.337869	0.287073	0.305464	0.29498	0.292368	0.257528	0.378781	0.351848	0.340552	0.357284	0.304299	719.061	429.954	309.863	91.9212	90.4386	361.754	195.703	151.225	1027.44	332.102	665.687	1018.55	502.601	31.1346	785.778	569.318	484.81	262.42	796.156	579.697
GO_TRICUSPID_VALVE_DEVELOPMENT	0.270013	0.266518	0.275307	0.279331	0.265089	0.303897	0.264771	0.270277	0.175455	0.263024	0.232264	0.221675	0.211881	0.21008	0.171326	0.321527	0.264454	0.297543	0.254235	0.217916	205.34	494.447	162.345	25.9455	555.975	122.314	237.216	62.2692	412.904	200.892	981.481	637.518	449.969	242.405	817.654	323.207	7.413	307.639	916.988	337.291
GO_AORTIC_VALVE_DEVELOPMENT	0.270454	0.268959	0.284701	0.283877	0.27945	0.282346	0.265238	0.266487	0.239194	0.268276	0.224265	0.214316	0.204496	0.22357	0.189897	0.303822	0.278119	0.282852	0.267817	0.230176	951.829	922.177	859.908	876.217	1341.75	1504.84	1804.32	1860.66	2290.62	1608.62	2314.34	2432.95	3230.59	2148.29	2459.63	717.578	1226.11	956.277	1970.38	1835.46
GO_PULMONARY_VALVE_DEVELOPMENT	0.190427	0.240345	0.197062	0.19395	0.212624	0.275495	0.245484	0.212134	0.20779	0.206188	0.209128	0.186825	0.150429	0.164442	0.135622	0.240663	0.216955	0.203274	0.2093	0.17754	3061.57	3095.67	2980.77	2636.8	2972.61	2699.07	2850.3	3034.88	3440.37	3409.24	3134.96	3994.87	4223.93	4197.24	4848.84	2167.56	3225.4	2733.91	2965.94	3840.68
GO_PULMONARY_VALVE_MORPHOGENESIS	0.00161512	0.101753	0.0119678	-0.00476594	0.0454882	0.157038	0.115521	0.0525842	0.0710919	0.0433965	0.0761756	0.037545	-0.00677822	0.00717539	-0.0151186	0.0720451	0.0597331	0.0136888	0.0430258	0.00513662	4726.53	3005.23	4649.43	4714.67	3993.38	2613.82	3882.93	3846.61	3651.64	3894.79	4150.54	3809.54	4215.77	4391.46	4520.45	3575.29	4282.49	4853.29	3747.27	4427.78
GO_TRICUSPID_VALVE_MORPHOGENESIS	0.270013	0.266518	0.275307	0.279331	0.265089	0.303897	0.264771	0.270277	0.175455	0.263024	0.232264	0.221675	0.211881	0.21008	0.171326	0.321527	0.264454	0.297543	0.254235	0.217916	205.34	494.447	162.345	25.9455	555.975	122.314	237.216	62.2692	412.904	200.892	981.481	637.518	449.969	242.405	817.654	323.207	7.413	307.639	916.988	337.291
GO_HEART_VALVE_FORMATION	-0.0432112	0.0979401	-0.0480301	0.014695	-0.00556026	0.0726011	0.0914796	0.00214467	-0.0106969	-0.010538	0.0143243	-0.0354003	-0.0116766	0.0576414	-0.0650551	0.0972781	0.0203082	-0.0326732	0.0081021	0.0404046	5034.17	2768.01	4743.58	4494.5	4700.58	3577.51	3445.56	4765.82	3835.49	4865.15	3705.76	4819.19	4298.8	2891.81	4292.87	3516.73	3604.2	4860.7	4322.52	2888.1
GO_ATRIOVENTRICULAR_VALVE_FORMATION	-0.0432112	0.0979401	-0.0480301	0.014695	-0.00556026	0.0726011	0.0914796	0.00214467	-0.0106969	-0.010538	0.0143243	-0.0354003	-0.0116766	0.0576414	-0.0650551	0.0972781	0.0203082	-0.0326732	0.0081021	0.0404046	5034.17	2768.01	4743.58	4494.5	4700.58	3577.51	3445.56	4765.82	3835.49	4865.15	3705.76	4819.19	4298.8	2891.81	4292.87	3516.73	3604.2	4860.7	4322.52	2888.1
GO_ENDOCARDIAL_CUSHION_DEVELOPMENT	-0.0471626	-0.00464409	-0.0480841	-0.0367409	-0.0369692	-0.00256465	-0.0235629	-0.0480025	-0.0799199	-0.0300214	-0.0244763	-0.0592886	-0.0770576	-0.0848535	-0.096898	-0.00969183	-0.0623792	-0.0390568	-0.0617758	-0.108902	5122.38	4441.87	4822.9	5054.18	4656.85	4060.84	4189.83	4683.53	3232.07	4360.33	3670.92	3992.64	3344.75	4247.65	3816.21	3839.93	2225.38	4478.93	4514.52	4747.29
GO_EPITHELIAL_TO_MESENCHYMAL_TRANSITION_INVOLVED_IN_ENDOCARDIAL_CUSHION_FORMATION	0.123628	0.131211	0.112565	0.124854	0.121631	0.14005	0.113957	0.103075	0.0823407	0.119587	0.100533	0.0906195	0.0479999	0.0551133	0.0310187	0.137931	0.113882	0.137462	0.0857309	0.0790868	864.356	938.486	809.5	603.418	1202.39	1065.99	839.152	846.565	665.687	627.14	1297.28	1104.54	1820.63	871.769	1349.17	876.217	1586.38	877.699	1037.82	1648.65
GO_ENDOCARDIAL_CUSHION_MORPHOGENESIS	-0.0415041	0.0108445	-0.0500891	-0.0309052	-0.0453678	0.00470685	-0.021453	-0.0555716	-0.0808257	-0.0223395	-0.012444	-0.055774	-0.0916655	-0.0943923	-0.105906	-0.00661464	-0.0616322	-0.0348268	-0.0755938	-0.100809	5122.38	4037.12	4822.9	5054.18	4656.85	3899.24	4189.83	4683.53	3232.07	4360.33	3836.97	4059.36	3344.75	4247.65	4315.85	3839.93	2225.38	4478.93	4514.52	4747.29
GO_CARDIAC_CHAMBER_DEVELOPMENT	0.0254259	0.0394735	0.0426309	0.0264658	0.0363556	0.0715098	0.0403002	0.0440145	0.0208368	0.0533681	0.0242829	0.0154914	0.00254895	0.00463383	-0.00150221	0.0526428	0.0291814	0.0518453	0.0249532	0.00492602	3555.27	3375.88	3290.63	3550.83	3450.01	3510.8	3647.2	3767.29	3942.23	3552.31	3695.38	3793.23	3914.81	3659.8	3364.76	3568.62	4246.17	3715.4	3711.69	3947.42
GO_CARDIAC_CHAMBER_MORPHOGENESIS	0.0649366	0.0800536	0.0815364	0.0668583	0.0689298	0.110833	0.0862192	0.0842867	0.0548487	0.0825367	0.0653155	0.0643969	0.0438967	0.0360738	0.0320779	0.0894574	0.0685646	0.0842458	0.05888	0.0449979	3098.63	3068.98	2851.04	3421.84	2968.17	2720.57	2877.73	3030.43	2990.4	2662.75	3110.49	3120.87	2811.01	3675.37	3037.85	3000.78	3528.59	3051.19	3122.36	3082.33
GO_CARDIAC_CHAMBER_FORMATION	0.191694	0.246232	0.215345	0.224946	0.25075	0.223887	0.27839	0.243902	0.237054	0.286226	0.283402	0.249797	0.252374	0.229253	0.23723	0.197377	0.250221	0.253045	0.255092	0.225193	1584.9	1301.72	1180.15	929.59	1214.25	1390.68	1927.38	1203.87	2250.59	1421.81	2406.26	2194.25	2041.54	1964.44	2124.57	882.147	1159.39	1463.33	1598.24	2258
GO_CARDIAC_VENTRICLE_MORPHOGENESIS	0.0295092	0.0814035	0.0643223	0.0433514	0.0523488	0.0909038	0.0908808	0.0641008	0.0542175	0.0715617	0.0655173	0.0623797	0.0231095	0.0259472	0.0224451	0.073149	0.0719308	0.0751053	0.0436051	0.0502355	3854.76	3037.85	3366.98	2843.63	3911.1	3706.5	3254.31	3366.98	4062.32	3156.46	3355.12	3641.27	3877	4182.41	3982.26	3252.82	3500.42	2959.27	3608.65	3398.12
GO_CARDIAC_ATRIUM_MORPHOGENESIS	0.132513	0.111854	0.130167	0.12773	0.175964	0.198197	0.155502	0.172998	0.158998	0.155124	0.124082	0.118997	0.0893935	0.12434	0.0906649	0.156804	0.138188	0.133602	0.161965	0.0931772	1884.38	1952.58	1829.53	1952.58	968.138	942.934	951.829	1260.21	1829.53	991.859	1971.86	1779.12	1687.2	2544.14	2481.87	1749.47	1160.88	1372.89	1266.14	1967.41
GO_CARDIAC_VENTRICLE_FORMATION	0.191694	0.246232	0.215345	0.224946	0.25075	0.223887	0.27839	0.243902	0.237054	0.286226	0.283402	0.249797	0.252374	0.229253	0.23723	0.197377	0.250221	0.253045	0.255092	0.225193	1584.9	1301.72	1180.15	929.59	1214.25	1390.68	1927.38	1203.87	2250.59	1421.81	2406.26	2194.25	2041.54	1964.44	2124.57	882.147	1159.39	1463.33	1598.24	2258
GO_CARDIAC_LEFT_VENTRICLE_MORPHOGENESIS	0.196751	0.181427	0.185258	0.199788	0.175883	0.242903	0.222987	0.186035	0.172864	0.198129	0.179131	0.178513	0.146557	0.152066	0.114354	0.210452	0.196416	0.216737	0.161617	0.21619	527.806	748.713	627.881	601.936	824.326	951.829	1005.94	829.515	1384.75	1031.89	808.017	762.056	1851.03	1229.82	1564.88	543.373	1383.27	876.958	1150.5	1645.69
GO_CARDIAC_RIGHT_VENTRICLE_MORPHOGENESIS	-0.0877369	-0.0209503	-0.0606622	-0.0636274	-0.0173144	-0.020209	0.0462953	-0.0155494	0.0613682	0.0245508	0.0408592	0.00968972	-0.0288927	-0.03447	-0.0234565	-0.0765823	-0.0255039	-0.0218681	0.00563027	-0.0490134	2348.44	3553.79	2352.89	2991.89	3561.21	1725.75	4499.69	2824.35	1449.98	5171.31	6241.75	4329.19	5936.33	4083.08	4557.51	1076.37	3791.01	4554.55	3841.42	5171.31
GO_VENTRICULAR_TRABECULA_MYOCARDIUM_MORPHOGENESIS	-0.0144628	0.0365676	0.0148866	0.0137079	0.0107412	0.0326075	0.0377463	0.0218399	0.018158	0.0487391	0.0218399	0.00039733	-0.0380907	-0.0218531	-0.0421567	0.0202771	0.0276012	0.0345015	-0.000966836	-0.00291375	3844.38	3472.25	3582.7	3831.04	3828.07	3699.09	3711.69	4531.57	3256.53	4611.63	4891.1	4476.71	4880.72	5247.66	4576.04	3595.3	4611.63	3532.29	4171.3	3931.11
GO_VENTRICULAR_COMPACT_MYOCARDIUM_MORPHOGENESIS	-0.324914	-0.287356	-0.23783	-0.333739	-0.343023	-0.341505	-0.348565	-0.326891	-0.36032	-0.415846	-0.394596	-0.337199	-0.416623	-0.393784	-0.368192	-0.22191	-0.322832	-0.301617	-0.401832	-0.412987	68.1996	1589.35	1982.24	1242.42	91.9212	302.45	81.543	483.328	1703.51	570.801	1258.73	547.079	544.114	366.202	757.609	1842.87	312.829	1461.84	34.0998	0
GO_ATRIAL_CARDIAC_MUSCLE_TISSUE_DEVELOPMENT	-0.462308	-0.464743	-0.479142	-0.473213	-0.282107	-0.252779	-0.372737	-0.345844	-0.366702	-0.286765	-0.440286	-0.451826	-0.399735	-0.389889	-0.470884	-0.474272	-0.377501	-0.427581	-0.336527	-0.5	0	0	0	0	0	0	0	0	0	0	0	0	0	0	0	0	0	0	0	0
GO_VENTRICULAR_CARDIAC_MUSCLE_TISSUE_DEVELOPMENT	0.0194987	0.0613833	0.0653726	0.0340711	0.0324212	0.0458622	0.0501697	0.0449076	0.022828	0.0482546	0.033694	0.0357269	0.00632277	0.00570994	0.0115731	0.0569757	0.0435877	0.0606291	0.0220561	0.0180432	4165.36	4205.39	4123.11	4663.52	5030.46	4945.95	4574.56	4473.75	5013.41	4873.31	5019.34	4210.58	5605.71	5247.66	4557.51	4088.27	4768.04	4054.17	5048.99	5154.26
GO_CARDIAC_ATRIUM_DEVELOPMENT	0.030638	0.0165112	0.0416172	0.0389996	0.0498728	0.0551293	0.055585	0.0431751	0.00160025	0.0525223	0.0375583	0.012251	-0.0170623	0.0129398	-0.00358203	0.0405998	-0.012251	0.024894	0.0268864	-0.0241522	3922.22	3699.09	3609.39	3501.16	3914.81	4139.42	3642.75	3499.68	4335.12	3563.43	3579	3886.64	3421.84	3515.99	2915.53	4058.62	4740.61	3592.34	3885.89	3762.84
GO_CARDIAC_VENTRICLE_DEVELOPMENT	0.0193514	0.0385195	0.0384699	0.0248732	0.0215757	0.0667506	0.0356121	0.0318205	0.0193892	0.0415381	0.0158907	0.00786323	-0.017588	-0.00584217	-0.0178527	0.0543997	0.031187	0.0477668	0.00901677	-0.000213925	3737.63	3389.22	3853.28	3922.96	3611.61	3836.97	3906.65	3909.62	4246.17	4090.49	4207.62	3994.12	4306.95	3673.88	3524.14	3919.99	4320.3	3796.94	4182.41	3933.34
GO_GROWTH_INVOLVED_IN_HEART_MORPHOGENESIS	0.357355	0.329927	0.350718	0.346941	0.345847	0.33388	0.324314	0.350471	0.267976	0.302252	0.275954	0.306206	0.307335	0.330068	0.326821	0.364944	0.314466	0.314219	0.320855	0.284179	797.639	665.687	963.69	1021.51	917.729	951.829	573.766	1071.92	578.214	794.674	947.381	899.938	677.548	775.4	690.892	1068.95	748.713	797.639	744.265	1009.65
GO_CARDIAC_NEURAL_CREST_CELL_MIGRATION_INVOLVED_IN_OUTFLOW_TRACT_MORPHOGENESIS
GO_REGULATION_OF_MEMBRANE_DEPOLARIZATION	0.0543652	0.0601223	0.0625796	0.051802	0.0758792	0.0844942	0.0507649	0.065078	0.0303293	0.0696271	0.0163815	0.0215905	0.00255739	0.022881	0.0117027	0.0685016	0.0747537	0.0862796	0.0552904	0.0191156	3265.43	3632.37	3189.81	2753.19	2622.72	2940.74	3014.13	3681.3	3558.24	3136.44	4457.44	4303.25	4874.79	4043.79	3815.47	3241.7	3432.96	3358.83	3110.49	3668.69
GO_CARDIOBLAST_PROLIFERATION	0.150535	0.157842	0.142416	0.138356	0.164725	0.194977	0.194483	0.171997	0.154206	0.171079	0.168185	0.142239	0.113647	0.120318	0.112729	0.158618	0.160983	0.161407	0.193071	0.151311	4536.76	4302.51	4041.57	4219.48	3450.01	3952.61	3568.62	3997.09	3430.74	3512.28	4155.73	4705.77	5070.49	3974.85	4183.9	4437.42	4538.24	4470.04	3783.6	3888.86
GO_REGULATION_OF_SECONDARY_HEART_FIELD_CARDIOBLAST_PROLIFERATION	0.142471	0.164231	0.157507	0.150042	0.184879	0.18705	0.205898	0.180961	0.17572	0.188691	0.156025	0.135748	0.106787	0.141571	0.132465	0.161637	0.15809	0.157137	0.180114	0.123941	4874.79	4571.6	4676.12	4710.96	4297.32	4284.71	4048.98	4374.41	4335.12	4252.84	4665.74	4977.83	5358.12	4868.12	5013.41	4564.93	4659.07	4648.69	4326.97	5037.87
GO_ENDOCARDIAL_CUSHION_FORMATION	0.123628	0.131211	0.112565	0.124854	0.121631	0.14005	0.113957	0.103075	0.0823407	0.119587	0.100533	0.0906195	0.0479999	0.0551133	0.0310187	0.137931	0.113882	0.137462	0.0857309	0.0790868	864.356	938.486	809.5	603.418	1202.39	1065.99	839.152	846.565	665.687	627.14	1297.28	1104.54	1820.63	871.769	1349.17	876.217	1586.38	877.699	1037.82	1648.65
GO_APOPTOTIC_PROCESS_INVOLVED_IN_HEART_MORPHOGENESIS
GO_CARDIAC_SEPTUM_DEVELOPMENT	-0.0314025	-0.0198649	-0.0180749	-0.0375803	-0.0149886	0.0165406	-0.0228322	-0.0152265	-0.0210093	-0.013634	-0.0441302	-0.0550146	-0.0585035	-0.0488976	-0.0587086	0.000531689	-0.0297568	-0.00947672	-0.0279238	-0.063033	4255.8	4197.24	3859.95	4424.82	3892.57	3841.42	3688.71	3945.2	3983	3898.5	3727.26	3664.25	3955.58	3611.61	3066.76	4057.13	4009.69	3725.03	4404.06	3674.62
GO_VENTRICULAR_SEPTUM_DEVELOPMENT	0.00726951	0.0124799	0.0150396	-0.00108076	-0.00934002	0.0431127	-0.0160559	0.000329915	-0.0090101	-0.00461502	-0.0333101	-0.0342354	-0.055202	-0.0386153	-0.0533401	0.0452667	-0.00250281	0.0195939	-0.0268635	-0.0468669	3632.37	3762.84	3135.7	3694.64	3962.25	3951.87	4129.04	3947.42	4459.66	3888.12	3800.65	4089.01	4209.84	3776.18	3341.78	3590.12	3905.17	3831.78	4076.41	3965.21
GO_ATRIAL_SEPTUM_DEVELOPMENT	-0.0160202	-0.0331073	0.00115781	-0.0048507	-0.0121911	-0.00992085	0.014764	-0.0115554	-0.0646936	-5.29717e-05	-0.0034583	-0.0381775	-0.0801008	-0.049241	-0.0569597	-0.00522906	-0.0834153	-0.0258124	-0.0339095	-0.0799494	2321.75	2412.19	1691.65	1773.19	3049.71	2308.41	1835.46	3943.72	2349.92	1931.83	1982.24	3116.43	2683.51	3461.87	2020.78	977.033	1745.02	1106.02	3835.49	4747.29
GO_SEPTUM_PRIMUM_DEVELOPMENT	0.0265777	-0.0323486	0.00624735	0.00555909	0.0478081	0.085504	0.0356311	0.07518	0.137336	0.0331957	0.00111182	0.0219187	-0.0231893	0.0129183	-0.00360017	0.0329839	-0.00402372	-0.0199598	0.0392313	-0.0227658	3922.22	4120.15	3619.77	3715.4	3688.71	3541.93	3166.83	2945.18	1148.27	3349.19	2920.72	3177.95	3344	2549.33	2417.38	3793.97	4251.36	3875.52	3131.25	3612.35
GO_ATRIAL_SEPTUM_PRIMUM_MORPHOGENESIS	0.0265777	-0.0323486	0.00624735	0.00555909	0.0478081	0.085504	0.0356311	0.07518	0.137336	0.0331957	0.00111182	0.0219187	-0.0231893	0.0129183	-0.00360017	0.0329839	-0.00402372	-0.0199598	0.0392313	-0.0227658	3922.22	4120.15	3619.77	3715.4	3688.71	3541.93	3166.83	2945.18	1148.27	3349.19	2920.72	3177.95	3344	2549.33	2417.38	3793.97	4251.36	3875.52	3131.25	3612.35
GO_MUSCLE_HYPERTROPHY_IN_RESPONSE_TO_STRESS	0.0468843	0.025	0.051791	0.00750318	0.096418	0.0686626	0.0708351	0.137028	0.120316	0.0946905	0.0275858	0.0363713	0.069309	0.0904939	0.0514307	0.0231242	0.0254027	0.0432387	0.114286	-0.0541755	4336.6	4150.54	4248.39	4873.31	3211.31	3673.88	3892.57	2636.06	3200.19	3265.43	4123.11	3374.4	3361.8	2898.48	3868.1	4668.71	4334.38	4207.62	2758.38	5758.42
GO_PHYSIOLOGICAL_CARDIAC_MUSCLE_HYPERTROPHY	0.0947044	0.104678	0.0783298	0.0891184	0.0848861	0.137663	0.147172	0.103356	0.110802	0.10935	0.0840625	0.0803195	0.118557	0.0830839	0.0805968	0.0840217	0.0968327	0.103071	0.0954464	0.10131	3128.29	2808.04	2564.9	2385.5	2068.23	2172.01	1973.34	2183.87	2481.87	2369.19	2155.7	2699.81	2075.64	3157.94	3501.9	3160.9	2812.49	2220.93	2342.51	2293.58
GO_WNT_SIGNALING_PATHWAY_INVOLVED_IN_HEART_DEVELOPMENT	0.0375371	0.0696209	0.0421961	0.0636912	0.0538967	0.0783037	0.0896336	0.0468022	0.0592969	0.0623147	0.0228187	-0.0181067	-0.104564	-0.0456904	-0.0856099	0.0745447	0.0368488	0.0674502	0.0354193	-0.00571792	3405.53	3246.89	3061.57	3501.9	2463.34	2762.08	2421.09	2495.96	2705	2483.36	2800.63	2823.61	2398.85	2246.14	1960	3345.49	2961.49	3392.93	2301	3222.43
GO_REGULATION_OF_WNT_SIGNALING_PATHWAY_INVOLVED_IN_HEART_DEVELOPMENT	0.280731	0.301482	0.260826	0.313764	0.229804	0.275543	0.26252	0.22504	0.252462	0.239651	0.222816	0.183536	0.0667549	0.114717	0.0543674	0.313446	0.248332	0.309741	0.199735	0.224404	0	0	0	0	0	0	0	0	0	0	0	0	0	0	0	0	0	0	0	0
GO_NEGATIVE_REGULATION_OF_WNT_SIGNALING_PATHWAY_INVOLVED_IN_HEART_DEVELOPMENT
GO_PANCREATIC_A_CELL_DIFFERENTIATION
GO_POSITIVE_REGULATION_OF_BLOOD_PRESSURE_BY_EPINEPHRINE_NOREPINEPHRINE	0.145913	0.188268	0.191921	0.243276	0.0870923	0.184615	0.0870394	0.108482	0.217281	0.0553791	0.190915	0.128124	0.101334	0.158302	0.173443	0.220193	0.198327	0.158302	0.188691	0.169684	2104.55	1575.26	2105.29	489.258	2209.07	3025.99	3327.7	2324.72	1984.46	2866.61	2068.97	2356.59	2275.05	2205.37	1533.75	637.518	2134.2	1736.87	1083.04	3049.71
GO_TYPE_B_PANCREATIC_CELL_DEVELOPMENT	-0.028847	-0.0190335	-0.0340292	-0.0292285	-0.060089	-0.0245655	-0.0195846	-0.0440017	-0.0520666	-0.0176558	-0.0384273	-0.105574	-0.0660343	-0.0698495	-0.102236	-0.0346015	-0.0130776	-0.0118694	-0.0854705	-0.0562209	3081.58	3708.72	3725.77	3241.7	1788.02	2239.47	2091.21	1968.89	2640.51	1310.62	2627.17	2748	3145.34	2470.01	2417.38	3400.34	2774.69	2676.09	2182.39	1939.98
GO_REGULATION_OF_EXTRACELLULAR_MATRIX_CONSTITUENT_SECRETION	0.298835	0.271444	0.281316	0.291018	0.286654	0.301102	0.284514	0.278922	0.295573	0.29248	0.261169	0.264474	0.233355	0.28426	0.265237	0.297754	0.277312	0.269241	0.26888	0.263754	200.151	189.773	220.907	217.942	195.703	148.26	105.265	142.33	210.529	139.364	154.19	166.051	194.221	243.146	219.425	249.077	213.494	163.086	212.012	201.634
GO_AMINO_ACID_TRANSMEMBRANE_TRANSPORT	0.0317895	0.0358838	0.0423722	-0.000398512	0.0504664	0.0691286	0.0266265	0.0351517	0.0354115	0.0722163	0.0150254	0.0275121	0.000732082	0.00894143	-0.00227595	0.0324655	0.0438334	0.0273261	0.0331739	0.0531645	3603.46	3928.15	3636.82	3702.05	3060.83	3269.87	3659.06	3169.8	4035.64	2956.3	3967.44	3399.6	3576.03	3893.31	4240.98	3395.9	3479.66	3939.27	3266.17	3473.73
GO_KERATINOCYTE_DEVELOPMENT	0.0668427	0.0284307	0.0493621	0.0765895	0.0562787	0.0731842	0.0268869	0.046093	-0.00913384	-0.00351884	0.0154299	0.020273	0.0131446	0.0650568	0.0387677	0.0636644	0.0123727	0.00577392	0.0815235	-0.0693702	2908.86	3209.83	2773.94	2935.55	2186.84	3667.95	3807.32	2799.15	1810.25	3782.11	3801.39	3248.38	3039.33	1700.54	2378.09	3703.53	3355.12	4430.01	3137.18	4653.88
GO_MESENCHYMAL_TO_EPITHELIAL_TRANSITION_INVOLVED_IN_METANEPHROS_MORPHOGENESIS	0.0932867	0.110546	0.113776	0.107264	0.156554	0.119441	0.13903	0.119388	0.0688797	0.1169	0.0317662	0.0748094	0.029172	0.0472787	0.0372194	0.144695	0.11277	0.127488	0.147713	0.0622618	4186.12	3819.92	4063.81	4111.99	3900.72	3338.07	3112.72	3512.28	2839.18	3247.64	2925.91	4124.59	4271.37	3547.86	3679.81	4327.71	4024.52	4233.56	3873.29	4174.26
GO_METANEPHROS_MORPHOGENESIS	0.043605	0.0030789	0.0819764	0.052094	0.0199981	0.0720745	0.0436992	0.0523413	-0.0047979	0.0372352	-0.0234832	-0.0039384	-0.0583813	0.0176433	0.0360578	0.00125393	0.0296292	0.0588994	-0.0134165	0.0428985	2373.64	3304.72	2668.68	2947.41	3546.38	2286.17	1976.31	3371.43	3258.75	3487.08	3285.44	3525.62	3805.83	4108.28	2902.93	4146.83	3737.63	2684.99	3960.02	2713.16
GO_REGULATION_OF_MESENCHYMAL_TO_EPITHELIAL_TRANSITION_INVOLVED_IN_METANEPHROS_MORPHOGENESIS	0.0932867	0.110546	0.113776	0.107264	0.156554	0.119441	0.13903	0.119388	0.0688797	0.1169	0.0317662	0.0748094	0.029172	0.0472787	0.0372194	0.144695	0.11277	0.127488	0.147713	0.0622618	4186.12	3819.92	4063.81	4111.99	3900.72	3338.07	3112.72	3512.28	2839.18	3247.64	2925.91	4124.59	4271.37	3547.86	3679.81	4327.71	4024.52	4233.56	3873.29	4174.26
GO_CILIUM_MOVEMENT	-0.115019	-0.0953259	-0.100273	-0.106654	-0.113403	-0.123742	-0.100284	-0.0996898	-0.119383	-0.115406	-0.0866499	-0.0813919	-0.125631	-0.104195	-0.0845129	-0.10654	-0.128283	-0.118039	-0.121032	-0.113618	2434.43	2603.45	2459.63	2117.15	3495.97	2382.54	3162.39	3189.07	2920.72	3060.09	2170.53	2311.37	2569.35	2431.46	2667.2	2533.76	2086.02	2296.55	3012.64	2278.76
GO_PERICARDIUM_MORPHOGENESIS	0.44028	0.430697	0.443456	0.448433	0.432867	0.436521	0.412431	0.429055	0.417673	0.405972	0.419896	0.42069	0.394854	0.431861	0.416825	0.45828	0.419367	0.428473	0.42122	0.409043	704.976	840.634	672.359	532.995	825.067	791.708	1157.17	900.679	947.381	1210.54	971.103	988.153	1324.7	803.569	1031.89	411.421	1000.75	849.53	951.088	1045.97
GO_REGULATION_OF_CILIUM_MOVEMENT	-0.11936	-0.0794349	-0.0903319	-0.0841721	-0.188133	-0.169729	-0.168321	-0.169351	-0.147299	-0.195867	-0.187164	-0.156017	-0.203964	-0.15025	-0.0996852	-0.13224	-0.139838	-0.151098	-0.212636	-0.154307	760.574	1596.76	1409.95	1180.15	2732.43	1168.29	2106.77	1301.72	1135.67	1919.97	1581.93	799.121	2083.05	1484.08	701.27	1491.5	784.295	1626.41	1730.19	400.302
GO_POSITIVE_REGULATION_OF_CILIUM_MOVEMENT	-0.370513	-0.208841	-0.230228	-0.215511	-0.468872	-0.219217	-0.333563	-0.28253	-0.14828	-0.407994	-0.454262	-0.5	-0.5	-0.484119	-0.431286	-0.341186	-0.305188	-0.213605	-0.5	-0.5	0	0	0	0	0	0	0	0	0	0	0	0	0	0	0	0	0	0	0	0
GO_REGULATION_OF_CILIUM_BEAT_FREQUENCY	-0.0243063	0.0263715	-0.0181106	0.00783732	-0.0512603	-0.0863694	-0.0418344	-0.0742427	-0.075143	-0.0896261	-0.0691061	-0.0606863	-0.138424	-0.0711978	-0.0143773	-0.0290193	-0.0438731	-0.0484802	-0.0724688	-0.0487714	380.287	504.084	412.163	298.744	945.158	1149.76	750.937	953.312	676.807	926.625	927.366	595.264	1041.53	789.485	591.557	745.748	72.6474	160.862	865.097	94.8864
GO_NORADRENERGIC_NEURON_DIFFERENTIATION
GO_BRAINSTEM_DEVELOPMENT	0.103834	0.0696989	0.108775	0.113294	0.146158	0.128614	0.100127	0.128261	0.106834	0.0759469	0.000194147	0.0546966	0.0419182	0.066063	0.0511313	0.132744	0.0604151	0.0756292	0.130696	0.0163613	1368.44	1149.02	822.843	1323.96	253.525	576.731	1282.45	558.94	824.326	922.177	1900.69	1648.65	996.307	957.76	450.71	710.165	143.812	1060.06	579.697	707.2
GO_DYNAMIN_FAMILY_PROTEIN_POLYMERIZATION_INVOLVED_IN_MEMBRANE_FISSION	0.318028	0.324214	0.345165	0.353617	0.392172	0.35152	0.29481	0.37281	0.277015	0.329298	0.306207	0.359718	0.289874	0.349613	0.342411	0.400371	0.351668	0.36082	0.380182	0.352664	588.592	763.539	570.801	570.801	378.063	920.695	840.634	833.221	292.072	741.3	533.736	898.456	717.578	395.854	293.555	625.657	799.121	769.469	314.311	702.752
GO_SPHINGOSINE_1_PHOSPHATE_RECEPTOR_SIGNALING_PATHWAY	-0.0335853	-0.0418506	-0.0278043	-0.0772079	0.000194271	-0.0136048	-0.0273686	-0.0133223	-0.0290994	-0.015053	-0.0570509	-0.0481026	0.000347333	-0.0258262	-0.0441701	-0.0415327	-0.0313129	-0.0381183	-5.88699e-06	-0.0818586	1730.19	2643.48	1421.81	2929.62	2674.61	2080.09	3165.35	2086.02	2985.96	3169.8	3017.09	1113.43	1798.39	1313.58	1235.01	3212.79	2364.75	2702.78	2733.91	2250.59
GO_EPITHELIAL_CELL_MORPHOGENESIS	0.0331787	0.0427293	0.0423383	0.0403765	0.088017	0.0926564	0.088799	0.0795864	0.0756694	0.0967524	0.0759014	0.0494698	0.0459305	0.0428022	0.0261135	0.0324761	0.0758616	0.0728062	0.0885008	-0.0116649	3156.46	2901.45	2743.55	2601.22	2773.2	2713.9	2301.74	2074.16	2832.51	2861.42	3057.86	2235.02	2713.9	2563.42	3296.56	2629.39	3450.01	2865.87	3261.72	3389.22
GO_AXIS_ELONGATION	-0.151059	-0.160205	-0.15678	-0.15708	-0.0876589	-0.00928672	-0.0634181	-0.0667903	-0.104679	-0.0663312	-0.130897	-0.0897422	-0.118609	-0.0591808	-0.0825035	-0.0770657	-0.132468	-0.0883121	-0.0690325	-0.128019	2209.07	2204.63	2079.35	1790.24	3712.43	759.091	3320.28	2215.75	1296.53	2243.92	2984.47	4402.58	1176.44	3829.56	4233.56	3149.78	1223.14	2195.73	3265.43	4934.83
GO_PLANAR_CELL_POLARITY_PATHWAY_INVOLVED_IN_AXIS_ELONGATION	-0.389465	-0.5	-0.400688	-0.384172	-0.39603	-0.141821	-0.249391	-0.392218	-0.421969	-0.358338	-0.441451	-0.352091	-0.366384	-0.374854	-0.5	-0.338433	-0.2928	-0.33081	-0.415828	-0.102012	0	0	0	0	0	0	0	0	0	0	0	0	0	0	0	0	0	0	0	0
GO_RETINAL_PIGMENT_EPITHELIUM_DEVELOPMENT	-0.0379606	-0.00974163	-0.0608323	0.00217069	0.0796802	-0.0083651	0.0326662	-0.0528378	0.0261542	0.0832804	-0.0287484	-0.0110123	-0.0201186	-0.0158302	0.0257836	-0.00428844	0.0132359	0.0105887	0.0630559	-0.0167302	4444.83	3916.29	4932.61	3857.73	2590.1	3867.36	2690.92	4501.91	3312.87	2489.29	3313.61	3367.73	3220.95	3759.87	3085.29	4369.22	3022.28	3593.08	2263.93	3140.89
GO_NEURAL_RETINA_DEVELOPMENT	0.118287	0.0918599	0.091236	0.0992526	0.103651	0.0642542	0.102422	0.0880731	0.051646	0.0963954	0.094399	0.0816286	0.085141	0.111424	0.0861578	0.110095	0.073949	0.0860081	0.0696194	0.104399	4676.12	4220.96	4750.25	4690.95	4732.46	4478.93	4516	5461.9	5312.16	4287.68	5054.18	4173.52	3699.09	4637.57	4305.47	4741.35	4031.19	3970.4	4861.45	3826.59
GO_CHONDROCYTE_DIFFERENTIATION_INVOLVED_IN_ENDOCHONDRAL_BONE_MORPHOGENESIS	-0.0764644	-0.0589874	-0.062165	-0.0521449	-0.0866963	-0.0658511	-0.128133	-0.0395615	-0.0822476	-0.0748544	-0.0851922	-0.0604915	-0.0943438	-0.120803	-0.0686686	-0.0804894	-0.0672704	-0.0346468	0.0160047	-0.210793	2607.89	4895.55	3549.34	4653.88	2324.72	1248.35	2327.68	2871.8	4785.83	4647.95	4063.81	3541.93	3755.43	1980.75	3722.81	4424.08	4434.46	4274.34	2115.67	0
GO_CHONDROCYTE_HYPERTROPHY	-0.195965	-0.199389	-0.183822	-0.207967	-0.205284	-0.188341	-0.198507	-0.156042	-0.220322	-0.216792	-0.232606	-0.20712	-0.200272	-0.220993	-0.182693	-0.18294	-0.216863	-0.162607	-0.192753	-0.252727	4.4478	1402.54	1137.15	465.536	37.065	1960	1721.3	326.172	1879.94	1014.1	0	376.58	69.6822	416.611	607.866	1174.22	1199.42	1226.11	263.903	0
GO_GROWTH_PLATE_CARTILAGE_DEVELOPMENT	0.0828402	0.0814629	0.0749096	0.0814781	0.0802067	0.119587	0.10751	0.0947361	0.0687497	0.0998214	0.0355137	0.0284004	0.0545684	0.0356651	0.0226946	0.095508	0.0830067	0.103272	0.0736685	0.033516	1162.36	1203.87	840.634	996.307	1362.51	1243.9	1240.94	1590.83	2238.73	1389.2	1964.44	2384.02	1936.28	1676.82	1960	864.356	1663.48	1682.75	2115.67	2301
GO_GROWTH_PLATE_CARTILAGE_CHONDROCYTE_DIFFERENTIATION	0.0437538	0.0228917	0.0385294	0.0472837	0.0429419	0.0807829	0.0644746	0.0805358	0.0248332	0.0300928	-0.0389883	0.0102192	0.022221	0.00651276	0.00947792	0.0458717	0.0177027	0.0436832	0.0515196	-0.0178439	23.7216	489.258	508.532	214.977	1362.51	169.016	99.3342	913.282	2305.44	498.154	3103.08	1021.51	20.7564	69.6822	286.142	87.4734	354.341	848.047	2115.67	524.84
GO_GROWTH_PLATE_CARTILAGE_CHONDROCYTE_DEVELOPMENT	-0.0758683	-0.0991105	-0.0922279	-0.0773507	-0.0969399	-0.0324545	-0.0477022	-0.0447374	-0.147554	-0.111341	-0.0988458	-0.081798	-0.0879394	-0.10144	-0.0904278	-0.0835451	-0.118064	-0.063956	-0.0926514	-0.129024	5048.25	5613.86	4983.76	5020.08	4513.03	4587.16	4612.37	4348.47	4935.58	5442.62	5617.57	4886.65	4647.95	4604.21	4482.64	5348.48	5348.48	5369.24	3940.01	5195.03
GO_CHONDROCYTE_DEVELOPMENT_INVOLVED_IN_ENDOCHONDRAL_BONE_MORPHOGENESIS	-0.138356	-0.0936673	-0.12639	-0.0860779	-0.149052	-0.121836	-0.198507	-0.0799005	-0.144004	-0.130273	-0.0618624	-0.04979	-0.109199	-0.163913	-0.0779237	-0.185834	-0.0963147	-0.0580854	0.0247979	-0.252727	2424.05	5384.8	3549.34	4653.88	2324.72	833.221	1721.3	2871.8	4785.83	4647.95	4063.81	3541.93	3755.43	1980.75	3957.06	1052.65	4434.46	5122.38	993.342	0
GO_DETECTION_OF_CALCIUM_ION	0.175757	0.190187	0.180338	0.17258	0.159341	0.18521	0.177505	0.140304	0.196648	0.170038	0.16416	0.160771	0.194847	0.172818	0.152404	0.177717	0.185236	0.187328	0.175254	0.205174	701.27	838.41	624.916	587.851	987.412	469.984	780.589	1022.99	681.996	1022.25	1174.22	885.112	788.743	1093.42	1171.25	910.316	853.978	1054.87	1058.58	1167.55
GO_CARBOHYDRATE_METABOLIC_PROCESS	0.0166579	0.0295285	0.020929	0.0126285	0.036114	0.0439455	0.0422516	0.0324946	0.0555378	0.0455638	0.0164277	0.0119932	0.0192259	0.00911743	0.00828275	0.0168992	0.0346818	0.0346493	0.0369017	-0.000294029	3258.75	3452.98	3387.74	3432.22	3328.44	3338.82	3285.44	3372.91	3172.76	3267.65	3334.37	3405.53	3283.96	3435.18	3353.64	3544.9	3267.65	3276.55	3224.66	3491.52
GO_POLYSACCHARIDE_METABOLIC_PROCESS	0.0356086	0.0620969	0.0413	0.0376269	0.036828	0.0738507	0.0668957	0.0308593	0.0704549	0.0584459	0.0336784	0.0120568	0.0135646	0.000960507	0.0053737	0.0412192	0.0573954	0.0693971	0.0281339	0.0242074	3269.13	3372.91	3356.61	2986.7	3102.34	3476.7	3238	3160.16	2765.05	3029.69	3095.67	3245.41	3509.31	3492.26	3203.16	3176.47	3389.96	3146.82	3231.33	3136.44
GO_GLYCOGEN_BIOSYNTHETIC_PROCESS	0.0512137	0.0760327	0.0609355	0.0569075	0.0406568	0.0736011	0.0733197	0.0401815	0.102407	0.0672568	0.0519889	0.032393	0.0298553	0.0165252	0.020701	0.0484453	0.0663663	0.076185	0.0374085	0.0310688	3246.89	2899.97	3642.75	2962.23	3426.29	2601.96	2538.21	3337.33	3113.46	3103.08	3189.07	3386.26	4134.97	3696.12	3777.66	2956.3	2756.15	2959.27	3865.14	3267.65
GO_REGULATION_OF_GLYCOGEN_CATABOLIC_PROCESS	0.284112	0.325103	0.290149	0.299979	0.260958	0.292882	0.310401	0.261296	0.262949	0.278646	0.270956	0.294259	0.230876	0.227296	0.240091	0.305826	0.306059	0.323218	0.258098	0.28157	1085.26	963.69	748.713	398.819	1924.41	979.999	272.798	1283.93	1988.17	1808.77	278.729	240.181	1925.9	1881.42	1068.95	357.307	1470.74	968.138	1586.38	1857.7
GO_DISACCHARIDE_METABOLIC_PROCESS	-0.0106322	0.0134321	0.00159672	-0.0315182	0.0364975	0.0835515	0.0748036	0.0695973	0.0470313	0.0575954	-0.00465394	-0.0158537	-0.00745388	-0.0156872	-0.00799873	-0.0112073	0.0367851	0.0194709	-0.00368532	0.0457903	1432.19	2133.46	1654.58	1365.47	947.381	1512.25	1390.68	652.344	988.894	1577.49	1011.13	842.117	928.108	767.987	883.63	1567.11	1137.15	1857.7	174.947	1955.55
GO_MONOSACCHARIDE_METABOLIC_PROCESS	0.0440593	0.0574468	0.0435723	0.0400978	0.0630596	0.0700194	0.069027	0.0613512	0.0725535	0.0733855	0.0454988	0.0386665	0.0503868	0.0421524	0.0372181	0.0380171	0.0638796	0.0611921	0.065777	0.0285785	3158.68	3273.58	3159.42	3218.72	3212.79	3096.41	3052.67	3158.68	3316.58	3062.31	3281.74	3179.44	3233.55	3249.86	3099.38	3259.5	3183.14	3096.41	3114.2	3296.56
GO_FRUCTOSE_METABOLIC_PROCESS	0.0856338	0.110782	0.088428	0.0801127	0.135814	0.138406	0.145912	0.133059	0.178711	0.149179	0.0847184	0.0816447	0.118163	0.0624898	0.0815677	0.0485764	0.119155	0.114241	0.154661	0.105964	2183.87	3303.23	2346.96	2899.97	1377.34	2714.64	2547.11	2013.37	2504.11	2980.03	3092.7	2827.32	1868.08	2505.59	3248.38	3275.06	2606.41	2381.06	2284.69	2596.03
GO_FRUCTOSE_6_PHOSPHATE_METABOLIC_PROCESS	0.080952	0.103499	0.100874	0.0786914	0.149441	0.15899	0.146639	0.142459	0.124339	0.15242	0.0944215	0.0792919	0.0957873	0.0819411	0.0795627	0.0823296	0.119983	0.12076	0.171541	0.0963995	3527.11	4247.65	3316.58	3544.9	2579.72	3384.78	3280.99	2673.13	4406.29	2985.96	3829.56	3587.89	2862.9	3114.94	3282.48	3857.73	3632.37	3481.14	2732.43	3872.55
GO_FRUCTOSE_2_6_BISPHOSPHATE_METABOLIC_PROCESS	0.168114	0.24955	0.168926	0.168996	0.209697	0.255621	0.264199	0.226076	0.281496	0.248985	0.232712	0.240866	0.153888	0.155159	0.176904	0.14877	0.224205	0.251703	0.198119	0.241184	53.3736	74.13	456.641	898.456	324.689	299.485	898.456	382.511	730.922	66.717	898.456	31.1346	1439.6	271.316	422.541	846.565	358.789	358.789	544.114	1151.98
GO_FUCOSE_METABOLIC_PROCESS	-0.0860352	-0.0438917	-0.0978491	-0.072367	-0.0501563	-0.0938361	-0.0521959	-0.0913462	0.00907237	-0.0276939	-0.00880748	-0.0394019	-0.0781416	-0.0862338	-0.0808831	-0.0891476	-0.0360511	-0.0389383	-0.0348061	-0.0984451	3946.68	3699.83	3736.15	3863.66	2980.03	2650.89	2920.72	2974.84	3125.32	3572.32	3617.54	3432.22	3648.68	3874.78	4192.05	3408.5	3247.64	3435.18	2719.83	3530.81
GO_GLUCOSE_METABOLIC_PROCESS	0.0419848	0.0535274	0.0446255	0.0408809	0.0586972	0.0678015	0.0607796	0.0589433	0.0607631	0.0667479	0.0380735	0.0337633	0.043723	0.0404441	0.0351587	0.0398256	0.0587682	0.0597888	0.0611306	0.018154	3085.29	3203.9	3171.28	3278.03	3283.22	2994.11	2912.57	3201.67	3425.55	3086.03	3228.36	3179.44	3212.79	3087.51	3065.28	3145.34	3226.88	3118.65	3148.3	3298.78
GO_GLUCOSE_CATABOLIC_PROCESS	0.0958179	0.0986795	0.0952022	0.0755355	0.126091	0.148623	0.151944	0.13403	0.159616	0.150496	0.0901412	0.0789916	0.116945	0.0947479	0.0864643	0.0647214	0.12252	0.102598	0.160465	0.103049	1592.31	2458.15	1862.15	2450.74	1893.28	1960	1863.63	1891.8	2317.3	1709.44	2931.1	2704.26	1964.44	2462.6	2478.91	2142.36	1921.45	1991.13	2293.58	2561.93
GO_UDP_GLUCOSE_METABOLIC_PROCESS	-0.0514986	-0.0371479	-0.0527695	-0.0832451	-0.0494069	-0.0306874	-0.00717539	-0.0398485	0.00693709	-0.0402987	-0.0854162	-0.0542523	-0.0372538	-0.0467856	-0.0398485	-0.0667232	-0.0503866	-0.056953	-0.0455942	-0.0302902	815.43	1014.84	914.764	1647.91	561.905	358.048	810.982	1828.79	530.029	677.548	318.759	707.2	873.251	1195.72	1458.14	1158.65	1049.68	1487.79	1131.97	702.011
GO_GALACTOSE_METABOLIC_PROCESS	-0.0521562	-0.0174031	-0.0706188	-0.073506	-0.00576128	-0.00913859	0.0060659	-0.0115226	0.0150058	0.00500636	-0.0696652	-0.0679699	-0.0328195	-0.0611226	-0.0685262	-0.0424613	-0.0152045	-0.0264887	0.0153104	-0.0302501	1926.64	2427.02	2568.6	2035.61	1888.09	2115.67	3110.49	2139.39	3005.23	3111.98	3140.15	3023.76	2951.12	2690.18	3445.56	2585.65	2705.74	2644.22	993.342	1704.25
GO_MANNOSE_METABOLIC_PROCESS	0.0776187	0.0835515	0.0804186	0.0346057	0.136735	0.136765	0.150977	0.14568	0.162888	0.148253	0.106783	0.0866996	0.127821	0.130348	0.11255	0.0617726	0.107101	0.0684319	0.138052	0.11255	1466.29	1960	2004.48	1756.88	1000.75	2296.55	1418.85	1097.12	1881.42	1782.09	1409.95	603.418	1402.54	1309.14	2126.05	1567.11	2137.91	2625.68	1842.87	2591.58
GO_INOSITOL_METABOLIC_PROCESS	0.0615758	0.0693097	0.068447	0.0847926	0.0289301	0.0526312	0.0367851	0.029248	0.0514204	0.0258275	0.0323657	0.00255021	0.0110105	0.00607661	0.0118581	0.0711107	0.0205455	0.0491805	0.00653066	0.00581932	2295.06	1771.71	2389.95	2599	2298.03	1497.43	2716.12	2631.61	2487.8	2644.96	2836.21	3439.63	3260.24	3461.87	2464.08	1979.27	1995.58	2210.56	2409.22	2155.7
GO_AMINOGLYCAN_METABOLIC_PROCESS	-0.0346349	-0.0232762	-0.0282656	-0.0526458	-0.00805784	0.0123108	0.00219496	-3.95885e-05	-0.000216794	0.000635302	-0.0287645	-0.0321679	-0.0253926	-0.0444454	-0.0376349	-0.0294356	-0.0162646	-0.00499381	-0.00370059	-0.0499186	2923.69	3203.9	3195	3369.95	3762.84	3171.28	3395.15	3039.33	3335.85	3482.63	3289.89	3306.2	2920.72	3057.12	2916.27	3178.69	3238	3114.94	3243.93	3353.64
GO_AMINOGLYCAN_BIOSYNTHETIC_PROCESS	-0.067182	-0.0640328	-0.066834	-0.081966	-0.0432147	-0.0189259	-0.0386791	-0.0314012	-0.0439088	-0.0447855	-0.0761524	-0.0706318	-0.0604557	-0.0771546	-0.0676974	-0.0648182	-0.0572436	-0.0417313	-0.0382702	-0.0986859	2680.54	2915.53	2919.98	3300.27	3387	3005.23	3283.96	2722.79	3263.94	3472.25	3747.27	3345.49	3140.89	2863.64	2775.43	2953.34	3325.47	3496.71	3048.97	3693.9
GO_AMINOGLYCAN_CATABOLIC_PROCESS	0.00821099	0.0328628	0.0159783	-0.0117229	0.0675501	0.0682285	0.0581382	0.0490415	0.085226	0.0818032	0.0365152	0.0133778	0.0267195	0.0150669	0.0122574	0.0224333	0.0507992	0.0403868	0.0621092	0.00823497	2727.98	2971.13	3023.02	3338.82	2997.82	2772.46	3242.45	2588.62	2682.02	2990.4	3073.43	3811.76	2727.98	2977.06	3171.28	3196.49	3073.43	2874.76	2794.7	3552.31
GO_PROTEOGLYCAN_METABOLIC_PROCESS	-0.0387791	-0.0276396	-0.035502	-0.0486596	-0.0170962	-0.00154453	-0.00423047	0.000894074	-0.0369687	-0.00556107	-0.0366892	-0.0514173	-0.0271128	-0.0404708	-0.0385045	-0.0321162	-0.0390214	-0.0286982	-0.0213823	-0.062856	2827.32	3562.69	3009.68	2637.55	3730.22	3240.96	3574.55	2951.86	3641.27	3171.28	3018.57	3153.49	2945.93	3057.12	2916.27	3285.44	3584.93	3506.35	2937.03	3485.59
GO_CHITIN_METABOLIC_PROCESS	0.252621	0.267906	0.254386	0.258304	0.221028	0.226923	0.260669	0.226782	0.150217	0.268823	0.227452	0.230206	0.204296	0.205249	0.221734	0.269988	0.239772	0.27493	0.194518	0.239772	413.645	834.704	563.388	659.757	478.88	1752.43	1160.88	486.293	3114.94	1100.09	1454.43	763.539	661.24	554.492	469.984	338.033	902.903	698.305	575.249	1543.39
GO_AMINO_SUGAR_METABOLIC_PROCESS	0.0148668	0.0174483	0.00933022	0.00974631	0.0145696	0.023609	0.0256852	0.0184333	0.0100435	0.0171001	0.000214415	-0.00739412	-0.00586987	-0.00163677	0.0162806	0.0112791	0.00444327	0.0196688	0.0103535	-0.0155801	3214.28	3349.19	3464.84	3650.16	4185.38	3249.86	2661.27	3399.6	3338.82	3666.47	3246.89	3777.66	3355.12	3521.18	2806.56	3718.36	3295.82	3091.22	3696.12	3596.79
GO_N_ACETYLGLUCOSAMINE_METABOLIC_PROCESS	-0.0161245	0.000994902	-0.0153827	-0.0263796	0.0442408	0.0135695	0.0234714	0.00113619	-0.0105789	0.0252729	-0.0142642	-0.0185735	-0.00060636	-0.0159125	0.0155946	-0.0224236	-0.00571627	-0.00113619	0.0187501	-0.0444527	2633.1	3157.94	3624.96	3248.38	3780.63	3249.86	2988.92	2483.36	3254.31	3080.84	2680.54	3777.66	2965.2	3135.7	2708.71	3555.27	3576.03	3851.79	3444.08	3759.87
GO_UDP_N_ACETYLGLUCOSAMINE_METABOLIC_PROCESS	-0.0245089	-0.0119751	-0.01297	-0.00843601	0.0166478	-0.0360396	-0.0299236	-0.0172757	0.00348612	-0.022356	-0.0261235	-0.0313751	-0.0448956	-0.0180341	-0.00465224	-0.00975707	-0.0400191	-0.023832	0.0064952	-0.0787538	3242.45	3150.53	3223.17	2856.97	3780.63	3921.48	2988.92	2631.61	3126.8	3080.84	2680.54	3777.66	2965.2	3089.74	2708.71	3441.11	3576.03	3808.8	3444.08	3759.87
GO_UDP_N_ACETYLGLUCOSAMINE_BIOSYNTHETIC_PROCESS	-0.149677	-0.125729	-0.142942	-0.138857	-0.106031	-0.149159	-0.152361	-0.14459	-0.109339	-0.144072	-0.137208	-0.15089	-0.164877	-0.146992	-0.125128	-0.137067	-0.155693	-0.140069	-0.109233	-0.221192	2994.85	3455.94	2467.05	2944.44	4277.3	2370.68	3083.81	3624.96	2965.2	3872.55	3799.9	4547.13	3315.09	3089.74	3715.4	3408.5	2435.91	3439.63	2434.43	2990.4
GO_N_ACETYLNEURAMINATE_METABOLIC_PROCESS	0.0614072	0.0767134	0.0574865	0.0475846	0.101462	0.103099	0.0942213	0.0894293	0.0974709	0.114637	0.0674355	0.0700493	0.0775847	0.062667	0.0742291	0.0578986	0.0863799	0.0631498	0.103699	0.0723924	2066.74	2314.34	2274.31	2186.84	2258	1949.62	1276.52	1214.25	1983.72	1639.76	1774.67	2077.12	1393.64	2103.81	2320.27	2388.47	2487.8	2054.88	2859.94	2521.9
GO_URONIC_ACID_METABOLIC_PROCESS	-0.185309	-0.122942	-0.16243	-0.119341	-0.138852	-0.133132	-0.132751	-0.155566	-0.105169	-0.109914	-0.0508738	-0.0951276	-0.0765067	-0.1347	-0.129149	-0.176539	-0.104004	-0.12379	-0.0350704	-0.187258	2809.53	2505.59	2188.32	1831.01	2818.42	3220.21	1906.62	2194.25	2075.64	2370.68	3129.77	1656.06	2044.51	3103.08	2189.8	1332.86	2226.87	1912.55	655.309	4046.02
GO_ALCOHOL_METABOLIC_PROCESS	0.0102315	0.0233358	0.018451	0.00237805	0.0297282	0.0346147	0.0360591	0.0295437	0.0498517	0.0386354	0.0136794	0.0136719	0.0203464	0.00641194	0.0110428	0.0105383	0.0201648	0.0234702	0.0390749	-0.00866416	3626.44	3615.32	3561.21	3686.48	3329.92	3467.8	3364.76	3713.91	3104.56	3196.49	3224.66	3550.09	3321.02	3511.54	3316.58	3690.19	3387	3524.88	3151.27	3644.97
GO_ETHANOL_METABOLIC_PROCESS	0.0159462	0.0475207	0.00049004	0.0226611	0.0446731	0.0434679	0.0403555	-0.00119199	0.0640231	0.0749629	-0.0377596	-0.0430176	0.00112577	-0.0325943	-0.0533482	0.00169527	0.0546461	0.0497457	0.040978	0.019946	2306.93	2961.49	2259.48	1492.98	2373.64	2666.46	2353.63	3371.43	2069.71	1998.54	2518.94	3750.24	3305.46	3432.96	3178.69	2243.17	1904.4	2037.83	2931.84	2363.26
GO_ETHANOL_CATABOLIC_PROCESS	0.0836422	0.16048	0.0681265	0.109617	0.118301	0.145149	0.177081	0.0667761	0.168476	0.177293	0.0901822	0.0509691	0.0401928	0.0584887	0.021685	0.0708536	0.153013	0.152801	0.0778437	0.149995	2589.36	2813.97	2664.97	2373.64	1772.45	2666.46	2055.62	2378.83	1822.86	1866.59	2767.27	3620.51	3624.22	3736.15	3851.05	2677.58	1628.64	1982.98	3169.06	2363.26
GO_ETHANOL_OXIDATION	-0.100106	-0.0890901	-0.11341	-0.105127	-0.0455354	-0.0813155	-0.105995	-0.106292	-0.0174664	-0.0274229	-0.181962	-0.192194	-0.0831162	-0.163129	-0.178403	-0.108834	-0.0535431	-0.0658934	-0.0160258	-0.117837	4038.6	2993.37	3301.75	2985.96	2794.7	1528.56	1435.16	349.894	2618.27	2389.95	1039.3	1512.25	1967.41	1733.16	2799.15	4028.22	2603.45	2296.55	1879.94	3498.94
GO_GLYCEROL_3_PHOSPHATE_METABOLIC_PROCESS	0.00794323	0.00553379	0.0141654	-0.0236708	0.0486391	-0.0396632	-0.0529284	0.0621955	0.0144037	0.0256566	0.0407488	0.138848	-0.054014	0.0377568	0.0221881	0.00751959	-0.0412519	0.00158865	-0.0568471	-0.0861046	4266.18	4272.11	4830.31	4775.45	3772.48	4067.51	3411.46	3564.91	3720.58	3315.09	3877	2388.47	3881.45	2857.71	3471.51	4819.93	3784.34	4002.28	5123.12	5633.88
GO_CELLULAR_GLUCAN_METABOLIC_PROCESS	0.0603247	0.0827129	0.0673293	0.0631125	0.0511728	0.0779878	0.0811673	0.0461781	0.0847953	0.0730138	0.0599746	0.0326046	0.0342851	0.0297338	0.0276488	0.0610716	0.0666083	0.0795646	0.0383436	0.0423218	2911.83	3495.97	3159.42	2905.9	2843.63	3116.43	3267.65	3160.9	2604.93	2981.51	3028.95	3184.62	3561.21	3254.31	3195	3150.53	2969.65	2901.45	3248.38	3009.68
GO_CELLULAR_ALDEHYDE_METABOLIC_PROCESS	0.0594326	0.0706969	0.0573304	0.0634406	0.0580773	0.0641135	0.0577618	0.0484581	0.0889824	0.076865	0.0254886	0.0301469	0.0474859	0.0306523	0.0303787	0.0418103	0.0657263	0.0688458	0.0664732	0.053374	3272.1	3369.95	2902.93	3409.98	2905.9	3813.25	3528.59	3079.36	3140.15	3149.04	3364.02	3272.1	3126.8	3451.49	3404.05	3074.91	3405.53	3383.29	3111.98	3537.48
GO_ORGANIC_ACID_METABOLIC_PROCESS	0.00147099	0.0137277	0.00393815	0.00160209	0.0156117	0.020903	0.0146669	0.00440552	0.0415474	0.0214601	0.00929964	-0.00145626	0.00663459	-0.00529776	-0.00767822	-0.000974921	0.019824	0.0189526	0.0295004	-0.0138981	3487.82	3459.65	3445.56	3391.45	3416.65	3292.11	3421.1	3461.13	3232.07	3301.01	3306.94	3451.49	3279.51	3451.49	3500.42	3573.81	3286.18	3283.96	3209.09	3430.74
GO_ACETYL_COA_METABOLIC_PROCESS	-0.0928585	-0.0755992	-0.0805413	-0.0746396	-0.0757775	-0.105999	-0.0906761	-0.0995966	-0.0385288	-0.0838064	-0.0775693	-0.0663348	-0.0827449	-0.0782401	-0.089602	-0.0856873	-0.0754336	-0.0746778	-0.0481796	-0.11306	2747.26	2696.85	2736.88	2982.99	2768.01	3270.62	2394.4	3399.6	2656.82	3713.91	2263.93	2687.95	3525.62	3884.41	3372.91	3331.4	2934.07	2410.71	2873.28	2858.45
GO_ACETYL_COA_BIOSYNTHETIC_PROCESS	-0.0226928	-0.00388975	-0.00788244	-0.00173744	-0.021913	-0.0518956	-0.0376654	-0.0507664	0.0117192	-0.0179889	-0.0146201	-0.0099786	-0.0208774	-0.0143207	-0.0315017	-0.0127984	-0.00209304	0.00120093	-0.0119438	-0.0398052	3455.94	2616.79	4022.29	2808.04	3519.69	3522.66	2830.28	3798.42	3015.61	3865.14	2505.59	3909.62	3902.2	4170.55	3374.4	3436.67	2948.89	3020.06	3398.12	3524.14
GO_ACETYL_COA_BIOSYNTHETIC_PROCESS_FROM_PYRUVATE	-0.0281977	-0.0013923	-0.00252927	0.00718312	-0.0256251	-0.0557547	-0.0481813	-0.0619598	-0.009881	-0.0315508	-0.0215783	-0.0159512	-0.0454353	-0.0232066	-0.0430939	-0.00322301	-0.0104109	0.00178735	-0.0352026	-0.0402418	3536	2975.58	4170.55	3137.18	4357.36	4017.85	3223.17	4868.86	3401.08	4309.92	3887.38	4395.91	4305.47	4800.66	3530.07	4062.32	3559.72	4158.69	3866.62	5063.08
GO_LACTATE_METABOLIC_PROCESS	0.164415	0.210399	0.156773	0.172428	0.220637	0.214174	0.183672	0.133238	0.228226	0.207433	0.196784	0.132907	0.168031	0.164733	0.144059	0.167832	0.235444	0.213287	0.217406	0.190083	418.093	868.804	808.758	672.359	144.554	1235.75	657.533	639.742	939.227	1330.63	1254.28	992.601	934.779	1133.45	1082.3	1260.21	701.27	1096.38	570.06	931.073
GO_PYRUVATE_METABOLIC_PROCESS	0.0228378	0.0370367	0.0334818	0.0245389	0.0514289	0.0553288	0.0482543	0.0427458	0.0763019	0.0550191	0.0112867	0.0127477	0.0100366	0.00821704	-0.00311692	0.0302999	0.0437662	0.0396564	0.05037	0.00781386	3713.91	3371.43	3418.88	3570.1	3292.85	2987.44	3005.23	3229.1	3390.71	3212.79	3420.36	3404.05	3565.65	3386.26	3414.43	3192.04	3534.52	3384.78	2929.62	3352.16
GO_GENERATION_OF_PRECURSOR_METABOLITES_AND_ENERGY	-0.00163391	0.0161436	-0.000402468	0.012498	-0.00774045	-0.0120701	-0.00262075	-0.0192938	0.0353857	0.00455124	0.0201016	0.0125145	0.0221647	0.00701672	0.00327757	-0.00957023	0.0211707	0.0128774	0.0160029	0.00157252	3575.29	3388.48	3670.92	3427.03	3656.83	3496.71	3617.54	3679.07	3402.57	3524.88	3229.1	3343.26	3264.69	3313.61	3325.47	3448.53	3341.78	3471.51	3470.77	3352.16
GO_TRICARBOXYLIC_ACID_CYCLE	-0.0725992	-0.067863	-0.0717377	-0.0592806	-0.0518659	-0.0653193	-0.0637637	-0.0807407	-0.0123877	-0.0618692	-0.100282	-0.0939899	-0.091487	-0.0962886	-0.106447	-0.0623101	-0.0408501	-0.0496162	-0.0365466	-0.0927364	3020.06	3140.15	3014.13	2716.86	2829.54	2907.38	3499.68	3395.15	3180.18	2828.06	3171.28	3258.75	3616.06	3688.71	3415.91	2891.07	2823.61	2824.35	3161.64	2366.23
GO_CITRATE_METABOLIC_PROCESS	0.0438619	0.0327402	0.0533524	0.0461498	0.123409	0.0954666	0.0809978	0.0865269	0.104724	0.0951065	-0.025241	0.0295414	-0.0148395	0.0156869	0.00376019	0.0957208	0.0708929	0.0718674	0.102097	0.0405148	1346.2	1813.22	1543.39	1417.37	650.861	1745.02	1355.1	1862.15	1236.49	1365.47	1879.94	312.829	1872.52	1276.52	1779.12	1294.31	2272.83	1392.16	2640.51	1424.78
GO_ISOCITRATE_METABOLIC_PROCESS	-0.185944	-0.177873	-0.182004	-0.184525	-0.0931787	-0.117583	-0.113473	-0.124447	-0.0364474	-0.092988	-0.194482	-0.181919	-0.120972	-0.183635	-0.196727	-0.177915	-0.102161	-0.11646	-0.0609999	-0.169145	1108.98	1764.29	1156.43	899.938	464.054	606.383	619.727	518.91	1441.09	634.553	1973.34	1260.21	1767.26	1024.48	1362.51	1040.79	859.908	708.683	849.53	389.924
GO_2_OXOGLUTARATE_METABOLIC_PROCESS	-0.0280339	-0.0106133	-0.0180999	-0.0146023	0.00818519	-0.0151708	-0.0181674	-0.00628704	0.029431	-0.00367587	-0.0244689	-0.0252108	-0.0104591	-0.0250373	-0.02523	-0.0246519	-0.0223298	-0.0159705	0.0170978	-0.0274751	3633.85	3559.72	4062.32	3326.95	3819.18	3921.48	3485.59	3866.62	3475.21	3900.72	3699.09	3971.89	3651.64	3872.55	3743.57	3740.6	3033.4	3415.91	3878.48	3537.48
GO_SUCCINYL_COA_METABOLIC_PROCESS	-0.186904	-0.204221	-0.195059	-0.167814	-0.183674	-0.185236	-0.207636	-0.211052	-0.196277	-0.208907	-0.262206	-0.273803	-0.259452	-0.218545	-0.24399	-0.162015	-0.189208	-0.19167	-0.195139	-0.258208	481.845	772.435	661.981	484.069	1240.19	2149.03	2179.42	2203.88	2125.31	1997.8	2191.28	1831.75	2004.48	1636.05	1663.48	269.092	942.192	1024.48	1802.84	1877.71
GO_SUCCINATE_METABOLIC_PROCESS	-0.15071	-0.168582	-0.167999	-0.118169	-0.160162	-0.181	-0.187566	-0.217565	-0.174672	-0.186957	-0.207477	-0.193497	-0.192623	-0.195139	-0.193047	-0.137921	-0.141442	-0.150021	-0.173242	-0.217936	1567.11	2146.8	1318.77	1169.03	1574.52	2375.13	2727.98	1843.61	2710.19	2556.74	3277.29	3066.02	3113.46	2235.02	2303.22	750.937	2296.55	2375.87	2048.95	2778.39
GO_OXALOACETATE_METABOLIC_PROCESS	0.276613	0.283731	0.282841	0.293984	0.28462	0.271232	0.241955	0.265682	0.323938	0.263012	0.21253	0.235748	0.260343	0.258246	0.243057	0.292077	0.281824	0.276401	0.309448	0.240176	781.33	934.038	735.37	794.674	754.643	790.226	917.729	720.544	496.671	582.662	1049.68	1040.79	1060.06	818.395	689.409	1149.02	406.232	570.801	409.198	295.037
GO_MALATE_METABOLIC_PROCESS	-0.0561057	-0.0547818	-0.0520546	-0.00455412	-0.0710919	-0.0405634	-0.122538	-0.112238	0.0294959	-0.0476859	-0.080359	-0.100455	-0.0970398	-0.105566	-0.112026	-0.0679146	-0.00730777	-0.0514721	-0.0479242	-0.0807827	3874.78	3501.16	3559.72	3524.88	3186.11	1435.9	2957.79	2523.39	2425.53	2286.91	2992.63	3968.18	4221.7	3769.51	3837.71	3738.38	3118.65	3343.26	3911.84	3422.58
GO_REGULATION_OF_CARBOHYDRATE_METABOLIC_PROCESS	0.0364977	0.0466327	0.0446381	0.037057	0.0470343	0.0586583	0.045718	0.0491706	0.0512952	0.0487221	0.0209968	0.021951	0.0236773	0.0203085	0.0174033	0.0409699	0.0469421	0.0533217	0.0405038	-0.0044244	3672.4	3487.82	3699.83	3595.3	3536	3667.95	3746.53	3435.93	3395.9	3833.26	3856.98	3611.61	3567.14	3452.98	3530.81	3715.4	3683.52	3558.24	3644.23	3835.49
GO_REGULATION_OF_GLUCONEOGENESIS	-0.065631	-0.042843	-0.0513824	-0.062186	-0.0592717	-0.0313097	-0.0402471	-0.0380846	-0.0708581	-0.047084	-0.0876849	-0.0841824	-0.051546	-0.0610981	-0.0587013	-0.0597715	-0.0405921	-0.0361123	-0.0637471	-0.0972281	3076.39	2839.92	2842.89	2776.91	2913.31	2824.35	3025.99	2212.04	3947.42	3034.14	3693.16	3511.54	2954.82	3126.8	2905.15	2564.16	2579.72	2320.27	3126.8	3655.35
GO_ENERGY_RESERVE_METABOLIC_PROCESS	0.0183302	0.0392263	0.024157	0.0265208	0.0122694	0.0367703	0.0349336	0.00419223	0.0379286	0.030102	0.0174059	-0.0107565	0.00396057	-0.00705481	-0.0159002	0.0252515	0.0269699	0.0445425	0.000594499	-0.00360836	3948.16	3939.27	3642.75	3568.62	3426.29	3727.26	3630.89	3510.8	3060.09	3372.91	3407.01	3561.21	3753.94	3642.75	3448.53	3547.86	4189.83	3718.36	3568.62	3512.28
GO_FERMENTATION	-0.186044	-0.16582	-0.145807	0.0293837	0.0920161	0.00174714	-0.155972	-0.142418	0.0172596	0.186309	-0.1349	-0.103875	-0.1178	-0.0564909	-0.179108	-0.180697	-0.0183715	-0.0936044	0.104617	-0.190968	4396.65	3799.16	4063.07	1598.24	2067.49	2628.65	4817.71	5007.48	3367.73	222.39	3041.55	2576.02	3879.96	3024.5	4493.76	4471.52	2880.69	3090.48	1585.64	4327.71
GO_OXIDATIVE_PHOSPHORYLATION	0.020811	0.0414338	0.00972517	0.0551909	-0.0399503	-0.0581976	-0.0341949	-0.0543253	0.0275982	-0.028942	0.0812572	0.0695964	0.0849583	0.0583363	0.0616539	-0.00465791	0.0483373	0.0298688	0.0190155	0.0478418	3399.6	2889.59	3838.45	3138.66	3940.75	4019.33	3657.57	4057.88	3672.4	3893.31	2837.7	3103.08	3020.06	3202.42	3054.16	3378.85	2913.31	3313.61	3544.9	2977.06
GO_MITOCHONDRIAL_ELECTRON_TRANSPORT_NADH_TO_UBIQUINONE	0.0145706	0.0359967	0.00161175	0.0534187	-0.0660585	-0.0828763	-0.0536884	-0.0706254	0.00803283	-0.0432217	0.0700315	0.0580581	0.0681877	0.0415879	0.0485795	-0.0117465	0.045898	0.0242722	0.00160916	0.0463648	3458.91	3404.05	3261.72	3025.99	4189.83	4022.29	3734.67	4081.6	3753.94	4081.6	2960.75	2982.99	3083.81	3432.22	3024.5	3309.16	3149.04	3043.78	3664.99	2754.67
GO_MITOCHONDRIAL_ELECTRON_TRANSPORT_UBIQUINOL_TO_CYTOCHROME_C	0.0669316	0.0850749	0.0598401	0.0994508	-0.000274606	-0.00923544	-0.00251	-0.0234668	0.0595414	0.00782868	0.133724	0.104789	0.12379	0.0918678	0.103979	0.036407	0.0922243	0.0724045	0.0454738	0.0690225	3620.51	3743.57	3942.23	3730.22	2827.32	2775.43	3070.46	3174.25	2123.08	2839.18	2563.42	2523.39	2658.3	3089.74	3319.54	3988.19	3475.21	3564.17	2449.26	2600.48
GO_REGULATION_OF_NUCLEOTIDE_METABOLIC_PROCESS	-0.000778628	0.0175465	0.0159662	0.00557151	0.0337838	0.0235766	0.0266824	0.0204419	0.0585384	0.0340303	-0.00708407	-0.00359322	-0.00516057	-0.00713454	-0.0153519	0.00993327	0.0192999	0.0190865	0.0233329	-0.0127536	3538.97	3694.64	3626.44	3603.46	3210.57	3466.32	3399.6	3647.2	3174.99	3626.44	3775.44	3573.07	3646.45	3631.63	3316.58	3294.34	3455.94	3246.89	3359.57	3317.32
GO_PURINE_NUCLEOBASE_METABOLIC_PROCESS	0.126377	0.0811594	0.125154	0.123727	0.141977	0.137737	0.0995564	0.116371	0.150034	0.104082	0.0298094	0.0806212	0.0587993	0.0891999	0.0685197	0.131074	0.117961	0.115197	0.12769	0.0783868	1399.57	719.061	1378.82	1540.42	1530.04	1604.17	963.69	1503.36	923.66	1381.78	1650.13	1733.16	3240.96	1699.06	2769.5	1377.34	1578.97	1046.72	1672.37	2266.9
GO_PURINE_NUCLEOSIDE_CATABOLIC_PROCESS	0.0937507	0.092988	0.0808919	0.0919712	0.142919	0.111545	0.0926279	0.0966741	0.148173	0.128853	0.101165	0.140059	0.151096	0.122837	0.108897	0.0986018	0.132179	0.093899	0.155164	0.167747	2169.04	1163.84	2189.8	1702.02	1233.52	827.291	1122.33	1543.39	922.177	1030.41	1875.49	1467.77	2007.44	2143.84	1832.49	1742.06	1214.25	845.082	1467.77	548.562
GO_PURINE_RIBONUCLEOSIDE_SALVAGE	0.0736368	0.0730016	0.0476972	0.111964	0.0940709	0.0416623	0.0472737	0.0865537	0.0845421	0.0694018	0.0594494	0.0583907	0.134727	0.141715	0.0841186	0.0336157	0.0709899	0.0433563	0.0701429	0.052144	0	0	0	0	0	0	0	0	0	0	0	0	0	0	0	0	0	0	0	0
GO_AMP_BIOSYNTHETIC_PROCESS	-0.112164	-0.128896	-0.188023	-0.0884076	-0.162113	-0.172173	-0.215662	-0.149088	-0.046966	-0.131402	-0.0423771	-0.116435	0.0035829	-0.0913375	-0.0544848	-0.123036	-0.100586	-0.160913	-0.136521	-0.131755	1467.77	2641.99	3239.48	2610.86	3003.75	2759.12	3380.33	3178.69	1820.63	2260.97	1217.21	2097.88	892.525	2097.88	34.0998	1596.76	1285.41	2713.16	2185.35	524.84
GO_CAMP_BIOSYNTHETIC_PROCESS	0.095881	0.0800508	0.175032	0.023454	0.121929	0.110864	0.0731152	0.14533	0.0104828	0.124841	0.0492376	-0.00804744	0.0355252	0.064856	0.132836	0.0778272	0.0446315	0.0970457	0.0562791	0.0560144	446.263	295.779	390.665	271.316	186.808	134.175	48.9258	207.564	390.665	292.813	163.827	632.329	979.999	382.511	128.986	691.633	183.842	759.091	148.26	291.331
GO_ADP_BIOSYNTHETIC_PROCESS	-0.0788861	-0.0780919	-0.068615	-0.0335663	-0.1349	-0.200657	-0.227234	-0.195892	-0.0148242	-0.17895	-0.148931	-0.138607	-0.144801	-0.105464	-0.12087	-0.0462728	-0.112135	-0.11457	-0.188479	-0.112611	441.074	1166.81	555.234	607.125	1607.88	1899.95	2055.62	1083.04	2106.03	2303.22	1878.45	1641.98	1537.46	1315.81	1107.5	286.883	1257.99	1412.18	2635.32	1100.09
GO_CGMP_BIOSYNTHETIC_PROCESS	-0.132094	-0.240205	-0.176567	-0.276948	-0.203039	-0.0935515	-0.296696	-0.189644	-0.3741	-0.26133	-0.320627	-0.29352	-0.283143	-0.197374	-0.202033	-0.253388	-0.181067	-0.265089	-0.260642	-0.247935	1381.78	385.476	246.112	1389.2	2189.8	920.695	2847.33	3121.61	1763.55	2131.24	2512.27	2891.81	3037.11	3996.35	4172.78	1022.25	733.146	1584.9	2766.53	3530.07
GO_GTP_BIOSYNTHETIC_PROCESS	0.313189	0.313824	0.297299	0.318909	0.285876	0.256886	0.281197	0.294862	0.327719	0.276589	0.328549	0.342638	0.337959	0.359163	0.327719	0.25715	0.314548	0.301977	0.321204	0.305897	1217.21	1149.76	1305.43	1263.92	1220.18	999.272	1086.75	1249.09	753.161	997.048	1032.63	968.138	1219.44	1136.41	1389.94	1478.89	1002.24	1023.74	1430.71	1224.63
GO_IMP_BIOSYNTHETIC_PROCESS	0.0229127	-0.0208863	0.018807	0.0359584	0.0465406	0.0597319	0.0189791	0.0580367	0.0518648	0.00884721	-0.0523946	-0.0174031	-0.00410574	0.00402628	0.0157078	0.0344882	-0.0117477	-0.00476796	0.0274687	-0.0681818	2083.05	2330.65	2295.81	1600.47	2745.78	2361.78	2151.25	1702.02	2343.99	2258	1782.09	2011.89	1349.91	2392.18	1816.18	1795.43	1928.86	2371.42	3101.6	2090.47
GO_DE_NOVO_IMP_BIOSYNTHETIC_PROCESS	-0.0393891	-0.101377	-0.0355932	-0.0123764	-0.00699153	-0.0184322	-0.0711864	-0.0158722	-0.0174612	-0.0911723	-0.148393	-0.0772599	-0.0834922	-0.0652189	-0.0587571	-0.00986935	-0.0971751	-0.084887	-0.0309322	-0.145463	1510.77	2576.02	2068.23	1600.47	1995.58	1424.78	2131.24	2020.78	2343.99	2086.76	1932.57	2011.89	1647.17	2180.16	1565.63	1790.98	2692.4	2227.61	3101.6	2090.47
GO_CAMP_CATABOLIC_PROCESS	-0.00856901	0.0114289	-0.00126046	0.0435441	-0.00251033	-0.0250715	-0.0635844	0.0118737	-0.0682873	-0.0447304	0.0240758	-0.0159411	-0.0438619	-0.000752039	0.0146277	0.0659358	-0.0204322	-0.00128164	0.000688486	-0.0350493	868.804	498.154	112.678	1251.31	564.871	1583.42	1739.09	1077.85	1149.02	524.84	851.012	732.404	418.093	981.481	154.19	1064.51	372.133	60.7866	456.641	824.326
GO_PYRIMIDINE_NUCLEOBASE_METABOLIC_PROCESS	0.136537	0.147911	0.133535	0.157224	0.14419	0.14047	0.142141	0.130556	0.178276	0.136113	0.091478	0.103852	0.0842134	0.104618	0.0964466	0.14963	0.131133	0.138021	0.112918	0.0945275	2333.61	2023.75	2312.86	2081.57	504.084	1657.55	3312.13	1272.07	3150.53	2346.96	3493.01	3254.31	3292.85	3017.09	3138.66	2026.71	1750.95	1865.11	1153.46	3515.24
GO_DE_NOVO_PYRIMIDINE_NUCLEOBASE_BIOSYNTHETIC_PROCESS	0.0801737	0.0506513	0.0750635	0.0763345	0.0602627	0.0389483	0.0129739	0.0598655	0.0471563	0.0179782	0.0127092	0.0424433	0.0443232	0.0731307	0.0904734	0.0821065	0.0142713	0.0307403	0.0261597	0.00881699	3575.29	3545.64	3489.3	3306.94	1753.92	2109	2146.8	1702.77	1598.24	1457.4	2679.8	2717.61	1646.43	2649.41	2467.05	3417.39	3361.05	3934.82	1763.55	3110.49
GO_PYRIMIDINE_NUCLEOSIDE_METABOLIC_PROCESS	-0.0582174	-0.038459	-0.0502392	-0.040374	-0.0399608	-0.0572851	-0.050457	-0.0400111	-0.0203754	-0.0295037	-0.0190243	-0.0144964	-0.000644844	-0.024384	-0.0297605	-0.0425346	-0.0427021	-0.0330322	-0.0261539	-0.0475649	2106.77	2247.62	1805.81	2370.68	2124.57	2455.19	2996.33	2513.01	2301	2404.78	2443.32	2570.83	2536.73	2065.26	2305.44	2410.71	2652.37	2557.49	2278.76	2604.93
GO_PYRIMIDINE_NUCLEOTIDE_METABOLIC_PROCESS	-0.0193285	-0.0346876	-0.0365396	-0.0184517	-0.023709	-0.0648394	-0.0462245	-0.0231545	0.0230641	-0.0526929	-0.0108115	-0.00314376	0.0181921	0.012117	0.0205554	-0.0606162	-0.0391938	-0.0404757	-0.0219552	-0.0633216	2238.73	2360.3	2470.01	2757.64	2324.72	2858.45	2260.97	2545.62	2606.41	2474.46	2994.85	2725.02	2351.4	2806.56	2821.39	2641.99	2590.1	2524.87	2802.11	2885.14
GO_PYRIMIDINE_NUCLEOTIDE_BIOSYNTHETIC_PROCESS	0.00597344	-0.00987878	-0.0107771	0.00971658	-0.0106087	-0.0302664	-0.0240778	-0.00995989	0.06315	-0.0306408	0.00881199	0.016604	0.0381146	0.0331549	0.0372661	-0.0384702	-0.00674078	-0.00398957	0.0101408	-0.0360558	2183.87	2487.8	2459.63	2711.68	2217.97	2557.49	1973.34	2167.56	2047.47	2308.41	3193.52	2609.38	2228.35	2492.25	2112.7	2206.11	2563.42	3015.61	2799.15	2713.16
GO_PYRIMIDINE_NUCLEOTIDE_CATABOLIC_PROCESS	-0.0637664	-0.0748622	-0.0802777	-0.0621556	-0.0282535	-0.108584	-0.0652607	-0.0363078	-0.00897626	-0.0747245	-0.025053	-0.0162675	0.0108203	-0.00402713	0.0127384	-0.104377	-0.0852268	-0.100435	-0.0504663	-0.107355	4061.58	3925.92	3859.95	3980.04	4000.05	4515.26	3675.37	4075.67	2882.17	3770.99	3698.35	3553.79	2481.13	3562.69	3459.65	3781.37	3475.21	2985.22	3418.13	4783.61
GO_DNA_METABOLIC_PROCESS	0.0182278	0.0139104	0.0210473	0.0171728	0.0233371	0.0113802	0.00953953	0.0199221	0.0473103	0.00431491	-0.00648218	0.00637059	0.00785379	0.015897	0.0137042	0.0260916	0.00908335	0.0112666	0.0250638	-0.0238618	3608.65	3617.54	3498.94	3570.1	3631.63	3589.37	3531.55	3542.67	3388.48	3564.17	3615.32	3619.03	3513.76	3450.75	3430	3492.26	3636.08	3702.05	3501.9	3689.45
GO_DNA_REPLICATION	-0.0377167	-0.047474	-0.0295566	-0.0468864	-0.0315017	-0.0404648	-0.0550964	-0.0375498	0.0273463	-0.0556712	-0.082232	-0.0689708	-0.0648651	-0.05667	-0.0574184	-0.0230279	-0.0547646	-0.0455996	-0.0333789	-0.0995194	3093.44	3114.94	2977.8	3289.89	3107.53	2849.56	3057.12	2985.96	3068.24	2977.06	3028.95	3111.98	3057.12	3224.66	3266.91	2795.44	3050.45	3238	3205.38	3842.16
GO_DNA_DEPENDENT_DNA_REPLICATION	-0.0475932	-0.0550493	-0.0409358	-0.0535188	-0.0388358	-0.0550269	-0.0634283	-0.0421882	0.0449039	-0.0657986	-0.0834253	-0.0697007	-0.0671933	-0.0582106	-0.0590094	-0.0378511	-0.0613019	-0.0574315	-0.0350721	-0.104862	3119.39	3137.18	3028.95	3223.17	2851.04	2647.92	2747.26	2391.43	2428.5	2937.03	2819.91	2609.38	2650.89	2455.19	2456.67	3058.6	3366.98	3707.98	3165.35	3054.16
GO_MITOCHONDRIAL_DNA_REPLICATION	-0.112982	-0.101526	-0.101113	-0.112187	-0.0976261	-0.106221	-0.109644	-0.101441	-0.0667762	-0.103879	-0.103942	-0.100763	-0.104907	-0.0977745	-0.0877808	-0.0935778	-0.119436	-0.114	-0.104038	-0.185365	2740.59	3190.56	2393.66	2510.04	2896.26	2410.71	3166.09	2627.17	3978.56	3305.46	2695.37	2918.5	2707.23	2680.54	2196.47	2192.02	3214.28	3221.69	3419.62	3627.18
GO_DNA_TOPOLOGICAL_CHANGE	-0.0392066	-0.034863	-0.0550679	-0.0286123	-0.078436	-0.0835515	-0.102304	-0.128668	-0.0322295	-0.110597	-0.113715	-0.109281	-0.0947815	-0.0805851	-0.10362	-0.0291117	-0.0384499	-0.0562484	-0.069007	-0.0828099	1057.09	796.156	3777.66	1395.13	1264.66	2585.65	2532.28	2425.53	2600.48	1694.61	4330.67	2676.09	3811.76	2676.09	2650.89	2031.16	1498.91	2191.28	2538.21	1885.87
GO_DNA_LIGATION	-0.0201461	-0.0118447	-0.0209208	-0.0182135	-0.055252	-0.111405	-0.0741138	-0.0856282	-0.00351059	-0.0859952	-0.0473257	-0.0389916	-0.0251123	-0.0210839	-0.0329245	-0.0291163	-0.0249411	-0.0223887	-0.0366594	-0.0699386	3411.46	2750.22	3587.89	2474.46	2265.41	2441.84	2596.03	3522.66	3052.67	2164.6	2716.12	3286.92	2341.03	2634.58	3365.5	2453.7	3421.84	2438.88	2527.83	5369.98
GO_DNA_UNWINDING_INVOLVED_IN_DNA_REPLICATION	-0.193676	-0.231447	-0.186847	-0.202566	-0.175686	-0.190886	-0.194489	-0.178123	-0.0680478	-0.215458	-0.258963	-0.239983	-0.193382	-0.205862	-0.208606	-0.184905	-0.209995	-0.237169	-0.144308	-0.277719	1478.15	1962.96	2913.31	1774.67	2690.92	1949.62	2489.29	2692.4	2854.01	2558.97	2197.21	1736.12	1734.64	1958.51	1519.66	2139.39	1555.25	1089.71	2668.68	3275.06
GO_DNA_REPLICATION_SYNTHESIS_OF_RNA_PRIMER	0.01562	-0.0268453	0.0208797	0.06571	0.0219386	-0.0690282	-0.227488	0.00213562	0.0687105	-0.285979	-0.120813	-0.0240213	-0.115165	-0.0149846	0.00171203	0.0692753	-0.0769	-0.0291751	-0.020562	-0.149511	2047.47	1942.21	1654.58	2320.27	797.639	143.812	1881.42	201.634	984.446	163.086	2035.61	474.432	1605.66	1406.99	2508.56	1617.52	432.919	1954.07	326.172	2381.06
GO_DNA_REPLICATION_INITIATION	-0.0272149	-0.0474902	-0.0318681	-0.0459795	-0.0324795	-0.0342731	-0.0634003	-0.0239106	0.0873639	-0.0711507	-0.0895061	-0.0539017	-0.0569584	-0.0459038	-0.04217	-0.0214703	-0.0366073	-0.0425287	-0.0219907	-0.0674675	2195.73	2204.63	2514.49	2588.62	2567.86	1740.57	2474.46	1257.24	2655.34	1881.42	2075.64	2022.27	2011.89	1543.39	1574.52	2870.31	2158.67	2044.51	2001.51	2613.82
GO_DNA_STRAND_ELONGATION_INVOLVED_IN_DNA_REPLICATION	-0.188503	-0.206364	-0.175129	-0.188317	-0.148929	-0.179493	-0.187822	-0.139813	0.0640414	-0.193264	-0.234674	-0.202733	-0.17883	-0.17262	-0.169016	-0.16149	-0.214154	-0.221212	-0.135865	-0.289255	700.529	808.758	1063.77	1508.55	1335.82	833.962	1008.17	914.764	1518.18	921.436	1068.95	1008.17	1573.78	1143.83	965.173	1322.48	864.356	974.068	1080.07	3461.13
GO_REGULATION_OF_DNA_REPLICATION	-0.03331	-0.0322856	-0.0223476	-0.0354464	-0.0322667	-0.0329232	-0.0491588	-0.0413401	-0.00690778	-0.0480691	-0.082553	-0.0818724	-0.0690503	-0.0651022	-0.066271	-0.0151373	-0.0467147	-0.0383632	-0.0407179	-0.106081	3156.46	3166.09	3175.73	3246.15	2995.59	3134.22	3162.39	2971.87	3602.72	2602.7	2991.15	3263.94	3427.03	3539.71	3632.37	2871.8	3411.46	3086.03	3731.7	4804.37
GO_RNA_DEPENDENT_DNA_BIOSYNTHETIC_PROCESS	0.0580159	0.052924	0.0635125	0.0585909	0.0823293	0.0748967	0.0587419	0.0749121	0.0742965	0.0586045	0.0224964	0.0320917	0.0431293	0.0492996	0.045987	0.0712742	0.0480082	0.0547091	0.0762442	0.00129428	4166.11	4200.21	3734.67	3971.89	3918.51	3371.43	3654.61	3835.49	3998.57	4311.4	4148.31	4010.43	4505.62	3955.58	4120.15	3454.46	4192.79	4034.15	4025.26	4271.37
GO_DNA_REPAIR	-0.00408365	-0.0109683	-0.000742555	-0.00701095	-0.00103496	-0.0174983	-0.0182535	-0.00761307	0.031305	-0.0201345	-0.03379	-0.0180668	-0.0143094	-0.00575644	-0.00591305	0.00205055	-0.0149483	-0.0132018	0.00150609	-0.0512177	3530.07	3550.83	3389.22	3507.83	3538.97	3503.38	3571.58	3393.67	3364.02	3386.26	3369.95	3282.48	3380.33	3162.39	3177.21	3304.72	3581.96	3613.1	3364.02	3899.24
GO_REGULATION_OF_DNA_REPAIR	0.0186095	0.0127155	0.0208571	0.00987984	0.0259945	0.0113919	0.0187914	0.0162194	0.0378432	0.0137609	-0.0120247	0.00568376	-0.00206508	0.0121842	0.0113392	0.0205592	0.0019873	0.0128934	0.0219302	-0.0266655	3097.15	3356.61	3036.36	3450.01	3242.45	2929.62	3226.14	3168.32	3211.31	2846.59	3409.98	3197.97	3218.72	3214.28	3372.91	3040.81	2959.27	3012.64	3107.53	3048.23
GO_TRANSCRIPTION_COUPLED_NUCLEOTIDE_EXCISION_REPAIR	-0.0181747	-0.0126445	-0.0148562	-0.00628708	-0.0227788	-0.0346645	-0.0331584	-0.0298874	0.031656	-0.0341644	-0.0359995	-0.0341473	-0.0106382	-0.0173931	-0.0210064	-0.0181386	-0.0111897	-0.0219934	-0.00770006	-0.0508101	3081.58	3172.02	3156.46	3153.49	2883.66	3260.24	3372.91	3212.79	2912.57	3140.89	2971.13	2600.48	3217.24	2755.41	2710.19	2937.03	3395.9	3390.71	3270.62	3484.85
GO_BASE_EXCISION_REPAIR	0.0416908	0.0214401	0.0364099	0.0257891	0.0794238	0.0469048	0.0582216	0.077497	0.149039	0.0490754	0.0316362	0.0468733	0.0757669	0.065209	0.0611314	0.0251324	0.0267053	0.0160216	0.0720785	-0.00387121	3309.16	3675.37	3736.15	3845.86	3205.38	3361.05	3372.91	3647.2	2518.94	3493.01	4097.91	3401.08	3384.78	3667.95	3888.86	3737.63	3570.1	3835.49	3230.59	4137.94
GO_BASE_EXCISION_REPAIR_AP_SITE_FORMATION	0.00304966	-0.00153618	-0.0117067	0.00683335	0.0481513	-0.0172612	0.018926	0.0506788	0.0266902	-2.27022e-05	0.0427936	0.0489383	0.073275	0.0567932	0.0754544	-0.0451243	-0.0255097	-0.0245562	0.00677281	-0.019713	5350.7	5112	5485.62	4864.41	4108.28	5844.41	5261.75	2821.39	4757.66	5361.08	4980.05	4857	3467.8	4126.08	3407.01	4671.67	4587.16	3269.13	4682.05	5552.34
GO_BASE_EXCISION_REPAIR_GAP_FILLING	0.0899894	0.0709569	0.0918785	0.0662429	0.101324	0.0891419	0.0812677	0.0968927	0.25602	0.0811088	0.0276836	0.0704449	0.0966102	0.086935	0.0938559	0.0903955	0.0923552	0.0708157	0.121681	0.0509357	4193.53	4809.55	4269.15	4442.61	4048.24	3855.5	3997.83	3849.57	807.276	4070.48	4942.25	4356.62	4011.17	3948.91	3972.63	4274.34	4655.36	4846.62	3965.95	4921.49
GO_NUCLEOTIDE_EXCISION_REPAIR	-0.0198022	-0.0226739	-0.0185779	-0.0128994	-0.0226522	-0.0320645	-0.0341753	-0.0187414	0.0260888	-0.0346213	-0.0444389	-0.0333348	-0.00689804	-0.0129359	-0.0196509	-0.0203549	-0.0267726	-0.0315496	-0.0164968	-0.0616877	3347.71	3316.58	3292.85	3404.05	3359.57	3384.78	3404.05	3414.43	3328.44	3467.8	3420.36	2907.38	3301.75	2965.2	3189.07	3240.96	3533.04	3510.8	3469.28	3755.43
GO_PYRIMIDINE_DIMER_REPAIR	-0.0162018	-0.0313971	-0.0212568	-0.0152937	0.0175034	-0.000219454	-0.00669714	0.00624309	0.0563543	-0.025994	-0.0203487	0.0233605	-0.0014151	0.0109197	-0.00503231	-0.00401828	-0.0342424	-0.0439438	0.0116765	-0.0909524	3150.53	3303.23	2923.69	4100.87	2828.8	2803.6	2693.88	2373.64	3064.53	2953.34	4136.45	2883.66	4271.37	2880.69	3417.39	2579.72	2824.35	2456.67	2336.58	5917.06
GO_NUCLEOTIDE_EXCISION_REPAIR_PREINCISION_COMPLEX_STABILIZATION	0.0429301	0.024411	0.0451173	0.033632	0.071624	0.0600328	0.0303464	0.0600906	0.0817122	0.0414366	-0.0284001	0.0160091	0.0374669	0.0311943	0.00964012	0.0411668	0.0474876	0.0229465	0.0753047	0.00703859	1553.76	1126.78	1458.88	1028.92	891.043	1344.72	959.242	710.165	1086.75	1371.4	1771.71	1452.95	1531.53	1380.3	1481.12	1218.7	1203.87	1073.4	647.896	1036.34
GO_NUCLEOTIDE_EXCISION_REPAIR_PREINCISION_COMPLEX_ASSEMBLY	0.181966	0.169678	0.185518	0.180402	0.197223	0.195931	0.174019	0.194287	0.209531	0.176027	0.125716	0.1579	0.173257	0.167849	0.150457	0.181992	0.185936	0.165005	0.201809	0.15908	2962.23	3103.82	2768.76	3245.41	2683.51	2699.07	3010.42	2876.24	2408.48	2987.44	3905.17	3379.59	3248.38	3270.62	3634.59	2659.04	3034.14	3054.9	2738.36	3455.94
GO_NUCLEOTIDE_EXCISION_REPAIR_DNA_GAP_FILLING	-0.0566553	-0.0641278	-0.0539876	-0.0558924	-0.0466768	-0.0749703	-0.0680131	-0.051426	0.0637539	-0.0731767	-0.0973778	-0.0854642	-0.0661993	-0.0629051	-0.0718732	-0.0467879	-0.0636933	-0.0716812	-0.0436201	-0.130219	3288.41	2928.14	3109.01	3153.49	3094.19	2990.4	2984.47	3442.6	3003.75	3034.88	2913.31	3543.41	3239.48	3472.25	3255.79	3355.12	2931.1	2725.02	3183.14	3722.81
GO_MISMATCH_REPAIR	-0.135057	-0.146345	-0.127021	-0.127891	-0.118465	-0.142865	-0.149751	-0.133302	-0.0483026	-0.156609	-0.184283	-0.159097	-0.132771	-0.132304	-0.140966	-0.127589	-0.142669	-0.154047	-0.122905	-0.171499	3091.96	3447.05	3287.67	3298.78	2917.76	2625.68	2917.76	2680.54	2536.73	3054.16	3079.36	3252.08	3315.83	2799.89	2735.4	3309.9	2974.84	3286.92	2621.98	3006.71
GO_POSTREPLICATION_REPAIR	0.0255948	0.0311575	0.0311861	0.0414141	0.0247961	-0.000628882	0.00150024	0.00328186	0.0687556	0.00317034	-0.00015171	0.0231234	0.00425695	0.019555	0.00845814	0.047218	0.027698	0.0279314	0.0316529	-0.0170628	3598.27	3620.51	3620.51	3991.16	3620.51	3469.28	3743.57	3565.65	3012.64	3515.24	3854.76	3386.26	3835.49	2993.37	3374.4	3954.09	3682.78	4026.74	3897.76	4682.05
GO_DOUBLE_STRAND_BREAK_REPAIR	0.0199494	0.0136843	0.0251887	0.0160285	0.0215217	0.00199703	-0.000441213	0.0108609	0.0515077	-0.00140949	-0.0253761	-0.00257486	-0.00503401	0.0131334	0.00450919	0.0310335	0.00643082	0.0166735	0.0203727	-0.0356927	3215.02	3521.92	3258.01	3326.95	3443.34	3249.12	3461.87	3328.44	3419.62	3374.4	3210.57	3072.69	3128.29	3297.3	2974.1	3259.5	3523.4	3663.5	3042.3	3475.96
GO_DNA_MODIFICATION	0.0270999	0.0283808	0.0371874	0.0299364	0.0468421	0.0429799	0.051373	0.0542289	0.0499919	0.0348808	0.0202074	0.0221118	0.0217985	0.0200459	0.0223606	0.0415423	0.0202462	0.0277605	0.0309459	-0.00369096	3774.7	3543.41	3329.92	3376.62	3573.07	3513.02	3419.62	3220.21	3619.77	3585.67	3959.28	3576.03	3798.42	3507.09	3720.58	3172.76	3916.29	3773.96	3587.15	4119.4
GO_DNA_METHYLATION	0.0500824	0.0544865	0.0659579	0.0502977	0.0665107	0.0795769	0.0872076	0.0834016	0.0866734	0.0622741	0.0454417	0.04234	0.043031	0.0382017	0.0419201	0.0723368	0.0483069	0.0592866	0.0541436	0.0205188	3580.48	3803.61	3384.78	3296.56	3129.77	3034.88	3019.31	2739.84	3029.69	3625.7	3091.22	3189.07	3345.49	3456.68	3209.09	3315.09	3819.18	3705.02	3231.33	3873.29
GO_DNA_DEALKYLATION_INVOLVED_IN_DNA_REPAIR	-0.0097287	-0.0263141	-0.0263035	-0.0108097	-0.0148792	-0.0343896	-0.0320899	-0.0348559	-0.0101844	-0.03812	-0.0648368	-0.0310831	-0.0351844	-0.0476791	-0.0418716	-0.0297902	-0.0214286	-0.0375795	-0.0185884	-0.06844	3446.3	2874.02	3258.01	1629.38	2255.78	2799.89	2552.3	2070.45	2622.72	3120.87	2828.8	3102.34	2686.47	2290.62	2354.37	2585.65	3688.71	3277.29	2427.76	3962.99
GO_DNA_CATABOLIC_PROCESS	0.0712977	0.0775004	0.0703957	0.0656351	0.0676271	0.0571028	0.0797384	0.0540207	0.0724359	0.0790438	0.0506637	0.0540979	0.0605996	0.0623505	0.0552603	0.0642219	0.0637878	0.0776451	0.073034	0.0604308	3012.64	3300.27	3005.97	2616.79	2243.92	2526.35	2590.1	2621.98	2332.13	2585.65	3008.2	3352.9	2785.06	3056.38	3548.6	2597.52	3245.41	3143.11	2322.49	2803.6
GO_APOPTOTIC_DNA_FRAGMENTATION	-0.00842786	0.00635657	-0.00720466	-0.00298053	-0.0197384	-0.0242153	0.000583059	-0.0415359	-0.003796	-0.00070538	-0.0174796	-0.0317747	-0.00707418	-0.0226985	-0.0342863	-0.00908839	-0.00590806	0.0109069	-0.0112249	-0.0124237	4183.9	4610.89	4375.15	2760.6	2877.73	3875.52	3349.19	3024.5	3076.39	2991.89	4063.81	3512.28	2978.54	2908.86	3278.03	4007.47	3685.74	3925.92	3623.47	3506.35
GO_DNA_RECOMBINATION	-0.00618675	-0.0190188	-0.00332354	-0.00577249	-0.00598771	-0.0290798	-0.0301882	-0.0152687	0.0133072	-0.0356354	-0.0518378	-0.0369753	-0.0331591	-0.0122001	-0.0191778	0.00313434	-0.0323242	-0.0265929	-0.011207	-0.0665695	3620.51	3604.2	3503.38	3678.33	3648.68	3580.48	3592.34	3516.73	3323.99	3484.11	3233.55	3267.65	3143.11	3196.49	3242.45	3445.56	3856.24	3568.62	3313.61	4139.42
GO_MITOTIC_RECOMBINATION	-0.198696	-0.201462	-0.206316	-0.214625	-0.176749	-0.225413	-0.194669	-0.187929	-0.152702	-0.193228	-0.19113	-0.184665	-0.167878	-0.175986	-0.16773	-0.198527	-0.219638	-0.215165	-0.188703	-0.275382	2000.03	1850.28	2309.15	2410.71	2908.12	3197.97	2831.77	2867.35	2974.1	2908.12	1778.38	1979.27	2510.04	2011.89	1822.12	1800.62	2765.05	2174.23	2486.32	1901.43
GO_DNA_PACKAGING	-0.000938758	-0.00863112	0.00498197	-0.00907976	0.000258704	0.0023338	-0.00818139	-0.00384563	0.0456564	-0.0199235	-0.0505117	-0.0338521	-0.0220204	-0.0126307	-0.0176399	0.0101091	-0.0122792	-0.00796198	0.00474619	-0.0455101	3685	3603.46	3635.34	3532.29	3410.72	3352.9	3263.94	3559.72	3561.21	3320.28	3558.24	3676.11	3464.84	3349.93	3246.89	3203.9	3547.12	3702.79	3120.13	3534.52
GO_CHROMATIN_ORGANIZATION	0.0264865	0.0236474	0.0285457	0.0195414	0.0258493	0.0306782	0.0247111	0.0273453	0.0397816	0.01978	-0.00182359	-0.00293295	-0.00329652	0.00935746	0.00659811	0.0364708	0.0144059	0.0223692	0.0203522	-0.0192867	3475.21	3495.97	3459.65	3478.18	3566.39	3570.84	3670.18	3626.44	3401.08	3599.01	3754.68	3718.36	3685	3571.58	3458.16	3376.62	3522.66	3561.95	3492.26	3614.58
GO_CHROMATIN_ASSEMBLY_OR_DISASSEMBLY	0.0154672	0.00931518	0.0215024	0.00691567	0.0156007	0.0221585	0.00735566	0.0112571	0.0487251	-0.00162264	-0.030162	-0.0197149	-0.00718915	-7.11251e-05	-0.0031477	0.0290946	0.00279042	0.00917183	0.0157969	-0.0235049	3773.22	3736.15	3826.59	3724.29	3303.23	3395.15	3399.6	3340.3	3294.34	3312.13	3856.24	3756.91	3347.71	3509.31	3187.59	3691.67	3694.64	3710.95	3212.79	3604.2
GO_NUCLEOSOME_ASSEMBLY	-0.00346864	-0.0074082	0.00412692	0.000405096	-0.0382917	-0.0439707	-0.0622506	-0.0554273	0.0188446	-0.0649344	-0.0705829	-0.0533208	-0.0417198	-0.0213511	-0.0294429	0.00829687	-0.0183255	-0.0189306	-0.0299493	-0.0356257	3280.25	2944.44	3046	2782.1	3303.23	3252.82	3600.49	3658.32	3498.19	3394.41	3870.33	3585.67	2928.14	2829.54	2573.05	3097.15	3239.48	3534.52	2899.97	3283.22
GO_CHROMATIN_REMODELING	-0.00447346	-0.00605401	0.00211345	-0.00706878	-0.0068006	-0.00539134	-0.0142786	-0.0109868	0.0179293	-0.0221337	-0.038883	-0.0359374	-0.0334744	-0.0204096	-0.0289239	0.00984663	-0.0159413	-0.00767695	-0.00867442	-0.0488638	3628.66	3661.28	3588.63	3409.98	3765.8	3856.24	3923.7	4166.11	3475.21	3823.63	3662.76	3796.94	3565.65	3699.83	3717.62	3469.28	3661.28	3605.68	3515.24	4248.39
GO_CHROMATIN_SILENCING	0.0465294	0.0492749	0.0458051	0.0529306	0.0196584	-0.00831235	0.0103525	0.0015434	0.0378682	0.00860814	0.0164654	0.0123282	0.0196622	0.0292828	0.0114864	0.0471931	0.039696	0.0476292	0.0212246	0.020815	3773.22	3857.73	3648.68	3369.95	3960.77	3933.34	4059.36	3985.23	3216.5	3619.03	3421.84	3533.04	2919.98	2819.16	3247.64	3568.62	3927.41	3944.46	3344	3064.53
GO_DNA_METHYLATION_DEPENDENT_HETEROCHROMATIN_ASSEMBLY	0.00271871	-0.0187129	-0.00229462	-0.013018	0.0109506	0.0210908	0.00477857	0.0225751	0.00917848	-0.0112762	-0.0266948	-0.0313522	-0.0288607	-0.0101403	-0.0140706	0.0108597	-0.0376378	-0.0199473	0.00214316	-0.0548361	4099.39	4140.9	4782.13	4354.4	3464.84	3493.75	2906.64	3425.55	3097.89	3281.74	3111.98	2366.97	2676.83	3782.11	3077.88	4705.03	4123.11	3741.34	3005.23	4479.68
GO_CHROMATIN_SILENCING_AT_TELOMERE	0.0924587	0.0834393	0.0909886	0.0933725	0.0198003	-0.0245153	-0.0207406	0.00973458	0.0946175	0.00879424	0.0436136	0.0419978	0.0657449	0.0863001	0.0676256	0.0726981	0.0856908	0.0804593	0.0490438	0.0445937	4336.6	3971.14	4335.12	3952.61	2676.09	3349.93	3576.77	4109.03	3789.53	3150.53	3556.76	3628.66	3728	3487.08	4183.9	4900.73	4183.16	4465.59	2914.79	3510.06
GO_REGULATION_OF_GENE_EXPRESSION_BY_GENETIC_IMPRINTING	0.0437867	0.0984118	0.101883	0.0942866	0.0339552	0.0925111	0.0925111	0.0689616	0.0346089	0.0459596	0.103385	0.0660907	0.0431507	-0.00881563	0.0334605	0.122271	0.0856035	0.109118	0.0110416	0.0631934	3452.98	2450	2464.82	2236.5	3438.89	3150.53	3321.02	3280.25	4216.51	3552.31	2574.53	2480.39	2667.94	3955.58	3710.95	2258.74	3061.57	2677.58	4066.77	3341.04
GO_DNA_TEMPLATED_TRANSCRIPTION_INITIATION	0.00701412	0.0083615	0.00801005	0.0127899	-0.00282903	-0.00481693	-0.0141499	-0.0152935	-0.00446626	-0.0116289	-0.0275163	-0.0231882	-0.0214854	-0.0170942	-0.0195583	0.0143789	0.00517312	0.00945141	-0.00911812	-0.0299662	3177.95	3284.7	3307.68	3088.26	3452.98	3411.46	3459.65	3364.76	3326.95	3510.06	3300.27	3309.16	3478.92	3034.14	3121.61	3380.33	2938.51	3214.28	3267.65	3021.54
GO_DNA_TEMPLATED_TRANSCRIPTION_TERMINATION	-0.0744804	-0.076459	-0.0715939	-0.0637578	-0.076011	-0.0882	-0.086816	-0.0915887	-0.0544635	-0.0891039	-0.112397	-0.100357	-0.094437	-0.0879167	-0.0882843	-0.0641977	-0.0856951	-0.078544	-0.0825936	-0.129379	3200.93	2846.59	3009.68	3086.77	3270.62	3559.72	3295.82	3836.97	3573.07	3647.2	3884.41	3857.73	3951.13	3541.93	3872.55	3018.57	3524.14	3037.85	3667.95	4837.72
GO_DNA_TEMPLATED_TRANSCRIPTION_ELONGATION	-0.054812	-0.0571889	-0.0500425	-0.0519382	-0.0547685	-0.0644355	-0.0615274	-0.0595209	-0.0376191	-0.0661308	-0.0849413	-0.0762921	-0.0650287	-0.0663233	-0.0695781	-0.0499713	-0.0502086	-0.0543269	-0.0537271	-0.0939438	2437.39	2403.29	2309.89	2381.06	2386.99	2541.18	2167.56	2489.29	2424.05	2624.2	2773.94	2745.78	3181.66	2932.58	2905.9	2225.38	2447.77	2358.82	2461.12	2566.38
GO_REGULATION_OF_TRANSCRIPTION_BY_RNA_POLYMERASE_I	-0.0399729	-0.0501486	-0.0227482	-0.036183	-0.0395661	-0.0517627	-0.0726933	-0.0541905	-0.0458192	-0.0562336	-0.0991164	-0.0831697	-0.0550308	-0.0500601	-0.0522669	-0.0358204	-0.0576665	-0.0520104	-0.0500778	-0.118849	2652.37	2368.45	2288.39	1933.31	2785.81	3133.48	2748.74	2905.15	2668.68	2676.09	2554.52	3135.7	2601.96	2908.86	3325.47	2316.56	2576.02	2240.95	2630.87	3339.56
GO_REGULATION_OF_TRANSCRIPTION_BY_RNA_POLYMERASE_III	0.00713595	-0.00599868	0.0101176	-0.0147492	-0.000418376	-0.00984656	-0.00578065	-0.00842054	0.0233878	0.00509711	-0.0131641	-0.00961085	-0.0218616	-0.0105006	-0.015969	-3.53557e-05	-0.0178723	-0.0128164	-0.00898623	-0.036381	3815.47	4057.88	3405.53	4061.58	2954.08	3712.43	3516.73	3083.81	3003.75	3575.29	3384.78	3574.55	3716.14	3278.77	4193.53	3910.36	3868.1	3979.3	3279.51	3835.49
GO_TRANSCRIPTION_BY_RNA_POLYMERASE_I	-0.0479153	-0.060296	-0.0371372	-0.0439985	-0.0424009	-0.0653825	-0.0821965	-0.0559666	-0.05485	-0.0639014	-0.101084	-0.0838701	-0.0662155	-0.0572654	-0.0508927	-0.0392969	-0.0664585	-0.0600783	-0.0564324	-0.121331	2625.68	2352.14	2288.39	1942.95	2828.8	3458.16	3254.31	3112.72	2762.83	2845.11	2955.56	3383.29	3457.42	2941.48	3325.47	2316.56	2576.02	2519.68	2633.1	2955.56
GO_TRANSCRIPTION_INITIATION_FROM_RNA_POLYMERASE_I_PROMOTER	-0.0451004	-0.0501175	-0.0447569	-0.0332626	-0.0366376	-0.0718378	-0.0763547	-0.0485209	-0.0417961	-0.061733	-0.0718732	-0.054503	-0.0518454	-0.0368599	-0.0276746	-0.0411848	-0.0589188	-0.0561804	-0.0412858	-0.090653	1989.65	2216.49	2204.63	1836.94	2584.17	4243.2	3138.66	3002.26	2824.35	2839.18	3445.56	3369.95	3644.23	2204.63	2625.68	2510.04	2554.52	2502.63	2538.21	1798.39
GO_TRANSCRIPTION_ELONGATION_FROM_RNA_POLYMERASE_I_PROMOTER	-0.110547	-0.115926	-0.110215	-0.0833881	-0.115679	-0.160192	-0.15296	-0.12877	-0.127498	-0.145707	-0.143516	-0.128071	-0.119807	-0.0996395	-0.108122	-0.107316	-0.124932	-0.120351	-0.126226	-0.163867	1132.71	1611.59	1602.69	1356.58	2057.85	2756.15	1986.68	1930.35	2306.93	1967.41	2766.53	2492.25	2831.77	1657.55	2346.96	1974.82	1998.54	1753.92	2664.23	1713.89
GO_TERMINATION_OF_RNA_POLYMERASE_I_TRANSCRIPTION	-0.133608	-0.135524	-0.132379	-0.105547	-0.146641	-0.183342	-0.179992	-0.162861	-0.156367	-0.167428	-0.177085	-0.167128	-0.152405	-0.142829	-0.144258	-0.125529	-0.148381	-0.138705	-0.163872	-0.203543	1866.59	1541.9	1512.25	1390.68	2447.77	2056.37	2333.61	2633.1	2879.21	2339.54	2330.65	2195.73	2465.56	2753.19	2911.83	1856.22	2280.24	1641.24	2631.61	3154.97
GO_TRANSCRIPTION_INITIATION_FROM_RNA_POLYMERASE_II_PROMOTER	0.0237398	0.0271502	0.0228601	0.0294289	0.0106262	0.0149354	0.00422157	-0.00139051	0.015756	0.00706764	-0.00285257	-0.000943186	-0.000932178	-0.000244678	-0.0057787	0.028246	0.0260264	0.0302865	0.0081174	-0.00758301	3183.14	3208.35	3236.52	3404.05	3447.05	3395.15	3310.65	3383.29	3014.13	3272.1	3149.04	3180.18	3353.64	3147.56	3205.38	3452.98	2942.96	3292.85	3024.5	3042.3
GO_TRANSCRIPTION_ELONGATION_FROM_RNA_POLYMERASE_II_PROMOTER	-0.0441156	-0.0417522	-0.0399408	-0.0453086	-0.0456859	-0.0495323	-0.0464213	-0.0511358	-0.0249552	-0.0494939	-0.0710578	-0.0655624	-0.052018	-0.0599256	-0.0648358	-0.0412229	-0.0329956	-0.0389678	-0.0383425	-0.0786021	2465.56	2379.57	2280.24	2229.83	2502.63	2806.56	2281.72	2609.38	2363.26	2990.4	2839.18	2963.72	3190.56	2760.6	2769.5	2226.87	2735.4	2603.45	2575.28	3098.63
GO_TERMINATION_OF_RNA_POLYMERASE_II_TRANSCRIPTION	-0.0364603	-0.0449232	-0.037173	-0.0361691	-0.0376835	-0.0415415	-0.0443201	-0.0479931	0.0035513	-0.045115	-0.0648502	-0.058474	-0.0500317	-0.0458654	-0.0456393	-0.0313998	-0.0500317	-0.0452418	-0.0386908	-0.0856852	4333.64	3845.86	4028.22	4315.85	3455.94	3266.17	4003.02	3885.89	3607.17	4019.33	4530.83	4035.64	4152.76	3839.93	3853.28	3690.19	3842.9	3814.73	3881.45	4016.36
GO_MRNA_SPLICE_SITE_SELECTION	0.0145109	0.0163972	0.0298873	0.018896	0.0266659	0.00554467	0.0248448	0.0160787	0.0108648	0.00940307	0.00379716	-0.00154336	-0.00338478	0.0350563	0.0268904	0.0243018	-0.00257227	0.00309897	0.0106525	0.0109097	2960.75	2702.78	2409.22	2938.51	2583.43	2558.23	2566.38	2812.49	2205.37	2709.45	2789.51	2624.94	2500.4	2074.9	2697.59	2717.61	2775.43	2679.06	2715.38	2685.73
GO_MRNA_CLEAVAGE	-0.0700358	-0.0874403	-0.0689422	-0.0791821	-0.0475278	-0.0720705	-0.0761068	-0.0620493	-0.0454799	-0.0698436	-0.126849	-0.0951816	-0.0993704	-0.0900583	-0.0879242	-0.0534796	-0.0901379	-0.0771872	-0.0602598	-0.145341	3226.14	2884.4	3003.75	2781.36	2450	3235.03	3188.33	3266.91	2604.93	3034.88	3252.08	2820.65	2915.53	2968.17	3295.82	2849.56	2783.58	2692.4	2199.44	4374.41
GO_ADENOSINE_TO_INOSINE_EDITING	-0.00532783	-0.0360237	-0.0134626	0.00191717	0.0578434	0.0523567	0.0413621	0.0802351	0.0324648	0.0606186	0.03399	0.070787	0.0723546	0.0481199	0.0823747	-0.0236098	-0.0102002	-0.0575892	0.0725453	-0.0365957	4133.49	4308.44	3533.04	3321.02	3810.28	3356.61	2180.9	3294.34	1925.9	1897.73	2870.31	3663.5	3023.02	3519.69	3298.78	3570.1	3475.21	3897.76	3417.39	4751.73
GO_TRANSCRIPTION_BY_RNA_POLYMERASE_III	-0.0263203	-0.0292743	-0.0239826	-0.025033	-0.0312082	-0.0558602	-0.0470559	-0.0444358	-0.0112072	-0.0340104	-0.0330874	-0.0299331	-0.0243499	-0.0176921	-0.0151753	-0.0329599	-0.0332939	-0.0377962	-0.0376201	-0.0404618	3438.15	3323.99	3719.84	3209.83	3232.07	3152.01	3332.88	3404.05	2661.27	3309.16	3258.75	3432.22	3282.48	3165.35	3485.59	3513.76	3538.97	3211.31	3534.52	3648.68
GO_TRANSCRIPTION_INITIATION_FROM_RNA_POLYMERASE_III_PROMOTER	-0.110028	-0.124982	-0.118609	-0.132927	-0.0803672	-0.0994527	-0.079202	-0.068697	-0.0599223	-0.090113	-0.0825742	-0.0846398	-0.0340219	-0.0696328	-0.0463983	-0.126059	-0.102684	-0.120745	-0.081709	-0.102666	1436.64	1432.93	1240.94	1407.73	1214.99	1144.57	1577.49	1484.82	1404.76	2110.48	1415.88	1128.26	1404.76	1151.98	1402.54	1237.23	1335.82	1552.28	1987.43	863.615
GO_MITOCHONDRIAL_TRANSCRIPTION	-0.0824156	-0.0768367	-0.074611	-0.0470058	-0.108518	-0.118153	-0.15179	-0.150267	-0.121467	-0.128395	-0.128077	-0.106022	-0.126854	-0.094373	-0.0873007	-0.0708628	-0.117642	-0.0929566	-0.132538	-0.146635	3017.09	3619.03	2806.56	3378.85	1967.41	3055.64	3020.06	3168.32	2750.22	2834.73	3264.69	3220.21	2787.29	3183.14	3435.18	2701.3	3829.56	3780.63	2296.55	3549.34
GO_RNA_PROCESSING	0.028625	0.024418	0.0322919	0.0397178	0.0314744	0.0145178	0.0165903	0.0222916	0.0406327	0.0136748	0.00234919	0.012124	0.0226234	0.0308196	0.0327297	0.0313258	0.0205832	0.0168596	0.0323056	-0.00820647	3352.16	3278.03	3279.51	3335.85	3423.32	3482.63	3353.64	3458.91	3246.89	3417.39	3617.54	3574.55	3611.61	3531.55	3644.23	3350.68	3307.68	3278.03	3396.64	3414.43
GO_MRNA_PROCESSING	0.046284	0.0464793	0.0528568	0.051533	0.0485405	0.0405641	0.0429924	0.0385972	0.0608391	0.0381484	0.013914	0.0211206	0.0290918	0.0358383	0.0370943	0.0540352	0.0447967	0.0438637	0.0504549	0.0145782	3272.1	3255.79	3325.47	3279.51	3432.22	3429.25	3381.81	3500.42	3147.56	3421.84	3476.7	3498.94	3595.3	3435.18	3558.24	3332.88	3196.49	3229.1	3316.58	3315.09
GO_MRNA_3_END_PROCESSING_BY_STEM_LOOP_BINDING_AND_CLEAVAGE	-0.0933693	-0.0862515	-0.0859125	-0.0731596	-0.0976909	-0.108198	-0.106906	-0.13006	-0.0211948	-0.085277	-0.130166	-0.13542	-0.147495	-0.129912	-0.13328	-0.0767821	-0.108601	-0.107457	-0.115359	-0.155757	4194.28	3666.47	3561.21	3970.4	3152.01	4151.28	3805.83	3885.89	2987.44	4215.03	4674.64	4338.09	4499.69	3839.93	3985.23	2882.17	2345.47	2130.5	3378.85	5008.22
GO_TRNA_METABOLIC_PROCESS	-0.0693624	-0.0781047	-0.0715083	-0.0554042	-0.0683115	-0.104219	-0.103694	-0.0816367	-0.0517399	-0.10075	-0.0825597	-0.0748175	-0.0607877	-0.0543423	-0.0432226	-0.0730036	-0.0811559	-0.0853705	-0.0683689	-0.125714	3322.51	3200.93	3257.27	3192.04	3309.16	3011.16	3116.43	3555.27	3043.78	3064.53	2750.22	2978.54	3082.33	3260.24	3255.79	3197.97	3046.74	3098.63	3080.84	4882.2
GO_TRNA_MODIFICATION	-0.11213	-0.124595	-0.112523	-0.0993126	-0.109043	-0.143097	-0.146339	-0.112858	-0.103816	-0.139162	-0.123727	-0.118472	-0.10747	-0.0976831	-0.0871014	-0.115831	-0.133596	-0.135487	-0.115241	-0.18822	2709.45	2518.2	2858.45	2736.88	2696.85	2644.22	2544.14	2643.48	2494.47	2244.66	2195.73	2511.52	2240.21	2648.66	2902.19	2630.87	2289.13	2385.5	2681.28	3983.75
GO_RNA_CATABOLIC_PROCESS	0.11657	0.115422	0.113871	0.134848	0.107467	0.101455	0.100128	0.103297	0.120578	0.0964774	0.115068	0.121917	0.128267	0.128697	0.126353	0.115656	0.117415	0.107944	0.120365	0.106162	3012.64	2874.02	2994.11	2853.26	2905.15	2946.67	2958.53	3046	2899.97	2878.47	3229.84	2926.65	2894.78	3059.35	3252.82	2856.97	2836.96	2762.08	2897.74	3021.54
GO_RNA_LOCALIZATION	0.00867591	0.0057875	0.0147113	0.015585	0.0209775	0.00646957	0.00323775	0.00358768	0.0279061	0.00255034	-0.0198861	-0.0159752	-0.00443878	0.00209187	-0.00308414	0.0198624	0.00555915	0.00741735	0.0181323	-0.0316527	3281.74	2945.93	3114.94	3149.04	3159.42	3418.88	3183.88	3507.83	3058.6	3237.26	3263.94	3462.61	3361.05	3435.93	3351.42	3085.29	3043.04	3125.32	3263.94	3080.1
GO_RNA_EXPORT_FROM_NUCLEUS	0.0168471	0.0168773	0.0284761	0.0262736	0.0276552	0.00874536	0.0107206	0.0080399	0.0400016	0.00747096	-0.0193813	-0.00940134	-0.00230373	0.00751952	0.00651447	0.0305412	0.0133198	0.0141187	0.0254894	-0.02016	3033.4	2684.99	2839.18	3009.68	3058.6	2905.9	2769.5	3058.6	2550.07	2768.01	2851.04	3079.36	2880.69	3063.05	3243.93	2855.49	2775.43	2754.67	2765.05	2782.84
GO_MRNA_EXPORT_FROM_NUCLEUS	0.0278164	0.0285694	0.0368733	0.0312194	0.0367423	0.028474	0.033652	0.0321034	0.0608447	0.0255412	0.00137901	0.00902419	0.0178271	0.0195251	0.0224763	0.0369768	0.0278394	0.0262299	0.0415881	-0.00442788	3189.07	2827.32	2843.63	3020.06	3226.14	2710.19	2732.43	2920.72	2754.67	3214.28	2960.75	3199.45	2788.77	3372.91	3283.96	2897	2873.28	2704.26	2873.28	2836.21
GO_TRANSLATIONAL_INITIATION	0.160153	0.156388	0.147006	0.187522	0.13173	0.128763	0.132415	0.13717	0.157657	0.126192	0.189416	0.186393	0.197869	0.196666	0.20264	0.13573	0.159993	0.131572	0.150977	0.162277	2501.15	2495.22	2668.68	2298.03	2523.39	2545.62	2637.55	2551.55	2407.74	2732.43	2209.07	2250.59	2143.84	2140.87	2164.6	2480.39	2480.39	2554.52	2462.6	2431.46
GO_TRANSLATIONAL_ELONGATION	0.00293334	0.0015733	-0.0110602	0.030525	-0.0303249	-0.0687957	-0.0587593	-0.0442035	-0.00761816	-0.0437862	0.0182375	0.0196309	0.0378034	0.0242732	0.0318678	-0.0108671	0.00151582	-0.0135538	-0.00463942	-0.0212634	3702.05	3663.5	3865.14	3584.93	4467.07	4434.46	4430.01	4756.18	3977.82	4130.52	3862.17	3860.69	3921.48	3896.27	3994.12	3909.62	4053.43	4029.71	4132.01	3863.66
GO_TRANSLATIONAL_TERMINATION	-0.0176488	-0.0209585	-0.0294738	0.00965333	-0.0470963	-0.0887144	-0.0827335	-0.0675147	-0.0188026	-0.0644545	0.00645634	0.0103008	0.0341762	0.0144428	0.0173874	-0.0301423	-0.0130742	-0.0286685	-0.0150392	-0.0306021	4151.28	3894.79	4363.29	3796.94	4713.19	4736.91	4616.82	4650.92	3902.2	4532.31	3753.94	3856.24	3851.79	3896.27	3965.95	4198.72	3804.35	4112.73	3946.68	4126.08
GO_REGULATION_OF_TRANSLATIONAL_INITIATION	0.0929389	0.0822602	0.0951007	0.0949974	0.0956036	0.0907822	0.0726224	0.0786496	0.0891135	0.0828598	0.0621003	0.0727973	0.0711852	0.078986	0.0767444	0.0979036	0.0965379	0.0919264	0.0869334	0.0652496	3212.79	3187.59	2890.33	2996.33	3039.33	3181.66	3151.27	3181.66	2955.56	2859.94	3235.03	3136.44	3391.45	3260.98	3083.81	2654.6	3080.1	2910.34	2868.09	3166.83
GO_REGULATION_OF_TRANSLATIONAL_ELONGATION	-0.0284669	-0.0244684	-0.0343587	0.012344	-0.0713074	-0.129688	-0.112527	-0.0957531	-0.118169	-0.107787	-0.0668696	-0.0623107	-0.0697777	-0.0553889	-0.0425981	-0.0239383	-0.0720723	-0.0643857	-0.0887253	-0.0916561	2409.22	1718.33	1860.66	2145.32	2793.96	2474.46	2344.73	2414.41	3245.41	2770.98	2580.47	3084.55	3059.35	2901.45	2754.67	1941.46	2610.86	2143.84	3519.69	2464.08
GO_REGULATION_OF_TRANSLATIONAL_TERMINATION	0.249192	0.238451	0.265337	0.251934	0.261549	0.246874	0.230756	0.240822	0.237934	0.246013	0.223405	0.246782	0.238093	0.250212	0.237908	0.270608	0.253497	0.238173	0.264873	0.258476	1448.5	1757.62	1286.9	1472.96	1704.25	1045.97	1528.56	1594.54	1728.71	1561.92	2346.96	2051.18	2246.88	2003.73	1923.67	1114.92	1263.92	1640.5	1688.68	1613.07
GO_REGULATION_OF_TRANSLATIONAL_FIDELITY	-0.17803	-0.192016	-0.185129	-0.182308	-0.120457	-0.139105	-0.174958	-0.113504	-0.0666587	-0.144297	-0.134748	-0.143012	-0.117755	-0.125172	-0.118219	-0.177686	-0.174825	-0.182878	-0.132417	-0.168124	2002.99	2024.49	2308.41	2052.66	2161.63	3117.17	3255.05	2410.71	2449.26	3475.21	2684.25	2641.25	2263.19	2009.66	2287.65	2452.22	2334.35	2237.98	2778.39	3478.18
GO_TRANSLATIONAL_READTHROUGH	0.238501	0.232084	0.226378	0.254363	0.199211	0.19517	0.18668	0.208504	0.206158	0.205326	0.205856	0.194111	0.205644	0.21586	0.212924	0.219795	0.237518	0.215572	0.203707	0.216162	2157.18	1786.53	2072.67	1994.1	2969.65	1540.42	2628.65	1580.45	2879.21	2796.18	2007.44	2078.61	2381.06	2722.05	2492.25	2045.99	1377.34	2400.33	2281.72	1922.93
GO_PROTEIN_FOLDING	0.0184252	0.0198427	0.020517	0.0198647	0.0189483	0.0162645	0.013683	0.00352636	0.0284012	0.0164765	0.00546764	0.00984992	0.0215197	0.0130997	0.0125083	0.0244216	0.0251314	0.0192787	0.0319861	0.00351699	3602.72	3694.64	3693.16	3773.22	3249.86	3248.38	3411.46	3429.25	2895.52	3452.98	3404.05	3604.2	3536	3853.28	3909.62	3630.89	3758.39	3659.06	3300.27	3645.71
GO_DE_NOVO_PROTEIN_FOLDING	0.0926223	0.100118	0.090861	0.0885358	0.082406	0.0835228	0.0712926	0.0641448	0.0786966	0.0870491	0.0721421	0.0829223	0.0986056	0.0862289	0.0822815	0.104739	0.0847898	0.092615	0.0942994	0.0915787	3602.72	3943.72	3667.95	3868.1	3945.2	3816.21	3733.19	4290.64	3678.33	3601.24	3636.82	3322.51	3426.29	3282.48	3599.75	3596.79	3828.07	4066.77	3844.38	3485.59
GO_SIGNAL_PEPTIDE_PROCESSING	0.111478	0.126232	0.101147	0.112775	0.0633476	0.0670693	0.0990544	0.0584605	0.103968	0.0826049	0.153489	0.124046	0.145184	0.102882	0.110895	0.0899687	0.111292	0.113411	0.102299	0.104445	3159.42	3203.9	3227.62	3224.66	4508.59	4592.35	4501.91	4371.45	4421.11	4428.53	3218.72	3478.92	3455.2	3538.22	3668.69	3481.14	3332.14	3230.59	3842.9	3081.58
GO_PROTEIN_DEPHOSPHORYLATION	0.0233135	0.0246417	0.0271802	0.0189188	0.0211605	0.0221078	0.0184759	0.0147257	0.01295	0.0196126	-0.000624035	0.00383163	0.00264906	-0.000602873	0.00211497	0.0307248	0.0171916	0.0263866	0.0152104	-0.00637513	3541.93	3690.19	3366.98	3537.48	3473.73	3497.45	3644.23	3590.86	3645.71	3745.05	3955.58	3811.76	3734.67	3433.7	3485.59	3224.66	3570.1	3537.48	3636.82	3595.3
GO_PROTEIN_ADP_RIBOSYLATION	0.0246851	0.0240439	0.0368818	0.0396722	0.0516212	0.028475	0.0228587	0.0357408	-0.0121745	0.0209616	-0.0289659	0.0160661	-0.0018264	0.0236547	0.024579	0.0669798	0.0225359	0.0318669	0.0385445	0.0207582	2028.94	1976.31	2253.55	2022.27	2278.01	2165.34	1839.91	1893.28	2198.7	1899.21	2187.58	2475.94	2152.74	1876.23	2429.98	1965.93	2190.54	2461.86	2238.73	1816.18
GO_PROTEIN_ACETYLATION	0.0301859	0.0283696	0.0268787	0.0250112	0.0203864	0.0235935	0.0219172	0.0246184	0.0261825	0.0170605	-0.000636058	-0.00108097	0.00110944	0.0170394	0.0128367	0.0343561	0.0123055	0.0195096	0.0194242	-0.0176982	3286.92	3458.16	3318.8	3441.11	3582.7	3600.49	3698.35	3524.88	3252.82	3583.44	3849.57	3750.24	3464.84	3413.69	3528.59	3425.55	3435.18	3555.27	3189.07	3491.52
GO_N_TERMINAL_PROTEIN_AMINO_ACID_ACETYLATION	-0.00166209	-0.0230814	-0.0026738	-0.0207015	-0.0223973	-0.0182637	-0.0270897	-0.00557402	-0.0211736	-0.0335357	-0.0497615	-0.0445681	-0.048692	-0.0290167	-0.0394228	-0.00125741	-0.05218	-0.0236209	-0.0391531	-0.0317435	2901.45	2778.39	3171.28	2567.86	2169.04	1764.29	1839.91	1884.38	2069.71	2705.74	2680.54	2908.86	3177.21	2216.49	3141.63	3012.64	2493.73	2071.19	1872.52	2111.22
GO_PROTEIN_SULFATION	-0.130082	-0.0985171	-0.115909	-0.129997	-0.177852	-0.0951912	-0.13059	-0.170967	-0.198782	-0.13417	-0.20876	-0.21503	-0.0958691	-0.169399	-0.162493	-0.171645	-0.175458	-0.0989196	-0.207044	-0.240197	1931.83	529.288	3040.81	1734.64	2572.31	1710.92	4511.55	3331.4	3748.01	3309.16	1159.39	3371.43	2834.73	3460.39	3232.07	4099.39	785.778	1251.31	1433.67	0
GO_PROTEIN_METHYLATION	-0.00513853	-0.0115978	-0.000273386	-0.0102295	-0.0055449	-0.00808866	-0.0113937	-0.00641084	0.0177483	-0.0112838	-0.0349895	-0.0338794	-0.0334102	-0.0206618	-0.022855	0.00371797	-0.0210987	-0.0100403	-0.0136645	-0.0585696	3736.15	3432.22	3500.42	3553.79	3469.28	3672.4	3205.38	3488.56	3095.67	3654.61	3392.19	3636.82	3522.66	3498.94	3238	3294.34	3540.45	3282.48	3300.27	3361.05
GO_PROTEIN_DEMETHYLATION	0.0509692	0.0523442	0.05873	0.0329605	0.0699883	0.0978295	0.0843104	0.0773154	0.0602481	0.0748008	0.0282588	0.0121557	0.00654043	0.0169682	0.0109745	0.0771724	0.0493266	0.0610186	0.0441819	0.00221705	2035.61	2072.67	1890.32	1321	2554.52	2103.81	2134.94	2118.64	1796.91	2167.56	3193.52	2923.69	2594.55	3094.19	2770.98	1755.4	2247.62	1921.45	2563.42	2616.79
GO_PROTEIN_N_LINKED_GLYCOSYLATION	-0.0186299	-0.0189956	-0.0137197	-0.00464416	-0.00966739	-0.0246928	-0.0240565	-0.010226	0.0114807	-0.0101507	-0.00801589	-0.0224228	-0.0200907	-0.0135224	-0.0180225	-0.0142694	-0.0183239	-0.0195188	0.0035136	-0.0591172	2598.26	2388.47	2716.86	2197.21	2756.89	2909.6	2872.54	3072.69	3237.26	2432.95	2484.84	2492.25	2762.08	2954.82	2817.68	2728.73	2476.68	2295.06	2896.26	2633.1
GO_DOLICHYL_DIPHOSPHATE_BIOSYNTHETIC_PROCESS	-0.127833	-0.151901	-0.132387	-0.159685	-0.0949481	-0.100641	-0.0829009	-0.0685766	-0.0400339	-0.0630163	-0.152007	-0.142475	-0.0636782	-0.0816035	-0.0867401	-0.156852	-0.116183	-0.128998	-0.0397426	-0.224529	1594.54	2249.85	2152.74	2414.41	2398.85	2114.93	2283.2	2885.88	1828.79	2252.07	2684.25	2357.33	2556	2593.81	2824.35	2277.27	1775.41	1573.04	2038.58	3374.4
GO_OLIGOSACCHARIDE_LIPID_INTERMEDIATE_BIOSYNTHETIC_PROCESS	-0.119055	-0.126484	-0.106817	-0.0964725	-0.0917015	-0.125295	-0.116011	-0.0921862	-0.0758436	-0.108733	-0.11386	-0.117934	-0.1211	-0.0949276	-0.104697	-0.108597	-0.144182	-0.129362	-0.0838407	-0.198867	2899.22	2941.48	2917.76	2461.86	3616.8	3359.57	3595.3	3557.5	3782.11	3498.19	2736.88	2934.07	3822.14	3263.94	3206.12	2496.7	3736.15	3003.01	3736.89	2733.91
GO_N_GLYCAN_PROCESSING	0.0951149	0.0960013	0.0972347	0.074611	0.0839283	0.0973214	0.0740136	0.0917136	0.0423905	0.076538	0.0336513	0.0230139	0.0233319	0.0444139	0.0436335	0.123433	0.0573638	0.0805174	0.0493279	0.0188129	1452.95	2086.02	2173.49	1593.8	2000.03	1790.98	2025.23	2020.78	3095.67	929.59	2173.49	1737.61	2295.06	2732.43	3138.66	1918.48	2127.53	2062.3	3146.08	2827.32
GO_PROTEIN_O_LINKED_GLYCOSYLATION	-0.0183508	-0.0186224	-0.0218278	-0.0200893	-0.0154396	-0.0228555	-0.0159286	-0.0107311	-0.0218414	-0.0240666	-0.00183021	-0.0227514	-0.0409629	-0.0181448	-0.0348532	-0.0288385	-0.0291147	-0.0168929	-0.0309279	-0.0585474	3217.24	3193.52	3189.07	3595.3	3249.86	3461.87	3338.82	3501.9	3160.9	3657.57	3445.56	2830.28	3399.6	3076.39	3061.57	3412.95	3745.05	3623.47	3154.97	3954.09
GO_N_TERMINAL_PROTEIN_LIPIDATION	0.327023	0.310342	0.329724	0.317332	0.274624	0.28315	0.257864	0.246982	0.19641	0.237185	0.245817	0.2621	0.215606	0.285162	0.291623	0.3311	0.258129	0.286195	0.259903	0.295674	1309.14	1240.19	1282.45	1022.99	1879.94	1783.57	2119.38	2437.39	2152.74	2448.51	2137.17	2063.78	2536.73	1647.91	1532.27	1074.14	1888.83	1356.58	2140.13	1614.55
GO_C_TERMINAL_PROTEIN_LIPIDATION	-0.0752754	-0.0353739	-0.0790087	-0.0527166	-0.110543	-0.13289	-0.119652	-0.133208	-0.0871373	-0.104083	-0.0830068	-0.0920091	-0.114488	-0.105513	-0.106598	-0.0601567	-0.0690002	-0.054014	-0.0988138	-0.0746134	919.953	750.196	1029.67	937.745	2702.04	3214.28	3717.62	3223.17	2868.09	3429.25	2215.75	1914.04	2465.56	1543.39	1438.86	796.156	1561.18	1293.57	2265.41	1418.11
GO_GPI_ANCHOR_METABOLIC_PROCESS	-0.106901	-0.113271	-0.106046	-0.120401	-0.129254	-0.139142	-0.127607	-0.117837	-0.0909927	-0.115591	-0.0916603	-0.102584	-0.0947608	-0.0994897	-0.0874679	-0.126777	-0.135118	-0.116633	-0.117369	-0.132641	2914.79	3786.56	2819.91	3212.79	4023.78	4793.25	4167.59	3740.6	4410.73	4177.97	3731.7	4271.37	3490.04	4369.22	3902.2	2627.17	3454.46	2917.76	3927.41	5236.54
GO_PROTEOLYSIS	0.0560741	0.0598053	0.0569031	0.0530991	0.056084	0.0546637	0.0581518	0.0505008	0.056045	0.0574682	0.044765	0.0434439	0.0426486	0.0413889	0.0367447	0.0618283	0.0606638	0.0651164	0.0568205	0.03394	3562.69	3596.05	3586.41	3567.88	3617.54	3578.26	3590.12	3558.24	3558.98	3541.19	3672.4	3630.89	3667.21	3669.43	3650.9	3512.28	3548.6	3545.64	3528.59	3600.49
GO_MEMBRANE_PROTEIN_ECTODOMAIN_PROTEOLYSIS	0.0383898	0.0510198	0.0367624	0.0382527	0.0738299	0.0792339	0.0917976	0.0718266	0.0538456	0.0862299	0.0516964	0.0311461	0.0245878	0.0181844	0.0183524	0.0455627	0.072061	0.0622037	0.0710173	0.0219787	3527.11	3615.32	3621.99	3271.36	3189.81	3530.07	3885.89	3357.35	3997.09	2822.13	3455.94	3371.43	3459.65	3081.58	3439.63	3724.29	3670.18	3550.09	3496.71	3793.23
GO_PROTEIN_MONOUBIQUITINATION	0.0984341	0.0947165	0.103182	0.0941668	0.0990348	0.104262	0.0928278	0.0980195	0.091449	0.0872836	0.0557144	0.0753374	0.076929	0.0688799	0.0710102	0.111072	0.100957	0.101857	0.0928256	0.0822848	2972.61	2854.75	2652.37	2725.02	2589.36	2948.89	2751.71	2375.13	3033.4	2769.5	2900.71	2982.25	2914.05	3498.19	2694.63	2669.42	2909.6	2976.32	2812.49	3209.83
GO_PROTEIN_QUALITY_CONTROL_FOR_MISFOLDED_OR_INCOMPLETELY_SYNTHESIZED_PROTEINS	0.0956333	0.0974973	0.0944013	0.077237	0.0957163	0.108082	0.118039	0.0998966	0.120577	0.103699	0.0737857	0.0736473	0.098291	0.0823079	0.0877063	0.0911945	0.0959562	0.0961823	0.101876	0.0649498	2312.86	2456.67	2302.48	2855.49	2674.61	2065.26	2215	2837.7	2216.49	2578.24	3166.83	2849.56	2505.59	2931.1	3728.74	2910.34	2240.21	1946.65	1977.79	2177.94
GO_GLYCOPROTEIN_CATABOLIC_PROCESS	0.103546	0.130445	0.113557	0.0985475	0.156708	0.0969723	0.118957	0.11043	0.102228	0.134618	0.111331	0.12893	0.104727	0.118093	0.106787	0.127211	0.138397	0.138518	0.161063	0.10378	3063.79	2796.92	2884.4	4067.51	2269.12	2971.87	2501.89	2589.36	2618.27	2295.81	2951.86	2756.89	2473.72	3258.01	3048.23	3370.69	2742.81	2730.21	2151.25	2404.04
GO_PROTEIN_DEGLYCOSYLATION	0.0464797	0.0610832	0.0476701	0.0397432	0.0453862	0.0502309	0.0595329	0.0515921	0.0335603	0.0624582	0.0402	0.0229434	0.0210885	0.0275436	0.0455246	0.0512368	0.0334727	0.0425624	0.0412243	-0.00893974	3484.11	3438.15	3343.26	2708.71	3180.18	3189.07	3325.47	3427.77	2851.04	3269.13	3518.21	3258.75	3361.05	3261.72	3685.74	3417.39	3467.8	3000.78	2885.14	3444.08
GO_PEPTIDE_METABOLIC_PROCESS	0.067785	0.0671434	0.0629575	0.0801391	0.0586947	0.048654	0.0498603	0.053751	0.0715436	0.0516096	0.0699135	0.0707743	0.0805015	0.0755817	0.0771148	0.0626698	0.0701622	0.0588723	0.0668518	0.05284	3427.03	3380.33	3378.1	3403.31	3387.74	3544.9	3632.37	3567.88	3481.14	3367.73	3831.04	3788.04	3770.25	3650.9	3735.41	3332.88	3407.01	3375.14	3543.41	3692.42
GO_CELLULAR_AMINO_ACID_METABOLIC_PROCESS	-0.0238392	-0.0207994	-0.0263422	-0.0221603	-0.0169493	-0.0261365	-0.0298371	-0.036998	0.0130645	-0.0264532	-0.025744	-0.0314905	-0.0274895	-0.0268522	-0.0291639	-0.0322343	-0.0161963	-0.0237641	-0.00235835	-0.0408188	3003.75	3208.35	2818.42	3051.19	3160.9	3109.01	3138.66	3126.8	3206.86	3398.12	3143.11	3202.42	3498.94	3205.38	3306.2	3028.95	3215.76	2941.48	3209.83	3353.64
GO_REGULATION_OF_CELLULAR_AMINO_ACID_METABOLIC_PROCESS	0.10496	0.117168	0.102464	0.116175	0.0900369	0.0844484	0.0919212	0.0613052	0.11846	0.0898773	0.101981	0.105217	0.125685	0.0920741	0.0819611	0.0967515	0.139664	0.123085	0.125725	0.121008	2718.35	2754.67	2609.38	2842.14	2489.29	2364.75	2445.55	2620.5	2266.9	2675.35	2882.17	2935.55	2794.7	2944.44	2715.38	2564.16	2650.15	2844.37	2517.45	2882.17
GO_ARGININE_METABOLIC_PROCESS	0.0576984	0.0954694	0.0429809	0.0232948	0.0680478	0.109304	0.100803	0.0548256	0.135937	0.0715917	0.0976829	0.0418977	0.0894058	0.0534362	0.0522471	0.0182673	0.102322	0.0702259	0.0710148	0.115544	3046.74	3525.62	3590.86	4771.01	4145.35	3384.78	3691.67	3874.03	2591.58	3857.73	3472.25	3057.12	3298.78	3193.52	2237.24	4530.83	3608.65	3869.59	3412.95	2612.34
GO_ARGININE_BIOSYNTHETIC_PROCESS	-0.191285	-0.159678	-0.252382	-0.260377	-0.13363	-0.153113	-0.200233	-0.185832	-0.124576	-0.0918043	-0.141465	-0.214634	-0.0918573	-0.170108	-0.174661	-0.343657	-0.162749	-0.186944	-0.0856099	-0.155072	501.119	203.857	7.413	841.375	959.984	242.405	1195.72	418.834	1802.84	258.714	580.438	328.396	283.177	255.007	171.982	630.105	694.598	335.068	492.223	444.78
GO_ARGININE_CATABOLIC_PROCESS	0.244222	0.303029	0.263669	0.209077	0.201705	0.299513	0.298665	0.222106	0.37836	0.231745	0.291569	0.205349	0.223673	0.188825	0.205328	0.240621	0.295784	0.278519	0.197024	0.353363	2096.4	1577.49	1700.54	1476.67	2048.95	1316.55	1749.47	2203.14	1200.91	1616.03	1426.26	3152.01	1928.86	2877.73	2987.44	2035.61	1528.56	1974.82	2032.64	413.645
GO_ASPARAGINE_METABOLIC_PROCESS	-0.154983	-0.175809	-0.169773	-0.167832	-0.21072	-0.17468	-0.232677	-0.211991	-0.0648982	-0.155724	-0.0825126	-0.1152	-0.132391	-0.13112	-0.125225	-0.178986	-0.108069	-0.126814	-0.101115	-0.163984	1730.19	1737.61	1546.35	1067.47	904.386	852.495	1049.68	192.738	3073.43	2120.12	1660.51	1224.63	627.14	424.024	550.045	1014.1	2493.73	2879.21	2690.92	990.377
GO_ASPARTATE_METABOLIC_PROCESS	0.301249	0.300032	0.306067	0.307444	0.336245	0.343446	0.311468	0.334763	0.373147	0.298655	0.243064	0.264507	0.305326	0.303208	0.285684	0.326874	0.288808	0.301355	0.355358	0.277742	805.793	971.103	851.012	919.212	882.147	796.156	1024.48	787.261	578.955	1157.91	1095.64	1275.78	834.704	1082.3	882.888	610.09	797.639	559.682	630.846	479.621
GO_CYSTEINE_METABOLIC_PROCESS	-0.116951	-0.0848337	-0.135909	-0.173427	-0.149386	-0.0899968	-0.0482684	-0.109775	-0.00360093	-0.0449322	-0.0360623	-0.0951864	-0.0874285	-0.156693	-0.142793	-0.166808	-0.0955836	-0.0871637	-0.125794	-0.0806768	1421.81	1372.89	1704.99	1422.55	2465.56	1360.29	2482.61	2208.33	670.876	2149.77	1827.3	1679.04	2067.49	2319.53	1614.55	1186.82	1411.44	1360.29	1727.97	1839.91
GO_GLUTAMATE_METABOLIC_PROCESS	0.0429086	0.0593723	0.0562144	0.0726781	0.0417273	0.0570247	0.0508982	0.0386072	0.0345708	0.0351615	0.0169938	0.0222949	0.0365095	0.00963286	0.016032	0.0466876	0.0165773	0.0278232	0.0132452	0.0178117	4017.1	3639.78	4026	3639.78	4762.85	4561.96	4719.12	4709.48	4599.77	4297.32	3197.23	3828.07	4026.74	4858.48	4441.13	4243.94	4902.96	4409.99	4847.36	4000.05
GO_GLUTAMATE_BIOSYNTHETIC_PROCESS	0.0921749	0.0810038	0.111288	0.163914	0.090269	0.0379077	0.0529437	0.0416137	0.015936	0.0184773	0.00794155	0.039443	-0.0306544	0.0410313	0.0452139	0.144695	0.0275837	0.0635324	0.0540025	-0.0259953	5107.56	5298.07	4906.66	4285.46	5335.88	5895.56	5524.91	5815.5	6075.69	6228.4	6040.85	5699.11	6572.37	5816.24	5631.66	4421.11	6007.5	5477.47	5772.5	6637.6
GO_GLUTAMATE_CATABOLIC_PROCESS	0.263881	0.290001	0.288052	0.284048	0.288836	0.317541	0.299619	0.322646	0.289175	0.288094	0.26333	0.281485	0.290467	0.278053	0.283476	0.278795	0.253289	0.231893	0.271677	0.296356	882.147	1272.07	1146.05	1340.27	1764.29	948.864	1028.92	931.073	1157.91	1393.64	1894.76	1742.06	1192.01	1854.73	361.754	695.339	1552.28	871.769	1261.69	959.242
GO_GLUTAMINE_METABOLIC_PROCESS	-0.0862408	-0.118837	-0.0610348	-0.0642723	-0.085865	-0.0733102	-0.104413	-0.0738787	-0.0861155	-0.131267	-0.148649	-0.126459	-0.153948	-0.108585	-0.106986	-0.0518235	-0.115243	-0.104403	-0.0788409	-0.180773	1882.9	1602.69	2458.15	2607.89	3134.22	2889.59	2753.19	4096.42	4216.51	3669.43	1482.6	2791.74	4306.95	1811.74	2782.84	2163.11	1498.91	1042.27	3165.35	2942.96
GO_GLYCINE_METABOLIC_PROCESS	-0.139212	-0.147389	-0.122519	-0.154931	-0.073202	-0.0676941	-0.0804894	-0.0980299	-0.00155704	-0.118218	-0.133598	-0.157939	-0.112605	-0.111715	-0.113177	-0.14133	-0.0555556	-0.0961021	0.00827243	-0.178191	2601.96	1565.63	3218.72	3141.63	2656.82	3129.77	2922.2	2561.93	2587.14	1237.97	2016.34	2985.96	1518.18	1656.06	3404.05	492.223	790.226	2386.99	2470.01	2950.37
GO_HISTIDINE_METABOLIC_PROCESS	-0.117456	-0.181474	-0.191071	-0.220369	-0.210793	-0.200922	-0.173552	-0.13989	-0.199989	-0.17495	-0.148808	-0.228736	-0.203146	-0.205794	-0.195943	-0.238947	-0.275448	-0.205646	-0.190329	-0.247442	3713.91	2412.19	435.884	2813.97	3066.02	2087.5	2695.37	3083.81	790.226	2301	2874.76	2763.57	1209.8	767.987	1515.22	1199.42	2094.91	1808.77	2220.93	0
GO_ISOLEUCINE_METABOLIC_PROCESS	-0.119365	-0.104257	-0.131579	-0.14404	-0.106516	-0.17948	-0.171644	-0.198189	-0.0265982	-0.178704	-0.0813477	-0.0582266	-0.0684634	-0.0691341	-0.154347	-0.123495	-0.0508843	-0.116683	-0.0634862	-0.0593914	3082.33	2483.36	2997.82	1500.39	121.573	370.65	489.258	661.24	3573.07	438.85	493.706	788.743	1949.62	1412.92	2864.38	1704.99	441.815	2158.67	819.878	1149.02
GO_LEUCINE_METABOLIC_PROCESS	-0.0983757	-0.124382	-0.0513418	-0.0912606	-0.0927613	-0.132468	-0.120816	-0.159145	-0.140784	-0.0972458	-0.130544	-0.18072	-0.15685	-0.118573	-0.144439	-0.0756532	-0.0641949	-0.102295	-0.115996	-0.13577	2605.67	2122.34	919.212	1619	1978.53	2483.36	2083.05	3111.24	3294.34	2612.34	3244.67	2650.89	3607.91	2584.91	2792.48	566.353	1042.27	1548.58	2121.6	2504.85
GO_LEUCINE_CATABOLIC_PROCESS	-0.085849	-0.114087	-0.0883275	-0.0923525	-0.0855312	-0.110656	-0.127921	-0.0968224	-0.0688804	-0.0938354	-0.121883	-0.129319	-0.088158	-0.0826078	-0.0925643	-0.0981146	-0.0743459	-0.103114	-0.0761042	-0.133492	1445.54	701.27	1528.56	824.326	2010.41	3068.98	2610.86	3156.46	2965.2	2183.87	2639.03	3025.99	1620.48	2391.43	2725.02	765.022	502.601	596.005	2812.49	1243.9
GO_LYSINE_METABOLIC_PROCESS	0.00568503	0.0167903	-0.000829802	-0.00647952	0.0287076	0.0240819	0.0460275	0.00474929	0.0593397	0.00681497	-0.0104696	0.00174788	-0.0476518	-0.00579096	0.0142126	-0.0365113	-0.0151306	-0.000370763	0.0504414	-0.058298	3563.43	3620.51	3389.22	3863.66	4072.7	3490.04	3773.22	4679.83	4131.26	4897.03	4113.47	3988.94	5525.65	4814	4178.71	4069.74	4201.69	4059.36	4116.44	5008.96
GO_METHIONINE_METABOLIC_PROCESS	-0.162428	-0.156667	-0.164111	-0.147926	-0.145489	-0.152826	-0.168746	-0.168786	-0.0671223	-0.156416	-0.148178	-0.148641	-0.156363	-0.126258	-0.145171	-0.173554	-0.143264	-0.167104	-0.124947	-0.128947	1544.87	1848.8	934.038	2156.44	1598.98	1772.45	1272.81	2558.23	1444.79	2007.44	1897.73	1296.53	2183.87	2244.66	1914.04	1249.09	1931.83	1878.45	1945.91	1384.75
GO_L_PHENYLALANINE_METABOLIC_PROCESS	-0.20316	-0.189566	-0.202013	-0.209357	-0.0920551	-0.112412	-0.162341	-0.174382	-0.0215395	-0.105526	-0.107821	-0.130049	-0.129679	-0.174364	-0.163453	-0.194792	-0.0790431	-0.149982	-0.092161	-0.147864	2356.59	2609.38	2301.74	1859.18	1406.25	1911.07	1013.36	1865.85	3412.2	3109.75	2978.54	1858.44	2522.64	1681.27	1577.49	963.69	2988.92	2391.43	2654.6	3576.03
GO_PROLINE_METABOLIC_PROCESS	-0.223443	-0.214997	-0.169006	-0.126059	-0.16551	-0.167417	-0.148883	-0.130852	-0.085628	-0.17168	-0.28728	-0.269911	-0.213302	-0.175387	-0.201017	-0.156005	-0.216612	-0.258076	-0.0628045	-0.299566	394.372	578.955	392.148	1737.61	371.391	1800.62	190.514	275.022	596.005	585.627	754.643	312.829	1457.4	1699.06	805.052	639.742	1013.36	636.035	2470.75	0
GO_PROLINE_BIOSYNTHETIC_PROCESS	-0.223443	-0.214997	-0.169006	-0.126059	-0.16551	-0.167417	-0.148883	-0.130852	-0.085628	-0.17168	-0.28728	-0.269911	-0.213302	-0.175387	-0.201017	-0.156005	-0.216612	-0.258076	-0.0628045	-0.299566	394.372	578.955	392.148	1737.61	371.391	1800.62	190.514	275.022	596.005	585.627	754.643	312.829	1457.4	1699.06	805.052	639.742	1013.36	636.035	2470.75	0
GO_L_SERINE_METABOLIC_PROCESS	-0.137145	-0.140019	-0.111689	-0.123543	-0.117014	-0.103994	-0.0997695	-0.126324	-0.067864	-0.137463	-0.129278	-0.153992	-0.162058	-0.114153	-0.125238	-0.138774	-0.11316	-0.125861	-0.0927898	-0.22322	3712.43	3406.27	2659.78	3844.38	3590.86	2825.84	2484.84	4139.42	3360.31	3856.98	2345.47	3449.27	2496.7	3447.79	2886.62	3894.05	2008.92	2653.11	3037.11	3329.92
GO_L_SERINE_BIOSYNTHETIC_PROCESS	-0.129107	-0.122357	-0.0885006	-0.110961	-0.109023	-0.102576	-0.0999425	-0.112807	-0.0892422	-0.120662	-0.107707	-0.124854	-0.152778	-0.0922086	-0.117711	-0.114184	-0.106012	-0.12608	-0.0847472	-0.183608	2904.41	1911.07	2425.53	3138.66	3650.16	2591.58	1768.74	3249.86	3915.55	3168.32	2775.43	3945.2	2785.81	4100.87	3319.54	2975.58	1737.61	2013.37	3559.72	2189.8
GO_THREONINE_METABOLIC_PROCESS	-0.36727	-0.336245	-0.292567	-0.423073	-0.310568	-0.276737	-0.287855	-0.320309	-0.287061	-0.325657	-0.24497	-0.303261	-0.290184	-0.290873	-0.323856	-0.34514	-0.186468	-0.292884	-0.121717	-0.28939	164.569	545.597	1609.36	177.912	727.215	848.047	812.465	1167.55	221.649	246.112	1017.06	1914.78	630.105	828.032	1358.06	8.8956	395.113	24.4629	1235.01	2949.63
GO_THREONINE_CATABOLIC_PROCESS	-0.378984	-0.297247	-0.407464	-0.435733	-0.258602	-0.337268	-0.345844	-0.403653	-0.302859	-0.343197	-0.172313	-0.16649	-0.245156	-0.23171	-0.420805	-0.344468	-0.158232	-0.291106	-0.209899	-0.0787189	0	0	0	0	0	0	0	0	0	0	0	0	0	0	0	0	0	0	0	0
GO_TRYPTOPHAN_METABOLIC_PROCESS	-0.0228236	0.00235649	-0.0200964	0.0543052	0.049857	-0.0559733	-0.038101	-0.0154628	0.0307138	0.0347119	0.0180311	0.075699	0.0119678	0.0435289	0.0301843	0.0189049	0.0631487	0.0513927	0.0569795	-0.0014033	919.212	1675.34	1390.68	2018.56	1235.75	871.028	1126.03	443.297	2612.34	1919.23	1461.84	669.394	1184.6	251.301	942.192	2682.02	1361.03	934.779	2108.26	1924.41
GO_TYROSINE_METABOLIC_PROCESS	0.098115	0.123001	0.0960676	0.0955028	0.151841	0.157948	0.114282	0.141604	0.22424	0.178421	0.142098	0.109164	0.152264	0.112517	0.0998447	0.0841717	0.189541	0.117812	0.155512	0.188093	4100.87	3447.05	4231.34	2535.25	3617.54	2290.62	3412.95	3039.33	2305.44	3193.52	3555.27	1866.59	3132.73	2278.76	840.634	4133.49	2336.58	4112.73	3048.23	1258.73
GO_TYROSINE_CATABOLIC_PROCESS	-0.0634265	-0.0188479	-0.0640618	-0.065809	0.0156184	0.0293837	-0.027266	0.00248835	0.121188	0.0586086	0.012177	-0.039496	0.0116476	-0.0416137	-0.0571792	-0.0814803	0.0749153	-0.0322427	0.014136	0.100858	2684.25	1723.52	2494.47	1267.62	1808.77	3109.01	2532.28	1519.66	2022.27	1838.42	1901.43	933.297	1566.37	1139.38	420.317	2824.35	2477.42	2189.8	1524.11	2404.78
GO_VALINE_METABOLIC_PROCESS	0.077253	0.0669808	0.166278	0.0746761	0.109376	0.0611917	0.0934908	-0.00104134	0.00810124	0.0997035	0.0752762	-0.0256098	-0.0313636	0.0548378	0.0307635	0.105987	0.112553	0.0657806	0.0323873	0.0404003	2121.6	2348.44	281.694	1976.31	1103.05	1393.64	1144.57	1905.14	644.931	2452.22	1788.02	2192.77	1602.69	2133.46	2066.74	157.156	1209.8	1949.62	990.377	2037.09
GO_CELLULAR_MODIFIED_AMINO_ACID_METABOLIC_PROCESS	0.020863	0.0303402	0.0227941	0.0116319	0.0402916	0.0417538	0.0464673	0.033055	0.0448916	0.0437295	0.0333213	0.0187117	0.0257523	0.018613	0.0126684	0.0100089	0.0339996	0.0320564	0.032324	0.0183927	3378.85	3028.95	3195	3466.32	2851.04	3331.4	3365.5	3058.6	3381.81	3183.14	3515.24	3123.84	3335.85	2990.4	3063.05	3362.54	3239.48	3083.81	2941.48	2894.04
GO_CELLULAR_BIOGENIC_AMINE_METABOLIC_PROCESS	-0.0453831	-0.0560196	-0.0700967	-0.0545607	-0.061847	-0.0490675	-0.0594287	-0.0528148	-0.0693181	-0.0420682	-0.0277355	-0.0450252	-0.0728295	-0.0624211	-0.0661881	-0.0640962	-0.0431024	-0.0439675	-0.0543798	-0.0870797	2710.19	3066.02	2862.9	3522.66	3337.33	3734.67	2977.06	2269.86	3624.96	3276.55	3129.77	3411.46	3573.07	2699.81	3623.47	3669.43	4148.31	4432.97	2913.31	4738.39
GO_AMINO_ACID_BETAINE_METABOLIC_PROCESS	0.00963328	0.0229822	0.00884628	-0.0150515	0.0304285	0.0995036	0.0770738	0.0129781	0.102425	0.055976	0.00840737	-0.0242837	0.00660633	-0.030035	-0.0628017	-0.0112678	0.0740923	0.0725183	0.0299744	-0.00209617	1138.64	1988.17	1288.38	1627.89	1533.01	990.377	1758.36	1872.52	1061.54	1699.06	3030.43	1030.41	1479.63	2421.09	2059.33	908.834	1790.98	1297.28	2081.57	1323.96
GO_AMINO_ACID_BETAINE_BIOSYNTHETIC_PROCESS	-0.0821949	-0.0841364	-0.105104	-0.0793004	-0.102527	-0.0518373	-0.0416005	-0.10694	-0.00291221	-0.0909492	-0.166278	-0.187387	-0.122578	-0.215204	-0.161054	-0.122719	-0.0553673	-0.0319637	-0.100162	-0.178986	1015.58	894.008	1756.88	1647.17	78.5778	11.8608	628.622	1169.77	753.161	1842.87	1282.45	839.152	1046.72	217.942	441.815	2084.54	1500.39	257.972	112.678	1178.67
GO_CATECHOLAMINE_METABOLIC_PROCESS	0.140759	0.146499	0.114279	0.105379	0.116089	0.142753	0.152734	0.128975	0.145792	0.157668	0.15747	0.12631	0.11599	0.122543	0.0988831	0.10393	0.126756	0.131096	0.141014	0.1403	4496.73	2931.1	3796.94	3954.09	4388.5	3383.29	3264.69	4596.06	3190.56	2874.76	3614.58	3696.12	3156.46	3562.69	3940.75	3396.64	3107.53	3495.97	3879.96	3789.53
GO_INDOLALKYLAMINE_METABOLIC_PROCESS	-0.0228236	0.00235649	-0.0200964	0.0543052	0.049857	-0.0559733	-0.038101	-0.0154628	0.0307138	0.0347119	0.0180311	0.075699	0.0119678	0.0435289	0.0301843	0.0189049	0.0631487	0.0513927	0.0569795	-0.0014033	919.212	1675.34	1390.68	2018.56	1235.75	871.028	1126.03	443.297	2612.34	1919.23	1461.84	669.394	1184.6	251.301	942.192	2682.02	1361.03	934.779	2108.26	1924.41
GO_ORNITHINE_METABOLIC_PROCESS	-0.11845	-0.0809145	-0.118415	-0.167232	-0.182044	-0.0759534	-0.102436	-0.131427	-0.00293079	-0.177966	-0.103337	-0.159587	-0.157239	-0.15316	-0.123764	-0.149647	-0.141243	-0.118291	-0.170198	-0.121628	739.076	2008.18	1108.98	676.807	1233.52	1948.14	2386.24	2092.69	3118.65	1627.89	3677.59	2398.85	2174.97	1968.15	2955.56	902.903	2481.13	1984.46	2341.03	4001.54
GO_POLYAMINE_METABOLIC_PROCESS	-0.0111853	-0.0271719	-0.0413562	-0.0489292	-0.0234687	0.0216436	-0.0237868	-0.00702017	-0.0545483	-0.0204244	-0.0235066	-0.0162138	-0.00661123	-0.017168	-0.018357	-0.0345102	-0.0085272	-0.022878	-0.0222949	-0.0456879	2509.3	2747.26	2593.07	3187.59	3070.46	2785.81	2784.32	2375.87	2819.91	3157.94	3667.21	3027.47	3269.87	2450.74	3019.31	3158.68	3845.86	3498.94	2474.46	4154.99
GO_POLYAMINE_BIOSYNTHETIC_PROCESS	0.0128878	-0.00767614	-0.0226309	-0.0233287	-0.0188061	0.044299	-0.0200516	-0.00220832	-0.0562416	-0.0207406	-0.0255017	-0.0118013	-0.0086478	-0.0166508	-0.0187796	-0.00297682	0.012031	-0.000167833	-0.0272331	-0.0523638	2713.16	2747.26	2593.07	3493.75	3187.59	2785.81	3031.92	3125.32	2856.23	3877.74	4124.59	3734.67	3566.39	2462.6	4124.59	3660.54	3973.37	3869.59	2474.46	4807.33
GO_PHOSPHAGEN_METABOLIC_PROCESS	-0.327245	-0.283143	-0.294049	-0.232423	-0.135377	-0.278854	-0.285949	-0.31205	-0.217598	-0.177838	-0.149089	-0.286372	-0.0988458	-0.168626	-0.32751	-0.281449	-0.15846	-0.240576	-0.139401	-0.0329839	2419.6	3037.11	2884.4	1582.68	2395.88	3097.15	1856.22	2632.36	1274.29	249.077	1934.05	2404.78	1678.3	2513.01	2415.9	2202.4	3707.98	2226.12	5049.74	1633.83
GO_CREATINE_METABOLIC_PROCESS	-0.0847718	-0.0676162	-0.0796181	-0.0655336	0.0131491	-0.0360585	-0.060521	-0.0780296	-0.0219739	0.0224328	-0.00322991	-0.0760881	0.0346818	-0.00986621	-0.16769	-0.0534611	0.0349642	-0.025751	0.0418123	0.134403	4839.21	6016.39	5768.8	3165.35	3842.9	6194.3	3712.43	5264.71	2548.59	498.154	3868.1	4809.55	3356.61	4155.73	4298.06	4404.8	4416.67	4452.25	2561.93	3267.65
GO_PROTEIN_TARGETING	0.081503	0.0845439	0.0702259	0.0932038	0.0630014	0.0654734	0.0661596	0.0631363	0.0923801	0.0669631	0.0982674	0.0942891	0.100972	0.0964727	0.0960578	0.0656387	0.0833105	0.0690105	0.0791787	0.0791116	3199.45	2901.45	3166.83	3263.2	3190.56	3208.35	3214.28	3393.67	3144.59	3160.9	3441.11	3436.67	3387.74	3436.67	3678.33	3020.06	3020.06	3025.99	3160.9	3163.87
GO_NLS_BEARING_PROTEIN_IMPORT_INTO_NUCLEUS	-0.0270861	-0.0230829	-0.00172489	-0.00515112	-0.0224353	-0.01417	-0.0461717	-0.04855	-0.0147822	-0.0531654	-0.123162	-0.100721	-0.107385	-0.0782793	-0.0869921	0.0171488	-0.0459009	-0.0118152	-0.042769	-0.134335	5266.2	4222.44	5312.16	4582.72	4539.72	4794.73	3719.84	3728.74	3633.85	4717.63	3553.79	3899.24	3662.02	3810.28	3199.45	4959.3	3478.18	4432.97	4182.41	4573.82
GO_PROTEIN_TARGETING_TO_MEMBRANE	0.137371	0.138585	0.12008	0.165085	0.104003	0.110193	0.114002	0.116944	0.139247	0.109374	0.173435	0.166721	0.17673	0.173994	0.175206	0.112085	0.132975	0.109214	0.124912	0.160992	2897	3030.43	2744.29	2805.08	2809.53	2677.58	2733.91	2852.52	2733.91	2679.06	2627.17	2640.51	2601.96	2499.66	2578.24	2904.41	2687.95	2671.65	2760.6	2713.16
GO_COTRANSLATIONAL_PROTEIN_TARGETING_TO_MEMBRANE	0.208334	0.210911	0.188008	0.255423	0.156692	0.163281	0.177065	0.183876	0.212771	0.163963	0.282204	0.265968	0.282807	0.284024	0.294198	0.16831	0.203022	0.161867	0.200713	0.246399	2020.78	1985.94	2332.13	1720.56	2105.29	2294.32	2065.26	2093.43	1774.67	2000.77	1344.72	1450.72	1197.94	1324.7	1259.47	2470.01	2016.34	2538.95	1955.55	1739.83
GO_SRP_DEPENDENT_COTRANSLATIONAL_PROTEIN_TARGETING_TO_MEMBRANE_TRANSLOCATION	-0.0889395	-0.0850196	-0.076196	-0.0796165	-0.118816	-0.130984	-0.0893027	-0.107555	-0.0850196	-0.094948	-0.0729269	-0.127034	-0.124325	-0.0954777	-0.115879	-0.096401	-0.100972	-0.0801159	-0.103787	-0.111142	1132.71	1123.81	1616.03	1611.59	490.741	939.968	1340.27	1497.43	987.412	391.406	1326.93	1366.96	2481.87	907.351	1375.85	2815.46	1101.57	948.864	684.961	1893.28
GO_SRP_DEPENDENT_COTRANSLATIONAL_PROTEIN_TARGETING_TO_MEMBRANE_SIGNAL_SEQUENCE_RECOGNITION	-0.310936	-0.296181	-0.290074	-0.307547	-0.235042	-0.192647	-0.256116	-0.22424	-0.132038	-0.166808	-0.212485	-0.243584	-0.21012	-0.136909	-0.182834	-0.291027	-0.342635	-0.312595	-0.1948	-0.132461	1447.02	1874.01	1737.61	1608.62	1361.03	1921.45	1387.71	2255.03	2136.43	2603.45	1592.31	2143.84	2716.12	3776.18	1868.08	1682.75	0	1054.13	1338.79	3666.47
GO_POSTTRANSLATIONAL_PROTEIN_TARGETING_TO_ENDOPLASMIC_RETICULUM_MEMBRANE	-0.0567274	-0.0430358	-0.0613826	-0.0360487	-0.0835365	-0.085471	-0.0615063	-0.107095	-0.0281076	-0.0695622	-0.0329747	-0.0592714	-0.0730779	-0.0744735	-0.0819553	-0.0550049	-0.0417108	-0.0308547	-0.075878	-0.048168	3570.1	3498.19	3074.17	3456.68	3319.54	2748	3342.52	2888.85	3143.85	2578.24	3342.52	3745.05	3501.9	3629.4	3745.05	2488.54	2446.29	3097.15	3034.14	3206.86
GO_PROTEIN_RETENTION_IN_ER_LUMEN	-0.0787782	-0.0926907	-0.0963806	-0.13953	-0.027048	-0.00128884	0.0202507	-0.0246116	0.104979	0.0157133	-0.0171257	-0.0243997	0.00736229	-0.036988	-0.122281	-0.125371	-0.00688559	-0.0669315	0.0377295	-0.130862	2110.48	2106.77	2147.55	1593.05	1391.42	1686.46	1747.99	1676.08	2135.69	1408.47	2147.55	2298.77	1919.23	1651.62	3524.88	1383.27	1516.7	1808.77	2204.63	3157.2
GO_PROTEIN_TARGETING_TO_LYSOSOME	0.126554	0.13743	0.125465	0.112016	0.134516	0.145218	0.133103	0.120938	0.128765	0.137413	0.10133	0.0791651	0.0922016	0.0758767	0.0645598	0.141003	0.141053	0.147284	0.132941	0.0936699	1974.82	2174.97	1783.57	3260.24	2023.75	2241.69	1819.15	1783.57	2968.17	1853.25	1599.73	2220.93	2437.39	2969.65	2713.16	2569.35	1798.39	1504.84	2287.65	1417.37
GO_PROTEIN_TARGETING_TO_VACUOLE	0.0836301	0.0882114	0.0850965	0.0698438	0.0824218	0.0856612	0.0827709	0.0694673	0.0749685	0.0877438	0.0571353	0.0418644	0.0483826	0.0418462	0.0407897	0.0894865	0.0851147	0.0964449	0.0776584	0.0382971	2342.51	2174.97	2852.52	2606.41	2323.23	2154.22	2692.4	2435.91	2858.45	1967.41	2372.16	3106.05	2858.45	2824.35	2919.24	2215	2314.34	2394.4	2389.95	2456.67
GO_PROTEIN_TARGETING_TO_MITOCHONDRION	0.00255781	-0.000659638	-0.0104803	0.0035979	-0.013019	-0.0170206	-0.0202845	-0.0225057	0.0279073	-0.0170425	0.00643078	0.0107225	0.018474	0.00803335	0.00567398	-0.00815241	0.0122293	-0.000452988	0.00684545	-0.0190104	3122.36	3421.84	3243.93	3344.75	3313.61	3251.34	3347.71	3473.73	3030.43	3661.28	3398.12	3192.04	3220.21	3262.46	3375.88	3120.13	3052.67	3161.64	3081.58	3326.95
GO_PROTEIN_PROCESSING_INVOLVED_IN_PROTEIN_TARGETING_TO_MITOCHONDRION	-0.207345	-0.174645	-0.177928	-0.172077	-0.166781	-0.216003	-0.220133	-0.219313	-0.195483	-0.21309	-0.270149	-0.252462	-0.259929	-0.249417	-0.25323	-0.1698	-0.18611	-0.176022	-0.21505	-0.303326	1802.1	2011.15	1736.87	1494.46	1028.18	869.545	1371.4	710.907	682.737	1785.05	1274.29	1389.94	272.057	733.887	1064.51	1952.58	1547.83	1640.5	323.948	2134.2
GO_LIPID_METABOLIC_PROCESS	0.0213367	0.0316219	0.0250798	0.0192884	0.0324663	0.0373047	0.0316423	0.0268929	0.0377484	0.0389727	0.0255911	0.0172409	0.0237898	0.0124777	0.0141806	0.0195309	0.0277101	0.0343589	0.0358671	-0.00726409	3598.27	3531.55	3658.32	3427.03	3488.56	3357.35	3483.37	3634.59	3386.26	3332.14	3492.26	3589.37	3421.84	3599.01	3609.39	3682.78	3533.78	3481.14	3398.86	3669.43
GO_FATTY_ACID_METABOLIC_PROCESS	-0.00476194	0.0114681	-0.000158338	-0.0013493	0.000790043	0.00447709	-0.000662714	-0.0111097	0.0265363	0.0140635	0.0132831	-0.00448587	0.00866632	-0.00981942	-0.0078074	-0.00722345	0.0124302	0.0203548	0.0181666	-0.0292393	3644.23	3417.39	3530.07	3457.42	3353.64	3298.78	3497.45	3346.23	3193.52	3134.22	3424.81	3189.07	3166.83	3691.67	3601.24	3530.07	2982.99	3361.05	3165.35	3212.79
GO_FATTY_ACID_BIOSYNTHETIC_PROCESS	0.00149527	0.00979511	-0.00393192	-0.00210321	-0.00679351	0.00719143	-0.0139475	-0.0155379	0.0319337	0.00641401	0.0117061	-0.00691387	0.00619049	-0.0138566	-0.0151621	-0.00502375	0.00862959	0.0242148	0.0166666	-0.0310114	3639.78	3565.65	3921.48	3604.2	3414.43	3097.15	3405.53	3159.42	3246.89	2997.82	3223.17	3536	3423.32	3788.04	3874.03	3759.87	3058.6	3325.47	3378.85	3896.27
GO_FATTY_ACID_BETA_OXIDATION	-0.0750603	-0.0555615	-0.065118	-0.0719036	-0.0546437	-0.0583657	-0.0561134	-0.0632958	-0.00973833	-0.0353045	-0.041128	-0.0567718	-0.0162778	-0.053256	-0.0623581	-0.0834819	-0.0439367	-0.044216	-0.0302236	-0.0840183	3064.53	2673.13	3174.25	3120.87	3059.35	3128.29	3142.37	3448.53	2510.78	3017.83	3533.78	3105.31	2946.67	3376.62	3134.96	2759.86	2694.63	2601.22	3165.35	2849.56
GO_UNSATURATED_FATTY_ACID_BIOSYNTHETIC_PROCESS	0.089553	0.107877	0.0940278	0.111286	0.0838868	0.104739	0.0738204	0.0780121	0.0952507	0.103512	0.0917197	0.085094	0.112694	0.0788733	0.0744063	0.103052	0.119426	0.128234	0.103756	0.0687991	2538.21	3217.24	2550.07	2662.75	3079.36	3285.44	3328.44	3206.86	3153.49	3178.69	2836.21	2527.83	2650.89	2249.1	2888.1	2551.55	3310.65	2905.9	2464.08	2987.44
GO_NEUTRAL_LIPID_METABOLIC_PROCESS	0.0305798	0.0452405	0.0329193	0.0158407	0.0514086	0.0616427	0.0633636	0.0559585	0.0303799	0.0606879	0.0482825	0.0373048	0.0366975	0.0216687	0.0346066	0.013391	0.0514422	0.0510517	0.0498614	0.0204093	3399.6	3429.25	3543.41	3715.4	3510.8	3184.62	3291.37	3642.75	4037.12	3254.31	3834	3875.52	3457.42	3989.68	3495.97	3607.17	3166.83	3448.53	3386.26	3796.94
GO_MONOACYLGLYCEROL_BIOSYNTHETIC_PROCESS	0.0437844	0.143742	0.0158831	0.0104828	0.0611499	0.138342	0.233217	0.105834	0.128706	0.170849	0.149089	0.112346	0.143001	0.0637971	0.0935515	-0.0509848	0.11547	0.0833863	0.0909043	0.131036	634.553	738.335	844.341	1102.31	171.982	990.377	999.272	358.789	711.648	686.444	1014.84	1237.23	461.089	2.9652	256.49	653.827	904.386	676.066	201.634	640.483
GO_TRIGLYCERIDE_METABOLIC_PROCESS	0.0323858	0.0493274	0.0331401	0.0174548	0.0477198	0.0648469	0.0610184	0.0403966	0.0285547	0.0592871	0.0436909	0.0312926	0.0316636	0.00612002	0.014116	0.0241771	0.0711759	0.0664892	0.0410742	0.0378293	3380.33	3070.46	3905.17	3675.37	3466.32	3104.56	3235.03	3541.93	3796.94	3187.59	3811.76	3807.32	3457.42	4139.42	3922.96	3506.35	2898.48	3432.22	3128.29	3657.57
GO_MEMBRANE_LIPID_METABOLIC_PROCESS	0.0159305	0.0210471	0.00888223	0.0044044	0.0190875	0.0194353	0.0210435	0.00439359	0.0378106	0.0265223	0.0216508	0.0113581	0.00973545	-0.00527924	0.000912234	0.00244839	0.0205264	0.0233311	0.0174252	-0.00761006	3174.25	3137.18	3316.58	3152.01	3487.08	3372.91	3442.6	3630.89	3524.14	3461.87	3230.59	3452.98	3467.8	3716.88	3684.26	3464.84	3466.32	3117.91	3796.94	3412.95
GO_PHOSPHOLIPID_METABOLIC_PROCESS	0.0214432	0.0301105	0.0264935	0.0165343	0.0317278	0.0324915	0.0269407	0.0280507	0.0185508	0.0372703	0.0247044	0.0177749	0.0197234	0.0110865	0.0163783	0.018761	0.0235502	0.0335523	0.0303287	-0.0116459	3740.6	3565.65	3783.6	3654.61	3669.43	3543.41	3909.62	3687.23	3856.24	3558.24	3718.36	3828.07	3546.38	3656.09	3580.48	3785.08	3730.22	3464.84	3525.62	3791.01
GO_PHOSPHATIDYLETHANOLAMINE_BIOSYNTHETIC_PROCESS	0.0355302	0.0491256	0.0529219	0.0457243	0.0287566	0.0101893	-0.0212988	0.0349424	-0.0460905	0.00670135	0.0315893	0.0490774	0.0164234	0.00743364	0.0299802	0.0321289	0.0015561	0.0264055	0.0524209	-0.0466204	3433.7	2505.59	3235.03	3030.43	3727.26	4375.15	4640.54	3853.28	4403.32	4272.85	4050.46	2784.32	3869.59	3927.41	3034.88	2990.4	3834	3263.2	2982.99	5209.86
GO_GLYCEROPHOSPHOLIPID_METABOLIC_PROCESS	0.0297739	0.0383099	0.0357614	0.0241174	0.0333061	0.0385539	0.030468	0.0324711	0.0252964	0.0395738	0.0292507	0.0233731	0.0245929	0.01711	0.0216062	0.0270731	0.0281018	0.0403575	0.0283489	-0.00163349	3632.37	3507.83	3727.26	3601.24	3464.84	3396.64	3691.67	3561.21	3656.09	3418.88	3567.14	3718.36	3562.69	3473.73	3429.25	3697.6	3638.3	3441.11	3515.24	3657.57
GO_DIACYLGLYCEROL_BIOSYNTHETIC_PROCESS	0.0348798	0.0394556	0.0407054	0.0396462	0.0595594	0.0599831	0.107309	0.0824171	-0.0079123	0.0829467	0.0808283	0.07424	0.0636267	0.0520602	0.0718886	-0.0230166	0.0120856	0.0271052	0.0715496	-0.0319352	2177.94	2053.4	2446.29	1933.31	2080.09	2578.24	1584.9	2397.36	4935.58	2747.26	1905.14	1991.13	2891.07	2942.96	3235.03	2043.02	2499.66	2981.51	1688.68	3313.61
GO_PHOSPHATIDYLGLYCEROL_BIOSYNTHETIC_PROCESS	-0.0990495	-0.110673	-0.118362	-0.140973	-0.0982171	-0.133466	-0.0512993	-0.0606375	-0.0472281	-0.0566873	-0.0261151	-0.0394185	-0.0623174	-0.0378899	-0.0468497	-0.163176	-0.0984593	-0.13333	-0.0612883	-0.124446	1350.65	575.249	1189.05	1008.17	164.569	490.741	587.11	355.824	1177.18	453.676	1599.73	1095.64	1199.42	813.947	1255.76	898.456	1375.85	1994.1	1040.79	508.532
GO_PHOSPHATIDYLCHOLINE_BIOSYNTHETIC_PROCESS	0.0172914	0.0165631	0.013018	0.00912564	0.010153	0.0319446	0.0258286	-0.00320265	0.00211742	0.0339559	0.0290072	-0.00997936	0.000106112	-0.0150824	-0.0248013	0.0173734	0.0328513	0.0420638	0.0175181	0.00388756	3673.14	3472.99	3148.3	3495.23	3224.66	3684.26	3295.08	3502.64	3032.66	3329.92	3665.73	3280.25	3165.35	3520.43	3470.03	2825.84	3358.09	3344.75	2859.19	3576.77
GO_CDP_CHOLINE_PATHWAY	0.0841983	0.0309521	0.0789293	0.0203347	-0.00360093	0.0981519	-0.000529549	0.00413048	-0.0180576	0.0414372	0.0105115	-0.035824	-0.0106704	-0.00566617	-0.133367	0.0336264	0.0912148	0.0977547	0.0384717	0.099714	1199.42	711.648	793.191	1263.92	648.638	3097.15	1815.44	1891.06	1799.88	1508.55	1942.21	2541.92	2246.14	1437.38	1346.94	589.333	2667.94	1722.78	1051.9	2670.9
GO_PHOSPHATIDYLSERINE_METABOLIC_PROCESS	0.0354114	0.0523143	0.0594178	0.0298376	0.055033	0.0489746	0.0344269	0.0393872	0.0124879	0.0438856	0.021939	0.00537683	0.0238625	0.0161381	0.0278611	0.0505498	0.0520417	0.0533139	0.0136163	0.000143887	1994.84	1632.34	1630.12	2216.49	2091.95	2070.45	3593.82	1834.72	3243.19	3157.2	2406.26	2120.86	2440.36	2782.84	2374.38	1776.15	1431.45	1795.43	3091.96	1530.78
GO_PHOSPHATIDYLINOSITOL_BIOSYNTHETIC_PROCESS	0.0753274	0.0783108	0.0843898	0.0763579	0.0750961	0.0807742	0.0719635	0.0759062	0.0656914	0.0744939	0.0540315	0.0530584	0.0562772	0.0560254	0.0598738	0.0798914	0.0630091	0.0746951	0.0544324	0.0353235	2619.01	2673.87	2599	2801.37	2414.41	2493.73	2819.91	2480.39	2489.29	2361.04	2893.29	2825.09	2470.01	2410.71	2667.2	2699.81	2458.89	2510.04	2736.14	2700.56
GO_GLYCEROL_ETHER_METABOLIC_PROCESS	0.0472931	0.0629174	0.0616371	0.0192165	0.0338541	0.0197058	0.0176508	0.00260542	0.0410792	0.0619389	0.043444	0.0586933	0.0709498	0.0564344	0.0419028	0.0500575	0.0866801	0.0824642	0.0691068	0.0460535	2197.21	2002.99	2035.61	1897.73	2871.8	4084.56	2155.7	3976.33	4231.34	3487.08	3457.42	1533.01	2828.8	2760.6	2615.31	1298.76	1424.78	2115.67	3961.51	3584.93
GO_PLATELET_ACTIVATING_FACTOR_BIOSYNTHETIC_PROCESS	0.0826538	0.0983621	0.161795	0.0318225	0.0690988	0.175597	0.112906	0.0630273	0.152935	0.205743	0.0201031	0.114282	0.0848424	0.0470366	0.0336934	0.124343	0.188305	0.211674	0.202884	0.178457	2882.17	90.4386	2760.6	733.887	3325.47	2349.92	713.131	2993.37	2590.1	1424.78	615.279	1128.26	2099.36	2760.6	2203.14	1298.76	370.65	2272.83	1395.13	1543.39
GO_SPHINGOLIPID_METABOLIC_PROCESS	0.050015	0.0512244	0.0427308	0.0389117	0.0557506	0.0549125	0.0538169	0.0372849	0.0685554	0.0576567	0.0443633	0.0420594	0.0407569	0.0244927	0.028943	0.0378942	0.0582419	0.058289	0.0537882	0.0228212	3236.52	3235.03	3319.54	3283.96	3340.3	3393.67	3488.56	3616.06	3454.46	3546.38	3455.94	3463.35	3392.19	3874.03	3742.08	3349.19	3350.68	3312.13	3534.52	3361.05
GO_CERAMIDE_METABOLIC_PROCESS	0.037955	0.0482937	0.0334798	0.0314169	0.0549607	0.0497306	0.0541068	0.0347579	0.0658395	0.0564799	0.0439344	0.0459842	0.0428189	0.0188378	0.0263513	0.0194152	0.0557474	0.0472006	0.0583484	0.0171449	3733.19	3604.2	3527.11	4081.6	3820.66	3834	4028.22	4013.4	3991.16	4038.6	3602.72	3654.61	3670.92	4115.7	4026.74	4056.39	3653.13	3663.5	3716.88	3619.03
GO_GLYCOSYLCERAMIDE_METABOLIC_PROCESS	0.034114	0.0620284	0.0493217	0.0444786	0.071259	0.0930479	0.0977957	0.0605129	0.174152	0.0975625	0.0406104	0.039805	0.0221598	0.00484315	0.0146354	0.047997	0.0701462	0.0718737	0.0749258	0.0421471	3043.04	3212.05	3257.27	3183.88	3207.61	2817.68	3040.07	3372.91	3020.06	3438.15	3422.58	2839.92	3723.55	3387.74	3347.71	3255.05	3172.02	3784.34	3327.7	3304.72
GO_GLUCOSYLCERAMIDE_METABOLIC_PROCESS	0.0546787	0.0982168	0.0784781	0.0749647	0.0982874	0.128655	0.135734	0.0792726	0.244968	0.120798	0.0527719	0.0573446	0.0460452	0.0192267	0.0359993	0.0835805	0.0835275	0.0912959	0.0954802	0.0481638	1462.58	2038.58	1720.56	1985.94	3033.4	2401.81	3017.83	2546.37	865.097	2751.71	2681.28	2809.53	3208.35	2805.08	2668.68	2167.56	2898.48	2247.62	3390.71	2814.72
GO_SPHINGOMYELIN_METABOLIC_PROCESS	0.0807652	0.104769	0.0698283	0.0916914	0.0858521	0.0695528	0.0831496	0.0878656	0.0884697	0.113925	0.11524	0.0838915	0.0532641	0.0399216	0.0748092	0.0668822	0.0982726	0.112028	0.137738	0.0206973	4522.67	3670.18	4312.14	3804.35	3584.19	4427.78	3152.01	3983.75	3764.32	2891.81	3138.66	3611.61	4140.9	5009.71	4389.98	4355.14	3413.69	3406.27	2124.57	4446.32
GO_SPHINGOMYELIN_CATABOLIC_PROCESS	0.0599929	0.0857521	0.0471045	0.0627825	0.0861052	0.0616172	0.0716102	0.0978637	0.117744	0.124682	0.135152	0.0999117	0.0886653	0.0349223	0.097952	0.0170198	0.0965572	0.0949859	0.197934	-0.0424965	3446.3	2878.47	3860.69	3167.57	2949.63	3827.33	2329.91	3923.7	3285.44	1991.13	2427.76	2940	3806.58	4777.68	3138.66	3241.7	2818.42	2456.67	1719.82	4815.48
GO_SPHINGOMYELIN_BIOSYNTHETIC_PROCESS	0.111814	0.133155	0.103818	0.134929	0.0853633	0.0813652	0.10035	0.07276	0.0444556	0.0976488	0.0852309	0.0597596	0.00010591	0.0473681	0.0400074	0.141575	0.10072	0.137444	0.0472887	0.115442	4700.58	4436.68	4739.87	4401.1	5016.38	5024.53	4670.19	4935.58	5313.64	4832.53	4537.5	4738.39	5723.58	5108.3	4736.17	4446.32	4700.58	4368.48	5433.73	4243.2
GO_GLYCOSPHINGOLIPID_METABOLIC_PROCESS	0.0709894	0.088178	0.0700859	0.0611182	0.0988772	0.0962311	0.103386	0.0866172	0.137028	0.110181	0.0987625	0.086978	0.0872074	0.0573448	0.065314	0.063893	0.0992129	0.0952465	0.114925	0.0607574	2611.6	2452.22	2544.14	2534.5	2629.39	2708.71	2894.78	3010.42	2888.85	2788.77	2768.01	2765.79	3134.96	3227.62	2710.19	2673.87	2475.94	2466.31	2830.28	2418.86
GO_GLYCOSPHINGOLIPID_BIOSYNTHETIC_PROCESS	0.102869	0.106974	0.106392	0.0969618	0.0809096	0.107517	0.0785389	0.0667647	0.124589	0.0787111	0.0640231	0.0813864	0.0423686	0.0278661	0.0309652	0.109345	0.0808964	0.101836	0.0471366	0.084181	3135.7	3249.12	2819.91	2804.34	2354.37	2745.78	2654.6	1973.34	2572.31	2260.22	2208.33	1741.31	2088.24	1250.57	1590.09	3407.01	3071.95	3870.33	1515.22	2154.96
GO_GANGLIOSIDE_CATABOLIC_PROCESS	-0.0645588	-0.0466158	-0.0760195	-0.0755323	0.00202309	-0.050662	-0.00596335	-0.0630336	0.0376125	0.0207287	0.00695901	-0.0318293	-0.0120644	-0.0585002	-0.0532253	-0.0760407	-0.0158776	-0.0457049	-0.00782756	-0.0567631	3168.32	2446.29	3215.76	3033.4	2679.06	3383.29	2459.63	2680.54	1252.8	2210.56	2105.29	2391.43	2753.19	2262.45	2360.3	3619.03	2044.51	2662.75	2727.98	2078.61
GO_ICOSANOID_METABOLIC_PROCESS	0.112253	0.140356	0.121575	0.122318	0.12987	0.144765	0.122373	0.113739	0.136711	0.144614	0.134552	0.117124	0.146895	0.114643	0.122284	0.112923	0.144927	0.136616	0.156813	0.105891	2587.14	2818.42	2419.6	2630.13	2712.42	2801.37	2750.22	3180.18	2424.79	2748.74	2912.57	2991.15	2885.88	2458.15	3018.57	2582.69	2982.25	2762.08	2359.56	2599.74
GO_LEUKOTRIENE_METABOLIC_PROCESS	0.122041	0.176139	0.134524	0.127498	0.134475	0.161902	0.18501	0.144909	0.16702	0.184742	0.196618	0.179589	0.185442	0.122861	0.168059	0.0940409	0.161938	0.149086	0.211194	0.123893	1561.18	1940.72	1799.88	2170.53	1667.92	1707.96	1915.52	2020.78	2274.31	1650.13	1770.22	1472.22	1997.06	2378.09	1761.33	1970.38	1894.76	1976.31	1764.29	1881.42
GO_PROSTANOID_METABOLIC_PROCESS	0.120336	0.143488	0.127841	0.151374	0.126351	0.132129	0.115792	0.109619	0.138365	0.140044	0.135066	0.103112	0.149102	0.132254	0.116839	0.1452	0.141414	0.149541	0.125772	0.109657	2593.07	2495.22	2595.29	2110.48	3232.81	2735.4	3246.89	3209.09	2303.22	2501.15	2791.74	2887.36	2789.51	2437.39	2911.83	2588.62	2962.98	2253.55	2900.71	2648.66
GO_STEROID_BIOSYNTHETIC_PROCESS	-0.00607732	0.00716682	0.0024672	-0.00522138	-0.00369584	0.009234	0.0139833	0.00495801	0.0298996	0.0104949	-0.00958308	-0.00175288	0.00453066	-0.0138951	-0.0171797	0.00158641	0.0105334	0.0161884	0.0194531	-0.0224856	3505.61	3541.93	3534.52	3383.29	2913.31	3034.14	2985.96	3333.63	3073.43	2762.08	3029.69	3103.08	3173.51	3370.69	3424.06	3838.45	3008.94	3266.17	3144.59	3353.64
GO_BILE_ACID_BIOSYNTHETIC_PROCESS	-0.0379716	-0.00698389	-0.0217147	-0.0304048	-0.0100572	-0.022022	-0.0164794	-0.0273209	-0.000254345	-0.0097075	-0.0111806	-0.0100466	-0.0178995	-0.0228169	-0.0182069	-0.0376961	-0.00859474	-0.00889148	0.0475625	-0.0666172	1354.36	2379.57	2248.36	2682.76	2806.56	2250.59	2223.16	3091.22	1778.38	2355.11	4178.71	3573.81	3253.57	2787.29	3254.31	3068.24	3156.46	2482.61	3637.56	4931.87
GO_C21_STEROID_HORMONE_BIOSYNTHETIC_PROCESS	0.0690123	0.0871874	0.0653137	0.0630246	0.0652183	0.113883	0.0859262	0.125318	0.0583616	0.0873781	0.0436732	0.0671789	0.0358733	0.0910343	0.0625689	0.0307016	0.0624099	0.0789106	0.0830543	0.0505405	2772.46	2933.32	2268.38	1562.66	2217.97	2120.12	3090.48	1753.17	3506.35	3088.26	3326.21	2452.96	2204.63	2359.56	1828.05	2900.71	2875.5	3319.54	2326.94	2882.92
GO_PROGESTERONE_BIOSYNTHETIC_PROCESS	-0.0462031	0.00010591	-0.00545435	-0.0708272	0.070986	0.078691	0.0602627	0.152881	0.0227971	0.0625662	0.00582504	0.0787439	-0.00116501	0.0886994	0.0516575	-0.0619837	0.0687619	0.0440055	0.0764933	-0.0187196	1825.82	2203.88	1117.88	937.745	784.295	1427.74	2553.04	967.396	748.713	664.946	2752.45	2452.96	1927.38	621.209	1561.92	2633.84	1361.03	2232.05	742.041	1298.02
GO_ANDROGEN_BIOSYNTHETIC_PROCESS	0.0545554	0.0607328	0.072064	0.102563	0.081383	0.0424477	0.0281161	0.040365	0.0244449	0.168679	0.0465424	0.0964559	0.0927495	0.0691694	0.0819831	0.0648629	0.087631	0.0463306	0.0212327	0.142875	1466.29	1481.12	851.012	1235.01	1906.62	1283.93	1885.87	1172.74	670.135	1902.18	3134.22	1697.58	2659.78	2235.76	1704.99	259.455	2581.21	1464.81	1599.73	2096.4
GO_ESTROGEN_BIOSYNTHETIC_PROCESS	-0.137656	-0.0934124	-0.106519	-0.124047	-0.151477	-0.133711	-0.0579326	-0.138133	-0.112741	-0.118407	-0.130348	-0.0783203	-0.132122	-0.179517	-0.155926	-0.129078	-0.152192	-0.125	-0.0883287	-0.193259	3636.08	3686.48	3538.22	3642.01	1806.55	2996.33	2882.17	1884.38	3015.61	2634.58	2386.24	2333.61	1792.46	2067.49	1696.84	3604.2	3114.2	3808.8	2015.59	3576.77
GO_GLUCOCORTICOID_BIOSYNTHETIC_PROCESS	-0.069749	-0.0548141	-0.0678212	-0.114511	-0.0771634	-0.00740388	-0.0478445	0.0173604	-0.081718	-0.0625252	-0.175712	-0.105466	-0.143258	-0.0896409	-0.0742824	-0.118091	-0.183699	-0.138449	-0.0846626	-0.177979	1561.18	1217.21	994.825	627.14	2043.02	412.163	809.5	1150.5	3092.7	386.959	2087.5	742.783	1943.69	1570.07	988.894	3246.89	1156.43	1727.23	1326.93	1860.66
GO_STEROID_CATABOLIC_PROCESS	-0.0251918	0.00329181	-0.00716632	-0.00606148	-0.00448746	0.0162472	0.0428844	-0.0336976	0.0521015	0.0554765	0.00890682	0.0172461	0.02218	-0.0388585	-0.0348176	-0.0297323	0.0557035	0.0344392	0.0129327	0.0553706	3383.29	2682.02	2461.12	3171.28	960.725	1589.35	1054.13	938.486	2139.39	1564.14	1722.78	2149.77	2621.24	2123.08	3079.36	2741.33	809.5	1285.41	834.704	1685.72
GO_CHOLESTEROL_CATABOLIC_PROCESS	0.10501	0.135723	0.109431	0.082186	0.16326	0.154734	0.192279	0.143243	0.180947	0.169562	0.17168	0.159129	0.166252	0.12733	0.131646	0.067438	0.199534	0.194159	0.18521	0.132228	3859.95	3822.14	4099.39	3982.26	3458.91	3513.76	3000.78	3325.47	2745.03	3376.62	3673.88	2954.82	3249.12	3822.14	3874.03	4175	3312.87	2901.45	2825.09	3288.41
GO_ANDROGEN_CATABOLIC_PROCESS	-0.240364	-0.181332	-0.184297	-0.110917	-0.287272	-0.264454	-0.215957	-0.310409	-0.284678	-0.0961457	-0.249735	-0.151948	-0.182179	-0.307603	-0.227128	-0.179638	-0.198592	-0.228028	-0.294155	-0.0627382	3636.08	3951.13	3405.53	3150.53	1877.71	3298.78	3977.82	2655.34	3015.61	782.072	3504.87	1945.91	2091.95	2100.1	1974.08	3119.39	2535.25	3808.8	2882.92	1030.41
GO_ISOPRENOID_METABOLIC_PROCESS	-0.0197548	-0.0107081	-0.019027	-0.0336806	0.00157139	-0.00727091	-0.00685114	-0.00638777	0.00679936	0.0134338	-0.0210768	-0.0188471	0.00369474	-0.0212103	-0.005014	-0.0349317	-0.0139462	-0.011365	0.0161105	-0.0184192	2418.12	3209.83	2652.37	2883.66	3097.15	2603.45	3464.84	3736.15	3014.13	2899.97	3358.09	3415.91	2911.83	3109.01	2877.73	3020.06	3086.77	3031.92	2880.69	3025.99
GO_TERPENOID_METABOLIC_PROCESS	0.0036392	0.0102096	0.00212758	-0.0135868	0.0373159	0.0287631	0.020844	0.0200368	0.0348449	0.0388842	-0.00667658	-0.000531011	0.0248619	-0.00394364	0.0181287	-0.0109388	0.00398612	0.0102945	0.0460245	-0.00545171	2466.31	2871.05	2799.15	2561.19	2289.13	2232.8	3269.87	3280.99	2496.7	2521.16	3179.44	3506.35	2761.34	3117.91	2845.85	3127.54	3162.39	3131.25	3046	2973.35
GO_ONE_CARBON_METABOLIC_PROCESS	-0.15054	-0.15117	-0.128705	-0.16467	-0.149055	-0.125161	-0.135087	-0.140658	-0.104243	-0.143016	-0.147096	-0.141513	-0.14694	-0.164483	-0.165051	-0.159062	-0.131113	-0.133602	-0.126153	-0.126771	2545.62	2185.35	3117.91	2194.25	2541.18	1871.04	3298.78	1869.56	3515.24	3447.05	3994.12	3805.83	3321.02	2253.55	3143.11	1857.7	3521.18	3040.81	2868.83	4822.9
GO_NADH_METABOLIC_PROCESS	0.116605	0.124939	0.116642	0.103409	0.175698	0.170782	0.16427	0.165617	0.201886	0.17738	0.115462	0.122109	0.127466	0.127446	0.103511	0.102932	0.144725	0.128462	0.186236	0.136849	1903.66	2169.79	1928.12	2358.08	1844.35	1872.52	1547.83	1546.35	1943.69	1689.42	2597.52	2201.66	2094.91	2434.43	2289.13	1891.06	1661.25	1815.44	1841.39	2069.71
GO_NADP_METABOLIC_PROCESS	0.0709166	0.0862498	0.0747752	0.0676368	0.0944253	0.101173	0.0836404	0.0738781	0.169755	0.111611	0.0772737	0.0568375	0.0710179	0.0540882	0.0429464	0.061381	0.111032	0.10057	0.106517	0.068833	3237.26	3080.84	3099.38	3238	2765.79	2937.03	3466.32	2957.05	2395.14	3126.8	3318.06	2812.49	2908.12	2438.88	2934.07	2980.77	2981.51	3204.64	3272.1	3085.29
GO_NADPH_REGENERATION	0.0762992	0.10599	0.0781259	0.0780036	0.105787	0.120131	0.126499	0.0910918	0.196834	0.134907	0.0954057	0.0703708	0.0978276	0.0647685	0.0548117	0.069115	0.120131	0.117578	0.124314	0.0971018	2816.94	2664.23	2720.57	3181.66	2684.99	2897	2974.1	2859.94	1980.75	2905.9	2750.22	2621.24	2652.37	2831.77	2265.41	2701.3	3114.94	3165.35	3272.1	2646.44
GO_UBIQUINONE_METABOLIC_PROCESS	0.0404303	0.0369966	0.038671	0.033245	0.0406846	0.02695	0.0380352	0.0539953	0.0450403	0.0298961	0.0583722	0.0396248	0.0673273	0.0603858	0.0710682	0.0246079	0.0278296	0.0131306	0.0485057	0.0305002	3209.83	2234.28	3139.41	2512.27	2993.37	3278.03	2751.71	2390.69	2686.47	2137.17	1618.26	2004.48	2059.33	2359.56	2230.57	3621.99	2341.77	2192.02	2442.58	1478.89
GO_GLUTATHIONE_METABOLIC_PROCESS	0.0599307	0.0755855	0.0494499	0.0646758	0.071234	0.0675591	0.0640788	0.0705264	0.10008	0.0863095	0.0790747	0.0725651	0.0910812	0.0554863	0.0549158	0.0353738	0.0768237	0.0697304	0.111256	0.0605984	4360.33	3962.99	4477.45	4171.3	3490.78	4075.67	4306.95	3166.09	3868.84	3236.52	4289.16	4348.47	3450.75	3817.7	3869.59	4588.65	4084.56	4156.47	3608.65	3925.18
GO_GLUTATHIONE_CATABOLIC_PROCESS	-0.319587	-0.315246	-0.313235	-0.348491	-0.267073	-0.29693	-0.235627	-0.169243	-0.378772	-0.329328	-0.174007	-0.223663	-0.153467	-0.117364	-0.151138	-0.407888	-0.378137	-0.423452	-0.283377	-0.5	0	0	0	0	0	0	0	0	0	0	0	0	0	0	0	0	0	0	0	0
GO_ATP_BIOSYNTHETIC_PROCESS	-0.0210795	9.13123e-05	-0.0279565	-0.0101493	-0.0317644	-0.0590136	-0.0299845	-0.0523274	0.0299218	-0.0114904	0.0345474	0.0126134	0.0392029	0.00633053	0.01052	-0.0463362	0.0239797	-0.00872373	0.00402728	0.0104927	3172.76	3579	3279.51	3537.48	3768.77	4278.78	4111.25	3903.69	3487.08	3673.88	3120.87	3057.12	2966.68	2693.88	3070.46	3454.46	2971.13	3033.4	3613.1	3174.25
GO_FOLIC_ACID_CONTAINING_COMPOUND_METABOLIC_PROCESS	-0.142116	-0.146217	-0.132004	-0.128538	-0.100739	-0.110263	-0.105787	-0.132591	-0.0935709	-0.144301	-0.151787	-0.13927	-0.170681	-0.149536	-0.133757	-0.166726	-0.145182	-0.124061	-0.100633	-0.198636	2301	1396.61	2188.32	2301	1749.47	2720.57	2950.37	2877.73	1817.67	2773.94	1900.69	2444.81	2739.84	2163.11	1903.66	2143.84	2736.88	2925.17	2143.84	4026.74
GO_VITAMIN_METABOLIC_PROCESS	-0.0335557	-0.0330985	-0.0304052	-0.0401765	-0.00876578	-0.00959423	-0.000881734	-0.00691809	0.00129768	-0.0163731	-0.0402676	-0.0370981	-0.0240389	-0.0232998	-0.01649	-0.0375743	-0.0226226	-0.0354533	-0.0041732	-0.0501007	3157.2	2821.39	3054.16	2837.7	3042.3	2945.18	2893.29	3002.26	3140.89	3117.91	3536.74	3038.59	3307.68	3303.23	3137.18	3031.18	2546.37	2631.61	3301.01	4229.86
GO_WATER_SOLUBLE_VITAMIN_METABOLIC_PROCESS	-0.0632569	-0.0605077	-0.0638856	-0.065129	-0.0450886	-0.0476557	-0.0349336	-0.0414341	-0.0443889	-0.0480764	-0.0797019	-0.0704287	-0.0617086	-0.0542224	-0.0566145	-0.0722134	-0.0560236	-0.0692586	-0.0469584	-0.0759505	3024.5	2877.73	3071.95	2561.93	2840.66	3218.72	2997.82	2897	3002.26	3215.76	3619.03	3017.09	3074.91	3353.64	2802.11	2898.48	2966.68	3018.57	2902.93	4524.9
GO_BIOTIN_METABOLIC_PROCESS	-0.240575	-0.237866	-0.239061	-0.228755	-0.176146	-0.154761	-0.187421	-0.161375	-0.177433	-0.164159	-0.279774	-0.257632	-0.216374	-0.211244	-0.199741	-0.227408	-0.188905	-0.239954	-0.167368	-0.293183	1313.58	1129.74	1955.55	2640.51	1805.81	2639.03	1850.28	1547.83	1230.56	2741.33	802.087	1076.37	1316.55	735.37	772.435	1924.41	2035.61	2219.45	1372.89	0
GO_FAT_SOLUBLE_VITAMIN_METABOLIC_PROCESS	0.0405227	0.0279644	0.0519892	0.0223497	0.0932012	0.102671	0.0915355	0.0911175	0.129404	0.076931	0.0625885	0.0460875	0.0678227	0.0633683	0.0818096	0.0492629	0.0426064	0.0289002	0.0975682	0.0161673	3408.5	3764.32	3128.29	3307.68	2493.73	2354.37	3030.43	2898.48	2640.51	3444.08	3107.53	3908.13	3328.44	3243.93	2711.68	3177.21	3135.7	3350.68	2394.4	3312.13
GO_VITAMIN_A_METABOLIC_PROCESS	0.087189	0.0713076	0.041874	0.0506617	0.157597	0.15442	0.157597	0.182266	0.095765	0.152726	0.159608	0.111858	0.173055	0.166278	0.162361	0.027369	0.0544733	0.0236633	0.109635	0.0698253	0	0	0	0	0	0	0	0	0	0	0	0	0	0	0	0	0	0	0	0
GO_PORPHYRIN_CONTAINING_COMPOUND_METABOLIC_PROCESS	0.0438919	0.0338667	0.0304576	0.029183	0.0342984	0.0354941	0.0163312	0.0174995	0.059005	0.0372278	0.0223305	0.0346239	0.0354941	0.024424	0.0172768	0.0290494	0.0488257	0.0403731	0.0448307	0.0473935	4280.27	3977.82	4247.65	3851.79	3897.76	4115.7	4219.48	4048.98	3709.47	4209.1	4526.38	4326.23	4066.77	4022.29	3862.17	4317.33	4046.02	4526.38	3743.57	5315.12
GO_PROTOPORPHYRINOGEN_IX_BIOSYNTHETIC_PROCESS	0.172895	0.164712	0.17034	0.175321	0.181867	0.187507	0.165772	0.171576	0.216212	0.194006	0.157942	0.153009	0.132934	0.153185	0.147652	0.17399	0.187024	0.178299	0.192675	0.139033	3323.99	3258.75	3076.39	2729.47	2563.42	3552.31	3286.92	2937.03	2459.63	2899.97	3232.07	3758.39	3856.24	3393.67	2922.2	2339.54	3261.72	2444.81	2701.3	3834
GO_SULFUR_COMPOUND_METABOLIC_PROCESS	-0.0178095	-0.00973363	-0.0197436	-0.0150856	-0.014535	-0.0121991	-0.0103599	-0.0177829	0.00903919	-0.00508999	-0.00939894	-0.0214533	-0.0109957	-0.0189447	-0.0193444	-0.0254222	-0.00829039	-0.00712855	0.00550516	-0.0389732	3282.48	3478.18	3266.17	3068.98	3315.09	3178.69	3344.75	3146.08	3368.47	3245.41	3163.87	3371.43	3269.13	3214.28	3120.87	3344.75	3260.24	3192.04	2987.44	3261.72
GO_POLYPHOSPHATE_METABOLIC_PROCESS	0.240364	0.252065	0.233111	0.241529	0.176567	0.211986	0.169579	0.135324	0.128653	0.182814	0.164708	0.156237	0.138024	0.131247	0.117376	0.250635	0.237346	0.250159	0.100434	0.169261	128.245	157.156	149.743	303.192	182.36	940.71	191.255	716.837	275.022	416.611	146.777	277.246	1067.47	412.163	210.529	187.549	69.6822	145.295	290.59	131.951
GO_POLYPHOSPHATE_CATABOLIC_PROCESS	0.240364	0.252065	0.233111	0.241529	0.176567	0.211986	0.169579	0.135324	0.128653	0.182814	0.164708	0.156237	0.138024	0.131247	0.117376	0.250635	0.237346	0.250159	0.100434	0.169261	128.245	157.156	149.743	303.192	182.36	940.71	191.255	716.837	275.022	416.611	146.777	277.246	1067.47	412.163	210.529	187.549	69.6822	145.295	290.59	131.951
GO_SUPEROXIDE_METABOLIC_PROCESS	0.188936	0.214539	0.185442	0.181148	0.189231	0.223346	0.240885	0.199413	0.235685	0.208821	0.216627	0.219874	0.196085	0.193767	0.192802	0.179926	0.229736	0.204542	0.204516	0.236829	2842.14	2754.67	3248.38	3402.57	2268.38	2332.13	1896.25	2495.22	1573.04	2176.46	2231.31	2413.67	2504.11	2717.61	2682.02	3181.66	2441.84	2693.88	2241.69	1980.75
GO_ION_TRANSPORT	0.0257108	0.0379935	0.0288076	0.0221603	0.0338427	0.0384863	0.0392544	0.0302582	0.0382558	0.0396448	0.0406549	0.0314241	0.0301205	0.0242908	0.0204181	0.0278357	0.0366856	0.0384117	0.0361014	0.0232221	3696.86	3656.09	3645.71	3510.06	3585.67	3655.35	3664.99	3791.75	3650.9	3684.26	3639.04	3656.09	3636.08	3716.88	3767.29	3667.21	3625.7	3611.61	3652.39	3741.34
GO_CATION_TRANSPORT	0.0198415	0.0320122	0.0240562	0.0185851	0.0264084	0.0318517	0.0329726	0.0238325	0.0316477	0.0347941	0.0373854	0.0281973	0.0261117	0.0211927	0.0180494	0.0203334	0.0324063	0.0342689	0.0295173	0.0231022	3576.77	3454.46	3533.04	3373.66	3486.33	3596.05	3572.32	3642.75	3590.86	3632.37	3576.77	3541.93	3515.24	3527.85	3551.57	3547.86	3519.69	3520.43	3581.96	3603.46
GO_POTASSIUM_ION_TRANSPORT	-0.0221801	-0.0127805	-0.0199684	-0.0297528	9.99254e-06	0.0135982	0.00385879	-0.011638	-0.0144559	0.0144442	-0.00301442	-0.0331403	-0.0601501	-0.0335066	-0.0494581	-0.0146807	-0.0190957	-0.0017387	-0.00635692	-0.00906323	3553.05	3304.72	3506.35	3436.67	3112.72	3435.18	3384.03	3396.64	3281.74	3246.15	3738.38	3624.96	3660.54	3177.95	3555.27	3398.12	3240.22	3192.78	3090.48	3088.26
GO_SODIUM_ION_TRANSPORT	0.000105259	0.00208211	0.00333801	0.000422478	0.00875668	0.0204289	-0.00225658	0.00904506	-0.00576329	0.0060632	-0.00663996	-0.0133967	-0.0232766	-0.0058325	-0.0225499	0.00662554	-0.0120399	-0.00259975	-0.00197829	-0.0181233	3408.5	3388.48	3220.95	3339.56	2996.33	3632.37	3765.8	3074.91	4019.33	3731.7	3810.28	3369.95	3018.57	3349.93	2934.81	3096.41	3659.8	3224.66	3192.04	3439.63
GO_PHOSPHATE_ION_TRANSPORT	0.0823413	0.0634921	0.0818036	0.0593572	0.0979114	0.119502	0.0823564	0.102077	0.0865594	0.10478	0.0890585	0.0621441	0.0913683	0.0832273	0.0790622	0.0963286	0.087703	0.0622577	0.0906413	0.0940643	3363.28	2977.06	3201.67	3701.31	3421.1	3352.9	2906.64	3600.49	4312.14	3206.12	3608.65	3644.23	3853.28	3888.86	4051.2	3094.19	2845.11	2458.15	3578.26	3149.04
GO_ANION_TRANSPORT	0.0173666	0.026599	0.0205035	0.00447223	0.0267239	0.0343637	0.0316228	0.0238153	0.0293815	0.0342575	0.024652	0.0159777	0.0145105	0.00930672	0.0067148	0.0218128	0.0238928	0.0254866	0.0234384	0.008564	3752.46	3859.21	3672.4	3672.4	3590.86	3650.16	3584.93	3918.51	3767.29	3513.76	3816.21	3749.5	3756.91	3805.83	3948.16	3693.16	3672.4	3660.54	3707.98	3773.22
GO_CHLORIDE_TRANSPORT	0.000700935	0.000672614	-0.00284622	-0.0337015	0.0206634	0.016472	0.0155161	0.0111229	0.00912277	0.0376876	0.00448881	-0.0119584	-0.0312872	-0.0239309	-0.0274143	-0.000672614	0.0108362	0.0173747	0.0204333	-0.00326041	3312.13	3629.4	3693.9	3665.73	3473.73	3858.47	3822.14	4048.98	3449.27	3486.33	3447.79	3131.99	4173.52	3621.25	4166.11	3536	3569.36	3825.11	3803.61	3172.02
GO_COBALT_ION_TRANSPORT	-0.0270416	-0.049391	-0.0357483	-0.052505	-0.0114289	-0.0586273	-0.0220422	-0.0499206	0.0185044	-0.0305158	-0.0405571	-0.0827984	-0.119722	-0.0850863	-0.124997	-0.0207287	-0.0147972	-0.0103485	-0.00221375	-0.0832433	1857.7	2452.22	1970.38	1405.5	3574.55	4146.83	5149.07	4507.1	6229.89	4447.8	4674.64	4498.21	4137.94	4146.83	2468.53	3721.33	4773.97	4730.98	3162.39	5371.46
GO_COPPER_ION_TRANSPORT	-0.105532	-0.0733362	-0.0936626	-0.0918504	-0.107493	-0.0858415	-0.0748834	-0.10354	-0.0921153	-0.104101	-0.0498622	-0.0694786	-0.0908012	-0.124873	-0.0920093	-0.120167	-0.0972022	-0.0702204	-0.100721	-0.102437	2748	2825.84	2742.07	1901.43	2641.99	2243.92	3013.38	2673.87	2272.08	2167.56	2115.67	2206.11	1822.12	2071.19	2237.24	2059.33	2499.66	2853.26	2484.1	2122.34
GO_IRON_ION_TRANSPORT	0.0685553	0.0984906	0.075686	0.0688654	0.0773611	0.0953463	0.106395	0.0803198	0.0979812	0.106323	0.0947713	0.0826989	0.0824771	0.0706741	0.0589232	0.0798059	0.0926072	0.0996858	0.0871267	0.0956541	3269.13	2905.9	3395.15	3521.18	3768.77	3804.35	3642.75	4139.42	3565.65	3427.77	3251.34	3882.93	3888.86	4105.32	4148.31	3435.18	3524.14	3177.21	3816.21	3857.73
GO_MANGANESE_ION_TRANSPORT	0.0398835	0.0580332	0.063524	0.0314619	0.0786017	0.0594986	0.089654	0.0881356	0.0167196	0.0687853	0.0525777	0.0609993	0.00826271	0.0314795	0.0643362	0.0419492	0.0292903	0.0564795	0.0782486	-0.00783898	2929.62	2533.76	2583.43	2479.65	2768.01	2439.62	1868.82	2308.41	3657.57	2495.22	2467.79	2836.96	2792.48	3186.85	2576.76	1885.13	2816.2	2498.18	2322.49	3018.57
GO_ZINC_ION_TRANSPORT	-0.132114	-0.111514	-0.107159	-0.108681	-0.119704	-0.12933	-0.173363	-0.144014	-0.124647	-0.129089	-0.158727	-0.15046	-0.21705	-0.166272	-0.151896	-0.0923303	-0.154237	-0.11612	-0.131642	-0.182536	2062.3	1730.19	2103.81	1828.05	2382.54	2723.54	2123.08	2560.45	1212.77	1418.85	2376.61	2192.77	1925.9	2769.5	2610.86	1639.76	1091.19	1866.59	1973.34	1246.87
GO_WATER_TRANSPORT	0.0147972	0.0308548	-0.00373901	-0.0132295	0.0278466	0.0633302	-0.0026798	-0.00382375	0.0242029	-0.00755217	0.0251562	-0.0506832	-0.0207287	-0.0126364	-0.0564665	0.00842072	0.0731596	-0.00818769	-0.0279314	-0.0523144	5749.52	4535.27	5540.48	4464.11	3586.41	3970.4	5550.85	5412.97	5057.15	4148.31	1866.59	3718.36	1371.4	5242.47	4197.24	5515.27	4471.52	5479.69	5504.89	5362.56
GO_DICARBOXYLIC_ACID_TRANSPORT	0.00518464	0.018873	-0.00417379	-0.0194267	0.0290556	0.000123942	-0.00863248	0.00855522	0.0161334	0.00834597	-0.00844899	-0.00802726	-0.0174436	-0.0248448	-0.0310773	0.0141857	-0.0124248	-0.021471	-0.000967392	-0.0262129	3485.59	3495.97	3540.45	3447.05	3393.67	3811.76	3482.63	3593.82	3774.7	3521.18	3521.18	3899.24	4286.2	3707.98	4007.47	3902.2	3696.12	3208.35	3355.12	4001.54
GO_NEUROTRANSMITTER_TRANSPORT	0.0308743	0.032184	0.03485	0.012748	0.0480126	0.0487023	0.0516351	0.0323181	0.021456	0.0539425	0.0112713	0.0329682	0.0286067	0.0202408	0.00182016	0.0340931	0.0239632	0.0234815	0.040049	0.0101792	3870.33	3753.2	3728.74	3660.54	3441.11	3693.16	3584.93	3843.64	4020.07	3626.44	4269.15	3546.38	3813.99	3956.32	3904.43	3738.38	4009.69	3811.02	3963.73	4141.64
GO_SEROTONIN_TRANSPORT	0.256356	0.271999	0.281391	0.205102	0.279167	0.272246	0.29172	0.235169	0.225	0.316155	0.258016	0.299965	0.282451	0.260099	0.196133	0.234675	0.265519	0.242956	0.301395	0.294756	1042.27	561.905	748.713	1080.82	1125.29	821.36	395.854	685.702	1125.29	852.495	1166.06	1008.17	1119.36	934.779	1670.15	971.103	663.463	393.63	742.041	1204.61
GO_MITOCHONDRIAL_TRANSPORT	-0.00724741	-0.00563491	-0.0102866	-0.00253898	-0.0172464	-0.027111	-0.0190929	-0.026509	0.0202577	-0.0158674	0.00843469	0.0039544	0.0162042	0.000870246	0.000237242	-0.012554	0.004069	-0.00274248	0.0038007	-0.0226564	3357.35	3418.88	3285.44	3318.06	3510.8	3318.06	3563.43	3550.09	3396.64	3518.95	3398.86	3292.85	3292.85	3247.64	3372.17	3268.39	3295.08	3284.7	3157.2	3500.42
GO_ACYL_CARNITINE_TRANSPORT	-0.439214	-0.384994	-0.293498	-0.446698	-0.366815	-0.405962	-0.279872	-0.295263	-0.296181	-0.247467	-0.259398	-0.287285	-0.291768	-0.297345	-0.331904	-0.431519	-0.395513	-0.369639	-0.36152	-0.500106	114.16	621.209	1706.47	271.316	314.311	0	320.242	2465.56	452.193	65.2344	576.731	26.6868	167.534	1331.37	309.863	447.745	123.056	355.824	401.785	0
GO_MITOCHONDRIAL_CALCIUM_ION_TRANSMEMBRANE_TRANSPORT	0.0752078	0.0650019	0.0669925	0.076486	0.0719591	0.0562461	0.0598181	0.0558671	0.100101	0.0608134	0.0729645	0.0841657	0.083711	0.0748339	0.0823216	0.0550284	0.0832917	0.0661741	0.0874296	0.0565745	3546.38	3076.39	3276.55	3352.16	3675.37	2978.54	3743.57	4111.25	3541.93	4000.05	3644.23	3162.39	3515.24	4210.58	3522.66	3715.4	3169.8	3490.04	3782.11	2751.71
GO_CARNITINE_SHUTTLE	-0.143561	-0.1435	-0.131483	-0.127246	-0.128774	-0.131786	-0.149645	-0.145362	-0.102848	-0.130333	-0.0866542	-0.14798	-0.0867601	-0.132164	-0.189238	-0.112489	-0.116909	-0.105724	-0.0874412	-0.207869	2043.02	1504.84	1454.43	2234.28	2283.2	1479.63	1801.36	1745.02	2867.35	1418.85	2188.32	1289.86	1063.02	1568.59	2324.72	1091.19	972.586	1372.89	2891.07	1914.04
GO_DRUG_TRANSMEMBRANE_TRANSPORT	-0.169844	-0.205779	-0.125084	-0.263811	-0.224205	-0.129637	-0.286403	-0.302958	-0.31796	-0.176092	-0.330668	-0.230135	-0.265294	-0.288379	-0.36798	-0.189188	-0.180398	-0.176303	-0.21005	-0.265046	627.14	69.6822	1727.23	1574.52	2643.48	1743.54	590.075	698.305	228.32	3015.61	1985.2	3565.65	2652.37	2063.78	1656.06	2232.8	596.005	1144.57	1052.65	1229.08
GO_OLIGOPEPTIDE_TRANSPORT	-0.0452177	-0.0378879	0.00414151	-0.0441373	-0.0104332	0.0161741	0.00530664	0.0384599	0.0658723	-0.00740388	0.00132401	0.00814532	-0.0021502	-0.024436	-0.00109099	-0.0316386	-0.00594217	-0.0271899	0.0291177	0.0610846	981.481	1719.82	2166.08	1673.86	1466.29	1746.5	1617.52	1390.68	1961.48	840.634	1018.55	1485.57	922.177	969.62	926.625	1088.23	1326.93	1384.75	524.84	1300.24
GO_EXTRACELLULAR_TRANSPORT	0.0343583	0.0510904	0.0568869	0.0245538	0.0304704	0.0406001	0.0792528	0.0593822	0.0249708	0.0658573	0.0676457	0.0543986	0.0207224	0.0381472	0.0547803	0.0250557	0.00158696	0.0254303	0.0333192	0.05618	3746.53	2744.29	3206.86	3844.38	3166.83	2922.2	2868.83	2845.11	3211.31	3094.19	2493.73	2576.76	3208.35	3389.22	3322.51	3934.82	3058.6	3294.34	3000.78	3233.55
GO_NUCLEOTIDE_TRANSPORT	-0.0946955	-0.108678	-0.0815086	-0.0997613	-0.0646722	-0.101167	-0.080941	-0.0550605	-0.0762572	-0.070958	-0.0772703	-0.0704169	-0.0669584	-0.0678973	-0.0618396	-0.109675	-0.115425	-0.101448	-0.0714566	-0.132745	3680.55	3550.83	2951.86	3495.23	3791.75	3661.28	3955.58	3240.96	3531.55	3897.76	3743.57	3947.42	3273.58	2955.56	2854.75	3214.28	3794.71	3765.8	3980.04	4847.36
GO_PURINE_NUCLEOBASE_TRANSPORT	0.116421	0.100429	0.107604	0.128998	0.12267	0.0735543	0.105327	0.113932	0.113165	0.101541	0.148644	0.140066	0.165405	0.152828	0.14319	0.0828479	0.0889907	0.0870578	0.127039	0.0990786	3480.4	3436.67	3776.92	3421.84	2787.29	3010.42	3031.92	3117.91	2041.54	2823.61	2521.9	2957.05	2430.72	2812.49	2756.15	4080.86	3157.2	3458.16	2662.75	2988.18
GO_AMINO_ACID_TRANSPORT	-0.0154752	-0.00411784	-0.0108708	-0.0363076	0.0018627	0.0165885	0.00311812	-0.003317	0.0142304	0.0153544	-0.0109028	-0.00845763	-0.00692343	-0.0188916	-0.0257724	-0.0212	-0.00662334	-0.0124174	-0.0137687	-0.0137119	3793.97	3556.02	3699.09	4306.21	3707.98	3376.62	3467.8	3677.59	4175.74	3963.73	3898.5	3659.06	3270.62	3709.47	4084.56	4051.95	3929.63	3736.89	3856.24	3764.32
GO_GLUTAMINE_TRANSPORT	-0.0511476	-0.0503884	-0.0297493	-0.0654661	-0.0399188	0.0278425	-0.0555968	-0.055791	-0.0455155	-0.031197	-0.134657	-0.086476	-0.0215572	-0.0850636	-0.152348	-0.0152013	0.00210099	0.0386299	-0.0587394	-0.0434852	3552.31	2475.2	3266.17	2649.41	2986.7	1529.3	1997.06	3960.02	3434.44	2605.67	2813.23	3086.03	1358.06	3669.43	3503.38	2699.81	2563.42	1279.48	3251.34	2252.07
GO_CELLULAR_ION_HOMEOSTASIS	0.0572891	0.0658882	0.0596478	0.0609921	0.069109	0.0625443	0.0636735	0.0597622	0.0522954	0.0659407	0.0547576	0.0528734	0.0396438	0.0462046	0.0392162	0.0681301	0.0644169	0.0706176	0.0693321	0.0450469	3420.36	3450.01	3369.95	3346.23	3206.86	3359.57	3549.34	3267.65	3700.57	3654.61	3506.35	3355.12	3469.28	3564.17	3329.92	3381.81	3404.05	3318.06	3436.67	3358.09
GO_CELLULAR_COPPER_ION_HOMEOSTASIS	-0.00781905	-0.0025389	-0.0120586	-0.0199114	0.0365612	0.0354146	0.0202293	0.0195067	0.0515055	0.0260201	0.017965	-0.000727465	0.00178735	-0.0212025	-0.0293925	-0.0173002	0.0166257	0.0261358	0.0480272	-0.00443706	2349.92	3353.64	1811.74	2579.72	2425.53	2627.17	1498.91	1874.01	1945.17	2526.35	1159.39	2019.3	1796.91	2542.66	1614.55	2385.5	1814.7	1313.58	2258	2513.01
GO_CELLULAR_IRON_ION_HOMEOSTASIS	-0.011442	0.00937607	-0.00933589	-0.00942335	-0.0143661	0.000904159	0.000674869	-0.00904041	-0.00582799	0.00298904	-0.028887	-0.0276129	-0.0253886	-0.0228947	-0.0500762	0.0124348	0.00215934	0.0155173	-0.00570743	-0.0067026	3374.4	3452.98	3617.54	3402.57	4005.99	4206.14	4100.87	4510.07	3667.95	4151.28	3435.18	2776.91	3315.09	3279.51	3040.81	3601.24	3624.96	3669.43	4173.52	3039.33
GO_CELLULAR_SODIUM_ION_HOMEOSTASIS	0.00615401	0.00979769	0.0267239	-0.0420189	0.0684991	0.0656816	0.0742612	0.0635632	-0.0212583	0.0226565	0.0107722	-0.000900328	0.0083148	0.0314479	0.0050948	0.0243936	0.0050948	-0.0173393	0.0403453	0.0700032	1573.04	1030.41	2381.06	1387.71	1767.26	142.33	1954.07	2929.62	2868.83	1475.19	873.251	1278	1595.28	1693.13	1844.35	2258	1521.15	1954.07	950.347	1679.79
GO_CELL_VOLUME_HOMEOSTASIS	-0.000415165	-0.0130379	-0.00727864	-0.0411543	0.0208201	0.0361989	0.029406	0.0269239	-0.0113773	0.0382217	0.00380715	-0.0106353	-0.0219331	-0.0165801	-0.00507031	-0.0089923	0.000574164	0.00324182	0.0138241	0.0100346	3080.84	3051.93	2844.37	2736.88	2755.41	2729.47	3161.64	3321.77	2642.73	3033.4	3644.23	3467.8	2902.93	2774.69	3139.41	2719.09	2352.14	2711.68	2649.41	2559.71
GO_REGULATION_OF_PH	0.0501502	0.0733113	0.0608816	0.0635973	0.0514662	0.0397022	0.0521946	0.0221531	0.0472558	0.0580899	0.0510992	0.0373555	0.0235908	0.0196391	0.00773049	0.0626959	0.0675148	0.0766678	0.0415545	0.0359501	4000.05	4006.73	4206.14	3884.41	4213.55	4461.88	4579.75	4268.41	4251.36	4283.23	4109.03	4120.89	4508.59	4301.02	3745.79	4037.12	4212.07	4017.85	4124.59	4119.4
GO_INTRACELLULAR_PROTEIN_TRANSPORT	0.0593703	0.0624327	0.0582765	0.0655286	0.0546271	0.0533206	0.052179	0.0470523	0.0675411	0.053007	0.0534489	0.0534514	0.0560197	0.0561769	0.0518499	0.0580794	0.0645697	0.0608241	0.0577742	0.040114	3323.99	3227.62	3297.3	3383.29	3297.3	3249.86	3286.92	3433.7	3229.1	3285.44	3433.7	3460.39	3513.76	3452.98	3617.54	3196.49	3239.48	3165.35	3252.82	3315.09
GO_EXOCYTOSIS	0.122689	0.152626	0.127954	0.124635	0.138276	0.161814	0.165303	0.132657	0.181504	0.15823	0.139657	0.126347	0.121886	0.112748	0.103309	0.137846	0.157317	0.160132	0.150406	0.143803	3186.11	2885.14	3149.04	3235.03	2993.37	2975.58	2980.03	3178.69	2705.74	2901.45	3098.63	3323.99	3276.55	3331.4	3306.2	3109.01	2842.14	2864.38	3071.95	2837.7
GO_ENDOPLASMIC_RETICULUM_TO_GOLGI_VESICLE_MEDIATED_TRANSPORT	0.0281772	0.0359667	0.0310275	0.0264019	0.0244325	0.033094	0.0384975	0.0153096	0.0423229	0.036658	0.0116029	0.00744613	0.00531621	0.006554	-0.00652264	0.0315158	0.0410806	0.0455129	0.0310126	0.0181181	2888.1	2798.41	2906.64	2822.13	2903.67	2527.09	2535.25	2846.59	2913.31	2648.66	2950.37	2942.22	2902.93	2996.33	3055.64	2808.79	2783.58	2596.77	2910.34	2851.78
GO_RETROGRADE_VESICLE_MEDIATED_TRANSPORT_GOLGI_TO_ENDOPLASMIC_RETICULUM	0.0289421	0.0299977	0.0300873	0.0191811	0.0311023	0.0342996	0.0379773	0.0230212	0.065193	0.0355904	-0.000823001	0.0011089	0.0142871	0.00867408	0.000934652	0.03399	0.0384578	0.040119	0.0378217	0.0164879	3021.54	2784.32	3074.91	3045.26	2830.28	2650.89	2624.2	2828.8	2920.72	2627.17	3054.16	3235.03	3085.29	3187.59	3156.46	2831.77	2763.57	2732.43	2641.99	3009.68
GO_INTRA_GOLGI_VESICLE_MEDIATED_TRANSPORT	-0.0299891	-0.0152056	-0.0236724	-0.0228557	-0.0223666	-0.00974258	-0.019649	-0.0517628	-0.00695108	-0.00990869	-0.0621537	-0.0520673	-0.0652958	-0.0635194	-0.0713402	-0.00417341	-0.00656811	0.00314448	-0.0205302	-0.0290801	2631.61	2785.81	3109.01	2945.93	2644.96	2856.97	2873.28	3149.04	3054.16	2796.18	3313.61	3211.31	3236.52	3224.66	3304.72	2790.25	2923.69	2816.94	2671.65	3138.66
GO_POST_GOLGI_VESICLE_MEDIATED_TRANSPORT	0.0136669	0.0215764	0.0168745	0.0112841	0.0220117	0.0147745	0.0156547	0.00523348	0.0245816	0.0178864	-0.00236966	-0.00622598	-0.0221544	-0.006384	-0.0100948	0.0264931	0.0208002	0.0283381	0.0109916	-0.0222709	3669.43	3638.3	3521.18	3395.15	3527.11	3380.33	3304.72	3252.82	3227.62	3095.67	3424.81	2856.97	3197.97	3260.24	3023.02	3642.75	3335.85	3389.22	2950.37	3208.35
GO_GOLGI_TO_PLASMA_MEMBRANE_TRANSPORT	0.014994	0.0244689	0.0137425	0.0147293	0.0260592	0.0123155	0.0143089	0.00309772	0.0205686	0.0172644	-0.00113398	-0.00191799	-0.0205266	-0.00164841	-0.00932038	0.0264253	0.0235093	0.0284261	0.00722802	-0.0225126	4320.3	3642.75	3791.01	3445.56	3270.62	3555.27	3558.24	3519.69	3229.1	3297.3	3493.01	3576.03	3110.49	3527.11	3116.43	3811.76	3353.64	3605.68	3077.88	3240.96
GO_GOLGI_TO_ENDOSOME_TRANSPORT	-0.0463571	-0.0441753	-0.0352184	-0.0477881	-0.0312522	-0.0245389	-0.0202283	-0.0318705	-0.0081973	-0.0289202	-0.0555526	-0.0695092	-0.0933326	-0.0897021	-0.0893841	-0.0259522	-0.0496431	-0.0301922	-0.0246714	-0.0866458	2181.65	2266.9	2273.57	2526.35	2685.73	1921.45	1917	2327.68	2316.56	1842.87	1269.85	1717.59	2045.99	2275.05	1722.78	2579.72	1504.1	2177.2	1696.09	1701.28
GO_GOLGI_TO_VACUOLE_TRANSPORT	0.0167946	0.0245578	0.0242969	-0.00727805	0.0253814	0.0242642	0.01624	0.0136713	0.0387877	0.0258299	-0.00232001	-0.000191635	-0.00880297	0.0150005	0.0151881	0.0207659	0.0263763	0.0310979	0.0184663	-0.0105725	3549.34	3123.84	3042.3	3448.53	1679.79	1934.79	1842.87	886.595	1423.3	1716.85	2020.78	2186.84	2186.84	1816.18	1712.4	1943.69	2851.04	3306.2	1604.17	3261.72
GO_ENDOCYTOSIS	0.0641625	0.0591398	0.0797673	0.0701167	0.0867939	0.0965352	0.0902536	0.0979216	0.0556461	0.0971218	0.0644983	0.0622094	0.0576297	0.0735066	0.0452533	0.0862474	0.0920443	0.0811316	0.10902	0.0526142	3414.43	3619.03	3390.71	3409.98	3346.23	3303.23	3217.24	3103.08	3687.23	3322.51	3463.35	3515.24	3479.66	3442.6	3595.3	3122.36	3335.85	3309.16	3169.8	3405.53
GO_RECEPTOR_MEDIATED_ENDOCYTOSIS	0.0626531	0.0572559	0.0860418	0.0752733	0.0975439	0.102842	0.0990811	0.108811	0.0644452	0.109069	0.0740989	0.0730005	0.0642322	0.0851958	0.0516761	0.0927961	0.100489	0.091264	0.13273	0.0620108	3750.98	3999.31	3633.11	3744.31	3612.35	3530.07	3381.07	3355.87	3576.03	3426.29	3753.94	3659.06	3857.73	3587.89	3877.74	3542.67	3550.83	3594.56	2992.63	3746.53
GO_VESICLE_BUDDING_FROM_MEMBRANE	0.0671513	0.0765751	0.0681554	0.0640908	0.0685409	0.0877999	0.0785299	0.0671591	0.0789427	0.0797111	0.0536408	0.0533478	0.0520858	0.049093	0.0317537	0.0743702	0.0855599	0.0865002	0.0782928	0.0659727	3236.52	3166.83	3212.05	2940	3311.39	3025.99	2856.97	3228.36	2826.58	3063.79	3056.38	3315.09	2828.8	3074.91	3226.14	3334.37	2941.48	3017.09	3146.82	2995.59
GO_VESICLE_TARGETING	0.00614182	0.0171441	0.00937957	0.00174458	0.0041108	0.0255363	0.0219451	0.00597727	0.0269122	0.0217973	-0.00111988	-0.0095167	-0.00469588	-0.0107417	-0.0198409	0.0127636	0.0185275	0.0248751	0.0144762	-0.0135285	3010.42	2959.27	3131.25	3223.91	3350.68	2772.46	3114.2	3278.77	3315.83	3300.27	2965.94	3097.15	3203.9	3389.22	3357.35	2731.69	2924.43	2943.7	3354.38	3029.69
GO_VESICLE_DOCKING_INVOLVED_IN_EXOCYTOSIS	-0.0749401	-0.0576631	-0.0673634	-0.0682394	-0.0818152	-0.0536207	-0.0548077	-0.0932978	-0.0393396	-0.0808065	-0.0796916	-0.088258	-0.0823461	-0.102877	-0.0944089	-0.0441897	-0.0524528	-0.0446637	-0.0780648	-0.0903134	2885.88	2607.15	2472.24	2923.69	2209.82	2219.45	2309.89	2224.64	2883.66	2825.84	2824.35	2329.91	2696.85	2240.95	2278.01	2819.16	2879.95	3207.61	2338.8	2194.99
GO_PINOCYTOSIS	0.16154	0.172036	0.160555	0.147598	0.192074	0.1929	0.194308	0.189469	0.214255	0.203229	0.185652	0.167166	0.193869	0.161555	0.15636	0.160631	0.186356	0.192279	0.191476	0.169529	1838.42	1640.5	1883.64	2191.28	1787.27	1381.78	1747.99	1879.2	1773.19	1951.1	1612.33	2002.99	1554.51	1757.62	2114.19	2157.18	1650.88	1650.13	1768	1533.75
GO_PHAGOCYTOSIS	0.103448	0.101928	0.122935	0.125643	0.121781	0.126567	0.139688	0.136568	0.0865628	0.144459	0.112618	0.120236	0.117563	0.13124	0.0940459	0.12774	0.14228	0.129231	0.16061	0.10188	3185.37	3258.01	2988.18	3134.22	3097.89	3032.66	2920.72	2989.66	3729.48	2839.18	3269.13	3046.74	3202.42	2849.56	3211.31	2985.96	2921.46	2973.35	2700.56	3023.02
GO_PHAGOCYTOSIS_RECOGNITION	-0.0617207	-0.173824	0.0330522	0.0402876	-0.0192337	-0.00397794	0.0548456	0.132038	-0.172504	0.0612126	-0.0428056	-0.016018	0.0218237	0.170016	-0.0265942	0.046738	0.0344022	-0.0753231	0.170782	-0.0187786	4455.21	2640.51	3383.29	3676.85	3830.3	3735.41	2481.87	2578.98	4046.76	2867.35	3510.8	3950.39	3284.7	1995.58	4792.5	2510.04	3377.36	3435.18	2243.17	2752.45
GO_APOPTOTIC_PROCESS	0.0781245	0.0830507	0.075668	0.0779093	0.0861132	0.0894242	0.0875523	0.0806889	0.0788384	0.0806248	0.0696026	0.0705717	0.0696854	0.0686652	0.0611039	0.0857454	0.0870421	0.0887231	0.086981	0.0624406	3407.76	3483.37	3476.7	3487.08	3285.44	3258.75	3276.55	3362.54	3360.31	3352.16	3446.3	3493.01	3384.78	3376.62	3475.21	3459.65	3365.5	3481.89	3299.53	3434.44
GO_ACTIVATION_OF_CYSTEINE_TYPE_ENDOPEPTIDASE_ACTIVITY_INVOLVED_IN_APOPTOTIC_PROCESS	0.10325	0.0994172	0.0992998	0.0969742	0.099706	0.0949916	0.105076	0.0873503	0.0919618	0.1032	0.100634	0.101853	0.0994424	0.104523	0.0984512	0.102712	0.11977	0.112974	0.102951	0.0894773	3374.4	3533.04	3149.04	3220.21	2788.77	3512.28	3298.78	3429.25	2971.13	3220.21	3291.37	3635.34	3232.07	3407.01	3230.59	3387.74	3092.7	3289.89	2950.37	3559.72
GO_CELLULAR_COMPONENT_DISASSEMBLY_INVOLVED_IN_EXECUTION_PHASE_OF_APOPTOSIS	0.0589935	0.0691044	0.0568105	0.0515792	0.0577931	0.0513503	0.079528	0.0484359	0.0618911	0.0783109	0.0628793	0.0510767	0.0783779	0.0577373	0.0578099	0.0495637	0.0636386	0.0715945	0.0674351	0.0623824	3384.78	3323.99	2732.43	2994.85	3117.91	2855.49	2653.85	3197.97	2459.63	2622.72	4063.81	3279.51	2965.2	3208.35	3617.54	3051.19	3469.28	3350.68	2558.97	3359.57
GO_ACTIVATION_INDUCED_CELL_DEATH_OF_T_CELLS	-0.0306404	-0.0360283	-0.0590332	-0.0146732	-0.018366	-0.0275529	-0.00112754	-0.0206514	-0.0666763	-0.0340457	0.0178515	-0.0241929	-0.0318965	0.00362478	-0.00418477	-0.0555673	-0.0302317	-0.0150818	0.00839223	-0.0187293	3589.37	2535.25	3042.3	2873.28	1103.05	1258.73	2074.16	1696.09	1869.56	3334.37	2662.75	3503.38	2235.76	2320.27	2372.16	3082.33	3174.25	3541.93	3190.56	3119.39
GO_INFLAMMATORY_CELL_APOPTOTIC_PROCESS	0.133755	0.142226	0.139899	0.13632	0.166079	0.14383	0.113845	0.131323	0.123482	0.141828	0.12209	0.142245	0.118366	0.129507	0.122621	0.168664	0.160326	0.168293	0.161519	0.114164	3636.82	2937.03	3509.31	3160.9	1834.72	2519.68	2544.88	2298.77	3364.76	2632.36	2723.54	2140.13	3197.23	3040.07	2730.95	2314.34	2584.17	2331.39	2456.67	2848.07
GO_SUBSTRATE_DEPENDENT_CELL_MIGRATION	0.182982	0.181109	0.203307	0.19587	0.152118	0.203881	0.129081	0.103447	0.0960268	0.124249	0.108976	0.0913716	0.0621246	0.0854357	0.0515246	0.21631	0.193052	0.216204	0.129222	0.146324	3005.97	2780.62	2915.53	2555.26	3363.28	2267.64	2765.79	3394.41	4057.13	3132.73	4117.18	3942.23	4499.69	4265.44	4600.51	2650.89	2377.35	2442.58	3818.44	2886.62
GO_SUBSTRATE_DEPENDENT_CELL_MIGRATION_CELL_EXTENSION	-0.0568054	-0.0741765	-0.0194153	-0.021449	-0.137263	-0.0248597	-0.209035	-0.257081	-0.251382	-0.211747	-0.221174	-0.25886	-0.302987	-0.271486	-0.345038	0.00556085	-0.0375066	0.000434276	-0.185245	-0.132963	842.117	1565.63	1104.54	2370.68	1795.43	2216.49	434.402	2799.15	1906.62	424.024	2290.62	1833.98	2938.51	1135.67	1869.56	622.692	601.936	1934.79	1931.83	1071.92
GO_MUSCLE_CONTRACTION	0.0722784	0.0816328	0.0724649	0.0621883	0.0697587	0.0885576	0.0887109	0.0806995	0.0643956	0.0832976	0.0822927	0.0690519	0.0647047	0.0628951	0.0540773	0.0726054	0.0804644	0.0910306	0.0760559	0.0674663	3462.61	3212.79	3478.18	3318.06	3338.82	3443.34	3298.78	3206.86	3550.09	3349.19	3114.2	3247.64	3321.02	3061.57	3166.09	3596.79	3456.68	3401.83	3281.74	3533.04
GO_REGULATION_OF_MUSCLE_CONTRACTION	0.0516753	0.0673046	0.0568321	0.043106	0.0524391	0.0814713	0.069038	0.0657355	0.0434887	0.0620936	0.0601183	0.047304	0.0419991	0.040087	0.0298691	0.0559004	0.0740485	0.0797036	0.0539125	0.048093	3844.38	3346.23	3774.7	3632.37	3460.39	3375.88	3647.2	3497.45	3789.53	3660.54	3433.7	3576.03	3568.62	3592.34	3845.86	3713.91	3559.72	3656.09	3364.02	3888.86
GO_SMOOTH_MUSCLE_CONTRACTION	0.0705117	0.0702415	0.0689269	0.0454499	0.0435767	0.0696131	0.0630493	0.0636899	0.0163107	0.0502406	0.0541418	0.0485678	0.0438529	0.0449064	0.048753	0.0681801	0.0724456	0.0768174	0.0337766	0.0522474	3288.41	3260.24	3269.13	3528.59	3150.53	3567.14	3619.03	3476.7	3573.07	3252.82	3398.12	3005.23	3598.27	2717.61	3346.23	3113.46	3312.13	3353.64	3748.01	3329.92
GO_REGULATION_OF_SMOOTH_MUSCLE_CONTRACTION	0.0834697	0.0935918	0.0852004	0.0617962	0.0592112	0.107231	0.0826713	0.0791539	0.0270528	0.0604004	0.0678091	0.0614333	0.0560121	0.047163	0.0394862	0.0841564	0.108353	0.104395	0.0507194	0.0626281	3221.69	3009.68	3226.14	3579	3451.49	2974.1	3042.3	3439.63	3899.24	3580.48	3478.18	3223.17	3450.01	3641.27	4260.99	3137.18	2467.05	3220.21	3782.11	2459.63
GO_STRIATED_MUSCLE_CONTRACTION	0.0553573	0.0739186	0.0616716	0.0603701	0.0741761	0.0742578	0.0867729	0.0719529	0.0667412	0.0841892	0.0878773	0.0640457	0.0609827	0.0611691	0.0598587	0.0608353	0.0678155	0.0826089	0.0820903	0.0504617	3934.82	3290.63	3736.89	3673.14	2890.33	3169.06	3262.46	3242.45	3266.17	3274.32	2873.28	3380.33	3123.84	3298.04	3045.26	3878.48	3795.46	3736.89	2584.91	3944.46
GO_REGULATION_OF_STRIATED_MUSCLE_CONTRACTION	0.0414454	0.0650045	0.0484585	0.048082	0.0489564	0.0532007	0.0587838	0.0571201	0.0387647	0.0552864	0.0641089	0.0496091	0.0310685	0.0437042	0.0357044	0.0512455	0.0545517	0.0733473	0.055004	0.0389438	3994.12	3667.95	3973.37	3687.23	3586.41	3997.09	4086.05	3605.68	3528.59	3848.83	3347.71	3555.27	3848.83	3123.84	3639.78	4057.88	4080.12	3758.39	3395.15	4028.22
GO_SYNCYTIUM_FORMATION	0.137395	0.138761	0.131475	0.125994	0.14565	0.161508	0.155104	0.166694	0.127909	0.150001	0.140011	0.143739	0.150305	0.127535	0.134742	0.12329	0.137201	0.147255	0.177782	0.0965099	2883.66	2474.46	2687.95	2532.28	3233.55	2441.84	2994.85	2787.29	2956.3	2452.22	2830.28	3061.57	2796.18	3258.75	2908.86	3197.97	2311.37	2517.45	2080.09	2283.2
GO_DEFENSE_RESPONSE	0.0887472	0.0990934	0.0977079	0.09982	0.113913	0.111279	0.10785	0.107833	0.0814686	0.109956	0.0909844	0.103828	0.0907231	0.0913024	0.0801972	0.11655	0.117739	0.118491	0.122137	0.0925425	3536	3491.52	3509.31	3540.45	3329.92	3375.88	3315.09	3368.47	3553.79	3337.33	3493.01	3454.46	3484.11	3466.32	3516.73	3488.56	3409.98	3366.98	3242.45	3393.67
GO_ACUTE_PHASE_RESPONSE	0.0877635	0.123546	0.0932388	0.0853402	0.124712	0.148544	0.179813	0.140032	0.162176	0.154209	0.112656	0.13848	0.129998	0.118358	0.118699	0.105545	0.154406	0.123357	0.148022	0.135254	2126.79	2189.8	2229.09	2444.81	1964.44	1924.41	1137.9	1778.38	2025.97	1951.1	1512.25	946.64	1598.24	1503.36	991.118	2301	1518.18	1672.37	1865.85	1450.72
GO_INFLAMMATORY_RESPONSE	0.0929161	0.111494	0.0971338	0.0958539	0.10584	0.113296	0.111236	0.102575	0.0888259	0.113355	0.0998174	0.0957711	0.0865233	0.0767819	0.0711891	0.105218	0.117292	0.120888	0.102191	0.0794671	3488.56	3343.26	3353.64	3335.85	3294.34	3229.1	3322.51	3307.68	3423.32	3267.65	3427.77	3458.91	3402.57	3383.29	3407.01	3481.14	3420.36	3366.98	3174.25	3518.21
GO_COMPLEMENT_ACTIVATION	-0.048429	-0.117594	0.0274353	0.0458536	0.0030711	-0.00286865	0.0453318	0.0960784	-0.101899	0.0599829	-0.01393	0.0216521	0.027091	0.120474	-0.00542946	0.0506955	0.0446577	-0.0322001	0.167462	0.00336328	3903.69	4449.28	2210.56	3088.26	3647.2	3408.5	2431.46	2950.37	4407.77	2753.19	3285.44	3519.69	3313.61	2259.48	3404.05	2225.38	2302.48	3398.12	2013.37	2670.16
GO_COMPLEMENT_ACTIVATION_ALTERNATIVE_PATHWAY	-0.0424002	-0.0630759	-0.075617	-0.028461	-0.0124669	-0.00839953	0.00316704	-0.0164919	-0.0805953	-0.0228472	0.00420506	-0.0670586	0.00617519	-0.0257282	-0.00566677	-0.0337358	-0.0624404	-0.00270099	0.0328037	-0.0626734	4513.03	5054.18	4220.96	2828.8	5599.78	3190.56	4486.35	3718.36	5722.84	5227.65	5172.79	4634.61	3899.24	3122.36	3131.25	2419.6	6539.75	3761.36	3942.23	6373.7
GO_HUMORAL_IMMUNE_RESPONSE	0.0397946	0.0314191	0.076074	0.0975874	0.0666507	0.0921275	0.102756	0.125348	0.0431894	0.108449	0.0859549	0.0879416	0.0956422	0.127771	0.063355	0.0964738	0.113976	0.062108	0.144466	0.0860072	3656.09	3793.97	3442.6	3295.82	3312.13	3332.88	2953.34	2999.3	4093.46	2916.27	3338.82	3322.51	3398.12	2799.15	3574.55	2917.76	3048.23	3252.82	2621.24	3018.57
GO_CELLULAR_DEFENSE_RESPONSE	0.188617	0.198439	0.185014	0.193395	0.202957	0.199798	0.177708	0.193636	0.120666	0.173474	0.160299	0.191667	0.182102	0.176074	0.167896	0.202536	0.180777	0.191236	0.172827	0.165633	2203.14	2254.29	2467.79	2183.87	2345.47	2266.9	2630.87	2422.57	2678.32	2305.44	2503.37	2627.91	2707.23	2429.24	2581.21	1892.54	2229.83	2254.29	2370.68	2591.58
GO_RESPONSE_TO_OSMOTIC_STRESS	0.137693	0.133172	0.137077	0.126988	0.140605	0.156218	0.15016	0.148399	0.141794	0.149874	0.116731	0.123231	0.125138	0.116484	0.10908	0.130285	0.14175	0.138493	0.131388	0.116309	2667.94	3083.07	2573.79	2656.08	2501.89	2311.37	2853.26	2544.88	2850.3	2578.98	2873.28	2951.12	2719.83	2665.71	2629.39	2826.58	2493.73	2513.01	2590.84	2908.86
GO_HYPOTONIC_RESPONSE	0.168097	0.167885	0.164213	0.14601	0.119615	0.174541	0.154396	0.118609	0.121292	0.131232	0.0832274	0.0869703	0.0663842	0.0608934	0.0364054	0.153143	0.159198	0.183898	0.0914548	0.126836	1163.1	719.802	1005.2	929.59	920.695	1210.54	1404.76	682.737	1459.62	1246.87	836.928	1255.02	1301.72	1408.47	1243.16	952.571	1646.43	1073.4	962.949	1753.17
GO_HYPEROSMOTIC_RESPONSE	0.180616	0.175489	0.179132	0.177072	0.189287	0.213831	0.182449	0.198761	0.179397	0.199405	0.168507	0.183562	0.184857	0.168605	0.153588	0.170627	0.194429	0.174217	0.187455	0.163494	2217.97	3028.21	2145.32	2767.27	2588.62	1856.22	2067.49	2223.16	2453.7	2455.19	2668.68	2003.73	2702.04	2667.2	2341.77	2392.18	2028.94	2285.43	2668.68	2154.22
GO_CELLULAR_RESPONSE_TO_DNA_DAMAGE_STIMULUS	0.0115439	0.00658487	0.0120231	0.00931558	0.0120064	0.00406914	0.00389962	0.00625546	0.0304023	-0.000795688	-0.0148789	-0.00419668	-0.00153579	0.00362405	0.00344593	0.0175171	0.00339721	0.00677179	0.0115539	-0.0310836	3452.98	3577.51	3458.91	3528.59	3570.1	3561.21	3518.21	3475.21	3390.71	3553.79	3632.37	3506.35	3408.5	3315.09	3233.55	3441.11	3672.4	3645.71	3457.42	3610.13
GO_DNA_DAMAGE_INDUCED_PROTEIN_PHOSPHORYLATION	0.211153	0.212361	0.21395	0.220263	0.2152	0.197659	0.175458	0.199947	0.1043	0.156922	0.136098	0.141818	0.126268	0.173234	0.171793	0.242718	0.165014	0.193761	0.15402	0.122243	828.773	907.351	723.509	327.655	692.374	1347.68	1466.29	1550.8	2185.35	982.964	1942.21	1620.48	1550.8	373.615	690.892	228.32	2265.41	1218.7	1856.22	2747.26
GO_RESPONSE_TO_OXIDATIVE_STRESS	0.0683257	0.0808297	0.0722222	0.0646054	0.0737033	0.076801	0.0794	0.0643366	0.0908846	0.0755054	0.0696248	0.0604488	0.0652579	0.0596091	0.0590563	0.0727099	0.0853167	0.0820621	0.0762156	0.0622426	3745.79	3524.14	3584.19	3647.2	3438.89	3500.42	3498.19	3565.65	3400.34	3575.29	3665.73	3546.38	3577.51	3782.85	3612.35	3650.9	3610.87	3518.95	3704.28	3672.4
GO_ER_OVERLOAD_RESPONSE	-0.0429012	-0.044597	-0.0405502	-0.0281784	-0.088004	-0.0781664	-0.0704485	-0.102833	-0.107332	-0.0746784	-0.0494628	-0.0547912	-0.0909139	-0.080344	-0.0728863	-0.0248061	-0.0363203	-0.0248832	-0.0886111	-0.130476	2673.13	2298.03	1954.07	2077.12	2253.55	2404.78	2898.48	1958.51	1942.21	3138.66	2530.8	2894.04	3083.81	2793.22	3412.95	2438.88	2590.1	2673.13	2385.5	4722.08
GO_ER_NUCLEUS_SIGNALING_PATHWAY	-0.00794242	-0.00156468	0.000126593	-0.00484596	-0.016014	-0.0154721	-0.0162874	-0.0344636	-0.0214422	-0.011287	-0.00845638	-0.0284783	-0.0388133	-0.0429199	-0.0390943	0.00280023	0.00288631	0.0143683	-0.0221562	-0.0629747	2527.83	2167.56	2331.39	2296.55	2081.57	1939.24	2467.79	2186.09	2836.21	1961.48	2363.26	2807.3	3283.96	2879.95	2685.73	2366.23	2774.69	2254.29	2924.43	2762.08
GO_RESPONSE_TO_STEROL_DEPLETION	-0.0568127	-0.0437265	-0.0585923	-0.0719814	-0.0376757	-0.0376605	-0.0229613	-0.0506634	-0.0111247	-0.0350782	-0.0378423	-0.0665743	-0.067218	-0.0764419	-0.0717391	-0.0704668	-0.0282625	-0.021939	-0.0378499	-0.0967073	2495.96	2262.45	1661.25	1787.27	2705	2268.38	2908.12	2754.67	2091.95	2044.51	2240.95	2581.21	3064.53	2326.94	2231.31	1674.6	2876.99	2407.74	2676.09	2787.29
GO_CELLULAR_RESPONSE_TO_NITROGEN_STARVATION	0.0188325	0.0667997	0.0293467	0.0116504	0.00727044	0.0343388	0.0567212	0.00369114	0.0407086	0.0495508	0.0503868	0.0390955	0.0647864	0.0307007	0.0443232	0.0262737	0.047561	0.0521058	0.0133223	0.0658342	693.857	972.586	1377.34	1031.89	1796.91	1584.9	2458.15	1527.08	2821.39	1454.43	2068.23	1203.87	2615.31	1871.04	2093.43	644.931	1918.48	1515.22	1424.78	2450.74
GO_NUCLEUS_ORGANIZATION	0.0838866	0.0880306	0.0872969	0.0837173	0.0846755	0.0875515	0.0801017	0.0742597	0.0750174	0.0781047	0.0499758	0.0574328	0.0538388	0.0543876	0.0486429	0.0951682	0.0791494	0.0927077	0.0768523	0.0544056	3109.01	3005.23	3245.41	3021.54	3316.58	3558.24	3488.56	3369.95	3356.61	3352.16	3586.41	3478.18	3421.84	3813.25	3771.73	3061.57	2980.03	2849.56	3129.77	3181.66
GO_NUCLEAR_ENVELOPE_ORGANIZATION	0.0797254	0.0832751	0.0800115	0.0756745	0.0848524	0.10013	0.0919847	0.0881768	0.0811306	0.0907365	0.0655572	0.057473	0.067327	0.0518371	0.048928	0.0858323	0.0700715	0.0837764	0.0848195	0.0484039	3400.34	3107.53	3311.39	3271.36	3516.73	3424.06	3298.04	3203.16	3407.01	3217.98	3514.5	3596.05	3584.19	3971.14	3747.27	3475.21	3236.52	2701.3	3510.06	3504.87
GO_NUCLEAR_PORE_ORGANIZATION	0.0221174	0.0423485	0.0423167	0.0238766	0.0452098	0.0641056	0.0416172	0.0272785	0.030426	0.0281581	-0.0434718	-0.0304154	-0.0577787	-0.0228063	-0.0245549	0.0633849	0.020443	0.0294616	0.0275435	-0.0431115	3126.06	2364.01	3057.86	3537.48	2992.63	1670.89	1791.72	2236.5	2214.26	2560.45	2619.01	3106.05	2777.65	3121.61	3135.7	2856.97	2710.93	2553.04	2934.81	2666.46
GO_NUCLEOLUS_ORGANIZATION	0.279308	0.27327	0.28464	0.307821	0.309887	0.297687	0.263859	0.313453	0.294721	0.26363	0.240696	0.272811	0.275689	0.296451	0.292232	0.301059	0.277383	0.255844	0.304326	0.238083	1187.56	1347.68	1198.68	1310.62	1267.62	1073.4	1210.54	1039.3	947.381	1599.73	1484.82	1231.3	1442.57	1077.85	697.563	989.635	1664.96	1304.69	771.693	776.141
GO_MITOCHONDRION_ORGANIZATION	-0.00147154	0.00618462	-0.00485259	0.00636401	-0.0106604	-0.02056	-0.0124117	-0.0194965	0.0207439	-0.00951571	0.0175343	0.0135862	0.0222009	0.0110584	0.0123118	-0.00773266	0.0125701	0.00444415	0.00602341	-0.00491389	3739.12	3623.47	3525.62	3527.11	3549.34	3583.44	3516.73	3638.3	3276.55	3473.73	3288.41	3478.18	3288.41	3447.05	3313.61	3567.14	3445.56	3515.24	3393.67	3460.39
GO_MITOCHONDRIAL_MEMBRANE_ORGANIZATION	0.0330239	0.0382382	0.0304127	0.0373396	0.0310848	0.01741	0.0370309	0.0149706	0.0657679	0.0322571	0.0568617	0.0520983	0.0709595	0.0479143	0.0510947	0.0260105	0.0503187	0.0434607	0.0510906	0.0380169	3822.14	4005.24	3858.47	4063.07	3844.38	3863.66	3602.72	3987.45	3527.11	3523.4	3346.97	3414.43	3389.96	3717.62	3581.22	3938.53	3881.45	3783.6	3376.62	3514.5
GO_INNER_MITOCHONDRIAL_MEMBRANE_ORGANIZATION	0.00458736	0.0125537	-0.0111859	0.018962	-0.0208305	-0.0608692	-0.0329507	-0.0548833	0.0386793	-0.0187606	0.0611657	0.0480079	0.0698314	0.042724	0.0440527	-0.0250515	0.0277479	0.0122152	0.0231438	0.0317507	2994.11	2998.56	3527.85	3272.84	2972.61	3530.07	3195	3551.57	2930.36	2936.29	2627.17	2375.87	2447.03	3231.33	3212.79	3215.02	2922.2	2853.26	3115.68	3074.17
GO_OUTER_MITOCHONDRIAL_MEMBRANE_ORGANIZATION	0.21107	0.199806	0.20911	0.23125	0.224982	0.178867	0.180809	0.190872	0.230032	0.186246	0.228001	0.230049	0.245145	0.251518	0.258951	0.191737	0.209393	0.198234	0.229484	0.213489	2243.92	2321.75	2392.92	2012.63	2412.19	2664.97	2487.06	2288.39	2202.4	2387.73	1720.56	1578.23	1704.25	1475.19	1398.09	2782.1	2799.15	2851.04	2264.67	2087.5
GO_PLASMA_MEMBRANE_ORGANIZATION	0.107232	0.0998915	0.107991	0.0934279	0.137849	0.152959	0.129409	0.128186	0.111207	0.126407	0.0823227	0.0901867	0.0845642	0.0807553	0.066171	0.122338	0.125667	0.126234	0.139109	0.117135	2530.8	2925.17	3153.49	3107.53	2464.08	2452.22	2840.66	2658.3	2960.75	2779.88	3033.4	3226.14	2610.86	2649.41	2941.48	2981.51	2760.6	2833.25	2263.93	2800.63
GO_CYTOSKELETON_ORGANIZATION	0.0577585	0.0536186	0.0618985	0.0453939	0.0641163	0.0756045	0.0593558	0.0659135	0.0675558	0.0655553	0.0405067	0.0384902	0.0358535	0.0439888	0.0361027	0.0656926	0.0582686	0.0652611	0.0636165	0.0289894	3562.69	3482.63	3512.28	3678.33	3479.66	3503.38	3669.43	3530.07	3555.27	3547.86	3856.24	3752.46	3676.85	3745.05	3755.43	3401.08	3547.86	3430.74	3660.54	3656.09
GO_ACTIN_FILAMENT_ORGANIZATION	0.112913	0.117833	0.119423	0.107097	0.121568	0.137284	0.127553	0.123452	0.125527	0.126727	0.112372	0.100764	0.103106	0.105608	0.0987496	0.111069	0.123301	0.126515	0.126726	0.0934273	3358.09	3335.85	3171.28	3310.65	3224.66	3008.2	3254.31	3186.11	3374.4	3113.46	3248.38	3313.61	3257.27	3347.71	3404.05	3230.59	3192.04	3049.71	3223.17	3455.94
GO_MICROTUBULE_BASED_PROCESS	0.0125632	0.00416201	0.0126385	-0.00032143	0.000473107	0.00455642	-0.006896	0.00197275	0.00949761	-0.00243295	-0.0248428	-0.016232	-0.023347	-0.0059892	-0.0142825	0.0199084	-0.00399158	0.00556434	-0.00284775	-0.0275401	3270.62	3307.68	3289.89	3401.08	3279.51	3412.95	3537.48	3346.23	3522.66	3484.11	3485.59	3444.08	3444.08	3407.01	3451.49	3218.72	3346.23	3295.82	3407.01	3364.02
GO_MICROTUBULE_BASED_MOVEMENT	0.00247594	-0.00793826	0.000248317	-0.00684645	-0.0122996	-0.0127791	-0.0249605	-0.010453	-0.0153346	-0.0241813	-0.0371713	-0.0185377	-0.0358687	-0.0104983	-0.0155586	0.0117287	-0.0148905	-0.00835081	-0.0232978	-0.0281735	3297.3	3554.53	3469.28	3515.24	3471.51	3387	3644.23	3194.26	3504.13	3686.48	3630.89	3392.93	3532.29	3300.27	3379.59	3621.25	3388.48	3620.51	3605.68	3302.49
GO_MICROTUBULE_DEPOLYMERIZATION	-0.0419094	-0.0425461	-0.041022	-0.06946	-0.0221774	0.00342935	-0.0506058	-0.0177014	0.0127865	-0.035808	-0.0855745	-0.0734778	-0.0789184	-0.0599195	-0.0677815	-0.00702269	-0.0459128	-0.0250666	-0.0428307	-0.0532441	4313.62	4910.37	4856.26	5276.57	3793.23	3882.93	4000.8	3497.45	3268.39	3820.66	2781.36	3861.43	3768.77	3742.08	3951.13	3909.62	4705.03	4048.24	3311.39	4834.02
GO_MICROTUBULE_NUCLEATION	-0.0165189	-0.01229	-0.00101806	-0.0283516	0.0122142	0.0269521	0.0242238	0.0256941	0.0333384	0.00398383	-0.0227536	-0.0244967	-0.0207073	-0.0188026	-0.0100366	-0.00261968	-0.0149324	-0.00829355	0.00682834	-0.053351	3857.73	3366.98	3509.31	3862.17	3166.83	3739.12	4028.22	3564.17	3503.38	4139.42	3341.78	3968.92	3921.48	3217.24	3547.86	3255.79	3699.09	4053.43	3845.86	4238.75
GO_TUBULIN_COMPLEX_ASSEMBLY	-0.138661	-0.137538	-0.150228	-0.152219	-0.158617	-0.168912	-0.164802	-0.159549	-0.129404	-0.148194	-0.131586	-0.117498	-0.121078	-0.106631	-0.0868446	-0.135695	-0.136225	-0.158934	-0.15671	-0.089302	1030.41	1196.46	702.752	791.708	2381.06	2303.96	2044.51	1955.55	923.66	1813.22	596.005	1015.58	1469.26	1144.57	1936.28	631.588	938.486	1174.22	1897.73	662.722
GO_POST_CHAPERONIN_TUBULIN_FOLDING_PATHWAY	-0.123173	-0.119837	-0.139404	-0.137868	-0.170118	-0.180814	-0.17115	-0.154099	-0.149306	-0.144911	-0.114939	-0.104056	-0.114303	-0.0912677	-0.0585151	-0.11891	-0.126536	-0.154072	-0.168555	-0.0726541	1133.45	834.704	1004.46	395.854	1422.55	1783.57	2704.26	1931.09	1527.08	2196.47	298.003	507.791	955.536	1131.97	968.138	383.252	895.49	796.156	2086.02	623.433
GO_CYTOPLASM_ORGANIZATION	0.0294492	0.0444915	0.0966984	0.0634004	0.0929379	0.0850282	0.0537429	0.0235523	0.0375883	0.0963453	0.0610169	0.0828743	0.0444739	0.0630297	0.0661194	0.143203	0.0960099	0.090113	0.024435	0.0533369	4693.17	4624.23	3550.09	4814	3797.68	2435.17	2740.59	3705.76	3851.05	2023.75	1259.47	2893.29	3265.43	2847.33	2776.91	3679.07	3394.41	3743.57	4298.06	2685.73
GO_ENDOPLASMIC_RETICULUM_ORGANIZATION	0.0365419	0.0441548	0.0406392	0.0401322	0.0205465	0.0291532	0.0284831	0.00610635	0.0269098	0.0246891	0.0071454	-0.00755965	-0.0166915	-0.0198403	-0.0223032	0.0481457	0.0264412	0.0473104	0.0185251	-0.00298923	2727.98	2908.86	2813.97	2905.9	3150.53	2607.89	2382.54	3257.27	3257.27	2634.58	2591.58	2948.89	3141.63	3276.55	3000.78	3328.44	2717.61	2569.35	3184.62	2821.39
GO_GOLGI_ORGANIZATION	0.0449539	0.0466196	0.0516119	0.0459935	0.0348823	0.0432976	0.0376733	0.0322769	0.0299299	0.034638	0.0257469	0.0267501	0.0130206	0.0212797	0.0229442	0.062272	0.0378378	0.0504408	0.0274408	-0.00604777	3110.49	3255.79	3166.83	3398.12	2839.18	3024.5	2987.44	3034.88	2991.89	2988.92	3380.33	3098.63	3464.84	3377.36	2962.23	2837.7	2877.73	2962.23	3312.13	3242.45
GO_PEROXISOME_ORGANIZATION	-0.00355628	0.0107883	-0.00387987	-0.00587356	-0.00275272	-0.0122781	-0.00782382	-0.0186957	0.00615155	0.0054935	-0.00362143	-0.00181452	-0.00128678	-0.00564118	-0.00741987	-0.0136116	0.00545875	-0.000898029	0.00347592	-0.0241708	2593.07	2751.71	2719.09	2818.42	2824.35	2388.47	2748.74	2567.86	2449.26	2569.35	2679.06	2501.15	2612.34	2730.95	3023.02	2815.46	2821.39	2747.26	2342.51	3046.74
GO_ENDOSOME_ORGANIZATION	0.0683404	0.0837493	0.0718828	0.065018	0.0628111	0.0702981	0.0785139	0.0467783	0.0674329	0.074944	0.0640864	0.0431018	0.048033	0.0283135	0.0317373	0.0779742	0.0808153	0.0883986	0.0597139	0.0502915	2987.44	2823.61	2837.7	3266.17	2934.81	3149.04	3191.3	3245.41	3425.55	3064.53	3124.58	3151.27	3144.59	3064.53	3358.83	2968.17	2693.88	2813.23	2608.63	2521.9
GO_VACUOLE_ORGANIZATION	0.0391853	0.0581545	0.0420408	0.0378024	0.0531965	0.0475055	0.0574381	0.032272	0.0467042	0.0633638	0.0386994	0.0310822	0.0275195	0.0213135	0.0146074	0.0514443	0.0582444	0.0638588	0.0439894	0.0237987	3165.35	2876.24	2916.27	2732.43	2750.22	3138.66	2821.39	3141.63	2972.61	2730.95	2644.96	3012.64	3080.84	2957.79	3160.9	2859.94	2873.28	2816.94	2962.23	2997.82
GO_VACUOLAR_TRANSPORT	0.0963748	0.102875	0.0951587	0.0867271	0.0929543	0.0964928	0.0966813	0.0858067	0.0946458	0.0974516	0.0821306	0.0702132	0.0705161	0.063113	0.060544	0.100059	0.0990984	0.10691	0.0955304	0.0670089	3015.61	2958.53	3044.52	3071.21	2993.37	3306.2	3077.14	3129.77	3046	3210.57	3248.38	3374.4	3149.04	2932.58	3389.96	2812.49	3006.71	2937.77	2984.47	3028.21
GO_VACUOLAR_ACIDIFICATION	0.0695008	0.0828499	0.0715833	0.0784951	0.0781657	0.0579215	0.0703494	0.0639792	0.0932735	0.0881594	0.0781881	0.0718625	0.057916	0.048006	0.0609308	0.0707682	0.0709022	0.0838158	0.0814374	0.0198059	3949.65	3196.49	4093.46	3306.2	4953.37	4667.22	4459.66	5064.56	3725.77	4609.4	3005.23	3838.45	4760.63	4063.81	4087.53	3838.45	3556.76	3764.32	4450.77	3297.3
GO_PROTEIN_CATABOLIC_PROCESS_IN_THE_VACUOLE	0.0691471	0.0639001	0.0824677	0.0712935	0.0881475	0.0804095	0.0761695	0.0715232	0.114011	0.0747915	0.0346972	0.0338315	0.0491661	0.04361	0.0369144	0.0704721	0.0721239	0.0665324	0.100602	0.0205904	3377.36	4133.49	3696.86	3690.19	3780.63	3372.17	3532.29	4063.81	2902.19	4406.29	4610.14	3581.22	3125.32	3596.05	3094.93	3718.36	3276.55	3628.66	3150.53	3633.11
GO_LYSOSOMAL_TRANSPORT	0.0907871	0.100086	0.0905349	0.0810065	0.0921524	0.0976769	0.0969328	0.0828898	0.0941041	0.0989975	0.0702606	0.0598626	0.0587632	0.0519007	0.0478931	0.10155	0.0972632	0.105928	0.0907797	0.0600986	3171.28	3011.9	3068.98	3244.67	3098.63	3425.55	3189.81	3352.16	3086.77	3456.68	3616.06	3292.85	3770.99	3587.89	3773.22	3016.35	3321.77	3080.1	3305.46	3471.51
GO_LYSOSOMAL_LUMEN_ACIDIFICATION	-0.012751	0.00621283	-0.00159672	-0.00624309	0.0116159	-0.0318057	-0.000779441	-0.0090733	0.0495588	0.00126375	0.0165801	0.0164439	0.00999652	-0.0160656	0.00373072	-0.00731766	-0.00848304	-0.00286804	0.00238373	-0.0829159	3361.05	3025.99	2464.08	2981.51	2384.02	2272.83	1762.81	1884.38	3472.25	1986.68	2747.26	2360.3	1977.79	1617.52	2050.44	2523.39	3178.69	1624.93	1798.39	0
GO_CELL_CELL_JUNCTION_ASSEMBLY	0.0616837	0.059085	0.0611218	0.0402194	0.0677645	0.101732	0.0769903	0.0798927	0.0948364	0.0790468	0.0411836	0.0294538	0.043948	0.042199	0.0358027	0.0575095	0.0702391	0.0717297	0.0730389	0.0359782	3647.2	3585.67	3388.48	3676.85	3707.98	3482.63	3620.51	3437.41	3223.17	3470.77	3796.94	3691.67	3178.69	3431.48	3624.22	3540.45	3831.78	3555.27	3655.35	3812.51
[truncated: 6,555 more rows]
