# Supplementary material for: Gene expression signatures as candidate biomarkers of response to PD-1 blockade in non-small cell lung cancers
Source: PLoS One. 2021 Nov 29;16(11):e0260500. doi: 10.1371/journal.pone.0260500 (PMC8629226; doi:10.1371/journal.pone.0260500)
Supplement: S10 Table — (XLSX) [file pone.0260500.s036.xlsx]

## Sheet: MultiScore_GO.On-WB.LUAD
GeneSet	Scores.BO_04	Scores.BO_05	Scores.BO_07	Scores.BO_09	Scores.BO_10	Scores.BO_11	Scores.BO_14	Scores.BO_28	Scores.BO_32	Scores.BO_37	Scores.BO_38	Scores.BO_01	Scores.BO_03	Scores.BO_06	Scores.BO_40	Dispersions.BO_04	Dispersions.BO_05	Dispersions.BO_07	Dispersions.BO_09	Dispersions.BO_10	Dispersions.BO_11	Dispersions.BO_14	Dispersions.BO_28	Dispersions.BO_32	Dispersions.BO_37	Dispersions.BO_38	Dispersions.BO_01	Dispersions.BO_03	Dispersions.BO_06	Dispersions.BO_40
GO_MITOCHONDRIAL_GENOME_MAINTENANCE	0.000108618	0.0123249	0.0223753	0.0229567	0.0292949	0.0250141	0.0368598	0.0402461	-0.0166888	0.011916	0.010274	0.0260172	-3.19464e-05	-0.00710489	0.00204457	3613.84	3795.46	3484.85	3967.44	3453.72	3455.94	3345.49	3269.13	3687.23	3242.45	3799.16	2992.63	3569.36	3549.34	3663.5
GO_REPRODUCTION	0.0372047	0.0396654	0.02989	0.0292953	0.0448517	0.0387598	0.0434841	0.041159	-0.00165241	0.00724954	0.014635	0.0388096	0.0352021	0.0269817	0.0332474	3375.88	3254.31	3298.78	3278.03	3301.75	3458.91	3393.67	3332.88	3543.41	3427.77	3536	3470.77	3454.46	3272.1	3366.98
GO_SINGLE_STRAND_BREAK_REPAIR	-0.109599	-0.0985296	-0.108332	-0.0916879	-0.144665	-0.189758	-0.177443	-0.163106	-0.188022	-0.143112	-0.134106	-0.0922394	-0.0950168	-0.110232	-0.12949	1694.61	2652.37	2146.8	2679.06	2984.47	3825.11	2548.59	2375.13	2160.15	2309.89	2704.26	2077.12	2314.34	3123.84	2609.38
GO_REGULATION_OF_DNA_RECOMBINATION	-0.0161583	-0.00805436	-0.00820668	0.010572	0.000722256	-0.00682721	0.0121346	-0.00422229	-0.0696036	-0.00613918	-0.0195095	-0.00634285	-0.0245601	-0.0230301	-0.0222359	3868.84	3025.25	3387.74	3284.7	3467.06	3831.78	3768.77	3549.34	5603.49	4104.58	4156.47	3687.97	3486.33	3648.68	3337.33
GO_REGULATION_OF_MITOTIC_RECOMBINATION	-0.309631	-0.307895	-0.298945	-0.302484	-0.24521	-0.307623	-0.260592	-0.234388	-0.339306	-0.288566	-0.288191	-0.328722	-0.3049	-0.302076	-0.275396	1137.15	643.448	1154.95	745.748	517.427	0	502.601	94.8864	0	600.453	415.128	756.126	360.272	1060.06	1279.48
GO_RIBOSOMAL_LARGE_SUBUNIT_ASSEMBLY	0.11153	0.144733	0.139516	0.157199	0.0980602	0.139614	0.130235	0.089835	0.128971	0.205341	0.195256	0.0894817	0.119797	0.159728	0.146114	1596.76	1212.03	1318.77	1187.56	1973.34	1667.92	1682.01	2228.35	1429.97	1404.76	1459.62	1782.09	1620.48	1680.53	1243.9
GO_RIBOSOMAL_SMALL_SUBUNIT_ASSEMBLY	0.134047	0.182682	0.168185	0.166997	0.168773	0.196087	0.186535	0.166703	0.205364	0.245981	0.245758	0.104241	0.144015	0.17644	0.203179	3649.42	3280.25	3538.97	3598.27	2235.02	2151.25	2263.93	2034.13	2515.97	2540.44	2538.95	4034.9	3361.05	3182.4	2907.38
GO_VERY_LONG_CHAIN_FATTY_ACID_METABOLIC_PROCESS	-0.0315269	-0.0398262	-0.0299477	-0.0241138	-0.051511	-0.0551636	-0.0553511	-0.0531357	-0.0849466	-0.0632868	-0.0643149	-0.0367132	-0.027738	-0.0413145	-0.0554874	2722.05	2140.87	3289.89	2431.46	3534.52	3143.11	3043.04	3244.67	3358.09	3114.2	3508.57	2831.77	1804.32	3108.27	3845.12
GO_TRANSITION_METAL_ION_TRANSPORT	0.0372286	0.0339156	0.0203409	0.00597457	0.0332549	0.0209663	0.0237525	0.0249371	-0.00371377	-0.00153749	0.0033743	0.0620551	0.0342452	0.0223904	0.0282375	3841.42	3727.26	3276.55	3509.31	3874.03	3518.21	3914.06	3891.82	3457.42	3765.8	3197.97	3657.57	3774.7	3503.38	3442.6
GO_UREA_CYCLE	-0.044736	-0.130634	-0.183386	-0.265383	-0.202175	-0.152589	-0.226989	-0.229215	-0.147524	-0.249413	-0.174461	-0.111437	-0.155387	-0.207832	-0.091545	1521.15	634.553	1313.58	1159.39	456.641	892.525	975.551	1589.35	944.416	578.214	778.365	81.543	508.532	252.042	628.622
GO_CITRULLINE_METABOLIC_PROCESS	0.0455891	0.0647846	0.0807382	0.0826526	0.128803	0.147233	0.132734	0.128114	0.0448744	0.117444	0.0902338	0.0787982	0.023739	0.0307076	0.0638146	5440.4	5317.34	5144.62	5192.81	4229.12	3912.58	4138.68	4117.92	5051.96	4099.39	4481.9	5540.48	5758.42	5857.01	5222.46
GO_RIBOSOMAL_LARGE_SUBUNIT_EXPORT_FROM_NUCLEUS	0.100184	0.125508	0.138048	0.152017	0.0973246	0.102104	0.0866027	0.0799857	0.0572348	0.132942	0.107985	0.122057	0.105289	0.107291	0.0941182	526.323	455.158	938.486	653.827	1080.82	710.165	908.834	1239.45	259.455	1177.18	1076.37	1275.04	431.437	1513.73	1475.19
GO_RIBOSOMAL_SMALL_SUBUNIT_EXPORT_FROM_NUCLEUS	0.0610546	0.0994426	0.103864	0.121037	0.0253513	0.0235858	0.00722967	-0.00833856	0.013241	0.103484	0.0951384	0.0746823	0.0719392	0.0929352	0.0723478	2005.96	1968.89	1847.32	2065.26	2234.28	2556	2905.9	2240.21	3199.45	2409.22	2521.9	1753.92	2212.04	1832.49	2091.95
GO_MITOTIC_SISTER_CHROMATID_SEGREGATION	0.0156765	0.00608981	0.00789464	0.01217	0.00959961	-0.00738142	0.00681561	0.00573121	-0.0459151	-0.00109836	-0.00368159	0.025857	0.000907244	0.00233736	0.00418406	3328.44	3792.49	3601.24	3624.22	3457.42	3399.6	3255.05	3318.8	3777.66	3640.52	3824.37	3181.66	3571.58	3701.31	3514.5
GO_CELL_CYCLE_CHECKPOINT	0.0155631	0.0076828	0.0105256	0.0149301	0.0120295	0.000118241	0.0143529	0.0133519	-0.0316118	-0.00151856	-0.00406913	0.0209908	0.00534656	0.00195865	0.00699407	3249.86	3230.59	3343.26	3202.42	3476.7	3512.28	3282.48	3319.54	3392.19	3326.95	3675.37	3221.69	3141.63	2996.33	3061.57
GO_DNA_REPLICATION_CHECKPOINT	-0.0166113	-0.0228805	-0.0270429	0.00310266	-0.046144	-0.0784985	-0.0591547	-0.0761747	-0.090641	-0.0392492	-0.0130107	0.0309372	-0.0267237	-0.0375383	-0.0531154	1023.74	1090.45	1588.61	1133.45	438.85	1600.47	1417.37	1473.7	2035.61	2060.07	1856.96	1856.22	577.473	1363.25	1970.38
GO_REGULATION_OF_TRANSCRIPTION_INVOLVED_IN_G1_S_TRANSITION_OF_MITOTIC_CELL_CYCLE	-0.0531729	-0.0796756	-0.0794943	-0.0913462	-0.0675913	-0.079127	-0.0726268	-0.0719619	-0.175332	-0.129157	-0.107225	-0.0173105	-0.0833256	-0.104412	-0.0832744	2451.48	2490.77	2058.59	2697.59	2621.98	2782.84	2237.24	1925.9	4488.57	2163.85	2121.6	2454.44	2238.73	2131.24	1388.45
GO_SULFUR_AMINO_ACID_METABOLIC_PROCESS	-0.0661441	-0.0781207	-0.0823288	-0.0775508	-0.0772878	-0.0681605	-0.0839507	-0.067425	-0.12498	-0.0673958	-0.0739125	-0.0628711	-0.0685355	-0.0921965	-0.0860693	3111.98	3232.07	2597.52	2894.04	2839.18	2130.5	3086.77	2714.64	4289.16	3235.03	3432.22	2303.96	3733.19	3163.87	2929.62
GO_SULFUR_AMINO_ACID_BIOSYNTHETIC_PROCESS	-0.212039	-0.183616	-0.176919	-0.171769	-0.168982	-0.195362	-0.174614	-0.166866	-0.206699	-0.141274	-0.175869	-0.17492	-0.170309	-0.22091	-0.205283	1003.72	2367.71	886.595	2321.75	1184.6	1645.69	1319.51	1613.07	1719.82	1057.09	2186.84	1939.24	1547.83	3965.95	1593.8
GO_SULFUR_AMINO_ACID_CATABOLIC_PROCESS	-0.105566	-0.1119	-0.112751	-0.121957	-0.119391	-0.0954302	-0.110038	-0.102275	-0.155532	-0.0863044	-0.103194	-0.106531	-0.108483	-0.122399	-0.132581	2942.96	2333.61	1838.42	2487.8	2441.84	1189.05	2766.53	2204.63	3825.11	1638.27	2060.81	2971.13	3163.87	2422.57	2914.79
GO_SULFUR_AMINO_ACID_TRANSPORT	0.0754637	0.10262	0.102212	0.0848903	0.140667	0.1374	0.132908	0.15251	0.0752255	0.0970733	0.0906415	0.0805003	0.116981	0.094487	0.108338	3364.02	3086.77	2287.65	4100.87	2481.87	2714.64	2514.49	2449.26	3095.67	2935.55	3295.82	2765.05	2690.92	3066.02	3178.69
GO_NEGATIVE_REGULATION_OF_TRANSCRIPTION_BY_RNA_POLYMERASE_II	0.0199213	0.023986	0.0265882	0.0290806	0.0341338	0.0273373	0.0374487	0.0326356	-0.0101662	0.01398	0.0164147	0.0189418	0.0185042	0.0218679	0.0248468	4083.08	3979.3	4065.29	4008.95	3919.99	4037.12	4065.29	3986.71	4152.76	4118.66	4114.22	4081.6	4037.12	4139.42	4034.15
GO_RRNA_MODIFICATION	-0.011688	0.00538062	0.0158159	0.0246137	0.0124461	0.0186853	0.0208914	0.011472	-0.00521005	0.0522616	0.053846	-0.0246364	-0.0238972	0.00235959	0.00863288	2944.44	3636.82	3178.69	3071.95	3442.6	3432.22	3352.16	3816.21	3273.58	3321.02	3031.92	3082.33	3568.62	3509.31	2862.9
GO_RDNA_HETEROCHROMATIN_ASSEMBLY	0.0326864	0.0387896	0.0459653	0.0412666	0.0644918	0.0615169	0.0673774	0.0723953	-0.0236977	0.0241828	0.0355465	0.0249234	0.0274642	0.0127681	0.068284	2933.32	2692.4	1699.8	1911.81	2652.37	2422.57	2689.44	2483.36	3470.03	2625.68	2806.56	2724.28	2929.62	2215	2225.38
GO_NUCLEAR_TRANSCRIBED_MRNA_CATABOLIC_PROCESS_NONSENSE_MEDIATED_DECAY	0.193031	0.22511	0.214562	0.225861	0.167073	0.220732	0.209511	0.156978	0.253916	0.278547	0.272382	0.176549	0.206448	0.238767	0.233018	2305.44	1918.48	1983.72	1919.97	2348.44	1851.77	1939.24	2247.62	1712.4	1475.19	1641.24	2527.83	2259.48	1914.04	2084.54
GO_ACTIVATION_OF_MAPKKK_ACTIVITY	0.0744994	0.0715059	0.0543727	0.0951676	0.089906	0.0877401	0.0871067	0.0746833	0.073917	0.0865447	0.0740805	0.0560278	0.0751839	0.0719146	0.0609318	3308.42	3180.18	2481.87	3195.74	2012.63	2134.94	1858.44	2195.73	2233.54	2108.26	2328.42	3602.72	3146.08	3035.62	1780.6
GO_ACTIVATION_OF_MAPKK_ACTIVITY	0.0436898	0.0152695	-0.00311795	-0.00410689	0.0169297	-0.00564921	0.00865956	0.0108142	-0.0593692	-0.0535432	-0.045186	0.0428853	0.0308055	-0.00268241	0.00115802	2844.37	3140.15	2982.25	3264.69	3000.78	3131.25	3172.76	3105.31	4449.28	3976.33	3828.07	2720.57	2922.95	2977.8	3422.58
GO_ACTIVATION_OF_MAPK_ACTIVITY	0.0822484	0.0684428	0.055277	0.062615	0.0786565	0.0627956	0.0711208	0.0724811	0.0365384	0.0352387	0.0400017	0.0710507	0.0812048	0.057548	0.0681697	3249.86	3589.37	3461.87	3387.74	3458.91	3381.81	3392.19	3387.74	3774.7	3300.27	3632.37	3362.54	3863.66	3562.69	3552.31
GO_INACTIVATION_OF_MAPK_ACTIVITY	0.0604874	0.0785179	0.0843386	0.0962354	0.0987528	0.0577272	0.101903	0.102804	0.0376265	0.0803964	0.0960821	0.0436133	0.0646724	0.0762306	0.102695	3613.84	3478.18	3557.5	3385.52	2646.44	2841.4	3450.01	2998.56	3052.67	3470.77	3612.35	3576.77	3492.26	3790.27	3331.4
GO_PROTEIN_POLYUBIQUITINATION	0.0500541	0.0444343	0.0469552	0.0473099	0.0465618	0.0330325	0.0381068	0.0414911	0.0175751	0.0289272	0.0289272	0.0517387	0.0466131	0.0465737	0.0450831	3412.95	3380.33	3336.59	3371.43	3592.34	3401.83	3492.26	3432.22	3637.56	3501.16	3657.57	3299.53	3369.95	3430.74	3388.48
GO_MEIOTIC_SPINDLE_ORGANIZATION	-0.047675	-0.0722456	-0.0735442	-0.0841954	-0.00880546	-0.0313918	0.00793002	-0.0237171	-0.0762289	-0.0560792	-0.0762289	-0.0379284	-0.0660154	-0.104214	-0.0464202	3021.54	4166.11	3561.21	4035.64	3709.47	4636.09	3208.35	4403.32	4805.11	3276.55	2435.91	4819.93	4391.46	3899.24	4048.98
GO_MICROTUBULE_CYTOSKELETON_ORGANIZATION	0.00489406	-0.00265129	8.8886e-06	-0.00516783	0.00197007	0.000294746	0.00619073	0.00633579	-0.0547801	-0.0148799	-0.0199147	0.00786001	-0.00561013	-0.0114926	-0.00757913	3544.9	3470.77	3651.64	3663.5	3539.71	3589.37	3614.58	3527.11	4140.16	3346.23	3553.79	3521.18	3515.24	3584.93	3665.73
GO_SPLICEOSOMAL_TRI_SNRNP_COMPLEX_ASSEMBLY	0.0394611	0.0731402	0.0710283	0.0866544	0.104111	0.105261	0.0891324	0.104384	0.0284335	0.0700235	0.0798164	0.0233667	0.0542442	0.0518683	0.0678861	1876.97	1660.51	1753.92	1478.89	2000.77	2033.39	2048.21	2247.62	2558.23	1264.66	1988.91	2099.36	1783.57	1747.99	2232.8
GO_SPLICEOSOMAL_COMPLEX_ASSEMBLY	0.00730954	0.0100136	0.0147261	0.0166766	-0.0114826	-0.0125972	-0.00939161	-0.0106912	-0.0355111	0.0191778	0.0165406	0.00381416	-0.0043135	0.0174747	0.0221337	3113.46	3141.63	3652.39	3209.09	3798.42	3546.38	3835.49	3728.74	3258.75	3646.45	3384.03	3362.54	3095.67	3156.46	3166.83
GO_MITOCHONDRIAL_FISSION	0.0317436	0.0237229	0.0388394	0.0311182	0.0259934	0.0261299	0.0330741	0.0321378	-0.0103993	0.025186	0.0104864	0.0595432	0.026001	0.0210165	0.0159258	3663.5	4074.18	4418.15	3536	4808.07	3882.93	4173.52	4407.77	4563.44	4183.9	4132.01	3527.11	4179.45	3860.69	4508.59
GO_PEPTIDOGLYCAN_METABOLIC_PROCESS	0.326477	0.12611	-0.0578238	-0.100388	0.0294478	0.230632	0.0933449	-0.0176074	0.141319	-0.114066	0.00341941	0.321578	0.106818	0.0459835	0.0590487	0	0	0	0	0	0	0	0	0	0	0	0	0	0	0
GO_POLYSACCHARIDE_BIOSYNTHETIC_PROCESS	0.0547909	0.0455191	0.0114854	0.0272084	0.0245209	0.0229197	0.0305237	0.0252767	-0.0253894	-0.0287738	-0.0136017	0.0668836	0.0398289	0.0383967	0.0233501	4084.56	3947.42	4195.02	4011.92	4028.97	4268.41	4014.14	4157.21	4095.68	3917.77	4367.74	3541.19	3819.92	3912.58	4097.91
GO_POLYSACCHARIDE_CATABOLIC_PROCESS	0.238338	0.199972	0.18147	0.180612	0.187014	0.180306	0.191013	0.186815	0.165434	0.117587	0.152931	0.238042	0.205169	0.183589	0.188753	1449.98	2232.05	1653.1	2171.27	1456.65	1502.62	1288.38	1358.8	1582.68	1482.6	1189.79	1146.05	1683.49	1876.97	1590.83
GO_MITOTIC_CELL_CYCLE	0.0250515	0.0146384	0.0141466	0.0176148	0.0190703	0.0135676	0.015305	0.0153636	-0.0343208	-0.00210224	-0.00389317	0.028726	0.0151745	0.0117082	0.00938436	3334.37	3414.43	3426.29	3377.36	3430.74	3510.8	3498.94	3304.72	3641.27	3624.96	3570.1	3215.76	3395.15	3507.83	3457.42
GO_MITOTIC_CYTOKINESIS	0.0879956	0.0704472	0.0609431	0.0644553	0.0744394	0.0591358	0.0614506	0.0597032	0.0511065	0.0421673	0.0530063	0.0821562	0.072977	0.067615	0.0661701	2114.19	2293.58	2505.59	2303.96	2615.31	2676.09	2422.57	3055.64	2096.4	2069.71	2043.02	2593.07	2714.64	2252.07	1930.35
GO_NUCLEAR_TRANSCRIBED_MRNA_CATABOLIC_PROCESS_DEADENYLATION_DEPENDENT_DECAY	-0.0232224	-0.0228725	-0.01249	-0.0130856	-0.0223845	-0.0388731	-0.0296496	-0.0231309	-0.0788297	-0.0186941	-0.0280894	-0.025062	-0.0320478	-0.0240828	-0.0266816	3353.64	3444.08	3650.16	3438.15	3418.13	3415.17	3673.14	3680.55	4845.88	3455.2	3369.21	3521.18	3366.98	3277.29	3375.14
GO_NUCLEAR_TRANSCRIBED_MRNA_POLY_A_TAIL_SHORTENING	-0.0024523	-0.00332423	-0.00449671	-7.10094e-05	0.0264369	0.0179422	0.0211823	0.0235272	-0.0638374	-0.0117958	-0.0263742	-0.00707947	-0.00611836	-0.0179456	-0.00493267	3525.62	3541.93	3596.79	3427.77	2856.97	2822.87	3541.93	3303.23	4440.39	2845.11	3552.31	3955.58	2950.37	3107.53	3229.1
GO_DEADENYLATION_DEPENDENT_DECAPPING_OF_NUCLEAR_TRANSCRIBED_MRNA	-0.0212206	-0.0391471	0.00635853	-0.0143769	-0.0155005	-0.0565501	-0.0287028	-0.027975	-0.0360572	-0.0413815	-0.0365679	-0.00720123	-0.0284346	-0.0136364	-0.0163432	3819.18	3970.4	4051.95	3751.72	4881.46	4882.2	4793.25	5023.79	4503.4	4544.91	4696.88	3764.32	3745.05	3369.21	4531.57
GO_NUCLEAR_TRANSCRIBED_MRNA_CATABOLIC_PROCESS_EXONUCLEOLYTIC	-0.0700598	-0.0637614	-0.0527203	-0.0497544	-0.103381	-0.116298	-0.113792	-0.104451	-0.113382	-0.0485027	-0.055891	-0.0752385	-0.0807046	-0.0553163	-0.0744294	3398.12	2625.68	2800.63	3003.75	3146.08	3186.11	3412.95	3728.74	4997.84	2806.56	2928.14	3288.41	3332.88	2914.79	3070.46
GO_RESPONSE_TO_REACTIVE_OXYGEN_SPECIES	0.0811256	0.0788937	0.0696041	0.0641653	0.0732739	0.0612562	0.0679588	0.0615844	0.0356806	0.0505984	0.0559902	0.0871877	0.0726748	0.0690713	0.0772022	3709.47	3773.22	3839.93	3748.01	3871.07	4044.53	3921.48	4071.22	4157.95	3967.44	3946.68	3407.76	3976.33	3760.61	3720.58
GO_RESPONSE_TO_OXYGEN_RADICAL	0.140539	0.14358	0.163943	0.138769	0.127537	0.133236	0.136954	0.106337	0.14526	0.176619	0.166026	0.154755	0.142321	0.142673	0.156263	3212.79	3197.97	3162.39	2850.3	3498.19	3099.38	3550.83	4152.02	2773.94	2862.9	3107.53	2533.76	2780.62	3486.33	2659.78
GO_RE_ENTRY_INTO_MITOTIC_CELL_CYCLE	-0.141829	-0.198173	-0.13795	-0.133868	-0.19409	-0.0657854	-0.0726243	-0.0994692	-0.0539451	-0.11825	-0.26207	-0.00729815	-0.192457	-0.252169	-0.166428	0	0	0	0	0	0	0	0	0	0	0	0	0	0	0
GO_PROTEIN_DENEDDYLATION	0.0603698	0.0786575	0.0722415	0.0828055	-0.00796894	-0.00651819	-0.0110952	-0.0233756	0.0439416	0.0583572	0.0547405	0.0626481	0.0749796	0.0864221	0.0677564	1747.24	1747.24	1558.21	1506.32	3527.85	4158.69	3205.38	3690.93	3327.7	2542.66	2854.75	1850.28	1951.84	1840.65	2835.47
GO_FORMATION_OF_QUADRUPLE_SL_U4_U5_U6_SNRNP
GO_RNA_SPLICING_VIA_TRANSESTERIFICATION_REACTIONS	0.0374487	0.0455475	0.0446669	0.0540674	0.0352172	0.0312006	0.030625	0.0314505	-0.00349252	0.0345397	0.0386858	0.0319738	0.0375346	0.0475828	0.0453299	3204.64	3235.03	3438.15	3286.18	3719.84	3587.89	3756.17	3716.88	3486.33	3626.44	3609.39	3288.41	3338.82	3312.13	3470.03
GO_ALTERNATIVE_MRNA_SPLICING_VIA_SPLICEOSOME	0.0706558	0.0781614	0.0819815	0.0856468	0.079483	0.0736779	0.0786833	0.0739304	0.033015	0.0621164	0.0594631	0.071533	0.0704622	0.0841214	0.0710413	3570.1	3592.34	3627.92	3424.81	3813.25	3501.9	3798.42	3657.57	3933.34	4157.21	4167.59	3700.57	3467.8	3536	3626.44
GO_SPLICEOSOMAL_SNRNP_ASSEMBLY	-0.055748	-0.0345808	-0.0369207	-0.0238561	-0.0566107	-0.0492374	-0.0590094	-0.0517572	-0.0860727	-0.0075455	-0.0120669	-0.0718661	-0.0537122	-0.0295598	-0.0223789	3703.53	3909.62	3802.87	3845.86	4403.32	4207.62	3834	4139.42	5147.59	3178.69	2901.45	3515.24	3859.21	3493.01	3470.77
GO_MRNA_3_SPLICE_SITE_RECOGNITION	-0.0332414	-0.00483388	-0.0372072	-0.00832312	-0.00742102	-0.00684232	-0.0111656	-0.0147059	-0.00110635	-0.0389944	-0.00270629	-0.0610873	-0.0183824	-0.0104847	0.00907203	2136.43	2074.16	2036.35	2271.34	4274.34	4370.7	4179.45	4428.53	2857.71	2841.4	2795.44	2071.19	2143.84	1958.51	2573.05
GO_SPLICEOSOMAL_CONFORMATIONAL_CHANGES_TO_GENERATE_CATALYTIC_CONFORMATION	0.0119461	0.0309118	0.0207525	0.0419645	0.0651164	0.0615683	0.0494946	0.0667756	0.00510517	0.0303757	0.0580968	-0.0233817	0.0260363	0.0128395	0.0399224	1512.99	1223.89	1555.25	1353.61	1134.19	1217.21	1390.68	1189.79	1116.4	1662.74	1315.07	1579.71	1456.65	886.595	1624.93
GO_RNA_SPLICING_VIA_ENDONUCLEOLYTIC_CLEAVAGE_AND_LIGATION	0.0481546	0.0612751	0.0647813	0.0717307	0.0314257	0.0168114	0.0197988	0.021371	0.0584057	0.0542549	0.0721709	0.0305924	0.052722	0.072619	0.0641366	2521.9	3146.08	3149.04	3120.87	2725.02	2978.54	3017.09	2885.14	2888.1	2327.68	2450.74	2928.14	3233.55	2556	2790.25
GO_MRNA_5_SPLICE_SITE_RECOGNITION	0.0228967	0.0776751	0.100163	0.112263	0.0753012	0.127374	0.0692771	0.0989637	0.0111293	0.137074	0.148382	0.075097	0.0206504	0.129339	0.120482	1978.53	2003.73	1855.47	2065.26	719.061	779.106	590.075	418.093	977.775	1232.04	1043.75	2309.15	1826.56	1956.29	1126.03
GO_PROTEIN_PEPTIDYL_PROLYL_ISOMERIZATION	0.0683864	0.0789461	0.0747181	0.078062	0.0489082	0.0482329	0.0419462	0.0394577	0.0350906	0.0672813	0.0605362	0.0848726	0.0712678	0.0793963	0.0925796	4477.45	3613.1	4570.86	4695.39	3596.79	3719.84	3507.83	3258.75	3315.09	4566.41	4948.92	4450.77	4409.25	4231.34	3693.16
GO_REGULATION_OF_HISTONE_H3_K36_METHYLATION	0.0112166	0.0357945	0.0214631	0.0237779	0.0619383	0.0646106	0.042739	0.0570534	-0.0424326	0.0165271	0.00250204	0.0120847	0.0200844	-0.0108252	0.0466708	3769.51	4079.37	3693.9	3373.66	2830.28	2968.91	3643.49	3641.27	6014.17	4799.18	4644.24	4263.96	3330.66	3234.29	4304.73
GO_AUTOPHAGY_OF_MITOCHONDRION	0.0741687	0.0744264	0.0623096	0.0583546	0.06995	0.0747481	0.0706248	0.0718269	0.0677364	0.0569931	0.0637814	0.0729457	0.0824496	0.0709868	0.0776857	3335.85	3332.88	3448.53	3386.26	3252.82	3361.05	3380.33	3077.88	3315.09	3371.43	3071.95	3243.93	3463.35	2972.61	3168.32
GO_MITOPHAGY	0.106756	0.114153	0.111867	0.106401	0.117703	0.139889	0.132487	0.126492	0.119228	0.121528	0.117067	0.0950272	0.116862	0.0991282	0.118339	3589.37	3162.39	3466.32	2991.89	3034.88	3415.91	3318.06	3146.08	3546.38	2593.07	2593.07	4326.23	3779.15	3347.71	3329.92
GO_ENDONUCLEOLYTIC_CLEAVAGE_IN_ITS1_TO_SEPARATE_SSU_RRNA_FROM_5_8S_RRNA_AND_LSU_RRNA_FROM_TRICISTRONIC_RRNA_TRANSCRIPT_SSU_RRNA_5_8S_RRNA_LSU_RRNA	0.115959	0.123473	0.133176	0.162095	0.139757	0.107905	0.108576	0.112997	0.0979106	0.132447	0.141653	0.0952697	0.112107	0.118907	0.111144	3107.53	3184.62	2739.84	2794.7	3245.41	3441.11	3994.12	3407.01	3651.64	3768.77	3460.39	2859.94	3457.42	3138.66	3730.22
GO_ENZYME_DIRECTED_RRNA_PSEUDOURIDINE_SYNTHESIS	-0.0434879	-0.0187908	-0.0196419	0.00241694	-0.00415305	0.0059232	-0.0013957	0.00182121	-0.029633	0.0232673	0.0365264	-0.0709933	-0.0534109	-0.0225524	-0.0132421	4058.62	3479.66	3558.24	3400.34	2936.29	2581.95	2963.72	2645.7	3196.49	3707.24	3334.37	4149.06	4119.4	3844.38	3854.76
GO_MATURATION_OF_5_8S_RRNA	-0.0621371	-0.0496733	-0.0365495	-0.0261083	-0.0577989	-0.0686637	-0.0705063	-0.0559317	-0.0967469	-0.0257518	-0.0301534	-0.0764258	-0.0647633	-0.0474919	-0.0598886	3911.1	3828.07	3404.05	3842.9	2963.72	3546.38	3639.78	3730.22	4281.75	3417.39	3300.27	3387.74	3771.73	3693.16	3799.9
GO_MATURATION_OF_SSU_RRNA_FROM_TRICISTRONIC_RRNA_TRANSCRIPT_SSU_RRNA_5_8S_RRNA_LSU_RRNA	-0.011918	0.0141181	0.0218328	0.0367562	0.0234495	0.0231858	0.0195798	0.0202191	-0.000519791	0.0494329	0.0429689	-0.0236419	-0.00659281	0.015918	0.015676	3174.25	2938.51	2803.6	3094.19	3036.36	3547.86	3500.42	3409.98	2747.26	3215.76	3525.62	3129.77	2856.97	3098.63	3171.28
GO_MATURATION_OF_LSU_RRNA_FROM_TRICISTRONIC_RRNA_TRANSCRIPT_SSU_RRNA_5_8S_RRNA_LSU_RRNA	-0.0789081	-0.0442239	-0.0516057	-0.0338312	-0.0675484	-0.0407177	-0.0564011	-0.0868952	-0.107869	-0.00864353	-0.0293896	-0.0928462	-0.0703864	-0.0580127	-0.0566212	3451.49	3928.89	3890.34	4320.3	2717.61	2744.29	3208.35	2217.97	4381.08	2742.81	1924.41	3562.69	3484.11	2375.13	3328.44
GO_MATURATION_OF_5_8S_RRNA_FROM_TRICISTRONIC_RRNA_TRANSCRIPT_SSU_RRNA_5_8S_RRNA_LSU_RRNA	-0.0668357	-0.0587214	-0.0441634	-0.0296298	-0.0439589	-0.0591013	-0.0583025	-0.0437446	-0.107733	-0.0201761	-0.0297077	-0.0817346	-0.0722858	-0.0632071	-0.0661197	3685.74	3839.93	3675.37	3842.9	3048.23	3632.37	3994.12	3925.92	6327.74	3144.59	3300.27	3294.34	3513.76	3805.83	3527.11
GO_CLEAVAGE_INVOLVED_IN_RRNA_PROCESSING	-0.0578959	-0.0427878	-0.0292826	-0.0126611	-0.0285195	-0.0399529	-0.0402087	-0.0292613	-0.0725692	-0.00522645	-0.0127762	-0.0742915	-0.0614215	-0.0393433	-0.045384	3122.36	3255.05	2987.44	3180.18	2849.56	3325.47	3342.52	2876.24	4046.02	2936.29	3160.16	3176.47	2941.48	3217.24	2912.57
GO_MATURATION_OF_LSU_RRNA	0.000865117	0.0336462	0.0276682	0.0455977	0.0049305	0.0218147	0.00491716	-0.00661626	0.000104526	0.0701546	0.0629401	-0.0144935	0.00813744	0.0362838	0.0261559	4296.57	4301.02	3854.76	4206.14	3537.48	3632.37	3297.3	2773.94	3850.31	4407.77	4398.87	4164.62	3976.33	4407.77	4338.09
GO_ENDONUCLEOLYTIC_CLEAVAGE_INVOLVED_IN_RRNA_PROCESSING	-0.0228332	-0.00335286	0.00501946	0.029366	0.0328564	0.0200267	0.0187611	0.017574	-0.0332102	0.0213317	0.0177627	-0.0436186	-0.0217248	-0.0106246	-0.017118	2759.12	2938.51	2566.38	2652.37	2206.11	2901.45	2547.11	2899.97	2650.89	2244.66	2950.37	2020.78	2468.53	3104.56	2573.79
GO_ENDONUCLEOLYTIC_CLEAVAGE_IN_5_ETS_OF_TRICISTRONIC_RRNA_TRANSCRIPT_SSU_RRNA_5_8S_RRNA_LSU_RRNA	-0.0846217	-0.0729603	-0.0653834	-0.041836	-0.0709588	-0.0588073	-0.0734708	-0.0716328	-0.070775	-0.0776167	-0.0628102	-0.117176	-0.0909731	-0.075411	-0.112703	901.421	472.949	512.98	118.608	1681.27	1847.32	925.142	2403.29	1294.31	630.105	1337.31	1306.17	827.291	1795.43	1614.55
GO_SMALL_NUCLEOLAR_RIBONUCLEOPROTEIN_COMPLEX_ASSEMBLY	-0.171279	-0.144131	-0.159178	-0.120013	-0.140455	-0.180777	-0.138906	-0.131434	-0.186121	-0.123026	-0.121443	-0.188896	-0.163569	-0.143433	-0.148676	2425.53	2627.91	2650.15	3037.11	3174.25	3063.05	2752.45	2923.69	3152.75	2993.37	3485.59	2247.62	2490.77	2715.38	2854.01
GO_BOX_C_D_SNORNP_ASSEMBLY	-0.133167	-0.10049	-0.119565	-0.0787603	-0.0882978	-0.116869	-0.0881752	-0.0857449	-0.123282	-0.0681405	-0.0509241	-0.147074	-0.118666	-0.0909119	-0.0892372	4686.5	4822.9	4814	5061.6	5159.45	6126.1	4864.41	4978.57	6305.5	4247.65	4689.46	4289.16	4412.22	3734.67	4160.18
GO_EMBRYONIC_AXIS_SPECIFICATION	-0.0468782	-0.0717351	-0.0571565	-0.0675114	-0.048939	-0.0296427	-0.0591576	-0.0695807	-0.119559	-0.0999217	-0.102766	-0.050625	-0.0725015	-0.0897456	-0.0718969	2611.6	3261.72	4200.95	3130.51	2660.53	2365.49	2974.1	3022.28	4842.17	2517.45	2978.54	3017.83	2416.64	4026	3217.24
GO_MEIOTIC_MISMATCH_REPAIR	-0.17992	-0.153328	-0.179206	-0.173183	-0.148785	-0.11765	-0.142915	-0.122499	-0.206513	-0.166292	-0.172826	-0.200949	-0.156697	-0.166752	-0.165272	2910.34	3541.19	3750.98	3466.32	3507.83	3408.5	3234.29	3627.18	4263.22	4377.38	4377.38	2373.64	3430	4158.69	3932.6
GO_RESOLUTION_OF_MEIOTIC_RECOMBINATION_INTERMEDIATES	-0.178783	-0.193103	-0.190423	-0.165076	-0.212962	-0.234787	-0.216102	-0.205764	-0.317618	-0.241525	-0.234991	-0.175516	-0.189606	-0.184245	-0.202139	2375.13	2495.96	2403.29	2879.21	2288.39	2301	2060.81	2272.08	0	1334.34	1525.6	1931.83	2041.54	2237.24	1621.22
GO_NUCLEOTIDE_EXCISION_REPAIR_DNA_DAMAGE_RECOGNITION	0.0773335	0.0956099	0.0937551	0.102606	0.0619749	0.0662715	0.0604003	0.051251	0.062175	0.0737885	0.0734193	0.0818125	0.0926788	0.0984833	0.0827866	4258.03	4557.51	4590.13	3650.16	3619.03	3955.58	3411.46	3559.72	4945.95	4032.67	3802.87	3967.44	4379.6	4195.76	4220.96
GO_NUCLEOTIDE_EXCISION_REPAIR_DNA_DUPLEX_UNWINDING	0.0477164	0.0619802	0.0632924	0.0736708	0.0705351	0.0727335	0.0666837	0.0644513	0.0386162	0.0533401	0.0569018	0.0459271	0.0620995	0.0663713	0.0566973	5510.82	5539.73	5298.81	4662.04	4123.11	4282.49	4400.36	3888.86	6110.54	5072.72	4719.12	5504.89	5496	5339.58	5352.19
GO_TELOMERE_MAINTENANCE_VIA_RECOMBINATION	-0.131425	-0.133541	-0.125779	-0.124028	-0.17438	-0.180231	-0.178641	-0.147957	-0.210638	-0.109554	-0.113027	-0.147475	-0.142135	-0.118921	-0.137568	2096.4	2090.47	2029.68	2599	4173.52	4089.01	3620.51	4083.08	3048.23	2765.05	2687.95	1561.18	2833.25	3063.05	2496.7
GO_RECOMBINATIONAL_REPAIR	-0.0195448	-0.0202754	-0.0163161	-0.00125749	-0.0221509	-0.0382814	-0.0179181	-0.022922	-0.0982149	-0.0196998	-0.0342908	-0.00641768	-0.0305333	-0.0275781	-0.0246359	3583.44	3501.9	3684.26	3587.89	3490.04	3577.51	3415.91	3579	5304.74	3223.17	3530.07	3473.73	3610.13	3608.65	3183.14
GO_NON_RECOMBINATIONAL_REPAIR	0.0389026	0.0492589	0.0481345	0.0486325	0.0345981	0.0145923	0.0240724	0.0236274	0.000119806	0.0346888	0.0336722	0.0330578	0.0454251	0.0504621	0.0477083	3491.52	3464.09	3416.65	3345.49	3418.13	3925.18	3547.12	3880.71	3667.95	3609.39	3433.7	3384.03	3541.19	3647.2	3513.76
GO_DOUBLE_STRAND_BREAK_REPAIR_VIA_BREAK_INDUCED_REPLICATION	0.0735805	0.0825504	0.104439	0.123128	0.121715	0.125868	0.131076	0.109273	-0.0554705	0.102175	0.113868	0.0906182	0.0514876	0.0522025	0.0956904	925.884	489.258	1369.18	580.438	1040.79	885.854	1144.57	1561.92	2300.25	1338.79	1321.74	530.029	647.155	1354.36	1076.37
GO_DNA_DOUBLE_STRAND_BREAK_PROCESSING	-0.104339	-0.136437	-0.0982076	-0.0986793	-0.199116	-0.230467	-0.176404	-0.183833	-0.284663	-0.154424	-0.200358	-0.0552062	-0.126854	-0.121627	-0.167812	2907.38	3061.57	2738.36	3248.38	1283.93	4029.71	2978.54	1974.82	0	2556	3675.37	2923.69	2948.89	3186.11	2255.03
GO_DNA_SYNTHESIS_INVOLVED_IN_DNA_REPAIR	0.0676148	0.0651961	0.0601966	0.0728875	0.086304	0.0751411	0.0708245	0.0847845	0.0330789	0.0638815	0.0638616	0.077298	0.0656087	0.056008	0.0704603	3937.04	4387.01	4203.17	4193.53	3755.43	3677.59	3861.43	3396.64	4214.29	3846.61	4058.62	3735.41	4255.8	4307.69	4126.82
GO_DNA_STRAND_RENATURATION	-0.0558959	-0.061545	-0.0443253	-0.00917135	-0.11494	-0.101429	-0.0946571	-0.0778118	-0.275498	-0.147575	-0.139782	-0.117254	-0.0581419	-0.184601	-0.123992	2170.53	2520.42	1799.88	738.335	1980.75	2231.31	3126.8	3940.75	0	2741.33	4164.62	1546.35	2680.54	2443.32	2775.43
GO_DNA_CATABOLIC_PROCESS_ENDONUCLEOLYTIC	0.0630539	0.0543172	0.0373438	0.0413372	0.0439446	0.0452454	0.0444217	0.0463815	0.022421	0.0393377	0.0431095	0.0677289	0.0578278	0.0289877	0.0615315	3120.87	2907.38	3148.3	3023.02	2335.84	2350.66	2438.88	2414.41	3218.72	3415.91	3842.16	2707.97	2789.51	3004.49	3357.35
GO_DNA_CATABOLIC_PROCESS_EXONUCLEOLYTIC	0.16713	0.154937	0.154182	0.163311	0.157225	0.136741	0.161983	0.156694	0.144665	0.13864	0.143643	0.176197	0.161513	0.161922	0.141499	1642.72	2848.07	2155.7	2547.11	3235.03	3610.13	2760.6	3286.92	2563.42	3712.43	3761.36	979.999	2088.98	2115.67	2636.06
GO_SISTER_CHROMATID_SEGREGATION	0.0181302	0.0090271	0.0106889	0.0150064	0.00953476	-0.00781942	0.00566587	0.0047594	-0.0510557	-0.00500432	-0.00680974	0.0284269	0.00373564	0.00310975	0.00470967	3328.44	3779.15	3742.82	3647.2	3457.42	3459.65	3403.31	3409.98	4088.27	3764.32	4071.96	3183.14	3606.42	3745.05	3511.54
GO_REGULATION_OF_GLUTAMINE_FAMILY_AMINO_ACID_METABOLIC_PROCESS	0.270978	0.293334	0.2696	0.226419	0.319161	0.285372	0.274857	0.320743	0.276541	0.288179	0.293538	0.244488	0.322428	0.281441	0.292517	2871.8	2505.59	3074.17	3538.22	2197.21	2733.91	3011.16	2294.32	2679.8	2795.44	2557.49	3483.37	2109.74	2685.73	2671.65
GO_CELL_MORPHOGENESIS	0.0595018	0.0517244	0.0422546	0.0451307	0.0748858	0.0624634	0.0695096	0.0731016	0.0121729	0.021633	0.0264136	0.052597	0.0613073	0.0321991	0.0491791	3541.19	3662.76	3638.3	3679.81	3463.35	3719.1	3602.72	3519.69	3765.06	3950.39	3943.72	3472.99	3593.08	3767.29	3606.42
GO_CELL_MORPHOGENESIS_INVOLVED_IN_DIFFERENTIATION	0.0565198	0.0495774	0.0391274	0.0453302	0.0782793	0.0662604	0.0727245	0.0761953	0.0149804	0.0264258	0.0311477	0.0482357	0.0587148	0.0296438	0.0484078	3531.55	3605.68	3604.2	3577.51	3386.26	3604.2	3494.49	3392.19	3687.23	3759.87	3823.63	3550.83	3549.34	3819.18	3507.83
GO_CYTOKINESIS	0.07998	0.0732306	0.0722565	0.0702304	0.0841879	0.0736945	0.0775752	0.074514	0.0433274	0.0582527	0.0631275	0.0719493	0.0692194	0.0682485	0.0816463	3179.44	3056.38	2876.99	2827.32	2719.09	2808.79	3000.78	2899.97	2862.16	2719.09	2831.02	3255.05	3054.16	2976.32	2372.16
GO_NUCLEAR_TRANSCRIBED_MRNA_CATABOLIC_PROCESS	0.110464	0.129447	0.126746	0.133157	0.0940486	0.120447	0.116534	0.0869795	0.123982	0.162556	0.15626	0.0996755	0.11437	0.136827	0.132904	2848.07	2919.24	3002.26	2897	2957.79	2898.48	2913.31	3092.7	2886.62	2859.94	2797.67	2931.1	2913.31	2802.11	2819.91
GO_MITOCHONDRIAL_RNA_CATABOLIC_PROCESS	-0.073287	-0.037874	-0.0189217	-0.0214541	-0.10243	-0.103676	-0.138824	-0.120341	-0.103411	-0.0555805	-0.0790258	-0.0777596	-0.0642806	-0.0106096	-0.064301	1199.42	925.142	317.276	1206.84	4215.03	4453.73	3454.46	4112.73	3061.57	2481.87	2925.17	686.444	825.808	2406.26	1842.87
GO_MITOCHONDRIAL_RNA_METABOLIC_PROCESS	-0.0490715	-0.0321063	-0.0208656	-0.0186175	-0.0582359	-0.0850855	-0.0847602	-0.0788346	-0.114414	-0.0346652	-0.0508481	-0.0468672	-0.05261	-0.0295877	-0.0574243	2116.41	2443.32	2735.4	2562.67	2853.26	3555.27	3331.4	3366.24	3851.79	2655.34	2386.99	2719.83	2629.39	2584.17	2455.93
GO_REGULATION_OF_MITOCHONDRIAL_RNA_CATABOLIC_PROCESS	-0.150092	-0.109582	-0.0940116	-0.0981468	-0.191086	-0.189172	-0.230575	-0.203824	-0.16191	-0.122498	-0.135517	-0.160302	-0.13618	-0.0806361	-0.120584	599.712	462.571	158.638	603.418	2107.52	2226.87	1727.23	2056.37	3014.13	1240.94	1462.58	343.222	412.904	1544.87	921.436
GO_MITOCHONDRIAL_RNA_PROCESSING	0.00247545	0.0204678	0.0371225	0.0415068	0.0292457	0.000357617	0.00184382	0.00800227	-0.0304904	0.0381164	0.0295336	-0.00329287	0.00359011	0.0144765	0.0160742	2298.03	2333.61	2590.1	2535.25	2206.11	2842.14	2827.32	2395.88	2391.43	2756.15	2146.8	3159.42	1994.1	1825.08	2452.22
GO_MITOCHONDRIAL_RNA_3_END_PROCESSING	0.2431	0.268351	0.303199	0.308644	0.247694	0.262124	0.237893	0.24259	0.215229	0.279752	0.254126	0.246469	0.257836	0.276314	0.260048	2637.55	1839.91	1108.98	1960	394.372	394.372	143.812	553.01	2037.09	693.857	419.576	2195.73	2674.61	1770.22	323.207
GO_RNA_5_END_PROCESSING	0.0746985	0.0972393	0.0908866	0.113657	0.0886726	0.062087	0.0430803	0.0748007	0.0741025	0.108872	0.114841	0.0477723	0.0848236	0.100254	0.0836058	3816.21	3304.72	3296.56	3392.19	2962.98	2975.58	3558.98	2870.31	3401.83	3538.22	3228.36	3861.43	3670.18	3782.85	3447.05
GO_RRNA_5_END_PROCESSING	-0.109597	-0.081283	-0.0955419	-0.054909	-0.00576825	0.0151608	-0.0102944	0.0155692	-0.0228518	-0.0432704	-0.0230219	-0.171465	-0.10912	-0.10422	-0.0806023	3107.53	3184.62	2739.84	2676.09	1564.14	1409.95	1971.86	894.008	2395.88	2244.66	2819.91	2859.94	2361.78	1534.49	2609.38
GO_TRANSCRIPTION_DEPENDENT_TETHERING_OF_RNA_POLYMERASE_II_GENE_DNA_AT_NUCLEAR_PERIPHERY	0.0443888	0.0618911	0.0652813	0.0756152	0.063239	0.070387	0.0611764	0.0603186	0.00101093	0.0564383	0.0351578	0.0275809	0.0492086	0.0371796	0.0385888	3469.28	3254.31	3946.68	3181.66	3838.45	3156.46	3653.13	3995.61	2419.6	4103.84	3203.9	3974.85	3316.58	3295.82	2722.05
GO_RESPONSE_TO_ACID_CHEMICAL	0.0826573	0.0723168	0.0675022	0.0685699	0.0715618	0.0679079	0.0679572	0.0644075	0.0330859	0.0427517	0.0465479	0.0887847	0.0747551	0.0754002	0.068722	3639.78	4197.24	4235.79	4287.68	4109.77	4069.74	4072.7	4489.31	4114.22	4225.41	4260.99	3562.69	4212.07	4175	4154.25
GO_RNA_POLYMERASE_I_PREINITIATION_COMPLEX_ASSEMBLY	0.0174122	0.0259395	0.0409858	0.0491728	0.0498536	0.0446964	0.0535812	0.0538705	0.0413263	0.0637085	0.0528152	0.0062466	0.0110975	-0.00124251	0.023863	1146.79	1363.25	1967.41	1738.35	1964.44	1995.58	2232.8	1941.46	1624.93	1962.22	3283.22	2232.05	1384.75	2179.42	1648.65
GO_REPLICATIVE_CELL_AGING	-0.116272	-0.0758983	-0.111933	-0.112189	-0.154808	-0.129645	-0.170325	-0.152664	-0.070539	-0.00311352	-0.00770723	-0.133013	-0.120202	-0.0325643	-0.0391997	1985.94	2416.64	2773.94	2580.47	3595.3	3582.7	3632.37	4065.29	2288.39	2007.44	1979.27	1386.97	2899.97	2209.82	2101.59
GO_FORMATION_OF_EXTRACHROMOSOMAL_CIRCULAR_DNA	-0.00515727	0.000527642	0.0588406	0.0432666	0.00692742	0.0409688	0.0440155	0.0243566	-0.0727465	0.0271821	0.0127315	0.0092082	0.0293607	-0.0259566	0.0149442	3882.19	3786.56	3304.72	4127.56	2632.36	2044.51	1560.44	2041.54	4385.53	2564.9	2028.2	3424.81	4203.91	4338.83	2643.48
GO_SKELETAL_SYSTEM_DEVELOPMENT	0.0397942	0.0447067	0.0414972	0.0450094	0.0621937	0.0582668	0.0635138	0.0628996	0.00802303	0.0246827	0.02219	0.0417368	0.0446671	0.0336284	0.0439003	3609.39	3795.46	3614.58	3663.5	3688.71	3945.2	3670.18	3806.58	3715.4	4034.15	3847.35	3565.65	3653.13	3871.07	3599.01
GO_OSSIFICATION	0.0582842	0.0662005	0.0516578	0.0600864	0.0811615	0.0775386	0.0785281	0.0721876	0.0225873	0.0317403	0.0346555	0.0589017	0.0637942	0.0542779	0.049825	3837.71	3750.98	3866.62	3750.98	3630.15	3455.94	3555.27	3703.53	3861.43	4146.09	4270.63	3806.58	3833.26	3994.87	3879.22
GO_NEUROTRANSMITTER_UPTAKE	0.0557872	0.0448363	0.0898872	0.00556407	0.0235885	0.0542744	0.0545606	0.0467989	0.0549763	-0.0167536	-0.0127943	0.108982	0.0294013	-0.00980953	0.0414767	3676.85	3371.43	3040.81	2668.68	3455.94	2834.73	3079.36	2625.68	3504.87	2077.12	3131.25	3135.7	3498.94	4118.66	3755.43
GO_REGULATION_OF_NEUROTRANSMITTER_LEVELS	0.00630065	-0.0152566	-0.00876711	-0.0291787	0.00252941	-0.0106796	-0.00631438	-0.00925583	-0.0543218	-0.034867	-0.0326146	-0.00214256	-0.025277	-0.0397027	-0.0131861	3921.48	4096.42	4223.93	3988.94	4328.45	3810.28	4097.17	4225.41	5810.31	4512.29	4312.14	4175.74	3819.92	3675.37	4111.25
GO_ACTION_POTENTIAL	0.00395809	-0.00985966	-0.0268615	-0.00634831	-0.00241298	-0.0222404	-0.00160202	0.00519588	-0.0512133	-0.0348659	-0.0456475	-0.00161055	-0.0173547	-0.0308054	-0.0259851	3812.51	3007.45	2609.38	3585.67	3393.67	3520.43	4163.14	3974.11	3797.68	3636.08	3733.19	3683.52	4006.73	3577.51	3580.48
GO_RNA_METHYLATION	-0.0608425	-0.0509178	-0.0357975	-0.0311377	-0.0646566	-0.0696262	-0.0544765	-0.0626239	-0.114633	-0.0307692	-0.0311377	-0.0661973	-0.0675726	-0.0533252	-0.060026	3131.25	3475.21	3166.83	3364.02	3114.94	2957.79	3223.17	3171.28	4913.34	3503.38	3647.2	3522.66	3217.24	3168.32	2899.97
GO_PSEUDOURIDINE_SYNTHESIS	-0.0290721	0.00121773	-0.00496458	0.0114364	0.00137101	0.0041045	0.00468356	0.0048113	-0.0383115	0.0457286	0.0543123	-0.0407129	-0.0366851	0.000698276	0.00915423	2093.43	2520.42	2736.14	3124.58	2498.92	2363.26	2622.72	2737.62	2772.46	2598.26	2335.84	2551.55	3336.59	2188.32	2511.52
GO_CILIUM_OR_FLAGELLUM_DEPENDENT_CELL_MOTILITY	-0.0982792	-0.127383	-0.124205	-0.131156	-0.152847	-0.170303	-0.132294	-0.139926	-0.162847	-0.122095	-0.118817	-0.0977407	-0.119476	-0.118329	-0.126944	2498.18	2849.56	2942.96	2889.59	3352.16	2925.17	2634.58	3104.56	4020.81	2149.77	2518.94	3110.49	2348.44	2784.32	3025.99
GO_OVARIAN_FOLLICLE_DEVELOPMENT	0.0664561	0.0786568	0.0595969	0.0692526	0.105808	0.0893271	0.090508	0.0933258	0.0266097	0.0642308	0.057427	0.0525459	0.0807713	0.0636126	0.0754809	3605.68	3525.62	3062.31	3607.17	3220.95	3086.03	3562.69	3305.46	3984.49	3286.92	3577.51	4016.36	3554.53	4037.86	3668.69
GO_OVULATION_FROM_OVARIAN_FOLLICLE	1.70155e-05	0.0355453	-0.00957972	0.0384039	0.0113834	0.0302025	-0.0241109	0.0247916	-0.0324145	-0.162753	-0.106534	0.01431	-0.0383699	-0.0797175	-0.0814872	103.782	573.766	1506.32	1184.6	449.228	1392.16	1068.95	429.954	413.645	422.541	710.165	232.768	1162.36	1801.36	1731.68
GO_ANTRAL_OVARIAN_FOLLICLE_GROWTH	0.022711	0.0624171	0.00995203	-0.00586914	0.0868123	0.146014	0.123762	0.125702	0.073645	-0.0967133	0.00423599	0.0639481	0.0703787	0.0554762	0.0811983	0	0	0	0	0	0	0	0	0	0	0	0	0	0	0
GO_LUTEINIZATION	0.0488309	0.0070196	0.0241219	0.0671329	0.00229732	0.0361191	0.0101593	0.0786196	-0.02961	-0.00329283	0.0903359	0.154355	-0.0367827	0.00737697	0.106443	3834.74	3165.35	2084.54	2342.51	3960.77	4020.07	3389.22	3481.89	4189.83	2848.82	2950.37	1860.66	4281.01	2782.84	2982.99
GO_LUTEOLYSIS	0.446151	0.452634	0.452123	0.455696	0.463403	0.460545	0.470192	0.466109	0.448499	0.44998	0.447479	0.45243	0.448908	0.449929	0.451715	161.603	257.231	300.226	205.34	284.659	309.863	169.758	246.853	60.7866	24.4629	115.643	169.758	256.49	185.325	203.857
GO_OOCYTE_MATURATION	0.0527454	0.0489475	0.0679372	0.0610055	0.110396	0.102059	0.119559	0.100901	0.036651	0.0702875	0.0829672	0.0531457	0.0243886	0.031976	0.0729443	2727.98	2666.46	2275.79	2358.08	2547.11	1980.75	2006.7	2901.45	2601.22	2154.22	2271.34	2374.38	3329.18	2607.89	3043.78
GO_FATTY_ACID_ALPHA_OXIDATION	-0.139604	-0.173237	-0.181645	-0.178956	-0.190206	-0.229252	-0.222767	-0.210938	-0.331699	-0.183058	-0.223192	-0.15962	-0.191057	-0.172198	-0.208606	2753.93	875.475	570.801	813.947	1025.96	1171.25	872.51	1149.02	0	940.71	418.834	3082.33	1528.56	753.161	1498.17
GO_RESPONSE_TO_PROTOZOAN	0.188826	0.109597	0.118582	0.068882	0.194095	0.127531	0.149152	0.139854	0.173773	0.0919099	0.118233	0.142867	0.159388	0.144743	0.179619	1805.81	2275.79	2315.82	3408.5	2234.28	2151.25	2492.25	3257.27	2219.45	3571.58	3183.14	2822.87	2212.04	1690.16	2019.3
GO_BRANCHING_INVOLVED_IN_BLOOD_VESSEL_MORPHOGENESIS	0.0157035	0.0260849	-0.00950531	0.00823502	0.0706109	0.0721148	0.0439858	0.0610034	0.0327722	-0.0177841	-0.00297132	0.0153531	0.0232888	-0.00808171	-0.00919139	2732.43	3064.53	3108.27	3156.46	3204.64	2907.38	3206.12	3211.31	3472.99	3452.98	4100.87	2810.27	3859.95	3627.92	3183.14
GO_VASCULOGENESIS	-0.0131877	-0.00556064	-0.0227456	-0.024056	0.0183086	-0.0106212	0.000849459	-0.0086934	-0.0555733	-0.0487204	-0.0397228	-0.00408764	-0.0138323	-0.0316439	-0.00730776	4660.55	4394.43	4853.29	3690.93	4218	4215.03	3663.5	4154.99	6054.94	4338.83	4446.32	4332.9	4613.85	4462.63	4860.7
GO_GANGLIOSIDE_METABOLIC_PROCESS	0.0375127	0.0448694	0.0333234	-0.00239186	0.0601587	0.0270164	0.0245827	0.0619792	0.0432903	-0.0138728	0.0188794	0.036881	0.0693081	0.0231058	0.0447579	3924.44	3970.4	2928.14	4177.97	2956.3	3948.16	3986.71	2634.58	3283.96	2680.54	2640.51	4548.62	3515.24	3696.12	3279.51
GO_GANGLIOSIDE_BIOSYNTHETIC_PROCESS	0.194884	0.183733	0.188696	0.142969	0.181405	0.155958	0.162514	0.183407	0.1802	0.107332	0.132942	0.192188	0.201113	0.185694	0.181711	3046.74	4108.28	3260.24	4430.01	3934.82	4621.26	4501.17	3750.98	4621.26	1300.24	2925.17	2455.19	4056.39	3857.73	3260.24
GO_MICROTUBULE_BUNDLE_FORMATION	-0.0257269	-0.0428649	-0.0391757	-0.0556994	-0.0402755	-0.0587379	-0.0364773	-0.0290065	-0.0884991	-0.0408271	-0.0485687	-0.026143	-0.051561	-0.0600888	-0.0407544	3441.11	3211.31	3436.67	3091.22	2947.41	3098.63	3009.68	2793.22	3933.34	2954.82	2641.99	3083.81	3103.08	3793.97	2739.84
GO_OSTEOBLAST_DIFFERENTIATION	0.0581883	0.0682429	0.0519911	0.0580377	0.0779831	0.087815	0.0781151	0.0698309	0.0300619	0.0386915	0.0417179	0.0546154	0.0621231	0.0538111	0.0517901	3913.32	3670.18	3630.15	3526.36	3576.03	3372.17	3734.67	3589.37	3707.24	3805.09	3877	3997.83	3975.59	3957.06	3591.6
GO_UROGENITAL_SYSTEM_DEVELOPMENT	-0.00561994	-0.0119975	-0.00522017	-0.00827663	-0.00015836	-0.000983947	0.00421546	0.00183396	-0.0625488	-0.0262287	-0.0302442	-0.00479191	-0.0103194	-0.0179305	-0.019409	3753.94	3810.28	3335.85	3771.73	3893.31	3903.69	3562.69	3630.89	5014.15	3679.81	3664.99	3364.02	3863.66	3725.77	3627.92
GO_METANEPHROS_DEVELOPMENT	0.0654713	0.0553339	0.101285	0.0785758	0.0922004	0.108754	0.0941955	0.0913393	0.0716314	0.0753061	0.0723689	0.0534837	0.0526993	0.0637022	0.0775868	3337.33	3536.74	2935.55	3177.21	2777.65	2848.07	3430	3217.24	3213.54	3292.11	3272.84	3883.67	3311.39	3249.12	2911.83
GO_TEMPERATURE_HOMEOSTASIS	0.100567	0.0808623	0.0725937	0.0701451	0.0932758	0.0798275	0.0898667	0.0914089	0.0534106	0.0528588	0.061975	0.101312	0.093698	0.0728695	0.0847169	3378.85	3537.48	3475.21	3371.43	3490.04	3229.1	3042.3	3076.39	3402.57	3610.13	3319.54	3458.91	3321.02	3518.21	3415.91
GO_FEVER_GENERATION	-0.0670921	-0.0913902	-0.0629062	-0.131785	-0.00614259	-0.064846	-0.0206738	-0.0840054	-0.0405479	-0.0645738	-0.0716862	-0.0875787	-0.0258806	-0.0492598	-0.0368385	5381.84	3925.92	3562.69	4739.87	4582.72	4341.05	4831.79	5365.53	5343.29	3086.77	4493.76	5177.24	5192.07	3954.09	4387.01
GO_CONDITIONED_TASTE_AVERSION	0.37782	0.405175	0.394049	0.336072	0.408441	0.403644	0.404052	0.419057	0.384863	0.315454	0.397418	0.355568	0.375166	0.395274	0.424365	0	0	0	0	0	0	0	0	0	0	0	0	0	0	0
GO_AMEBOIDAL_TYPE_CELL_MIGRATION	0.0835329	0.0757989	0.062915	0.0688306	0.101631	0.0969183	0.0907669	0.0957139	0.0551334	0.0609747	0.0599149	0.0799331	0.0862511	0.0600217	0.0703873	3679.81	3838.45	3984.49	3962.25	3605.68	3584.93	3599.75	3767.29	3667.21	4134.97	4086.79	3541.19	3694.64	4192.05	4011.92
GO_REGULATION_OF_CHROMATIN_ASSEMBLY_OR_DISASSEMBLY	-0.00373363	-0.0275071	-0.0133444	-0.0192168	0.0241733	0.0148555	0.0150973	0.0158831	-0.0564695	-0.0319149	-0.0265632	-0.00261773	-0.0121448	-0.0343699	-0.0128794	3818.44	3703.53	4193.53	4156.47	3573.81	3150.53	3312.13	3355.87	4045.27	3524.14	3461.13	3593.82	3129.77	3721.33	3816.95
GO_ACROSOME_ASSEMBLY	0.165134	0.121469	0.0879502	0.0835575	0.135975	0.116701	0.0858617	0.0988354	0.0827176	0.0635691	0.0471334	0.165032	0.135464	0.130356	0.129051	2676.09	4266.92	4176.48	4311.4	3358.09	3507.83	4151.28	3792.49	2828.8	3979.3	2542.66	2913.31	3372.91	3897.76	3761.36
GO_LONG_CHAIN_FATTY_ACID_METABOLIC_PROCESS	0.0658411	0.0834968	0.0536874	0.0796616	0.073293	0.054362	0.0523437	0.0608941	-0.00176747	0.0225875	0.0387475	0.0409597	0.0653356	0.073215	0.0438028	3605.68	3217.24	3664.25	3197.23	2965.2	3873.29	3197.23	3354.38	3693.9	3513.02	3661.28	4003.76	3391.45	3328.44	4243.2
GO_CELLULAR_GLUCOSE_HOMEOSTASIS	0.0228841	0.0171384	0.0121976	0.0191996	0.00131023	0.0182992	0.0220321	0.0123899	-0.0200938	0.00479261	0.00053141	0.0290056	0.0188226	0.0113171	0.016537	3925.92	4318.81	4112.73	4007.47	4357.36	4121.63	4029.71	3866.62	3872.55	3801.39	4023.78	3937.79	3771.73	4130.52	3874.03
GO_TRNA_5_LEADER_REMOVAL	0.153399	0.171316	0.184535	0.197113	0.137874	0.0890249	0.0661322	0.099574	0.105425	0.171666	0.168369	0.149853	0.169025	0.193976	0.160621	1897.73	1811.74	1546.35	1581.93	3126.8	2533.76	3571.58	2999.3	2630.13	2557.49	2237.24	2348.44	1798.39	1697.58	2550.07
GO_HISTAMINE_METABOLIC_PROCESS	-0.244412	-0.268501	-0.319435	-0.366286	-0.5	-0.5	-0.5	-0.5	-0.5	-0.414668	-0.355976	-0.33301	-0.216648	-0.243289	-0.365673	0	0	0	0	0	0	0	0	0	0	0	0	0	0	0
GO_GASTRIC_ACID_SECRETION	-0.0548747	-0.0731039	-0.11329	-0.0774272	-0.045241	-0.102618	-0.0400837	-0.0401008	-0.111128	-0.132915	-0.100592	-0.0941074	-0.0420581	-0.0570534	-0.0560321	2171.27	837.669	991.859	1082.3	1183.11	949.605	943.675	1106.02	712.389	939.227	1201.65	3092.7	1146.05	515.945	2049.69
GO_IN_UTERO_EMBRYONIC_DEVELOPMENT	0.0507193	0.0657335	0.0534731	0.0556496	0.0679604	0.0650683	0.0650583	0.0609029	0.0253208	0.0367314	0.0417167	0.0496988	0.0525984	0.047422	0.0592962	3249.86	3275.06	3349.19	3279.51	3338.82	3469.28	3245.41	3217.24	3579	3629.4	3627.92	3463.35	3534.52	3519.69	3396.64
GO_GASTRULATION_WITH_MOUTH_FORMING_SECOND	0.0211586	0.016132	-0.00038823	0.013394	0.0433081	0.0437168	0.044197	0.0318553	-0.0458418	-0.0165713	-0.0265018	0.022313	0.0206886	-0.00753984	-0.0121884	3354.38	3466.32	3623.47	3529.33	3537.48	3880.71	3140.15	3092.7	4375.89	3742.08	4270.63	2366.23	3558.24	3779.89	3333.63
GO_FORMATION_OF_PRIMARY_GERM_LAYER	-0.0386989	-0.0442785	-0.0749144	-0.0767691	0.00107893	-0.00627073	-0.0150671	-0.0210904	-0.0960628	-0.102091	-0.117563	-0.0188456	-0.037961	-0.0753714	-0.0573372	3982.26	3756.91	3625.7	3960.02	3529.33	3583.44	3725.03	3437.41	5224.68	2822.87	3368.47	4146.83	3703.53	3350.68	3586.41
GO_ENDODERM_FORMATION	0.0222851	0.0069965	-0.0236731	-0.0280956	0.0465354	0.0131967	0.0244086	0.00762479	-0.0700502	-0.0630026	-0.0773365	0.0474267	0.00548664	-0.0242966	-0.0110488	4158.69	2028.2	2969.65	2508.56	3088.26	3042.3	2136.43	2151.25	5012.67	2772.46	1970.38	4072.7	3739.12	1762.81	1712.4
GO_CELL_FATE_SPECIFICATION	-0.0287719	0.0198648	0.0261759	0.0376789	0.02091	0.0313508	0.050835	0.0378323	-0.0017212	0.0268348	0.00564076	0.0150477	-0.0024199	0.00990116	0.0287491	5141.66	3599.01	4094.94	3745.05	4881.46	3442.6	4159.43	4032.67	4100.87	4281.01	5060.11	4893.32	4180.93	4055.65	4550.84
GO_CELL_FATE_DETERMINATION	-0.0356291	-0.00585019	-0.0408321	-0.0401679	-0.00502418	-0.0209824	0.000774917	-0.00565434	-0.0731913	-0.0302728	-0.0281184	-0.0376133	-0.0277948	-0.05444	-0.0296086	4595.32	3891.08	6024.55	5338.1	4986.73	5174.27	4879.98	4925.94	6305.5	4545.65	4902.22	5187.62	5372.2	4596.06	4808.07
GO_MESODERMAL_CELL_FATE_COMMITMENT	-0.220773	-0.286885	-0.289463	-0.29444	-0.166122	-0.160098	-0.19711	-0.142179	-0.196804	-0.253267	-0.32308	-0.16191	-0.192056	-0.248647	-0.21143	1426.26	1190.53	903.645	633.07	1118.62	2715.38	731.663	429.954	4293.61	939.227	0	1590.83	1544.13	903.645	1414.4
GO_ENDODERMAL_CELL_FATE_COMMITMENT	-0.0652063	-0.0750272	-0.0664828	-0.0570023	-0.0393689	-0.0344499	-0.0522025	-0.0394199	-0.127077	-0.163331	-0.13831	-0.0504153	-0.0833844	-0.089614	-0.0647978	2037.83	1441.83	1286.9	816.171	150.484	148.26	433.661	147.519	460.347	756.867	230.544	2242.43	1355.84	306.157	445.521
GO_ENDODERMAL_CELL_FATE_SPECIFICATION	-0.381086	-0.302184	-0.0804838	-0.154996	-0.31872	-0.190211	-0.270338	-0.207053	-0.5	-0.228795	-0.255333	-0.354445	-0.38078	-0.231959	-0.167347	0	0	0	0	0	0	0	0	0	0	0	0	0	0	0
GO_FORMATION_OF_TRANSLATION_PREINITIATION_COMPLEX	0.0315284	0.0223948	0.0205864	0.0200245	-0.00803024	-0.0153147	-0.0161626	-0.013445	-0.0448202	0.019432	0.00529219	0.0347466	0.0306396	0.0363711	0.0157233	4642.02	4898.51	4710.22	4851.07	4876.27	4776.2	4556.03	5080.13	6779.93	4478.93	4789.54	4596.8	4443.35	4987.47	4789.54
GO_FORMATION_OF_CYTOPLASMIC_TRANSLATION_INITIATION_COMPLEX	0.174572	0.202348	0.175464	0.19186	0.167525	0.177672	0.149678	0.157924	0.160895	0.18311	0.187124	0.148049	0.195792	0.195206	0.167982	1991.13	1750.95	2007.44	1850.28	2114.19	1952.58	2097.88	2146.8	1933.31	1825.08	1795.43	2468.53	1746.5	1820.63	2142.36
GO_MORPHOGENESIS_OF_A_POLARIZED_EPITHELIUM	0.0556688	0.0527838	0.0463216	0.0653078	0.0621403	0.0549189	0.0523544	0.0606382	0.0370067	0.0443959	0.0622699	0.0435615	0.057274	0.0629284	0.0589856	3639.78	3570.1	3670.92	3636.82	3980.78	3839.93	3767.29	3270.62	3393.67	3896.27	3404.05	3740.6	4047.5	3799.9	3616.06
GO_EYE_PHOTORECEPTOR_CELL_DIFFERENTIATION	-0.0267098	-0.0494952	-0.0187401	-0.063066	-0.0232358	-0.124037	-0.0117085	-0.0193996	-0.0926879	0.0141607	-0.01417	-0.0409402	-0.0754387	-0.0548548	0.00747281	2727.98	3748.01	3458.91	3942.23	2453.7	3294.34	1949.62	2080.09	2513.01	2066.74	2255.03	3361.05	4585.68	3712.43	2502.63
GO_NEURAL_CREST_CELL_MIGRATION	0.0627428	0.0710553	0.0453064	0.104446	0.115927	0.089597	0.125703	0.144002	0.0532803	0.0656946	0.0879677	0.0733426	0.0819937	0.03532	0.0507757	4599.03	4518.22	4885.91	3316.58	4318.81	5258.78	3433.7	3288.41	4011.17	3024.5	2740.59	3974.85	4443.35	5180.95	4978.57
GO_SOMITOGENESIS	0.024896	0.0261365	0.0283277	0.0178407	0.0613831	0.0668355	0.0715504	0.0706637	0.0216348	0.0419992	0.0290311	0.017862	0.00755405	-0.0043568	0.0253521	2723.54	2667.94	2798.41	3212.79	1957.77	2143.84	2168.3	2050.44	1902.92	2483.36	2120.12	2660.53	3297.3	3609.39	2485.58
GO_SOMITE_SPECIFICATION
GO_ORGAN_INDUCTION	-0.0412625	-0.0572571	-0.0478305	-0.0333333	-0.0135954	-0.0320742	0.000493449	-0.028603	-0.189127	-0.0716862	-0.131581	0.0250638	-0.0774034	-0.101429	-0.0443934	23.7216	188.29	88.956	673.1	1498.91	2155.7	1802.84	1512.25	4516	1144.57	1693.13	225.355	100.817	1011.13	1494.46
GO_MORPHOGENESIS_OF_A_BRANCHING_STRUCTURE	0.0331181	0.0228801	-0.00414557	0.0134444	0.0685181	0.0472285	0.0482786	0.0616993	-0.0069207	-0.00816804	0.000951403	0.022285	0.0338681	0.000871508	0.00612175	3067.5	3043.78	3475.21	3192.04	3245.41	3272.1	3289.89	3071.95	3567.14	3605.68	3761.36	3435.18	3386.26	3596.79	3654.61
GO_NEURON_MIGRATION	-0.0017988	0.00839837	-0.00275211	-0.00225748	0.0271959	0.0217413	0.0382214	0.0440388	-0.0565996	-0.0036883	-0.0169782	-0.00870815	0.00294208	-0.0218149	0.00188266	3933.34	4448.54	3996.35	3910.36	4395.91	3878.48	3902.2	3914.81	6069.02	3890.34	4309.92	4041.57	3868.84	4814	4083.82
GO_MEMBRANE_RAFT_ASSEMBLY	0.237966	0.245796	0.231226	0.237881	0.258068	0.24663	0.250868	0.255498	0.236435	0.212401	0.229779	0.230545	0.235175	0.235243	0.248945	704.976	1154.95	1381.78	920.695	1067.47	1507.06	1183.11	1134.93	782.813	1538.94	858.425	934.779	1192.75	1289.12	1168.29
GO_ESTABLISHMENT_OF_LYMPHOCYTE_POLARITY	0.251365	0.249254	0.233613	0.232795	0.302806	0.297698	0.301739	0.292431	0.242886	0.252761	0.260979	0.234555	0.229946	0.208153	0.251649	1731.68	1645.69	1500.39	1934.79	1487.05	1516.7	1386.23	1498.91	1848.8	2682.02	2262.45	1492.98	1564.14	1635.31	1672.37
GO_IMMUNOLOGICAL_SYNAPSE_FORMATION	0.164172	0.194853	0.184703	0.185648	0.225228	0.218271	0.208861	0.195892	0.213604	0.189982	0.197408	0.132621	0.177865	0.185052	0.194206	2899.97	2262.45	2685.73	2409.22	1722.04	1661.99	1642.72	2527.09	1833.98	1054.87	945.899	2948.15	2899.97	1876.23	1772.45
GO_MYELOID_DENDRITIC_CELL_ACTIVATION	0.140643	0.127459	0.122369	0.115551	0.146756	0.119496	0.128136	0.117621	0.168069	0.141574	0.140531	0.125579	0.135641	0.152016	0.155411	2856.97	2246.14	2354.37	2369.19	2462.6	2407.74	2372.16	2447.77	2492.25	2050.44	2293.58	3061.57	2358.82	2271.34	2865.87
GO_CELL_ACTIVATION	0.130658	0.119275	0.109255	0.111784	0.140888	0.131551	0.132895	0.132356	0.101693	0.0974947	0.107949	0.138784	0.128562	0.113124	0.121723	3217.24	3294.34	3272.1	3297.3	3077.88	3076.39	3120.87	3140.15	3258.75	3218.72	3258.75	3221.69	3203.9	3267.65	3212.79
GO_LEUKOCYTE_HOMEOSTASIS	0.0902358	0.0937034	0.0727733	0.090383	0.102672	0.0900339	0.097419	0.0961696	0.0565054	0.0701376	0.0740621	0.0832957	0.100298	0.09332	0.0856764	3427.77	3843.64	3663.5	3639.78	3370.69	3713.91	3409.98	3461.87	3750.24	3778.41	4029.71	3235.03	3644.97	3984.49	3752.46
GO_PLASMA_MEMBRANE_REPAIR	0.180874	0.146789	0.163882	0.13478	0.22078	0.179077	0.171725	0.233401	0.148422	0.120566	0.137496	0.179567	0.178485	0.131451	0.169825	2639.03	1936.28	176.429	1576	2066.74	1475.19	1977.79	1743.54	1451.47	701.27	1776.15	3106.05	1470.74	677.548	1571.56
GO_NATURAL_KILLER_CELL_DIFFERENTIATION	0.0691642	0.0222052	0.0378173	0.0229616	0.0539541	0.0349007	0.0597942	0.00048724	0.00437153	0.0198814	0.0385124	0.0688507	0.0407339	0.0411155	0.054547	3962.99	4286.2	5057.15	4120.15	4106.8	4532.31	4434.46	4656.85	4367.74	3882.93	2833.25	3823.63	3914.06	4091.98	4105.32
GO_NEUTROPHIL_HOMEOSTASIS	0.13762	0.144739	0.117958	0.116348	0.146485	0.170235	0.140941	0.160518	0.117489	0.0971796	0.110243	0.102655	0.165619	0.138983	0.126848	3146.08	3527.11	4279.52	3687.23	3520.43	3458.91	4090.49	3023.02	3668.69	4014.88	4421.11	3550.09	3648.68	4065.29	3637.56
GO_NEUTROPHIL_APOPTOTIC_PROCESS	0.352465	0.368566	0.345605	0.350048	0.348686	0.353128	0.338303	0.34649	0.328891	0.324534	0.33764	0.340397	0.350082	0.34312	0.346609	707.942	418.093	447.004	1308.39	515.203	533.736	430.695	518.169	296.52	825.808	273.54	951.829	569.318	714.613	237.216
GO_B_CELL_HOMEOSTASIS	0.0911887	0.0969621	0.084717	0.111511	0.129285	0.0905615	0.119366	0.113664	0.0601601	0.0809719	0.0782542	0.0965929	0.109056	0.100698	0.0928478	2145.32	2613.82	2765.05	2934.07	1974.82	2403.29	1710.92	1894.76	2769.5	2705.74	2690.92	1788.02	2286.17	2956.3	2287.65
GO_B_CELL_APOPTOTIC_PROCESS	0.0769079	0.0715649	0.0820999	0.102804	0.139289	0.118254	0.142192	0.138086	0.0793286	0.0744337	0.0932923	0.062272	0.102902	0.0999649	0.103024	3006.71	3101.6	3242.45	2760.6	2816.94	2815.46	2435.91	2859.94	2750.22	2667.2	2551.55	3045.26	2971.13	3048.23	2769.5
GO_NATURAL_KILLER_CELL_PROLIFERATION	0.176773	0.118804	0.146673	0.125779	0.113785	0.0980857	0.128566	0.0899295	0.125224	0.153895	0.130579	0.163466	0.125647	0.130448	0.132957	965.173	1847.32	1377.34	2170.53	2622.72	1995.58	2865.87	2166.08	1948.14	1359.54	2309.89	1199.42	908.834	1323.96	1670.89
GO_CYTOKINE_PRODUCTION	0.10933	0.105517	0.0947887	0.096844	0.124983	0.107328	0.109766	0.113081	0.080233	0.0833207	0.0896878	0.103685	0.109603	0.0987959	0.102969	3306.2	3412.95	3309.16	3450.01	3202.42	3196.49	3267.65	3239.48	3405.53	3512.28	3518.21	3359.57	3366.98	3420.36	3433.7
GO_NEGATIVE_REGULATION_OF_CYTOKINE_PRODUCTION	0.106878	0.100951	0.0810407	0.0888873	0.121256	0.108169	0.117249	0.109345	0.0757159	0.0860257	0.0944359	0.104955	0.103419	0.0919087	0.105119	3610.13	3662.02	3630.89	3620.51	3458.91	3384.78	3364.02	3312.13	3565.65	3616.06	3624.96	3565.65	3607.17	3524.14	3788.04
GO_POSITIVE_REGULATION_OF_CYTOKINE_PRODUCTION	0.116272	0.109358	0.099026	0.100877	0.128603	0.107617	0.110477	0.117143	0.0821772	0.0829573	0.0931959	0.108299	0.112456	0.106117	0.106707	3166.83	3349.19	3230.59	3307.68	3229.1	3365.5	3183.14	3261.72	3460.39	3411.46	3461.87	3315.09	3380.33	3323.99	3438.15
GO_SEROTONIN_SECRETION	0.363922	0.332091	0.308173	0.295053	0.357949	0.325097	0.327445	0.340336	0.33934	0.310522	0.333291	0.3738	0.351874	0.297631	0.344216	692.374	643.448	777.624	403.267	480.362	323.948	504.084	561.905	591.557	902.903	542.632	864.356	501.119	610.831	526.323
GO_HISTAMINE_SECRETION	0.191451	0.172265	0.187424	0.185017	0.11736	0.0985672	0.100902	0.0955032	0.10881	0.122335	0.134737	0.193188	0.185542	0.198878	0.158418	1509.29	1667.92	1103.05	1906.62	1229.08	640.483	625.657	1389.2	524.84	2354.37	1276.52	1900.69	1285.41	1644.2	630.105
GO_MESONEPHROS_DEVELOPMENT	-0.052956	-0.0762422	-0.0431679	-0.0486391	-0.0341951	-0.0357058	-0.00936636	-0.0107712	-0.0708451	-0.055434	-0.0609122	-0.057806	-0.0583143	-0.0768917	-0.077573	3543.41	3629.4	3537.48	3879.96	3931.86	3881.45	4050.46	3436.67	3227.62	3903.69	3807.32	3933.34	3642.75	4200.21	3568.62
GO_BLASTOCYST_DEVELOPMENT	0.0831898	0.0943381	0.0954466	0.0971429	0.0658832	0.0609715	0.0615929	0.0574706	0.0309994	0.0650994	0.0721628	0.0840874	0.0817099	0.0913411	0.0858882	2944.44	3111.98	2987.44	2655.34	3359.57	2977.06	3034.88	3270.62	3275.06	3215.76	3109.01	3101.6	3186.11	3135.7	3006.71
GO_BLASTOCYST_FORMATION	0.118574	0.137211	0.15575	0.14145	0.123672	0.133359	0.124197	0.130713	0.0854865	0.115416	0.132772	0.114736	0.118201	0.130855	0.147744	3402.57	2852.52	2416.64	2816.94	2942.96	2087.5	2716.12	3251.34	2701.3	2822.87	2948.89	3389.22	3071.95	3205.38	2591.58
GO_INNER_CELL_MASS_CELL_DIFFERENTIATION	0.415688	0.416607	0.415893	0.43498	0.426814	0.426508	0.411606	0.423548	0.346892	0.356078	0.364755	0.420996	0.413647	0.401398	0.388027	0	0	0	0	0	0	0	0	0	0	0	0	0	0	0
GO_TROPHECTODERMAL_CELL_DIFFERENTIATION	0.113132	0.12296	0.177745	0.147631	0.117396	0.138844	0.124548	0.132044	0.0423614	0.111098	0.122449	0.114238	0.105887	0.137014	0.157718	4081.6	3238	2341.03	2816.94	2472.98	2843.63	2800.63	2467.05	3785.08	2811.01	2296.55	3599.75	3737.63	3071.95	2566.38
GO_BLASTOCYST_GROWTH	0.0280758	0.0243886	-0.00753628	0.0268581	-0.026279	-0.0363444	-0.0387203	-0.0380816	-0.0710709	-0.0365147	-0.0384989	0.0370853	0.00894986	0.0171504	-0.00154983	3010.42	2842.14	2825.09	2048.21	3753.94	3117.91	3169.8	3664.99	3902.94	3264.69	3417.39	2366.23	2951.12	2819.16	3231.33
GO_INNER_CELL_MASS_CELL_PROLIFERATION	-0.0331205	-0.0381895	-0.0713994	-0.0365679	-0.106971	-0.109487	-0.113023	-0.114875	-0.14714	-0.0906154	-0.0986849	-0.0287794	-0.0624489	-0.0440501	-0.0669561	3198.71	3509.31	3502.64	2397.36	3895.53	5169.08	4256.54	4167.59	4700.58	3753.2	2795.44	2239.47	3659.06	3455.94	3607.17
GO_RELEASE_OF_CYTOCHROME_C_FROM_MITOCHONDRIA	0.0641424	0.0655347	0.0528328	0.0578892	0.053126	0.0737666	0.0538317	0.047495	0.0608525	0.0484057	0.0565685	0.0600539	0.0772472	0.0735473	0.0830451	2968.17	3487.08	3245.41	3306.2	3845.86	3129.77	3503.38	3782.11	3119.39	3199.45	3457.42	3328.44	2830.28	3356.61	2877.73
GO_EPITHELIAL_TO_MESENCHYMAL_TRANSITION	0.0433088	0.0563512	0.0470329	0.0574665	0.076819	0.0785131	0.0715085	0.0722976	0.0292538	0.0419522	0.0372091	0.0496873	0.0561067	0.0501357	0.0666349	4121.63	3694.64	3335.85	3682.78	3301.75	3493.01	3635.34	3501.9	3555.27	3679.81	3460.39	3967.44	3955.58	3894.79	3209.83
GO_NEURAL_PLATE_MORPHOGENESIS	-0.386076	-0.337791	-0.336668	-0.314159	-0.288077	-0.276592	-0.242395	-0.281543	-0.500051	-0.298846	-0.28629	-0.428338	-0.383013	-0.371478	-0.35637	326.913	104.523	189.031	269.833	429.213	10.3782	194.221	215.718	0	395.854	10.3782	95.6277	251.301	57.0801	27.4281
GO_NEURAL_PLATE_DEVELOPMENT	-0.24443	-0.205545	-0.158307	-0.18598	-0.139273	-0.139518	-0.130164	-0.143051	-0.258828	-0.17971	-0.18212	-0.243082	-0.2488	-0.243674	-0.178362	2029.68	1396.61	2289.13	1017.06	1461.84	2050.44	1203.87	2253.55	3579	1082.3	637.518	2619.75	1335.82	1796.91	2948.89
GO_NEURAL_TUBE_FORMATION	-0.0247249	-0.010074	-0.0127223	-0.00477223	0.017295	0.0154919	0.0232904	0.0292791	-0.0380221	-0.00282259	-0.00124336	-0.034239	-0.0107188	-0.0325874	-0.00979785	3954.09	3415.91	3246.89	3313.61	3795.46	3602.72	3521.18	3331.4	3550.83	3030.43	3366.98	3866.62	3753.94	3710.95	3617.54
GO_NEURAL_FOLD_FORMATION	0.281079	0.290744	0.25821	0.307555	0.315314	0.291867	0.282644	0.290369	0.256202	0.206619	0.217543	0.290505	0.301633	0.24538	0.240718	2684.99	2188.32	2026.71	2215	2145.32	68.1996	1623.45	1411.44	621.209	1103.05	1110.47	2802.11	2286.17	3653.13	1906.62
GO_PROTEIN_INSERTION_INTO_MITOCHONDRIAL_MEMBRANE_INVOLVED_IN_APOPTOTIC_SIGNALING_PATHWAY	0.00699802	0.011544	0.0257486	0.0193843	0.0161332	0.0182704	0.00968229	0.00898171	-0.0102058	-0.0189395	-0.000854089	0.00445543	0.0160348	0.0242884	0.0291177	4682.05	3270.62	2717.61	2815.46	3748.01	3943.72	3026.73	3639.78	3437.41	3352.16	3222.43	3601.98	4251.36	3378.85	3421.1
GO_PHAGOLYSOSOME_ASSEMBLY	0.0285758	0.0190627	-0.0373886	-0.0121467	0.0602229	-0.0107606	-0.0126866	0.0308519	0.0272189	-0.0526796	-0.0140435	0.00941827	0.0536863	-0.00209376	0.0137663	1856.22	1734.64	4287.68	2722.05	2305.44	3441.11	4186.86	3146.08	1991.13	3952.61	3208.35	797.639	1525.6	3493.01	2713.16
GO_NK_T_CELL_DIFFERENTIATION	0.185294	0.173738	0.195376	0.167202	0.220501	0.209646	0.217802	0.177123	0.216606	0.146906	0.198907	0.184214	0.1685	0.161453	0.213702	2474.46	2508.56	2262.45	1888.83	2693.88	2183.87	1359.54	2883.66	2680.54	1104.54	2403.29	2351.4	2232.8	2527.83	2827.32
GO_NK_T_CELL_PROLIFERATION	0.263423	0.223987	0.238548	0.221638	0.208322	0.222659	0.223231	0.23577	0.217533	0.241223	0.228827	0.221393	0.234729	0.241713	0.235137	1162.36	1965.93	1088.23	1558.21	2622.72	1995.58	2865.87	2166.08	1939.24	1030.41	1992.61	1785.05	1543.39	1162.36	1670.89
GO_COMPLEMENT_ACTIVATION_LECTIN_PATHWAY	0.291186	0.263893	0.264199	0.227888	0.30616	0.302927	0.326442	0.338013	0.292343	0.310277	0.306092	0.243849	0.27999	0.18358	0.294419	1487.05	3279.51	2971.13	3270.62	364.72	2203.14	1264.66	840.634	882.147	1865.11	2183.87	3301.75	1630.86	1771.71	929.59
GO_RECEPTOR_RECYCLING	0.117793	0.111191	0.098567	0.0904813	0.101166	0.103505	0.091216	0.0888354	0.0885052	0.0844973	0.0778716	0.113915	0.113948	0.105913	0.102491	2240.21	2885.88	2553.78	2403.29	3053.41	3382.55	3243.93	3522.66	2902.93	2387.73	2570.83	2526.35	3067.5	2917.02	2744.29
GO_ENDOTHELIAL_CELL_DEVELOPMENT	0.0559549	0.0515908	0.0439423	0.0548067	0.0804635	0.0630253	0.0705923	0.0631357	0.00871385	0.0259366	0.0318352	0.0456475	0.0613044	0.0383538	0.049699	4231.34	3899.24	4134.97	4093.46	4306.95	4268.41	4216.51	3939.27	4489.31	4348.47	4314.37	3850.31	3985.23	3863.66	4035.64
GO_ENDOTHELIAL_CELL_MORPHOGENESIS	0.207342	0.231972	0.20916	0.224763	0.256847	0.244777	0.215634	0.260747	0.18794	0.166394	0.222475	0.208118	0.259604	0.23573	0.186	2321.75	2023.75	2140.87	2220.93	1808.77	1666.44	2194.25	1476.67	1515.22	3289.89	1647.17	2321.75	1405.5	2167.56	2189.8
GO_SELENIUM_COMPOUND_METABOLIC_PROCESS	-0.0454267	-0.0665578	-0.160014	-0.130257	-0.143477	-0.16226	-0.153991	-0.164302	-0.129185	-0.280574	-0.213148	-0.0180686	-0.059412	-0.118824	-0.120815	521.134	639.742	133.434	389.183	210.529	351.376	469.984	585.627	16.3086	1129.74	641.225	648.638	369.909	269.092	182.36
GO_PLACENTA_DEVELOPMENT	0.0441586	0.0583307	0.0261965	0.0318516	0.0704359	0.0635236	0.0675903	0.0591844	0.0256313	0.0149623	0.028143	0.0290648	0.0448868	0.0245692	0.0487491	2785.81	2668.68	2827.32	2827.32	2702.78	2548.59	2888.1	2455.19	2429.98	2604.93	2518.94	3143.11	3000.78	3110.49	2646.44
GO_EMBRYONIC_PLACENTA_DEVELOPMENT	0.0358366	0.0448448	0.00720922	0.0185514	0.0662696	0.0460351	0.0558882	0.0479166	0.00367149	-0.00388772	0.0160413	0.0151719	0.0286207	0.0158585	0.0382597	2901.45	2871.05	3371.43	3034.88	2803.6	2596.03	3126.8	2859.19	2823.61	3195.74	3234.29	3387	3157.2	2988.18	2819.91
GO_MATERNAL_PLACENTA_DEVELOPMENT	0.116105	0.14765	0.116956	0.109362	0.141703	0.162461	0.151982	0.148565	0.132806	0.10723	0.10518	0.10004	0.142801	0.122795	0.141471	3018.57	2296.55	2404.78	2739.84	2693.88	2925.17	2910.34	2493.73	2941.48	1945.17	2978.54	3187.59	2848.07	2913.31	2733.91
GO_TISSUE_HOMEOSTASIS	0.0412654	0.0482579	0.0479128	0.0485563	0.0606964	0.0690844	0.0646837	0.0618577	0.0237576	0.0462372	0.0390405	0.0606639	0.0505562	0.0357951	0.0333718	3910.36	3477.44	3361.8	3811.76	3579	3636.82	3726.52	3598.27	3801.39	3653.87	3768.77	3844.38	3501.9	3551.57	3780.63
GO_RETINA_HOMEOSTASIS	0.0404076	0.0416077	0.101385	0.0780919	0.0508134	0.0658681	0.0861469	0.0755363	0.0223702	0.12884	0.0756951	0.131727	0.0686178	0.0470507	0.0122643	4091.98	3248.38	2443.32	2601.96	3088.26	3409.98	4212.07	3501.9	3559.72	2809.53	3165.35	3209.83	3306.2	2578.24	3791.01
GO_CELL_KILLING	0.116819	0.107086	0.109715	0.0931156	0.116269	0.11534	0.0992623	0.0963154	0.106954	0.0929945	0.101957	0.129362	0.111029	0.111086	0.126298	3445.56	3796.94	3550.83	3885.89	3965.95	3547.86	3952.61	4123.11	3559.72	3836.97	3703.53	3493.01	3493.01	3500.42	3310.65
GO_LEUKOCYTE_MEDIATED_CYTOTOXICITY	0.107091	0.101755	0.116176	0.101261	0.12238	0.10626	0.094816	0.101963	0.0926668	0.0950002	0.111035	0.118427	0.103534	0.109687	0.132421	3747.27	3894.79	3589.37	3581.22	3723.55	3742.82	3885.89	3988.19	3487.82	3321.02	3481.89	3720.58	3763.58	3492.26	3023.76
GO_REGULATION_OF_LEUKOCYTE_MEDIATED_CYTOTOXICITY	0.110442	0.0966602	0.117688	0.0979316	0.12929	0.10147	0.105783	0.110426	0.0880361	0.102756	0.118748	0.113576	0.102456	0.107312	0.142277	3627.92	3940.75	3610.13	3263.2	3567.14	3914.06	3466.32	3877	3494.49	3295.82	3364.02	3493.01	3687.23	3501.9	2797.67
GO_NEGATIVE_REGULATION_OF_LEUKOCYTE_MEDIATED_CYTOTOXICITY	0.237588	0.223932	0.217672	0.227005	0.254323	0.239468	0.237861	0.251869	0.21703	0.218149	0.229124	0.236128	0.242007	0.225841	0.243206	1347.68	1097.12	1381.78	1312.1	1059.32	1365.47	1321	1266.14	1051.9	1802.84	1482.6	1344.72	1011.13	1157.91	1358.06
GO_T_CELL_MEDIATED_CYTOTOXICITY	0.135487	0.13549	0.125165	0.126697	0.176676	0.162239	0.148805	0.173005	0.145183	0.140605	0.156958	0.129182	0.152147	0.13866	0.163785	3604.2	2981.51	3067.5	3845.86	2865.87	2751.71	2925.17	2811.01	3028.95	2871.8	3257.27	4032.67	3270.62	2756.15	3364.02
GO_REGULATION_OF_T_CELL_MEDIATED_CYTOTOXICITY	0.131635	0.124693	0.109191	0.111316	0.179005	0.145407	0.151638	0.172668	0.12234	0.128208	0.148225	0.118779	0.138437	0.130505	0.158473	3750.24	3517.47	3707.98	3883.67	2763.57	3407.01	2990.4	2817.68	3421.1	3053.41	3480.4	4324.74	3422.58	3576.77	3378.85
GO_NEGATIVE_REGULATION_OF_T_CELL_MEDIATED_CYTOTOXICITY	0.129281	0.119125	0.115594	0.120803	0.142164	0.147854	0.152465	0.152275	0.0858879	0.120993	0.121533	0.14482	0.12807	0.11253	0.114777	2695.37	644.931	1485.57	2223.9	1147.53	896.973	686.444	1232.04	1534.49	1756.88	1564.14	2452.22	879.182	515.945	1233.52
GO_POSITIVE_REGULATION_OF_T_CELL_MEDIATED_CYTOTOXICITY	0.192003	0.199342	0.168943	0.162578	0.251358	0.207997	0.202157	0.234253	0.193373	0.185216	0.212617	0.171382	0.211343	0.208849	0.238069	2904.41	2176.46	2544.14	2696.85	2429.98	2169.04	2346.96	1564.14	2180.9	2904.41	2501.15	2738.36	1982.24	2170.53	2364.75
GO_REGULATION_OF_RECEPTOR_RECYCLING	0.168227	0.156232	0.146924	0.136272	0.132235	0.135995	0.118269	0.107676	0.139426	0.114757	0.108618	0.171431	0.156181	0.153516	0.139842	2127.53	2515.97	2592.33	2372.9	3125.32	3235.03	3807.32	3519.69	2720.57	2233.54	2364.75	2122.34	2590.84	1933.31	2332.87
GO_POSITIVE_REGULATION_OF_RECEPTOR_RECYCLING	0.166551	0.161024	0.157417	0.137883	0.179189	0.166009	0.151349	0.174387	0.125981	0.107264	0.095045	0.161841	0.1684	0.144289	0.150981	2048.21	2413.67	2351.4	2531.54	2078.61	2934.81	2570.83	2341.03	3320.28	2911.83	2957.79	2679.06	2374.38	2217.23	2396.62
GO_B_1_B_CELL_DIFFERENTIATION	0.276689	0.262158	0.22976	0.270972	0.260354	0.258788	0.243951	0.25382	0.24892	0.227616	0.232721	0.257019	0.265322	0.269883	0.260048	1375.85	1325.44	401.785	736.852	2103.81	1473.7	1853.25	2191.28	1549.32	2873.28	2192.77	799.121	1300.24	1863.63	1988.17
GO_ENDOTHELIAL_CELL_PROLIFERATION	0.110396	0.109951	0.0980204	0.0952963	0.106995	0.103889	0.101792	0.0923769	0.074906	0.0831738	0.0743773	0.105287	0.105044	0.0942199	0.104176	2478.91	2607.89	2727.98	2991.15	2795.44	2334.35	2686.47	3147.56	2616.05	2899.22	3180.18	2711.68	2439.62	2665.71	2473.72
GO_NEGATIVE_REGULATION_OF_ENDOTHELIAL_CELL_PROLIFERATION	0.0653496	0.0555996	0.039588	0.0303299	0.0334607	0.0321573	0.00652985	-0.00284962	-0.00463862	0.00686209	-0.0110535	0.0780643	0.0788246	0.0563535	0.0279979	3317.32	3997.09	3801.39	3919.99	3936.3	2888.1	4225.41	4781.39	3524.14	3792.49	4226.15	2964.46	4059.36	3460.39	3854.76
GO_POSITIVE_REGULATION_OF_ENDOTHELIAL_CELL_PROLIFERATION	0.0785702	0.0805646	0.0638963	0.0702547	0.0858624	0.0825087	0.0858079	0.075079	0.0450548	0.0503244	0.0521441	0.0698924	0.0657205	0.0564448	0.0838266	3157.94	3506.35	3111.98	3310.65	3025.99	2868.83	3214.28	3424.81	2956.3	3494.49	3568.62	2988.92	3023.02	2762.08	2550.07
GO_POSTSYNAPTIC_MEMBRANE_ORGANIZATION	-0.0370131	-0.0508523	-0.0387255	-0.0439711	-0.0396583	-0.0437411	-0.04438	-0.0419521	-0.0863256	-0.0490506	-0.053817	-0.0390258	-0.059267	-0.0481688	-0.0413451	3085.29	3441.86	3134.22	2803.6	3918.51	3301.01	4035.64	3246.15	4798.43	3841.42	3703.53	2646.44	3330.66	3738.38	3897.01
GO_VASCULATURE_DEVELOPMENT	0.0927011	0.0912774	0.07941	0.0810079	0.116297	0.105262	0.103337	0.107889	0.0614603	0.0653866	0.0667262	0.0881904	0.0935852	0.0767832	0.0799039	3490.78	3299.53	3632.37	3586.41	3109.75	3119.39	3219.47	3242.45	3426.29	3584.19	3508.57	3585.67	3425.55	3570.84	3488.56
GO_LYMPH_VESSEL_DEVELOPMENT	-0.0301492	-0.000286065	-0.0953923	-0.00464855	0.0225072	-0.0296894	-0.0368819	-0.0412444	-0.11037	-0.0333163	-0.0705864	-0.0549142	-0.0277278	-0.0564365	-0.0705558	3739.12	4430.01	3528.59	4399.62	4516.74	4551.58	5215.79	4113.47	5466.35	5118.68	5057.89	3174.99	3329.92	4647.21	3133.48
GO_LYMPHANGIOGENESIS	-0.184628	-0.176868	-0.24247	-0.192337	-0.108127	-0.200939	-0.253829	-0.221437	-0.340361	-0.263631	-0.310292	-0.193664	-0.160889	-0.217582	-0.207117	1555.99	521.134	1558.21	1400.32	1546.35	1461.84	894.008	1518.92	0	931.073	263.903	1584.16	134.175	1438.12	1762.07
GO_REGULATION_OF_CELL_MATRIX_ADHESION	0.098067	0.0940644	0.0726537	0.0766504	0.122125	0.109156	0.107626	0.116796	0.0523692	0.0598964	0.0573982	0.098438	0.0958415	0.0588149	0.0793497	3113.46	2854.01	3375.88	3312.13	2974.1	3255.79	2966.68	2696.85	3501.9	3487.08	3522.66	3049.71	3058.6	3857.73	3479.66
GO_NEGATIVE_REGULATION_OF_CELL_MATRIX_ADHESION	0.0788343	0.085239	0.0425428	0.0549862	0.111057	0.0985705	0.0821605	0.107203	0.0168917	0.0400025	0.0153148	0.063716	0.0893671	0.0430757	0.0563694	2051.92	2341.03	2154.22	3092.7	2084.54	3447.05	2360.3	2219.45	2923.69	2140.87	1632.34	3082.33	2530.8	3369.95	2223.9
GO_POSITIVE_REGULATION_OF_CELL_MATRIX_ADHESION	0.118068	0.113286	0.0943665	0.0960287	0.143596	0.136815	0.133956	0.138276	0.091876	0.0796901	0.0862835	0.116207	0.117214	0.0784112	0.100632	2742.81	2653.85	3114.94	3073.43	2575.28	2603.45	2701.3	2397.36	2856.97	3500.42	2977.06	2926.65	2689.44	3623.47	2985.96
GO_BLOOD_VESSEL_MATURATION	-0.0584397	-0.00495252	-0.052415	-0.0300112	-0.0146533	-0.0096906	-0.0465128	-0.0344225	-0.0815991	-0.0785153	-0.0602165	-0.0582559	-0.0459614	-0.0589707	-0.0166343	3801.39	4827.35	4225.41	4160.18	2299.51	2720.57	3229.1	2622.72	6216.54	4695.39	4493.76	3061.57	4349.95	5155	4195.76
GO_POSITIVE_REGULATION_OF_NEUROTRANSMITTER_SECRETION	0.0822257	0.0592162	0.0269562	0.0483753	0.0610546	0.096758	0.0751784	0.0803143	0.0876826	0.085742	0.0841662	0.0589536	0.0509725	-0.00104323	0.0440127	2882.17	2862.9	1946.65	4865.89	2726.5	3030.43	3752.46	3469.28	2627.17	2127.53	1833.98	1842.87	2597.52	2413.67	3491.52
GO_SYNAPTIC_TRANSMISSION_DOPAMINERGIC	0.0957254	0.0810604	0.0515715	0.018178	0.0476555	0.0954643	0.0743522	0.0757369	0.118393	0.0454989	0.0615033	0.125157	0.0914235	0.0556918	0.0517531	3131.25	1377.34	1596.76	1986.68	1731.68	1869.56	2514.49	2478.91	2026.71	1749.47	1636.79	2867.35	1706.47	1986.68	1412.92
GO_STARTLE_RESPONSE	0.0961809	0.064444	0.0676299	0.0633207	0.0641376	0.116542	0.106004	0.0930767	0.0506382	0.120647	0.125774	0.100265	0.0577045	0.0228633	0.0534361	673.1	317.276	128.986	223.873	1043.75	959.242	1322.48	1917	498.154	2323.23	1927.38	861.391	324.689	762.056	600.453
GO_SUCKLING_BEHAVIOR	0.0146709	-0.01203	-0.0530152	0.010104	-0.0580343	-0.0642062	-0.0558166	-0.0706553	-0.093942	-0.160111	-0.161103	0.0504618	-0.0204926	0.000838963	-0.108985	2385.5	1509.29	1206.84	1138.64	2606.41	2573.79	2791.74	2542.66	1189.05	1060.06	658.274	2885.14	1513.73	1073.4	1151.98
GO_BLOOD_VESSEL_REMODELING	0.101053	0.0972002	0.0711	0.0888941	0.116196	0.08922	0.0922869	0.102701	0.0591328	0.0386552	0.0485011	0.0867793	0.109397	0.0797191	0.101123	3279.51	3208.35	3280.25	3642.01	3731.7	3568.62	3576.03	3606.42	3729.48	3750.98	3957.8	3822.88	3361.8	3536.74	3326.21
GO_RESPONSE_TO_AMPHETAMINE	-0.116348	-0.137514	-0.150264	-0.149876	-0.139115	-0.144158	-0.144213	-0.158442	-0.180732	-0.109574	-0.132151	-0.134345	-0.139415	-0.139102	-0.133882	2569.35	2993.37	2179.42	2870.31	2235.76	3061.57	1955.55	2115.67	3915.55	3263.2	2686.47	3405.53	3307.68	3349.19	2183.87
GO_NERVOUS_SYSTEM_PROCESS_INVOLVED_IN_REGULATION_OF_SYSTEMIC_ARTERIAL_BLOOD_PRESSURE	0.398479	0.408942	0.407615	0.405012	0.406952	0.404655	0.409963	0.403889	0.417773	0.404042	0.416394	0.394549	0.396795	0.403277	0.418283	1295.79	1148.27	1140.86	1143.08	1097.12	1077.11	1106.76	1104.54	1002.24	792.45	863.615	1327.67	1361.77	1294.31	972.586
GO_RENAL_SYSTEM_PROCESS_INVOLVED_IN_REGULATION_OF_BLOOD_VOLUME	-0.102175	-0.0635553	-0.0708912	-0.00891885	-0.0741081	-0.0569853	-0.0311138	-0.0746528	-0.22709	-0.0541258	-0.0299224	-0.085546	-0.041139	-0.0441347	-0.0815291	1136.41	1535.23	2553.78	1928.12	1604.17	1518.92	1227.59	1307.65	0	2804.34	2225.38	3081.58	2623.46	1234.26	1843.61
GO_REGULATION_OF_SYSTEMIC_ARTERIAL_BLOOD_PRESSURE_BY_HORMONE	-0.0424527	0.00903078	-0.0359698	-0.0547906	-0.00329255	0.00894317	-0.0080014	0.0214636	-0.083219	-0.0674206	-0.0645515	-0.0457014	-0.0151632	-0.0238582	-0.00996525	1765.78	2816.94	4353.65	4385.53	4223.93	3896.27	3401.83	4152.02	5449.3	3877.74	4837.72	4060.84	5299.55	3897.76	4516
GO_REGULATION_OF_SYSTEMIC_ARTERIAL_BLOOD_PRESSURE_BY_CIRCULATORY_RENIN_ANGIOTENSIN	-0.0937053	-0.0213483	-0.107354	-0.117084	-0.074668	-0.00776302	-0.0974974	-0.0721144	-0.2018	-0.167773	-0.151021	-0.0811287	-0.0796348	-0.0833631	-0.0959653	1600.47	2005.96	4278.78	3605.68	3558.24	2981.51	1584.16	2037.09	0	2340.28	2593.07	3122.36	3058.6	2632.36	4217.26
GO_REGULATION_OF_SYSTEMIC_ARTERIAL_BLOOD_PRESSURE_BY_VASOPRESSIN	-0.314331	-0.37588	-0.345871	-0.428345	-0.293917	-0.205828	-0.187047	-0.236654	-0.0201592	-0.0828315	-0.204093	-0.291263	-0.5	-0.394151	-0.329438	0	0	0	0	0	0	0	0	0	0	0	0	0	0	0
GO_REGULATION_OF_SYSTEMIC_ARTERIAL_BLOOD_PRESSURE_BY_NOREPINEPHRINE_EPINEPHRINE	0.255658	0.242692	0.278356	0.276383	0.217713	0.259843	0.215739	0.17514	0.194606	0.235443	0.202705	0.312081	0.250349	0.269576	0.214106	14.826	730.922	874.734	185.325	895.49	532.253	1018.55	1783.57	352.859	708.683	910.316	843.599	62.2692	1451.47	1163.84
GO_RENIN_SECRETION_INTO_BLOOD_STREAM	-0.334473	-0.184667	-0.180686	-0.237291	-0.30538	-0.241323	-0.282054	-0.272356	-0.500051	-0.375868	-0.321509	-0.271437	-0.266231	-0.241935	-0.209677	298.003	532.995	1563.4	604.901	873.251	9.6369	48.1845	25.9455	0	740.559	145.295	260.196	1573.78	344.704	34.8411
GO_REGULATION_OF_ANGIOTENSIN_LEVELS_IN_BLOOD	-0.0133783	0.0331223	-0.0828568	-0.0769506	0.00229779	0.0701253	-0.0359137	-0.00531046	-0.10226	-0.0983115	-0.0941074	-0.0176334	-0.0173781	-0.03045	-0.0580065	4539.72	4544.17	5197.25	5192.81	4398.13	2780.62	4402.58	4533.79	5090.51	3607.17	5048.99	3627.18	5103.85	4389.24	5681.32
GO_MORPHOGENESIS_OF_AN_EPITHELIUM	0.0577661	0.0559443	0.0510558	0.0623248	0.0787427	0.0712928	0.0736718	0.0787663	0.0392163	0.0525782	0.0555299	0.0443424	0.0595639	0.0497556	0.0585301	3725.03	3639.04	3594.56	3697.6	3687.97	3634.59	3477.44	3487.82	3533.04	3474.47	3573.81	3646.45	3764.32	3826.59	3676.85
GO_MORPHOGENESIS_OF_AN_EPITHELIAL_SHEET	0.0531497	0.0396183	0.0446583	0.0620176	0.0692638	0.0681673	0.0671336	0.0699079	0.0178795	0.0397603	0.0393673	0.0479478	0.0482616	0.024376	0.0537078	5006.74	4822.9	5003.77	4652.4	4738.39	4765.08	4736.91	4940.02	4455.21	5002.29	4722.08	4344.02	5002.29	4776.94	4427.04
GO_REGULATION_OF_BLOOD_VOLUME_BY_RENIN_ANGIOTENSIN	0.497346	0.497448	0.49704	0.498265	0.49653	0.495815	0.496427	0.496325	0.497142	0.498571	0.497959	0.496121	0.497142	0.497959	0.497856	0	0	0	0	0	0	0	0	0	0	0	0	0	0	0
GO_RESPONSE_TO_DIETARY_EXCESS	0.112219	0.121246	0.151009	0.119931	0.110432	0.0994254	0.118539	0.10752	0.0685266	0.134844	0.106359	0.118833	0.112104	0.111759	0.104801	3519.69	2919.24	2674.61	2840.66	2386.24	3367.73	2348.44	2684.25	2707.23	1470	2020.04	3650.16	3106.79	3770.99	3028.95
GO_REDUCTION_OF_FOOD_INTAKE_IN_RESPONSE_TO_DIETARY_EXCESS	-0.338624	-0.424263	-0.439982	-0.413749	-0.5	-0.5	-0.5	-0.5	-0.5	-0.5	-0.5	-0.295141	-0.391089	-0.362305	-0.424875	0	0	0	0	0	0	0	0	0	0	0	0	0	0	0
GO_DIET_INDUCED_THERMOGENESIS	0.150015	0.180956	0.223782	0.176728	0.179383	0.156918	0.186817	0.17197	0.121832	0.210936	0.185081	0.164781	0.162555	0.15508	0.166782	1949.62	1601.21	1718.33	1473.7	1627.89	2856.97	1617.52	1948.14	2406.26	997.79	1331.37	2044.51	1887.35	1550.8	2349.92
GO_REGULATION_OF_THE_FORCE_OF_HEART_CONTRACTION	0.124363	0.121084	0.101354	0.0816621	0.152833	0.119988	0.148021	0.138221	0.137478	0.0756337	0.0944342	0.118093	0.131794	0.107169	0.119189	3103.08	3119.39	2594.55	1995.58	1902.18	2416.64	2268.38	2557.49	3607.17	1549.32	2343.99	3795.46	2828.8	2625.68	2510.04
GO_REGULATION_OF_HEART_RATE	0.117022	0.100566	0.085216	0.0975314	0.101814	0.066493	0.0984367	0.0944693	0.0909781	0.0710035	0.0586763	0.116125	0.115837	0.112193	0.0920645	3359.57	2980.03	3553.05	2861.42	2827.32	3023.02	2871.05	2464.82	3206.12	3280.25	3209.09	3126.8	3047.48	2707.23	3041.55
GO_REGULATION_OF_SODIUM_ION_TRANSPORT	0.086489	0.0857122	0.0855414	0.0723611	0.0942288	0.0873256	0.0652359	0.0829321	0.0549239	0.0424406	0.0424748	0.0815378	0.0811537	0.0826903	0.0761484	2845.85	2997.82	2688.7	2793.22	2799.89	3232.07	3579.74	3166.83	3341.78	2841.4	3295.82	3155.71	2819.91	2697.59	2864.38
GO_G_PROTEIN_COUPLED_RECEPTOR_INTERNALIZATION	0.265268	0.238103	0.221984	0.224656	0.264638	0.256689	0.273165	0.246783	0.23526	0.22069	0.246817	0.277744	0.261455	0.235515	0.244043	740.559	1145.31	1811.74	1931.09	909.575	1412.18	642.707	1265.4	421.058	1572.3	1071.92	588.592	888.077	1054.13	808.017
GO_REGULATION_OF_L_GLUTAMATE_IMPORT_ACROSS_PLASMA_MEMBRANE	0.126917	0.132656	0.14491	0.132779	0.119361	0.107924	0.12608	0.107413	0.0762279	0.0573777	0.0500255	0.156387	0.126141	0.108741	0.0896048	3276.55	3372.91	2738.36	2834.73	3700.57	3997.09	4161.66	4333.64	4303.99	4212.07	4366.26	2578.24	3491.52	3067.5	3971.89
GO_SPROUTING_ANGIOGENESIS	0.0864615	0.0753998	0.0587953	0.0647978	0.0986736	0.0734463	0.0882236	0.0993958	0.0545411	0.0573983	0.0520746	0.0643203	0.0762344	0.0568241	0.0628956	3714.65	3398.86	3586.41	3375.14	3070.46	2899.22	3085.29	2971.87	3386.26	3642.75	3638.3	3997.83	3579	3714.65	3511.54
GO_CELL_MIGRATION_INVOLVED_IN_SPROUTING_ANGIOGENESIS	0.0487185	0.0421967	0.0300387	0.0264689	0.0434168	-0.00223165	0.0421455	0.0504424	0.00642731	0.00101546	-0.00883214	0.0152398	0.0465892	0.0253235	0.00805677	4272.11	5056.41	4809.55	4847.36	4203.17	5266.2	4541.2	4372.19	4666.48	5549.37	5700.6	4702.07	4619.04	5105.33	5354.41
GO_BLOOD_VESSEL_ENDOTHELIAL_CELL_PROLIFERATION_INVOLVED_IN_SPROUTING_ANGIOGENESIS	0.0174285	0.0574438	-0.0230592	0.0177988	-0.00743105	-0.0122574	-0.00736721	0.00155771	-0.0523621	-0.0419688	-0.0512385	0.00736721	0.0233018	-0.00400919	-0.00238764	3009.68	3471.51	3570.1	3587.89	4647.95	4822.16	4723.56	4932.61	4473.75	5137.21	5233.58	2630.87	3693.16	3114.94	4106.06
GO_POSITIVE_REGULATION_OF_NEUROBLAST_PROLIFERATION	0.109931	0.0919391	0.0714548	0.0819064	0.107254	0.0595014	0.0937066	0.103974	0.0595219	0.0538517	0.0708214	0.134277	0.0986003	0.0629342	0.074387	3507.09	4263.96	4385.53	4515.26	4061.58	4095.68	4191.31	4077.15	3988.19	4838.47	4599.77	3243.19	3886.64	4364.03	3953.35
GO_POSITIVE_REGULATION_OF_MESENCHYMAL_CELL_PROLIFERATION	-0.102847	-0.112232	-0.145991	-0.120863	-0.0667007	-0.0734551	-0.0514939	-0.082712	-0.17486	-0.12855	-0.14082	-0.0771067	-0.115054	-0.134908	-0.101992	3801.39	3561.95	3412.95	3201.67	2139.39	3780.63	2958.53	3771.73	2258	2242.43	1998.54	3906.65	3181.66	3328.44	3726.52
GO_CHONDROCYTE_DIFFERENTIATION	0.0479658	0.0575938	0.0407051	0.0697556	0.0758147	0.0758506	0.0798934	0.0724303	0.00740418	0.0290787	0.0223816	0.0499436	0.0471177	0.0385171	0.0519881	3547.12	3413.69	3429.25	3556.02	3238.74	3522.66	3178.69	3375.88	3688.71	3708.72	4210.58	3031.18	3303.97	3797.68	3407.01
GO_CHONDROCYTE_DEVELOPMENT	-0.0430973	0.0203863	-0.00395974	0.0404745	0.0162051	0.016963	0.0356973	0.0224726	-0.0231112	-0.0303069	-0.0407129	-0.0439403	0.013429	0.0184107	0.00351693	4405.55	3149.78	4138.68	2780.62	4018.59	3563.43	3120.87	4071.96	3565.65	3677.59	3710.95	5187.62	3602.72	3629.4	4294.35
GO_EPITHELIAL_CELL_DEVELOPMENT	0.0370416	0.0275803	0.0195955	0.0222043	0.0488172	0.0452474	0.0453941	0.0442473	-0.0145963	0.00387327	0.0029122	0.0257877	0.0338621	0.0100518	0.0252995	3658.32	3667.95	3528.59	3659.8	3569.36	3678.33	3739.86	3410.72	3908.87	3555.27	3946.68	3640.52	3718.36	3660.54	3604.94
GO_COLUMNAR_CUBOIDAL_EPITHELIAL_CELL_DIFFERENTIATION	0.0405585	0.0343359	0.0326612	0.0206466	0.0428096	0.0407293	0.0387607	0.0433679	-0.00361256	0.0120362	0.00111988	0.0253244	0.0362407	0.0186142	0.0324584	3662.02	3755.43	3319.54	3690.19	3604.2	3871.07	3899.24	3389.22	3780.63	3635.34	3635.34	3939.27	3638.3	4243.2	3183.14
GO_COLUMNAR_CUBOIDAL_EPITHELIAL_CELL_DEVELOPMENT	0.0175969	0.00554392	0.00375025	-0.0117566	0.0119614	0.0138109	0.0105929	0.00977983	-0.0389936	-0.0209608	-0.037771	0.0101181	0.0128737	-0.0114773	0.00674797	3777.66	3682.78	3162.39	3979.3	3602.72	3783.6	3841.42	3762.84	4216.51	3604.2	4148.31	3826.59	3378.85	4225.41	3273.58
GO_GLANDULAR_EPITHELIAL_CELL_DIFFERENTIATION	0.0258521	0.0289196	0.0162861	0.0197966	0.0391559	0.0570552	0.0374404	0.0434219	-0.0223529	0.0132868	0.0052204	0.0102761	0.028681	0.0207737	0.0334697	4004.5	4269.89	4481.9	4157.21	4481.9	4231.34	4925.94	4518.22	6236.56	4015.62	4494.5	4000.8	3937.79	4905.92	3832.52
GO_GLANDULAR_EPITHELIAL_CELL_DEVELOPMENT	-0.0139367	-0.0180835	-0.0323122	-0.0285451	-0.017441	0.00735165	-0.0140609	-0.00999445	-0.0831314	-0.0461906	-0.0538635	-0.022858	-0.00584044	-0.0188281	-0.0113451	4004.5	4269.89	4277.3	3972.63	4605.7	3903.69	4586.42	4687.98	6142.41	3319.54	3562.69	4000.8	3937.79	4905.92	3832.52
GO_COLUMNAR_CUBOIDAL_EPITHELIAL_CELL_MATURATION	0.186313	0.154712	0.138758	0.141617	0.184603	0.183556	0.146825	0.155146	0.0492904	0.0704513	0.0567695	0.195145	0.192822	0.136461	0.125766	2183.87	2638.29	2250.59	2811.01	1805.81	1853.99	2440.36	2364.75	2251.33	1659.03	2817.68	2103.07	2277.27	2412.19	2476.68
GO_EPITHELIAL_CELL_MATURATION	0.0980592	0.0860572	0.0924285	0.0838483	0.0996553	0.0964632	0.0698034	0.0692288	0.00573289	0.044382	0.030784	0.105401	0.0926839	0.0836696	0.0647983	2475.94	2638.29	2250.59	2600.48	3564.17	1960	2588.62	2928.14	3925.92	2092.69	2817.68	2804.34	2857.71	2342.51	2476.68
GO_OPTIC_CUP_MORPHOGENESIS_INVOLVED_IN_CAMERA_TYPE_EYE_DEVELOPMENT	-0.167262	-0.168793	-0.168487	-0.185841	-0.0911597	-0.0752348	-0.0872295	-0.0504287	-0.23086	-0.152103	-0.145059	-0.167773	-0.15884	-0.22744	-0.122397	3034.88	3495.97	3295.82	3212.79	3474.47	3444.82	3636.82	3231.33	3909.62	3237.26	2782.1	2851.04	3301.01	2995.59	3413.69
GO_OSTEOBLAST_DEVELOPMENT	-0.0231627	0.00261902	-0.0121613	0.00137882	0.0640895	0.0586034	0.0609233	0.0496155	-0.0230168	0.0317858	0.0309395	-0.0182456	-0.00416563	-0.00273575	0.00701081	3028.95	3506.35	4215.03	3174.25	3909.62	2532.28	3604.2	3896.27	3509.31	5238.03	4145.35	3218.72	4124.59	4077.15	3651.64
GO_REGULATION_OF_OXIDATIVE_PHOSPHORYLATION	0.0367517	0.0591089	0.0405299	0.0440767	0.0443512	0.0520153	0.0366817	0.0354169	0.0787213	0.0496364	0.0507452	0.0365956	0.0594857	0.0751207	0.0627149	3487.08	3414.43	3371.43	2582.69	2533.76	2435.91	3175.73	2370.68	3180.18	3110.49	2551.55	3455.94	3681.3	3685.74	2252.07
GO_PROTEIN_DEPALMITOYLATION	0.211543	0.190941	0.224893	0.209602	0.138662	0.115376	0.154931	0.13395	0.139859	0.177634	0.172586	0.211295	0.185163	0.235442	0.186914	2140.87	2370.68	1132.71	1844.35	2059.33	2229.83	1452.95	1804.32	1799.88	1387.71	1174.22	2215	2121.6	1826.56	1476.67
GO_INHIBITION_OF_NEUROEPITHELIAL_CELL_DIFFERENTIATION	0.484485	0.490609	0.49163	0.485302	0.49112	0.49163	0.494182	0.493978	0.487751	0.489997	0.491528	0.48081	0.489895	0.482546	0.491222	0	0	0	0	0	0	0	0	0	0	0	0	0	0	0
GO_REGULATION_OF_RESPIRATORY_GASEOUS_EXCHANGE_BY_NERVOUS_SYSTEM_PROCESS	0.00130182	-0.0177149	-0.0228456	-0.0363488	-0.00819379	-0.0263937	-0.00990402	0.013299	-0.104554	-0.0366806	-0.0324433	0.0268276	-0.0157239	-0.0231264	-5.10517e-05	3510.8	4019.33	3655.35	3755.43	4216.51	4371.45	4567.15	4354.4	5324.76	4633.12	4744.32	2707.97	4150.54	3685.74	4802.88
GO_LENS_DEVELOPMENT_IN_CAMERA_TYPE_EYE	-0.0131009	-0.0091334	-6.17718e-05	-0.0130233	-0.000150017	0.00653898	0.00249734	-0.00321743	-0.0512123	-0.0360235	-0.0434997	-0.00676489	-0.0161083	-0.021216	-0.0106618	4653.88	4043.05	3129.77	3762.84	4090.49	4077.15	4452.25	4397.39	3974.85	4099.39	3632.37	4151.28	3882.93	3667.95	3756.91
GO_LENS_MORPHOGENESIS_IN_CAMERA_TYPE_EYE	0.0621049	0.0362028	0.0530017	0.03307	0.0659868	0.0647382	0.0633875	0.0578597	0.0387567	0.0297329	0.0185526	0.04887	0.0266002	0.0169408	0.0625021	3672.4	4228.38	3841.42	4083.08	3690.19	3157.94	4126.08	3014.13	3627.92	3992.64	4043.05	3205.38	3009.68	3786.56	2902.93
GO_REGULATION_OF_RECEPTOR_INTERNALIZATION	0.13079	0.120032	0.108294	0.11418	0.127164	0.124729	0.126784	0.125271	0.067795	0.0785203	0.0895964	0.132673	0.120361	0.115503	0.113781	3362.54	2819.91	3250.6	3189.07	2882.92	2880.69	2742.81	2630.13	3163.87	3439.63	3715.4	2960.01	2868.09	2928.14	2726.5
GO_NEGATIVE_REGULATION_OF_RECEPTOR_INTERNALIZATION	0.298867	0.288947	0.299889	0.291433	0.289162	0.304259	0.292363	0.293317	0.278924	0.270718	0.27687	0.290797	0.284452	0.28721	0.293805	1774.67	1771.71	1841.39	2185.35	1528.56	1481.12	1393.64	1457.4	1688.68	1451.47	1498.91	2017.82	1948.14	1887.35	1839.91
GO_POSITIVE_REGULATION_OF_RECEPTOR_INTERNALIZATION	0.0174089	0.00306985	-0.0288864	-0.0140836	0.0186824	-0.00556189	0.00479934	0.00469714	-0.0767541	-0.0574938	-0.0493652	0.0225581	0.000680005	-0.00219724	-0.0209308	5054.18	4756.18	5552.34	5067.53	4897.03	4816.97	5120.9	5466.35	5808.83	5091.25	5724.32	4268.41	4969.68	5181.69	5884.44
GO_AUDITORY_RECEPTOR_CELL_MORPHOGENESIS	0.0499597	0.0511856	0.0551242	0.017951	0.041583	0.0425364	0.0683363	0.051878	0.0697665	0.035919	0.0315263	0.0224912	0.0385296	-0.0059988	0.0839321	2769.5	2782.84	2292.1	2169.04	2330.65	2174.97	2203.14	2053.4	2444.81	1584.9	2410.71	2848.07	2974.1	2739.84	1930.35
GO_TRNA_WOBBLE_BASE_MODIFICATION	-0.227107	-0.203743	-0.189411	-0.185668	-0.204096	-0.213963	-0.20359	-0.199869	-0.220859	-0.164224	-0.17588	-0.223557	-0.219126	-0.208879	-0.204073	1099.35	1472.96	1316.55	1545.61	3014.87	2036.35	1934.79	2048.21	3280.99	2077.86	2112.7	1730.19	1295.05	1043.75	1544.87
GO_TRNA_WOBBLE_URIDINE_MODIFICATION	-0.236611	-0.205039	-0.196385	-0.185516	-0.215295	-0.225933	-0.207063	-0.205176	-0.240182	-0.164977	-0.176486	-0.237102	-0.220052	-0.219016	-0.210443	839.152	1678.3	1365.47	1435.16	2956.3	2231.31	1810.25	2228.35	4394.43	2019.3	1790.98	939.968	1051.16	1058.58	1922.93
GO_STORE_OPERATED_CALCIUM_ENTRY	0.120911	0.098412	0.0747416	0.0856059	0.122075	0.099717	0.110471	0.12246	0.116218	0.0989466	0.0964231	0.0940726	0.12029	0.112578	0.110558	3092.7	2791.74	2846.59	2566.38	2145.32	3242.45	3037.85	2834.73	2714.64	2533.76	3040.81	2980.03	3074.91	2937.03	2968.17
GO_AGGRESSIVE_BEHAVIOR
GO_THYROID_HORMONE_MEDIATED_SIGNALING_PATHWAY	0.252323	0.285175	0.261436	0.267281	0.28372	0.27402	0.268787	0.282188	0.238539	0.226771	0.244282	0.235144	0.252706	0.242113	0.267689	802.087	639.001	742.783	576.731	679.031	569.318	571.542	694.598	520.393	683.479	484.81	511.497	707.942	899.938	754.643
GO_REGULATION_OF_THYROID_HORMONE_MEDIATED_SIGNALING_PATHWAY	0.252799	0.287885	0.25855	0.266684	0.283359	0.274851	0.270699	0.278424	0.252527	0.217237	0.245959	0.222954	0.245516	0.246265	0.276314	1433.67	935.521	1374.37	1061.54	1329.89	919.212	864.356	1389.2	1040.79	729.439	833.221	203.116	928.108	1021.51	1509.29
GO_OSTEOCLAST_PROLIFERATION	0.0736676	0.0569481	0.0571523	0.116296	0.156193	0.135772	0.186109	0.11821	0.14126	0.171329	0.153997	0.0650653	0.0601899	0.0515111	0.1141	2964.46	2472.24	3496.71	2439.62	2468.53	2355.11	2619.75	2004.48	1909.59	2017.82	2569.35	2982.99	2773.94	2988.92	2650.15
GO_PROTEIN_LOCALIZATION_TO_PARANODE_REGION_OF_AXON	0.0922069	0.0969712	0.0205377	0.0853327	0.125183	0.136447	0.150332	0.10422	0.074681	0.16146	0.125421	0.00801429	-0.00781011	-0.0370087	0.090063	932.555	300.968	1619	226.838	1933.31	41.5128	244.629	2142.36	845.082	23.7216	480.362	882.147	597.488	588.592	756.126
GO_CYTOPLASMIC_TRANSLATION	0.0918066	0.117787	0.107539	0.113107	0.0649835	0.0974563	0.0869572	0.057813	0.103575	0.139489	0.132421	0.0872305	0.106055	0.127047	0.10665	2907.38	2899.97	2872.54	2907.38	3361.8	3023.76	3169.06	3547.86	2511.52	2662.75	2761.34	2741.33	2790.25	2584.91	3025.25
GO_CYTOPLASMIC_TRANSLATIONAL_ELONGATION	-0.13341	-0.108927	-0.1015	-0.0927163	-0.17527	-0.183952	-0.159279	-0.204145	-0.209777	-0.0976626	-0.109642	-0.102156	-0.145651	-0.0896815	-0.149168	1596.76	800.604	1602.69	1957.03	3085.29	3404.05	3705.02	3746.53	3006.71	3577.51	2238.73	1857.7	1237.97	2170.53	1236.49
GO_CYTOPLASMIC_TRANSLATIONAL_INITIATION	0.0502168	0.0659479	0.0523702	0.0602935	0.0436774	0.0455533	0.0304432	0.0391988	0.00857892	0.0541009	0.0545269	0.0363849	0.0647754	0.06104	0.0461379	3924.44	3865.14	3484.11	3445.56	3777.66	3853.28	4102.35	3882.93	4189.83	3619.03	3796.94	3611.61	3743.57	4038.6	4151.28
GO_CAP_INDEPENDENT_TRANSLATIONAL_INITIATION	-0.0937309	-0.0725955	-0.0756841	-0.0718552	-0.0867623	-0.0902083	-0.0999592	-0.0758117	-0.11798	-0.0956453	-0.0709363	-0.110552	-0.0763478	-0.0846181	-0.087962	1806.55	1469.26	2608.63	2198.7	674.583	646.414	1699.8	711.648	245.37	1059.32	496.671	2524.13	1153.46	1439.6	791.708
GO_SOMATIC_DIVERSIFICATION_OF_IMMUNE_RECEPTORS	0.0413444	0.0535881	0.0466286	0.0604627	0.0503106	0.0400756	0.0480177	0.0306556	-0.00814733	0.0646182	0.0546082	0.0496397	0.0316224	0.0362397	0.0364035	4064.55	3883.67	4389.24	3984.49	4088.27	3819.18	4215.03	4275.82	4968.93	4190.57	3973.37	4036.38	4318.07	4461.14	4258.03
GO_ACTIVATION_OF_INNATE_IMMUNE_RESPONSE	0.132829	0.125114	0.120528	0.118213	0.131985	0.11264	0.106688	0.118204	0.103539	0.0933744	0.10761	0.122656	0.130567	0.132008	0.135419	3166.83	3169.8	3088.26	3235.03	2668.68	2846.59	3002.26	2929.62	2917.76	3049.71	2985.96	3519.69	3138.66	2908.86	2923.69
GO_PATTERN_RECOGNITION_RECEPTOR_SIGNALING_PATHWAY	0.101147	0.0890049	0.0811614	0.0754321	0.101649	0.0694046	0.0854619	0.0933479	0.0522847	0.0489161	0.06267	0.100719	0.103954	0.0836621	0.0873486	3337.33	3447.05	3276.55	3527.11	3755.43	3469.28	3386.26	3302.49	3704.28	3455.2	3496.71	3714.65	3321.77	3433.7	3497.45
GO_TOLL_LIKE_RECEPTOR_SIGNALING_PATHWAY	0.100193	0.090723	0.0832634	0.0772629	0.102409	0.0652323	0.0876139	0.0937288	0.0475603	0.0508897	0.0634541	0.10214	0.105197	0.0841413	0.0908671	3340.3	3558.24	3243.93	3633.85	3584.93	3377.36	3297.3	3238	3731.7	3338.82	3338.82	3669.43	3484.11	3493.01	3478.18
GO_INNATE_IMMUNE_RESPONSE_IN_MUCOSA	0.164168	0.165251	0.0375268	0.118442	0.082804	0.224007	0.104044	0.0213724	0.0559685	0.0687123	-0.0761666	0.266813	0.185204	0.119034	-0.0153273	1143.08	1836.94	3771.73	1316.55	2496.7	1737.61	289.107	3267.65	3552.31	2708.71	2816.94	1326.93	1368.44	753.161	2655.34
GO_NATURAL_KILLER_CELL_MEDIATED_IMMUNITY	0.14912	0.138987	0.173352	0.156623	0.159991	0.132539	0.130559	0.133309	0.134656	0.143686	0.152159	0.152278	0.136896	0.162574	0.181773	3058.6	3263.2	2773.94	3012.64	3650.16	3064.53	3175.73	3192.04	3386.26	3254.31	3417.39	3123.84	3331.4	2747.26	3011.16
GO_POSITIVE_REGULATION_OF_DEFENSE_RESPONSE_TO_VIRUS_BY_HOST	0.134685	0.110145	0.0967536	0.0881844	0.134997	0.0851389	0.0946055	0.117607	0.114371	0.118072	0.11239	0.125172	0.113632	0.104765	0.122048	3407.76	4048.98	3731.7	4020.07	3966.7	3909.62	4249.87	4155.73	3418.13	3348.45	3616.06	3326.21	4046.76	4143.87	4134.97
GO_LEUKOCYTE_CHEMOTAXIS_INVOLVED_IN_INFLAMMATORY_RESPONSE	0.397918	0.339169	0.322734	0.325592	0.391588	0.3554	0.399449	0.38873	0.389751	0.310586	0.358412	0.404298	0.375306	0.337076	0.37648	320.983	495.188	17.7912	296.52	143.071	210.529	3.7065	108.971	111.936	182.36	73.3887	394.372	139.364	60.0453	107.489
GO_RESPONSE_TO_MOLECULE_OF_BACTERIAL_ORIGIN	0.116843	0.113332	0.0963421	0.0913642	0.12042	0.113858	0.108725	0.106326	0.0791672	0.0700216	0.0836201	0.119339	0.120133	0.107737	0.101712	3149.78	3375.14	3285.44	3484.85	3132.73	3318.06	3302.49	3365.5	3286.18	3183.88	3391.45	3398.86	3255.05	3300.27	3321.77
GO_HEMATOPOIETIC_PROGENITOR_CELL_DIFFERENTIATION	0.116636	0.121437	0.112588	0.122921	0.116483	0.107029	0.10645	0.109769	0.0883918	0.0905756	0.0976905	0.114713	0.118638	0.12399	0.110207	3396.64	3051.19	3469.28	3033.4	2917.76	3166.83	3143.11	2977.06	3146.08	3331.4	3232.07	3427.77	3255.79	3236.52	3187.59
GO_WOUND_HEALING_INVOLVED_IN_INFLAMMATORY_RESPONSE	0.0405944	0.0680658	0.0755379	0.0651722	0.105018	0.0954691	0.0931202	0.123553	0.0464665	-0.00173611	0.0535812	0.0721507	0.0860566	0.0763889	0.0775803	3428.51	3746.53	2994.11	3512.28	3313.61	3426.29	3428.51	3064.53	2852.52	2610.12	3063.05	3846.61	3716.14	3457.42	3043.04
GO_LYMPHOCYTE_ANERGY	0.112009	0.153324	0.0835188	0.136087	0.161738	0.16715	0.212958	0.112519	0.10823	0.20581	0.16762	0.0340754	0.119606	0.140253	0.154141	1516.7	1328.41	1823.6	1049.68	3556.76	3418.88	2299.51	4637.57	2186.84	859.908	775.4	3854.76	2109.74	1116.4	1908.11
GO_ADAPTIVE_IMMUNE_RESPONSE	0.0404786	0.0268816	0.0422483	0.0593581	0.0743826	0.0595184	0.0801631	0.0751775	0.0473831	0.0821441	0.0767077	0.0536236	0.0434823	0.0383207	0.0477077	3765.8	4066.77	4068.25	3699.09	3641.27	3562.69	3519.69	3725.77	3579	3380.33	3576.03	3672.4	3865.14	4044.53	4008.95
GO_ORGAN_OR_TISSUE_SPECIFIC_IMMUNE_RESPONSE	0.159765	0.167666	0.118007	0.15678	0.119857	0.212069	0.147314	0.0875189	0.0895393	0.130061	0.0524909	0.226609	0.160832	0.148665	0.0890512	1143.08	1664.96	2392.92	3128.29	2302.48	1237.97	517.427	1788.02	2452.22	2369.19	5009.71	1432.19	1368.44	3392.19	4851.07
GO_IMMUNE_EFFECTOR_PROCESS	0.153457	0.135174	0.128551	0.130898	0.159838	0.145155	0.146339	0.153337	0.128472	0.117611	0.130756	0.164714	0.147096	0.128845	0.143705	3111.24	3123.1	3237.26	3238	3051.93	2995.59	3151.27	3043.78	3138.66	3386.26	3311.39	3051.19	3057.86	3168.32	3019.31
GO_ACTIVATION_OF_IMMUNE_RESPONSE	0.0974001	0.0869745	0.101796	0.112538	0.119358	0.10522	0.11788	0.123562	0.0952405	0.111744	0.11367	0.107063	0.104629	0.0956698	0.100205	3292.11	3463.35	3271.36	3222.43	3167.57	3222.43	3187.59	3187.59	3249.12	3099.38	3296.56	3307.68	3240.96	3434.44	3422.58
GO_LYMPHOCYTE_HOMEOSTASIS	0.0774117	0.0790876	0.0600372	0.0856198	0.0996972	0.0719166	0.0927074	0.0825254	0.0457976	0.0669555	0.070224	0.0745104	0.0883685	0.0831881	0.0800055	2982.99	3478.18	3524.14	3598.27	2779.88	3369.95	2813.97	3266.17	3249.86	3246.89	3114.94	2849.56	3340.3	3448.53	2849.56
GO_MYELOID_CELL_HOMEOSTASIS	0.120863	0.120919	0.104739	0.0988944	0.127582	0.142009	0.126373	0.125635	0.109244	0.0668156	0.072143	0.13073	0.13206	0.107071	0.104624	3427.03	3444.82	3521.92	3333.63	3040.81	2835.47	3263.2	3173.51	3320.28	3475.96	3785.82	3246.15	3163.13	3344.75	3236.52
GO_CELL_ACTIVATION_INVOLVED_IN_IMMUNE_RESPONSE	0.188171	0.175175	0.150826	0.150689	0.177346	0.172725	0.16656	0.170523	0.150851	0.126778	0.14556	0.197858	0.179003	0.16147	0.173975	2716.12	2707.23	3043.78	2994.85	2726.5	2800.63	2956.3	2816.94	2917.76	3329.92	3123.84	2762.08	2704.26	2859.94	2719.09
GO_LEUKOCYTE_ACTIVATION_INVOLVED_IN_INFLAMMATORY_RESPONSE	0.205674	0.180607	0.200043	0.150462	0.204182	0.20511	0.184368	0.191089	0.170249	0.12625	0.140745	0.229537	0.213786	0.18271	0.187691	2830.28	3227.62	2507.08	2808.04	2212.04	2100.84	2928.14	2640.51	2846.59	2455.19	3020.06	2720.57	2358.82	2639.03	2871.8
GO_MYELOID_LEUKOCYTE_ACTIVATION	0.201834	0.183887	0.159175	0.154337	0.187111	0.181109	0.174211	0.178292	0.162664	0.128297	0.14858	0.213344	0.193121	0.17232	0.183409	2621.24	2658.3	2921.46	2925.17	2664.97	2748.74	2919.98	2755.41	2882.92	3273.58	3047.48	2646.44	2567.86	2772.46	2674.61
GO_MACROPHAGE_ACTIVATION_INVOLVED_IN_IMMUNE_RESPONSE	0.283312	0.258223	0.280375	0.232763	0.284678	0.260342	0.26416	0.280465	0.268756	0.235508	0.261223	0.272191	0.261747	0.262704	0.302247	713.131	1041.53	1428.49	1756.14	527.064	802.087	1018.55	596.005	1063.77	1653.1	1139.38	696.822	805.793	1465.55	878.441
GO_LYMPHOCYTE_ACTIVATION_INVOLVED_IN_IMMUNE_RESPONSE	0.0932515	0.0948803	0.0923951	0.0996631	0.101872	0.0885834	0.0981596	0.0976134	0.069343	0.0876987	0.0922142	0.0906024	0.0903204	0.0927248	0.0984884	3717.62	3498.19	3404.05	3177.95	3346.97	3142.37	3438.15	3773.96	3430	3545.64	3742.08	3533.78	3596.79	3111.24	3372.91
GO_T_CELL_ACTIVATION_INVOLVED_IN_IMMUNE_RESPONSE	0.13051	0.129665	0.120258	0.128395	0.14093	0.129761	0.137652	0.140037	0.112763	0.127713	0.126725	0.120961	0.126544	0.132942	0.142858	3365.5	2686.47	3046.74	2468.53	3217.24	2769.5	2984.47	3011.16	2993.37	3060.09	3165.35	3518.21	3180.18	2901.45	3125.32
GO_ALPHA_BETA_T_CELL_ACTIVATION_INVOLVED_IN_IMMUNE_RESPONSE	0.0884252	0.0837799	0.0742009	0.0959402	0.0973846	0.0899209	0.0994359	0.0919829	0.0630107	0.0979444	0.0847778	0.082985	0.0712393	0.0944295	0.0939017	3577.51	3538.97	3942.23	3226.14	3559.72	3349.93	3646.45	4133.49	3517.47	4034.9	4040.83	3821.4	3893.31	3198.71	3699.09
GO_T_CELL_ACTIVATION_VIA_T_CELL_RECEPTOR_CONTACT_WITH_ANTIGEN_BOUND_TO_MHC_MOLECULE_ON_ANTIGEN_PRESENTING_CELL	0.230272	0.233521	0.231998	0.220106	0.263353	0.243257	0.243982	0.273488	0.249081	0.227125	0.237883	0.209338	0.253382	0.230047	0.267756	2325.46	1982.24	1386.23	1942.21	2099.36	1387.71	1981.49	2016.34	1584.16	1953.33	1722.78	1982.24	1595.28	1718.33	1738.35
GO_T_CELL_DIFFERENTIATION_INVOLVED_IN_IMMUNE_RESPONSE	0.107483	0.101527	0.0921745	0.104876	0.108665	0.0992653	0.109161	0.10158	0.0805928	0.10582	0.0967148	0.103836	0.091897	0.110066	0.112105	3656.09	3416.65	3600.49	2990.4	3404.79	3282.48	3358.83	3981.52	3517.47	3868.1	4040.83	3784.34	3752.46	3183.88	3434.44
GO_T_HELPER_CELL_LINEAGE_COMMITMENT	0.0796558	0.104355	0.132295	0.10755	0.141798	0.131153	0.140098	0.151365	0.112027	0.145829	0.139689	0.0915547	0.0864366	0.113393	0.157802	2916.27	2825.84	2355.85	2131.98	2851.04	1602.69	2060.81	2050.44	2262.45	1460.36	1667.92	2750.22	2744.29	2856.97	2511.52
GO_B_CELL_ACTIVATION_INVOLVED_IN_IMMUNE_RESPONSE	0.0228688	0.0375065	0.0368926	0.0511388	0.0425922	0.024621	0.0466346	0.0401121	-0.00723142	0.0412429	0.0389033	0.0330042	0.026208	0.0257119	0.0250734	3238.74	3335.11	3366.24	3247.64	3486.33	3272.84	3468.54	3547.12	3707.98	3612.35	3402.57	3206.12	3626.44	3532.29	3494.49
GO_MATURE_B_CELL_DIFFERENTIATION_INVOLVED_IN_IMMUNE_RESPONSE	0.059497	0.076959	0.0827157	0.0900762	0.0827413	0.0794827	0.10297	0.0950981	0.0474085	0.0853736	0.0872074	0.0614202	0.0627684	0.0669853	0.0699052	1642.72	2010.41	2398.11	2339.54	2359.56	1739.83	1621.22	2500.4	2452.96	2836.96	2739.1	1786.53	2303.22	2304.7	2335.09
GO_GERMINAL_CENTER_B_CELL_DIFFERENTIATION	0.0185979	0.0218649	0.0744087	0.0719585	0.109222	0.0454484	0.118002	0.163808	0.0656628	0.144683	0.157819	0.0722988	0.0262889	0.0354433	0.057155	1254.28	1429.23	468.502	910.316	891.043	1599.73	1460.36	962.207	1172.74	1321	1785.05	849.53	1186.08	1098.61	1077.85
GO_MARGINAL_ZONE_B_CELL_DIFFERENTIATION	0.154012	0.160957	0.139684	0.156886	0.190415	0.180829	0.188271	0.186651	0.126815	0.119432	0.136342	0.123532	0.166487	0.131221	0.153384	674.583	2028.2	1762.81	2692.4	1527.08	1865.11	1392.16	1401.06	1707.96	2751.71	2391.43	1079.33	1436.64	1214.25	1412.92
GO_MYELOID_PROGENITOR_CELL_DIFFERENTIATION	-0.00556406	0.0292836	0.0130509	-0.0389484	0.0232942	0.0882593	-0.00563213	0.080194	-0.00148035	-0.0386762	-0.0332312	0.00444104	-0.0152629	0.0187	-0.0135613	652.344	278.729	343.963	1325.44	517.427	1497.43	723.509	299.485	590.075	535.219	514.462	1163.84	1048.2	22.239	2298.03
GO_LYMPHOID_PROGENITOR_CELL_DIFFERENTIATION	0.110541	0.115096	0.114236	0.092445	0.0797483	0.0752265	0.0752095	0.0826776	0.0400998	0.0488453	0.0487857	0.142993	0.0961748	0.105661	0.0859476	4060.84	3506.35	3452.98	4178.71	3792.49	3542.67	3365.5	3180.92	3974.85	5266.94	4681.31	3539.71	3556.76	3614.58	3712.43
GO_B_CELL_PROLIFERATION_INVOLVED_IN_IMMUNE_RESPONSE	0.243184	0.239181	0.232094	0.259277	0.236996	0.206668	0.213775	0.216287	0.233381	0.173542	0.220903	0.221801	0.253171	0.224048	0.211896	969.62	1251.31	972.586	392.889	191.255	340.998	66.717	646.414	1011.13	1103.05	665.687	474.432	1386.23	962.207	1060.06
GO_NATURAL_KILLER_CELL_ACTIVATION_INVOLVED_IN_IMMUNE_RESPONSE	0.185666	0.143492	0.152125	0.127452	0.139753	0.138752	0.126257	0.0972007	0.149254	0.0769207	0.138057	0.166265	0.14198	0.15426	0.167205	3381.81	3690.19	3295.82	3567.14	4569.37	3593.82	4113.47	4839.21	3750.98	4948.92	3887.38	3509.31	4071.96	3109.75	3975.59
GO_B_CELL_LINEAGE_COMMITMENT	0.227001	0.263273	0.270957	0.252578	0.296253	0.311288	0.299571	0.30437	0.237799	0.255054	0.246197	0.183122	0.239509	0.237977	0.261078	2383.28	2338.8	2386.99	2252.07	1522.63	1861.4	1985.2	1605.66	2044.51	2232.05	2195.73	3318.8	2378.09	2565.64	1934.05
GO_IMMATURE_B_CELL_DIFFERENTIATION	-0.0533599	-0.0270799	-0.0203568	-0.0182121	0.00318287	-0.0170207	0.0165952	0.00582108	-0.0728996	-0.0298373	-0.0323053	-0.0512493	-0.050143	-0.0636744	-0.0346882	3281.74	3292.11	3008.94	2974.84	2596.77	2506.34	2158.67	2137.91	3067.5	2155.7	1600.47	3922.96	3072.69	3360.31	2501.15
GO_PRO_B_CELL_DIFFERENTIATION	0.0686542	0.0754086	0.0746297	0.0416496	0.02869	0.0253958	0.0206333	0.0404622	-0.0210419	-0.0301456	-0.0251021	0.0989147	0.0587972	0.0571885	0.0293539	3114.94	3751.72	3819.18	4242.46	4333.64	4143.87	4183.9	3974.85	4246.17	3997.09	4242.46	2593.81	3561.21	4176.48	4074.18
GO_PRE_B_CELL_DIFFERENTIATION	-0.0828399	-0.0690588	-0.0237852	-0.08039	-0.0597693	-0.0411903	-0.0289404	-0.0598714	-0.122805	-0.0295018	-0.0532871	-0.0715598	-0.110708	-0.121478	-0.0366476	3681.3	3286.92	3805.09	3243.93	2947.41	2575.28	3027.47	3005.23	1791.72	3787.3	3176.47	4319.56	3323.99	3360.31	2586.4
GO_MATURE_B_CELL_DIFFERENTIATION	0.100322	0.110769	0.1108	0.121369	0.119702	0.114272	0.13019	0.129796	0.0859736	0.113679	0.114369	0.0935723	0.102224	0.103554	0.104745	1008.17	1668.67	2217.23	2011.89	1623.45	1596.76	1618.26	1949.62	1719.82	3053.41	2375.87	1447.02	1683.49	1827.3	1752.43
GO_RESPONSE_TO_TUMOR_CELL	0.152212	0.116247	0.123243	0.123486	0.136085	0.0919993	0.0963185	0.107378	0.0997559	0.11134	0.107072	0.139715	0.142321	0.151522	0.156921	3080.1	3327.7	3691.67	3719.1	3619.77	3659.06	3892.57	3584.19	3785.08	3516.73	3475.96	2902.19	3553.05	3418.88	3096.41
GO_HISTAMINE_PRODUCTION_INVOLVED_IN_INFLAMMATORY_RESPONSE	0.184198	0.162003	0.162616	0.16796	0.0862609	0.0711125	0.0703806	0.0572406	0.0755549	0.0882693	0.105494	0.182394	0.17499	0.187755	0.135008	1956.29	1929.6	2074.16	2289.88	2556	2248.36	2235.76	2496.7	1482.6	2782.84	2127.53	2206.11	1871.04	1767.26	1282.45
GO_T_CELL_LINEAGE_COMMITMENT	0.0556635	0.0863497	0.0833049	0.0743524	0.133464	0.116144	0.127039	0.126647	0.0559077	0.118626	0.0945694	0.0528459	0.0695353	0.0790673	0.11315	4169.07	4082.34	4048.98	3750.24	2977.8	3395.9	2993.37	2853.26	3511.54	3046.74	3737.63	4421.11	3514.5	4226.89	3733.93
GO_CD4_POSITIVE_CD25_POSITIVE_ALPHA_BETA_REGULATORY_T_CELL_DIFFERENTIATION	-0.103558	-0.149428	-0.167526	-0.177787	-0.0984787	-0.10144	-0.0720084	-0.14805	-0.187921	-0.0916633	-0.134317	-0.117827	-0.164233	-0.122805	-0.086456	2698.33	2044.51	2249.85	1316.55	3481.89	3086.03	4432.23	2507.08	2151.25	3991.9	1891.8	2721.31	1643.46	268.351	416.611
GO_CYTOKINE_PRODUCTION_INVOLVED_IN_IMMUNE_RESPONSE	0.161029	0.151528	0.142679	0.140883	0.163887	0.129646	0.142156	0.148915	0.121456	0.119884	0.128778	0.153933	0.161284	0.145008	0.153715	2788.77	3090.48	3271.36	3034.88	3011.16	3216.5	3284.7	2915.53	3478.92	3473.73	3292.85	2974.84	3018.57	3430	3242.45
GO_T_CELL_CYTOKINE_PRODUCTION	0.165716	0.139719	0.125427	0.12734	0.15268	0.116676	0.138152	0.128251	0.13009	0.109938	0.113044	0.15088	0.142843	0.126422	0.143672	2471.49	3214.28	2978.54	3567.14	2796.18	3193.52	3398.12	2975.58	2902.93	3749.5	3377.36	2993.37	2894.04	3427.77	2959.27
GO_NATURAL_KILLER_CELL_CYTOKINE_PRODUCTION	0.215074	0.235618	0.291275	0.249302	0.198768	0.23989	0.217388	0.203704	0.202342	0.252162	0.233643	0.220895	0.220861	0.262391	0.258306	2839.18	1790.24	1482.6	2037.09	2526.35	2116.41	2133.46	2006.7	2266.9	1571.56	1327.67	2733.17	2200.92	1389.94	1657.55
GO_DENDRITIC_CELL_CYTOKINE_PRODUCTION	0.167072	0.159948	0.137924	0.13628	0.176807	0.129731	0.124911	0.164332	0.111628	0.098289	0.12779	0.144696	0.163942	0.139327	0.142308	2819.91	2640.51	2511.52	2157.18	2864.38	3430.74	4222.44	3175.73	3270.62	2978.54	3110.49	3212.79	2615.31	3126.8	3054.16
GO_MYELOID_DENDRITIC_CELL_CYTOKINE_PRODUCTION	0.0640659	0.0727635	0.0562874	0.0644063	0.072372	0.0360839	0.0171739	0.0613596	-0.0347222	0.000102124	0.0207312	0.046858	0.0507387	0.033735	0.0236417	1138.64	979.257	950.347	913.282	1952.58	2001.51	2240.95	2388.47	2558.23	1645.69	1716.11	1531.53	1137.9	924.401	1627.15
GO_IMMUNOGLOBULIN_PRODUCTION	0.0301125	0.0178069	0.0459626	0.0766021	0.0602777	0.0353959	0.0578177	0.0646848	0.0321435	0.0885115	0.0855093	0.0630841	0.0300491	0.0294921	0.0307906	4050.46	4166.11	3983.75	3544.9	3828.07	3590.86	3823.63	3798.42	3835.49	3270.62	3694.64	3725.77	4335.12	4266.92	4220.96
GO_IMMUNOGLOBULIN_PRODUCTION_INVOLVED_IN_IMMUNOGLOBULIN_MEDIATED_IMMUNE_RESPONSE	0.0350932	0.0487663	0.0406817	0.0569533	0.0548987	0.0270375	0.0511152	0.047718	-0.00139385	0.0541735	0.0474972	0.0439949	0.036512	0.0348751	0.0364962	3629.4	4040.09	4333.64	3977.82	3792.49	3439.63	3823.63	3903.69	4736.91	4213.55	3908.13	3399.6	4105.32	4403.32	4220.96
GO_MHC_PROTEIN_COMPLEX_ASSEMBLY	0.234654	0.270956	0.255402	0.266462	0.286086	0.278295	0.283154	0.332383	0.302676	0.288961	0.310847	0.190226	0.294549	0.286699	0.307199	1767.26	1562.66	1783.57	1777.64	1408.47	1153.46	1341.75	1260.21	1349.17	1157.91	1051.16	1965.93	1495.94	1399.57	1248.35
GO_DENDRITIC_CELL_CHEMOTAXIS	0.172342	0.159779	0.119244	0.150956	0.177749	0.180623	0.162521	0.163622	0.101929	0.140058	0.130069	0.178627	0.166274	0.139331	0.11599	3150.53	3079.36	3509.31	3470.77	3037.85	2950.37	2782.84	3448.53	3404.05	3077.88	3275.06	2957.79	2954.82	3030.43	4480.42
GO_IMMUNE_RESPONSE_TO_TUMOR_CELL	0.164642	0.122941	0.13398	0.136097	0.160853	0.110713	0.115597	0.128439	0.12327	0.131965	0.120627	0.160393	0.148354	0.159948	0.176739	3080.1	3269.87	3610.13	3697.6	3587.15	3344.75	3882.19	3584.19	3785.08	3516.73	3475.96	2902.19	3553.05	3126.06	2874.76
GO_NATURAL_KILLER_CELL_MEDIATED_IMMUNE_RESPONSE_TO_TUMOR_CELL	0.227622	0.168518	0.195558	0.180915	0.194659	0.159287	0.129756	0.15796	0.141581	0.169192	0.14736	0.194782	0.187042	0.234606	0.235832	3058.6	1374.37	690.892	62.2692	3676.85	2566.38	2518.94	2698.33	2683.51	351.376	471.467	2722.05	2848.07	475.915	1168.29
GO_T_CELL_MEDIATED_IMMUNE_RESPONSE_TO_TUMOR_CELL	0.166885	0.157756	0.159246	0.155141	0.135025	0.124119	0.11546	0.118626	0.132697	0.131798	0.125998	0.183733	0.149648	0.155958	0.164046	2262.45	2398.85	2137.91	1713.89	1713.89	2747.26	2480.39	2247.62	3110.49	1716.85	2670.16	2093.43	2091.95	1535.97	2891.07
GO_ANTIGEN_PROCESSING_AND_PRESENTATION_OF_PEPTIDE_ANTIGEN_VIA_MHC_CLASS_IB	0.260553	0.307104	0.310236	0.256587	0.369009	0.331087	0.344856	0.363579	0.347818	0.297556	0.332091	0.274425	0.319683	0.320551	0.347426	1953.33	1383.27	1807.29	2457.41	899.197	1154.95	1159.39	752.419	1063.77	2078.61	1398.09	1882.16	1259.47	1361.03	1251.31
GO_COMPLEMENT_RECEPTOR_MEDIATED_SIGNALING_PATHWAY	0.281986	0.255665	0.275873	0.267542	0.278149	0.264799	0.269745	0.329143	0.2683	0.194326	0.270927	0.267936	0.285897	0.251652	0.298226	1368.44	1420.33	1543.39	1831.01	1254.28	1272.07	1180.15	1071.92	1226.11	1719.82	1418.85	1441.09	1309.14	1580.45	1131.22
GO_FC_RECEPTOR_MEDIATED_STIMULATORY_SIGNALING_PATHWAY	0.115957	0.0817869	0.113444	0.135942	0.149774	0.134861	0.159229	0.170958	0.10581	0.139004	0.139167	0.1653	0.119539	0.0925396	0.103265	3524.14	3871.81	3293.6	2907.38	2954.82	2645.7	2799.89	2590.1	3539.71	2481.87	3036.36	2691.66	3430.74	3693.9	3772.48
GO_INFLAMMATORY_RESPONSE_TO_ANTIGENIC_STIMULUS	0.127525	0.130659	0.110846	0.139157	0.120942	0.114928	0.131736	0.100795	0.118161	0.131059	0.132551	0.121355	0.130084	0.134057	0.120675	3556.76	3635.34	3334.37	3447.05	3802.87	3341.78	3527.11	3571.58	3616.06	3232.07	3319.54	4108.28	3721.33	3387.74	3605.68
GO_ACUTE_INFLAMMATORY_RESPONSE_TO_ANTIGENIC_STIMULUS	0.0634747	0.0461976	0.0196318	0.0294779	0.0682213	0.0545297	0.0735159	0.0515387	0.0414418	0.0601122	0.0743705	0.0618957	0.0391939	0.0366581	0.0611061	5994.15	5546.41	6185.41	5877.03	5134.24	5073.46	5058.63	5252.85	4833.28	4338.09	4169.07	5660.57	5933.37	5555.3	5122.38
GO_PRODUCTION_OF_MOLECULAR_MEDIATOR_OF_IMMUNE_RESPONSE	0.0768733	0.0635206	0.0782034	0.0958893	0.0900283	0.0597395	0.0784232	0.0875967	0.05714	0.0876147	0.0928061	0.0936422	0.075986	0.0679533	0.07087	3730.96	3731.7	3676.11	3484.11	3798.42	3590.12	3759.13	3722.81	3739.12	3398.12	3716.14	3555.27	3868.1	3732.45	3817.7
GO_LEUKOCYTE_MEDIATED_IMMUNITY	0.16477	0.145922	0.135271	0.136663	0.161269	0.153808	0.152516	0.157446	0.134844	0.119555	0.136513	0.183977	0.158376	0.13762	0.152883	2888.1	2962.23	3088.26	3163.87	2954.82	2852.52	3036.36	2870.31	3066.02	3304.72	3114.94	2822.87	2895.52	3080.84	2846.59
GO_MYELOID_LEUKOCYTE_MEDIATED_IMMUNITY	0.210236	0.19346	0.165116	0.16223	0.192392	0.188886	0.179278	0.184412	0.168003	0.134281	0.157027	0.223428	0.199352	0.178086	0.191041	2569.35	2667.2	3006.71	2940	2658.3	2744.29	2951.86	2736.88	2806.56	3289.89	3086.77	2449.26	2627.17	2827.32	2699.81
GO_MAST_CELL_MEDIATED_IMMUNITY	0.192535	0.184806	0.180052	0.177721	0.19655	0.178106	0.20015	0.203424	0.168253	0.166274	0.180251	0.194095	0.191502	0.182546	0.189155	1720.56	1917	1752.43	1963.7	1750.95	1794.69	1858.44	1717.59	1838.42	2291.36	1966.67	1985.94	1819.89	1421.07	1788.76
GO_LYMPHOCYTE_MEDIATED_IMMUNITY	0.064546	0.0417191	0.0734322	0.0828663	0.0920658	0.0757631	0.0931011	0.0965046	0.0640754	0.0917602	0.0933148	0.0950009	0.0670653	0.050539	0.0694394	3710.21	3854.02	3539.71	3409.24	3549.34	3449.27	3472.99	3501.9	3533.78	3428.51	3548.6	3222.43	3670.18	3837.71	3630.15
GO_HUMORAL_IMMUNE_RESPONSE_MEDIATED_BY_CIRCULATING_IMMUNOGLOBULIN	-0.0357585	-0.109615	-0.00787179	0.033141	0.0359915	0.019344	0.0824957	0.0959637	0.0162158	0.0831496	0.0728483	0.089141	-0.00219231	-0.0764167	-0.0504487	3604.2	4801.4	3407.01	3114.2	3396.64	3539.71	3329.18	3235.03	3231.33	2753.93	2812.49	2106.77	3378.85	4820.67	4200.21
GO_T_CELL_MEDIATED_IMMUNITY	0.114868	0.101802	0.095873	0.095372	0.126013	0.114259	0.113281	0.116598	0.100483	0.0944235	0.102222	0.103705	0.107953	0.096025	0.121405	3263.2	3531.55	3184.62	3571.58	2913.31	3239.48	3212.79	2885.14	3165.35	3040.81	3364.02	3786.56	3420.36	3390.71	2962.23
GO_T_CELL_ANTIGEN_PROCESSING_AND_PRESENTATION	-0.112455	-0.0995576	-0.109018	-0.118139	-0.0348988	-0.0766548	-0.0412285	-0.026425	-0.171023	-0.126136	-0.129165	-0.125285	-0.0979922	-0.131036	-0.0507572	1734.64	530.771	845.082	349.894	1381.78	355.824	2296.55	2262.45	0	185.325	44.478	2256.52	3307.68	404.75	1792.46
GO_ADAPTIVE_IMMUNE_RESPONSE_BASED_ON_SOMATIC_RECOMBINATION_OF_IMMUNE_RECEPTORS_BUILT_FROM_IMMUNOGLOBULIN_SUPERFAMILY_DOMAINS	0.075705	0.0497885	0.0714452	0.0856718	0.103772	0.0868624	0.108452	0.110044	0.0725011	0.0994418	0.0971649	0.10362	0.0781034	0.055575	0.0724327	3474.47	3817.7	3679.81	3441.11	3363.28	3278.03	3345.49	3412.2	3392.93	3315.83	3488.56	3289.15	3553.79	3865.88	3458.91
GO_TOLERANCE_INDUCTION_DEPENDENT_UPON_IMMUNE_RESPONSE	0.0433939	0.0337962	-0.018302	-0.00553911	0.188406	0.0456657	0.188279	0.0940627	0.0262916	0.102971	0.0463549	0.0765775	0.0760925	0.0773433	0.0773177	4180.19	4613.85	5618.31	4419.63	3330.66	3298.78	1962.22	4108.28	4192.05	2131.24	4212.81	2902.19	4510.81	4314.37	4568.63
GO_GERMINAL_CENTER_FORMATION	0.0963536	0.0709006	0.0609629	0.0641903	0.11106	0.070049	0.115991	0.120069	0.0666088	0.0648631	0.0762484	0.0992574	0.0923428	0.0743579	0.0866459	2262.45	2258.74	2685.73	2638.29	1884.38	2481.87	1537.46	1911.07	2134.2	3096.41	2553.78	2780.62	1886.61	2207.59	1911.81
GO_DENDRITIC_CELL_ANTIGEN_PROCESSING_AND_PRESENTATION	0.158133	0.170314	0.141254	0.144076	0.219165	0.194714	0.216803	0.225077	0.18238	0.16942	0.18487	0.129316	0.159078	0.129213	0.159116	2140.87	1641.24	2204.63	2978.54	1553.76	1997.06	1623.45	1757.62	1756.88	2177.94	2177.94	2804.34	1475.93	2156.44	2389.95
GO_ANTIGEN_PROCESSING_AND_PRESENTATION_OF_PEPTIDE_ANTIGEN_VIA_MHC_CLASS_I	0.139481	0.132156	0.122124	0.120028	0.140782	0.107518	0.108508	0.126292	0.11978	0.0910762	0.108126	0.136397	0.148903	0.150525	0.144052	3129.77	3151.27	3321.77	3060.09	2918.5	3247.64	3089	2920.72	3137.18	3366.24	3280.99	3048.23	3124.58	2808.79	2839.18
GO_ANTIGEN_PROCESSING_AND_PRESENTATION_VIA_MHC_CLASS_IB	0.20376	0.244064	0.227401	0.210901	0.289763	0.26131	0.258122	0.292818	0.232734	0.216704	0.251624	0.180353	0.255456	0.235431	0.25804	2816.2	2296.55	2390.69	2957.05	2000.03	1823.6	1905.14	1493.72	1926.64	2377.35	2339.54	3226.14	2141.62	2496.7	1831.01
GO_ANTIGEN_PROCESSING_AND_PRESENTATION_OF_EXOGENOUS_PEPTIDE_ANTIGEN_VIA_MHC_CLASS_I_TAP_INDEPENDENT	0.313986	0.346301	0.352487	0.324508	0.391647	0.368197	0.37058	0.380206	0.363123	0.342567	0.354065	0.336075	0.348799	0.357368	0.363157	951.829	846.565	1039.3	1018.55	502.601	670.135	630.105	713.131	578.214	975.551	671.618	1025.96	883.63	843.599	649.379
GO_ANTIGEN_PROCESSING_AND_PRESENTATION_OF_ENDOGENOUS_PEPTIDE_ANTIGEN	0.239342	0.255316	0.261998	0.242369	0.324339	0.257738	0.273649	0.319174	0.266668	0.245867	0.26247	0.244436	0.279749	0.257329	0.294167	2954.82	1922.93	2544.14	3862.17	1307.65	1672.37	1630.86	1392.16	1433.67	2947.41	1900.69	2738.36	1666.44	1878.45	1853.25
GO_ANTIGEN_PROCESSING_AND_PRESENTATION_OF_ENDOGENOUS_PEPTIDE_ANTIGEN_VIA_MHC_CLASS_I_VIA_ER_PATHWAY	0.345631	0.388017	0.383975	0.351511	0.439113	0.41819	0.41943	0.434065	0.426799	0.385989	0.413842	0.366452	0.394013	0.400565	0.416658	931.073	846.565	994.825	999.272	502.601	670.135	630.105	628.622	578.214	975.551	671.618	954.794	882.147	778.365	649.379
GO_ANTIGEN_PROCESSING_AND_PRESENTATION_OF_PEPTIDE_OR_POLYSACCHARIDE_ANTIGEN_VIA_MHC_CLASS_II	0.118278	0.116209	0.109623	0.119926	0.13055	0.126241	0.122643	0.137744	0.101478	0.105495	0.119857	0.105436	0.140331	0.124027	0.113918	2394.4	2670.9	2684.99	2583.43	2796.18	2770.98	2729.47	2714.64	2776.91	2920.72	2857.71	2499.66	2636.8	2545.62	2851.04
GO_TOLERANCE_INDUCTION	0.047826	0.0494333	0.0185396	0.0726998	0.0948655	0.0457707	0.118273	0.0674007	0.0618483	0.089581	0.0695242	0.0539726	0.0737128	0.0809504	0.0731527	4068.25	5160.93	5003.77	4400.36	3922.96	4403.32	3408.5	4673.16	4177.97	3930.37	4275.82	2854.01	3851.79	4880.72	4978.57
GO_TOLERANCE_INDUCTION_TO_SELF_ANTIGEN	-0.0763733	-0.0336686	-0.0415305	0.0209057	0.126863	0.0804574	0.178221	0.126889	0.0139626	0.0997294	0.0801766	-0.0522514	-0.0182765	0.00541148	-0.00824484	4862.93	3737.63	3922.22	3255.79	2395.88	2705.74	1412.92	1768	2565.64	970.362	1426.26	5029.72	4411.48	4195.02	4371.45
GO_T_CELL_TOLERANCE_INDUCTION	0.0295336	0.0680262	0.000775611	0.09266	0.0888702	0.0687136	0.129787	0.0341687	0.0477674	0.113588	0.0756802	0.00346006	0.0621836	0.088155	0.0592576	4166.11	4581.23	5715.42	4471.52	3303.23	4403.32	3407.01	4484.86	4249.13	3238	4831.79	2854.01	4825.86	4880.72	4978.57
GO_IMMUNE_SYSTEM_DEVELOPMENT	0.0761423	0.0725565	0.063385	0.0678558	0.0917419	0.084514	0.0856223	0.0841204	0.0528574	0.0490828	0.0550067	0.0782968	0.0791414	0.067598	0.071635	3563.43	3613.84	3563.43	3686.48	3460.39	3454.46	3472.99	3570.1	3530.07	3779.89	3748.75	3500.42	3477.44	3673.14	3740.6
GO_LEUKOCYTE_DIFFERENTIATION	0.0645687	0.0591733	0.0500268	0.0575722	0.0842732	0.0703764	0.0792305	0.0754343	0.0420501	0.047089	0.0502542	0.0645503	0.0619805	0.0526045	0.0614219	3755.43	3785.82	3794.71	3797.68	3567.88	3713.91	3685.74	3802.87	3889.6	3880.71	3862.17	3693.16	3672.4	4013.4	3936.3
GO_LEUKOCYTE_MIGRATION_INVOLVED_IN_INFLAMMATORY_RESPONSE	0.344842	0.294676	0.273315	0.264773	0.280848	0.303575	0.304316	0.253767	0.332316	0.26522	0.295518	0.34737	0.314811	0.293309	0.299745	1381.78	1445.54	1820.63	1378.08	1600.47	701.27	1397.35	1610.1	1187.56	1381.78	1397.35	1318.03	1487.79	1852.51	1240.19
GO_HYPERSENSITIVITY	0.135655	0.0938011	0.0516578	0.0670786	0.116217	0.108115	0.121153	0.101869	0.108609	0.0950606	0.124711	0.134072	0.064968	0.064117	0.0851716	3704.28	3601.98	4646.47	4109.77	3020.06	2919.24	2942.96	3905.17	3645.71	2362.52	2725.02	3851.79	5000.07	5092.73	4919.27
GO_ACUTE_INFLAMMATORY_RESPONSE	0.132122	0.106845	0.0797963	0.0787174	0.122187	0.113031	0.116877	0.106422	0.106663	0.0893373	0.100934	0.131815	0.117898	0.086368	0.105214	3227.62	3308.42	3510.06	3515.24	3119.39	2903.67	2985.96	3386.26	3322.51	2490.03	3010.42	3450.75	3490.04	3345.49	3546.38
GO_PRODUCTION_OF_MOLECULAR_MEDIATOR_INVOLVED_IN_INFLAMMATORY_RESPONSE	0.194417	0.182513	0.168058	0.164679	0.195075	0.181716	0.187278	0.184359	0.17956	0.161278	0.181092	0.190673	0.197934	0.181737	0.199124	2017.82	2137.91	2423.31	2495.96	2061.56	2193.51	2048.95	2234.28	2183.87	2337.32	2300.25	2230.57	1868.08	1890.32	1750.21
GO_CYTOKINE_PRODUCTION_INVOLVED_IN_INFLAMMATORY_RESPONSE	0.165928	0.158939	0.1417	0.138109	0.187803	0.171244	0.181085	0.180872	0.160307	0.144486	0.16569	0.151017	0.173458	0.157481	0.187414	2238.73	2255.78	2365.49	2690.18	1908.11	2567.86	2221.68	2295.06	2123.08	2484.1	2238.73	2532.28	2028.94	2249.1	2014.11
GO_RESPIRATORY_BURST_INVOLVED_IN_INFLAMMATORY_RESPONSE	0.211417	0.23221	0.241058	0.226017	0.225778	0.290301	0.251063	0.225438	0.352884	0.252323	0.260184	0.303437	0.247286	0.224111	0.238302	899.938	532.253	570.801	419.576	646.414	432.919	416.611	594.523	238.699	37.065	112.678	982.964	888.077	386.959	381.028
GO_CHRONIC_INFLAMMATORY_RESPONSE	0.142372	0.150887	0.108182	0.130348	0.141767	0.16349	0.148946	0.0973585	0.100909	0.168072	0.120972	0.14737	0.144041	0.127299	0.130893	2691.66	3486.33	2516.71	3868.1	2512.27	2680.54	2031.16	3073.43	3446.3	1650.13	3361.05	3680.55	3554.53	3263.94	3091.96
GO_MONOCYTE_CHEMOTAXIS	0.181699	0.167514	0.153656	0.150046	0.165121	0.156525	0.137339	0.136122	0.132133	0.118153	0.146763	0.161674	0.18512	0.183959	0.158959	3043.78	3262.46	3281.74	3207.61	2892.55	2675.35	3061.57	3690.93	2347.7	3097.15	3172.02	2452.22	2464.08	2512.27	3346.97
GO_SOMATIC_DIVERSIFICATION_OF_IMMUNE_RECEPTORS_VIA_SOMATIC_MUTATION	0.1132	0.131447	0.12453	0.135809	0.127728	0.110022	0.120832	0.123978	0.0780548	0.122364	0.132918	0.117021	0.126359	0.119667	0.119125	2666.46	2592.33	2572.31	2353.63	2010.41	2593.81	2196.47	2380.31	2919.98	2371.42	2518.2	2583.43	2438.14	3102.34	2680.54
GO_SOMATIC_DIVERSIFICATION_OF_T_CELL_RECEPTOR_GENES	-0.168723	-0.148688	-0.206648	-0.187695	-0.123629	-0.0929542	-0.0963443	-0.200562	-0.253457	-0.109231	-0.153957	-0.177566	-0.269019	-0.241244	-0.236935	1962.96	1888.83	803.569	1900.69	1979.27	1731.68	1725.75	1248.35	1872.52	1562.66	277.246	882.147	1500.39	464.054	864.356
GO_MYELOID_LEUKOCYTE_DIFFERENTIATION	0.0772279	0.0669877	0.0432225	0.0469342	0.0833903	0.0724135	0.0687596	0.072148	0.0424738	0.0252183	0.0323717	0.0776135	0.0745169	0.0581458	0.0585771	3147.56	3596.05	3757.65	3866.62	3504.87	3386.26	3515.99	3513.02	3771.73	4005.24	3834.74	3240.22	3361.05	3580.48	3859.21
GO_PLATELET_DEGRANULATION	0.134777	0.114142	0.0853653	0.0874072	0.143006	0.154421	0.117085	0.127739	0.0825349	0.0658473	0.0736487	0.14119	0.143423	0.114932	0.0892914	3088.26	3716.88	3626.44	3197.97	3243.93	2594.55	3297.3	3279.51	3273.58	3586.41	3458.91	2982.99	3214.28	2934.07	3885.89
GO_REGULATION_OF_ANTIGEN_PROCESSING_AND_PRESENTATION	0.111339	0.123163	0.12075	0.130768	0.194695	0.150489	0.193346	0.205475	0.152104	0.155995	0.179233	0.103421	0.145957	0.118706	0.138741	2984.47	3076.39	2075.64	2601.96	2200.18	2283.2	2154.22	2348.44	2391.43	2069.71	1952.58	2929.62	2977.06	3046.74	3206.86
GO_NEGATIVE_REGULATION_OF_ANTIGEN_PROCESSING_AND_PRESENTATION	-0.0496009	-0.030779	0.00164145	0.0188876	0.0809271	0.00429695	0.0821673	0.111874	0.00954959	0.0270876	0.0552038	-0.0219516	0.0361338	-0.000590922	0.00776953	4985.98	5687.25	3227.62	3730.22	2309.89	6667.25	2349.92	3071.95	2865.87	3934.82	2895.52	3948.16	5174.27	3894.79	3445.56
GO_POSITIVE_REGULATION_OF_ANTIGEN_PROCESSING_AND_PRESENTATION	0.210767	0.215686	0.175466	0.175909	0.261506	0.239583	0.258442	0.251566	0.244128	0.233013	0.256961	0.165782	0.197049	0.170122	0.210359	1381.04	1294.31	1803.58	1475.93	1567.85	1355.1	1932.57	2109	1455.91	1077.85	1782.83	1361.77	1411.44	980.74	1361.77
GO_REGULATION_OF_ANTIGEN_PROCESSING_AND_PRESENTATION_OF_PEPTIDE_OR_POLYSACCHARIDE_ANTIGEN_VIA_MHC_CLASS_II	-0.0176128	0.0120737	0.042041	0.106724	0.11798	0.0341536	0.115658	0.128625	0.0728507	0.0962834	0.114943	0.0263171	0.0897233	0.0542424	0.00222075	3546.38	3553.79	1613.81	959.242	825.067	3510.06	1174.96	1535.97	1230.56	725.733	965.914	1884.38	2587.14	2002.99	2375.13
GO_REGULATION_OF_ANTIGEN_PROCESSING_AND_PRESENTATION_OF_PEPTIDE_ANTIGEN	-0.0796151	-0.0437513	-0.00130182	0.0425005	0.0810445	-0.0122013	0.0767562	0.100725	0.0235093	0.0937309	0.124719	-0.0416582	0.0368338	0.0195528	0.0060241	3361.8	2935.55	1037.82	1146.79	280.953	2368.45	412.904	725.733	1208.32	799.863	681.996	1505.58	1865.11	2002.99	2375.13
GO_POSITIVE_REGULATION_OF_DENDRITIC_CELL_ANTIGEN_PROCESSING_AND_PRESENTATION	0.195068	0.20095	0.165108	0.160533	0.262565	0.233749	0.263505	0.252905	0.232973	0.23283	0.251721	0.149852	0.178975	0.139906	0.192964	1952.58	1516.7	1808.77	2840.66	1452.95	1780.6	1318.03	1900.69	1589.35	2069.71	2106.77	2496.7	1409.95	1770.22	1352.13
GO_REGULATION_OF_GERMINAL_CENTER_FORMATION	0.201548	0.181953	0.20203	0.182887	0.210434	0.162124	0.200118	0.214592	0.179575	0.180698	0.181501	0.213615	0.205896	0.200352	0.196427	1106.02	1507.8	1958.51	1788.02	1553.76	1933.31	1958.51	1138.64	2121.6	1492.98	1771.71	1269.11	1237.97	1868.08	1298.76
GO_REGULATION_OF_IMMUNOGLOBULIN_PRODUCTION	0.0114968	0.0242726	0.0398448	0.0514	0.0615987	0.0349314	0.0695994	0.0628074	0.0252762	0.0749443	0.0617799	0.0187656	0.0177929	0.0218624	0.0397423	4102.35	3971.89	3983.75	4080.12	4109.77	3487.08	3871.07	3768.77	3977.82	4086.05	3764.32	3905.17	4327.71	4296.57	4008.95
GO_NEGATIVE_REGULATION_OF_IMMUNOGLOBULIN_PRODUCTION	-0.0995278	-0.0515601	-0.0173608	-0.018632	0.0211519	-0.0348974	0.0562933	0.051231	-0.0571673	0.0500505	0.017758	-0.0989262	-0.0561912	-0.0535011	-0.0440914	3627.92	3442.6	2742.81	2745.78	2735.4	3095.67	2478.91	2750.22	3106.05	1669.41	2579.72	3636.82	2879.21	3107.53	3152.01
GO_POSITIVE_REGULATION_OF_IMMUNOGLOBULIN_PRODUCTION	0.0364969	0.0440665	0.0544146	0.0737007	0.0580308	0.041724	0.067905	0.0530273	0.0366978	0.0775291	0.0737235	0.0542744	0.0328353	0.0421523	0.0570187	4003.02	3340.3	3891.82	3641.27	3602.72	4040.09	4142.38	4152.76	4072.7	4520.45	4031.19	4078.63	4151.28	3590.86	3942.23
GO_REGULATION_OF_TOLERANCE_INDUCTION	0.00697468	0.0135916	-0.0380286	0.0228117	0.0346826	-0.0196429	0.060537	-0.00343794	-0.00259293	0.0312276	0.0025793	0.0078265	0.0392415	0.0430509	0.0351733	4848.1	4962.26	5743.59	4287.68	4852.55	5073.46	4281.75	5298.81	5822.17	4154.25	4050.46	5238.03	4825.86	4937.06	5055.67
GO_POSITIVE_REGULATION_OF_TOLERANCE_INDUCTION	0.00570735	-0.00399642	-0.0543412	-0.0249106	0.0823544	-0.0152324	0.0934883	0.033976	-0.0224847	0.00293667	-0.0173136	0.0426456	0.0465909	0.0452375	0.0311415	3265.43	4914.82	5216.53	3001.52	2418.86	5587.92	2967.42	4053.43	5792.52	4091.98	4518.96	2478.91	3968.18	2232.8	4240.24
GO_REGULATION_OF_T_CELL_TOLERANCE_INDUCTION	0.0218737	0.0701369	-0.00133837	0.0906314	0.0943196	0.067971	0.128259	0.0474152	0.0475072	0.0996731	0.0726298	-0.0131998	0.0678893	0.0907949	0.0703515	4709.48	4656.11	5017.12	4547.13	3776.18	4442.61	3059.35	4561.22	4705.03	4165.36	4878.5	4776.94	4572.34	4984.5	4452.99
GO_POSITIVE_REGULATION_OF_T_CELL_TOLERANCE_INDUCTION	0.00617851	0.0588576	-0.0009872	0.0499047	0.117715	0.0811377	0.143536	0.0874694	0.0170037	0.0867545	0.0632319	0.00388072	0.0674871	0.102839	0.0717593	3193.52	4187.6	3753.2	3502.64	3085.29	3298.78	2140.87	3199.45	3988.19	3121.61	4001.54	2962.23	3035.62	3329.18	3529.33
GO_REGULATION_OF_ACUTE_INFLAMMATORY_RESPONSE	0.0713019	0.0366872	0.0161579	0.0165135	0.0671036	0.0316559	0.0597929	0.0414554	0.0443777	0.0359371	0.0474705	0.0640303	0.048016	0.0263617	0.0469494	3878.48	4047.5	4474.49	4323.26	4277.3	3725.77	4004.5	4265.44	4010.43	3230.59	3906.65	4769.52	4188.35	4693.91	3997.09
GO_NEGATIVE_REGULATION_OF_ACUTE_INFLAMMATORY_RESPONSE	-0.217717	-0.204728	-0.231911	-0.210119	-0.144501	-0.220025	-0.187695	-0.137476	-0.226029	-0.234811	-0.191045	-0.245471	-0.177525	-0.221189	-0.182814	2308.41	2944.44	2815.46	2865.87	3540.45	3685.74	2389.95	3352.16	4226.89	1792.46	3420.36	2137.91	2317.3	1476.67	2544.14
GO_POSITIVE_REGULATION_OF_ACUTE_INFLAMMATORY_RESPONSE	0.208313	0.176656	0.15852	0.15183	0.200483	0.168103	0.196411	0.151012	0.180799	0.173889	0.176231	0.201961	0.179274	0.169706	0.168897	1257.24	1921.45	2680.54	1928.86	1329.89	1884.38	1206.84	1874.01	1527.08	1384.75	1810.25	1730.19	1318.03	1693.13	1869.56
GO_REGULATION_OF_CHRONIC_INFLAMMATORY_RESPONSE	-0.0660778	-0.0273563	-0.0634024	-0.00813847	0.0622996	0.0158583	0.0706729	0.00558562	-0.076861	0.0861125	0.00693352	-0.0716941	-0.0051159	0.0310732	0.00250179	4533.79	3503.38	6511.58	1759.85	3252.82	2441.84	2305.44	4917.78	6904.47	1832.49	2907.38	4916.3	4206.14	2816.94	4585.68
GO_NEGATIVE_REGULATION_OF_CHRONIC_INFLAMMATORY_RESPONSE	-0.116987	-0.0423132	-0.149959	-0.0725806	0.119079	0.0481829	0.189669	0.0615557	-0.185024	0.153889	-0.000204165	-0.123009	-0.0660474	-0.0728359	-0.0579318	3650.9	2558.97	4441.13	3017.83	2028.2	1790.24	1152.72	3142.37	4575.3	916.247	2733.17	3994.87	3422.58	3002.26	3442.6
GO_RESPIRATORY_BURST_INVOLVED_IN_DEFENSE_RESPONSE	0.305937	0.30701	0.302707	0.296348	0.285968	0.315449	0.309487	0.283338	0.360764	0.299834	0.311057	0.347178	0.315998	0.305171	0.31153	910.316	865.838	780.589	855.46	1034.11	1101.57	1057.84	1154.95	1120.85	1638.27	1415.88	928.108	1011.13	1024.48	934.038
GO_REGULATION_OF_IMMUNE_SYSTEM_PROCESS	0.0872822	0.0815554	0.0776078	0.0862703	0.104911	0.095731	0.10254	0.101833	0.0705713	0.0787155	0.0822864	0.0894194	0.0902659	0.0808523	0.0868112	3570.1	3547.86	3590.86	3488.56	3460.39	3371.43	3402.57	3498.94	3444.08	3407.01	3527.11	3487.08	3452.98	3555.27	3571.58
GO_NEGATIVE_REGULATION_OF_IMMUNE_SYSTEM_PROCESS	0.0876668	0.082139	0.0815887	0.0866176	0.105312	0.0907465	0.10362	0.101448	0.0748368	0.0765092	0.0802202	0.0870419	0.0921478	0.0854138	0.0917111	3598.27	3580.48	3522.66	3473.73	3482.63	3531.55	3501.9	3576.03	3478.18	3418.88	3553.79	3536	3497.45	3589.37	3581.96
GO_POSITIVE_REGULATION_OF_IMMUNE_SYSTEM_PROCESS	0.0950496	0.0879866	0.0876473	0.0968524	0.115655	0.104444	0.110505	0.111566	0.0796465	0.0880836	0.0919692	0.100489	0.0999313	0.0893045	0.0937787	3385.52	3388.48	3421.1	3322.51	3296.56	3271.36	3316.58	3355.12	3375.88	3275.8	3435.93	3349.93	3292.85	3362.54	3450.75
GO_REGULATION_OF_LEUKOCYTE_MIGRATION	0.0998606	0.106016	0.09325	0.10179	0.124348	0.11474	0.11459	0.121496	0.0736529	0.0651862	0.0885713	0.0919955	0.11726	0.105344	0.102502	3034.88	3077.88	2870.31	3002.26	3052.67	3180.18	3123.84	2766.53	3129.77	3150.53	3052.67	3221.69	2999.3	2928.14	3203.9
GO_NEGATIVE_REGULATION_OF_LEUKOCYTE_MIGRATION	0.064941	0.0791967	0.106192	0.102412	0.119007	0.0908068	0.0967397	0.110819	0.0691815	0.0844973	0.10582	0.0621327	0.0771137	0.0798663	0.0748122	2652.37	3270.62	2598.26	2953.34	1838.42	3025.25	3250.6	2794.7	2825.84	2831.02	2545.62	2722.05	2778.39	3018.57	3659.06
GO_POSITIVE_REGULATION_OF_LEUKOCYTE_MIGRATION	0.0969864	0.0938798	0.0778395	0.0815823	0.11214	0.105679	0.100264	0.111534	0.0600432	0.0439719	0.0691658	0.0873553	0.110916	0.0948322	0.0971526	3042.3	3286.92	3122.36	3269.13	3150.53	3402.57	3331.4	3109.01	3710.95	3383.29	3371.43	3226.14	3097.15	3214.28	3264.69
GO_REGULATION_OF_LEUKOCYTE_CHEMOTAXIS	0.106991	0.104029	0.094376	0.101604	0.122823	0.108898	0.106663	0.120817	0.0773238	0.0599776	0.0940203	0.101566	0.116567	0.105981	0.104228	3123.84	3180.18	3025.99	2888.1	3203.9	3534.52	3497.45	3083.81	3280.99	3626.44	3415.91	2680.54	2954.82	3347.71	3310.65
GO_NEGATIVE_REGULATION_OF_LEUKOCYTE_CHEMOTAXIS	0.00620833	-0.0130368	0.0752951	0.0181143	0.0794534	0.00314429	-0.0114901	0.0229876	0.00601865	0.0448298	0.0906153	0.0552913	-0.00988517	0.0198798	0.0186687	2831.77	4507.1	2327.68	4223.93	1810.25	2922.2	4179.45	4416.67	2904.41	2882.17	3089.74	2790.25	4628.68	2619.75	3633.85
GO_POSITIVE_REGULATION_OF_LEUKOCYTE_CHEMOTAXIS	0.103051	0.103164	0.0824545	0.100728	0.112295	0.10151	0.103264	0.116545	0.0620047	0.0492221	0.081194	0.0881274	0.114872	0.101152	0.101272	3192.04	3218.72	3258.75	2910.34	3436.67	3642.75	3516.73	3138.66	4028.22	3589.37	3700.57	3012.64	3057.12	3364.02	3670.92
GO_REGULATION_OF_CELLULAR_EXTRAVASATION	0.0593894	0.0443805	0.02236	0.0197422	0.0726175	0.06376	0.0579062	0.0752492	0.0140372	-0.0161248	0.0122378	0.0428833	0.0547119	0.0232899	0.0503924	2448.51	3762.1	2776.17	2805.82	2792.48	3276.55	3811.76	3452.98	3073.43	3788.78	3498.19	3366.98	3237.26	2820.65	3564.91
GO_NEGATIVE_REGULATION_OF_CELLULAR_EXTRAVASATION	0.00877157	0.0419585	-0.000827121	0.0115899	0.0597263	0.0880323	0.0231696	0.0618503	-0.0109568	-0.0380782	-0.0123456	-0.0797202	0.0153273	-0.0178801	0.0144899	819.878	607.866	1106.02	1200.91	895.49	681.996	87.4734	517.427	573.766	2243.17	1292.83	343.963	738.335	710.165	381.028
GO_POSITIVE_REGULATION_OF_CELLULAR_EXTRAVASATION	0.0541995	0.0269754	0.0100617	0.00349245	0.0534703	0.0384579	0.0463764	0.0580633	-0.00492351	-0.0366316	-0.00409213	0.0603053	0.0497223	0.0190364	0.0393642	3450.01	3927.41	4080.12	3536	3184.62	3780.63	4180.93	3814.73	3352.16	3693.16	2811.01	2865.87	3561.21	3903.69	3838.45
GO_REGULATION_OF_IMMUNE_EFFECTOR_PROCESS	0.0885265	0.0674367	0.0757033	0.0862676	0.102463	0.0795495	0.0977058	0.105212	0.0693707	0.0849562	0.0905196	0.102855	0.08625	0.0697996	0.0860317	3577.51	3725.77	3699.09	3485.59	3667.95	3630.89	3651.64	3564.17	3519.69	3512.28	3605.68	3599.75	3648.68	3905.17	3608.65
GO_NEGATIVE_REGULATION_OF_IMMUNE_EFFECTOR_PROCESS	0.13597	0.120947	0.113012	0.119794	0.143644	0.132294	0.13791	0.14182	0.119296	0.115974	0.121949	0.133623	0.134165	0.117103	0.135777	3429.25	3829.56	3872.55	3765.8	3619.03	3257.27	3430.74	3673.88	3316.58	3831.04	3768.77	3455.94	3533.04	3678.33	3669.43
GO_POSITIVE_REGULATION_OF_IMMUNE_EFFECTOR_PROCESS	0.123899	0.118631	0.117665	0.119525	0.135362	0.111676	0.12456	0.127261	0.0959382	0.107974	0.118848	0.122667	0.119202	0.116911	0.131949	2968.17	2984.47	2897	3116.43	3062.31	3096.41	3024.5	2976.32	3271.36	3453.72	3210.57	3231.33	3067.5	2950.37	2965.94
GO_REGULATION_OF_PRODUCTION_OF_MOLECULAR_MEDIATOR_OF_IMMUNE_RESPONSE	0.105357	0.109247	0.111193	0.116302	0.124288	0.0965909	0.11562	0.119902	0.0893878	0.106818	0.112231	0.101257	0.107289	0.10213	0.115329	3485.59	3318.06	3456.68	3336.59	3270.62	3323.25	3518.95	3238.74	3661.28	3550.09	3654.61	3569.36	3484.85	3517.47	3258.75
GO_NEGATIVE_REGULATION_OF_PRODUCTION_OF_MOLECULAR_MEDIATOR_OF_IMMUNE_RESPONSE	0.0700324	0.0743518	0.0952007	0.0669032	0.114125	0.0817726	0.110656	0.109549	0.0717481	0.105783	0.098753	0.0764535	0.0777275	0.0618351	0.104109	4582.72	3986.71	4474.49	3785.82	4564.18	4407.77	4298.8	4870.34	4707.26	4330.67	4011.17	4532.31	4604.96	4220.96	5085.32
GO_POSITIVE_REGULATION_OF_PRODUCTION_OF_MOLECULAR_MEDIATOR_OF_IMMUNE_RESPONSE	0.120469	0.126224	0.129073	0.140338	0.13232	0.107284	0.12366	0.131011	0.103959	0.116903	0.127359	0.118396	0.120536	0.123789	0.130265	2784.32	2922.2	2811.75	2533.76	2868.83	2751.71	2754.67	2854.01	2766.53	2876.24	2899.97	3056.38	3024.5	2727.24	3064.53
GO_REGULATION_OF_LEUKOCYTE_MEDIATED_IMMUNITY	0.117013	0.106909	0.104242	0.106924	0.124307	0.107574	0.118921	0.119096	0.0942608	0.102925	0.114647	0.114835	0.110959	0.101076	0.125627	3402.57	3562.69	3605.68	3467.8	3349.19	3647.2	3460.39	3522.66	3587.89	3611.61	3527.11	3540.45	3541.93	3547.86	3134.22
GO_NEGATIVE_REGULATION_OF_LEUKOCYTE_MEDIATED_IMMUNITY	0.172623	0.15761	0.148022	0.155503	0.177589	0.175458	0.174657	0.168932	0.143551	0.154318	0.157831	0.168477	0.166023	0.147192	0.175941	2766.53	2283.2	2182.39	2615.31	1865.11	2151.25	2389.95	1960	2354.37	2744.29	2720.57	2689.44	2541.18	2566.38	1878.45
GO_POSITIVE_REGULATION_OF_LEUKOCYTE_MEDIATED_IMMUNITY	0.120578	0.115793	0.11525	0.108251	0.129267	0.111183	0.116682	0.11837	0.0959737	0.109495	0.120262	0.11999	0.112387	0.110552	0.132368	3152.01	3498.94	3408.5	3426.29	3150.53	3550.83	3549.34	3120.87	3506.35	3393.67	3412.95	3156.46	3418.88	3466.32	2994.85
GO_REGULATION_OF_LYMPHOCYTE_MEDIATED_IMMUNITY	0.0993941	0.0880321	0.0972364	0.0989492	0.111142	0.092479	0.100867	0.0970625	0.0833091	0.0988148	0.104939	0.0967611	0.0894305	0.0907692	0.114152	3546.38	3827.33	3607.91	3697.6	3510.8	3517.47	3627.92	3695.38	3630.89	3621.99	3694.64	3980.04	3821.4	3696.12	3246.89
GO_NEGATIVE_REGULATION_OF_LYMPHOCYTE_MEDIATED_IMMUNITY	0.155862	0.13489	0.136023	0.142291	0.152176	0.154208	0.152777	0.141191	0.123063	0.143645	0.145191	0.155859	0.141717	0.131458	0.161642	2811.01	2418.12	2182.39	2607.89	2389.95	2825.84	2885.14	2954.82	2665.71	2456.67	2889.59	2738.36	3048.23	2566.38	2112.7
GO_POSITIVE_REGULATION_OF_LYMPHOCYTE_MEDIATED_IMMUNITY	0.105451	0.105859	0.120744	0.114904	0.137809	0.110471	0.121054	0.12145	0.102149	0.123994	0.127284	0.107705	0.102523	0.112951	0.133745	2932.58	3540.45	3106.05	3095.67	3122.36	3180.18	3460.39	2877.73	3140.15	2971.13	3165.35	3298.78	3070.46	3430.74	2960.75
GO_REGULATION_OF_T_CELL_MEDIATED_IMMUNITY	0.146019	0.130754	0.111029	0.118632	0.154167	0.129904	0.138307	0.140999	0.119614	0.116664	0.128205	0.129879	0.134564	0.125037	0.146346	2845.11	3596.79	2868.83	3303.23	2883.66	3123.84	2954.82	2997.82	3005.23	2899.97	3248.38	3312.13	3614.58	3430.74	3205.38
GO_NEGATIVE_REGULATION_OF_T_CELL_MEDIATED_IMMUNITY	0.112822	0.103215	0.0928383	0.0761016	0.115864	0.121147	0.124622	0.0927126	0.0541606	0.101533	0.0919579	0.115392	0.0874533	0.0800794	0.11382	2389.95	2364.75	2682.02	2790.25	3444.08	2452.22	2527.83	3510.8	2625.68	2326.2	2825.84	2585.65	2742.81	2444.81	3024.5
GO_POSITIVE_REGULATION_OF_T_CELL_MEDIATED_IMMUNITY	0.167808	0.168029	0.142779	0.156788	0.211617	0.17239	0.184332	0.203538	0.161543	0.164416	0.173155	0.151879	0.174157	0.16713	0.187062	2391.43	2282.46	2596.77	2613.08	2210.56	2333.61	2154.96	1743.54	1676.82	2377.35	2438.14	2667.2	2306.18	2366.97	1813.22
GO_REGULATION_OF_B_CELL_MEDIATED_IMMUNITY	0.0397182	0.0351551	0.0397514	0.0559244	0.0626833	0.0475458	0.0640899	0.0535294	0.0277982	0.0692621	0.0625033	0.0427584	0.036642	0.0388792	0.0569545	4207.62	4493.76	4662.78	4554.55	4704.29	4172.04	4674.64	4796.21	5066.04	4658.33	4581.23	4389.98	4486.35	4535.27	4418.15
GO_NEGATIVE_REGULATION_OF_B_CELL_MEDIATED_IMMUNITY	-0.0222983	-0.0463502	-0.0516736	-0.00260496	-0.0178034	-0.0103234	0.0283368	-0.00874564	-0.0596758	0.0206524	0.00589664	-0.0178942	-0.0349769	-0.0376102	-0.0168273	3587.89	4923.71	4312.88	4130.52	5709.49	6172.06	5853.3	2674.61	4615.33	5023.05	4268.41	3636.82	4480.42	4175	3473.73
GO_POSITIVE_REGULATION_OF_B_CELL_MEDIATED_IMMUNITY	0.0685121	0.0680713	0.0780763	0.0828545	0.0887859	0.0659616	0.0771199	0.072633	0.0599043	0.0895573	0.0839762	0.0751441	0.0673825	0.0742624	0.086814	3808.8	3941.49	4003.02	3471.51	4163.88	3900.72	4255.06	4376.64	4376.64	3813.25	4325.49	3931.11	4166.85	3857.73	4249.13
GO_REGULATION_OF_NATURAL_KILLER_CELL_MEDIATED_IMMUNITY	0.149039	0.132333	0.174866	0.151252	0.171871	0.143193	0.140138	0.141063	0.13809	0.153877	0.157884	0.151532	0.134876	0.159598	0.189058	2821.39	2194.25	2461.12	2513.01	2302.48	2975.58	2885.14	2564.9	3178.69	3024.5	2741.33	2776.91	2529.32	2278.76	2763.57
GO_NEGATIVE_REGULATION_OF_NATURAL_KILLER_CELL_MEDIATED_IMMUNITY	0.290289	0.278016	0.277369	0.279665	0.316021	0.295148	0.285901	0.305315	0.289553	0.279325	0.290269	0.284211	0.300716	0.28143	0.312805	1030.41	877.699	1153.46	1337.31	816.913	1051.16	1011.13	923.66	855.46	1405.5	822.843	1218.7	1077.85	1100.09	972.586
GO_POSITIVE_REGULATION_OF_NATURAL_KILLER_CELL_MEDIATED_IMMUNITY	0.110481	0.0882233	0.159905	0.101911	0.13283	0.104155	0.0937382	0.0813191	0.0997943	0.116724	0.121132	0.121391	0.0783061	0.134959	0.161282	2833.25	4237.27	2926.65	3448.53	3451.49	4014.88	4467.07	4192.79	3745.05	3562.69	4060.84	3006.71	4692.43	3482.63	3841.42
GO_REGULATION_OF_CYTOKINE_PRODUCTION_INVOLVED_IN_IMMUNE_RESPONSE	0.194893	0.194519	0.182045	0.181871	0.203491	0.17778	0.184675	0.191395	0.166943	0.164534	0.176755	0.181834	0.195879	0.18502	0.198095	2557.49	2323.98	2729.47	2541.92	2754.67	2667.94	2433.69	2420.34	2459.63	2831.02	2640.51	2808.04	2631.61	2524.13	2239.47
GO_NEGATIVE_REGULATION_OF_CYTOKINE_PRODUCTION_INVOLVED_IN_IMMUNE_RESPONSE	0.169985	0.154796	0.149794	0.117909	0.183069	0.165229	0.167225	0.15025	0.136417	0.161222	0.151082	0.177693	0.158305	0.133112	0.190579	3116.43	2905.9	3270.62	3718.36	2059.33	2677.58	2708.71	2126.05	2687.95	3587.89	3392.19	2352.89	3255.79	3226.14	2564.9
GO_POSITIVE_REGULATION_OF_CYTOKINE_PRODUCTION_INVOLVED_IN_IMMUNE_RESPONSE	0.200602	0.205405	0.197928	0.204956	0.213763	0.184344	0.192623	0.213866	0.181178	0.168156	0.190445	0.185095	0.205768	0.202318	0.205642	2342.51	2066.74	2498.18	2185.35	2234.28	1927.38	2051.92	1528.56	1796.91	2376.61	2179.42	2544.14	2134.94	2068.23	1863.63
GO_REGULATION_OF_T_CELL_CYTOKINE_PRODUCTION	0.185422	0.173604	0.150502	0.164112	0.183625	0.160474	0.174493	0.165771	0.159268	0.152788	0.157382	0.161955	0.170072	0.15724	0.177238	2152.74	2650.89	2708.71	2836.21	2406.26	2459.63	1786.53	2400.33	2160.15	2495.22	3152.01	2649.41	2687.95	2772.46	2283.2
GO_NEGATIVE_REGULATION_OF_T_CELL_CYTOKINE_PRODUCTION	0.0613397	0.0587665	0.033769	-0.00875115	0.0586848	0.0629736	0.0618911	-0.0147759	-0.0262534	0.0446543	0.0244154	0.0550495	-0.00205249	0.00842438	0.0899929	3331.4	4345.5	5577.54	581.179	4867.38	4361.81	5417.42	3759.87	6793.27	5875.54	4164.62	3390.71	4136.45	4013.4	4283.23
GO_POSITIVE_REGULATION_OF_T_CELL_CYTOKINE_PRODUCTION	0.201782	0.183349	0.177134	0.202368	0.212631	0.179587	0.198613	0.221537	0.211281	0.176418	0.192555	0.184848	0.195656	0.183751	0.199131	2051.92	1930.35	1353.61	1659.03	2186.84	1616.03	1733.16	1356.58	1819.15	2269.86	1285.41	2558.97	2090.47	2005.96	1251.31
GO_POSITIVE_REGULATION_OF_DENDRITIC_CELL_CYTOKINE_PRODUCTION	0.0751021	0.0776175	0.0525281	0.0526685	0.0982763	0.0482508	0.0294816	0.0869382	0.00721399	0.00805669	0.035738	0.042786	0.0754852	0.047523	0.0489658	1377.34	1320.26	1619.74	1238.71	2123.82	2001.51	2437.39	2388.47	2558.23	1828.79	1716.11	1919.23	1137.9	1154.2	1627.15
GO_CYTOPLASMIC_PATTERN_RECOGNITION_RECEPTOR_SIGNALING_PATHWAY	0.0971718	0.0823167	0.0786257	0.0760596	0.0913885	0.0692342	0.0753771	0.087169	0.0483175	0.0482546	0.0597003	0.0907556	0.0946968	0.0775357	0.0737221	3363.28	3153.49	3211.31	3366.98	3508.57	3330.66	3492.26	3338.82	3653.13	3396.64	3495.23	3205.38	3179.44	3183.88	3318.8
GO_MYD88_DEPENDENT_TOLL_LIKE_RECEPTOR_SIGNALING_PATHWAY	0.17601	0.149441	0.131529	0.117844	0.157984	0.118027	0.137267	0.150266	0.122275	0.0844094	0.108857	0.18861	0.172634	0.145484	0.139281	2775.43	3100.12	3063.05	3278.03	3211.31	3712.43	2974.1	2978.54	3491.52	3280.99	3064.53	2398.85	2726.5	3024.5	3070.46
GO_MYD88_INDEPENDENT_TOLL_LIKE_RECEPTOR_SIGNALING_PATHWAY	0.0922434	0.0713759	0.066496	0.0612442	0.0522625	0.0274672	0.0555726	0.0422434	0.0287503	0.0345379	0.0520816	0.0924686	0.0892199	0.0820741	0.078648	3085.29	2919.24	2861.42	3283.22	3613.84	3333.63	3513.02	3554.53	3541.19	2588.62	3415.91	2709.45	3384.78	2816.94	3418.88
GO_INNATE_IMMUNE_RESPONSE_ACTIVATING_SIGNAL_TRANSDUCTION	0.113786	0.109792	0.104888	0.102148	0.114058	0.0962106	0.0884245	0.102414	0.0865111	0.0783342	0.0925183	0.104098	0.115388	0.116864	0.11923	3319.54	3123.84	3281.74	3372.17	2838.44	2856.97	3261.72	2940	3125.32	2955.56	3081.58	3370.69	3251.34	3202.42	3056.38
GO_REGULATION_OF_ANTIMICROBIAL_HUMORAL_RESPONSE
GO_REGULATION_OF_MYELOID_LEUKOCYTE_DIFFERENTIATION	0.0545558	0.0501161	0.0342883	0.0354463	0.0704179	0.0723528	0.0610584	0.0627229	0.0326607	0.0226852	0.0211525	0.0609027	0.0572979	0.0378456	0.0431466	3639.78	3716.14	3651.64	3816.21	3627.18	3349.19	3782.11	3596.05	3759.87	3980.78	3891.08	3287.67	3293.6	3955.58	3900.72
GO_NEGATIVE_REGULATION_OF_MYELOID_LEUKOCYTE_DIFFERENTIATION	-0.0142728	-0.0251658	-0.0455046	-0.0457764	-0.00436815	-0.0158718	-0.00502822	0.000757145	-0.0582437	-0.0493274	-0.0604816	0.00195728	-0.0130903	-0.0471989	-0.026846	3808.8	4373.67	4443.35	4327.71	4816.97	4661.29	4389.98	4690.95	4148.31	4364.77	4431.49	4197.24	3650.16	4262.48	4471.52
GO_POSITIVE_REGULATION_OF_MYELOID_LEUKOCYTE_DIFFERENTIATION	0.0867907	0.0886206	0.0825711	0.0812287	0.105946	0.116865	0.094535	0.0926927	0.0684824	0.0583609	0.0628479	0.0930101	0.0908753	0.0775541	0.0819737	3255.79	3540.45	3613.1	3500.42	3261.72	2882.17	3485.59	3581.96	3448.53	3980.78	3752.46	3160.9	3353.64	3501.9	3856.24
GO_IMMUNE_RESPONSE_REGULATING_SIGNALING_PATHWAY	0.0901146	0.0841866	0.0965206	0.109514	0.114508	0.100072	0.114692	0.118734	0.0862211	0.107898	0.109161	0.0992236	0.0995211	0.093035	0.092561	3528.59	3538.97	3396.64	3294.34	3270.62	3291.37	3309.16	3276.55	3369.95	3066.02	3470.77	3455.94	3427.77	3487.08	3599.75
GO_IMMUNE_RESPONSE_INHIBITING_SIGNAL_TRANSDUCTION	0.250902	0.237677	0.230801	0.186104	0.296228	0.24726	0.264536	0.297794	0.267514	0.1763	0.235005	0.258527	0.280212	0.230256	0.282135	997.79	1221.66	1153.46	1292.09	1381.78	1296.53	1665.7	1118.62	1279.48	1156.43	1082.3	1525.6	1014.1	1068.21	1023.74
GO_IMMUNE_RESPONSE_INHIBITING_CELL_SURFACE_RECEPTOR_SIGNALING_PATHWAY	0.26134	0.24637	0.251516	0.203645	0.31305	0.25654	0.287399	0.308516	0.278168	0.164536	0.239242	0.282355	0.287685	0.241591	0.295895	502.601	1082.3	391.406	526.323	1082.3	1186.08	1082.3	1237.97	1202.39	2290.62	1719.82	1235.01	1110.47	920.695	655.309
GO_ANTIMICROBIAL_PEPTIDE_PRODUCTION
GO_PEPTIDE_SECRETION	0.0593503	0.059282	0.0531964	0.0522434	0.0730088	0.0607409	0.0726662	0.0693822	0.0339339	0.0470758	0.0552408	0.0603263	0.0643453	0.0535892	0.0635222	3738.38	3444.08	3524.14	3532.29	3502.64	3515.24	3505.61	3454.46	3693.9	3543.41	3534.52	3888.12	3682.04	3622.73	3675.37
GO_REGULATION_OF_PEPTIDE_SECRETION	0.067443	0.0655741	0.0630319	0.0596139	0.0824797	0.0726508	0.0851468	0.0797195	0.0407501	0.0614853	0.0664514	0.0705272	0.0697366	0.0581485	0.0720783	3751.72	3493.01	3630.15	3841.42	3563.43	3664.25	3472.99	3619.03	3803.61	3609.39	3707.98	3654.61	3785.08	3783.6	3592.34
GO_NEGATIVE_REGULATION_OF_PEPTIDE_SECRETION	0.0206854	0.0340306	0.0428939	0.0411486	0.065524	0.0481709	0.0829135	0.0740707	0.00631714	0.0634027	0.060566	0.0116693	0.0435615	0.0343564	0.0474692	4237.27	3452.98	3417.39	3819.18	4020.81	3946.68	3624.96	3743.57	4315.85	3877	4164.62	4078.63	4164.62	4114.22	3752.46
GO_POSITIVE_REGULATION_OF_PEPTIDE_SECRETION	0.0956957	0.0886416	0.0763087	0.0747937	0.0944309	0.0965067	0.09451	0.0878548	0.0549045	0.0593639	0.0714931	0.098018	0.0952754	0.0764938	0.0871573	3531.55	3540.45	3550.83	3613.1	3537.48	3484.11	3430.74	3662.02	3570.1	3650.16	3527.11	3546.38	3662.02	3728.74	3653.13
GO_REGULATION_OF_ADAPTIVE_IMMUNE_RESPONSE	0.10988	0.097112	0.0888907	0.0975481	0.119237	0.089771	0.110423	0.107052	0.0846106	0.0988291	0.101318	0.105225	0.103004	0.0975313	0.11271	3584.93	3518.21	3731.7	3678.33	3279.51	3386.26	3498.94	3466.32	3389.22	3713.91	3764.32	3777.66	3672.4	3524.14	3245.41
GO_NEGATIVE_REGULATION_OF_ADAPTIVE_IMMUNE_RESPONSE	0.122979	0.116767	0.110565	0.122617	0.114267	0.105682	0.126952	0.108559	0.0779243	0.121208	0.111424	0.127	0.113776	0.112963	0.121816	3214.28	3144.59	3306.94	3026.73	3705.02	3106.79	3154.23	3473.73	3260.98	2699.81	3181.66	3656.83	3206.86	3195.74	3159.42
GO_POSITIVE_REGULATION_OF_ADAPTIVE_IMMUNE_RESPONSE	0.0987435	0.0948938	0.0844885	0.0927668	0.12734	0.0895411	0.110653	0.115417	0.0811318	0.0974575	0.0983928	0.0947051	0.0991112	0.0943726	0.110086	3537.48	3203.9	3516.73	3614.58	3034.88	3197.97	3298.78	2975.58	3464.84	3141.63	3558.24	3528.59	3103.08	3230.59	2925.17
GO_REGULATION_OF_T_HELPER_1_TYPE_IMMUNE_RESPONSE	0.233056	0.192631	0.156467	0.160831	0.215121	0.184427	0.190893	0.219817	0.20755	0.164473	0.176248	0.221357	0.21514	0.192215	0.205224	2325.46	2239.47	2617.53	2265.41	2322.49	2168.3	2601.96	2315.08	1777.64	2533.02	2286.17	2628.65	1917.74	2032.64	2246.88
GO_NEGATIVE_REGULATION_OF_T_HELPER_1_TYPE_IMMUNE_RESPONSE	0.442862	0.403386	0.407776	0.39008	0.432517	0.398724	0.43221	0.433129	0.41659	0.422035	0.424928	0.449668	0.424962	0.402842	0.420844	29.652	252.042	71.1648	142.33	174.947	17.7912	504.084	262.42	103.782	450.71	469.984	105.265	306.898	412.163	238.699
GO_POSITIVE_REGULATION_OF_T_HELPER_1_TYPE_IMMUNE_RESPONSE	0.198404	0.172474	0.136309	0.148563	0.174143	0.154132	0.16762	0.195041	0.171929	0.130203	0.141801	0.180411	0.192264	0.169869	0.17617	2392.18	2237.24	2266.15	2054.14	2358.82	1825.08	2207.59	1869.56	2258.74	2310.63	1853.99	3199.45	2303.22	1917.74	1934.05
GO_REGULATION_OF_TYPE_2_IMMUNE_RESPONSE	0.17275	0.147793	0.113198	0.136718	0.164266	0.143907	0.128068	0.148441	0.141028	0.102941	0.13194	0.135374	0.159488	0.14171	0.156531	2625.68	2726.5	2726.5	2840.66	2502.63	2372.16	3817.7	2848.07	1912.55	3355.12	3052.67	3427.77	2790.25	3190.56	2259.48
GO_NEGATIVE_REGULATION_OF_TYPE_2_IMMUNE_RESPONSE	0.210155	0.170821	0.138108	0.111463	0.146353	0.156028	0.119248	0.120903	0.134736	0.0925828	0.112045	0.192562	0.154689	0.136514	0.168768	3232.07	3204.64	4227.63	4148.31	3664.25	3768.03	4441.13	3724.29	4542.69	4865.15	4384.05	3785.82	2699.07	3732.45	3330.66
GO_POSITIVE_REGULATION_OF_TYPE_2_IMMUNE_RESPONSE	0.138389	0.126555	0.0903193	0.1594	0.180216	0.132592	0.135825	0.173175	0.146461	0.112148	0.149758	0.0831019	0.163524	0.146145	0.145086	1420.33	1516.7	1747.99	2126.05	1452.95	1934.79	3103.08	1457.4	1227.59	1833.98	1556.73	2225.38	1620.48	1347.68	1700.54
GO_REGULATION_OF_RESPONSE_TO_BIOTIC_STIMULUS	0.120962	0.105735	0.101697	0.101185	0.120914	0.0980018	0.098223	0.105537	0.0891934	0.0820644	0.0918968	0.112808	0.114338	0.109602	0.118132	3390.71	3564.17	3513.76	3510.8	3381.81	3375.88	3574.55	3639.78	3485.59	3460.39	3549.34	3690.19	3564.17	3473.73	3418.88
GO_NEGATIVE_REGULATION_OF_RESPONSE_TO_BIOTIC_STIMULUS	0.142306	0.125332	0.113324	0.12097	0.14812	0.141671	0.135059	0.135446	0.129784	0.111631	0.122534	0.138208	0.138311	0.119461	0.138653	3283.22	3695.38	3730.96	3646.45	3347.71	3770.99	3574.55	3501.9	3773.96	3501.9	3713.91	3272.84	3295.08	3590.12	3693.16
GO_POSITIVE_REGULATION_OF_RESPONSE_TO_BIOTIC_STIMULUS	0.135111	0.120619	0.118092	0.110818	0.132865	0.112238	0.103841	0.112463	0.101873	0.087031	0.10124	0.124723	0.127429	0.12575	0.13459	3200.93	3251.34	3073.43	3316.58	2966.68	3276.55	3444.08	3279.51	3239.48	3361.05	3134.22	3541.93	3226.14	3143.11	2889.59
GO_REGULATION_OF_RESPONSE_TO_TUMOR_CELL	0.140877	0.0788823	0.0984471	0.0887617	0.111984	0.0468737	0.0658868	0.065376	0.073539	0.0726093	0.0537801	0.148713	0.105292	0.133878	0.135697	2014.85	3153.49	3350.68	3854.02	2568.6	3564.91	2947.41	3703.53	2785.81	3793.23	3926.67	2169.04	2788.77	2229.83	2534.5
GO_POSITIVE_REGULATION_OF_RESPONSE_TO_TUMOR_CELL	0.0794826	0.0113151	0.0296555	0.0105855	0.0769292	-0.0141602	0.018552	0.0202591	0.00744853	0.0101186	-0.0176912	0.0932124	0.0424953	0.07833	0.0812627	1885.87	3346.23	2137.91	3137.18	1491.5	3036.36	1965.93	3123.84	1844.35	3159.42	3571.58	1697.58	2091.95	1654.58	2707.23
GO_REGULATION_OF_T_CELL_MEDIATED_IMMUNE_RESPONSE_TO_TUMOR_CELL	0.10777	0.0928375	0.092863	0.0914335	0.0535787	0.0430621	0.0317541	0.0354043	0.0524301	0.0576629	0.0453594	0.127374	0.0789769	0.0873494	0.0932459	1428.49	1467.77	1318.77	856.943	1528.56	1688.68	1895.5	1853.99	2057.85	1579.71	2045.25	1730.94	1770.97	767.987	1868.82
GO_POSITIVE_REGULATION_OF_NATURAL_KILLER_CELL_MEDIATED_IMMUNE_RESPONSE_TO_TUMOR_CELL	0.0830526	0.016522	0.0479326	0.0238387	0.026323	-0.00491747	-0.0528671	-0.0217628	-0.0332653	0.0176451	-0.0232602	0.0272078	0.0257104	0.128042	0.106194	736.852	2988.92	4349.95	5076.42	1491.5	2223.9	2845.11	636.035	364.72	2601.96	1957.03	2722.05	1810.25	1654.58	223.873
GO_REGULATION_OF_INFLAMMATORY_RESPONSE_TO_ANTIGENIC_STIMULUS	0.0889836	0.0851117	0.0768951	0.0730232	0.0858848	0.0892711	0.0965102	0.0759239	0.0929769	0.097558	0.110995	0.0830735	0.0780579	0.0911368	0.0817701	3515.24	4235.05	4186.12	3889.6	4633.87	3833.26	4086.05	4569.37	4089.01	3590.12	3488.56	3993.38	4577.53	3749.5	4592.35
GO_NEGATIVE_REGULATION_OF_INFLAMMATORY_RESPONSE_TO_ANTIGENIC_STIMULUS	-0.0475437	-0.0210178	-0.0145396	-0.0326028	-0.038906	-0.0417949	-0.0133432	-0.00590192	-0.0395334	-0.0349957	-0.00347987	-0.0477042	-0.0143207	0.0131389	-0.0167136	5819.2	5094.21	5048.25	4934.09	2922.2	5869.61	5817.72	4327.71	4306.95	3436.67	2988.92	5699.11	4819.93	5132.76	3356.61
GO_POSITIVE_REGULATION_OF_INFLAMMATORY_RESPONSE_TO_ANTIGENIC_STIMULUS	0.225843	0.226851	0.218105	0.223149	0.248698	0.250255	0.243629	0.207163	0.245889	0.28298	0.265386	0.211696	0.202758	0.20927	0.211491	3182.4	3166.09	3121.61	2232.05	2152.74	2030.42	2226.12	2653.85	3157.94	1615.29	2173.49	3441.11	3222.43	3287.67	3032.66
GO_REGULATION_OF_ACUTE_INFLAMMATORY_RESPONSE_TO_ANTIGENIC_STIMULUS	0.0676583	0.0403473	0.0113764	0.0215271	0.0451226	0.0310266	0.0435138	0.021476	0.0415347	0.0456333	0.0700587	0.0681052	0.0233018	0.0322778	0.0382278	5404.08	5450.78	6070.51	5883.7	5354.41	4949.66	5169.08	5391.47	5235.8	3977.82	4338.83	5755.45	5986.74	5659.08	5635.36
GO_NEGATIVE_REGULATION_OF_ACUTE_INFLAMMATORY_RESPONSE_TO_ANTIGENIC_STIMULUS	-0.462791	-0.456921	-0.430584	-0.432166	-0.414506	-0.500051	-0.427572	-0.40047	-0.500051	-0.412668	-0.389751	-0.449214	-0.446407	-0.403634	-0.393783	541.149	626.399	830.997	673.1	151.225	0	512.98	1446.28	0	581.179	33.3585	738.335	779.106	854.719	263.903
GO_POSITIVE_REGULATION_OF_ACUTE_INFLAMMATORY_RESPONSE_TO_ANTIGENIC_STIMULUS	0.303656	0.308741	0.273205	0.285234	0.306842	0.306147	0.303206	0.275003	0.307291	0.329919	0.33284	0.294976	0.270653	0.274941	0.272225	882.147	763.539	920.695	1352.13	1140.12	1525.6	1375.85	1616.03	615.279	1435.16	941.451	963.69	845.082	799.121	637.518
GO_POSITIVE_REGULATION_OF_HYPERSENSITIVITY	0.341306	0.342429	0.302838	0.317592	0.361344	0.357719	0.357923	0.328517	0.338881	0.370507	0.366091	0.33398	0.290918	0.289055	0.297631	441.074	381.769	460.347	676.066	570.06	762.798	687.926	808.017	307.639	717.578	470.726	481.845	422.541	399.561	318.759
GO_REGULATION_OF_MYELOID_LEUKOCYTE_MEDIATED_IMMUNITY	0.16445	0.152749	0.121308	0.120974	0.147127	0.144048	0.151824	0.158041	0.118649	0.108254	0.132755	0.164689	0.155281	0.122218	0.150576	3297.3	3419.62	3375.14	3598.27	3440.37	3226.88	3136.44	3377.36	3749.5	3699.09	3385.52	3207.61	3414.43	3699.83	3570.84
GO_NEGATIVE_REGULATION_OF_MYELOID_LEUKOCYTE_MEDIATED_IMMUNITY	0.115794	0.129443	0.0699055	0.0946885	0.169688	0.144382	0.149872	0.183069	0.102554	0.0801328	0.0963228	0.088879	0.139964	0.0924923	0.123825	3280.99	3008.94	3567.88	4581.23	2883.66	3032.66	3487.08	3142.37	3724.29	5173.53	4057.13	3430	3369.95	4056.39	3405.53
GO_POSITIVE_REGULATION_OF_MYELOID_LEUKOCYTE_MEDIATED_IMMUNITY	0.194955	0.178535	0.142885	0.134027	0.138393	0.149185	0.143708	0.141043	0.116924	0.113827	0.140698	0.193598	0.170431	0.143101	0.16401	1960	2953.34	3215.76	2825.84	3782.11	3079.36	3605.68	3595.3	2727.98	3017.09	2517.45	2010.41	2636.06	2803.6	2435.91
GO_REGULATION_OF_B_CELL_APOPTOTIC_PROCESS	0.12484	0.114573	0.135715	0.145452	0.16885	0.152308	0.186388	0.185756	0.127882	0.134597	0.14742	0.123051	0.132712	0.155541	0.137248	2183.13	2752.45	2533.76	2286.17	2228.35	2597.52	2128.27	2063.04	2789.51	2272.83	1955.55	2684.99	2279.5	2126.05	2171.27
GO_NEGATIVE_REGULATION_OF_B_CELL_APOPTOTIC_PROCESS	0.097262	0.0841643	0.0964038	0.102432	0.129219	0.120913	0.152472	0.149264	0.0644973	0.108817	0.108224	0.0844708	0.0997752	0.115437	0.103637	2923.69	3116.43	3035.62	2833.99	3159.42	2856.97	2594.55	3269.87	3341.78	2616.79	3155.71	2450.74	3392.19	3002.26	3507.83
GO_REGULATION_OF_HUMORAL_IMMUNE_RESPONSE	-0.0269377	-0.104894	-0.0413234	0.0079641	0.0190574	0.00722314	0.0486211	0.0758453	-0.00463679	0.0438771	0.0311108	0.0851702	-0.00986309	-0.07938	-0.0550939	3762.1	4801.4	4616.08	3521.92	3561.21	3398.86	3545.64	3278.03	3565.65	2934.07	2965.94	2249.1	3892.57	5141.66	4622.01
GO_NEGATIVE_REGULATION_OF_HUMORAL_IMMUNE_RESPONSE	0.0666496	-0.0245403	-0.0172625	0.0203396	0.0106103	-0.0023238	0.0353422	0.0421221	0.0468846	-0.00891216	0.0275281	0.0813841	0.0282686	0.00601379	0.0564607	4653.14	6246.94	5964.5	4570.86	6381.11	6044.56	5825.88	5589.4	5239.51	5624.24	5368.49	3452.23	5553.82	5643.52	5201.7
GO_POSITIVE_REGULATION_OF_HUMORAL_IMMUNE_RESPONSE	0.101442	0.0909071	0.105206	0.104695	0.183908	0.155164	0.182215	0.165713	0.140413	0.174147	0.173651	0.0961014	0.105994	0.0903381	0.121168	1774.67	1997.06	2220.93	2464.08	1408.47	1389.2	1773.19	2351.4	1694.61	2173.49	2536.73	2550.07	449.228	972.586	965.173
GO_REGULATION_OF_HUMORAL_IMMUNE_RESPONSE_MEDIATED_BY_CIRCULATING_IMMUNOGLOBULIN	0.0433606	-0.0103166	0.039645	0.0617084	0.0631129	0.0717697	0.0900281	0.0836568	0.0633555	0.068999	0.0895174	0.047855	0.0509065	0.0233784	0.070046	5535.29	6054.94	4225.41	5045.29	4006.73	4203.91	4459.66	4777.68	4614.59	4384.79	4500.43	5825.14	4428.53	4825.12	4253.58
GO_NEGATIVE_REGULATION_OF_HUMORAL_IMMUNE_RESPONSE_MEDIATED_BY_CIRCULATING_IMMUNOGLOBULIN	-0.0403043	-0.110947	-0.0830287	-0.0233943	-0.0708976	-0.0396099	-0.0209231	-0.0220872	-0.0465945	-0.0525171	-0.0128357	-0.0381395	-0.0651996	-0.082416	-0.033912	3239.48	0	1875.49	3531.55	1393.64	5073.46	4679.09	2099.36	4615.33	3997.09	5837	2713.16	3018.57	2028.2	2928.14
GO_POSITIVE_REGULATION_OF_HUMORAL_IMMUNE_RESPONSE_MEDIATED_BY_CIRCULATING_IMMUNOGLOBULIN	0.182729	0.157376	0.244019	0.203454	0.286354	0.257291	0.274817	0.259775	0.246503	0.271414	0.25998	0.191101	0.244325	0.199643	0.243202	1774.67	1584.9	11.8608	997.79	1021.51	395.854	1159.39	1472.22	1694.61	2320.27	2538.21	2550.07	111.195	131.951	171.982
GO_RESPONSE_TO_ISCHEMIA	-0.0239088	-0.0210445	-0.0492591	-0.0255225	0.00094183	-0.00162144	-0.0151857	-0.0024469	-0.0639591	-0.0673199	-0.0615262	-0.0277103	-0.0220345	-0.0324489	-0.0296591	3599.75	3289.89	3804.35	3481.14	3579	3122.36	3838.45	3653.13	5177.24	4427.04	3965.95	3393.67	3095.67	3605.68	3616.06
GO_LIPID_HYDROXYLATION
GO_DESMOSOME_ORGANIZATION	-0.0113834	-0.0384039	0.0271057	0.00148035	-0.0443934	0.0331632	-0.0214225	-0.0343202	-0.0187681	0.0313595	-0.00243321	-0.00107198	-0.0570529	-0.0654245	-0.0169304	4954.85	5659.08	2158.67	3820.66	5165.38	5236.54	5828.1	4708.74	2422.57	3702.05	3771.73	4315.85	4950.4	4298.06	3230.59
GO_REGIONALIZATION	-0.0166469	-0.00261462	0.00796984	0.00556946	0.0195472	0.0183153	0.022259	0.0191643	-0.0313487	-0.0134044	-0.0103057	-0.0154537	-0.00616162	-0.0158802	0.007583	3375.88	3204.64	3243.19	3338.07	3713.91	3535.26	3494.49	3393.67	3348.45	3387.74	3438.15	3798.42	3973.37	3373.66	3294.34
GO_DEVELOPMENTAL_PROCESS_INVOLVED_IN_REPRODUCTION	0.0354872	0.0373129	0.0260028	0.025549	0.0395016	0.0339867	0.0376483	0.0369438	0.00183014	0.00372129	0.0116687	0.0337124	0.0320247	0.0242436	0.0300751	3319.54	3079.36	3189.07	3212.79	3264.69	3270.62	3229.1	3229.1	3344.75	3221.69	3280.99	3470.77	3433.7	3190.56	3200.93
GO_HEART_MORPHOGENESIS	0.00949503	0.0150781	0.0238143	0.0202754	0.0348006	0.0169242	0.0407545	0.0470185	-0.0141819	0.0013597	0.000281555	0.0170467	0.0161585	0.00267591	0.017683	3641.27	3466.32	3099.38	3467.8	3380.33	3267.65	3226.14	3183.88	3370.69	3179.44	3347.71	3796.2	3749.5	3601.24	3184.62
GO_SKELETAL_MUSCLE_CONTRACTION	-0.0473957	-0.0873096	-0.0620336	-0.080882	-0.0463415	-0.0762178	-0.0249629	-0.0385018	-0.100797	-0.0278445	-0.0376393	-0.0919354	-0.0790994	-0.0504754	-0.0303299	2992.63	2990.4	3121.61	2825.84	3375.88	3557.5	3447.05	3854.02	4312.88	3007.45	2674.61	3038.59	4080.12	3025.99	2969.65
GO_VOLUNTARY_SKELETAL_MUSCLE_CONTRACTION
GO_MUSCLE_SYSTEM_PROCESS	0.0804387	0.0600203	0.0499888	0.0489351	0.0726174	0.0619959	0.0771589	0.0715915	0.037934	0.0392638	0.0418173	0.0655297	0.0689772	0.0627353	0.0620783	3466.32	3522.66	3611.61	3510.8	3346.23	3516.73	3292.85	3464.84	3579	3452.98	3454.46	3441.11	3690.19	3278.03	3525.62
GO_CIRCULATORY_SYSTEM_PROCESS	0.0503205	0.0446112	0.0340013	0.0413836	0.0631338	0.0454242	0.053999	0.0634687	0.0183059	0.0225926	0.0280596	0.0425489	0.0502015	0.0384797	0.0454387	3872.55	4000.05	3796.94	3699.09	3733.19	3921.48	3691.67	3816.21	3730.22	3762.84	3789.53	3737.63	3955.58	3888.86	4001.54
GO_RENAL_SYSTEM_PROCESS	0.0570022	0.0479458	0.0659522	0.0755647	0.0800677	0.0789201	0.0993226	0.085125	0.0287059	0.0701473	0.0675347	0.0732563	0.0778321	0.0470165	0.0477256	4286.2	4169.07	3952.61	3758.39	3862.17	3785.08	3420.36	3710.95	4244.68	3530.07	4114.22	3995.61	3739.12	4163.14	3940.75
GO_HEART_PROCESS	0.0833334	0.0841502	0.0741441	0.0858758	0.0899028	0.066035	0.0885744	0.0868448	0.0547546	0.0638173	0.0633936	0.0737735	0.0792115	0.0829985	0.0798874	3466.32	3387.74	3497.45	3289.89	3046.74	3395.15	2999.3	2953.34	3470.77	3196.49	3285.44	3527.11	3439.63	3346.23	3399.6
GO_RESPIRATORY_SYSTEM_PROCESS	0.0300421	0.0187296	0.0107504	0.00745647	0.0327778	0.0354349	0.0319288	0.039059	-0.0350026	-0.0125899	-0.00674895	0.0260013	0.0198066	0.00140325	0.03832	4593.09	4781.39	4019.33	4375.15	3444.08	2679.06	2452.22	2336.58	4332.16	4511.55	3859.21	3705.02	4075.67	4008.95	3669.43
GO_VASCULAR_PROCESS_IN_CIRCULATORY_SYSTEM	0.0571081	0.0436824	0.0355767	0.0222629	0.0616438	0.0457016	0.0495965	0.0665664	0.0288722	0.01366	0.0275391	0.0404706	0.0578185	0.0281482	0.0462578	4445.58	4564.18	4616.82	4834.02	4074.93	4256.54	4364.77	3795.46	3693.9	4405.55	4301.76	4167.59	4318.07	4667.22	4516.74
GO_REGULATION_OF_SYSTEMIC_ARTERIAL_BLOOD_PRESSURE_MEDIATED_BY_A_CHEMICAL_SIGNAL	0.00848488	0.0513157	0.0202555	0.00712321	0.0379357	0.0705997	0.047715	0.0623328	-0.0137324	-0.00169805	-0.00435681	0.0304762	0.0340068	0.0304815	0.0301102	5660.57	4630.16	5089.77	4922.23	4570.86	4558.99	4599.03	4418.15	5877.03	4394.43	4610.89	5086.8	4855.52	5063.08	4701.32
GO_REGULATION_OF_VASCULAR_ASSOCIATED_SMOOTH_MUSCLE_CONTRACTION	0.184709	0.142753	0.145578	0.16345	0.192538	0.152965	0.179177	0.187194	0.183449	0.0866524	0.126532	0.209712	0.185134	0.138123	0.161373	1753.17	2880.69	3540.45	2621.98	1714.63	2438.88	2182.39	2467.05	2154.96	2713.9	2601.22	1553.76	2055.62	3150.53	2673.87
GO_REGULATION_OF_THE_FORCE_OF_HEART_CONTRACTION_BY_CHEMICAL_SIGNAL	0.330969	0.340257	0.313514	0.324232	0.358222	0.349342	0.363326	0.357405	0.342197	0.312392	0.338318	0.293304	0.333929	0.325355	0.340768	0	0	0	0	0	0	0	0	0	0	0	0	0	0	0
GO_REGULATION_OF_HEART_RATE_BY_CHEMICAL_SIGNAL	0.0492904	0.0441342	0.0327241	0.0536298	0.0704513	0.0923525	0.0599602	0.0382122	0.0297631	0.0612875	0.0280529	0.0511793	0.0605728	0.0576884	0.0231009	1788.76	1056.35	1513.73	2621.24	364.72	481.104	1142.34	581.179	766.504	986.67	685.702	3418.13	1234.26	1943.69	335.068
GO_RENAL_SYSTEM_PROCESS_INVOLVED_IN_REGULATION_OF_SYSTEMIC_ARTERIAL_BLOOD_PRESSURE	-0.0730848	-0.0408325	-0.0404239	0.0180541	-0.0407942	-0.0343335	-0.0181691	-0.0256001	-0.15097	-0.0229443	0.0038049	-0.0663177	-0.00879724	-0.0132278	-0.0566394	1137.15	2087.5	2718.35	2085.28	1604.17	1518.92	1503.36	2298.77	1964.44	3066.76	3280.25	3834	2623.46	1234.26	2063.04
GO_RENAL_CONTROL_OF_PERIPHERAL_VASCULAR_RESISTANCE_INVOLVED_IN_REGULATION_OF_SYSTEMIC_ARTERIAL_BLOOD_PRESSURE	0.0142405	0.0273581	0.0509902	0.0989179	0.0591568	0.0336362	0.0206717	0.121529	0.0774806	0.07059	0.104941	-0.00857493	0.0881993	0.0794712	0.0180686	5319.57	5108.3	4599.03	3928.15	4640.54	5017.12	4899.99	3712.43	4458.92	3543.41	3409.24	5582.73	4315.11	4529.34	5194.29
GO_REGULATION_OF_SYSTEMIC_ARTERIAL_BLOOD_PRESSURE	0.0205752	0.0389297	0.0219704	0.0321268	0.0446351	0.0563722	0.0546955	0.0586793	-0.00397745	0.0169593	0.016537	0.0374194	0.0410928	0.0314132	0.029986	4295.09	3827.33	3940.01	3280.99	3456.68	3282.48	2982.25	3070.46	3705.76	3563.43	3880.71	3698.35	3205.38	3951.13	3794.71
GO_REGULATION_OF_SYSTEMIC_ARTERIAL_BLOOD_PRESSURE_BY_RENIN_ANGIOTENSIN	-0.0203192	0.0347167	-0.0235888	-0.0218332	0.00163018	0.0455939	-0.0219911	0.0148202	-0.0874676	-0.063837	-0.0454545	-0.0154333	0.00335789	-0.000868499	-0.0212202	2524.87	2561.93	4894.06	4573.82	5031.94	5095.7	2486.32	3564.17	3928.89	3681.3	4720.6	4716.15	4969.68	4093.46	4252.1
GO_POSITIVE_REGULATION_OF_SYSTEMIC_ARTERIAL_BLOOD_PRESSURE	0.187868	0.166905	0.172962	0.146452	0.193789	0.223056	0.222511	0.212302	0.287204	0.243475	0.211213	0.193585	0.127497	0.165067	0.181402	1697.58	1719.82	1879.94	1872.52	1712.4	1696.09	2010.41	1731.68	1636.79	2673.13	2299.51	1747.99	1624.93	1549.32	1774.67
GO_NEGATIVE_REGULATION_OF_SYSTEMIC_ARTERIAL_BLOOD_PRESSURE	0.173315	0.148511	0.178247	0.186184	0.167318	0.153355	0.162387	0.181194	0.16192	0.14873	0.13268	0.194486	0.163671	0.149883	0.161234	1180.15	1817.67	2332.13	1371.4	821.36	1444.05	1319.51	1106.02	1866.59	2375.13	2624.2	1676.82	1043.75	2063.78	1962.96
GO_RENAL_WATER_HOMEOSTASIS	0.0722181	0.0502645	0.0545517	0.0556187	0.046546	0.0791633	0.0534655	0.0302341	-0.00080505	0.0362081	0.0213338	0.0466865	0.0371856	0.0371793	0.00989062	3730.96	3962.99	3418.13	2791.74	4432.97	3241.7	4044.53	4240.24	4196.5	2976.32	3823.63	3905.91	4372.19	3843.64	4928.16
GO_REGULATION_OF_GLOMERULAR_FILTRATION	-0.0521903	-0.0265802	-0.020433	-0.00752578	-0.0268253	0.00591239	0.0104054	-0.0161646	-0.172439	-0.0230267	-0.0235985	-0.0026039	0.00258348	-0.0199224	-0.0250281	1721.3	2679.06	3270.62	1245.38	2262.45	1159.39	1872.52	1215.73	0	3933.34	819.878	2582.69	2252.07	1008.17	1482.6
GO_RENAL_SODIUM_ION_TRANSPORT	-0.163646	-0.107183	-0.101669	-0.0236369	-0.0618491	-0.0440321	-0.0283592	-0.0900041	-0.139626	-0.0873749	-0.0794874	-0.22427	-0.116449	-0.105983	-0.09636	1169.77	1053.39	1352.13	1272.07	1253.54	737.593	610.09	1077.85	1873.27	678.289	535.219	1084.52	1331.37	1460.36	1576
GO_RENAL_WATER_TRANSPORT	0.0616578	0.0747754	-0.0154655	0.116782	0.0973867	0.156697	0.110964	0.0280216	0.107493	0.138679	0.119539	0.0509902	-0.00831972	0.00275623	-0.0192425	3974.11	3962.99	5125.35	3182.4	3563.43	2949.63	3493.75	4674.64	4162.4	2699.81	3332.14	4005.99	5300.3	4954.11	5224.68
GO_REGULATION_OF_SYSTEMIC_ARTERIAL_BLOOD_PRESSURE_BY_ENDOTHELIN	0.351164	0.332074	0.322376	0.303032	0.359024	0.354481	0.353512	0.358105	0.351164	0.282717	0.302266	0.348867	0.354686	0.300378	0.343712	426.248	682.737	657.533	963.69	285.401	357.307	65.9757	276.505	484.069	462.571	543.373	391.406	444.78	1321	464.795
GO_HEART_FIELD_SPECIFICATION	0.230373	0.183104	0.156083	0.156083	0.17514	0.169083	0.17201	0.185282	0.185282	0.113272	0.150672	0.243475	0.220742	0.196682	0.147575	593.04	1439.6	1802.84	1353.61	2260.97	2112.7	2312.86	2105.29	1776.15	3289.89	3052.67	532.253	1707.96	1012.62	1974.82
GO_HEART_INDUCTION
GO_SECONDARY_HEART_FIELD_SPECIFICATION	0.230373	0.183104	0.156083	0.156083	0.17514	0.169083	0.17201	0.185282	0.185282	0.113272	0.150672	0.243475	0.220742	0.196682	0.147575	593.04	1439.6	1802.84	1353.61	2260.97	2112.7	2312.86	2105.29	1776.15	3289.89	3052.67	532.253	1707.96	1012.62	1974.82
GO_DETERMINATION_OF_LEFT_RIGHT_ASYMMETRY_IN_LATERAL_MESODERM	0.287413	0.291088	0.267609	0.314057	0.293742	0.303797	0.275827	0.302521	0.264955	0.249745	0.24265	0.286392	0.288893	0.282871	0.274551	2677.58	2619.75	2985.96	2317.3	2302.48	2165.34	2429.24	2093.43	2757.64	3088.26	3065.28	2630.13	2605.67	2790.99	2683.51
GO_EMBRYONIC_HEART_TUBE_MORPHOGENESIS	0.073664	0.0971178	0.11611	0.110804	0.103447	0.0963305	0.110421	0.115857	0.062006	0.100774	0.100467	0.0871856	0.0992172	0.0992216	0.0934527	2535.25	3012.64	3280.99	3048.23	3546.38	3086.77	2932.58	2908.86	3364.02	3143.11	2888.1	2507.08	3015.61	3380.33	3021.54
GO_OUTFLOW_TRACT_SEPTUM_MORPHOGENESIS	0.124017	0.126815	0.132717	0.139355	0.17875	0.181303	0.161023	0.176524	0.0995711	0.100225	0.0689166	0.12657	0.127162	0.122485	0.148239	739.817	1183.11	665.687	649.379	1058.58	1126.78	1215.73	1070.44	1900.69	407.715	1590.83	922.177	1255.76	739.817	1306.17
GO_MEMBRANOUS_SEPTUM_MORPHOGENESIS	-0.0113834	0.0030798	0.0247575	0.0407521	0.0158754	0.0217968	0.0240429	0.0102944	0.00256934	0.00852476	-0.000901821	0.00825251	-0.0130849	0.0218649	0.0336056	2557.49	4047.5	3017.09	2683.51	2733.91	1012.62	1071.92	1411.44	1584.9	1160.88	2263.93	1227.59	2985.96	3433.7	3663.5
GO_MUSCULAR_SEPTUM_MORPHOGENESIS	-0.360978	-0.298101	-0.00597122	-0.190926	-0.270236	-0.240125	-0.265336	-0.254517	-0.5	-0.301572	-0.280647	-0.241962	-0.30443	-0.186026	-0.197458	0	0	0	0	0	0	0	0	0	0	0	0	0	0	0
GO_OUTFLOW_TRACT_MORPHOGENESIS	0.00585311	0.0132324	0.0243972	0.0275945	0.0607777	0.0410826	0.0497621	0.0662728	-0.0124736	-0.023033	-0.0176915	0.0162676	0.0203644	-0.00477884	0.019725	3559.72	3262.46	3063.79	3391.45	2676.83	2606.41	2552.3	1824.34	2269.86	2392.18	1594.54	3975.59	3215.76	3671.66	2908.12
GO_REGULATION_OF_ANIMAL_ORGAN_FORMATION	0.103979	0.0976818	0.083078	0.121664	0.12306	0.127298	0.128915	0.115298	0.0387391	0.070721	0.0349775	0.145697	0.0881672	0.0716401	0.0955031	1980.75	2109	2163.85	2229.83	2006.7	2980.03	2917.02	2500.4	3092.7	3539.71	3276.55	2029.68	2153.48	2352.14	3079.36
GO_ENDOCARDIUM_DEVELOPMENT	0.273761	0.273829	0.253711	0.26217	0.262919	0.2548	0.267923	0.270476	0.24777	0.220163	0.205236	0.266987	0.295411	0.264791	0.238647	843.599	833.962	574.508	482.586	882.147	1132.71	909.575	1126.78	888.819	1217.21	903.645	1111.21	1679.79	770.952	890.301
GO_ENDOTHELIUM_DEVELOPMENT	0.103341	0.104018	0.0843146	0.0957758	0.122018	0.111731	0.111346	0.105718	0.0656157	0.0652786	0.0724988	0.0880756	0.106367	0.0906199	0.0925477	3255.05	3538.97	3232.07	3253.57	3270.62	3201.67	2980.03	3234.29	3418.88	3495.97	3788.04	3277.29	3455.94	3344	3564.17
GO_MORPHOGENESIS_OF_AN_ENDOTHELIUM	0.211075	0.214354	0.187428	0.206341	0.231291	0.229443	0.216627	0.228072	0.201546	0.171802	0.180351	0.18334	0.212651	0.208155	0.210914	1607.88	1568.59	2004.48	1921.45	1745.02	1630.86	1733.16	1755.4	1734.64	1911.07	2109	1947.4	1392.16	1842.87	2057.11
GO_ENDOCARDIUM_MORPHOGENESIS	0.405727	0.388832	0.381176	0.39118	0.373111	0.371223	0.376837	0.376174	0.369385	0.314261	0.319978	0.425684	0.399398	0.40343	0.356064	1144.57	1478.89	1604.91	1367.7	1714.63	1749.47	1704.99	1711.66	1719.82	2553.04	2492.25	801.345	1315.07	1149.76	1963.7
GO_CARDIAC_CONDUCTION_SYSTEM_DEVELOPMENT	0.308496	0.330512	0.338068	0.341234	0.318115	0.291239	0.318952	0.320157	0.29661	0.309742	0.305432	0.299142	0.338272	0.335148	0.33476	1251.31	1006.69	1408.47	1390.68	1129.74	1160.88	1140.12	901.421	1340.27	1292.83	1362.51	1310.62	305.416	1280.97	1260.21
GO_HIS_PURKINJE_SYSTEM_DEVELOPMENT	-0.0598653	-0.00413392	0.0690518	0.0904869	-0.0144432	-0.0695621	-0.0727263	-0.0760947	-0.0903848	-0.059457	-0.0442482	-0.0870164	-0.0650709	0.0614984	0.0366949	0	0	0	0	0	0	0	0	0	0	0	0	0	0	0
GO_HEART_VALVE_DEVELOPMENT	0.0721072	0.0920427	0.0768086	0.0822484	0.0926699	0.0645502	0.0903214	0.0875992	0.0298743	0.0572556	0.0342466	0.0808429	0.0878973	0.0700878	0.0756077	3792.49	3925.92	3869.59	3700.57	3429.25	3498.94	3409.98	3423.32	4600.51	4517.48	5086.8	3621.99	3045.26	3885.89	4124.59
GO_ATRIOVENTRICULAR_VALVE_DEVELOPMENT	-0.0236821	0.0413976	0.00529219	0.0140069	0.0213731	-0.00854107	0.0176849	0.0168165	-0.0152329	0.0113098	-0.0311606	-0.0132101	0.012546	0.0139252	0.0302922	4627.19	3324.73	3280.25	3495.97	4222.44	4576.04	3707.24	3357.35	3819.92	2299.51	3826.59	3970.4	3914.81	3275.06	3063.05
GO_MITRAL_VALVE_DEVELOPMENT	0.138963	0.130616	0.140009	0.15872	0.179319	0.16385	0.159766	0.166403	0.103992	0.146008	0.0962579	0.124515	0.14565	0.142102	0.169568	1501.87	2011.89	2032.64	1725.75	1291.34	1312.1	1541.9	1623.45	2533.02	2132.72	3356.61	1806.55	1522.63	1710.92	2080.83
GO_TRICUSPID_VALVE_DEVELOPMENT	0.0131189	0.0209801	0.0444274	0.0589927	0.0591288	0.0283988	0.0514038	0.0552833	-0.0211502	0.0200953	-0.0372469	0.0227837	0.0255743	0.0436787	0.0903692	232.768	1199.42	340.998	183.842	935.521	533.736	19.2738	142.33	2303.96	407.715	3083.81	25.2042	235.733	739.817	363.237
GO_AORTIC_VALVE_DEVELOPMENT	0.226757	0.197058	0.200685	0.205415	0.224203	0.196067	0.211422	0.205108	0.153903	0.148927	0.134675	0.235268	0.217368	0.193134	0.184879	1501.87	1952.58	1801.36	1836.94	1840.65	2079.35	2095.66	2388.47	3085.29	3226.14	3605.68	1134.93	1716.85	1797.65	2404.78
GO_PULMONARY_VALVE_DEVELOPMENT	0.208606	0.242352	0.201136	0.205886	0.244229	0.25549	0.240884	0.222472	0.229188	0.161249	0.17463	0.199298	0.221476	0.194663	0.199553	2618.27	3427.03	2917.76	2746.52	2750.22	2981.51	2919.98	3069.72	3737.63	4391.46	4637.57	2227.61	2789.51	2882.92	3562.69
GO_PULMONARY_VALVE_MORPHOGENESIS	0.0215438	0.113539	0.0146008	0.021748	0.0957729	0.124566	0.097381	0.0656524	0.113769	-0.00525832	0.0591944	-0.00949561	0.0497498	0.000484991	0.0309118	4579.01	3060.83	4844.4	4586.42	3976.33	3192.78	3928.15	3739.12	2492.99	4842.91	3422.58	5367.75	4866.63	4100.13	4487.83
GO_TRICUSPID_VALVE_MORPHOGENESIS	0.0131189	0.0209801	0.0444274	0.0589927	0.0591288	0.0283988	0.0514038	0.0552833	-0.0211502	0.0200953	-0.0372469	0.0227837	0.0255743	0.0436787	0.0903692	232.768	1199.42	340.998	183.842	935.521	533.736	19.2738	142.33	2303.96	407.715	3083.81	25.2042	235.733	739.817	363.237
GO_HEART_VALVE_FORMATION	-0.125018	0.00587154	-0.103513	-0.0611764	-0.0518432	-0.0720208	-0.0703053	-0.0740223	-0.0955683	-0.0328908	-0.0841519	-0.114684	-0.0685081	-0.0778209	-0.0183907	1349.17	3825.11	1255.76	4643.5	3086.77	4576.79	2200.18	4708.74	5343.29	5624.98	1460.36	3319.54	4711.7	1979.27	3961.51
GO_ATRIOVENTRICULAR_VALVE_FORMATION	-0.125018	0.00587154	-0.103513	-0.0611764	-0.0518432	-0.0720208	-0.0703053	-0.0740223	-0.0955683	-0.0328908	-0.0841519	-0.114684	-0.0685081	-0.0778209	-0.0183907	1349.17	3825.11	1255.76	4643.5	3086.77	4576.79	2200.18	4708.74	5343.29	5624.98	1460.36	3319.54	4711.7	1979.27	3961.51
GO_ENDOCARDIAL_CUSHION_DEVELOPMENT	-0.0245077	0.00317205	-0.02211	-0.0198538	0.00119885	-0.0150348	-0.0220156	-0.0200975	-0.0694116	-0.0745686	-0.0711725	-0.0240439	-0.0228725	-0.0232184	-0.022731	4901.48	3825.11	4905.92	4775.45	2770.98	4892.58	4532.31	4292.13	5343.29	4126.08	3896.27	4176.48	4725.05	5002.29	4456.7
GO_EPITHELIAL_TO_MESENCHYMAL_TRANSITION_INVOLVED_IN_ENDOCARDIAL_CUSHION_FORMATION	0.144032	0.132651	0.125268	0.128843	0.133424	0.134022	0.119709	0.124072	0.0703489	0.0699841	0.062251	0.15461	0.132213	0.136094	0.114807	947.381	729.439	748.713	716.096	917.729	1479.63	770.952	894.008	1223.14	1143.08	1429.23	2010.41	1515.22	1040.79	1223.14
GO_ENDOCARDIAL_CUSHION_MORPHOGENESIS	-0.0171331	0.0202263	-0.0250564	-0.0236352	-0.00476049	-0.0190373	-0.02501	-0.020152	-0.0491608	-0.0829718	-0.0631496	-0.0182292	-0.0182849	-0.0162321	-0.0257995	4812.52	3825.11	4905.92	4775.45	2770.98	4892.58	4532.31	4292.13	5343.29	4510.07	3945.2	4151.28	4725.05	5002.29	4456.7
GO_CARDIAC_CHAMBER_DEVELOPMENT	0.0354726	0.0422685	0.0402092	0.0334149	0.0599873	0.0516945	0.0522146	0.0595356	0.0117649	0.0103806	0.00606794	0.0370411	0.0383863	0.0280668	0.0282445	3777.66	3469.28	3192.04	3798.42	3556.76	3796.94	3939.27	3522.66	3983.75	3239.48	3799.9	3756.91	3823.63	3464.84	3639.78
GO_CARDIAC_CHAMBER_MORPHOGENESIS	0.0656231	0.0757327	0.0742058	0.0737062	0.0883275	0.0837006	0.0877946	0.089606	0.0689024	0.0336391	0.0444353	0.0735268	0.067829	0.0646905	0.0720973	3336.59	3054.16	3186.11	2876.99	3238.74	2921.46	3094.19	3074.17	3139.41	3714.65	2719.09	2819.16	3799.9	3699.83	2905.15
GO_CARDIAC_CHAMBER_FORMATION	0.282916	0.250995	0.22976	0.21887	0.253854	0.249396	0.250281	0.263859	0.264233	0.230475	0.265084	0.280262	0.281113	0.249464	0.237723	1696.09	1518.18	1406.99	1381.78	1168.29	1386.23	1097.12	1318.03	1663.48	1816.18	1832.49	2134.94	922.177	1286.9	1952.58
GO_CARDIAC_VENTRICLE_MORPHOGENESIS	0.0701857	0.0845168	0.0727699	0.0600356	0.0857222	0.0902146	0.0822217	0.0850239	0.0718626	0.0230602	0.0444101	0.0915178	0.0799933	0.0689803	0.0700967	3288.41	3089.74	3358.09	3380.33	3272.1	3844.38	3332.88	3364.02	3279.51	4253.58	3387.74	2959.27	2876.24	3621.99	3939.27
GO_CARDIAC_ATRIUM_MORPHOGENESIS	0.0556563	0.0470761	0.0574311	0.0687564	0.110712	0.108491	0.0978805	0.11107	0.0346272	0.0707993	0.0344229	0.0605082	0.0594867	0.0394025	0.0840654	2797.67	3112.72	3227.62	2967.42	2189.06	2048.21	2149.03	2198.7	3536.74	3725.03	3884.41	3101.6	2255.03	3219.47	3101.6
GO_CARDIAC_VENTRICLE_FORMATION	0.282916	0.250995	0.22976	0.21887	0.253854	0.249396	0.250281	0.263859	0.264233	0.230475	0.265084	0.280262	0.281113	0.249464	0.237723	1696.09	1518.18	1406.99	1381.78	1168.29	1386.23	1097.12	1318.03	1663.48	1816.18	1832.49	2134.94	922.177	1286.9	1952.58
GO_CARDIAC_LEFT_VENTRICLE_MORPHOGENESIS	0.186649	0.18287	0.174258	0.183602	0.19453	0.239056	0.19407	0.21652	0.276501	0.133425	0.135621	0.221814	0.203959	0.206036	0.166207	843.599	679.031	403.267	491.482	994.825	1088.23	802.828	1030.41	1432.19	940.71	1216.47	1111.21	904.386	770.952	1073.4
GO_CARDIAC_RIGHT_VENTRICLE_MORPHOGENESIS	0.0339799	-0.0188021	-0.0495321	-0.0541603	0.00427089	-0.000935852	0.0110771	0.00712949	-0.0269015	-0.0379615	-8.50774e-05	0.0568828	-0.00832057	-0.0485792	-0.010941	5451.52	4346.98	3568.62	3046.74	2868.83	3120.87	1985.2	3791.01	6268.43	4016.36	5347.74	5260.26	5353.67	5399.63	3690.19
GO_VENTRICULAR_TRABECULA_MYOCARDIUM_MORPHOGENESIS	0.0398621	0.0345123	0.0203652	0.0184755	0.0444331	0.0312692	0.0443437	0.0514939	-0.0380618	-0.0228805	-0.0233784	0.057048	0.0425945	0.0121936	0.0302094	3022.28	3679.81	3115.68	3398.86	4005.99	3854.76	4106.06	4063.07	4346.98	4903.7	4706.51	3325.47	4344.02	3706.5	3634.59
GO_VENTRICULAR_COMPACT_MYOCARDIUM_MORPHOGENESIS	-0.269917	-0.299524	-0.195729	-0.263621	-0.299456	-0.321269	-0.295236	-0.336651	-0.500102	-0.370376	-0.367449	-0.193585	-0.30701	-0.269815	-0.263519	260.938	1756.88	1919.97	289.107	287.624	206.081	327.655	314.311	0	981.481	558.94	1368.44	1884.38	911.799	93.4038
GO_ATRIAL_CARDIAC_MUSCLE_TISSUE_DEVELOPMENT	-0.5	-0.448249	-0.461519	-0.463356	-0.29259	-0.259416	-0.374349	-0.258702	-0.5	-0.431408	-0.433449	-0.5	-0.5	-0.5	-0.372614	0	0	0	0	0	0	0	0	0	0	0	0	0	0	0
GO_VENTRICULAR_CARDIAC_MUSCLE_TISSUE_DEVELOPMENT	0.0552658	0.060776	0.0841343	0.0647637	0.0625483	0.0414054	0.0621222	0.0659566	-0.00126676	0.0166496	0.0201147	0.0810554	0.0580493	0.0640991	0.0698307	4223.93	4525.64	3994.87	4390.72	5243.21	4981.54	4918.53	4878.5	5595.33	5240.25	5186.88	3860.69	4907.41	4261.73	4444.83
GO_CARDIAC_ATRIUM_DEVELOPMENT	-0.0291156	-0.017644	0.0129625	0.00383161	0.0129718	-0.0269235	0.0197525	0.0293014	-0.0567311	0.0010357	-0.0350883	-0.0109468	-0.0262175	-0.00311638	-0.0055779	5500.45	4163.14	4372.19	4661.29	4149.8	5239.51	4518.96	4240.24	4889.61	4126.08	3768.77	4895.55	4667.22	4747.29	3482.63
GO_CARDIAC_VENTRICLE_DEVELOPMENT	0.0331147	0.0346127	0.032981	0.0245345	0.0465546	0.0426958	0.0390065	0.0434069	0.00266389	-0.00670097	-0.0143516	0.0417462	0.0380836	0.0257205	0.0187854	3621.25	3567.14	3295.08	4094.94	3745.05	4041.57	4091.23	4061.58	4091.98	4109.77	4214.29	3395.9	3979.3	3478.92	3904.43
GO_GROWTH_INVOLVED_IN_HEART_MORPHOGENESIS	0.308746	0.339136	0.358057	0.355198	0.343389	0.343287	0.347643	0.33495	0.316607	0.345908	0.330934	0.329028	0.303233	0.326374	0.319704	837.669	650.861	787.261	781.33	842.117	917.729	907.351	928.108	894.008	733.887	600.453	1049.68	908.834	541.149	799.121
GO_CARDIAC_NEURAL_CREST_CELL_MIGRATION_INVOLVED_IN_OUTFLOW_TRACT_MORPHOGENESIS
GO_REGULATION_OF_MEMBRANE_DEPOLARIZATION	0.0647924	0.0355892	0.0347765	0.0341252	0.0709065	0.0510196	0.0533878	0.0726557	-0.0106377	0.0131996	0.0121985	0.0302017	0.0498679	0.0322953	0.0327582	3666.47	4398.87	3707.98	4272.85	3046.74	3491.52	3756.91	3162.39	3954.09	4578.27	4081.6	3871.07	3353.64	3853.28	3885.89
GO_CARDIOBLAST_PROLIFERATION	0.176604	0.166599	0.142845	0.170546	0.190795	0.195219	0.190386	0.170104	0.178509	0.131411	0.109937	0.210158	0.17218	0.136787	0.154926	3985.23	4406.29	3475.21	4292.13	3249.86	4043.05	3789.53	3392.19	3645.71	4646.47	4711.7	3897.76	4306.95	4676.12	4013.4
GO_REGULATION_OF_SECONDARY_HEART_FIELD_CARDIOBLAST_PROLIFERATION	0.184973	0.171754	0.170223	0.160882	0.209933	0.186147	0.201102	0.192681	0.149347	0.141078	0.124234	0.208963	0.17747	0.124847	0.169916	4350.69	4631.64	4668.71	4712.44	4084.56	4437.42	4257.29	4376.64	4915.56	5068.27	5335.14	3948.91	4538.24	5195.77	4667.22
GO_ENDOCARDIAL_CUSHION_FORMATION	0.144032	0.132651	0.125268	0.128843	0.133424	0.134022	0.119709	0.124072	0.0703489	0.0699841	0.062251	0.15461	0.132213	0.136094	0.114807	947.381	729.439	748.713	716.096	917.729	1479.63	770.952	894.008	1223.14	1143.08	1429.23	2010.41	1515.22	1040.79	1223.14
GO_APOPTOTIC_PROCESS_INVOLVED_IN_HEART_MORPHOGENESIS
GO_CARDIAC_SEPTUM_DEVELOPMENT	-0.0304829	-0.0166486	-0.0191661	-0.0252882	0.00876235	-0.00667875	-0.0067002	-0.00177011	-0.0729393	-0.0408747	-0.0541797	-0.041845	-0.0281656	-0.0362474	-0.0288069	4231.34	3825.11	3921.48	4043.05	4051.95	4026.74	4011.92	4258.03	5423.35	3525.62	3455.94	3862.17	4520.45	4212.07	3635.34
GO_VENTRICULAR_SEPTUM_DEVELOPMENT	0.000255912	0.00769676	0.00857568	-0.000983053	0.0158577	0.00810975	0.00533178	0.00108542	-0.0522677	-0.0324866	-0.0555257	-0.00411753	0.0018408	-0.00647192	-0.0146681	4332.16	3908.13	3100.12	3475.21	4054.91	4026.74	4306.95	4498.21	5635.36	4111.25	4068.25	3764.32	4566.41	4038.6	3663.5
GO_ATRIAL_SEPTUM_DEVELOPMENT	-0.0883427	-0.0756256	-0.0357891	-0.0470633	-0.0562181	-0.110598	-0.0345761	-0.0348187	-0.120148	-0.0542007	-0.0973698	-0.0649132	-0.082597	-0.0489019	-0.068284	3679.81	2819.16	3510.06	2458.15	2839.92	5066.04	2867.35	2803.6	4627.19	3668.69	2284.69	3577.51	3058.6	3342.52	2138.65
GO_SEPTUM_PRIMUM_DEVELOPMENT	0.0287873	-0.00893222	-0.0299102	0.00209269	0.0553287	0.106676	0.0676807	0.0562985	0.0448142	0.0593099	0.0233258	0.0302675	0.0208248	-0.0206207	-0.0100551	3845.12	3977.82	3510.06	3567.14	3747.27	3572.32	3111.24	3334.37	3548.6	2885.88	3245.41	2931.1	4233.56	3968.18	3119.39
GO_ATRIAL_SEPTUM_PRIMUM_MORPHOGENESIS	0.0287873	-0.00893222	-0.0299102	0.00209269	0.0553287	0.106676	0.0676807	0.0562985	0.0448142	0.0593099	0.0233258	0.0302675	0.0208248	-0.0206207	-0.0100551	3845.12	3977.82	3510.06	3567.14	3747.27	3572.32	3111.24	3334.37	3548.6	2885.88	3245.41	2931.1	4233.56	3968.18	3119.39
GO_MUSCLE_HYPERTROPHY_IN_RESPONSE_TO_STRESS	-0.0142295	-0.0638582	-0.0430462	-0.0244056	-0.0172611	0.00763846	0.045388	0.0235455	-0.093569	0.000289529	-0.0247548	-0.0224385	-0.031431	-0.0406022	-0.0256489	3407.76	3948.91	4190.57	4197.24	5212.08	4828.09	3965.95	4077.89	6341.82	4187.6	4405.55	3109.01	3826.59	3324.73	2971.87
GO_PHYSIOLOGICAL_CARDIAC_MUSCLE_HYPERTROPHY	0.124999	0.11393	0.0800558	0.114166	0.124669	0.139912	0.129653	0.106863	0.0867301	0.0804646	0.104229	0.0838371	0.109984	0.108042	0.127955	1813.22	2650.89	2905.9	1909.59	2014.85	2504.11	1885.87	2014.85	2268.38	3347.71	2529.32	2068.23	2169.04	2155.7	2189.8
GO_WNT_SIGNALING_PATHWAY_INVOLVED_IN_HEART_DEVELOPMENT	0.106166	0.0699265	0.0597183	0.0667109	0.0918742	0.0656901	0.0837076	0.0748265	0.030931	-0.034708	-0.0473663	0.153787	0.0869232	0.0456819	0.034708	3206.12	3152.75	3063.79	3344.75	2369.94	2687.95	2552.3	2664.97	3195.74	2515.23	2842.89	3147.56	3223.17	4046.02	2703.52
GO_REGULATION_OF_WNT_SIGNALING_PATHWAY_INVOLVED_IN_HEART_DEVELOPMENT	0.326886	0.286976	0.270644	0.296979	0.255027	0.25074	0.259416	0.258293	0.250944	0.138461	0.148362	0.370471	0.308819	0.324232	0.220833	0	0	0	0	0	0	0	0	0	0	0	0	0	0	0
GO_NEGATIVE_REGULATION_OF_WNT_SIGNALING_PATHWAY_INVOLVED_IN_HEART_DEVELOPMENT
GO_PANCREATIC_A_CELL_DIFFERENTIATION
GO_POSITIVE_REGULATION_OF_BLOOD_PRESSURE_BY_EPINEPHRINE_NOREPINEPHRINE	0.211566	0.181145	0.209218	0.234994	0.154961	0.211362	0.154604	0.0892201	0.120559	0.170069	0.128879	0.3088	0.199418	0.20978	0.12158	1905.14	1949.62	2136.43	92.6625	1837.68	2643.48	1644.2	1959.26	3578.26	2138.65	2305.44	985.188	2155.7	1152.72	2866.61
GO_TYPE_B_PANCREATIC_CELL_DEVELOPMENT	-0.0048631	-0.00799959	-0.0376379	-0.0333367	-0.0235492	-0.00477115	-0.0228954	-0.0134655	-0.098304	-0.0636596	-0.0719248	-0.0107479	0.0119228	-0.0072027	-0.00717205	3237.26	3599.01	3457.42	2811.75	1934.05	2364.01	2563.42	2033.39	5023.79	2212.78	3264.69	3361.05	2750.22	3750.98	2290.62
GO_REGULATION_OF_EXTRACELLULAR_MATRIX_CONSTITUENT_SECRETION	0.288298	0.287624	0.271061	0.275146	0.293179	0.301266	0.282191	0.291198	0.246023	0.281681	0.266425	0.315685	0.289135	0.262075	0.270836	228.32	186.808	241.664	269.833	177.912	195.703	134.917	146.777	154.19	284.659	183.842	195.703	197.186	216.46	139.364
GO_AMINO_ACID_TRANSMEMBRANE_TRANSPORT	0.0247081	0.0272693	0.035	-0.0121346	0.0564754	0.0579679	0.0441456	0.0525353	0.0189045	0.00447035	0.00910269	0.0539032	0.037708	-0.00385566	0.0246998	3805.83	3801.39	3918.51	4007.47	3584.93	3006.71	3260.24	3395.15	3494.49	3439.63	4017.85	3621.99	4173.52	4275.82	4336.6
GO_KERATINOCYTE_DEVELOPMENT	0.0242278	0.0579614	0.0359879	0.0869822	0.0491924	0.0878722	0.0665699	0.0471205	-0.0391103	0.0789574	0.0357398	0.00954959	-0.0169471	0.00776953	0.0127304	4146.83	4166.11	3556.76	1171.25	2501.15	2134.94	3567.14	3349.19	4348.47	1106.02	2551.55	4529.34	3730.22	4218	4621.26
GO_MESENCHYMAL_TO_EPITHELIAL_TRANSITION_INVOLVED_IN_METANEPHROS_MORPHOGENESIS	0.159963	0.119079	0.122703	0.108514	0.187219	0.125102	0.152256	0.154349	0.0913638	0.0567068	0.0481319	0.171396	0.139394	0.0930992	0.124745	3987.45	3866.62	3978.56	3951.87	3754.68	3550.83	3547.86	3819.92	4073.44	3842.9	4229.86	3403.31	3985.23	4734.68	4011.17
GO_METANEPHROS_MORPHOGENESIS	0.0461005	0.00727007	0.100118	0.0320711	0.0539097	0.0820365	0.0705384	0.0916164	0.0762704	0.0412651	0.0548632	0.0469177	0.0270088	0.022809	0.0661457	3945.2	3633.85	3712.43	3501.9	2588.62	2520.42	2773.94	3504.87	3043.78	3795.46	3181.66	4346.98	3580.48	4314.37	2824.35
GO_REGULATION_OF_MESENCHYMAL_TO_EPITHELIAL_TRANSITION_INVOLVED_IN_METANEPHROS_MORPHOGENESIS	0.159963	0.119079	0.122703	0.108514	0.187219	0.125102	0.152256	0.154349	0.0913638	0.0567068	0.0481319	0.171396	0.139394	0.0930992	0.124745	3987.45	3866.62	3978.56	3951.87	3754.68	3550.83	3547.86	3819.92	4073.44	3842.9	4229.86	3403.31	3985.23	4734.68	4011.17
GO_CILIUM_MOVEMENT	-0.0968537	-0.116695	-0.102496	-0.113798	-0.13127	-0.149803	-0.105144	-0.112558	-0.142855	-0.0950868	-0.0970709	-0.0997213	-0.117862	-0.10756	-0.109564	2564.16	2745.03	2923.69	2933.32	3071.21	3063.79	2834.73	2922.2	3950.39	1938.5	2591.58	3005.97	2551.55	2545.62	3013.38
GO_PERICARDIUM_MORPHOGENESIS	0.443191	0.429512	0.44508	0.440894	0.442323	0.423898	0.433953	0.429563	0.418589	0.438087	0.413179	0.449367	0.436147	0.428389	0.428644	600.453	888.077	676.807	645.672	709.424	984.446	875.475	936.262	1005.2	754.643	1138.64	457.382	781.33	787.261	909.575
GO_REGULATION_OF_CILIUM_MOVEMENT	-0.142403	-0.128218	-0.103294	-0.109831	-0.202694	-0.191777	-0.191931	-0.19308	-0.180567	-0.178613	-0.162245	-0.168386	-0.148468	-0.112206	-0.165437	1732.42	2209.07	1354.36	1461.1	2140.13	1448.5	2435.91	1060.06	309.122	1439.6	1200.91	1173.48	1888.09	1538.94	1086.75
GO_POSITIVE_REGULATION_OF_CILIUM_MOVEMENT	-0.147035	-0.30392	-0.368021	-0.298204	-0.293917	-0.260845	-0.359141	-0.245126	-0.22216	-0.476625	-0.447025	-0.12264	-0.201643	-0.353322	-0.433857	0	0	0	0	0	0	0	0	0	0	0	0	0	0	0
GO_REGULATION_OF_CILIUM_BEAT_FREQUENCY	-0.00109761	0.0136053	0.0233561	0.0130437	-0.0492649	-0.0549571	-0.0349449	-0.0591178	-0.0912293	-0.0623341	-0.0293802	-0.0467633	-0.0173065	-0.00160813	-0.027134	206.081	556.716	615.279	333.585	700.529	685.702	415.869	1595.28	62.2692	852.495	670.876	286.883	257.972	873.251	200.892
GO_NORADRENERGIC_NEURON_DIFFERENTIATION
GO_BRAINSTEM_DEVELOPMENT	0.0723669	0.0931598	0.110924	0.127667	0.14356	0.140973	0.127599	0.148154	0.0649141	0.0800238	0.0556917	0.0641654	0.0641994	0.0713459	0.0497703	1226.11	972.586	1117.88	1141.6	54.8562	564.871	846.565	29.652	212.012	1003.72	791.708	1390.68	1135.67	1454.43	1596.76
GO_DYNAMIN_FAMILY_PROTEIN_POLYMERIZATION_INVOLVED_IN_MEMBRANE_FISSION	0.353548	0.321526	0.344787	0.341458	0.397028	0.359001	0.371684	0.379179	0.369111	0.337986	0.351976	0.34591	0.334841	0.312356	0.333616	825.808	523.358	711.648	704.235	456.641	899.938	796.156	788.743	413.645	139.364	453.676	431.437	689.409	639.001	603.418
GO_SPHINGOSINE_1_PHOSPHATE_RECEPTOR_SIGNALING_PATHWAY	-0.053626	-0.0167251	0.000436998	-0.0284844	0.0032179	-0.00731547	-0.0222075	0.000698062	-0.0433764	-0.0069409	-0.0357828	-0.0949876	-0.0465659	-0.0325365	-0.0229453	3705.02	2799.15	1451.47	2452.22	2553.04	2600.48	2243.17	2621.24	1000.75	1611.59	1255.76	3961.51	2965.2	2630.13	1116.4
GO_EPITHELIAL_CELL_MORPHOGENESIS	0.0655285	0.0647938	0.0336715	0.0876099	0.107781	0.104286	0.0893861	0.115959	0.00750102	0.0394027	0.0661036	0.0430191	0.0686209	0.02242	0.0499067	2539.69	3136.44	3303.23	2553.04	2713.16	2712.42	2705	2451.48	2974.1	2806.56	3142.37	2935.55	3323.99	3447.05	3149.78
GO_AXIS_ELONGATION	-0.12883	-0.137697	-0.172249	-0.177662	-0.058381	-0.0325946	-0.0774952	-0.0399646	-0.0799462	-0.0719465	-0.113324	-0.124983	-0.161901	-0.166854	-0.134821	2138.65	2956.3	2389.95	1738.35	3629.4	1581.93	3358.83	3380.33	4028.22	4528.6	4256.54	2728.73	295.779	2441.84	4415.92
GO_PLANAR_CELL_POLARITY_PATHWAY_INVOLVED_IN_AXIS_ELONGATION	-0.457538	-0.5	-0.5	-0.4852	-0.364959	-0.12611	-0.404358	-0.269419	0.0912014	-0.5	-0.5	-0.303307	-0.380882	-0.402929	-0.5	0	0	0	0	0	0	0	0	0	0	0	0	0	0	0
GO_RETINAL_PIGMENT_EPITHELIUM_DEVELOPMENT	0.0434871	0.0738056	-0.0268987	-0.0391486	0.0967742	0.0342487	-0.0129645	0.095243	-0.0258269	0.00107187	0.00852389	-0.048285	0.0244998	-0.0108718	-0.00229686	3010.42	2949.63	4311.4	4474.49	2728.73	3444.08	4006.73	2876.99	3228.36	3691.67	3349.19	4645.73	3625.7	3491.52	3543.41
GO_NEURAL_RETINA_DEVELOPMENT	0.110475	0.0904425	0.121613	0.0938284	0.108322	0.0523734	0.101593	0.105273	0.0824798	0.116531	0.113741	0.108821	0.0905507	0.0924451	0.107883	4303.99	4164.62	4483.38	3822.14	4634.61	4600.51	4622.75	4504.14	4142.38	4094.94	3925.92	4664.26	4071.22	4065.29	3706.5
GO_CHONDROCYTE_DIFFERENTIATION_INVOLVED_IN_ENDOCHONDRAL_BONE_MORPHOGENESIS	-0.1145	-0.0189013	-0.0560707	0.0320739	-0.068549	-0.103758	-0.0185132	-0.0650363	-0.189145	-0.0621566	-0.0723884	-0.135311	-0.0586848	-0.0405902	-0.0707342	3217.24	3746.53	2791.74	1647.17	3229.1	2834.73	4730.98	2656.82	0	3799.9	4640.54	4610.89	4974.12	4051.95	2656.82
GO_CHONDROCYTE_HYPERTROPHY	-0.219347	-0.183784	-0.145125	-0.136651	-0.175957	-0.17691	-0.156934	-0.167994	-0.234184	-0.183546	-0.197975	-0.238948	-0.212064	-0.186575	-0.159656	56.3388	1065.99	680.513	1309.14	1178.67	2834.73	342.481	1273.55	0	93.4038	8.8956	0	979.999	910.316	748.713
GO_GROWTH_PLATE_CARTILAGE_DEVELOPMENT	0.0945548	0.0876388	0.08332	0.0937377	0.0948028	0.106986	0.0989757	0.111538	0.0667012	0.0278171	0.0453842	0.111888	0.0862527	0.0673432	0.064892	1108.98	1116.4	790.226	1645.69	1473.7	1590.83	1592.31	1547.83	1925.9	1780.6	1687.2	1696.09	1420.33	1952.58	1565.63
GO_GROWTH_PLATE_CARTILAGE_CHONDROCYTE_DIFFERENTIATION	0.0174749	0.0388464	0.0588906	0.0689638	0.0519142	0.0961205	0.0711758	0.0620555	0.0182236	0.0144802	0.0276161	0.0020929	0.0217968	0.0211843	0.0415348	189.773	223.873	37.065	639.001	916.247	649.379	342.481	894.008	588.592	213.494	255.007	876.217	400.302	1048.2	633.07
GO_GROWTH_PLATE_CARTILAGE_CHONDROCYTE_DEVELOPMENT	-0.0981013	-0.0821254	-0.0513475	-0.0561964	-0.0860555	-0.0153124	-0.050735	-0.0778379	-0.101215	-0.0831462	-0.0881993	-0.108361	-0.101776	-0.0811045	-0.0603818	5225.42	5494.52	4765.82	4814	5094.95	4205.39	4968.93	5200.96	5792.52	4467.07	4791.02	5688.74	5784.36	5504.89	5073.46
GO_CHONDROCYTE_DEVELOPMENT_INVOLVED_IN_ENDOCHONDRAL_BONE_MORPHOGENESIS	-0.194878	-0.0471499	-0.124128	0.0311554	-0.128892	-0.17691	-0.0452782	-0.137979	-0.234184	-0.0727412	-0.0847541	-0.238948	-0.0923771	-0.0477625	-0.115858	1009.65	3970.4	1595.28	1008.17	3229.1	2834.73	4730.98	2581.21	0	4013.4	4640.54	0	5374.43	4051.95	2656.82
GO_DETECTION_OF_CALCIUM_ION	0.197519	0.201501	0.19249	0.195707	0.186619	0.19295	0.164616	0.180314	0.189121	0.174571	0.1857	0.18108	0.189836	0.203824	0.219395	765.763	691.633	679.031	660.498	853.978	395.854	881.406	952.571	807.276	1067.47	1085.26	902.162	739.076	254.266	1130.48
GO_CARBOHYDRATE_METABOLIC_PROCESS	0.0296386	0.024753	0.0137883	0.0191069	0.0360318	0.031342	0.0298499	0.039366	-0.00715681	0.00148279	0.0120808	0.023541	0.025596	0.0164072	0.0226575	3568.62	3580.48	3644.23	3577.51	3579	3469.28	3522.66	3497.45	3257.27	3688.71	3435.18	3522.66	3509.31	3515.24	3466.32
GO_POLYSACCHARIDE_METABOLIC_PROCESS	0.0691124	0.0562607	0.0319213	0.0383617	0.0458325	0.0411429	0.0462347	0.0439926	-0.00507291	-0.00603307	0.00803553	0.0724533	0.0569641	0.0508249	0.0405182	3679.07	3419.62	3404.79	3475.96	3206.86	3485.59	3450.75	3260.98	3607.17	3750.24	3633.11	3640.52	3401.08	3373.66	3348.45
GO_GLYCOGEN_BIOSYNTHETIC_PROCESS	0.0658692	0.0452696	0.0320413	0.0399243	0.0198486	0.0185266	0.0295569	0.0267287	-0.0142986	-0.0140857	-0.00526553	0.0700399	0.0417497	0.0503653	0.0256769	4229.86	4630.16	4839.21	4711.7	3660.54	4432.97	3922.96	3623.47	4708.74	3973.37	4858.48	3494.49	4771.01	4582.72	4535.27
GO_REGULATION_OF_GLYCOGEN_CATABOLIC_PROCESS	0.361227	0.325467	0.297365	0.316461	0.284315	0.279802	0.298182	0.269693	0.292791	0.220004	0.254294	0.362208	0.333534	0.334821	0.300123	593.04	1249.83	831.739	787.261	588.592	1792.46	1215.73	1546.35	318.759	2899.97	1353.61	434.402	1088.23	480.362	825.808
GO_DISACCHARIDE_METABOLIC_PROCESS	-0.0251021	-0.0492978	-0.0523366	-0.0556307	-0.00319203	0.0058095	0.00924413	0.0144152	-0.070927	-0.0864658	-0.0491828	-0.0388407	-0.0250894	-0.0711823	-0.0268897	1650.88	1912.55	1865.11	1587.86	1243.16	2240.95	1681.27	1561.92	2089.72	724.991	834.704	2466.31	1921.45	1615.29	1447.02
GO_MONOSACCHARIDE_METABOLIC_PROCESS	0.0614269	0.0608738	0.0414386	0.0551817	0.0679315	0.0690726	0.0642321	0.0681658	0.0353382	0.0390959	0.0484213	0.0485918	0.0586049	0.0464238	0.0517424	3288.41	3409.98	3291.37	3323.99	3180.18	3175.73	3221.69	3307.68	2994.85	3245.41	3295.82	3550.83	3361.05	3390.71	3374.4
GO_FRUCTOSE_METABOLIC_PROCESS	0.116042	0.0849598	0.037494	0.0712753	0.113325	0.0870887	0.0984825	0.118545	0.0444853	0.0139059	0.0687291	0.0599581	0.0760951	0.0750988	0.0944121	2923.69	3113.46	3074.91	2971.13	2376.61	2687.95	2709.45	2667.2	3149.04	3600.49	3005.23	3910.36	3249.86	3295.08	3030.43
GO_FRUCTOSE_6_PHOSPHATE_METABOLIC_PROCESS	0.0633327	0.0624847	0.0292705	0.0763895	0.116735	0.0893645	0.0922558	0.124203	0.0341949	0.0278504	0.0447895	0.0569984	0.0675317	0.0416122	0.042266	4080.12	4128.3	4737.65	4165.36	3891.08	3571.58	3686.48	3709.47	3937.79	4656.85	4200.95	3834	4557.51	4798.43	4888.87
GO_FRUCTOSE_2_6_BISPHOSPHATE_METABOLIC_PROCESS	0.18325	0.0829079	0.0226414	0.0309118	0.0666735	0.034613	0.0762967	0.082525	0.0422963	-0.0147284	0.0226414	0.204921	0.091357	0.0695834	0.0686645	748.713	1813.22	2876.99	3439.63	1501.87	1872.52	1278.74	2037.09	1512.99	2472.98	2297.29	986.67	1974.08	1908.11	2065.26
GO_FUCOSE_METABOLIC_PROCESS	-0.0518099	-0.0668721	-0.10644	-0.0956686	-0.0738414	-0.114726	-0.111696	-0.104238	-0.12879	-0.108211	-0.102161	-0.0713783	-0.0644431	-0.0801864	-0.089982	3123.84	4293.61	4016.36	3579	3653.13	3218.72	3183.14	3251.34	3755.43	3134.22	3283.96	3365.5	2877.73	4068.25	3980.78
GO_GLUCOSE_METABOLIC_PROCESS	0.0523309	0.0531991	0.0381716	0.0555913	0.060255	0.0640257	0.058815	0.0621983	0.0252142	0.0361933	0.0411488	0.0423375	0.0502678	0.0407995	0.0436211	3383.29	3412.95	3361.05	3447.05	3374.4	3184.62	3257.27	3307.68	2905.9	3283.96	3252.82	3660.54	3371.43	3441.11	3445.56
GO_GLUCOSE_CATABOLIC_PROCESS	0.106576	0.0964254	0.0655326	0.0848815	0.116939	0.132529	0.114507	0.125854	0.0737035	0.0729872	0.0989326	0.0893605	0.0979171	0.0628168	0.0906633	2647.92	2390.69	2590.1	2734.66	2101.59	1954.81	2077.86	1984.46	2447.77	2918.5	2407	2859.94	2682.02	2819.16	2683.51
GO_UDP_GLUCOSE_METABOLIC_PROCESS	-0.0221819	-0.033592	-0.0475036	-0.0476312	-0.0318562	-0.01141	-0.0169492	-0.0188381	-0.0292526	-0.0440065	-0.0303502	-0.0542424	-0.0364509	-0.0471207	-0.00359914	1731.68	1384.01	1118.62	1574.52	340.257	277.246	1220.92	834.704	483.328	1477.41	1200.91	2101.59	1473.7	1544.87	299.485
GO_GALACTOSE_METABOLIC_PROCESS	0.00490296	-0.00211951	-0.0716164	-0.0437436	0.0257789	-0.0106231	0.00389428	0.00819714	-0.0178371	-0.0716803	-0.0247063	-0.0305158	-0.00984423	-0.0390832	-0.015143	2199.44	2559.71	2874.76	1910.33	1974.82	2246.88	2201.66	2872.54	2023.01	2953.34	3323.25	2516.71	3100.12	2619.01	2283.95
GO_MANNOSE_METABOLIC_PROCESS	0.0923662	0.0945839	0.0797598	0.0682332	0.143842	0.156448	0.141726	0.150452	0.123488	0.119811	0.11628	0.0718225	0.0942775	0.0362213	0.110604	2622.72	2209.07	1398.09	1278	1936.28	2007.44	1322.48	1592.31	2401.81	1608.62	942.934	3039.33	2112.7	2926.65	1361.03
GO_INOSITOL_METABOLIC_PROCESS	0.0739673	0.0831011	0.0803435	0.0874637	0.0537009	0.0428601	0.0469309	0.0396209	0.0101332	0.0258619	0.0559333	0.0742446	0.0421159	0.0823132	0.0573632	2634.58	2259.48	2332.13	2652.37	2166.08	2495.22	2341.03	2069.71	2813.97	3178.69	2309.89	2615.31	2468.53	2020.78	2235.76
GO_AMINOGLYCAN_METABOLIC_PROCESS	-0.0135555	-0.0151551	-0.0327562	-0.0274331	0.0172503	0.0064509	0.0107754	0.0136717	-0.0555247	-0.0361193	-0.0237982	-0.0143673	-0.0140763	-0.0300216	-0.00301353	3590.12	3307.68	3355.87	3124.58	3427.77	3358.83	3341.04	3640.52	3418.88	2686.47	3040.81	3343.26	3934.82	3491.52	2923.69
GO_AMINOGLYCAN_BIOSYNTHETIC_PROCESS	-0.0609713	-0.0577528	-0.0749221	-0.0614359	-0.0185209	-0.0270488	-0.0224994	-0.0265445	-0.11238	-0.0695928	-0.0583706	-0.0615206	-0.0621581	-0.0709688	-0.0408519	3089.74	3119.39	3444.08	3071.95	3051.19	3297.3	2932.58	3286.92	5663.53	2684.99	2833.25	3676.85	3512.28	3178.69	2956.3
GO_AMINOGLYCAN_CATABOLIC_PROCESS	0.0453551	0.0253142	-0.000406384	0.00228151	0.0729508	0.051774	0.0509964	0.067719	0.00051518	-0.00317748	0.0138267	0.0281653	0.0440495	-0.00693093	0.0226903	3191.3	3216.5	3324.73	2992.63	3549.34	2736.88	2734.66	3292.85	3128.29	2981.51	2845.11	4715.41	3430.74	3332.14	2868.09
GO_PROTEOGLYCAN_METABOLIC_PROCESS	-0.0355822	-0.0189301	-0.0308071	-0.0295054	0.00683847	-6.79437e-05	0.0111463	0.0086956	-0.0771876	-0.0281776	-0.0268211	-0.0346239	-0.0239031	-0.0388435	0.00376789	3113.46	3573.07	3146.08	2772.46	3553.79	3230.59	3027.47	3501.9	3727.26	2422.57	3157.94	3550.83	4069.74	3067.5	2905.9
GO_CHITIN_METABOLIC_PROCESS	0.26927	0.281351	0.27577	0.242998	0.240037	0.239017	0.241229	0.275055	0.25433	0.211485	0.243815	0.293092	0.279309	0.282678	0.261035	702.752	723.509	505.567	815.43	449.228	978.516	481.845	591.557	716.096	298.003	419.576	555.975	928.108	510.014	1240.94
GO_AMINO_SUGAR_METABOLIC_PROCESS	-5.52543e-05	0.0314929	0.0198731	0.0294096	0.0350128	0.0311777	0.0419134	0.0435997	0.00261742	0.0134104	0.0278543	0.0179331	0.0308749	0.0280262	0.02185	3961.51	3463.35	3805.83	2849.56	3660.54	2895.52	3205.38	3639.78	3159.42	3473.73	3481.14	3598.27	3460.39	3361.05	3313.61
GO_N_ACETYLGLUCOSAMINE_METABOLIC_PROCESS	-0.0319349	0.00756518	-0.0120487	0.00362652	0.0635804	0.0159306	0.0313334	0.0509699	-0.0162938	0.00437566	0.0346477	-0.0369065	0.0102893	-8.51296e-05	0.0124005	4330.67	3504.87	3805.83	3258.75	3660.54	3942.23	2747.26	3908.13	3248.38	3424.81	2787.29	3154.97	4166.11	3361.05	3779.15
GO_UDP_N_ACETYLGLUCOSAMINE_METABOLIC_PROCESS	-0.0287449	0.0053968	-0.00144255	0.00729924	0.0186353	-0.0146417	0.00670178	0.0118352	-0.0626587	0.00449275	0.000750757	-0.0145002	-0.0136197	-0.00593923	-0.0252545	4001.54	3042.3	3024.5	3424.81	3874.03	3942.23	2631.61	3908.13	3248.38	2389.95	2787.29	3040.81	4201.69	2944.44	3313.61
GO_UDP_N_ACETYLGLUCOSAMINE_BIOSYNTHETIC_PROCESS	-0.147768	-0.10837	-0.126905	-0.115407	-0.0949081	-0.134942	-0.114806	-0.107689	-0.197835	-0.119539	-0.11165	-0.132535	-0.129369	-0.120708	-0.146735	3863.66	3565.65	2579.72	2716.12	2449.26	3503.38	3528.59	2490.77	4733.94	4000.05	4186.86	3154.97	3865.14	3209.83	3221.69
GO_N_ACETYLNEURAMINATE_METABOLIC_PROCESS	0.0691309	0.0838867	0.0549199	0.0701411	0.119142	0.110595	0.101333	0.12358	0.0866562	0.070754	0.0903906	0.0539892	0.0897209	0.0623432	0.0808107	2968.17	2558.97	2464.08	1979.27	2048.95	2050.44	1463.33	1862.15	1699.06	1868.08	1918.48	2461.12	2545.62	2237.24	2327.68
GO_URONIC_ACID_METABOLIC_PROCESS	-0.128878	-0.0858062	-0.125202	-0.0725722	-0.105514	-0.102267	-0.126652	-0.11838	-0.144767	-0.0909527	-0.0705708	-0.224456	-0.0835393	-0.0832125	-0.131941	1817.67	2366.23	2561.93	1469.26	1933.31	3079.36	2265.41	2143.84	4987.47	2158.67	1627.89	1283.93	2461.12	1887.35	1189.05
GO_ALCOHOL_METABOLIC_PROCESS	0.0172748	0.0178462	0.0175685	0.0119527	0.0331603	0.0249113	0.026022	0.0317735	-0.0118069	0.00257906	0.011526	0.0110849	0.0170067	0.0100233	0.0202541	3601.24	3684.26	3722.81	3829.56	3602.72	3608.65	3739.12	3390.71	3547.86	3678.33	3590.86	3805.83	3556.76	3676.85	3525.62
GO_ETHANOL_METABOLIC_PROCESS	0.104584	0.0604699	0.017237	0.0356359	0.0835674	0.0477656	0.0269918	0.0833887	0.0238509	-0.0582993	-0.00117467	0.01988	0.0645812	0.0428754	0.0455567	2792.48	2646.44	2296.55	2221.68	2117.89	2854.75	3005.23	2045.99	2784.32	3242.45	3372.17	2567.86	1900.69	2117.89	2258
GO_ETHANOL_CATABOLIC_PROCESS	0.234072	0.159154	0.0960537	0.113309	0.158592	0.141796	0.114152	0.164335	0.124464	0.0223862	0.072621	0.161068	0.172912	0.132479	0.143838	1466.29	3071.21	2774.69	2702.04	1684.23	2854.75	2315.82	1429.97	2766.53	3546.38	3372.17	2846.59	1900.69	2180.16	2098.62
GO_ETHANOL_OXIDATION	-0.0370775	-0.0588686	-0.100531	-0.0813949	-0.00470744	-0.0699173	-0.0887675	-0.00427857	-0.108618	-0.178505	-0.113214	-0.139886	-0.0520882	-0.0705504	-0.0690595	3205.38	2922.2	2462.6	2656.82	2203.14	1567.11	797.639	3285.44	1558.21	1467.77	2112.7	1034.85	2501.15	2741.33	2578.24
GO_GLYCEROL_3_PHOSPHATE_METABOLIC_PROCESS	-0.0706934	-0.0971408	-0.0306035	-0.0939549	-0.0728173	-0.111947	-0.0275197	-0.041448	-0.0385071	-0.0547636	-0.0760441	0.0180435	-0.102451	-0.0443888	-0.0112223	5149.07	2615.31	2108.26	1902.18	4732.46	2702.78	5684.29	5322.53	5169.83	4879.24	4005.99	5402.59	5131.28	3574.55	5220.23
GO_CELLULAR_GLUCAN_METABOLIC_PROCESS	0.090681	0.0655394	0.0555315	0.0552621	0.0491328	0.0450872	0.0516718	0.0492616	0.0067455	0.0126936	0.0182912	0.0879632	0.0653082	0.0647408	0.0469848	3570.1	3716.88	3280.99	3636.82	3190.56	3300.27	2956.3	3264.69	3774.7	3512.28	3593.82	3709.47	3739.12	3500.42	3438.15
GO_CELLULAR_ALDEHYDE_METABOLIC_PROCESS	0.0767878	0.0903738	0.0623299	0.0714937	0.0829819	0.0757669	0.0629537	0.0870564	0.0345529	0.0295722	0.0522103	0.047872	0.0744387	0.0730857	0.0712951	2744.29	3226.14	3214.28	3484.11	3313.61	3813.25	3329.92	3095.67	3589.37	3484.11	3672.4	3189.07	3495.97	3420.36	3150.53
GO_ORGANIC_ACID_METABOLIC_PROCESS	0.0161328	0.0169446	0.000935468	0.0122162	0.0200186	0.0120305	0.00706963	0.0158708	-0.0254942	-0.00745591	-0.00373152	0.0120845	0.0148151	0.00880782	0.00781597	3516.73	3491.52	3621.99	3420.36	3489.3	3527.85	3566.39	3550.09	3490.04	3507.83	3507.09	3633.85	3377.36	3470.77	3619.03
GO_ACETYL_COA_METABOLIC_PROCESS	-0.0912419	-0.0660246	-0.0810518	-0.0557677	-0.0796546	-0.0958311	-0.0866014	-0.0851176	-0.11126	-0.0690946	-0.0836298	-0.0858694	-0.0741325	-0.0666937	-0.0726999	3084.55	2790.99	3656.83	3086.77	3236.52	2898.48	2939.25	3026.73	3440.37	3490.78	3438.89	3091.96	3078.62	3042.3	3394.41
GO_ACETYL_COA_BIOSYNTHETIC_PROCESS	0.01069	0.0169867	0.0123018	0.0280827	-0.0033769	-0.0189473	-0.0317813	-0.0116703	-0.0258214	0.00111561	-0.0126626	0.0152968	0.0172874	0.0232173	0.0137932	3126.8	3023.02	3977.82	3063.05	3894.79	3985.23	3838.45	4210.58	3599.75	3753.94	3031.92	2901.45	2950.37	2775.43	3884.41
GO_ACETYL_COA_BIOSYNTHETIC_PROCESS_FROM_PYRUVATE	0.0130554	0.0170495	0.0122287	0.0245363	-0.00478836	-0.0229386	-0.0419155	-0.0148202	-0.0496159	-0.00492769	-0.0255859	0.0291342	0.0156655	0.0242019	0.00795582	3211.31	2971.13	3968.92	2941.48	4401.84	3985.23	4627.19	4375.15	4867.38	4133.49	3123.84	3584.93	3083.81	2459.63	4152.76
GO_LACTATE_METABOLIC_PROCESS	0.0735799	0.0983449	0.0531569	0.0717	0.0926849	0.0607172	0.0338578	0.0799857	0.0656416	0.0284123	0.0410196	0.076083	0.0936146	0.0743461	0.0340826	2114.93	971.844	1187.56	1333.6	832.48	1212.03	1555.25	1132.71	814.689	1013.36	939.227	2876.99	1593.05	1364.73	573.025
GO_PYRUVATE_METABOLIC_PROCESS	0.0372834	0.0298605	0.0165791	0.0211136	0.0458364	0.0462116	0.0375196	0.051316	-0.00696137	-0.0035195	-0.0010748	0.0361541	0.0320651	0.0174239	0.0223934	3791.01	3567.14	3911.1	3776.18	3349.19	3580.48	3298.78	3372.91	3487.08	3891.82	3847.35	3774.7	3737.63	3447.05	3581.96
GO_GENERATION_OF_PRECURSOR_METABOLITES_AND_ENERGY	0.0228241	0.0217114	0.00868258	0.0178633	-0.00441485	-0.0049314	-0.0111192	-0.00706465	-0.00314271	0.00728084	0.0140877	0.0178718	0.0206399	0.030413	0.0198703	3498.94	3644.23	3469.28	3626.44	3823.63	3616.06	3731.7	3752.46	3347.71	3512.28	3395.15	3470.77	3375.88	3392.19	3312.13
GO_TRICARBOXYLIC_ACID_CYCLE	-0.0467085	-0.0479025	-0.0677572	-0.0482133	-0.0511586	-0.0597327	-0.0815584	-0.0539901	-0.112345	-0.0988356	-0.0853603	-0.0610821	-0.0439452	-0.0625225	-0.0623785	2754.67	3103.08	3157.94	3349.19	3378.85	3773.22	3877	3304.72	3318.06	3725.77	3584.93	3125.32	3006.71	3412.95	3040.81
GO_CITRATE_METABOLIC_PROCESS	0.0464515	0.0695088	0.0531094	0.0620545	0.137312	0.107454	0.0822322	0.141091	0.0657715	0.0164301	0.0333606	0.0112019	0.0713265	0.0108751	0.0674053	1091.19	2197.21	1801.36	2911.83	907.351	1887.35	1485.57	665.687	1061.54	1657.55	1583.42	2326.2	2118.64	2661.27	667.17
GO_ISOCITRATE_METABOLIC_PROCESS	-0.150077	-0.12416	-0.16233	-0.147483	-0.0555397	-0.0947922	-0.125753	-0.0668335	-0.130124	-0.187164	-0.150791	-0.178832	-0.109946	-0.157735	-0.1251	1111.95	978.516	1659.03	1863.63	277.246	585.627	343.963	403.267	381.028	1306.17	950.347	932.555	1009.65	2527.83	1149.02
GO_2_OXOGLUTARATE_METABOLIC_PROCESS	-0.0327424	-0.0226429	-0.0360975	-0.0138889	-0.0307582	-0.0291232	-0.0407981	-0.030077	-0.082584	-0.0414027	-0.0441873	-0.0328871	-0.0314906	-0.0256233	-0.0204203	3195.74	3510.06	3624.96	3358.09	4181.67	4788.06	4625.71	4291.39	4308.44	4057.13	3910.36	2921.46	3003.01	3074.91	4003.02
GO_SUCCINYL_COA_METABOLIC_PROCESS	-0.16676	-0.166454	-0.191265	-0.145855	-0.200582	-0.188712	-0.191393	-0.17526	-0.265622	-0.205764	-0.201807	-0.173652	-0.180519	-0.222509	-0.179166	741.3	534.477	764.28	420.317	2111.96	2253.55	1890.32	2323.23	2037.83	1596.76	1622.71	665.687	756.867	990.377	1570.07
GO_SUCCINATE_METABOLIC_PROCESS	-0.112084	-0.112543	-0.133857	-0.0962579	-0.172606	-0.171049	-0.184373	-0.166786	-0.195094	-0.163595	-0.150577	-0.105932	-0.123468	-0.133475	-0.136027	2188.32	1975.56	1770.22	1458.14	2676.83	2555.26	2034.13	2528.57	3375.14	2129.01	2414.41	1977.05	2250.59	3070.46	2513.75
GO_OXALOACETATE_METABOLIC_PROCESS	0.255703	0.289911	0.285561	0.301838	0.294547	0.298223	0.282253	0.27731	0.255315	0.273144	0.263382	0.246125	0.275452	0.279332	0.281354	563.388	686.444	631.588	636.035	766.504	545.597	711.648	944.416	413.645	372.133	538.184	649.379	637.518	474.432	495.188
GO_MALATE_METABOLIC_PROCESS	0.00436492	-0.0475036	-0.0616449	-0.0316776	-0.0677456	-0.00462018	-0.0499796	-0.0945732	-0.0717531	-0.0881152	-0.101133	-0.0357106	0.00604962	-0.00865326	-0.0517919	2396.62	3698.35	3574.55	3892.57	3785.82	1918.48	3001.52	3566.39	3661.28	3927.41	4481.9	2694.63	3192.04	3527.85	3894.05
GO_REGULATION_OF_CARBOHYDRATE_METABOLIC_PROCESS	0.0348374	0.0398963	0.0316509	0.0389853	0.0395291	0.0421733	0.0430967	0.0454368	-0.00584584	0.0109025	0.00935746	0.0286084	0.0322141	0.032029	0.022766	4022.29	3761.36	3897.76	3807.32	3888.86	3866.62	3943.72	3903.69	3742.08	3651.64	3810.28	4170.55	3884.41	3752.46	3958.54
GO_REGULATION_OF_GLUCONEOGENESIS	-0.0599059	-0.0526369	-0.0449299	-0.0511921	-0.0442955	-0.0396296	-0.0476517	-0.0506764	-0.0908483	-0.0724793	-0.0700972	-0.0581459	-0.0581827	-0.0652021	-0.0730359	2818.42	3110.49	3278.03	2901.45	2867.35	2591.58	2993.37	3335.85	3312.13	3328.44	3553.79	3792.49	3331.4	2975.58	3690.19
GO_ENERGY_RESERVE_METABOLIC_PROCESS	0.056236	0.0354866	0.0244119	0.0271539	0.0240932	0.0155955	0.0215452	0.0222786	-0.0215987	-0.0116297	-0.0098263	0.0512069	0.035277	0.0368219	0.0145321	4038.6	3948.16	3564.91	3845.86	3737.63	3776.18	3667.21	3779.15	4028.22	3906.65	3728	3981.52	4178.71	3624.96	3942.23
GO_FERMENTATION	-0.249872	-0.195287	-0.257904	-0.112047	-0.100783	-0.260864	-0.191475	-0.00906925	-0.275498	-0.194334	-0.192734	-0.300408	-0.14601	-0.275055	-0.274477	723.509	747.23	1341.75	3175.73	4486.35	0	3255.79	1979.27	0	3052.67	3675.37	1292.83	2867.35	1233.52	0
GO_OXIDATIVE_PHOSPHORYLATION	0.0480044	0.0583358	0.0446368	0.0574331	-0.0335001	-0.0238978	-0.0405314	-0.0476726	0.0530577	0.0710598	0.0738478	0.0414794	0.0513961	0.0995408	0.0624411	3269.13	3322.51	3460.39	3120.87	4069.74	3869.59	4194.28	4130.52	2908.86	3020.06	2928.14	3083.81	3079.36	2751.71	2925.17
GO_MITOCHONDRIAL_ELECTRON_TRANSPORT_NADH_TO_UBIQUINONE	0.056241	0.0624305	0.0482518	0.0593733	-0.0483268	-0.0413349	-0.0541012	-0.0600457	0.046122	0.0703897	0.0721446	0.0562885	0.0596407	0.108601	0.0589733	3064.53	3061.57	3110.49	2805.08	3931.86	3893.31	3632.37	4269.89	2848.07	2544.14	2723.54	2760.6	3076.39	2453.7	3097.15
GO_MITOCHONDRIAL_ELECTRON_TRANSPORT_UBIQUINOL_TO_CYTOCHROME_C	0.101429	0.105609	0.0986791	0.107364	-0.000924232	0.0165015	0.00455614	-0.00157444	0.0958739	0.110875	0.121892	0.102506	0.103658	0.149535	0.120666	2811.01	3411.46	3719.84	3353.64	2720.57	2502.63	2748.74	3137.18	3172.76	3243.93	3214.28	3260.24	3374.4	2891.07	2885.14
GO_REGULATION_OF_NUCLEOTIDE_METABOLIC_PROCESS	-0.00395529	-0.00608793	-0.0133682	-0.0105629	0.0106066	0.00160655	-0.00299058	0.014832	-0.0487536	-0.0334392	-0.0324501	-0.0091454	-0.0066526	-0.0159369	-0.00537791	4001.54	4029.71	3679.07	3768.77	4198.72	3716.14	3996.35	3927.41	3964.47	3631.63	3864.4	3866.62	3762.84	3928.89	3904.43
GO_PURINE_NUCLEOBASE_METABOLIC_PROCESS	0.108317	0.123725	0.115377	0.112193	0.130816	0.146508	0.121784	0.147137	0.0849534	0.0781062	0.0620534	0.118262	0.107421	0.0795999	0.0974451	1507.8	877.699	1088.23	1940.72	1091.19	1541.9	1039.3	1206.84	2054.88	3141.63	3045.26	2126.05	1123.81	1879.94	1820.63
GO_PURINE_NUCLEOSIDE_CATABOLIC_PROCESS	0.0958338	0.111008	0.0962626	0.0935873	0.153446	0.143746	0.104105	0.144236	0.152915	0.124671	0.128245	0.121178	0.127326	0.0829878	0.107393	1183.11	1275.04	2988.92	1707.96	1596.76	517.427	1445.54	1549.32	1691.65	2188.32	1820.63	1466.29	895.49	2406.26	2114.19
GO_PURINE_RIBONUCLEOSIDE_SALVAGE	0.0279167	0.120904	0.0910993	0.124987	0.0753802	0.0728284	0.0788507	0.0769113	0.0660917	0.172859	0.164489	-0.0477187	0.0365928	0.102736	0.103858	0	0	0	0	0	0	0	0	0	0	0	0	0	0	0
GO_AMP_BIOSYNTHETIC_PROCESS	-0.0893823	-0.121269	-0.136039	-0.0892462	-0.168266	-0.109971	-0.116267	-0.145091	-0.144036	-0.0137655	-0.0202314	-0.114361	-0.0705292	-0.0779479	-0.0651523	1353.61	2427.02	3111.98	3008.2	2419.6	2389.95	2343.99	3156.46	932.555	2622.72	662.722	496.671	1120.85	2401.81	2441.84
GO_CAMP_BIOSYNTHETIC_PROCESS	0.0630359	0.0810535	0.175429	0.0237342	0.133626	0.132758	0.135668	0.157054	0.0384341	0.0868212	0.100704	0.00760514	0.0696713	-0.119437	0.117497	683.479	212.753	585.627	192.738	227.579	142.33	190.514	409.198	403.267	515.945	222.39	1091.19	241.664	154.932	166.792
GO_ADP_BIOSYNTHETIC_PROCESS	-0.0658432	-0.0529808	-0.019804	-0.00576766	-0.163689	-0.148989	-0.188087	-0.155523	-0.103716	-0.0833503	-0.0887097	-0.0351674	-0.0671192	-0.0448142	-0.0991221	964.431	1177.93	444.039	512.98	2140.87	1715.37	1445.54	1991.13	1271.33	848.047	1206.1	99.3342	1315.07	934.779	1363.25
GO_CGMP_BIOSYNTHETIC_PROCESS	-0.111474	-0.209524	-0.153736	-0.25245	-0.148632	-0.0305737	-0.130563	-0.244998	-0.322325	-0.197836	-0.214935	-0.163893	-0.27011	-0.189873	-0.308493	74.8713	300.968	1776.9	2598.26	2322.49	628.622	2782.1	816.171	2581.21	4097.17	4140.9	1730.19	1744.28	272.057	1515.96
GO_GTP_BIOSYNTHETIC_PROCESS	0.313113	0.323751	0.313215	0.329487	0.263804	0.303581	0.28976	0.272297	0.331818	0.367868	0.336533	0.29873	0.299343	0.322695	0.309641	971.844	1289.12	1559.7	1051.16	1105.28	1093.42	1280.97	1352.87	1150.5	1214.99	1426.26	994.083	871.028	1288.38	1288.38
GO_IMP_BIOSYNTHETIC_PROCESS	-0.0271961	0.0114275	0.00266854	0.0448927	0.0448544	0.0660368	0.0702375	0.0662794	-0.0167901	0.029954	0.0124617	-0.0270301	-0.00494127	-0.0179903	0.000906537	2657.56	2464.82	2578.24	2307.67	2436.65	1670.89	1957.03	2071.19	786.519	1468.52	1232.04	3363.28	2142.36	1252.8	1675.34
GO_DE_NOVO_IMP_BIOSYNTHETIC_PROCESS	-0.0704316	-0.0573597	-0.0617341	-0.0122549	-0.0210376	-0.00462963	-0.00440836	-0.0106039	-0.0939032	-0.0237949	-0.0615298	-0.0577342	-0.0885757	-0.10369	-0.0721507	2220.93	1401.8	2567.12	2170.53	2741.33	1795.43	1837.68	2315.08	786.519	1468.52	1232.04	1957.03	3209.09	1935.53	1891.8
GO_CAMP_CATABOLIC_PROCESS	-0.0205963	0.0101195	0.018309	0.0742469	0.044491	0.010773	0.0348923	0.00932299	-0.0726539	0.0406311	0.00846523	-0.0286021	0.00195037	0.00570816	0.00195037	406.232	619.727	203.116	673.1	1012.62	785.778	670.135	843.599	766.504	751.678	551.527	653.827	1230.56	1876.97	1076.37
GO_PYRIMIDINE_NUCLEOBASE_METABOLIC_PROCESS	0.0984777	0.0920208	0.0757765	0.0858807	0.101103	0.0925215	0.0873314	0.101287	0.056651	0.0661218	0.0650184	0.0924704	0.0838067	0.0571618	0.0798937	2152.74	2577.5	2795.44	2713.16	2581.95	2186.09	2087.5	2513.75	3463.35	2620.5	2980.77	1962.22	1989.65	3395.15	3315.09
GO_DE_NOVO_PYRIMIDINE_NUCLEOBASE_BIOSYNTHETIC_PROCESS	0.0460997	0.0689197	0.0907443	0.070145	0.0519961	0.0781601	0.0589647	0.062717	0.0290484	0.118848	0.0832397	0.0371401	0.031116	0.0470952	0.0458954	4040.83	3595.3	3579	3805.09	1627.15	1644.2	1853.99	1281.71	2750.96	2261.71	2372.16	3955.58	3831.78	3565.65	2918.5
GO_PYRIMIDINE_NUCLEOSIDE_METABOLIC_PROCESS	-0.0428435	-0.0613271	-0.0667139	-0.0577522	-0.0631097	-0.0683699	-0.0607232	-0.0484933	-0.0753688	-0.0463405	-0.0508945	-0.0383237	-0.0731284	-0.072091	-0.0539629	3258.75	2940	2972.61	2268.38	2765.05	2200.18	2739.84	3272.1	2873.28	1710.92	2667.2	3361.05	3792.49	2569.35	2652.37
GO_PYRIMIDINE_NUCLEOTIDE_METABOLIC_PROCESS	-0.0632815	-0.0550812	-0.045318	-0.0287981	-0.0591728	-0.0749215	-0.0635442	-0.0601488	-0.0664926	-0.00582514	-0.0176188	-0.0541735	-0.0776481	-0.0506381	-0.0550949	3149.04	3315.83	3194.26	3081.58	2756.89	2960.01	2914.05	2788.77	2702.04	3360.31	3044.52	3806.58	3287.67	3627.92	3258.01
GO_PYRIMIDINE_NUCLEOTIDE_BIOSYNTHETIC_PROCESS	-0.0347926	-0.0335655	-0.0340553	-0.0118218	-0.0431833	-0.0454815	-0.051321	-0.0436246	-0.0414556	0.0112298	-0.0055947	-0.031488	-0.0529572	-0.0310413	-0.0332533	2966.68	2784.32	2766.53	2776.91	2197.21	2729.47	2600.48	2268.38	2431.46	2905.9	1921.45	3553.79	3402.57	2643.48	2787.29
GO_PYRIMIDINE_NUCLEOTIDE_CATABOLIC_PROCESS	-0.079526	-0.0531978	-0.0249081	-0.0217103	-0.0290969	-0.0706579	-0.0269412	-0.0366776	-0.061177	0.0261647	0.0221496	-0.0602881	-0.0787393	-0.0418267	-0.0409992	3902.2	3850.31	3779.89	3538.22	3853.28	3952.61	4041.57	4220.96	3188.33	3535.26	3483.37	3447.05	3627.92	3718.36	3704.28
GO_DNA_METABOLIC_PROCESS	0.00511415	0.0106564	0.0101083	0.0192506	0.0130054	0.00591461	0.0133586	0.00975095	-0.0373391	0.011812	0.00887055	0.0096018	0.00210014	0.00319739	0.00975963	3822.14	3748.01	3767.29	3688.71	3682.78	3808.8	3705.02	3685.74	4219.48	3660.54	3632.37	3736.15	3881.45	3838.45	3570.1
GO_DNA_REPLICATION	-0.0526229	-0.0478877	-0.0469582	-0.0370072	-0.0367249	-0.0444339	-0.0369481	-0.0408639	-0.110639	-0.0608499	-0.0631174	-0.0369313	-0.052695	-0.061655	-0.0517139	3252.82	3095.67	2985.96	3285.44	3180.18	3404.05	2862.9	3110.49	4530.83	3476.7	3476.7	3092.7	3214.28	3183.14	3249.86
GO_DNA_DEPENDENT_DNA_REPLICATION	-0.0588204	-0.0531498	-0.0491412	-0.0375342	-0.0454793	-0.053667	-0.0381629	-0.0459977	-0.115309	-0.0607273	-0.0649504	-0.0407475	-0.0614405	-0.0661637	-0.0555752	3456.68	3032.66	2881.43	3281.74	2984.47	3246.15	2493.73	2799.89	3478.18	3056.38	2894.04	3335.85	3629.4	3217.24	3120.13
GO_MITOCHONDRIAL_DNA_REPLICATION	-0.104822	-0.0793931	-0.0829587	-0.0890682	-0.075	-0.0943707	-0.079904	-0.0742338	-0.125644	-0.0878423	-0.0877401	-0.0945443	-0.0888026	-0.0865754	-0.0899264	3395.15	3236.52	2298.77	2342.51	2875.5	2550.81	2679.06	3147.56	4501.17	2900.71	2590.84	2609.38	3317.32	2480.39	3040.81
GO_DNA_TOPOLOGICAL_CHANGE	0.00034288	-0.0208573	-0.0683791	-0.00938909	-0.0622073	-0.0546055	-0.0763602	-0.0999241	-0.105483	-0.0855523	-0.0657966	-0.0266644	-0.0331865	-0.045749	-0.0385412	1383.27	1229.08	4063.81	1930.35	1853.25	2481.87	2277.27	2035.61	4940.02	3184.62	3329.92	2987.44	1577.49	2679.06	1869.56
GO_DNA_LIGATION	-0.0052946	0.000271216	-0.0057427	0.00836838	-0.0364097	-0.0586573	-0.0575567	-0.068256	-0.0573602	-0.0156008	-0.0118903	-0.0140364	-0.00887151	0.00607287	0.0102237	3203.9	2652.37	3678.33	3190.56	1921.45	2126.05	2449.26	1638.27	4899.99	2641.99	4038.6	2972.61	2376.61	3755.43	3196.49
GO_DNA_UNWINDING_INVOLVED_IN_DNA_REPLICATION	-0.229281	-0.21321	-0.223427	-0.189916	-0.20615	-0.186422	-0.191868	-0.193594	-0.30237	-0.220719	-0.212607	-0.218359	-0.238098	-0.265601	-0.236872	2318.79	2220.19	2057.85	2271.34	2651.63	2427.76	2567.12	2999.3	1982.98	2418.86	2352.89	1971.86	2186.84	1722.04	2119.38
GO_DNA_REPLICATION_SYNTHESIS_OF_RNA_PRIMER	0.014242	-0.0122001	0.0152629	0.0276161	-0.0220691	-0.010941	0.0238727	-0.0675004	-0.178748	0.00661902	-0.0529011	0.0913561	0.00444104	-0.00961375	-0.0392547	1593.8	2397.36	1899.21	2002.99	85.9908	300.968	1205.35	512.98	262.42	472.949	705.718	975.551	2523.39	2016.34	1040.79
GO_DNA_REPLICATION_INITIATION	-0.0536936	-0.0448919	-0.0372061	-0.036704	-0.0394566	-0.0433622	-0.0367412	-0.0452825	-0.102338	-0.0614027	-0.0612679	-0.0359043	-0.0520802	-0.0567391	-0.0543353	2922.95	2513.01	2266.15	2652.37	2175.72	1887.35	1578.97	1982.24	2316.56	2246.14	1703.51	2661.27	2612.34	2295.81	2195.73
GO_DNA_STRAND_ELONGATION_INVOLVED_IN_DNA_REPLICATION	-0.220732	-0.186108	-0.157981	-0.146936	-0.137577	-0.149355	-0.136258	-0.138463	-0.231411	-0.146068	-0.158688	-0.153944	-0.208376	-0.198549	-0.16166	713.872	634.553	794.674	1001.5	1455.17	1000.01	776.141	485.551	2685.73	1375.85	1690.91	1047.46	1058.58	1186.82	578.214
GO_REGULATION_OF_DNA_REPLICATION	-0.0493405	-0.0382914	-0.0429791	-0.0320857	-0.0465817	-0.0556474	-0.0482678	-0.0513162	-0.139339	-0.0722982	-0.0750476	-0.0473975	-0.0531642	-0.063108	-0.0585961	3811.02	3357.35	3117.17	3283.22	3150.53	3508.57	3160.16	3106.05	5381.1	3515.99	3475.21	3044.52	3267.65	2925.17	3166.09
GO_RNA_DEPENDENT_DNA_BIOSYNTHETIC_PROCESS	0.0475157	0.0543471	0.054927	0.0612666	0.0760099	0.0649912	0.0632532	0.0684329	-0.00184516	0.0447097	0.0409204	0.039973	0.0431717	0.045531	0.0466963	4369.22	4330.67	4272.85	4431.49	3779.15	3770.25	4412.22	3850.31	5358.12	4687.98	4490.8	4044.53	4287.68	4502.66	4398.87
GO_DNA_REPAIR	-0.0220311	-0.0167139	-0.014228	-0.00535358	-0.017266	-0.0251775	-0.0161346	-0.0171968	-0.0690847	-0.0128875	-0.0157647	-0.0181974	-0.0232823	-0.0216346	-0.0155451	3607.17	3639.78	3660.54	3633.85	3633.85	3672.4	3429.25	3604.2	4907.41	3372.91	3495.97	3458.91	3707.98	3825.11	3528.59
GO_REGULATION_OF_DNA_REPAIR	-0.000196353	0.00213354	0.00253103	0.00799538	0.00603904	-0.00188451	0.0127114	0.007726	-0.0545753	0.000630962	-0.00573853	7.78227e-05	-0.00270344	-0.00694538	0.0051339	3286.92	3244.67	3421.84	3142.37	3166.09	3217.24	3174.99	3341.78	4672.41	3342.52	3382.55	3275.06	3361.8	3927.41	2995.59
GO_TRANSCRIPTION_COUPLED_NUCLEOTIDE_EXCISION_REPAIR	-0.0434038	-0.0254655	-0.0296912	-0.0161601	-0.0441312	-0.0383241	-0.0473711	-0.046464	-0.0598326	-0.0297289	-0.0295766	-0.0461594	-0.0306754	-0.0243496	-0.0254056	3227.62	3427.03	3265.43	3319.54	3427.03	3466.32	3361.05	3243.93	3810.28	2905.15	3380.33	2961.49	3476.7	3470.77	3731.7
GO_BASE_EXCISION_REPAIR	0.00617049	0.0276978	0.0331481	0.0404993	0.0639494	0.0542294	0.0591388	0.0653933	0.0272445	0.0669433	0.0674623	0.00116611	0.00374324	0.0109007	0.0405322	3970.4	3837.71	3994.12	3876.26	3304.72	3547.86	3711.69	3324.73	3662.76	3689.45	3839.19	3502.64	3821.4	3831.78	3537.48
GO_BASE_EXCISION_REPAIR_AP_SITE_FORMATION	-0.0131389	0.0129784	0.0402337	0.0393875	0.0500678	-0.00686491	0.0429038	0.0461284	0.0208865	0.0870552	0.090484	-0.00941827	-0.0215431	0.00985599	0.0276274	3951.13	4874.79	4483.38	5292.88	4142.38	6016.39	3884.41	4385.53	4456.7	4023.78	3058.6	4705.77	3464.84	5524.17	4022.29
GO_BASE_EXCISION_REPAIR_GAP_FILLING	0.0776314	0.0878779	0.100456	0.0997413	0.108507	0.118243	0.114209	0.111298	0.0709763	0.107996	0.108677	0.0726273	0.0864992	0.0544833	0.09455	4424.08	4537.5	4142.38	3990.42	4192.79	3798.42	3857.73	3766.55	4851.81	3908.87	4120.15	3628.66	4971.9	5249.15	4359.59
GO_NUCLEOTIDE_EXCISION_REPAIR	-0.0448837	-0.0304041	-0.0292974	-0.0197604	-0.0392291	-0.0379791	-0.0376053	-0.0372805	-0.072621	-0.0248426	-0.0297313	-0.0402818	-0.037343	-0.031447	-0.0322693	3322.51	3231.33	3541.93	3550.83	3589.37	3644.23	3418.88	3418.88	4645.73	3061.57	3676.85	3066.76	3658.32	3807.32	3667.21
GO_PYRIMIDINE_DIMER_REPAIR	-0.0378555	-0.0142624	-0.00969549	-0.0121905	0.0243737	0.00855742	0.0172535	0.0221851	-0.0367466	0.0314648	0.00501189	-0.0324277	-0.019588	-0.0226228	0.00470549	2536.73	3202.42	3066.02	4046.02	2714.64	2888.1	2674.61	2934.07	6616.84	3383.29	2908.86	2990.4	3352.16	4118.66	2905.9
GO_NUCLEOTIDE_EXCISION_REPAIR_PREINCISION_COMPLEX_STABILIZATION	-0.0775829	-0.0551191	-0.0534108	-0.0377657	-0.0383936	-0.0372182	-0.0490743	-0.0413722	-0.088103	-0.0610399	-0.0589811	-0.0943742	-0.0644273	-0.0573677	-0.0611494	1772.45	1840.65	1921.45	1633.83	2262.45	2400.33	2088.24	2249.1	1647.91	2332.13	2117.15	1724.26	1457.4	2283.2	2072.67
GO_NUCLEOTIDE_EXCISION_REPAIR_PREINCISION_COMPLEX_ASSEMBLY	0.0223922	0.0367213	0.0378512	0.0498619	0.0418548	0.0471831	0.0366287	0.0372765	0.0124174	0.0211454	0.026649	0.0183156	0.0347341	0.0426097	0.0299756	5538.99	5341.81	5261.75	5184.65	4661.29	4886.65	5270.64	4309.92	6118.69	4968.19	4354.4	5521.2	5556.78	5138.69	5461.9
GO_NUCLEOTIDE_EXCISION_REPAIR_DNA_GAP_FILLING	-0.0646245	-0.0483569	-0.0479916	-0.0392393	-0.0377051	-0.0365703	-0.0404716	-0.0317485	-0.0920455	-0.0506169	-0.0519611	-0.0457366	-0.0550247	-0.0635919	-0.0483715	3393.67	3190.56	3426.29	3534.52	2779.88	3340.3	3005.23	2745.78	5605.71	3739.12	3439.63	3641.27	2821.39	2772.46	2776.91
GO_MISMATCH_REPAIR	-0.140765	-0.12682	-0.12273	-0.103201	-0.115637	-0.114543	-0.113218	-0.11353	-0.159982	-0.121835	-0.109629	-0.146467	-0.140151	-0.135273	-0.117954	3270.62	3550.09	3526.36	3699.83	2822.13	2977.8	2881.43	3028.95	3699.09	3000.78	3020.8	3151.27	3077.14	3401.08	3355.12
GO_POSTREPLICATION_REPAIR	0.0315166	0.0339108	0.0298644	0.0425745	0.0276875	0.0118901	0.0176326	0.0267552	-0.00572053	0.0235484	0.0215447	0.0474287	0.0296618	0.0326222	0.0303671	3981.52	3789.53	3825.85	3907.39	4218	3855.5	3846.61	3902.94	4416.67	3104.56	3406.27	3848.83	3879.96	3604.94	3598.27
GO_DOUBLE_STRAND_BREAK_REPAIR	0.00570116	0.00784413	0.00713276	0.018947	0.00594874	-0.0117986	0.00367551	0.0035316	-0.0587058	0.0026545	-0.00290412	0.0112666	0.00177398	0.000150049	0.00656735	3413.69	3581.22	3503.38	3467.06	3464.84	3576.77	3348.45	3522.66	4498.21	3211.31	3348.45	3080.84	3607.91	3793.23	3296.56
GO_DNA_MODIFICATION	0.0143295	0.0245103	0.0306436	0.0261169	0.0451167	0.041175	0.0481501	0.045298	-0.0136842	0.0179599	0.0276465	0.0195983	0.0131809	0.0107188	0.0286243	4126.08	4057.88	3801.39	3677.59	3739.86	3644.23	3658.32	3639.78	4038.6	4146.09	4006.73	3654.61	4107.54	3877.74	4172.78
GO_DNA_METHYLATION	0.045992	0.0502316	0.0534113	0.0504416	0.0681124	0.0710822	0.0801038	0.06806	0.0133625	0.0334182	0.0458195	0.0555786	0.0453246	0.0399626	0.0556611	4207.62	3979.3	3464.84	3340.3	3174.25	3020.06	3066.02	3220.21	3635.34	3851.79	3565.65	3762.84	4028.22	3942.23	3527.11
GO_DNA_DEALKYLATION_INVOLVED_IN_DNA_REPAIR	-0.0462301	-0.00329996	-0.0229056	-0.0155905	-0.00872497	0.0325194	-0.0203515	-0.0108296	-0.0695443	-0.0320699	-0.0201165	-0.0669187	-0.0287904	-0.0442276	-0.0359215	3063.05	2823.61	2807.3	2558.97	2335.09	1991.13	2203.14	2289.13	4951.88	1997.8	2245.4	3088.26	3777.66	3304.72	2496.7
GO_DNA_CATABOLIC_PROCESS	0.0760258	0.0650217	0.055223	0.0552585	0.0564862	0.0525186	0.059315	0.0583854	0.0309952	0.0519938	0.0532837	0.0850106	0.068411	0.0452774	0.0673035	3020.06	3498.94	2978.54	3377.36	2687.95	2434.43	2735.4	2940	3008.2	3550.83	3826.59	2858.45	3128.29	3642.75	3328.44
GO_APOPTOTIC_DNA_FRAGMENTATION	0.0249636	0.0244684	0.00385598	0.00659958	-6.68213e-05	0.00321921	-0.00555403	-0.0068197	-0.0300106	-0.0212688	-0.00762942	0.0314571	0.0252231	0.0030384	0.0248772	4137.94	4483.38	3829.56	3470.77	2941.48	2680.54	3242.45	3678.33	2849.56	2899.97	3828.07	3992.64	4736.91	3196.49	3816.21
GO_DNA_RECOMBINATION	-0.0264759	-0.0183389	-0.0166211	-0.00163999	-0.0221402	-0.0290757	-0.0148559	-0.0250726	-0.0824588	-0.0107206	-0.0233574	-0.0173979	-0.0346162	-0.0253755	-0.0272178	3639.78	3702.79	3714.65	3713.17	3564.17	3543.41	3471.51	3630.89	5365.53	3383.29	3472.99	3443.34	3710.95	3882.19	3507.83
GO_MITOTIC_RECOMBINATION	-0.204766	-0.205769	-0.19753	-0.194325	-0.207655	-0.227839	-0.20942	-0.186504	-0.272212	-0.169775	-0.189105	-0.215996	-0.205881	-0.19126	-0.187926	1927.38	2093.43	1851.77	2647.92	2738.36	2837.7	2364.75	2739.84	0	2382.54	2315.82	1777.64	1798.39	2361.78	1831.01
GO_DNA_PACKAGING	-0.0132549	-0.00930746	-0.0105663	0.00169364	-0.00652887	-0.00692119	-0.00134986	-0.00312642	-0.0601602	-0.017898	-0.0103631	-0.00862494	-0.0212823	-0.0287778	-0.00595758	3633.11	3553.05	3657.57	3687.97	3627.18	3693.16	3372.17	3722.81	4750.25	3523.4	3420.36	3511.54	3495.23	3329.18	3586.41
GO_CHROMATIN_ORGANIZATION	0.0190422	0.0224431	0.0214937	0.026395	0.02707	0.0234778	0.0296897	0.0290392	-0.0272753	0.0100402	0.00865224	0.0179607	0.0168491	0.0129792	0.0207369	3628.66	3580.48	3710.21	3598.27	3679.07	3644.23	3739.12	3756.91	4049.72	3711.69	3692.42	3586.41	3713.91	3564.91	3715.4
GO_CHROMATIN_ASSEMBLY_OR_DISASSEMBLY	0.00136257	0.00278794	0.00400502	0.015264	0.0100138	0.0136068	0.00833523	0.011188	-0.0427064	-0.00758068	-0.000496734	0.00367318	-0.00660049	-0.0110553	0.00293905	3872.55	3537.48	3836.97	3654.61	3623.47	3433.7	3421.84	3811.76	4748.77	3663.5	3421.84	3838.45	3664.99	3538.97	3832.52
GO_NUCLEOSOME_ASSEMBLY	-0.0369066	-0.0296951	-0.0266411	-0.0105486	-0.0712318	-0.0598584	-0.0627385	-0.0664858	-0.0979821	-0.0512091	-0.0392027	-0.0195523	-0.0486188	-0.0436833	-0.0350318	3467.06	3478.18	3304.72	3186.11	3709.47	3725.77	4260.99	3859.21	5297.33	3490.04	3011.9	3462.61	3487.82	3324.73	3525.62
GO_CHROMATIN_REMODELING	0.000164113	-0.000605577	-0.00250437	0.00858393	-0.00160585	-0.00297455	8.53388e-05	-0.00185037	-0.0515971	-0.0118112	-0.0127458	0.00410036	-0.00762305	-0.00743432	-0.00828032	3831.78	3548.6	3689.45	3725.77	3720.58	3894.79	4122.37	3954.09	4828.83	3986.71	3865.88	3508.57	3733.93	3737.63	3897.01
GO_CHROMATIN_SILENCING	0.0707194	0.0621143	0.0645635	0.062776	0.032629	0.030348	0.0274565	0.0195533	0.0136131	0.0383865	0.0447872	0.0674258	0.0614783	0.0715382	0.0691585	3274.32	3840.68	3895.53	3607.91	3929.63	3515.24	3899.98	4446.32	4034.15	2836.21	3659.8	3153.49	3730.22	3607.91	3449.27
GO_DNA_METHYLATION_DEPENDENT_HETEROCHROMATIN_ASSEMBLY	-0.0122065	-0.010396	0.00642448	0.00301513	0.032064	0.0163678	0.0277421	0.0241502	-0.0651136	0.01574	0.00357727	-0.0187113	-0.0171928	-0.026866	-0.00435113	4037.12	4215.77	4524.15	4650.92	3156.46	3026.73	3374.4	3526.36	4739.13	3536	3003.01	4326.97	3292.11	3925.92	2846.59
GO_CHROMATIN_SILENCING_AT_TELOMERE	0.108848	0.0907942	0.112487	0.102337	0.0287283	0.0334908	0.0285623	0.000778856	-0.00225996	0.0950332	0.0908836	0.1131	0.0919688	0.114058	0.105618	3850.31	4080.86	4053.43	3810.28	2302.48	2578.98	3129.77	3350.68	5254.33	3939.27	4157.95	3955.58	4074.18	4229.86	3742.82
GO_REGULATION_OF_GENE_EXPRESSION_BY_GENETIC_IMPRINTING	0.0835633	0.112567	0.0989083	0.0883149	0.0598133	0.0978439	0.0994022	0.0592172	0.062649	-0.00361912	0.0538439	0.126022	0.112312	0.103277	0.0903757	3130.51	2550.81	3052.67	3093.44	3507.83	3055.64	2742.81	3342.52	3203.16	3967.44	3599.01	2558.97	2790.99	2977.8	3134.96
GO_DNA_TEMPLATED_TRANSCRIPTION_INITIATION	-9.14341e-05	0.00608055	0.004976	0.0157226	-0.00821401	-0.0106787	-0.0141495	-0.0136795	-0.0386546	-0.0161926	-0.0109203	-0.00668203	0.00250985	0.0072042	0.000483609	3160.9	3132.73	3215.76	3358.09	3693.16	3624.96	3536	3657.57	3352.16	3165.35	3239.48	3421.84	3261.72	3307.68	3248.38
GO_DNA_TEMPLATED_TRANSCRIPTION_TERMINATION	-0.0925776	-0.0847215	-0.079041	-0.0721809	-0.0973485	-0.111858	-0.10626	-0.099146	-0.148444	-0.0932206	-0.0940436	-0.0942273	-0.0868269	-0.0760873	-0.0924083	3335.85	3249.86	3323.99	3309.16	3516.73	5184.65	3783.6	3546.38	5175.76	3875.52	3900.72	2711.68	3325.47	3321.02	3193.52
GO_DNA_TEMPLATED_TRANSCRIPTION_ELONGATION	-0.0515704	-0.0453299	-0.0488705	-0.0380389	-0.0503451	-0.0543458	-0.0568001	-0.0543756	-0.0898865	-0.0598298	-0.056412	-0.0552115	-0.0480396	-0.0449032	-0.0473699	2345.47	2459.63	2664.23	2556	2361.78	2382.54	2263.93	2483.36	3721.33	2867.35	2902.93	2513.01	2551.55	2684.99	2650.89
GO_REGULATION_OF_TRANSCRIPTION_BY_RNA_POLYMERASE_I	-0.0504996	-0.0249216	-0.00782689	-0.00223382	-0.0361333	-0.0441477	-0.0347606	-0.0309068	-0.085921	-0.029483	-0.0216987	-0.054217	-0.0538376	-0.0409462	-0.0312393	2722.05	2452.22	2291.36	2160.15	2872.54	2944.44	2788.77	2445.55	2881.43	3059.35	2753.19	1676.82	2619.75	1981.49	2827.32
GO_REGULATION_OF_TRANSCRIPTION_BY_RNA_POLYMERASE_III	0.0186378	0.0049875	0.0183595	-0.00829357	0.010651	0.00496478	0.0168484	0.0100318	-0.0318848	-0.00474324	-0.00461259	0.0123949	-0.0015167	-0.0272893	0.00177232	3769.51	4030.45	3476.7	3704.28	3538.97	3922.22	3240.96	3937.04	4733.2	4024.52	4544.17	3526.36	4089.75	4160.92	4374.41
GO_TRANSCRIPTION_BY_RNA_POLYMERASE_I	-0.0759851	-0.0566458	-0.0420387	-0.0332731	-0.0667675	-0.0760248	-0.06214	-0.0610169	-0.0952942	-0.050364	-0.0462141	-0.0792239	-0.0727767	-0.0616204	-0.0640972	2630.13	2515.23	2291.36	2513.75	3140.89	3063.05	3232.07	2954.08	2881.43	3069.72	3460.39	2375.87	2449.26	2447.03	2848.82
GO_TRANSCRIPTION_INITIATION_FROM_RNA_POLYMERASE_I_PROMOTER	-0.0785433	-0.0680729	-0.0572868	-0.042244	-0.0893428	-0.0989859	-0.079891	-0.0826843	-0.0781964	-0.045829	-0.048858	-0.0836717	-0.0762348	-0.0538841	-0.077756	2667.2	2372.16	2198.7	2599	3270.62	3749.5	3335.85	3034.88	2213.52	3046.74	3879.96	2413.67	2956.3	2624.2	3318.06
GO_TRANSCRIPTION_ELONGATION_FROM_RNA_POLYMERASE_I_PROMOTER	-0.147414	-0.129558	-0.116068	-0.106416	-0.164626	-0.176732	-0.165179	-0.163549	-0.16551	-0.115587	-0.125498	-0.151996	-0.143962	-0.113164	-0.147474	2203.14	2016.34	1399.57	2191.28	2618.27	3429.25	2739.84	2873.28	2112.7	2510.04	2594.55	1688.68	2074.16	1983.72	2470.01
GO_TERMINATION_OF_RNA_POLYMERASE_I_TRANSCRIPTION	-0.1654	-0.145476	-0.13427	-0.12533	-0.183635	-0.202886	-0.18822	-0.180475	-0.200847	-0.147828	-0.153473	-0.162488	-0.157338	-0.127128	-0.167182	1957.03	2007.44	1743.54	2028.2	2022.27	3561.21	2639.03	2326.2	4253.58	2739.84	2613.82	1688.68	1939.24	1988.17	2217.97
GO_TRANSCRIPTION_INITIATION_FROM_RNA_POLYMERASE_II_PROMOTER	0.0166053	0.0189467	0.0141773	0.0261414	0.00371763	0.00476756	-0.00515748	-0.00291935	-0.0269774	-0.00598987	0.000998311	0.00842803	0.0172303	0.021997	0.0174165	3057.12	3371.43	3590.86	3539.71	3692.42	3626.44	3570.84	3610.87	3438.89	3475.96	3326.95	3401.83	3266.17	3378.1	3327.7
GO_TRANSCRIPTION_ELONGATION_FROM_RNA_POLYMERASE_II_PROMOTER	-0.0395651	-0.0382265	-0.0454333	-0.0332632	-0.0424185	-0.0427495	-0.0507635	-0.0463481	-0.0830133	-0.0554545	-0.0520646	-0.0459111	-0.0364949	-0.0362112	-0.0367525	2357.33	2496.7	2719.09	2536.73	2357.33	2661.27	2566.38	2510.04	4662.78	3109.01	3120.87	2610.86	2584.17	2582.69	2769.5
GO_TERMINATION_OF_RNA_POLYMERASE_II_TRANSCRIPTION	-0.0584633	-0.0522661	-0.0469441	-0.0411007	-0.0546029	-0.063385	-0.0634409	-0.0565765	-0.10472	-0.0521451	-0.0545315	-0.0633229	-0.0501715	-0.044176	-0.0504042	4256.54	4083.08	4459.66	4050.46	3912.58	4246.17	4263.96	4258.03	5251.37	4249.13	4025.26	4262.48	4133.49	3595.3	4312.88
GO_MRNA_SPLICE_SITE_SELECTION	0.0223165	0.030822	0.0382018	0.0414489	0.0278071	0.0329316	0.0309755	0.0310581	-0.00981612	0.0488405	0.0426611	0.0217537	0.0104341	0.0394416	0.0402288	2530.8	2541.18	2668.68	2636.8	2736.14	2503.37	2735.4	2583.43	2637.55	2756.89	2870.31	2971.13	2723.54	2597.52	2845.11
GO_MRNA_CLEAVAGE	-0.0964084	-0.0908875	-0.0811507	-0.0736753	-0.0618576	-0.0686836	-0.0780775	-0.0630003	-0.149813	-0.0993373	-0.108924	-0.0989944	-0.0879406	-0.0977255	-0.0972624	2782.84	3046.74	3989.68	3616.06	2378.09	3248.38	3527.11	3205.38	4238.75	3098.63	3436.67	2493.73	3518.21	3205.38	3110.49
GO_ADENOSINE_TO_INOSINE_EDITING	-0.010385	0.00176657	0.0103645	0.0403656	0.072368	0.069325	0.0864189	0.0737159	0.0647503	0.0928929	0.087583	-0.0133463	-0.000643317	0.0194527	0.0354845	4403.32	3275.06	1715.37	3248.38	1750.95	3113.46	2785.81	3715.4	3450.01	2612.34	2794.7	4028.22	4438.9	2069.71	2281.72
GO_TRANSCRIPTION_BY_RNA_POLYMERASE_III	-0.0234099	-0.0210368	-0.011419	-0.0200124	-0.0348346	-0.043263	-0.037057	-0.0405626	-0.067077	-0.0129214	-0.0159576	-0.0341944	-0.0288391	-0.029579	-0.0234042	3418.13	3547.12	3672.4	3819.92	3545.64	3627.18	3868.84	3722.81	4466.33	3696.86	3851.05	3120.13	3822.88	3526.36	3776.18
GO_TRANSCRIPTION_INITIATION_FROM_RNA_POLYMERASE_III_PROMOTER	-0.125902	-0.0930181	-0.0859375	-0.0749932	-0.062534	-0.0704316	-0.0615298	-0.0696998	-0.10432	-0.0398795	-0.0323223	-0.173407	-0.102431	-0.0902948	-0.0676403	1628.64	1685.72	1091.19	1484.08	1364.73	1102.31	1461.84	1962.96	1214.99	1515.22	1349.91	1656.81	1386.23	1564.14	1291.34
GO_MITOCHONDRIAL_TRANSCRIPTION	-0.0754851	-0.0592576	-0.0554957	-0.0540652	-0.101447	-0.12609	-0.11944	-0.113968	-0.136206	-0.0772314	-0.0794421	-0.0710915	-0.0877556	-0.0534243	-0.0922606	3319.54	3681.3	3123.84	3214.28	2655.34	3851.79	3172.76	2733.91	4794.73	2922.2	2848.07	3224.66	3688.71	3017.09	3444.08
GO_RNA_PROCESSING	0.016349	0.029155	0.0323826	0.040085	0.0208476	0.0182613	0.0220039	0.0195928	-0.0145111	0.0327344	0.0323825	0.0108887	0.0162987	0.0292563	0.0271291	3341.04	3375.88	3389.96	3477.44	3544.16	3568.62	3593.08	3600.49	3658.32	3676.11	3663.5	3346.23	3408.5	3335.85	3562.69
GO_MRNA_PROCESSING	0.0407334	0.0474236	0.0462899	0.0546152	0.0440714	0.0389729	0.0401301	0.0400909	-0.000755588	0.0344338	0.0374408	0.035924	0.0399127	0.0470752	0.0455489	3276.55	3260.24	3442.6	3321.77	3582.7	3507.83	3659.06	3661.28	3617.54	3659.8	3669.43	3338.82	3322.51	3288.41	3470.03
GO_MRNA_3_END_PROCESSING_BY_STEM_LOOP_BINDING_AND_CLEAVAGE	-0.0959359	-0.0852139	-0.067344	-0.0762892	-0.0860104	-0.0954049	-0.110252	-0.0843153	-0.139661	-0.115154	-0.12608	-0.0823956	-0.0713265	-0.064444	-0.104718	2034.13	3451.49	4530.83	3292.85	3276.55	4495.24	4385.53	3718.36	4203.17	3451.49	4435.94	2177.94	3197.97	3842.9	4609.4
GO_TRNA_METABOLIC_PROCESS	-0.0716189	-0.0579092	-0.0483404	-0.0398745	-0.0722604	-0.0896359	-0.0801306	-0.0747724	-0.113963	-0.0347807	-0.0392808	-0.0765866	-0.0698901	-0.0555858	-0.0629946	2988.92	3109.01	3260.24	3172.76	3359.57	3396.64	3221.69	3278.03	5046.77	3120.87	3197.97	2877.73	2963.72	2922.2	3028.95
GO_TRNA_MODIFICATION	-0.122512	-0.105533	-0.0948352	-0.0881986	-0.124517	-0.135597	-0.121706	-0.116987	-0.174016	-0.0805472	-0.0824895	-0.124297	-0.121731	-0.103443	-0.111907	2092.69	2653.85	2577.5	2860.68	3003.75	2673.87	2813.23	2860.68	4298.06	3048.97	2708.71	2427.76	2066	2616.79	2824.35
GO_RNA_CATABOLIC_PROCESS	0.108118	0.119209	0.114044	0.123085	0.102151	0.113283	0.107342	0.0944389	0.104247	0.126086	0.124871	0.102289	0.11385	0.125019	0.119998	3040.81	2994.11	3172.76	3101.6	3037.85	3048.23	3216.5	3114.94	3029.69	3332.88	3174.99	3168.32	3089.74	2902.93	3089
GO_RNA_LOCALIZATION	0.00587044	0.0116507	0.0107152	0.0194368	0.0157272	0.00852558	0.00280459	0.00975934	-0.0434438	-0.00128689	0.000291695	-0.000112914	0.00493945	0.00598723	0.00783039	3129.77	3338.82	3226.14	3384.78	3352.16	3385.52	3684.26	3511.54	3664.99	3500.42	3515.24	3157.2	3318.8	3220.95	3232.81
GO_RNA_EXPORT_FROM_NUCLEUS	0.0246157	0.0318077	0.0336952	0.0432737	0.0310959	0.0247382	0.0208056	0.0250525	-0.0270425	0.0203416	0.0176662	0.0170857	0.0239774	0.0255445	0.0257485	2797.67	2697.59	2873.28	2937.03	2852.52	2957.79	3123.84	2997.82	3014.13	3070.46	3056.38	2833.25	2732.43	2951.12	2803.6
GO_MRNA_EXPORT_FROM_NUCLEUS	0.0330505	0.0357345	0.036675	0.0440813	0.0403332	0.0349046	0.0345834	0.0373574	-0.00791345	0.0262594	0.0248144	0.0230601	0.030972	0.0300922	0.0352083	2831.77	2779.88	2954.82	3055.64	2996.33	2984.47	3109.01	3137.18	2846.59	3172.76	3272.1	3014.13	2874.76	3003.75	2836.21
GO_TRANSLATIONAL_INITIATION	0.133814	0.156075	0.148901	0.157732	0.111427	0.144637	0.134071	0.103681	0.155594	0.18918	0.183929	0.121262	0.145061	0.167105	0.15427	2674.61	2662.75	2729.47	2616.79	2794.7	2520.42	2603.45	3045.26	2505.59	2292.1	2315.82	2763.57	2652.37	2665.71	2674.61
GO_TRANSLATIONAL_ELONGATION	-0.0156975	0.00572901	6.417e-05	0.0136114	-0.0535946	-0.0605418	-0.0493857	-0.0662592	-0.03079	0.0283821	0.0271702	-0.0198327	-0.0100926	0.0240659	0.00379024	4134.23	3854.02	4137.94	3929.63	4568.63	4712.44	4655.36	4846.62	4593.09	3833.26	3961.51	3984.49	3991.16	3860.69	4051.95
GO_TRANSLATIONAL_TERMINATION	-0.0426556	-0.017164	-0.0202931	-0.0104605	-0.0765816	-0.0870895	-0.07715	-0.0875943	-0.0483656	0.0108246	0.00775236	-0.0453461	-0.0330829	0.00599292	-0.0142014	4240.98	4120.89	4441.13	4124.59	4248.39	5450.78	4667.22	4724.3	4753.22	4074.93	4097.17	4005.99	4312.88	3965.95	3974.85
GO_REGULATION_OF_TRANSLATIONAL_INITIATION	0.0758133	0.0780449	0.081881	0.0854762	0.07966	0.0820742	0.0676166	0.0773563	0.0473383	0.0693759	0.0675691	0.0699388	0.0831479	0.0765081	0.065747	3125.32	3331.4	3066.02	3149.04	3411.46	3469.28	3174.25	3432.22	3202.42	3349.19	3401.08	3181.66	3149.04	3286.92	3116.43
GO_REGULATION_OF_TRANSLATIONAL_ELONGATION	-0.0311222	-0.0160466	-0.0066143	0.00160612	-0.0841461	-0.0848324	-0.0763564	-0.108844	-0.0864969	-0.0126299	-0.0216388	-0.0314143	-0.0344805	-0.000766558	-0.0426644	2094.17	2128.27	2716.12	1945.17	3446.3	2016.34	1748.73	3721.33	2837.7	2804.34	2712.42	1732.42	1921.45	2000.03	2758.38
GO_REGULATION_OF_TRANSLATIONAL_TERMINATION	0.237449	0.254839	0.273123	0.251417	0.259091	0.270135	0.256691	0.2619	0.283325	0.255733	0.235457	0.244586	0.256001	0.241586	0.247932	1960.74	1648.65	1466.29	2118.64	1769.48	1035.6	1615.29	1413.66	1192.75	1967.41	1982.24	1350.65	1503.36	2187.58	2146.8
GO_REGULATION_OF_TRANSLATIONAL_FIDELITY	-0.121066	-0.128434	-0.116733	-0.097896	-0.0440419	-0.0634183	-0.0467704	-0.0546639	-0.13697	-0.0441586	-0.0600187	-0.120614	-0.127325	-0.114996	-0.0874199	2000.03	2447.77	3328.44	2957.79	3015.61	2830.28	1750.95	2791.74	4573.82	1424.78	2560.45	1660.51	1449.98	2615.31	1851.77
GO_TRANSLATIONAL_READTHROUGH	0.233969	0.24567	0.241001	0.250514	0.196398	0.225272	0.217642	0.187205	0.206509	0.223128	0.219786	0.225608	0.249041	0.249187	0.235165	1611.59	2075.64	2180.9	2315.82	3283.96	724.991	1696.09	3645.71	2570.83	2395.88	2535.25	1461.84	1957.03	1795.43	1945.17
GO_PROTEIN_FOLDING	0.0302294	0.0358162	0.0303619	0.0301384	0.0302409	0.0355551	0.016672	0.0263644	0.00426837	0.0218328	0.0241193	0.034998	0.0316946	0.0346911	0.0266344	3421.84	3881.45	3765.8	3656.09	3463.35	3313.61	3279.51	3448.53	3626.44	3943.72	3921.48	3337.33	3979.3	3859.21	3948.16
GO_DE_NOVO_PROTEIN_FOLDING	0.0936583	0.11333	0.106408	0.100965	0.0979612	0.11208	0.0822641	0.100492	0.0943043	0.0952468	0.101156	0.102282	0.0991896	0.118328	0.111943	4255.06	3478.18	3807.32	4234.31	3792.49	3801.39	3795.46	3773.22	3331.4	3696.12	3915.55	3958.54	3768.77	3278.03	3629.4
GO_SIGNAL_PEPTIDE_PROCESSING	0.122766	0.139032	0.123621	0.131601	0.0682201	0.090858	0.0862743	0.0798136	0.112245	0.114339	0.116433	0.151277	0.142352	0.156537	0.138023	3091.96	3254.31	3161.64	2868.83	5139.43	4463.37	4201.69	4548.62	3232.07	3951.87	3703.53	3141.63	3513.02	3093.44	3283.22
GO_PROTEIN_DEPHOSPHORYLATION	0.0308804	0.0267341	0.0324797	0.0315026	0.0269619	0.016433	0.0234349	0.0284838	-0.021276	0.0060209	0.010863	0.0302663	0.0261912	0.0282717	0.0288673	3759.87	3686.48	3397.38	3524.14	3647.2	3714.65	3587.89	3599.01	3914.81	3753.94	3858.47	3577.51	3828.81	3719.1	3593.08
GO_PROTEIN_ADP_RIBOSYLATION	0.0189789	-0.00418779	0.0280393	0.0160151	0.0285273	0.0091785	0.0113236	0.0247174	-0.0237728	0.003684	0.00449085	0.013811	0.00257407	0.00794657	0.0309519	2742.81	2399.59	2633.1	2804.34	2229.83	2664.97	2187.58	2424.79	2196.47	2323.98	2308.41	2192.02	2515.23	2520.42	2533.02
GO_PROTEIN_ACETYLATION	0.0101411	0.0228277	0.0138794	0.0224985	0.00913563	0.0075201	0.0201106	0.00849806	-0.038857	0.00788432	0.00494525	0.00915201	0.00776739	0.00671346	0.0057221	3777.66	3533.04	3814.73	3690.19	3782.11	3616.06	3685.74	3869.59	4148.31	3667.95	3734.67	3670.92	3687.23	3536	3957.06
GO_N_TERMINAL_PROTEIN_AMINO_ACID_ACETYLATION	-0.0930747	-0.0960825	-0.0712315	-0.0758162	-0.112282	-0.101237	-0.094783	-0.108267	-0.153596	-0.101806	-0.117845	-0.0853288	-0.109399	-0.101996	-0.11678	3413.69	3554.53	3298.78	3246.15	3599.75	2854.75	3289.89	3911.84	4896.29	3435.18	3667.95	3276.55	3269.13	3803.61	3645.71
GO_PROTEIN_SULFATION	-0.137864	-0.0954866	-0.11642	-0.121914	-0.159757	-0.0921372	-0.149321	-0.155305	-0.255111	-0.141172	-0.145502	-0.101327	-0.134943	-0.131717	-0.0697335	3696.12	1733.16	2366.23	1921.45	3138.66	3445.56	3632.37	621.209	0	1955.55	2775.43	3930.37	882.147	2570.83	3242.45
GO_PROTEIN_METHYLATION	-0.00403309	7.33593e-05	0.00432403	0.00794781	0.00490507	-0.00191568	0.00369047	0.00450242	-0.0622495	-0.00386053	-0.0154538	-0.00306275	-0.00503011	-0.0106112	0.000636892	3229.1	3513.02	3559.72	3444.08	3471.51	3613.84	3814.73	3424.06	3898.5	3484.85	3372.17	3293.6	3569.36	3260.98	3311.39
GO_PROTEIN_DEMETHYLATION	0.0601824	0.0581675	0.0562193	0.0441566	0.0975981	0.0935728	0.0939553	0.0968286	0.0211342	0.0245769	0.0320894	0.0624419	0.0658179	0.0303147	0.0728722	2599	2212.04	2581.21	2025.23	1952.58	1948.14	2204.63	2028.2	2945.93	3174.25	2644.96	2615.31	2086.02	1805.81	2157.18
GO_PROTEIN_N_LINKED_GLYCOSYLATION	-0.0277944	-0.0198764	-0.0183214	-0.0209386	-0.0268449	-0.0414456	-0.0300716	-0.0267986	-0.0672877	-0.027209	-0.0290456	-0.0175368	-0.0224654	-0.0195244	-0.0408522	2865.87	2470.01	2621.24	3023.02	2923.69	2985.96	3125.32	2768.01	3120.87	3361.05	3083.81	2693.88	2797.67	2886.62	2934.07
GO_DOLICHYL_DIPHOSPHATE_BIOSYNTHETIC_PROCESS	-0.168624	-0.114662	-0.101644	-0.112492	-0.0732081	-0.106213	-0.0714979	-0.0431387	-0.114075	-0.0697876	-0.0969982	-0.180595	-0.13687	-0.112671	-0.0986063	2097.88	1768.74	2330.65	2596.03	2385.5	2750.22	2391.43	2160.15	2408.48	2636.06	2762.08	2144.58	1879.2	1828.05	2461.12
GO_OLIGOSACCHARIDE_LIPID_INTERMEDIATE_BIOSYNTHETIC_PROCESS	-0.108486	-0.0927754	-0.0784882	-0.0894974	-0.0850368	-0.129475	-0.0895996	-0.0755388	-0.157568	-0.0791745	-0.108311	-0.110209	-0.111384	-0.0920088	-0.107632	2559.71	2808.79	3049.71	3186.11	3814.73	4128.3	3573.81	3576.77	5444.11	3327.7	3722.07	2696.11	3203.16	3196.49	3710.21
GO_N_GLYCAN_PROCESSING	0.0305198	0.0475935	0.0425949	0.0511786	0.0460181	0.0545677	0.0631344	0.0486409	-0.000579059	0.0130969	0.0117174	0.0583657	0.0303665	0.0325465	0.0214763	2490.03	2601.96	3081.58	2286.91	2515.23	2628.65	2358.82	2019.3	2788.77	2665.71	2166.82	2251.33	2284.69	1924.41	2519.68
GO_PROTEIN_O_LINKED_GLYCOSYLATION	-0.0224292	-0.0311223	-0.0287751	-0.0390767	-0.0368588	-0.0341485	-0.022856	-0.0234161	-0.0617481	-0.0252852	-0.0448236	-0.0048769	-0.0293147	-0.0369348	-0.0354719	3911.1	3802.87	3779.89	3873.29	3851.79	3628.66	3624.96	3894.05	3866.62	3667.95	2950.37	3313.61	4183.16	3743.57	3527.85
GO_N_TERMINAL_PROTEIN_LIPIDATION	0.311415	0.311977	0.323923	0.331274	0.250306	0.271518	0.276726	0.263861	0.232285	0.295104	0.274811	0.302634	0.282979	0.316214	0.275628	1149.76	1369.92	1194.23	1039.3	2166.08	2162.37	1968.89	2169.79	2518.94	1631.6	1837.68	1123.81	1475.19	997.048	1922.19
GO_C_TERMINAL_PROTEIN_LIPIDATION	-0.0225138	-0.0287676	-0.0453084	-0.059322	-0.0870941	-0.118261	-0.0989892	-0.105702	-0.0774709	-0.101746	-0.0749183	-0.033643	-0.0215693	-0.00957219	-0.0475802	646.414	939.227	826.549	1194.23	2607.89	3097.15	2846.59	3389.96	2125.31	1314.32	1550.06	614.538	1119.36	937.003	1365.47
GO_GPI_ANCHOR_METABOLIC_PROCESS	-0.154055	-0.138346	-0.127501	-0.147331	-0.179914	-0.182164	-0.155052	-0.171282	-0.15383	-0.127935	-0.128078	-0.13535	-0.151938	-0.121017	-0.149601	3076.39	2301	2258	1935.53	2845.11	3096.41	3308.42	3266.91	4404.8	3363.28	2862.9	3566.39	2856.23	2723.54	2718.35
GO_PROTEOLYSIS	0.0631297	0.0593586	0.0528328	0.052297	0.0594405	0.0532156	0.055682	0.0568371	0.0231339	0.0367933	0.0398487	0.0641868	0.0608785	0.0559249	0.0563219	3621.99	3687.23	3677.59	3673.14	3726.52	3677.59	3681.3	3613.84	3731.7	3816.95	3759.13	3612.35	3621.25	3842.16	3647.94
GO_MEMBRANE_PROTEIN_ECTODOMAIN_PROTEOLYSIS	0.0439088	0.0168889	0.0160348	0.00499465	0.0474905	0.0331284	0.0475967	0.0544885	-0.0153224	-0.0124925	0.00278268	0.0540555	0.0408073	0.0185932	0.0370958	4355.14	3838.45	3486.33	3716.14	3522.66	3543.41	3713.17	3656.09	5375.17	3083.81	3624.22	4146.09	4315.85	3719.84	3447.05
GO_PROTEIN_MONOUBIQUITINATION	0.080255	0.0762135	0.0805225	0.0779536	0.0869418	0.0736929	0.083878	0.0802711	0.049776	0.0462455	0.0556863	0.083536	0.0784726	0.0723853	0.0752358	3481.14	2796.18	3159.42	3079.36	3058.6	3178.69	2962.23	3002.26	3482.63	4026.74	3696.12	3384.78	3761.36	3707.98	3341.78
GO_PROTEIN_QUALITY_CONTROL_FOR_MISFOLDED_OR_INCOMPLETELY_SYNTHESIZED_PROTEINS	0.068194	0.0653494	0.0635363	0.0668065	0.0666633	0.0725366	0.0641093	0.0713087	0.0261148	0.051585	0.048192	0.0633644	0.0643712	0.0684068	0.0615307	2984.47	2782.84	3177.21	3442.6	3076.39	2815.46	3331.4	2575.28	2321.75	3401.08	2984.47	3851.79	2634.58	2911.83	2937.03
GO_GLYCOPROTEIN_CATABOLIC_PROCESS	0.149435	0.140039	0.124511	0.119276	0.169789	0.123175	0.128336	0.154429	0.085285	0.132534	0.123087	0.150085	0.143938	0.127168	0.141455	2729.47	2559.71	2938.51	3143.11	2034.87	2748.74	2685.73	2200.18	2899.22	3151.27	2911.09	2515.23	2932.58	2841.4	2514.49
GO_PROTEIN_DEGLYCOSYLATION	0.0605604	0.0659913	0.0563038	0.0528166	0.0587991	0.0582164	0.0705682	0.0745269	0.0313377	0.0401535	0.0473813	0.0701501	0.0611476	0.0537818	0.0474391	3611.61	3549.34	3113.46	3189.07	3534.52	3409.98	3263.2	3233.55	3117.91	3169.8	3089.74	3316.58	3426.29	3023.02	3417.39
GO_PEPTIDE_METABOLIC_PROCESS	0.0540223	0.0670955	0.0619615	0.0663258	0.0485376	0.0540132	0.0492213	0.0435922	0.0392971	0.0707466	0.0700107	0.0486279	0.0600311	0.0694772	0.0670094	3731.7	3710.95	3515.24	3724.29	3534.52	3762.84	3725.77	3550.83	4057.88	3896.27	3917.03	3570.1	3756.91	3745.05	3721.33
GO_CELLULAR_AMINO_ACID_METABOLIC_PROCESS	-0.0217082	-0.0218861	-0.0308424	-0.024439	-0.0248308	-0.0320248	-0.0429159	-0.0344893	-0.0628935	-0.0351408	-0.032155	-0.0214592	-0.0243853	-0.0254829	-0.030775	3230.59	3272.84	3204.64	3037.11	3391.45	3205.38	3380.33	3395.15	4080.86	3503.38	3779.15	3260.98	3269.87	3390.71	3713.91
GO_REGULATION_OF_CELLULAR_AMINO_ACID_METABOLIC_PROCESS	0.129101	0.127244	0.115035	0.11981	0.101472	0.0913825	0.0755253	0.0844723	0.115182	0.0868169	0.107637	0.11514	0.137093	0.149444	0.130149	2520.42	2636.06	2769.5	2707.23	2825.84	2711.68	2717.61	2564.9	2942.96	3003.75	2920.72	2621.24	2699.81	2822.87	2532.28
GO_ARGININE_METABOLIC_PROCESS	0.0918063	0.058398	0.018114	-0.0144871	0.0207397	0.0288619	0.000837761	0.00549653	0.0147528	-0.00121577	0.0133531	0.086841	0.0498672	0.0119228	0.0435022	4417.41	3902.94	4114.22	3585.67	3462.61	3970.4	3721.33	4999.33	3995.61	3018.57	2578.24	4747.29	3997.83	3266.91	3409.24
GO_ARGININE_BIOSYNTHETIC_PROCESS	-0.16568	-0.151235	-0.176756	-0.197989	-0.206207	-0.183289	-0.146539	-0.103103	-0.216823	-0.173387	-0.129339	-0.275572	-0.16323	-0.194314	-0.119692	463.312	317.276	656.792	579.697	363.978	467.019	392.889	243.888	472.208	238.699	798.38	40.0302	254.266	126.021	504.084
GO_ARGININE_CATABOLIC_PROCESS	0.372174	0.299918	0.280006	0.199786	0.244552	0.311682	0.210344	0.193352	0.297917	0.166129	0.193026	0.384366	0.303472	0.234443	0.299306	770.952	1473.7	1985.2	1578.97	2010.41	1390.68	2140.87	2299.51	2265.41	3221.69	2708.71	736.852	1421.81	2330.65	1651.62
GO_ASPARAGINE_METABOLIC_PROCESS	-0.103777	-0.123481	-0.12896	-0.0731155	-0.194776	-0.158874	-0.163366	-0.185792	-0.123958	-0.108099	-0.118002	-0.135835	-0.0903692	-0.042896	-0.123107	1067.47	2674.61	1132.71	2664.23	1028.92	612.314	959.242	2209.07	1350.65	188.29	99.3342	278.729	2326.2	2412.19	468.502
GO_ASPARTATE_METABOLIC_PROCESS	0.2647	0.306962	0.319059	0.324673	0.342283	0.362291	0.330288	0.339731	0.291701	0.321458	0.289404	0.268018	0.286597	0.300378	0.31814	902.162	961.466	690.892	762.056	793.932	868.062	874.734	973.327	489.258	728.698	691.633	825.808	977.033	551.527	564.871
GO_CYSTEINE_METABOLIC_PROCESS	0.0014805	-0.0897488	-0.102971	-0.11068	-0.127221	-0.0801766	-0.0787982	-0.0769093	-0.116296	-0.14274	-0.0755054	-0.0202165	-0.0634062	-0.0826782	-0.0741781	965.173	1618.26	1248.35	851.754	2380.31	1468.52	2283.95	2513.75	1704.99	1458.88	2126.79	613.055	1514.48	923.66	2174.97
GO_GLUTAMATE_METABOLIC_PROCESS	0.0742977	0.0624343	0.0835037	0.0810945	0.0376927	0.0663839	0.0619306	0.0564624	0.00559952	0.0154334	0.0523303	0.0462052	0.0416496	0.0646537	0.0663474	3344.75	3757.65	3626.44	4054.91	4976.35	4858.48	4186.12	4746.54	4401.84	4676.86	3627.18	4079.37	4490.8	3805.09	3619.03
GO_GLUTAMATE_BIOSYNTHETIC_PROCESS	0.105502	0.0904451	0.143477	0.136791	0.0913128	0.060637	0.0778379	0.0755921	-0.0265414	0.0787566	0.0506329	0.120815	0.0812066	0.129747	0.0520621	5042.32	5403.34	4615.33	4758.4	5519.72	5858.49	5506.38	5616.09	6877.04	5334.39	5693.93	4690.95	5544.92	4693.17	5858.49
GO_GLUTAMATE_CATABOLIC_PROCESS	0.256704	0.292035	0.309721	0.313214	0.31113	0.33043	0.321628	0.308047	0.284887	0.284111	0.290646	0.246145	0.268141	0.286644	0.309578	1055.61	1108.98	1073.4	1245.38	914.764	1171.25	956.277	1154.95	978.516	1457.4	1015.58	1196.46	1684.23	885.112	667.17
GO_GLUTAMINE_METABOLIC_PROCESS	-0.123646	-0.133022	-0.103294	-0.0967794	-0.100926	-0.105738	-0.0995214	-0.103473	-0.18965	-0.119158	-0.128738	-0.094889	-0.146732	-0.127708	-0.132485	2055.62	2604.93	2109.74	2379.57	2272.08	3989.68	2748	2710.19	1927.38	2719.83	2415.16	2350.66	1065.99	1883.64	2286.17
GO_GLYCINE_METABOLIC_PROCESS	-0.144705	-0.141826	-0.124364	-0.141458	-0.0572552	-0.0637292	-0.120647	-0.0731237	-0.112274	-0.0956295	-0.069999	-0.104942	-0.100878	-0.133187	-0.122669	2907.38	3576.03	1596.76	3280.99	1783.57	3018.57	2862.9	3882.93	2249.1	3067.5	1614.55	2520.42	2373.64	2891.07	2849.56
GO_HISTIDINE_METABOLIC_PROCESS	-0.115862	-0.12306	-0.0949306	-0.165127	-0.123596	-0.14246	-0.120125	-0.133475	-0.207219	-0.176588	-0.0991934	-0.264397	-0.176179	-0.140724	-0.105549	3070.46	3176.47	3962.99	3272.84	3040.07	3557.5	4344.02	3074.91	4141.64	2432.21	3292.11	1206.84	1929.6	2448.51	4142.38
GO_ISOLEUCINE_METABOLIC_PROCESS	-0.238667	-0.201169	-0.190142	-0.203594	-0.179957	-0.228533	-0.255207	-0.225087	-0.138146	-0.135312	-0.141515	-0.237748	-0.170946	-0.20704	-0.179089	3186.11	3224.66	3206.12	3106.79	1699.8	1741.31	889.56	601.194	1369.92	1968.89	1722.78	2701.3	1904.4	3209.83	2326.2
GO_LEUCINE_METABOLIC_PROCESS	-0.128711	-0.144119	-0.0981732	-0.125545	-0.131046	-0.183383	-0.181471	-0.129631	-0.22482	-0.158447	-0.160461	-0.131177	-0.108372	-0.156492	-0.161789	1092.68	3687.23	1654.58	3515.24	3258.75	3786.56	1844.35	3312.13	3626.44	2352.89	2437.39	1404.02	781.33	3702.05	2346.96
GO_LEUCINE_CATABOLIC_PROCESS	-0.0928316	-0.0677729	-0.0750434	-0.047391	-0.0782089	-0.093138	-0.105637	-0.0741244	-0.114602	-0.0628102	-0.050434	-0.108006	-0.0654243	-0.0846012	-0.0680588	1092.68	578.214	1534.49	1470.74	2487.8	3054.16	2403.29	2456.67	2612.34	2161.63	1381.78	1404.02	253.525	570.801	1040.79
GO_LYSINE_METABOLIC_PROCESS	-0.0344121	-0.0221413	-0.0664386	-0.0409487	-0.0562397	-0.0281819	-0.0275399	-0.0533945	-0.125297	-0.0508849	-0.0725958	-0.0301662	-0.040117	-0.0472664	-0.070524	2413.67	1954.07	2013.37	2219.45	4223.93	4831.79	4977.09	4646.47	4075.67	3651.64	4295.09	2083.05	2533.76	2560.45	3842.9
GO_METHIONINE_METABOLIC_PROCESS	-0.163874	-0.163999	-0.174748	-0.159357	-0.147359	-0.156349	-0.166644	-0.149425	-0.199697	-0.141071	-0.157053	-0.14434	-0.146258	-0.189368	-0.168948	1003.72	2639.03	2421.09	2655.34	1730.19	1645.69	2696.85	1853.25	2280.24	2802.11	2775.43	1939.24	1979.27	3965.95	1700.54
GO_L_PHENYLALANINE_METABOLIC_PROCESS	-0.182598	-0.137714	-0.171926	-0.161986	-0.0768314	-0.0741592	-0.163024	-0.106975	-0.137306	-0.148114	-0.142378	-0.207057	-0.10449	-0.127996	-0.127281	2596.03	2816.2	2332.13	2921.46	977.775	1235.75	2440.36	1854.73	4003.02	1093.42	1211.28	2040.8	3011.16	2594.55	1409.21
GO_PROLINE_METABOLIC_PROCESS	-0.18884	-0.180136	-0.169415	-0.160583	-0.13105	-0.135134	-0.134802	-0.131969	-0.300822	-0.177302	-0.190193	-0.0627425	-0.249362	-0.254263	-0.219063	1206.84	506.308	855.46	283.177	183.101	855.46	250.559	532.253	0	757.609	764.28	3616.8	966.655	987.412	825.067
GO_PROLINE_BIOSYNTHETIC_PROCESS	-0.18884	-0.180136	-0.169415	-0.160583	-0.13105	-0.135134	-0.134802	-0.131969	-0.300822	-0.177302	-0.190193	-0.0627425	-0.249362	-0.254263	-0.219063	1206.84	506.308	855.46	283.177	183.101	855.46	250.559	532.253	0	757.609	764.28	3616.8	966.655	987.412	825.067
GO_L_SERINE_METABOLIC_PROCESS	-0.128805	-0.117109	-0.103039	-0.120493	-0.119356	-0.0891982	-0.117045	-0.113713	-0.13953	-0.0947778	-0.134883	-0.0943309	-0.114696	-0.126724	-0.141267	3160.9	3360.31	3233.55	3684.26	3191.3	3148.3	3998.57	3203.16	3427.77	4159.43	2885.14	2759.12	2806.56	2859.94	2464.82
GO_L_SERINE_BIOSYNTHETIC_PROCESS	-0.113493	-0.106898	-0.0783445	-0.107147	-0.106038	-0.0850562	-0.0955469	-0.115157	-0.127821	-0.0770752	-0.129937	-0.07102	-0.104112	-0.119811	-0.142543	1773.19	2176.46	3571.58	2613.82	3273.58	2931.1	3334.37	3485.59	3318.06	4209.1	3129.77	2038.58	1627.89	1783.57	2191.28
GO_THREONINE_METABOLIC_PROCESS	-0.352031	-0.396386	-0.308187	-0.404196	-0.239486	-0.276439	-0.343712	-0.337332	-0.283228	-0.286341	-0.226521	-0.23627	-0.267048	-0.326664	-0.335953	1218.7	555.234	798.38	514.462	891.784	718.32	1431.45	486.293	3149.04	1533.75	783.554	2215	1186.82	687.185	584.886
GO_THREONINE_CATABOLIC_PROCESS	-0.435899	-0.35812	-0.363121	-0.439573	-0.178065	-0.325865	-0.442227	-0.370777	-0.0663979	-0.180719	-0.172553	-0.388741	-0.185312	-0.373941	-0.295652	0	0	0	0	0	0	0	0	0	0	0	0	0	0	0
GO_TRYPTOPHAN_METABOLIC_PROCESS	-0.0577045	-0.0587665	-0.0791279	-0.012754	-0.0362402	-0.160696	-0.0954661	-0.0272542	-0.0685285	-0.0169202	-0.0660574	-0.0425916	-0.012897	-0.00180741	-0.0737363	3070.46	2637.55	907.351	2220.93	1404.02	1051.16	2025.23	1264.66	985.929	988.894	845.082	1749.47	2585.65	1215.73	2630.13
GO_TYROSINE_METABOLIC_PROCESS	0.116301	0.155505	0.086762	0.119568	0.159622	0.174562	0.116335	0.169457	0.195593	0.102859	0.107827	0.0952697	0.171295	0.151012	0.145874	3988.19	3332.88	4601.99	1844.35	3644.23	2109.74	2449.26	2962.23	2510.04	812.465	1310.62	4419.63	2403.29	1497.43	1965.93
GO_TYROSINE_CATABOLIC_PROCESS	-0.0303185	0.0201613	-0.0753879	-0.0412924	0.0286341	0.0500204	-0.0325133	0.0447632	0.0802879	-0.0611984	-0.0562985	-0.0582381	0.0523173	0.0139343	0.00791139	2399.59	1666.44	2301	922.177	1822.12	3315.83	1224.63	1481.12	2513.01	406.232	655.309	2268.38	2779.88	748.713	982.964
GO_VALINE_METABOLIC_PROCESS	-0.0195783	-0.0717276	0.0221054	-0.0612365	-0.021263	-0.0907443	-0.0765264	-0.0183786	-0.157111	-0.0724423	-0.0957729	-0.0301205	-0.0290994	-0.0882428	-0.0936288	1979.27	3213.54	1152.72	3254.31	2739.84	4355.14	4195.76	3112.72	4367	4435.2	4739.13	2113.45	1227.59	2810.27	4281.75
GO_CELLULAR_MODIFIED_AMINO_ACID_METABOLIC_PROCESS	0.0378393	0.0238941	0.00529918	0.00390208	0.0222163	0.0257164	0.0186439	0.0227592	-0.0147149	0.000533104	-0.000265939	0.0360256	0.0145176	0.00689236	0.0118361	3547.12	3378.85	3779.15	3416.65	3139.41	3511.54	3336.59	3392.93	3607.91	3349.19	3042.3	3616.06	3613.84	3309.16	3407.01
GO_CELLULAR_BIOGENIC_AMINE_METABOLIC_PROCESS	-0.0258304	-0.0333849	-0.0537058	-0.0399538	-0.039499	-0.0641562	-0.0437633	-0.0363225	-0.0478722	-0.0428725	-0.0382405	-0.0338549	-0.0160092	-0.00881861	-0.0429559	4467.07	3000.78	3025.99	2683.51	3491.52	3519.69	3613.1	2855.49	2855.49	3202.42	3888.86	4321.78	3125.32	3338.82	2809.53
GO_AMINO_ACID_BETAINE_METABOLIC_PROCESS	0.0718371	0.0429184	-0.00485139	0.0114026	0.0610108	0.0977939	0.0181435	0.0664823	0.0677663	-0.0361921	-0.00549338	0.0732524	0.0572756	0.0147147	0.0542262	2043.02	1976.31	1378.82	1280.97	1375.85	1260.21	1635.31	1444.05	1759.85	1313.58	1627.89	2913.31	985.929	1064.51	1358.06
GO_AMINO_ACID_BETAINE_BIOSYNTHETIC_PROCESS	-0.0764506	-0.062668	-0.107317	-0.0662413	-0.0679088	-0.0649481	-0.102654	-0.04065	-0.0701208	-0.184703	-0.124911	-0.0910839	-0.0383699	-0.0542624	-0.0563042	2043.02	1750.95	1272.07	1681.27	1375.85	544.114	1635.31	155.673	38.5476	160.121	306.898	793.191	985.929	1085.26	461.089
GO_CATECHOLAMINE_METABOLIC_PROCESS	0.144683	0.150421	0.124233	0.121909	0.134216	0.121159	0.124267	0.139143	0.126216	0.10721	0.11384	0.132976	0.137698	0.132839	0.15207	2679.06	2940	3608.65	4071.22	3868.1	3408.5	4689.46	4046.02	3884.41	4164.62	3767.29	4271.37	3451.49	3402.57	4120.15
GO_INDOLALKYLAMINE_METABOLIC_PROCESS	-0.0577045	-0.0587665	-0.0791279	-0.012754	-0.0362402	-0.160696	-0.0954661	-0.0272542	-0.0685285	-0.0169202	-0.0660574	-0.0425916	-0.012897	-0.00180741	-0.0737363	3070.46	2637.55	907.351	2220.93	1404.02	1051.16	2025.23	1264.66	985.929	988.894	845.082	1749.47	2585.65	1215.73	2630.13
GO_ORNITHINE_METABOLIC_PROCESS	-0.0235226	-0.066636	-0.0991966	-0.156012	-0.127383	-0.0610873	-0.135604	-0.177577	-0.127485	-0.161067	-0.122719	-0.0273693	-0.123315	-0.127042	-0.0671467	3248.38	1842.87	1876.23	1178.67	950.347	2137.17	1817.67	1742.8	3809.54	1454.43	2898.48	2240.95	2295.81	594.523	2944.44
GO_POLYAMINE_METABOLIC_PROCESS	-0.00878986	0.00410291	-0.0365904	-0.0287423	0.0106515	0.0105201	0.00742466	-0.00460665	0.0268879	0.00294212	0.0204488	-0.0220039	0.000970973	0.0241867	-0.0052564	3292.85	2590.1	3383.29	3250.6	2963.72	2566.38	1618.26	3701.31	2818.42	2896.26	3358.83	3942.97	3915.55	3058.6	3340.3
GO_POLYAMINE_BIOSYNTHETIC_PROCESS	0.0156175	0.023818	-0.0237499	-0.0188109	0.020216	0.0269603	0.0128159	0.00433442	0.0403468	0.0122624	0.0262961	0.00444513	0.0280588	0.0447067	0.00442809	3292.85	2590.1	3745.05	3881.45	3391.45	2566.38	2979.28	3842.16	2818.42	2896.26	3977.82	3942.97	3685.74	3052.67	3673.88
GO_PHOSPHAGEN_METABOLIC_PROCESS	-0.245764	-0.249285	-0.310637	-0.152001	-0.132911	-0.301296	-0.265619	-0.149143	-0.231472	-0.0831462	-0.126991	-0.269651	-0.254134	-0.148224	-0.217283	210.529	3642.01	2750.96	5054.92	2568.6	2886.62	3404.79	2564.16	3900.72	1871.04	1010.39	290.59	3571.58	3303.97	3490.04
GO_CREATINE_METABOLIC_PROCESS	-0.0448358	-0.0496682	-0.115688	-0.0491918	0.024213	-0.0470478	-0.0430322	0.0349668	-0.000255232	0.00137825	-0.048341	-0.0434065	-0.0365322	0.00767398	-0.0607963	421.058	5055.67	5501.93	575.249	4277.3	5773.24	6293.64	5128.31	6173.55	1811.74	2020.78	581.179	5909.64	3488.56	3328.44
GO_PROTEIN_TARGETING	0.0781093	0.0887396	0.0793093	0.0861735	0.0623405	0.077985	0.0697076	0.0539774	0.0821857	0.101701	0.0974317	0.0731564	0.0808461	0.09325	0.0869543	2971.13	3089.74	3168.32	3187.59	3212.79	3540.45	3369.95	3224.66	3494.49	3660.54	3617.54	3149.04	3120.87	3315.09	3289.89
GO_NLS_BEARING_PROTEIN_IMPORT_INTO_NUCLEUS	-0.0423682	-0.0380364	-0.0275235	-0.0323764	-0.0446159	-0.0732427	-0.0778198	-0.0645382	-0.135411	-0.094105	-0.100235	-0.0119023	-0.0543318	-0.0470883	-0.071179	2977.06	3019.31	3492.26	3472.99	4398.13	3679.81	3504.87	4246.17	4558.99	3335.11	3262.46	3058.6	2465.56	3044.52	3448.53
GO_PROTEIN_TARGETING_TO_MEMBRANE	0.130164	0.1463	0.137068	0.14967	0.104917	0.136625	0.131931	0.0949341	0.164053	0.183871	0.175981	0.123269	0.133149	0.158789	0.151785	2840.66	2928.14	3052.67	2788.77	2802.11	2867.35	2779.88	2876.24	2604.93	2622.72	2581.21	2741.33	2840.66	2864.38	2948.89
GO_COTRANSLATIONAL_PROTEIN_TARGETING_TO_MEMBRANE	0.191324	0.226973	0.216818	0.231234	0.15222	0.215889	0.208094	0.143732	0.267333	0.29933	0.289432	0.182138	0.204723	0.24993	0.241878	2260.22	1888.09	1957.03	1797.65	2191.28	2130.5	1946.65	2303.22	1450.72	1246.87	1303.21	2475.2	2112.7	1814.7	1825.82
GO_SRP_DEPENDENT_COTRANSLATIONAL_PROTEIN_TARGETING_TO_MEMBRANE_TRANSLOCATION	-0.0786509	-0.0772502	-0.054518	-0.0484775	-0.105264	-0.103922	-0.0826342	-0.0824591	-0.127807	-0.0765061	-0.0900463	-0.0564002	-0.082036	-0.0497323	-0.0642791	1214.25	719.061	925.142	1067.47	421.058	1042.27	1117.88	1002.24	658.274	1639.76	1869.56	1857.7	895.49	911.799	1288.38
GO_SRP_DEPENDENT_COTRANSLATIONAL_PROTEIN_TARGETING_TO_MEMBRANE_SIGNAL_SEQUENCE_RECOGNITION	-0.270019	-0.293058	-0.27577	-0.265901	-0.232551	-0.137945	-0.186575	-0.195695	-0.118955	-0.156185	-0.155334	-0.240378	-0.283155	-0.236022	-0.156219	2481.87	2045.99	2855.49	2679.06	1319.51	2897	1199.42	535.219	4812.52	2060.81	3805.83	3386.26	2407.74	1788.02	161.603
GO_POSTTRANSLATIONAL_PROTEIN_TARGETING_TO_ENDOPLASMIC_RETICULUM_MEMBRANE	-0.0100909	-0.034488	-0.0312181	-0.0217147	-0.0608778	-0.0738981	-0.0657572	-0.0657146	-0.0298215	-0.0632536	-0.0494499	0.0173462	-0.0121858	0.00537332	-0.0412239	2873.28	3471.51	3877.74	3771.73	3286.18	2227.61	2750.22	2386.24	3131.25	3764.32	3074.17	2389.95	3318.8	4182.41	3031.18
GO_PROTEIN_RETENTION_IN_ER_LUMEN	-0.0567981	-0.0338371	-0.067436	-0.0821929	0.014808	0.00420411	-0.00997413	-0.00497004	-0.0612915	-0.0566108	-0.0610022	-0.0366456	-0.0366966	-0.047675	-0.0850865	2008.18	1928.86	2442.58	2397.36	1286.9	1257.99	2067.49	1460.36	2535.25	2538.21	2636.8	2240.21	1639.76	1594.54	3055.64
GO_PROTEIN_TARGETING_TO_LYSOSOME	0.138167	0.141547	0.124964	0.116692	0.155804	0.143807	0.141789	0.145637	0.102828	0.0790173	0.0998084	0.143247	0.157418	0.119437	0.13371	1549.32	1905.14	3120.87	3331.4	1844.35	2315.82	1623.45	1285.41	2121.6	3018.57	2729.47	2604.93	1260.21	1607.14	1574.52
GO_PROTEIN_TARGETING_TO_VACUOLE	0.0977144	0.0964677	0.0940095	0.084393	0.09825	0.0902986	0.0941148	0.0982207	0.0541008	0.0511274	0.0630471	0.0999532	0.107571	0.0846125	0.0876063	2544.14	2498.18	3098.63	2521.9	2452.22	2117.15	2508.56	1992.61	2854.01	2459.63	3349.19	2591.58	2662.75	2394.4	2558.97
GO_PROTEIN_TARGETING_TO_MITOCHONDRION	0.0107886	0.0154617	0.00858621	0.0135055	-0.00314209	0.00369822	-0.0128412	-0.0129155	0.0032033	0.0244797	0.0204135	0.00764977	0.0151504	0.0241944	0.0114333	3372.91	3206.86	3442.6	3100.12	3144.59	3266.17	3421.84	3501.9	2762.08	3590.86	3180.18	3217.24	3491.52	3242.45	3165.35
GO_PROTEIN_PROCESSING_INVOLVED_IN_PROTEIN_TARGETING_TO_MITOCHONDRION	-0.176537	-0.163927	-0.161068	-0.189657	-0.137916	-0.229477	-0.169772	-0.165994	-0.316903	-0.229681	-0.202752	-0.192363	-0.170921	-0.179498	-0.181259	2342.51	1988.91	1939.24	918.471	1442.57	1338.05	966.655	1045.97	2298.03	458.865	816.913	2443.32	2432.95	1988.91	1535.97
GO_LIPID_METABOLIC_PROCESS	0.0286625	0.0281143	0.0198596	0.0250463	0.0335601	0.0225507	0.0253236	0.0275664	-0.017253	0.00670299	0.0108925	0.0200328	0.0237513	0.0228414	0.019089	3691.67	3688.71	3688.71	3654.61	3619.03	3636.82	3654.61	3608.65	3727.26	3707.98	3685.74	3798.42	3629.4	3681.3	3844.38
GO_FATTY_ACID_METABOLIC_PROCESS	0.0157698	0.0227895	0.00689179	0.0211959	0.0142706	0.00276466	8.35744e-05	0.00680564	-0.0329283	-0.00366541	-0.000201198	0.000719669	0.0144496	0.0153643	0.00411217	3509.31	3430.74	3627.18	3450.75	3398.12	3431.48	3280.99	3363.28	3493.75	3591.6	3456.68	3536.74	3155.71	3522.66	3729.48
GO_FATTY_ACID_BIOSYNTHETIC_PROCESS	0.0162522	0.0247384	0.00476738	0.0318244	0.0119436	-0.000321143	0.00609362	0.00508795	-0.0334689	-0.00410658	-0.00875187	0.000692627	0.0139723	0.0175506	0.000478532	3699.09	3487.08	3933.34	3574.55	3429.25	3303.23	3132.73	3272.1	3752.46	3623.47	3945.2	3656.09	2925.17	3789.53	3991.16
GO_FATTY_ACID_BETA_OXIDATION	-0.0342584	-0.0219017	-0.0435209	-0.0287619	-0.0266563	-0.0315832	-0.0494406	-0.0317469	-0.0485373	-0.0322335	-0.02356	-0.0486748	-0.0347166	-0.0368527	-0.0252293	3092.7	2582.69	3452.98	3123.84	2729.47	3369.95	3263.2	3002.26	2701.3	3156.46	2803.6	2892.55	2802.11	2852.52	2910.34
GO_UNSATURATED_FATTY_ACID_BIOSYNTHETIC_PROCESS	0.0963591	0.116731	0.0945789	0.123534	0.104847	0.0865404	0.0914388	0.0806697	0.0388982	0.072613	0.0755227	0.0744078	0.105216	0.118716	0.0836635	3389.96	3143.11	2813.97	2436.65	3102.34	3433.7	3507.09	3203.9	3557.5	2180.16	3361.05	3614.58	3444.82	2435.17	3057.12
GO_NEUTRAL_LIPID_METABOLIC_PROCESS	0.0410972	0.0446005	0.034966	0.026059	0.0587773	0.0440854	0.0539601	0.049651	0.00626957	0.0178933	0.0297154	0.0350756	0.0425121	0.0351609	0.0423485	3534.52	3510.8	3214.28	3697.6	3226.14	3647.2	3368.47	3485.59	3684.26	4256.54	3845.86	3528.59	3426.29	4154.25	3985.23
GO_MONOACYLGLYCEROL_BIOSYNTHETIC_PROCESS	0.120917	0.132044	0.0412924	0.0615557	0.101368	0.126021	0.143273	0.142967	0.1544	0.0317477	0.131788	0.0869743	0.112546	0.119437	0.165272	1067.47	840.634	996.307	657.533	532.995	619.727	547.079	784.295	1381.78	257.231	361.013	1421.07	1126.78	736.111	826.549
GO_TRIGLYCERIDE_METABOLIC_PROCESS	0.0459198	0.046936	0.0308498	0.0220684	0.0550429	0.0364093	0.0396949	0.0402258	0.0126992	-0.00508903	0.0118197	0.0486973	0.0502558	0.0395126	0.0420828	3409.98	3405.53	3214.28	3581.96	3157.94	3455.94	2851.04	3008.2	3986.71	4087.53	3455.94	3756.91	3269.13	3820.66	3183.14
GO_MEMBRANE_LIPID_METABOLIC_PROCESS	0.0189017	0.0139037	0.000136214	0.00152707	0.00312061	-0.00522372	-0.000878005	0.00449506	-0.0234115	-0.0124701	-0.0129567	0.0177365	0.0112861	0.0111991	0.00451229	3496.71	3660.54	3736.89	3662.76	3669.43	3773.96	3599.01	3738.38	3556.76	3838.45	3866.62	3602.72	3442.6	3484.11	3611.61
GO_PHOSPHOLIPID_METABOLIC_PROCESS	0.0209368	0.0216725	0.0157951	0.021261	0.0287604	0.0130505	0.0241476	0.0266726	-0.0241822	0.00804611	0.0090779	0.0102447	0.0168904	0.0191924	0.0141777	3771.73	3761.36	3874.03	3687.23	3844.38	3801.39	3865.14	3785.08	3960.02	3937.79	3739.12	3820.66	3831.04	3780.63	3939.27
GO_PHOSPHATIDYLETHANOLAMINE_BIOSYNTHETIC_PROCESS	-0.00981357	0.0595827	0.0610039	0.090988	0.0391661	0.00411956	0.0373547	0.0159442	-0.059044	0.0465135	0.0446557	-0.0143558	0.0208115	0.0521889	0.00749138	4112.73	2342.51	3510.8	2876.24	4132.01	4717.63	2569.35	3881.45	6868.89	3405.53	3415.91	3822.14	4434.46	3014.13	4223.93
GO_GLYCEROPHOSPHOLIPID_METABOLIC_PROCESS	0.0263808	0.0234198	0.0206507	0.0250579	0.0267914	0.0128019	0.0232979	0.0224305	-0.0203143	0.0077285	0.00874054	0.0165675	0.018672	0.0246804	0.0160663	3616.06	3771.73	4068.25	3832.52	3777.66	3644.23	3675.37	3779.15	3912.58	3897.76	3713.91	3755.43	3753.94	3795.46	3927.41
GO_DIACYLGLYCEROL_BIOSYNTHETIC_PROCESS	0.0290922	0.0347085	0.0671194	0.0141836	0.0710201	0.0570305	0.0945063	0.0971817	-0.0164709	0.0680384	0.0825794	0.0218421	0.0597876	0.0280098	0.0695293	2947.41	2427.02	2422.57	2422.57	3107.53	3073.43	2290.62	2809.53	2234.28	2504.11	2217.97	2624.2	2180.9	2348.44	2063.78
GO_PHOSPHATIDYLGLYCEROL_BIOSYNTHETIC_PROCESS	-0.0790595	-0.0937815	-0.0731503	-0.086063	-0.0926872	-0.081321	-0.0356377	-0.0447714	-0.0717058	-0.0177204	-0.0384975	-0.0864861	-0.0837869	-0.0964224	-0.0590703	1537.46	784.295	1587.86	914.764	545.597	806.534	1051.16	533.736	1131.22	674.583	671.618	2513.01	1697.58	197.186	321.724
GO_PHOSPHATIDYLCHOLINE_BIOSYNTHETIC_PROCESS	0.0182297	0.0174469	0.00406761	-8.22862e-05	0.0264984	0.00707439	-0.0106194	0.0142311	-0.0318092	-0.0285222	-0.0226821	0.00709663	0.0293184	0.00879573	-0.000224619	3123.84	3621.99	3647.2	3025.99	3448.53	3547.86	2822.87	2704.26	3785.08	3297.3	3780.63	3275.06	3570.1	3442.6	3851.79
GO_CDP_CHOLINE_PATHWAY	0.112594	0.0564376	0.0301715	-0.00354809	0.0707831	0.088447	0.00599857	0.0137074	0.0324433	-0.0682561	-0.0876302	0.149683	0.120686	0.0512048	0.00469675	1057.09	676.066	740.559	858.425	1880.68	2411.45	678.289	1152.72	2318.79	1427.74	775.4	1564.14	2082.31	811.723	2195.73
GO_PHOSPHATIDYLSERINE_METABOLIC_PROCESS	0.0623905	0.0519643	0.0320318	0.0176531	0.033272	0.0237453	0.0155746	0.0153906	-0.0281952	0.0126921	-0.00881461	0.0313844	0.0211966	0.0175236	0.00765614	1773.19	1599.73	1719.82	2355.85	2204.63	2443.32	2558.97	3383.29	2234.28	2797.67	3064.53	2278.76	2041.54	2194.25	1641.24
GO_PHOSPHATIDYLINOSITOL_BIOSYNTHETIC_PROCESS	0.0564045	0.0579721	0.0596017	0.0603792	0.0566327	0.0494757	0.0581407	0.053985	0.0158053	0.0406582	0.0440153	0.0562507	0.0525476	0.0522351	0.0485667	3285.44	3012.64	2687.95	2885.14	2690.92	2772.46	2627.17	2805.08	2735.4	2920.72	3000.78	3481.14	2945.93	3008.2	3085.29
GO_GLYCEROL_ETHER_METABOLIC_PROCESS	0.0468184	0.049286	0.0398829	0.0326773	0.00762907	0.0165357	-0.00773128	0.00814011	0.00857084	0.010177	0.0220185	0.0263769	0.0466943	0.071998	0.0173607	2722.05	2106.03	2792.48	2515.23	2722.79	4180.93	3383.29	4598.28	2888.1	4550.84	3584.93	3963.73	1570.07	1568.59	3073.43
GO_PLATELET_ACTIVATING_FACTOR_BIOSYNTHETIC_PROCESS	0.112864	0.141518	0.102586	0.0773694	0.0876127	0.206279	0.0932959	0.203488	0.15479	-0.0254041	0.0667517	0.145125	0.179939	0.17235	0.0326527	3252.82	914.764	3891.82	779.848	2683.51	1896.25	1141.6	1135.67	511.497	4035.64	1181.63	3971.89	1291.34	2478.91	1942.21
GO_SPHINGOLIPID_METABOLIC_PROCESS	0.0552621	0.048667	0.0351834	0.0411154	0.0463843	0.037481	0.0376903	0.046446	0.0123672	0.0215468	0.0190686	0.047786	0.0495416	0.0473014	0.0429985	3384.78	3485.59	3457.42	3395.15	3495.97	3734.67	3774.7	3788.04	3624.96	3829.56	3937.79	3418.88	3518.21	3398.12	3497.45
GO_CERAMIDE_METABOLIC_PROCESS	0.0614618	0.0510904	0.0352528	0.0379841	0.0571161	0.0419971	0.0492937	0.0557849	0.0189974	0.0255895	0.0296219	0.0527969	0.0577108	0.0456436	0.0523844	3831.78	3903.69	3746.53	3683.52	4146.83	4120.15	4028.97	4260.25	3906.65	3988.19	4218.74	3715.4	3494.49	3653.87	3664.25
GO_GLYCOSYLCERAMIDE_METABOLIC_PROCESS	0.115662	0.0674908	0.059716	0.0533817	0.10187	0.0835206	0.0827953	0.0919595	0.0136391	0.0218942	0.0187372	0.139794	0.0908357	0.0584083	0.0623621	2698.33	3401.83	3477.44	3136.44	3236.52	2911.09	3080.1	3647.2	3286.92	2722.79	3486.33	1587.12	3623.47	3489.3	3431.48
GO_GLUCOSYLCERAMIDE_METABOLIC_PROCESS	0.175943	0.0975967	0.0877247	0.0754868	0.13608	0.116524	0.111298	0.107367	-0.00730188	0.0390625	0.0405093	0.210103	0.112779	0.070755	0.0874183	1381.04	2060.81	1544.87	1404.02	2987.44	2702.04	2309.15	3017.83	3340.3	2548.59	2745.78	903.645	2214.26	1699.06	2788.03
GO_SPHINGOMYELIN_METABOLIC_PROCESS	0.065049	0.124397	0.0609215	0.132376	0.10095	0.0493257	0.127472	0.107397	0.0255721	0.0926441	0.0992848	0.0492746	0.108122	0.127462	0.109665	4324.74	3610.87	4610.89	2942.22	3254.31	4498.21	3578.26	3191.3	3025.99	4285.46	3940.75	4484.86	3599.01	3226.88	2791.74
GO_SPHINGOMYELIN_CATABOLIC_PROCESS	-0.00759123	0.114907	0.0179909	0.147416	0.110226	0.0386029	0.14265	0.11123	0.0276586	0.112966	0.119315	-0.0444921	0.0720486	0.119894	0.101239	4905.92	2503.37	4610.89	2189.8	2528.57	3967.44	3146.82	2497.44	2584.17	3333.63	3455.2	4907.41	3122.36	2261.71	1934.79
GO_SPHINGOMYELIN_BIOSYNTHETIC_PROCESS	0.173907	0.138478	0.12523	0.109659	0.0869155	0.0653461	0.104554	0.101516	0.0224117	0.0620533	0.069124	0.189836	0.162089	0.138656	0.122167	4006.73	4478.93	4736.91	4588.65	5133.5	5186.13	4832.53	4976.35	4796.21	5128.31	4947.44	3735.41	4141.64	4344.76	4462.63
GO_GLYCOSPHINGOLIPID_METABOLIC_PROCESS	0.0898986	0.0896937	0.0680962	0.0758261	0.104749	0.0797357	0.0894992	0.100908	0.0603322	0.0542182	0.0706238	0.0815618	0.0971188	0.0818534	0.0824814	2880.69	2578.24	2886.62	2696.85	2658.3	2639.03	3049.71	3230.59	3184.62	3315.09	3024.5	2821.39	2948.89	2429.98	3309.16
GO_GLYCOSPHINGOLIPID_BIOSYNTHETIC_PROCESS	0.148519	0.11559	0.121846	0.0836696	0.106563	0.0980848	0.0991573	0.0931691	0.0584142	0.0569331	0.0557712	0.1768	0.123506	0.114671	0.0908325	2709.45	3312.13	3027.47	3031.18	2931.1	1958.51	2452.22	2403.29	2490.77	1656.81	1719.07	2429.98	3491.52	3472.25	3021.54
GO_GANGLIOSIDE_CATABOLIC_PROCESS	-0.0266211	-0.0137139	-0.0544777	-0.0595425	0.0139998	-0.0347697	-0.0450832	0.0141019	-0.056377	-0.0580108	-0.0243133	-0.0289288	0.0191668	-0.0601348	3.06341e-05	3411.46	2720.57	3243.93	3048.23	2465.56	3297.3	3043.78	3152.01	3255.79	1749.47	1891.8	2631.61	2315.82	3236.52	1863.63
GO_ICOSANOID_METABOLIC_PROCESS	0.12945	0.147539	0.116871	0.141474	0.140212	0.135312	0.129454	0.125169	0.0849098	0.11331	0.120884	0.0955252	0.129695	0.136413	0.119046	2815.46	2616.79	2759.12	3008.2	2871.8	2957.79	3058.6	3042.3	3063.05	2610.86	3209.83	3352.16	2953.34	2656.82	3060.09
GO_LEUKOTRIENE_METABOLIC_PROCESS	0.159559	0.178483	0.132124	0.183219	0.162769	0.152935	0.179069	0.147313	0.123633	0.154291	0.174279	0.123892	0.169999	0.175778	0.154591	1676.82	1777.64	1983.72	2075.64	2345.47	1887.35	2514.49	2370.68	1833.98	2047.47	2074.16	1968.89	1856.22	1813.22	1543.39
GO_PROSTANOID_METABOLIC_PROCESS	0.118779	0.143999	0.121172	0.143243	0.13025	0.110061	0.117427	0.110012	0.0704704	0.108571	0.116978	0.107504	0.123102	0.13041	0.118334	3097.15	2616.79	2842.14	2772.46	2908.86	3183.14	3171.28	3380.33	3392.19	2618.27	3071.95	3461.87	3512.28	2323.23	3060.09
GO_STEROID_BIOSYNTHETIC_PROCESS	-0.00216005	0.00544091	0.014897	0.012778	0.00557747	0.00425124	0.00832715	-0.000698414	-0.0287553	-0.01812	-0.01227	0.0112655	-0.00398622	0.00510299	0.00221675	3488.56	3647.2	3507.83	3537.48	3152.01	3328.44	3411.46	3150.53	3349.19	3616.06	3447.05	3693.16	3282.48	3568.62	3389.22
GO_BILE_ACID_BIOSYNTHETIC_PROCESS	0.0177462	0.012168	-0.00875562	0.0487638	0.0195546	-0.0249694	0.000306498	0.00211483	-0.069105	-0.0156416	-0.0114324	0.0404373	0.00464855	0.0142011	-0.0133735	3785.08	2679.06	2534.5	3349.93	2904.41	1863.63	3450.75	2694.63	4724.3	2680.54	2192.77	4575.3	3154.97	3418.13	1768.74
GO_C21_STEROID_HORMONE_BIOSYNTHETIC_PROCESS	0.0207464	0.0283168	0.046272	0.0427701	0.0453245	0.0603816	0.0823495	0.0384508	3.25107e-05	0.0186936	0.0307783	0.0064046	-0.00262407	0.0339829	0.0508327	4090.49	3346.23	2680.54	2459.63	2659.78	2770.98	2625.68	2504.11	5166.86	2287.65	3043.78	4545.65	4381.08	3899.24	3424.81
GO_PROGESTERONE_BIOSYNTHETIC_PROCESS	0.00479886	-0.00860221	-0.005437	-0.0364509	0.0875281	0.0578671	0.126761	0.0597049	0.0609812	0.0222075	-0.00303757	-0.0193231	-0.0023739	0.00645804	0.0298907	3048.97	2787.29	1747.99	1972.6	1253.54	885.112	1501.87	1252.06	2426.27	1359.54	2802.11	3448.53	2919.24	2674.61	2483.36
GO_ANDROGEN_BIOSYNTHETIC_PROCESS	0.061511	0.118989	0.105615	0.0848222	0.0567807	0.0585162	0.114872	0.0844138	0.0216267	0.114225	0.132738	0.119976	0.0627701	0.0789689	0.0920027	1822.12	1715.37	1292.83	1371.4	1467.77	1928.86	929.59	1441.09	2498.18	2198.7	1942.21	133.434	2034.13	1857.7	1828.05
GO_ESTROGEN_BIOSYNTHETIC_PROCESS	-0.101823	-0.0919696	-0.0756586	-0.0871452	-0.123545	-0.12306	-0.0924546	-0.125153	-0.0875791	-0.152721	-0.109685	-0.127323	-0.131228	-0.0767817	-0.10532	4309.18	3603.46	3400.34	2710.93	2641.99	2575.28	2547.11	2558.23	1965.93	1590.83	1984.46	4364.77	3283.22	3886.64	3197.97
GO_GLUCOCORTICOID_BIOSYNTHETIC_PROCESS	-0.110702	-0.0684877	-0.072368	-0.0658736	-0.068263	0.00548351	0.0194935	-0.0185336	-0.171766	-0.0685694	-0.0489227	-0.147279	-0.181037	-0.147095	-0.109068	530.771	1187.56	1444.05	965.173	1795.43	963.69	846.565	649.379	981.481	1788.02	1418.85	1249.83	2002.99	1223.14	705.718
GO_STEROID_CATABOLIC_PROCESS	-0.0793237	-0.0459189	-0.0852487	-0.111979	-0.0780525	-0.0537735	-0.0474172	-0.058677	-0.066611	-0.12568	-0.0768379	-0.0866335	-0.0469404	-0.0466907	-0.0337624	4848.1	2569.35	2978.54	3374.4	5322.53	2048.95	1592.31	4355.88	2014.85	1931.83	2094.91	3473.73	3890.34	3755.43	2791.74
GO_CHOLESTEROL_CATABOLIC_PROCESS	0.137125	0.158618	0.129493	0.116806	0.196651	0.158592	0.158949	0.183709	0.159843	0.135415	0.153206	0.075582	0.206478	0.165943	0.178323	3303.97	3538.97	4028.22	3773.96	3064.53	3710.21	2945.18	3350.68	3481.89	3852.54	3699.09	3854.02	3244.67	3240.22	3109.01
GO_ANDROGEN_CATABOLIC_PROCESS	-0.274409	-0.149039	-0.241977	-0.276246	-0.352408	-0.21482	-0.154586	-0.278492	-0.222409	-0.334507	-0.219653	-0.197192	-0.243304	-0.187392	-0.179258	836.186	1541.9	2729.47	1774.67	0	1095.64	827.291	1011.13	3667.95	1962.96	2099.36	4262.48	3110.49	71.1648	1186.08
GO_ISOPRENOID_METABOLIC_PROCESS	-0.0325641	-0.0404956	-0.0437665	-0.0542036	-0.0177095	-0.038412	-0.0297677	-0.0188466	-0.0697496	-0.0655609	-0.0397947	-0.0474044	-0.0433826	-0.0484582	-0.0377397	3150.53	3762.84	3248.38	3181.66	3392.19	3242.45	3495.97	3109.01	3295.82	3934.82	3442.6	3196.49	3463.35	3709.47	4031.19
GO_TERPENOID_METABOLIC_PROCESS	0.0193294	0.00414662	-0.00509781	-0.0112608	0.0494407	0.0268861	0.033386	0.040979	-0.0240193	-0.0264403	0.0122351	-0.0102105	-0.00481047	-0.0117231	0.0116505	2877.73	3617.54	3034.88	2926.65	2897	2698.33	3181.66	2587.14	3153.49	3356.61	2922.2	2899.97	3323.99	3340.3	2905.9
GO_ONE_CARBON_METABOLIC_PROCESS	-0.132561	-0.149597	-0.136708	-0.18059	-0.154067	-0.119229	-0.140303	-0.13781	-0.129885	-0.176267	-0.161526	-0.112253	-0.128033	-0.16436	-0.148415	2524.13	2719.83	2627.17	2684.25	2709.45	2398.11	2120.86	2530.06	4921.49	2976.32	3998.57	3632.37	3357.35	2361.78	3730.96
GO_NADH_METABOLIC_PROCESS	0.0963408	0.0927987	0.0710886	0.0839158	0.135484	0.140646	0.133027	0.147141	0.0989253	0.0849101	0.0926268	0.0909526	0.0943925	0.0745175	0.100552	2355.11	2315.82	2447.77	2511.52	2101.59	2033.39	1998.54	1888.09	2031.16	2922.2	2538.95	2166.08	1938.5	2662.01	2128.27
GO_NADP_METABOLIC_PROCESS	0.0834015	0.0616986	0.0367983	0.0497962	0.0623167	0.0617582	0.0469997	0.059128	0.0217286	0.0139528	0.024734	0.0576359	0.0662514	0.0493188	0.0430735	3882.19	3639.04	3288.41	3757.65	2957.79	3260.24	3278.77	3354.38	4071.22	3421.1	3347.71	3507.09	3633.85	3977.82	3527.11
GO_NADPH_REGENERATION	0.100777	0.0870809	0.0497605	0.0637922	0.0845404	0.0927243	0.0636389	0.0887747	0.0406568	0.0245006	0.0513667	0.0864093	0.0837811	0.0557251	0.0763637	3178.69	3126.06	3037.11	3643.49	2895.52	2670.16	3035.62	3221.69	3388.48	2033.39	2666.46	3181.66	3688.71	4069	2911.09
GO_UBIQUINONE_METABOLIC_PROCESS	-0.0335513	-0.0314139	-0.0152514	-0.0257937	-0.0543889	-0.0525496	-0.0255722	-0.0312777	-0.0344284	-0.0110021	-0.00167757	-0.0425438	-0.0318823	-0.0106359	-0.0115301	3475.21	3637.56	3319.54	3459.65	4343.28	3904.43	3509.31	2771.72	1919.23	3102.34	2713.16	2913.31	3204.64	3119.39	3184.62
GO_GLUTATHIONE_METABOLIC_PROCESS	0.0700864	0.0542209	0.0254062	0.0623918	0.0517609	0.0386111	0.0420275	0.0436569	0.00725385	0.0260359	0.0336755	0.0539611	0.0388984	0.0483052	0.041382	3930.37	4915.56	5081.61	4005.99	3902.2	4942.25	3594.56	4169.81	4841.43	4641.28	4558.25	4277.3	4800.66	4624.23	4550.84
GO_GLUTATHIONE_CATABOLIC_PROCESS	-0.34509	-0.308748	-0.322325	-0.296192	-0.412566	-0.368518	-0.3162	-0.432421	-0.500051	-0.188342	-0.249183	-0.27302	-0.383881	-0.328399	-0.416956	290.59	19.2738	214.977	210.529	1270.59	1910.33	1736.12	982.222	0	1434.42	1000.01	2358.82	762.056	584.886	269.833
GO_ATP_BIOSYNTHETIC_PROCESS	0.00714286	0.00843154	-0.0154514	-0.00277208	-0.0269087	-0.0191663	-0.0399518	-0.0405488	0.00548012	0.00999949	0.0241187	-0.00262861	0.0164147	0.0274595	0.0201604	3455.94	3559.72	3514.5	3427.03	4011.17	3661.28	3985.97	3883.67	2854.75	3243.93	2847.33	3308.42	3220.21	3462.61	3378.1
GO_FOLIC_ACID_CONTAINING_COMPOUND_METABOLIC_PROCESS	-0.123112	-0.119457	-0.127491	-0.121021	-0.109017	-0.0903699	-0.108514	-0.0951967	-0.143906	-0.124873	-0.118435	-0.105896	-0.120259	-0.117499	-0.129645	2991.89	1108.98	2865.87	2403.29	2578.24	2708.71	2220.93	2739.84	3008.2	1746.5	1739.09	2180.9	2794.7	2492.25	2329.16
GO_VITAMIN_METABOLIC_PROCESS	-0.0440067	-0.0455526	-0.0419469	-0.0467187	-0.0191231	-0.0370521	-0.0255717	-0.0219909	-0.067995	-0.0337079	-0.0251529	-0.0391321	-0.0413397	-0.0573818	-0.0311624	3285.44	3005.23	3280.25	3270.62	3239.48	3563.43	3573.07	3419.62	3452.98	3395.15	2968.17	3687.23	3135.7	2905.15	3101.6
GO_WATER_SOLUBLE_VITAMIN_METABOLIC_PROCESS	-0.0684466	-0.0730192	-0.0753504	-0.0767137	-0.0558077	-0.0709573	-0.0611175	-0.0480128	-0.0916432	-0.0648376	-0.0603568	-0.0608632	-0.0679936	-0.0949509	-0.0692735	2930.36	3043.78	3280.25	3093.44	3183.88	3417.39	3321.02	3419.62	3741.34	2862.16	2813.97	3352.9	2919.24	2906.64	2779.88
GO_BIOTIN_METABOLIC_PROCESS	-0.277439	-0.248136	-0.256435	-0.231844	-0.194612	-0.202822	-0.192263	-0.180286	-0.279035	-0.228652	-0.230963	-0.282674	-0.227413	-0.283082	-0.251456	1591.57	1409.95	1256.5	2009.66	2186.84	3195.74	1934.05	1887.35	1813.22	1403.28	1259.47	1989.65	1919.97	2051.18	1254.28
GO_FAT_SOLUBLE_VITAMIN_METABOLIC_PROCESS	0.0156783	0.0140934	0.0377187	0.0229152	0.0770507	0.0633436	0.0691945	0.0533742	-0.0132243	0.0560725	0.0628834	0.0243922	0.0285787	0.0144229	0.0548909	3799.16	3679.07	2787.29	3105.31	3134.96	2988.92	2993.37	3246.15	4044.53	3584.93	3090.48	3607.17	3764.32	2785.06	3672.4
GO_VITAMIN_A_METABOLIC_PROCESS	0.049556	0.0818108	0.056701	0.0695621	0.137542	0.169797	0.165612	0.157446	0.10049	0.189803	0.155915	-0.062315	0.0208737	0.0164846	0.0855874	0	0	0	0	0	0	0	0	0	0	0	0	0	0	0
GO_PORPHYRIN_CONTAINING_COMPOUND_METABOLIC_PROCESS	0.0496587	0.0548836	0.0418179	0.0468315	0.0420986	0.0666811	0.029274	0.0357904	0.0264469	0.02791	0.0347236	0.0581435	0.0512671	0.0479974	0.0292311	4434.46	3712.43	4016.36	4043.05	4272.85	4228.38	4148.31	4020.81	5008.22	4051.95	3878.48	4029.71	4523.41	4170.55	4232.82
GO_PROTOPORPHYRINOGEN_IX_BIOSYNTHETIC_PROCESS	0.173488	0.183931	0.176213	0.191093	0.178392	0.194305	0.180094	0.179402	0.154953	0.147938	0.142603	0.207313	0.188312	0.166803	0.147393	2581.21	2956.3	3341.78	2134.94	3028.95	3653.13	3150.53	2335.09	3626.44	3023.02	3279.51	3469.28	3190.56	2618.27	2284.69
GO_SULFUR_COMPOUND_METABOLIC_PROCESS	-0.00977263	-0.00544381	-0.0184919	-0.00284582	-0.0109924	-0.0137682	-0.0117836	-0.00836512	-0.0507892	-0.0178482	-0.0178462	-0.0117041	-0.00802094	-0.0130679	-0.0111652	3416.65	3573.81	3576.03	3352.16	3501.9	3210.57	3192.78	3550.83	3417.39	3366.24	3275.8	3266.17	3412.2	3423.32	3475.96
GO_POLYPHOSPHATE_METABOLIC_PROCESS	0.282768	0.257044	0.247091	0.231982	0.20835	0.200796	0.176501	0.175939	0.192783	0.14608	0.149959	0.285116	0.2696	0.259902	0.21422	716.837	94.1451	271.316	517.427	452.934	1056.35	277.988	478.88	312.829	449.969	129.727	1352.87	398.078	589.333	148.26
GO_POLYPHOSPHATE_CATABOLIC_PROCESS	0.282768	0.257044	0.247091	0.231982	0.20835	0.200796	0.176501	0.175939	0.192783	0.14608	0.149959	0.285116	0.2696	0.259902	0.21422	716.837	94.1451	271.316	517.427	452.934	1056.35	277.988	478.88	312.829	449.969	129.727	1352.87	398.078	589.333	148.26
GO_SUPEROXIDE_METABOLIC_PROCESS	0.254522	0.241456	0.215487	0.208813	0.229358	0.236224	0.239027	0.227219	0.240615	0.20911	0.230685	0.243697	0.246144	0.22201	0.253559	2068.23	2478.91	2776.91	2861.42	2062.3	2374.38	2472.24	2283.95	2456.67	2483.36	2346.21	2617.53	2315.82	2691.66	2203.88
GO_ION_TRANSPORT	0.0404325	0.0367288	0.0284307	0.0195832	0.0397595	0.030895	0.0345829	0.0334779	0.00404581	0.0207147	0.0227056	0.0415311	0.0361329	0.0252203	0.0359795	3681.3	3673.88	3675.37	3770.25	3762.84	3814.73	3760.61	3811.76	3836.23	3859.95	3871.07	3717.62	3830.3	3788.04	3687.97
GO_CATION_TRANSPORT	0.0357326	0.0327004	0.0272575	0.0179782	0.0361401	0.0285096	0.0313164	0.0296766	0.00450271	0.0216477	0.0227312	0.0377465	0.0337012	0.0252744	0.0341592	3537.48	3541.93	3543.41	3589.37	3705.02	3546.38	3635.34	3753.94	3696.12	3610.13	3626.44	3533.04	3710.95	3627.92	3607.17
GO_POTASSIUM_ION_TRANSPORT	0.0289819	0.00631485	-0.0116441	-0.025269	0.0215016	0.00600184	0.0166973	0.0259047	-0.0382262	-0.0275869	-0.0299674	0.0311986	0.00844334	-0.0205417	-0.000913358	2778.39	3438.15	3286.92	3583.44	3245.41	3515.99	3276.55	2966.68	3172.02	3281.74	3203.16	3017.09	3355.12	3339.56	3307.68
GO_SODIUM_ION_TRANSPORT	-0.00373472	-0.0081234	-0.000762174	-0.0170317	0.0161005	0.00493309	0.00592037	0.00681948	-0.0355603	-0.00374407	-0.0162501	-0.00133931	-0.0120485	-0.0177304	-0.0134085	4001.54	3724.29	3573.07	3390.71	3260.24	3845.86	3439.63	3684.26	4241.72	3051.19	3319.54	3799.9	3682.78	3494.49	3801.39
GO_PHOSPHATE_ION_TRANSPORT	0.0793935	0.0856646	0.0896361	0.074013	0.110808	0.125861	0.118736	0.125066	0.0974404	0.105858	0.0831094	0.069472	0.0827663	0.0634491	0.102478	2905.15	2938.51	3576.77	3727.26	2937.77	3226.88	3636.08	3177.21	3493.01	3372.17	4048.24	3366.24	2671.65	4180.93	3782.85
GO_ANION_TRANSPORT	0.0298878	0.0232474	0.0163955	0.00099191	0.0265856	0.0228845	0.0247981	0.0267599	-0.0102098	0.0039069	0.00409779	0.0344041	0.0213913	0.00258528	0.0189315	3755.43	3801.39	3858.47	3952.61	3862.91	3805.83	3908.87	3624.22	3972.63	4029.71	4043.79	3851.05	3853.28	3856.24	3874.78
GO_CHLORIDE_TRANSPORT	0.0111804	-0.00447023	-0.0243863	-0.0494637	0.010966	-0.0108252	0.00366066	0.0127227	-0.0628904	-0.046203	-0.0472686	0.0239703	-0.00618856	-0.0331539	-0.0285877	3507.09	3755.43	4363.29	3636.08	4068.25	3785.08	4095.68	4028.22	4839.21	3937.04	3894.79	3804.35	2864.38	3815.47	4256.54
GO_COBALT_ION_TRANSPORT	-0.0448666	-0.0834014	-0.125323	-0.129919	-0.0791122	-0.108745	-0.131008	-0.0930862	-0.151586	-0.138157	-0.151671	-0.0248162	-0.0851205	-0.11283	-0.144216	2908.86	1260.21	1771.71	765.022	4894.06	3971.14	3161.64	4656.11	2929.62	2184.61	3233.55	2418.12	3925.18	1584.9	2868.09
GO_COPPER_ION_TRANSPORT	-0.0533408	-0.0486208	-0.0706477	-0.0968737	-0.068819	-0.101124	-0.0673682	-0.0949121	-0.132785	-0.10234	-0.0638333	-0.0432468	-0.0388435	-0.0635472	-0.0284021	3051.93	2950.37	2534.5	2117.89	2939.25	2854.75	2974.84	2366.23	1476.67	2295.06	1908.11	2333.61	2590.1	1813.22	2117.89
GO_IRON_ION_TRANSPORT	0.083076	0.0847277	0.0714935	0.059532	0.0789416	0.0830488	0.0755127	0.075115	0.0658477	0.0544556	0.0552385	0.107296	0.0799841	0.07339	0.0831158	4016.36	3878.48	3002.26	3831.04	4173.52	4198.72	4235.79	4060.84	4384.05	4080.12	4369.22	3995.61	3621.99	4105.32	4203.17
GO_MANGANESE_ION_TRANSPORT	0.0274815	-0.0150065	-0.00345069	-0.00893678	0.00110159	-0.0178371	0.0177349	-0.0169033	-0.0549995	-0.0124969	-0.041007	0.0453988	-0.0257452	-0.0338139	-0.0222726	3076.39	4001.54	3906.65	2833.25	3874.03	3347.71	2917.76	4385.53	3521.18	3728.74	4682.05	3469.28	4323.26	4545.65	3369.95
GO_ZINC_ION_TRANSPORT	-0.146366	-0.153402	-0.149267	-0.150187	-0.156193	-0.193314	-0.174077	-0.165862	-0.249986	-0.174352	-0.199171	-0.103066	-0.169746	-0.166483	-0.18991	2235.76	1866.59	2836.21	2320.27	2277.27	3906.65	3318.06	2747.26	4873.31	3227.62	3786.56	2277.27	1541.9	2309.89	2599
GO_WATER_TRANSPORT	0.146263	0.14588	0.0801766	0.0654993	0.126965	0.214774	0.146008	0.0834695	0.13932	0.0869665	0.0691495	0.148841	0.117215	0.0985808	0.0446702	3824.37	3962.99	4583.46	4266.18	3774.7	2949.63	3493.75	4674.64	4162.4	3759.87	4309.92	3622.73	3639.78	4322.52	5224.68
GO_DICARBOXYLIC_ACID_TRANSPORT	0.00805561	-0.0103662	-0.0238908	-0.0486154	-0.005691	-0.0317188	-0.0101243	-0.0170929	-0.0727936	-0.0431207	-0.052545	0.0178271	-0.0417833	-0.0627661	-0.0366415	3721.33	3893.31	3275.06	3576.77	3843.64	4124.59	3921.48	3989.68	4874.79	3643.49	3981.52	4295.83	3596.05	3685	4016.36
GO_NEUROTRANSMITTER_TRANSPORT	0.0152434	-0.00440725	-0.00159376	-0.0253457	0.0152825	0.00369708	0.00586667	0.00508903	-0.0429972	-0.0243893	-0.0265566	0.0125435	-0.0133531	-0.0309786	-0.00448064	4123.11	4346.98	4207.62	4194.28	4541.2	3998.57	4280.27	4066.77	5190.58	4366.26	4435.94	4441.87	3974.85	4133.49	4517.48
GO_SEROTONIN_TRANSPORT	0.173432	0.167902	0.19971	0.0981587	0.188971	0.156609	0.163583	0.190021	0.199841	0.115507	0.117973	0.202642	0.173622	0.113318	0.160928	1384.75	1286.9	1555.25	2897	1706.47	1544.87	1008.17	1123.81	1676.82	2582.69	3903.69	1596.76	1002.24	1221.66	2200.18
GO_MITOCHONDRIAL_TRANSPORT	0.00393758	0.0119851	0.00512747	0.0138559	-0.00792371	-0.00743149	-0.0144366	-0.0162413	-0.0087785	0.0161696	0.0147508	0.000961829	0.00817797	0.0227892	0.0133001	3593.82	3387.74	3301.75	3329.92	3475.21	3506.35	3605.68	3540.45	3285.44	3408.5	3218.72	3463.35	3361.05	3395.15	3444.08
GO_ACYL_CARNITINE_TRANSPORT	-0.383478	-0.364931	-0.283801	-0.377795	-0.355198	-0.326	-0.280092	-0.322358	-0.399881	-0.256611	-0.309971	-0.353871	-0.417339	-0.377318	-0.347882	339.515	106.747	383.993	1.4826	391.406	2520.42	2292.1	2394.4	0	1813.22	212.012	974.068	0	434.402	372.133
GO_MITOCHONDRIAL_CALCIUM_ION_TRANSMEMBRANE_TRANSPORT	0.0949678	0.0914902	0.0865759	0.0912662	0.0781304	0.0740733	0.0646293	0.0703814	0.065696	0.0968575	0.0888602	0.0850611	0.0932728	0.105717	0.0912126	3153.49	3141.63	3648.68	3712.43	3716.88	2682.02	4016.36	3945.2	2800.63	4028.22	3940.75	2808.04	3226.14	2901.45	3476.7
GO_CARNITINE_SHUTTLE	-0.153939	-0.105906	-0.146775	-0.06514	-0.119082	-0.0811168	-0.12877	-0.152655	-0.181019	-0.109569	-0.117345	-0.14533	-0.146322	-0.134139	-0.118527	926.625	1607.14	1318.03	2213.52	548.562	2056.37	2163.11	1372.89	2696.85	1401.06	1648.65	265.385	1254.28	2019.3	1782.09
GO_DRUG_TRANSMEMBRANE_TRANSPORT	-0.141654	-0.20131	-0.133146	-0.262226	-0.200766	-0.171363	-0.273796	-0.166803	-0.311707	-0.333929	-0.314531	-0.152204	-0.133282	-0.228671	-0.279649	1795.43	99.3342	2397.36	1251.31	2124.57	1442.57	84.5082	2403.29	0	186.808	484.81	2953.34	1664.96	1223.14	441.815
GO_OLIGOPEPTIDE_TRANSPORT	-0.0832312	-0.109188	-0.0777846	-0.0895969	-0.0577172	-0.0741251	-0.0163739	-0.0432666	-0.0391306	-0.0730358	-0.068253	-0.0590959	-0.0716231	-0.117085	-0.100643	2525.61	2885.88	3553.05	3173.51	3196.49	2386.99	2755.41	3659.06	2306.18	2960.75	3283.22	2049.69	2388.47	3292.85	4123.85
GO_EXTRACELLULAR_TRANSPORT	0.0509694	0.0401751	0.0619203	0.0511602	0.0404	0.038819	0.0786364	0.0668336	0.0234999	0.0611026	0.0554465	0.0511602	0.0395209	0.0612253	0.0561552	2124.57	3005.23	2759.12	3077.88	3407.01	3042.3	2899.97	3537.48	2290.62	3154.97	3445.56	2879.21	2398.85	2029.68	2065.26
GO_NUCLEOTIDE_TRANSPORT	-0.100554	-0.102108	-0.0696703	-0.090258	-0.0877984	-0.110836	-0.0678585	-0.0617703	-0.11954	-0.0447674	-0.0731333	-0.111995	-0.111216	-0.0931803	-0.0950506	3791.01	3610.13	3427.77	3283.96	3957.06	3364.02	3503.38	4087.53	5199.48	3282.48	3632.37	3291.37	3771.73	3009.68	4418.15
GO_PURINE_NUCLEOBASE_TRANSPORT	0.104247	0.128778	0.142613	0.138605	0.119997	0.13447	0.115709	0.124311	0.0981979	0.172733	0.160634	0.118516	0.108178	0.151802	0.151062	3570.84	3269.87	3722.81	3412.2	2871.8	3000.78	3234.29	2838.44	2947.41	2612.34	2778.39	3916.29	3249.86	3008.94	2899.97
GO_AMINO_ACID_TRANSPORT	0.00384624	-0.00556353	0.00202287	-0.0375574	0.0115303	0.0147022	0.00333442	0.0109427	-0.0242282	-0.0172917	-0.0152191	0.0100487	-0.00957393	-0.0385272	-0.00520155	3967.44	3746.53	3581.96	4281.75	3681.3	3405.53	3447.05	3825.11	3765.8	3653.13	4097.91	4226.89	3881.45	4046.02	3995.61
GO_GLUTAMINE_TRANSPORT	0.0317676	0.0124272	0.0265394	-0.0433064	0.0602165	0.10433	0.0375472	0.0430205	0.0523946	-0.0256816	-0.0694271	0.101593	0.0608292	0.00901664	-0.0318289	1773.19	3295.82	3868.1	4091.98	1369.92	1021.51	2398.85	2289.13	1046.72	4096.42	4234.31	1635.31	1230.56	2521.9	2945.93
GO_CELLULAR_ION_HOMEOSTASIS	0.0698028	0.0716561	0.0614492	0.0641789	0.0788172	0.0618023	0.0692508	0.0712683	0.0342301	0.0487326	0.0498016	0.0746875	0.0743114	0.0618173	0.064272	3545.64	3481.14	3398.86	3377.36	3266.17	3629.4	3393.67	3569.36	3473.73	3398.86	3500.42	3454.46	3233.55	3559.72	3432.96
GO_CELLULAR_COPPER_ION_HOMEOSTASIS	0.0223998	0.0257438	-0.0128231	-0.0213781	0.0638742	0.038553	0.0387109	0.0480647	-0.0416369	-0.0058287	0.0250843	0.00672042	0.0429094	0.00652535	0.0508234	1771.71	1960	1954.07	2475.94	1804.32	2944.44	2392.92	1909.59	2428.5	2450.74	1882.9	2112.7	1823.6	2462.6	1619
GO_CELLULAR_IRON_ION_HOMEOSTASIS	-0.00685909	0.00367338	-0.00673908	-0.014411	0.00398759	-0.0103088	-0.0136822	-0.00934874	-0.0321767	-0.0425325	-0.0360956	0.0130363	-0.00431707	-0.00471419	-0.00719948	3881.45	3762.84	3490.04	3358.09	4203.17	4123.11	4209.1	4544.17	3619.03	3073.43	3215.76	3433.7	3902.2	3531.55	3759.87
GO_CELLULAR_SODIUM_ION_HOMEOSTASIS	0.0180027	0.00662718	0.0177576	-0.0281732	0.0658736	0.0347493	0.0741448	0.114276	0.0587869	0.0463903	0.0298887	0.037874	0.0256203	-0.00415603	0.018697	1220.18	1421.81	1552.28	1372.89	1263.18	2232.8	2705.74	2253.55	2198.7	1934.79	2129.01	1441.09	1143.08	987.412	1905.14
GO_CELL_VOLUME_HOMEOSTASIS	0.0156005	0.0110532	0.00659956	-0.0134376	0.0441617	0.0456349	0.0425523	0.0422117	-0.0246526	0.0020267	-0.00292084	-0.00314224	0.0106189	-0.0298215	0.00659105	3119.39	3125.32	3477.44	2993.37	2351.4	2589.36	3174.99	3075.65	3091.22	2478.91	2749.48	3245.41	2073.42	2428.5	2754.67
GO_REGULATION_OF_PH	0.0976882	0.0849452	0.0644448	0.060755	0.0656051	0.0507669	0.0559433	0.0666481	0.0256493	0.0189881	0.0362074	0.105713	0.0927794	0.071995	0.0552853	3585.67	3713.91	4191.31	4076.41	4078.63	4326.97	4352.91	4484.86	4475.97	3755.43	4468.56	3871.07	3751.72	3668.69	4607.92
GO_INTRACELLULAR_PROTEIN_TRANSPORT	0.0628819	0.0652013	0.0603856	0.0643842	0.0558343	0.0548916	0.051472	0.0495256	0.0338712	0.0550967	0.0554684	0.0603388	0.0638257	0.065928	0.0613808	3329.18	3391.45	3275.06	3388.48	3345.49	3452.98	3513.76	3352.9	3513.76	3680.55	3623.47	3234.29	3329.18	3441.11	3386.26
GO_EXOCYTOSIS	0.167404	0.152538	0.12929	0.126776	0.157543	0.157882	0.144985	0.148399	0.121931	0.101596	0.119051	0.1767	0.15907	0.140551	0.14847	2975.58	2997.82	3177.21	3286.92	3073.43	2997.82	3236.52	3117.91	3197.97	3461.87	3420.36	2977.06	3006.71	3083.81	3042.3
GO_ENDOPLASMIC_RETICULUM_TO_GOLGI_VESICLE_MEDIATED_TRANSPORT	0.0393326	0.0328076	0.0269434	0.0282211	0.0318943	0.0259237	0.0189848	0.0289354	-0.001557	-0.00448459	0.002464	0.0448449	0.0432465	0.0323026	0.029238	2845.11	2953.34	3002.26	3064.53	2904.41	2800.63	2951.86	2923.69	2926.65	3236.52	3239.48	3005.23	2707.23	3074.91	2963.72
GO_RETROGRADE_VESICLE_MEDIATED_TRANSPORT_GOLGI_TO_ENDOPLASMIC_RETICULUM	0.0480083	0.0401332	0.0339098	0.0374701	0.0428251	0.0375905	0.0344781	0.0444592	-0.00304667	0.0118769	0.0232208	0.0449343	0.0444544	0.0382342	0.0343866	3015.61	2948.15	3200.19	3076.39	2683.51	2780.62	2722.05	2538.21	3096.41	3157.2	3215.02	3026.73	2785.06	2954.08	3035.62
GO_INTRA_GOLGI_VESICLE_MEDIATED_TRANSPORT	-0.00899069	-0.019256	-0.0388872	-0.0348331	-0.0112842	-0.0180368	-0.039143	-0.0156452	-0.0711283	-0.0753103	-0.0626023	-0.00119364	-0.00662046	-0.0337801	-0.0201044	3253.57	2979.28	2856.97	2960.01	3034.14	3530.81	3048.23	2916.27	3819.92	2381.8	3662.76	3428.51	3017.83	3602.72	3182.4
GO_POST_GOLGI_VESICLE_MEDIATED_TRANSPORT	0.0337184	0.0134235	0.0135432	0.0140693	0.0235375	-0.00123868	0.00789514	0.0188606	-0.0307458	-0.00959431	-0.0086206	0.0297078	0.0241999	0.00761216	0.0127392	3643.49	3541.93	3390.71	3205.38	3455.2	3440.37	3430.74	3450.01	3561.95	3401.08	2994.85	3514.5	3466.32	3655.35	3394.41
GO_GOLGI_TO_PLASMA_MEMBRANE_TRANSPORT	0.0418803	0.0235498	0.0199452	0.0239738	0.0363953	-0.000407758	0.011105	0.0238317	-0.0187755	0.00145628	0.00506319	0.0303372	0.0323061	0.0156369	0.021942	3713.17	3942.97	3750.98	3570.1	3149.78	3258.01	3525.62	3390.71	3086.03	3705.02	3115.68	3687.23	3535.26	3879.22	3759.13
GO_GOLGI_TO_ENDOSOME_TRANSPORT	-0.0405605	-0.0701112	-0.0542078	-0.0517236	-0.0383043	-0.0565505	-0.0405212	-0.032086	-0.109449	-0.0867301	-0.0913683	-0.0304587	-0.0506387	-0.0638693	-0.0570143	2001.51	2569.35	2318.79	2355.85	3372.91	2318.79	2646.44	2585.65	2137.91	2367.71	2143.84	2017.82	1796.91	2311.37	1968.89
GO_GOLGI_TO_VACUOLE_TRANSPORT	0.0478794	0.0350261	0.0354585	0.0210251	0.0427224	0.043139	0.0411423	0.0492237	0.0139892	0.0198852	0.0187532	0.0437522	0.0468103	0.0111434	0.0244998	3298.78	3159.42	3192.04	3034.88	1298.76	2308.41	1325.44	1294.31	2295.06	2060.81	2591.58	2622.72	3616.06	2938.51	2358.82
GO_ENDOCYTOSIS	0.0790567	0.0635287	0.0661643	0.0717531	0.100745	0.0914562	0.0979775	0.102559	0.0494595	0.0647829	0.0653377	0.0914839	0.0870877	0.0587179	0.0614394	3570.1	3745.05	3706.5	3607.17	3371.43	3444.08	3260.24	3307.68	3509.31	3487.08	3611.61	3467.8	3386.26	3690.19	3673.88
GO_RECEPTOR_MEDIATED_ENDOCYTOSIS	0.0871735	0.0714818	0.0753166	0.0823351	0.116453	0.100096	0.112976	0.117371	0.0673723	0.0743969	0.0809641	0.111955	0.100588	0.0658756	0.0670291	3937.79	3965.95	3921.48	3684.26	3664.99	3550.83	3452.98	3395.15	3684.26	3621.99	3648.68	3538.97	3619.03	3709.47	3863.66
GO_VESICLE_BUDDING_FROM_MEMBRANE	0.0846839	0.0754985	0.0674652	0.0713514	0.0831998	0.0769373	0.0700082	0.0763025	0.0543153	0.0373467	0.0483102	0.0839057	0.0870859	0.074773	0.0731639	3019.31	3083.81	3318.06	3204.64	3289.15	3404.05	2985.96	3324.73	2978.54	3231.33	3116.43	3108.27	3338.07	3154.97	3039.33
GO_VESICLE_TARGETING	0.0196014	0.0115921	0.00589006	0.0100905	0.0118639	0.00524492	0.00173046	0.0123978	-0.0329873	-0.0230651	-0.016618	0.0190013	0.0199324	0.0126851	0.0107216	3049.71	3272.1	3045.26	3242.45	3494.49	3319.54	3353.64	3267.65	3063.05	3478.18	3547.86	3028.95	3049.71	3106.05	3082.33
GO_VESICLE_DOCKING_INVOLVED_IN_EXOCYTOSIS	-0.0333903	-0.0470789	-0.0584979	-0.0641138	-0.0595356	-0.050291	-0.0769623	-0.0707675	-0.0856527	-0.105579	-0.0765776	-0.0243398	-0.0441315	-0.0510323	-0.0442056	3061.57	2813.97	2630.13	3183.14	3111.98	2207.59	2161.63	2449.26	3767.29	2544.14	2363.26	3447.05	3424.81	2824.35	1716.85
GO_PINOCYTOSIS	0.185324	0.183076	0.162649	0.175162	0.212205	0.19345	0.195012	0.211219	0.186244	0.164569	0.183441	0.159532	0.185945	0.167146	0.204474	1533.75	1736.12	1985.94	2052.66	1807.29	1404.76	1820.63	1818.41	1434.42	1827.3	1805.81	1855.47	1798.39	1942.95	1448.5
GO_PHAGOCYTOSIS	0.130471	0.110658	0.120124	0.13084	0.146046	0.129722	0.144377	0.151577	0.115136	0.120169	0.127727	0.152111	0.13928	0.113638	0.118196	3318.06	3243.93	3175.73	3015.61	3079.36	2862.9	2957.79	3043.78	3123.84	3217.24	2957.79	2993.37	3098.63	3257.27	3309.16
GO_PHAGOCYTOSIS_RECOGNITION	-0.0724996	-0.14357	-0.0144904	0.0296352	0.0274638	0.0369974	0.105706	0.0955403	-0.0270069	0.128385	0.0868	0.0927584	-0.0240642	-0.0977775	-0.0922247	3704.28	3529.33	3900.72	3467.8	3386.26	3811.76	2609.38	3086.77	3787.3	2306.93	3149.78	2704.26	3568.62	4542.69	4116.44
GO_APOPTOTIC_PROCESS	0.0890264	0.0867598	0.0736409	0.0827734	0.0929502	0.0839566	0.0882646	0.0843876	0.0567065	0.0668248	0.069608	0.0875451	0.0870727	0.078722	0.0826152	3545.64	3537.48	3590.12	3518.95	3324.73	3399.6	3490.04	3468.54	3503.38	3533.04	3536.74	3598.27	3591.6	3665.73	3532.29
GO_ACTIVATION_OF_CYSTEINE_TYPE_ENDOPEPTIDASE_ACTIVITY_INVOLVED_IN_APOPTOTIC_PROCESS	0.1225	0.116229	0.111365	0.106731	0.118097	0.107736	0.112113	0.112091	0.0998928	0.110303	0.118024	0.117498	0.12707	0.112848	0.122909	3415.91	3574.55	3534.52	3332.88	2665.71	3341.78	3143.11	2929.62	2926.65	3190.56	3156.46	3703.53	3349.19	3862.17	3617.54
GO_CELLULAR_COMPONENT_DISASSEMBLY_INVOLVED_IN_EXECUTION_PHASE_OF_APOPTOSIS	0.0799484	0.0835867	0.0711918	0.0744802	0.0742542	0.0740497	0.0754813	0.0738882	0.0605621	0.0611757	0.0776503	0.0740873	0.0853844	0.071364	0.0931992	3372.91	3521.18	2978.54	3285.44	2633.1	2544.14	2237.24	3214.28	3392.19	3411.46	3644.23	3288.41	3043.78	4259.51	3178.69
GO_ACTIVATION_INDUCED_CELL_DEATH_OF_T_CELLS	-0.0228563	-0.0118257	-0.0509433	0.0246071	0.0107752	-0.0168741	0.0144083	-0.0212221	-0.0300932	0.0179976	-0.00305674	-0.049528	-0.0112275	-0.0135766	0.00898055	3266.17	2037.09	4332.16	4099.39	2044.51	1814.7	1445.54	4757.66	3119.39	2318.79	2733.91	3337.33	3049.71	2923.69	2968.17
GO_INFLAMMATORY_CELL_APOPTOTIC_PROCESS	0.153349	0.156103	0.148723	0.143733	0.179673	0.153247	0.147337	0.16807	0.113512	0.137025	0.136616	0.16002	0.164562	0.163802	0.152781	2633.84	2917.76	3380.33	3265.43	1716.11	2515.23	2190.54	2200.18	2149.77	3145.34	2535.99	3000.78	2641.25	2928.88	2462.6
GO_SUBSTRATE_DEPENDENT_CELL_MIGRATION	0.213136	0.193525	0.180428	0.179951	0.1842	0.18707	0.149065	0.160927	0.147098	0.0814173	0.101335	0.201265	0.209355	0.195006	0.166437	2650.15	2922.95	3106.05	3202.42	2866.61	2649.41	3003.01	3197.97	2915.53	4495.98	4283.23	2481.87	2594.55	3130.51	3037.85
GO_SUBSTRATE_DEPENDENT_CELL_MIGRATION_CELL_EXTENSION	0.00180741	-0.0451853	-0.0746962	-0.0704074	-0.0748187	-0.0566221	-0.164025	-0.125753	-0.1309	-0.282498	-0.238691	-0.0388747	-0.0129174	-0.0294598	-0.11499	1921.45	1663.48	2372.16	1335.82	2249.1	1753.92	1894.76	905.869	2542.66	904.386	1960	2424.05	2054.88	911.799	1430.71
GO_MUSCLE_CONTRACTION	0.0738901	0.0498131	0.0442364	0.0366178	0.061911	0.0484539	0.0632991	0.0618585	0.0325342	0.0254956	0.030398	0.0602862	0.0610221	0.0516563	0.0555512	3734.67	3602.72	3712.43	3604.2	3576.03	4042.31	3358.09	3573.07	3659.8	3481.14	3583.44	3560.46	3805.83	3325.47	3614.58
GO_REGULATION_OF_MUSCLE_CONTRACTION	0.0497114	0.0356177	0.030441	0.0226108	0.0487836	0.0335422	0.0473084	0.0401123	0.0134901	0.00409807	0.00911592	0.0397624	0.0454448	0.0412648	0.0388265	3713.91	3914.06	3908.13	3841.42	3765.06	4017.1	3613.1	4149.06	3807.32	3960.02	4220.96	3543.41	3870.33	3639.78	4008.95
GO_SMOOTH_MUSCLE_CONTRACTION	0.0461039	0.0350059	0.0462441	0.0204217	0.0426337	0.0306056	0.0370066	0.0381741	0.0157922	0.00577545	0.0193809	0.0331131	0.0402259	0.0335985	0.0456752	4323.26	3729.48	3802.13	3936.3	3613.84	3931.11	3934.82	3931.11	3627.92	3498.19	3989.68	4228.38	3994.87	3926.67	3705.76
GO_REGULATION_OF_SMOOTH_MUSCLE_CONTRACTION	0.0524189	0.0439589	0.0486589	0.0258844	0.052341	0.0480939	0.0470565	0.0368771	0.0149111	-0.00336796	0.0113654	0.0467691	0.0603433	0.0450498	0.0550101	4016.36	4017.85	4302.51	4464.11	3369.95	3672.4	2991.89	3826.59	3942.23	4388.5	4474.49	4149.8	3266.17	4695.39	4216.51
GO_STRIATED_MUSCLE_CONTRACTION	0.079961	0.0586486	0.051913	0.0576883	0.0698975	0.047959	0.0691948	0.0685589	0.0362894	0.0464687	0.0440996	0.0704861	0.0628651	0.0658506	0.0652832	3614.58	3632.37	3919.99	3639.78	3153.49	3919.99	3328.44	3232.07	3653.13	3267.65	3273.58	3328.44	3908.13	3346.23	3570.1
GO_REGULATION_OF_STRIATED_MUSCLE_CONTRACTION	0.0685879	0.0624246	0.0531739	0.0599092	0.0686932	0.0358789	0.069379	0.0597811	0.0357509	0.0371708	0.0296274	0.0655034	0.0625327	0.0693136	0.0618071	3566.39	3917.77	3691.67	3960.77	3671.66	3859.95	3737.63	4192.05	3665.73	3128.29	3825.85	3348.45	3885.89	3629.4	3937.79
GO_SYNCYTIUM_FORMATION	0.120805	0.12445	0.108541	0.140253	0.149018	0.142282	0.147926	0.138689	0.108033	0.113055	0.129685	0.114078	0.117894	0.123329	0.130188	2785.81	2845.85	2757.64	2487.8	3295.82	2561.19	3212.05	3107.53	2938.51	3445.56	2953.34	3195.74	2951.12	2862.9	2996.33
GO_DEFENSE_RESPONSE	0.115078	0.102009	0.0969388	0.0995569	0.13069	0.111907	0.117931	0.121976	0.0945515	0.089241	0.0985879	0.11354	0.117664	0.102936	0.111849	3543.41	3619.03	3602.72	3636.82	3358.09	3412.95	3424.81	3343.26	3421.84	3587.89	3552.31	3633.85	3472.25	3536	3552.31
GO_ACUTE_PHASE_RESPONSE	0.149858	0.125314	0.109545	0.0895923	0.165372	0.143835	0.160554	0.158933	0.185887	0.106617	0.13279	0.164511	0.160101	0.120985	0.134593	1611.59	2238.73	1803.58	2539.69	1447.76	2070.45	1400.32	1662.74	1154.95	1209.06	959.242	1714.63	1354.36	1322.48	1183.86
GO_INFLAMMATORY_RESPONSE	0.124366	0.118547	0.100665	0.0995662	0.125007	0.114877	0.122798	0.120248	0.0894989	0.081035	0.0929791	0.120227	0.128699	0.11264	0.110693	3374.4	3516.73	3420.36	3334.37	3307.68	3343.26	3202.42	3251.34	3452.98	3491.52	3378.85	3444.08	3344.75	3331.4	3525.62
GO_COMPLEMENT_ACTIVATION	-0.0175831	-0.0917014	-0.00525954	0.0392227	0.0331615	0.030142	0.0787382	0.0947994	0.0298282	0.079921	0.0698767	0.105809	0.0115501	-0.0559861	-0.0382551	3519.69	4554.55	3114.94	2713.16	2919.24	3344.75	3043.78	3011.16	2892.55	2827.32	2710.19	2022.27	3195	4584.2	3986.71
GO_COMPLEMENT_ACTIVATION_ALTERNATIVE_PATHWAY	-0.0244767	-0.0578066	-0.0755131	-0.0358317	-0.0270091	0.00824058	-0.00368631	-0.0223731	-0.0673849	-0.0111406	0.0121209	-0.0719596	-0.0354028	0.00650465	-0.0395895	4349.95	6320.32	4490.8	5586.44	6001.56	2977.06	3372.91	5863.68	6806.62	3587.89	2698.33	1020.03	4636.09	3491.52	5429.28
GO_HUMORAL_IMMUNE_RESPONSE	0.0689321	0.0458015	0.0708308	0.0845388	0.0948801	0.105271	0.122623	0.111613	0.0940716	0.104394	0.107868	0.12416	0.0923633	0.0620764	0.0546032	3280.99	3940.01	3566.39	3361.05	3461.87	3235.77	3106.79	3308.42	3192.04	3138.66	3157.94	3226.88	3251.34	3497.45	3810.28
GO_CELLULAR_DEFENSE_RESPONSE	0.171933	0.179955	0.1774	0.172934	0.185542	0.192264	0.181298	0.175483	0.180534	0.167699	0.168378	0.168012	0.167936	0.177971	0.172264	2674.61	2243.17	2581.21	2732.43	2311.37	2348.44	2272.83	2450.74	2563.42	2714.64	2787.29	2556	2200.18	2601.96	2698.33
GO_RESPONSE_TO_OSMOTIC_STRESS	0.127382	0.122206	0.119118	0.110306	0.140391	0.131721	0.135701	0.141381	0.102959	0.102502	0.107296	0.117036	0.123621	0.106314	0.119901	3101.6	3070.46	2892.55	3003.75	2403.29	2533.02	2661.27	2620.5	2914.79	3057.12	2765.79	3043.78	3006.71	3226.14	3051.93
GO_HYPOTONIC_RESPONSE	0.212589	0.177883	0.162411	0.162343	0.164233	0.165203	0.149884	0.134344	0.125868	0.0676062	0.093733	0.216656	0.192521	0.162139	0.14231	847.306	1047.46	696.822	555.234	1111.95	1456.65	825.808	1119.36	1551.54	1603.43	1510.77	615.279	1138.64	885.854	990.377
GO_HYPEROSMOTIC_RESPONSE	0.183959	0.190756	0.175505	0.162773	0.208591	0.205014	0.198582	0.215812	0.183288	0.163102	0.179915	0.165065	0.194063	0.156509	0.171468	2344.73	2699.07	2833.99	3028.95	2306.18	1941.46	2265.41	2413.67	1755.4	2454.44	2513.01	2094.91	2498.92	3292.85	3048.97
GO_CELLULAR_RESPONSE_TO_DNA_DAMAGE_STIMULUS	-0.00406046	-0.00181036	-0.00037726	0.00807696	-0.00157039	-0.00969505	-0.000727587	-0.00196748	-0.0458494	-0.00493038	-0.00393963	-0.00278671	-0.00576103	-0.00474652	0.000283366	3664.25	3770.99	3618.29	3498.94	3756.91	3891.82	3664.99	3776.92	4395.91	3468.54	3634.59	3594.56	3877.74	3779.15	3535.26
GO_DNA_DAMAGE_INDUCED_PROTEIN_PHOSPHORYLATION	0.223884	0.211284	0.208486	0.209691	0.216022	0.209711	0.198458	0.193005	0.140682	0.180343	0.175973	0.241203	0.185776	0.170479	0.19323	2201.66	741.3	895.49	628.622	1116.4	619.727	1024.48	1709.44	2551.55	637.518	836.186	2585.65	1353.61	902.903	553.01
GO_RESPONSE_TO_OXIDATIVE_STRESS	0.0811558	0.078883	0.0678241	0.064642	0.0769388	0.0665177	0.0692451	0.0656026	0.0352867	0.0530446	0.0583943	0.0846929	0.0764395	0.068951	0.0751437	3685.74	3773.22	3753.94	3774.7	3616.06	3685.74	3675.37	3705.02	3970.4	3721.33	3745.05	3562.69	3672.4	3770.25	3645.71
GO_ER_OVERLOAD_RESPONSE	-0.0244898	-0.0219447	-0.0167894	-0.0211087	-0.0600565	-0.0914618	-0.0562388	-0.0680077	-0.0711008	-0.0643386	-0.0597035	-0.023338	-0.00877323	0.00176022	-0.0183221	3132.73	2446.29	2148.29	2338.06	2914.79	1885.87	2773.94	2140.87	3871.07	3353.64	2837.7	2318.79	2407.74	2499.66	3424.81
GO_ER_NUCLEUS_SIGNALING_PATHWAY	-0.00404682	0.00767525	0.00939888	-0.00343175	-0.00699105	-0.0208921	-0.0168107	-0.0132943	-0.0337156	-0.035258	-0.0353867	0.000160919	0.0151634	0.0134421	0.00132907	2687.95	2446.29	2392.92	2677.58	2757.64	2397.36	2262.45	2415.16	2671.65	3000.78	3243.93	2664.23	2329.16	2422.57	2778.39
GO_RESPONSE_TO_STEROL_DEPLETION	-0.0628676	-0.0481618	-0.0659682	-0.0761764	-0.0471055	-0.0638489	-0.0753314	-0.051276	-0.083134	-0.0844697	-0.0909094	-0.0732529	-0.0396163	-0.0638012	-0.0595693	1638.27	2051.92	1659.03	1964.44	2610.86	2661.27	2974.1	2447.77	2281.72	2670.16	2515.97	2935.55	1642.72	1902.18	2081.57
GO_CELLULAR_RESPONSE_TO_NITROGEN_STARVATION	0.0386999	0.074897	0.0629562	0.0401755	0.0542616	0.00787165	0.0314469	0.0381551	0.0656349	0.0169862	0.0781773	0.014455	0.0633194	0.0820252	0.103659	2139.39	1101.57	1392.16	1423.3	1696.09	3527.11	3344.75	1704.99	2541.18	2087.5	1985.2	3166.83	1235.01	1220.18	2345.47
GO_NUCLEUS_ORGANIZATION	0.0882052	0.083878	0.0774521	0.0837929	0.0898503	0.0743635	0.0757532	0.0789729	0.0324609	0.0521069	0.0538338	0.0849441	0.0816304	0.0788497	0.0818219	3355.87	3451.49	3292.11	3220.95	3351.42	3662.76	3622.73	3452.23	3504.13	3653.13	3738.38	3579.74	3432.96	3024.5	3052.67
GO_NUCLEAR_ENVELOPE_ORGANIZATION	0.0983522	0.0957164	0.085193	0.0993357	0.109488	0.100307	0.101981	0.102726	0.0508625	0.0676263	0.0709698	0.0958141	0.0922924	0.0948671	0.0945645	3272.1	3201.67	3525.62	3378.1	3265.43	3483.37	3560.46	3302.49	3567.88	3719.1	3655.35	3711.69	3097.89	2991.15	3211.31
GO_NUCLEAR_PORE_ORGANIZATION	-0.0134733	0.00757498	-0.00203888	0.00526208	0.0142257	0.0159163	0.00461187	0.0130925	-0.0773893	-0.0508699	-0.0487056	-0.0297287	-0.00124005	-0.0209972	-0.0194832	2891.07	2925.17	3595.3	3977.82	2641.99	2520.42	2855.49	2578.24	2183.87	3387.74	3682.78	3524.14	3214.28	3495.97	3387.74
GO_NUCLEOLUS_ORGANIZATION	0.244945	0.28399	0.283275	0.302185	0.299632	0.311547	0.30113	0.295139	0.275803	0.306764	0.294901	0.242358	0.255515	0.250868	0.264144	1550.8	1470	1351.39	1293.57	1376.59	1166.06	1196.46	1296.53	1475.93	918.471	1053.39	1395.87	1713.14	1886.61	1292.83
GO_MITOCHONDRION_ORGANIZATION	0.013806	0.0154442	0.0091623	0.0147078	-0.00446648	-0.0072998	-0.0113496	-0.0126687	-0.00239896	0.0177058	0.021572	0.0110229	0.0150003	0.0253574	0.0213565	3596.79	3596.05	3433.7	3511.54	3680.55	3598.27	3725.77	3641.27	3292.11	3443.34	3402.57	3458.16	3633.11	3508.57	3432.22
GO_MITOCHONDRIAL_MEMBRANE_ORGANIZATION	0.0487328	0.0571296	0.0459305	0.0543293	0.039599	0.0372615	0.0286269	0.0318517	0.0491553	0.0567051	0.0676556	0.0404283	0.0527681	0.0678442	0.068142	3986.71	3580.48	3915.55	3917.03	3510.8	3484.11	3710.95	3707.98	3491.52	3624.96	3491.52	3979.3	3991.16	3737.63	3518.21
GO_INNER_MITOCHONDRIAL_MEMBRANE_ORGANIZATION	0.030309	0.0421511	0.0244958	0.0392472	-0.0136918	-0.0136405	-0.0309372	-0.0262457	0.049814	0.0675852	0.0717591	0.020144	0.0310397	0.0689199	0.0578974	3082.33	2975.58	3165.35	3301.75	3177.21	3338.07	3670.18	3210.57	2263.93	3003.01	2923.69	2859.19	3236.52	2925.91	2741.33
GO_OUTER_MITOCHONDRIAL_MEMBRANE_ORGANIZATION	0.208606	0.236741	0.23143	0.245455	0.217627	0.217201	0.187806	0.203057	0.225609	0.268842	0.261778	0.189406	0.21955	0.259021	0.235686	2447.03	2229.83	2032.64	2040.8	2570.09	2344.73	2958.53	2558.97	1836.2	1515.96	1612.33	2578.98	2591.58	1792.46	1980.75
GO_PLASMA_MEMBRANE_ORGANIZATION	0.138081	0.112462	0.0974991	0.099555	0.172627	0.153919	0.138121	0.139304	0.0954492	0.0784626	0.0826971	0.119531	0.125071	0.0957851	0.103904	3015.61	2756.15	3073.43	2851.04	2311.37	2495.22	2799.15	2585.65	2883.66	2753.19	3043.78	3602.72	2928.14	3166.83	3028.95
GO_CYTOSKELETON_ORGANIZATION	0.056032	0.0490015	0.0507351	0.0458715	0.066626	0.0621515	0.0647575	0.0698588	0.0132572	0.0381888	0.0378024	0.0542214	0.0536485	0.0389286	0.0487961	3573.07	3734.67	3799.9	3730.96	3599.75	3649.42	3757.65	3620.51	3779.15	3923.7	3859.21	3633.11	3670.92	3825.85	3692.42
GO_ACTIN_FILAMENT_ORGANIZATION	0.118606	0.112853	0.10828	0.109212	0.12677	0.123306	0.123973	0.126013	0.0902678	0.0972527	0.1034	0.10833	0.11738	0.107231	0.111542	3343.26	3408.5	3343.26	3355.12	3217.24	3371.43	3196.49	3137.18	3286.92	3648.68	3461.87	3303.23	3313.61	3445.56	3546.38
GO_MICROTUBULE_BASED_PROCESS	0.00377398	-0.00396548	-0.000574512	-0.00462452	-0.00784992	-0.00845959	-0.00176892	-0.0022392	-0.0567727	-0.013112	-0.0195072	0.00830175	-0.00769856	-0.0106262	-0.01071	3639.04	3510.8	3599.01	3640.52	3611.61	3506.35	3646.45	3524.88	3849.57	3317.32	3524.88	3590.86	3526.36	3606.42	3706.5
GO_MICROTUBULE_BASED_MOVEMENT	-0.000299171	-0.0136036	-0.00723021	-0.00856357	-0.022255	-0.0210018	-0.00949784	-0.0148847	-0.0667685	-0.0131292	-0.0164647	0.00574195	-0.0134821	-0.0121676	-0.0193112	3730.22	3828.07	3716.88	4014.88	3777.66	3528.59	3580.48	3549.34	4750.25	3132.73	3411.46	3690.19	3931.86	3662.02	3705.02
GO_MICROTUBULE_DEPOLYMERIZATION	-0.0639494	-0.0724584	-0.0776166	-0.0813382	-0.023843	-0.0497408	-0.0345773	-0.0284343	-0.118247	-0.093799	-0.0908789	-0.0293679	-0.0655822	-0.0760436	-0.0760606	4064.55	5409.27	5327.72	5352.19	3707.98	4088.27	4524.15	3841.42	6029.73	3759.13	4013.4	4075.67	5164.64	5238.03	5240.99
GO_MICROTUBULE_NUCLEATION	0.00446383	-0.00146359	0.0039573	0.00663121	0.0336431	0.0323816	0.0369745	0.0433987	-0.0544012	0.00154639	-0.000484616	0.00582757	0.000523581	-0.00639742	0.0100454	3777.66	3504.87	3788.04	3654.61	3593.82	3614.58	3731.7	3463.35	4501.17	3263.2	3887.38	3608.65	3722.81	3753.94	3825.11
GO_TUBULIN_COMPLEX_ASSEMBLY	-0.0987951	-0.101899	-0.102247	-0.125937	-0.145624	-0.129102	-0.174727	-0.152936	-0.136638	-0.0818442	-0.0868069	-0.0945267	-0.109619	-0.092464	-0.0954049	656.792	1049.68	1171.25	852.495	1789.5	1857.7	3235.03	3085.29	987.412	1365.47	465.536	109.712	177.912	991.859	1114.92
GO_POST_CHAPERONIN_TUBULIN_FOLDING_PATHWAY	-0.0884725	-0.0882428	-0.083495	-0.120022	-0.16505	-0.130999	-0.181616	-0.169721	-0.141388	-0.0643251	-0.0601389	-0.0786451	-0.0981213	-0.0760415	-0.0876047	328.396	616.762	585.627	426.248	1842.13	1610.84	3163.87	2434.43	760.574	682.737	232.768	80.0604	88.956	495.93	557.458
GO_CYTOPLASM_ORGANIZATION	0.0261778	0.0344158	0.111077	0.055062	0.112881	0.0630276	0.0379221	0.12049	0.0766102	0.0693253	0.065002	0.081427	0.0865673	0.0795547	0.123196	5116.45	4740.61	3284.7	4916.3	3092.7	3197.23	3653.87	1836.94	3117.17	2832.51	2671.65	4302.51	3570.84	3972.63	2957.05
GO_ENDOPLASMIC_RETICULUM_ORGANIZATION	0.0535684	0.0414936	0.0384145	0.0498013	0.0302735	0.0265833	0.0246709	0.0303568	-0.00424786	-0.0165235	-0.00572863	0.0566902	0.0414038	0.0398419	0.0170513	2424.05	2789.51	2620.5	2775.43	2696.11	2952.6	3197.97	2925.17	2952.6	3335.11	3156.46	2736.88	3009.68	2624.94	2789.51
GO_GOLGI_ORGANIZATION	0.0378809	0.0297351	0.0378863	0.036468	0.0312124	0.020202	0.0296545	0.0354523	-0.0154317	0.0128839	0.00915511	0.0478649	0.0369597	0.0245804	0.0285905	3212.05	3515.99	3333.63	3242.45	2907.38	3660.54	3372.17	2816.94	3487.08	3619.77	3524.88	3398.12	3286.92	3387	3144.59
GO_PEROXISOME_ORGANIZATION	-0.00881245	-0.00293232	-0.0223985	-0.0156742	-0.0180189	-0.0299709	-0.0336844	-0.033545	-0.0511777	-0.0158523	-0.0226405	-0.0141834	-0.0146577	-0.0122491	-0.0203539	3095.67	2982.99	3217.24	3460.39	2729.47	2996.33	2791.74	2495.22	2772.46	2676.09	2622.72	3343.26	2907.38	3272.1	2753.19
GO_ENDOSOME_ORGANIZATION	0.106869	0.102097	0.0906118	0.0888322	0.094171	0.0859364	0.0838807	0.0877547	0.0635223	0.0494792	0.0695901	0.105177	0.106544	0.100389	0.0974271	2690.92	2722.05	2932.58	2932.58	2830.28	2975.58	2904.41	3193.52	2916.27	3232.07	2898.48	2570.83	2624.2	3095.67	2899.97
GO_VACUOLE_ORGANIZATION	0.0629581	0.0550978	0.040868	0.0398272	0.06173	0.0390905	0.0489046	0.0569067	0.0227335	0.0116991	0.0278295	0.0615419	0.0683668	0.0484798	0.0513836	3137.18	3013.38	3043.04	2822.87	2820.65	3072.69	3137.92	3008.94	3023.76	3320.28	3182.4	3173.51	3043.78	3112.72	2818.42
GO_VACUOLAR_TRANSPORT	0.106997	0.10113	0.0895296	0.0891607	0.0977774	0.0909582	0.0940329	0.094564	0.0573673	0.060437	0.0689712	0.100332	0.106907	0.0895767	0.0904489	2974.1	2766.53	3036.36	3074.91	3064.53	3197.97	3114.94	3239.48	3358.09	3180.18	3503.38	2937.03	2999.3	3089.74	3235.03
GO_VACUOLAR_ACIDIFICATION	0.0957126	0.094986	0.0868214	0.0855135	0.0863854	0.0676665	0.0867622	0.0998515	0.0319562	0.0720206	0.0837859	0.0996846	0.100928	0.0998999	0.0726611	3384.78	3381.81	3694.64	3682.78	4609.4	4619.78	4744.32	4877.75	4947.44	4089.01	4158.69	3190.56	3289.89	2960.75	3303.23
GO_PROTEIN_CATABOLIC_PROCESS_IN_THE_VACUOLE	0.0814514	0.0757545	0.0847725	0.0794247	0.0878296	0.0904353	0.0842275	0.104426	0.0197817	0.0630322	0.0543463	0.0855729	0.0823711	0.0592854	0.0728677	4006.73	3864.4	3839.19	3756.91	3548.6	3116.43	3696.86	4012.66	4105.32	2802.86	3169.8	4177.23	3928.89	4368.48	3584.93
GO_LYSOSOMAL_TRANSPORT	0.098415	0.0912353	0.0746226	0.0733844	0.0928717	0.0854316	0.0854906	0.0894623	0.0427653	0.045008	0.0541644	0.0907296	0.100807	0.0730106	0.079195	3180.18	2991.89	3386.26	3275.06	3117.91	3427.77	3479.66	3470.77	3555.27	3850.31	3755.43	3289.89	3187.59	3527.11	3608.65
GO_LYSOSOMAL_LUMEN_ACIDIFICATION	-0.00099946	0.0135912	0.0216744	0.00772575	0.0105272	-0.0157214	0.0122051	0.024578	-0.0342516	0.00842611	0.0168887	0.00587274	0.0256285	0.0299036	0.00701081	1702.02	2584.17	3414.43	3023.02	1989.65	2776.91	2330.65	2667.2	5183.17	2455.19	1500.39	2940	2662.75	1964.44	2004.48
GO_CELL_CELL_JUNCTION_ASSEMBLY	0.0556511	0.0605012	0.0500509	0.0485076	0.0829192	0.0920148	0.0787801	0.0759137	0.0390182	0.0450459	0.0409926	0.0423362	0.0635151	0.0492353	0.0525552	4083.08	3786.56	4022.29	3731.7	3792.49	3433.7	4005.99	3779.15	3540.45	3660.54	3823.63	4163.14	4063.81	3897.76	4041.57
GO_CELL_CYCLE	0.0360436	0.0306602	0.0320851	0.0336146	0.0327173	0.0260662	0.0297667	0.0284093	-0.0188524	0.0135257	0.0122389	0.0394527	0.0284342	0.0272036	0.0249626	3583.44	3614.58	3528.59	3509.31	3601.24	3598.27	3598.27	3533.04	3758.39	3627.92	3685.74	3488.56	3599.75	3619.03	3623.47
GO_CELL_CYCLE_ARREST	0.0435775	0.039192	0.0394361	0.0373746	0.0450372	0.0356829	0.0458185	0.040216	0.0119203	0.024304	0.0250832	0.0479757	0.0428366	0.0381261	0.0382453	3497.45	3693.9	3452.23	3774.7	3364.76	3421.84	3335.11	3473.73	3551.57	3736.15	3357.35	3582.7	3544.16	3461.13	3409.24
GO_SPINDLE_ORGANIZATION	0.0255433	0.014495	0.0218874	0.018483	0.0240935	0.0225659	0.0243553	0.0252627	-0.0388475	0.00513944	0.00676	0.029964	0.015987	0.00695331	0.0177061	3612.35	3621.99	4023.04	3852.54	3715.4	3991.16	3750.98	3481.14	4047.5	3407.01	3877	3532.29	3744.31	3962.99	3682.04
GO_MITOTIC_SPINDLE_ORGANIZATION	0.0502691	0.0371196	0.0484877	0.0479202	0.0513282	0.0471315	0.0439433	0.0473275	-0.0202143	0.0236855	0.027106	0.0641426	0.0390464	0.0357159	0.0388014	3856.24	3774.7	3648.68	3712.43	3541.93	3620.51	3567.14	3728.74	4289.16	3103.08	3458.91	3632.37	3844.38	3793.97	3408.5
GO_CHROMOSOME_SEGREGATION	0.00980979	-0.00366448	-0.00379515	0.000571785	-0.00969537	-0.0201095	-0.0114923	-0.0109237	-0.0610712	-0.0153226	-0.020365	0.0196913	-0.00480572	-0.00557294	-0.00800935	3473.73	3598.27	3593.82	3697.6	3420.36	3522.66	3534.52	3374.4	4553.06	3332.88	3764.32	3196.49	3734.67	3657.57	3724.29
GO_SISTER_CHROMATID_COHESION	0.0141335	-0.00484775	-0.00192125	0.0020266	-0.0036274	-0.0258308	-0.00395517	-0.0085527	-0.087021	-0.029685	-0.0357516	0.0342064	-0.0067529	-0.0195124	-0.0166591	2856.97	3214.28	3426.29	3275.06	3212.79	3627.92	3208.35	3060.09	5155	4149.8	3977.82	2800.63	3043.78	3854.76	3991.16
GO_REGULATION_OF_SISTER_CHROMATID_COHESION	0.0340546	-0.00629371	-0.0147134	0.0020117	-0.0107802	-0.0249373	-0.00957138	-0.0207575	-0.0939547	-0.0489214	-0.0554406	0.0688339	0.000508188	-0.0232233	-0.0261521	1730.19	2870.31	3515.24	3562.69	3212.79	2876.24	2987.44	3000.78	4130.52	3450.01	3086.77	1773.19	2833.25	3490.04	3340.3
GO_MITOTIC_SISTER_CHROMATID_COHESION	-0.0336912	-0.0597932	-0.0526755	-0.0438537	-0.0656555	-0.0902125	-0.0591911	-0.0562997	-0.159452	-0.0908941	-0.0921836	-0.00707794	-0.055192	-0.0641786	-0.0811009	2781.36	3307.68	3299.53	3563.43	3228.36	3196.49	2974.84	2692.4	5159.45	3536.74	3204.64	2591.58	3367.73	3866.62	3576.03
GO_MITOTIC_CHROMOSOME_CONDENSATION	-0.00456434	-0.00260576	-0.0239202	-0.0164606	0.00521153	-0.00775768	0.0340452	0.0298385	-0.0514425	-0.00240991	0.00354248	0.0282291	-0.00885619	-0.0427567	-0.0133354	4460.4	4768.04	4784.35	4884.43	5011.19	4739.87	4678.34	4561.96	4529.34	5102.37	4909.63	2417.38	4274.34	4338.83	4392.94
GO_MITOTIC_NUCLEAR_ENVELOPE_DISASSEMBLY	0.0851146	0.0524607	0.0314356	0.0651254	0.0588222	0.0476312	0.0526212	0.0447131	-0.0545034	0.0450778	0.0416782	0.0868801	0.0597706	0.0313772	0.0552913	3638.3	4223.93	4258.03	3088.26	3645.71	3832.52	3275.06	4077.15	6652.43	3497.45	3481.14	3497.45	3841.42	5245.44	3651.64
GO_MITOTIC_METAPHASE_PLATE_CONGRESSION	0.107266	0.0994825	0.0898144	0.103415	0.106214	0.0925535	0.0882436	0.0945337	0.0672412	0.0776895	0.0909969	0.111791	0.0993766	0.104121	0.100164	2993.37	3475.21	3536	3472.25	3576.03	3656.09	3659.06	3860.69	3135.7	3745.05	2999.3	2888.1	3488.56	2803.6	2954.82
GO_MITOTIC_NUCLEAR_ENVELOPE_REASSEMBLY	0.148142	0.169345	0.149016	0.173171	0.188528	0.188426	0.174726	0.172875	0.145509	0.163193	0.158778	0.132161	0.17048	0.171945	0.166508	2855.49	2854.01	2788.77	2818.42	1955.55	1789.5	2262.45	2467.05	2596.03	2115.67	2220.93	3619.03	2809.53	3005.23	2427.02
GO_MITOTIC_CELL_CYCLE_CHECKPOINT	0.00428822	-0.00490306	-0.00188048	0.00400062	-0.000498695	-0.0104016	0.0042154	0.00141681	-0.041612	-0.00873684	-0.0132684	0.00988079	-0.00547181	-0.0113548	-0.00422277	3234.29	3355.12	3478.92	3289.89	3412.95	3448.53	3272.1	3253.57	3323.25	3401.83	3662.76	3334.37	3236.52	3303.97	3127.54
GO_MITOTIC_G2_DNA_DAMAGE_CHECKPOINT	0.0950693	0.0839582	0.096603	0.0953192	0.084424	0.0662974	0.0887242	0.0860316	0.0385026	0.0764485	0.0807714	0.0976767	0.0960577	0.0656328	0.0826176	2383.28	3040.07	2760.6	2895.52	2312.86	2738.36	2902.93	2794.7	3054.16	2555.26	2869.57	2554.52	2552.3	3374.4	3097.89
GO_REGULATION_OF_EXIT_FROM_MITOSIS	-0.133791	-0.14268	-0.16253	-0.136837	-0.146135	-0.124084	-0.1287	-0.141082	-0.236162	-0.137738	-0.147362	-0.0884058	-0.147622	-0.158099	-0.167119	2811.01	1623.45	1706.47	1119.36	1919.97	2490.77	2415.16	3590.86	0	1300.24	2019.3	3092.7	2508.56	1568.59	2069.71
GO_NUCLEAR_MIGRATION	0.0677403	0.0574472	0.0624517	0.0410702	0.101244	0.114849	0.0957566	0.108186	0.0310725	0.0544138	0.0388207	0.072262	0.0781357	0.0407975	0.0566405	4358.1	4778.42	4837.72	4645.73	3960.02	3351.42	3789.53	3861.43	4141.64	4608.66	4692.43	4604.21	4340.31	4815.48	4793.99
GO_HOMOLOGOUS_CHROMOSOME_PAIRING_AT_MEIOSIS	-0.080669	-0.124457	-0.113325	-0.134315	-0.139802	-0.146909	-0.111375	-0.120219	-0.208549	-0.152301	-0.16245	-0.0696238	-0.120149	-0.118631	-0.126917	4108.28	3126.8	3215.76	3447.05	3581.96	4324.74	3976.33	3536	0	3495.97	3306.2	2885.14	3411.46	3071.95	2720.57
GO_MALE_MEIOTIC_NUCLEAR_DIVISION	-0.0917692	-0.114834	-0.100652	-0.126516	-0.148913	-0.146791	-0.117484	-0.126713	-0.199752	-0.151641	-0.140675	-0.0800165	-0.133293	-0.105975	-0.127397	3518.21	3020.06	3273.58	2824.35	2441.84	2971.13	3192.04	3592.34	0	1447.02	1810.25	3620.51	1298.76	2582.69	2290.62
GO_MALE_MEIOSIS_I	-0.0428017	-0.0235274	-0.0198944	-0.0124823	-0.0639727	-0.0619155	-0.0197193	-0.0301516	-0.117666	-0.0727563	-0.0350541	-0.0223018	-0.0639144	-0.0121759	-0.0569109	4204.65	4461.14	6544.2	5507.86	2441.84	3685.74	4212.07	4339.57	0	2781.36	2471.49	4510.07	2480.39	5288.43	2422.57
GO_FEMALE_MEIOTIC_NUCLEAR_DIVISION	0.0279173	0.0160539	0.0356778	0.0106588	0.0158714	0.0232961	0.0182295	0.0219893	-0.0184631	0.0170468	0.00412481	0.0239385	0.0121262	0.0040226	0.00633688	2278.76	2413.67	2318.79	2141.62	1868.82	2005.96	1832.49	1820.63	1398.09	2106.03	2031.9	3685.74	2547.85	2518.2	1777.64
GO_FEMALE_MEIOSIS_I	0.0167262	-0.0100902	0.0323124	-0.000629573	-0.00518972	0.0691679	0.0363961	-0.0164199	-0.00522375	0.0476263	0.0369066	-0.0402757	-0.0206058	0.0178152	0.00590437	2289.13	4182.41	3395.15	4802.14	7126.86	4871.82	6532.34	6631.67	7045.32	6309.95	6453.76	3750.98	2158.67	3243.93	6001.56
GO_HOMOPHILIC_CELL_ADHESION_VIA_PLASMA_MEMBRANE_ADHESION_MOLECULES	0.0458177	0.027937	0.0099027	0.00822601	0.0956422	0.0888764	0.0824766	0.0843855	-0.00835984	0.0413072	-0.00121619	0.0381388	0.0352892	-0.0122721	0.0239617	2313.6	2825.09	4194.28	3688.71	2591.58	2879.95	3246.15	3101.6	3510.8	2914.79	3994.87	3412.2	3103.08	3239.48	3760.61
GO_HETEROPHILIC_CELL_CELL_ADHESION_VIA_PLASMA_MEMBRANE_CELL_ADHESION_MOLECULES	0.0403561	0.0344601	0.0198223	-0.00940608	0.0609764	0.120196	0.0701584	0.0322354	-0.0325262	0.00953972	-0.053343	0.082202	-0.0241382	-0.0425337	0.0185724	4639.06	4342.54	5014.15	4902.96	3538.97	3817.7	4413.7	3842.9	5324.02	4272.85	5200.96	4148.31	5589.4	3894.79	4258.03
GO_NEURON_CELL_CELL_ADHESION	0.197873	0.192973	0.155947	0.124979	0.210839	0.171941	0.194096	0.233946	0.128994	0.192496	0.170852	0.16864	0.184771	0.159044	0.251438	886.595	929.59	628.622	767.987	308.381	874.734	379.546	296.52	1761.33	151.225	314.311	1187.56	452.193	2131.98	342.481
GO_LEUKOCYTE_CELL_CELL_ADHESION	0.100404	0.0997151	0.0877681	0.0921538	0.12177	0.107685	0.114495	0.107902	0.0733886	0.0909831	0.0904925	0.100554	0.0961521	0.089854	0.10368	3256.53	3243.19	3296.56	3374.4	2978.54	2983.73	3077.88	3123.84	3340.3	3179.44	3192.78	3296.56	3163.87	3278.77	3254.31
GO_CELL_MATRIX_ADHESION	0.0548381	0.0492366	0.0298113	0.0256835	0.0875454	0.0774863	0.0761828	0.0770433	0.00418759	0.0211925	0.012464	0.0570674	0.0581471	0.0188346	0.0318666	3512.28	3779.89	3728.74	3994.87	3293.6	3484.11	3292.11	3369.95	3756.91	4083.82	3960.02	3592.34	3610.87	4021.55	3693.16
GO_NEGATIVE_REGULATION_OF_CELL_ADHESION	0.10207	0.098321	0.0804775	0.0907478	0.129486	0.107969	0.114396	0.118348	0.0696688	0.0848915	0.0809137	0.093001	0.106473	0.0890772	0.0989175	3536.74	3574.55	3616.06	3735.41	3269.87	3487.82	3394.41	3390.71	3871.07	3707.98	3937.04	3606.42	3364.02	3672.4	3813.99
GO_ESTABLISHMENT_OR_MAINTENANCE_OF_CELL_POLARITY	0.0857253	0.0794022	0.0861063	0.0830477	0.100962	0.101794	0.101267	0.100065	0.0529996	0.0695863	0.0706208	0.0738894	0.0874759	0.0762928	0.0760802	3716.88	3868.84	3837.71	3901.46	3532.29	3480.4	3616.8	3496.71	3806.58	4172.04	4066.77	3549.34	3727.26	3840.68	3928.15
GO_ESTABLISHMENT_OF_TISSUE_POLARITY	0.0533713	0.0498912	0.0411207	0.0604551	0.0512483	0.0452715	0.041471	0.0485471	0.03539	0.0408341	0.055954	0.0441853	0.0541267	0.0625742	0.0537424	3463.35	3691.67	3579	3699.09	3980.78	3777.66	3767.29	3270.62	3292.85	3725.77	3562.69	3580.48	3983.75	3510.8	3616.06
GO_ENZYME_LINKED_RECEPTOR_PROTEIN_SIGNALING_PATHWAY	0.0746506	0.070185	0.0591106	0.0668512	0.0927407	0.0818221	0.0846551	0.0863772	0.0344546	0.0447272	0.0511591	0.0669763	0.0739187	0.0628778	0.0681073	3500.42	3602.72	3630.89	3516.73	3344.75	3433.7	3396.64	3421.84	3679.81	3590.86	3682.78	3657.57	3602.72	3725.77	3666.47
GO_RECEPTOR_GUANYLYL_CYCLASE_SIGNALING_PATHWAY	-0.106308	-0.188782	-0.0313872	-0.0735429	0.011279	0.012708	0.0609881	-0.188782	-0.144585	0.0842605	0.0701745	-0.0447586	-0.39017	-0.208584	-0.204093	0	0	0	0	0	0	0	0	0	0	0	0	0	0	0
GO_TRANSMEMBRANE_RECEPTOR_PROTEIN_TYROSINE_KINASE_SIGNALING_PATHWAY	0.0856687	0.08148	0.0674409	0.0765673	0.0983331	0.0864381	0.0895827	0.0945227	0.0493625	0.0523644	0.0638648	0.0782587	0.0831195	0.0752745	0.0811738	3364.76	3532.29	3647.94	3379.59	3321.77	3420.36	3376.62	3313.61	3628.66	3502.64	3497.45	3544.9	3531.55	3558.24	3584.19
GO_ACTIVATION_OF_TRANSMEMBRANE_RECEPTOR_PROTEIN_TYROSINE_KINASE_ACTIVITY	0.0039518	0.0136935	-0.0484938	-0.0889309	-0.0234147	0.0624017	0.0241907	0.0117941	-0.105963	-0.0995507	-0.0636067	0.0315838	0.0443072	0.00391096	-0.0367712	2579.72	945.899	5725.8	2962.23	2126.05	2461.12	4142.38	2828.8	4994.88	4797.69	5000.81	1755.4	3544.9	2809.53	3009.68
GO_SIGNAL_COMPLEX_ASSEMBLY	0.199006	0.183841	0.176981	0.178513	0.211942	0.203738	0.179075	0.198546	0.14277	0.163041	0.173288	0.152454	0.190989	0.18299	0.179909	2052.66	2265.41	2458.15	1935.53	1922.93	1481.12	1851.77	2421.83	1816.93	2143.84	1979.27	2645.7	2386.24	1939.24	2219.45
GO_EPIDERMAL_GROWTH_FACTOR_RECEPTOR_SIGNALING_PATHWAY	0.0647225	0.0429329	0.0286549	0.031744	0.0736441	0.0578611	0.0580352	0.0654611	0.00385011	0.0102089	0.0201949	0.0544239	0.0528925	0.0305503	0.0525193	3529.33	3688.71	3813.99	3813.25	3310.65	3086.03	3340.3	3206.86	3712.43	4028.22	3765.06	3540.45	3753.94	4061.58	3692.42
GO_NEGATIVE_REGULATION_OF_EPIDERMAL_GROWTH_FACTOR_ACTIVATED_RECEPTOR_ACTIVITY	0.0937474	0.0912444	0.108122	0.107489	0.0898345	0.0736718	0.0932366	0.0950756	0.0687066	0.0893032	0.0894463	0.0968942	0.0699121	0.0992031	0.109021	2600.48	2700.56	1548.58	1664.96	1900.69	1685.72	1461.84	1597.5	1946.65	1839.17	1862.15	2622.72	2762.83	2343.25	2133.46
GO_REGULATION_OF_EPIDERMAL_GROWTH_FACTOR_ACTIVATED_RECEPTOR_ACTIVITY	-0.00839129	-0.0216609	-0.0447996	-0.0335345	0.0153917	0.00298118	-0.0115208	0.00728165	-0.0249489	-0.0497392	-0.0545101	-0.0177388	-0.0183217	-0.0370014	-0.0125128	3010.42	2937.03	3502.64	3140.15	3003.75	3092.7	2899.22	2383.28	3126.06	3515.24	3576.77	2931.1	3355.87	3335.85	3028.21
GO_TRANSMEMBRANE_RECEPTOR_PROTEIN_SERINE_THREONINE_KINASE_SIGNALING_PATHWAY	0.0571865	0.0567609	0.048298	0.0562088	0.0846445	0.0758435	0.0795542	0.0752382	0.0131183	0.0331752	0.0303095	0.0463332	0.0633891	0.0465352	0.0486326	3668.69	3828.81	3661.28	3626.44	3216.5	3556.02	3418.13	3527.11	3873.29	3808.8	3859.95	3822.88	3679.07	3763.58	3656.09
GO_TRANSFORMING_GROWTH_FACTOR_BETA_RECEPTOR_SIGNALING_PATHWAY	0.0353795	0.0355981	0.0255919	0.0297742	0.0640514	0.0587441	0.0522376	0.0513034	-0.0142926	-1.13425e-05	-0.00153434	0.0205981	0.0436905	0.0246927	0.0310126	3793.23	4163.14	3891.82	4164.62	3807.32	3962.25	4122.37	3762.1	4544.91	4309.92	4492.28	4074.18	3836.23	4114.96	3803.61
GO_COMMON_PARTNER_SMAD_PROTEIN_PHOSPHORYLATION	0.255683	0.208302	0.185285	0.221475	0.298284	0.258746	0.261258	0.285316	0.257378	0.232278	0.226825	0.205667	0.200868	0.198274	0.223578	3051.19	2545.62	2861.42	2880.69	2621.24	2594.55	2203.14	2416.64	2699.81	3455.94	3079.36	2610.86	2551.55	2628.65	2842.14
GO_SMAD_PROTEIN_COMPLEX_ASSEMBLY	0.164328	0.155554	0.161275	0.181059	0.192773	0.180605	0.180253	0.189186	0.132093	0.156497	0.136644	0.173625	0.172024	0.168426	0.150129	3791.01	3706.5	3543.41	3401.08	3409.98	3721.33	3109.01	3140.15	4201.69	2851.04	3510.8	3567.14	4010.43	3731.7	4143.87
GO_TRANSMEMBRANE_RECEPTOR_PROTEIN_TYROSINE_PHOSPHATASE_SIGNALING_PATHWAY	-0.0951409	-0.0879441	-0.0814618	-0.0997346	-0.0511433	-0.111627	-0.060688	-0.032156	-0.336413	-0.149857	-0.212638	-0.0410882	-0.0764087	-0.178032	-0.142252	258.714	671.618	924.401	254.266	1791.72	2268.38	2258	2623.46	2376.61	1987.43	2135.69	542.632	951.829	214.236	1627.89
GO_G_PROTEIN_COUPLED_RECEPTOR_SIGNALING_PATHWAY	0.0645798	0.0676882	0.0610799	0.0621508	0.0794357	0.0709677	0.0796304	0.0747346	0.0382888	0.0533599	0.0569668	0.0500806	0.0648243	0.0556156	0.0614551	3579	3636.82	3512.28	3664.99	3429.25	3507.83	3411.46	3549.34	3610.13	3375.88	3448.53	3949.65	3657.57	3733.19	3713.91
GO_G_PROTEIN_COUPLED_RECEPTOR_SIGNALING_PATHWAY_COUPLED_TO_CYCLIC_NUCLEOTIDE_SECOND_MESSENGER	0.0794781	0.0787259	0.0697278	0.0736676	0.0953784	0.0844054	0.0916217	0.0871184	0.0607142	0.054167	0.0611748	0.0603338	0.0789879	0.0647681	0.0699489	3343.26	3506.35	2590.1	3230.59	3143.11	3338.82	3318.06	3174.25	3451.49	2701.3	2828.8	3580.48	3082.33	3473.73	3157.94
GO_ADENYLATE_CYCLASE_ACTIVATING_G_PROTEIN_COUPLED_RECEPTOR_SIGNALING_PATHWAY	0.0993353	0.0991235	0.100144	0.0979799	0.112661	0.0994066	0.120448	0.10568	0.0820857	0.0840073	0.0912611	0.0893551	0.0891969	0.082487	0.101379	2786.55	2633.1	2488.54	2923.69	2706.49	2755.41	2751.71	2925.91	3080.84	2262.45	2278.76	3008.94	2576.02	2822.13	2722.79
GO_ACTIVATION_OF_ADENYLATE_CYCLASE_ACTIVITY	0.0990511	0.1377	0.175112	0.153818	0.158506	0.15728	0.187631	0.158097	0.118313	0.182308	0.167348	0.0649425	0.11215	0.118892	0.154022	3393.67	3568.62	2545.62	4019.33	2720.57	3110.49	2668.68	2999.3	1753.92	2443.32	2905.9	3639.78	3283.96	3862.17	3893.31
GO_ADENYLATE_CYCLASE_ACTIVATING_DOPAMINE_RECEPTOR_SIGNALING_PATHWAY	0.109415	0.11934	0.122649	0.11111	0.110354	0.0992444	0.117257	0.0747983	0.115828	0.0620545	0.10868	0.0867865	0.0958746	0.121444	0.128163	1291.34	2074.16	1725.75	2013.37	2849.56	3068.98	2532.28	3058.6	3455.94	2014.85	1396.61	1332.86	2373.64	2157.18	1930.35
GO_ADENYLATE_CYCLASE_INHIBITING_G_PROTEIN_COUPLED_RECEPTOR_SIGNALING_PATHWAY	0.0402051	0.0155948	-0.0144789	-0.0168409	0.027972	0.00160411	-0.00328262	0.018617	-0.0455522	-0.0512201	-0.0339421	-0.0135815	0.0312268	-0.0241965	-0.00808566	4249.87	4309.18	3657.57	4415.92	3311.39	3054.16	3991.16	2990.4	3188.33	4033.41	3627.92	3553.79	3907.39	4499.69	4246.17
GO_NEGATIVE_REGULATION_OF_ADENYLATE_CYCLASE_ACTIVITY	0.0391646	0.0028765	-0.0252077	-0.033718	0.0292245	-0.0180249	-0.0038637	0.0128506	-0.092967	-0.0711976	-0.0658701	0.046041	0.0389263	-0.0341605	-0.00716571	2750.22	2991.89	2945.93	3551.57	2396.62	2683.51	2591.58	2573.79	5079.39	2064.52	2740.59	2946.67	3109.01	3899.98	2505.59
GO_ADENYLATE_CYCLASE_INHIBITING_DOPAMINE_RECEPTOR_SIGNALING_PATHWAY	0.0872805	0.0286852	0.0341976	0.00464475	0.115915	0.0840649	0.0785525	0.0979481	-0.0467538	-0.00142915	-0.016129	0.0722744	0.0328706	-0.00913638	0.0514496	4936.32	5880.73	5988.96	6261.02	4997.84	5589.4	5475.24	5226.16	6583.49	6344.79	6392.23	4663.52	5735.44	6007.5	5673.17
GO_ADENYLATE_CYCLASE_INHIBITING_G_PROTEIN_COUPLED_GLUTAMATE_RECEPTOR_SIGNALING_PATHWAY
GO_ADENYLATE_CYCLASE_INHIBITING_G_PROTEIN_COUPLED_ACETYLCHOLINE_RECEPTOR_SIGNALING_PATHWAY	0.104165	0.307084	-0.0489436	0.372512	0.137338	0.0120955	0.234919	0.117944	0.0417985	0.191232	0.126722	-0.112126	0.251965	0.282178	0.0293457	0	0	0	0	0	0	0	0	0	0	0	0	0	0	0
GO_ADENYLATE_CYCLASE_INHIBITING_SEROTONIN_RECEPTOR_SIGNALING_PATHWAY
GO_PHOSPHOLIPASE_C_ACTIVATING_G_PROTEIN_COUPLED_RECEPTOR_SIGNALING_PATHWAY	0.0678849	0.0829614	0.0812244	0.101795	0.0804634	0.049669	0.059009	0.0751399	0.0234507	0.0469219	0.0738397	0.0583948	0.0872714	0.0787572	0.103918	3178.69	3195.74	2643.48	2447.77	2745.78	3843.64	3511.54	3538.22	3641.27	3554.53	3272.1	3378.85	2991.89	3759.13	3484.85
GO_ACTIVATION_OF_PHOSPHOLIPASE_C_ACTIVITY	0.0709083	0.0640909	0.0560149	0.0641165	0.0519832	0.0558232	0.0405209	0.0473446	0.0238448	0.0294354	0.0500089	0.0284132	0.037307	0.0374923	0.0730551	2930.36	2567.12	2744.29	2756.15	2581.21	2699.07	2983.73	2908.86	2594.55	2839.92	3019.31	3270.62	3621.25	3647.94	2058.59
GO_PROTEIN_KINASE_C_ACTIVATING_G_PROTEIN_COUPLED_RECEPTOR_SIGNALING_PATHWAY	-0.0153536	-0.0255126	0.00162647	-0.0373322	-0.0144083	0.0253253	0.0253764	0.000442809	-0.0754649	0.0152514	0.009299	-0.0400998	-0.046231	-0.0689676	-0.0720928	3794.71	2862.16	2036.35	3156.46	4165.36	2799.89	2928.88	3309.9	3424.81	2948.89	2802.86	2938.51	3685	2848.82	3059.35
GO_SEROTONIN_RECEPTOR_SIGNALING_PATHWAY	0.105502	0.162005	-0.0598203	0.178542	0.101419	0.0201102	0.183238	0.0969273	0.107238	0.0828399	0.0786035	0.0183238	0.173898	0.159147	0.0475194	19.2738	2107.52	157.897	2817.68	521.875	116.384	750.937	305.416	950.347	1574.52	699.046	1894.76	1134.19	1787.27	263.903
GO_DOPAMINE_RECEPTOR_SIGNALING_PATHWAY	0.0302501	0.0134849	0.00936217	-0.00543323	0.0375859	0.02722	0.0272684	0.0265149	-0.0197496	-0.0504976	-0.0190069	0.0166657	0.015078	0.0192652	0.0317948	3270.62	3409.98	3036.36	3389.22	3750.98	4173.52	3592.34	3872.55	4443.35	4192.79	3610.13	3184.62	3590.86	3617.54	3405.53
GO_G_PROTEIN_COUPLED_ACETYLCHOLINE_RECEPTOR_SIGNALING_PATHWAY	0.105629	0.121005	0.0465979	0.092501	0.118104	0.0974765	0.0805067	0.0916735	0.0692481	0.0398856	0.0330711	0.0404475	0.121026	0.0922047	0.0590826	2516.71	2839.18	2745.03	3166.09	3599.75	2103.07	3011.9	3859.21	3541.93	3215.02	3617.54	3708.72	2669.42	3055.64	3621.99
GO_GAMMA_AMINOBUTYRIC_ACID_SIGNALING_PATHWAY	-0.0638926	-0.0684468	-0.0653834	-0.0420402	-0.0370979	-0.0306035	0.0217809	-0.0249872	-0.027683	-0.0188808	-0.0159195	-0.0174104	-0.0474114	-0.0656285	-0.0488002	3215.76	4158.69	2791.74	3583.44	2730.95	2333.61	1733.16	2735.4	2880.69	575.249	1896.25	3512.28	3018.57	4407.77	3235.03
GO_GLUTAMATE_RECEPTOR_SIGNALING_PATHWAY	-0.0331559	-0.0314669	-0.0538672	-0.0640151	-0.0217039	-0.00896978	-0.0191648	-0.0442342	-0.079255	-0.0973136	-0.0675316	-0.0360633	-0.0240269	-0.0482879	-0.0599504	3642.75	3702.05	3595.3	4338.09	3854.76	3629.4	3737.63	4327.71	4514.52	3937.79	3457.42	3733.19	3903.69	3922.96	3323.99
GO_G_PROTEIN_COUPLED_GLUTAMATE_RECEPTOR_SIGNALING_PATHWAY	-0.0815212	-0.139136	-0.193551	-0.184669	-0.110652	-0.0528671	-0.120555	-0.102893	-0.128007	-0.131172	-0.0976178	-0.112489	-0.0803641	-0.104662	-0.142369	2845.11	4481.9	2235.76	2295.06	2748.74	2940	2074.16	3137.18	3152.01	1670.89	2501.15	3300.27	3358.09	3691.67	3323.99
GO_TACHYKININ_RECEPTOR_SIGNALING_PATHWAY	0.243569	0.23137	0.229175	0.219375	0.252297	0.262658	0.246631	0.252858	0.250612	0.221978	0.246223	0.150316	0.222846	0.242956	0.255002	1269.85	1581.93	1225.37	1523.37	1538.94	1259.47	1695.35	1518.92	1330.63	1313.58	1338.05	2077.12	1613.81	1197.2	1246.13
GO_NEUROPEPTIDE_SIGNALING_PATHWAY	-0.00991212	-0.0882298	-0.0512893	-0.0950593	-0.0469633	-0.0859902	-0.0431654	-0.044298	-0.0913039	-0.0807531	-0.0533756	0.021587	-0.0601369	-0.0838954	-0.0223363	4205.39	3871.81	3216.5	3028.21	3190.56	2504.11	3338.07	3272.1	4318.07	2891.81	2670.9	4017.85	3118.65	3796.2	3401.08
GO_NOTCH_SIGNALING_PATHWAY	0.0529078	0.0659806	0.0446216	0.0462631	0.0781883	0.0832471	0.0702537	0.0786358	0.0398154	0.042617	0.0381811	0.0311868	0.0686152	0.0507682	0.0537523	3180.92	3303.23	3640.52	3582.7	3369.95	3188.33	3377.36	3276.55	3427.77	3724.29	3676.11	3538.97	3365.5	3484.11	3487.08
GO_NOTCH_RECEPTOR_PROCESSING	0.109078	0.0970506	0.0829545	0.0683861	0.101736	0.094216	0.100409	0.121885	0.090858	0.0478933	0.0708504	0.128818	0.108912	0.101315	0.117122	4043.05	4165.36	4484.12	4559.74	3515.24	3942.23	3731.7	3504.13	3544.16	4648.69	4471.52	3331.4	3795.46	3630.89	3387.74
GO_POSITIVE_REGULATION_OF_TRANSCRIPTION_OF_NOTCH_RECEPTOR_TARGET	0.139763	0.125361	0.113325	0.0906529	0.166043	0.170147	0.143269	0.168527	0.128387	0.0371487	0.0620848	0.134747	0.170838	0.105047	0.113687	3518.21	3304.72	3602.72	3381.81	2769.5	2281.72	2354.37	2309.89	2008.92	3590.86	3066.02	3212.79	2429.98	3693.16	3534.52
GO_WNT_SIGNALING_PATHWAY_CALCIUM_MODULATING_PATHWAY	-0.0906313	-0.101531	-0.0980641	-0.0863215	-0.0883516	-0.0934595	-0.088986	-0.0857362	-0.150957	-0.114518	-0.119372	-0.0941717	-0.109377	-0.110633	-0.105734	3012.64	3313.61	2683.51	2714.64	3220.21	3621.99	3484.11	3217.24	4412.22	3192.04	3034.88	2274.31	3249.86	2255.03	2990.4
GO_SMOOTHENED_SIGNALING_PATHWAY	-0.0248504	-0.00767966	0.00502573	-0.00694781	-0.0162579	-0.0256866	-0.00234966	-0.00717227	-0.0603775	0.00312102	-0.00808115	-0.0210711	-0.0223719	-0.0242687	-0.00613219	3122.36	3323.99	3214.28	3318.06	3534.52	3887.38	3461.87	3424.81	3762.84	2894.04	3438.15	3193.52	3255.79	3590.86	3248.38
GO_INTEGRIN_MEDIATED_SIGNALING_PATHWAY	0.146708	0.131003	0.116927	0.108666	0.158423	0.144872	0.154151	0.153506	0.0791813	0.0945902	0.0929382	0.140795	0.139463	0.112052	0.108012	3567.14	3528.59	3879.96	3494.49	3482.63	3338.82	3409.98	3439.63	4124.59	4384.05	4266.92	3779.15	3432.22	3702.05	4143.87
GO_I_KAPPAB_KINASE_NF_KAPPAB_SIGNALING	0.0939031	0.089688	0.0866626	0.0819829	0.0997086	0.085178	0.0966779	0.0950577	0.0690247	0.078684	0.0871912	0.08863	0.0904594	0.0835539	0.0982308	3590.12	3756.17	3564.91	3783.6	3505.61	3666.47	3474.47	3458.91	3543.41	3430	3588.63	3644.23	3785.82	3884.41	3437.41
GO_ACTIVATION_OF_NF_KAPPAB_INDUCING_KINASE_ACTIVITY	0.0892517	0.0983803	0.0864075	0.10171	0.0896604	0.0723908	0.0988317	0.101514	0.0861435	0.107373	0.0947272	0.0768274	0.0963281	0.0875485	0.0920277	2558.97	2292.84	3315.83	3338.07	2907.38	2517.45	2824.35	3259.5	2680.54	2944.44	2459.63	2482.61	3072.69	3493.01	3029.69
GO_I_KAPPAB_PHOSPHORYLATION	0.0320318	0.0229957	0.0221916	0.00461004	0.0490817	0.00416028	0.0269345	0.0383011	-0.00476677	0.001782	0.00732223	0.021258	0.0397731	0.020338	0.0229071	3444.08	3272.1	3639.78	3844.38	2978.54	2569.35	2812.49	2831.77	3285.44	2303.96	2655.34	3630.89	3949.65	3700.57	3774.7
GO_CYTOPLASMIC_SEQUESTERING_OF_NF_KAPPAB	0.0653005	0.0624699	0.0490027	0.0751492	0.0486526	0.0606753	0.0334783	0.0421743	-0.0296701	0.00434072	0.0139268	0.0383078	0.0619009	0.0736901	0.03609	3150.53	2864.38	2615.31	2766.53	3657.57	3042.3	3595.3	3900.72	4271.37	5114.97	4720.6	2969.65	2962.23	3079.36	4441.87
GO_JNK_CASCADE	0.0641474	0.0594104	0.0478256	0.0485112	0.0662789	0.067883	0.0693001	0.0664882	0.0425961	0.0344008	0.0462622	0.0549086	0.0624612	0.0522069	0.0582108	3539.71	3368.47	3431.48	3405.53	3341.04	3226.88	3297.3	3406.27	3154.97	3287.67	3343.26	3315.09	3668.69	3469.28	3397.38
GO_ACTIVATION_OF_JNKK_ACTIVITY	0.11942	0.0994765	0.102643	0.127349	0.13072	0.105758	0.126851	0.124323	0.130158	0.111593	0.14285	0.0933095	0.11951	0.103716	0.137423	802.087	1279.48	1587.12	1410.69	712.389	1155.69	1076.37	715.355	570.06	1237.97	1014.84	1068.95	768.728	1467.03	1170.51
GO_ACTIVATION_OF_JUN_KINASE_ACTIVITY	0.0546609	0.0433797	0.0328185	0.0428008	0.0445198	0.036846	0.0481202	0.0463835	0.0292922	0.00648956	0.0202205	0.0429455	0.0477001	0.0360694	0.0356352	2830.28	3045.26	3641.27	3378.85	3417.39	3233.55	3288.41	3338.82	3076.39	3300.27	3497.45	2788.77	2736.88	3269.13	3316.58
GO_TYROSINE_PHOSPHORYLATION_OF_STAT_PROTEIN	0.133995	0.108523	0.112213	0.114894	0.13207	0.105405	0.120156	0.124208	0.100577	0.0967329	0.0962901	0.117713	0.121903	0.127988	0.122247	2977.8	3697.6	2924.43	2714.64	3089	3242.45	3066.02	3160.9	3206.86	2844.37	3438.89	3180.92	3026.73	2813.23	3239.48
GO_NITRIC_OXIDE_MEDIATED_SIGNAL_TRANSDUCTION	0.24872	0.233472	0.19151	0.194253	0.214154	0.221946	0.203926	0.207195	0.145243	0.147417	0.134781	0.227782	0.240549	0.214607	0.165888	1028.92	1208.32	1796.91	1713.89	1531.53	1003.72	2096.4	1687.2	1894.76	2997.82	2714.64	1067.47	766.504	1573.04	2349.92
GO_SMALL_GTPASE_MEDIATED_SIGNAL_TRANSDUCTION	0.0667954	0.06256	0.0602867	0.0628605	0.0802486	0.0674273	0.0749296	0.0798454	0.0265391	0.0402699	0.0457991	0.0618749	0.0660143	0.0502254	0.0596686	3497.45	3528.59	3664.99	3681.3	3571.58	3577.51	3536	3564.17	3633.85	3792.49	3660.54	3546.38	3493.01	3712.43	3730.22
GO_RAS_PROTEIN_SIGNAL_TRANSDUCTION	0.0697474	0.0700872	0.0673803	0.0714065	0.0831797	0.07164	0.0787586	0.078892	0.0309279	0.0469229	0.050681	0.0666034	0.0695467	0.0583947	0.0645513	3524.14	3508.57	3567.14	3628.66	3555.27	3510.8	3548.6	3682.78	3591.6	3810.28	3783.6	3616.06	3545.64	3550.83	3692.42
GO_RHO_PROTEIN_SIGNAL_TRANSDUCTION	0.0927509	0.108857	0.0988947	0.109151	0.114596	0.112501	0.110585	0.104035	0.0805384	0.0812942	0.0828361	0.101017	0.0990701	0.0882452	0.0910744	3782.85	3533.04	3755.43	3471.51	3223.91	3570.1	3409.24	3834.74	3621.25	3600.49	3789.53	3757.65	3627.92	3741.34	3882.93
GO_CELL_CELL_SIGNALING	0.039946	0.035328	0.0255763	0.0300325	0.0538299	0.0436317	0.0477849	0.0455316	0.00544868	0.0188692	0.0243664	0.0331161	0.0377951	0.0275023	0.0358608	3816.21	3791.01	3820.66	3789.53	3556.76	3549.34	3667.95	3623.47	3816.21	3805.83	3791.01	3804.35	3877	3869.59	3802.87
GO_NEUROTRANSMITTER_SECRETION	0.0115278	-0.015067	-0.0164312	-0.0307478	0.00808711	-0.00298402	-0.00333353	-0.00575952	-0.0554585	-0.0280854	-0.0326407	-0.00124236	-0.0213757	-0.0350843	-0.0175429	3988.19	4195.76	4200.95	3740.6	4429.27	3885.15	4204.65	4166.11	6091.26	4464.11	4389.98	4242.46	3974.11	3838.45	4125.33
GO_NEURON_NEURON_SYNAPTIC_TRANSMISSION	0.172879	0.176896	0.170071	0.181407	0.202308	0.167262	0.18059	0.192862	0.164369	0.163739	0.154531	0.171143	0.1875	0.172505	0.188096	2472.98	1868.82	2142.36	1587.86	1263.18	1551.54	932.555	985.188	2034.87	1145.31	1455.17	2483.36	1509.29	2174.97	1690.16
GO_SYNAPTIC_TRANSMISSION_CHOLINERGIC	-0.143808	-0.174513	-0.122396	-0.125323	-0.174258	-0.113188	-0.0939372	-0.182411	-0.184947	-0.0299394	-0.0317606	-0.156199	-0.208521	-0.235073	-0.151535	1548.58	2192.02	1063.02	1099.35	1315.81	440.332	696.081	1028.18	1278	1299.5	461.089	1512.25	2305.44	2525.61	2716.12
GO_ENSHEATHMENT_OF_NEURONS	0.00903945	0.0119182	-0.00328068	0.0125543	0.0210848	0.0109735	0.024463	0.0166064	-0.041899	-0.0223313	-0.0208115	0.000445273	0.0172899	-0.00360144	0.00167147	3257.27	3156.46	3422.58	3056.38	3659.06	3610.13	3610.87	3515.99	3830.3	3361.05	3309.16	3298.04	3442.6	3282.48	3445.56
GO_NEUROMUSCULAR_SYNAPTIC_TRANSMISSION	-0.018304	-0.0175744	-0.0354334	-0.00490976	0.045428	-0.0599603	0.00518698	0.0326758	-0.00470549	-0.0171367	-0.0281964	-0.0727417	-0.0269125	-0.0373594	-0.0174723	2272.83	2750.22	3064.53	2547.11	1694.61	3343.26	2535.25	1614.55	810.982	2641.99	2925.17	2935.55	2388.47	2219.45	3212.79
GO_GAMETE_GENERATION	0.028756	0.0255798	0.0262058	0.0157473	0.0233746	0.0144744	0.0238942	0.0236657	-0.0142431	-3.38955e-06	0.00231826	0.0294742	0.0232693	0.0219737	0.0201318	3421.84	3405.53	3326.95	3395.15	3358.09	3536	3371.43	3386.26	3408.5	3263.2	3497.45	3518.21	3485.59	3208.35	3353.64
GO_GERM_CELL_DEVELOPMENT	0.0665075	0.055009	0.0523849	0.0460441	0.0596765	0.0448815	0.0572222	0.0539471	0.0221076	0.0304589	0.0262612	0.0638301	0.0563969	0.0513739	0.0477411	3610.13	3648.68	3503.38	3536	3567.14	3878.48	3779.15	3619.03	3475.21	3739.12	3931.86	3460.39	3528.59	3463.35	3682.78
GO_SPERM_AXONEME_ASSEMBLY	0.0815583	0.0944654	0.0981007	0.0868477	0.12077	0.076473	0.11015	0.127469	0.103002	0.130736	0.0786582	0.0643827	0.0957929	0.0730624	0.120382	1967.41	738.335	2111.22	338.033	1552.28	2164.6	2154.22	1154.95	2206.11	2689.44	2271.34	1375.85	1498.91	2539.69	2435.91
GO_SPERMATID_NUCLEUS_DIFFERENTIATION	0.147313	0.0863098	0.048917	0.0537291	0.0678893	0.0389559	0.0284941	0.0279832	0.0256232	-0.0165815	-0.0140887	0.144973	0.103913	0.0793931	0.0886596	1616.78	2295.81	1914.78	2433.69	505.567	1106.02	2306.93	1735.38	1950.36	2269.12	2101.59	2369.19	2023.01	1097.87	1396.61
GO_FEMALE_GAMETE_GENERATION	0.0366205	0.0402571	0.0460209	0.0348407	0.0537617	0.0386115	0.0505158	0.0490773	-0.0222715	0.0231772	0.0192466	0.039093	0.0250813	0.024	0.0287929	2765.05	3501.16	3270.62	3120.87	2820.65	3212.79	3111.98	3158.68	3913.32	3349.19	3931.86	3373.66	3528.59	3781.37	3640.52
GO_INSEMINATION	-0.138169	-0.118416	-0.159759	-0.15246	-0.150367	-0.171907	-0.148785	-0.177317	-0.172417	-0.181043	-0.161648	-0.121325	-0.110862	-0.0741629	-0.153124	5255.82	3526.36	2902.19	3042.3	5078.65	4765.82	4422.6	4687.24	4758.4	4633.12	4490.8	5500.45	4026	1713.89	4240.98
GO_SINGLE_FERTILIZATION	0.0048608	0.0322283	0.00328845	0.01398	0.0197419	0.0265138	0.0243115	0.00564573	-0.0187495	-0.00290848	0.00510328	0.0117102	0.00790302	0.00296598	0.0118352	2937.03	2578.24	2757.64	2845.11	2352.89	2400.33	3135.7	2714.64	2689.44	2770.98	2604.93	2991.89	2739.84	3039.33	2330.65
GO_BINDING_OF_SPERM_TO_ZONA_PELLUCIDA	0.09488	0.105943	0.0865666	0.102803	0.133744	0.126137	0.105348	0.120433	0.0945178	0.0780581	0.103398	0.077027	0.09462	0.0950844	0.101717	2821.39	3746.53	3667.95	3074.91	3306.2	2966.68	3743.57	3086.77	2904.41	2415.16	3023.02	3117.91	3414.43	3377.36	3641.27
GO_ACROSOME_REACTION	0.0197906	0.0544816	0.0476124	0.0373212	0.051928	0.12454	0.0620148	0.0576098	0.0720889	0.0252809	0.0752426	0.00907814	0.0196629	0.0046859	0.044216	2031.16	1850.28	2475.2	1729.45	1925.9	331.361	1104.54	1765.04	1734.64	2786.55	1637.53	2313.6	2058.59	2727.24	1464.81
GO_PENETRATION_OF_ZONA_PELLUCIDA	0.0305737	0.0566558	0.0113822	0.0106676	0.0411392	0.00979992	0.00745202	0.0332789	-0.00694161	-0.0796243	-0.0305737	0.0303185	0.060637	0.0311352	0.0439465	109.712	651.603	957.76	748.713	829.515	1441.83	1499.65	1358.8	1298.02	1117.14	1565.63	383.252	275.022	629.364	871.769
GO_FUSION_OF_SPERM_TO_EGG_PLASMA_MEMBRANE_INVOLVED_IN_SINGLE_FERTILIZATION	-0.146335	0.184208	-0.361372	-0.0833503	-0.0864128	-0.0674765	0.106217	-0.292875	-0.273326	-0.250817	-0.172315	0.136842	-0.0885566	-0.105451	-0.166088	2035.61	2388.47	1381.04	2576.76	726.474	341.739	3844.38	549.303	3292.85	226.096	1213.51	4649.43	1178.67	1892.54	2171.27
GO_EGG_ACTIVATION	-0.0771154	-0.101	-0.153159	-0.174594	-0.13744	-0.0774217	-0.331887	-0.202052	-0.223283	-0.374553	-0.328825	-0.32219	-0.153772	-0.161223	-0.261356	0	0	0	0	0	0	0	0	0	0	0	0	0	0	0
GO_REGULATION_OF_MITOTIC_CELL_CYCLE	0.0418018	0.0331847	0.0319043	0.0369164	0.0400048	0.0329396	0.0347608	0.0338929	-0.00376149	0.0195672	0.0197029	0.042347	0.034433	0.0326929	0.0321606	3269.13	3333.63	3275.06	3322.51	3432.96	3381.07	3434.44	3300.27	3484.11	3619.77	3585.67	3261.72	3352.16	3340.3	3392.19
GO_BLASTODERM_SEGMENTATION	-0.0297121	-0.0857413	-0.117291	-0.121043	-0.0637635	-0.0648611	-0.103635	-0.0892638	-0.186926	-0.18251	-0.167398	-0.0578415	-0.0491372	-0.103124	-0.122805	1431.45	3060.83	2598.26	2173.49	2804.34	1728.71	2702.78	2790.99	3051.19	2517.45	3361.8	2075.64	962.207	2467.79	3332.14
GO_TRIPARTITE_REGIONAL_SUBDIVISION	-0.0297121	-0.0857413	-0.117291	-0.121043	-0.0637635	-0.0648611	-0.103635	-0.0892638	-0.186926	-0.18251	-0.167398	-0.0578415	-0.0491372	-0.103124	-0.122805	1431.45	3060.83	2598.26	2173.49	2804.34	1728.71	2702.78	2790.99	3051.19	2517.45	3361.8	2075.64	962.207	2467.79	3332.14
GO_ZYGOTIC_DETERMINATION_OF_ANTERIOR_POSTERIOR_AXIS_EMBRYO	0.0378216	-0.0928951	-0.135055	-0.158993	-0.0464986	0.0190894	-0.0710494	-0.0710494	-0.0838097	-0.220039	-0.136331	0.0108718	0.0334831	-0.0765619	-0.097795	4596.06	5521.94	5050.48	4953.37	4751.73	3707.24	5189.84	4580.49	6045.3	4066.77	5282.5	5448.56	4175.74	5218.01	5842.19
GO_THORAX_AND_ANTERIOR_ABDOMEN_DETERMINATION	0.354241	0.287282	0.212667	0.182046	0.280647	0.274319	0.286261	0.244309	0.332398	0.0599673	0.227366	0.385986	0.320966	0.282689	0.30443	0	0	0	0	0	0	0	0	0	0	0	0	0	0	0
GO_GASTRULATION	-0.0187258	-0.0208385	-0.041183	-0.0390866	0.0107258	0.000518358	-0.0021587	-0.00509831	-0.0803238	-0.0615465	-0.0694261	-0.0095145	-0.021499	-0.0417745	-0.0338475	4061.58	3948.91	4061.58	4315.85	3741.34	3727.26	3945.2	3816.95	5490.81	3776.18	3206.12	4276.56	4505.62	3799.16	3605.68
GO_SEGMENT_SPECIFICATION	-0.0456525	-0.0421474	-0.040616	-0.0511656	0.0356815	-0.0269695	-0.0312574	0.00930747	-0.116437	-0.0846861	-0.0936022	-0.0602178	-0.0224775	-0.0750553	-0.0555556	2327.68	2768.01	3694.64	2693.88	370.65	535.219	1912.55	1033.37	1352.13	3347.71	2367.71	3835.49	942.934	3957.06	2403.29
GO_COMPARTMENT_PATTERN_SPECIFICATION	0.382809	0.42354	0.404604	0.448091	0.419253	0.413791	0.414863	0.423081	0.408279	0.422979	0.422673	0.32304	0.420478	0.415425	0.412566	1477.41	974.809	1264.66	541.149	1044.49	1131.22	1152.72	1030.41	1154.95	974.068	1000.75	2292.1	1008.91	975.551	1143.08
GO_PATTERN_SPECIFICATION_PROCESS	-0.0236662	-0.0121628	-0.00219792	-0.00466664	0.00495469	0.00178309	0.00760494	0.00646023	-0.0507464	-0.022442	-0.0215291	-0.0174041	-0.0159593	-0.0227758	-0.0070806	3747.27	3585.67	3271.36	3644.23	3758.39	3615.32	3751.72	3685	3752.46	3650.9	3561.95	3732.45	3976.33	3439.63	3581.22
GO_ECTODERM_DEVELOPMENT	0.110606	0.108336	0.0821273	0.116508	0.126122	0.126372	0.140231	0.121877	0.0702886	0.100913	0.0905154	0.119437	0.0951578	0.0749197	0.0770763	2618.27	2720.57	2874.76	2671.65	3074.91	2490.77	2738.36	3570.1	4452.25	3749.5	3931.86	3242.45	3844.38	3424.81	3842.9
GO_NEUROBLAST_PROLIFERATION	0.121304	0.110083	0.0953037	0.094733	0.143747	0.111374	0.125425	0.129896	0.0750417	0.0767893	0.0782062	0.127098	0.113932	0.0855742	0.100196	3157.94	3309.9	3841.42	3751.72	2936.29	3298.04	3268.39	3229.1	3394.41	3965.95	3891.08	3014.87	3378.1	3767.29	3732.45
GO_NEGATIVE_REGULATION_OF_NEUROBLAST_PROLIFERATION	0.0443253	0.0426238	0.051608	0.0466735	0.0807385	0.0676706	0.0814531	0.0805343	0.0458908	0.0355113	0.0420793	0.0331632	0.0363281	0.0307129	0.0674324	5061.6	4978.57	4858.48	4517.48	3421.84	3890.34	4126.08	3362.54	4216.51	3918.51	4189.83	5595.33	5095.7	5398.15	4247.65
GO_AXONAL_FASCICULATION	-0.0403796	-0.0300786	-0.0960284	-0.0266936	0.065461	0.057582	0.0590557	0.0526796	-0.142383	0.00572683	-0.0286342	-0.0767104	0.00222508	-0.0565607	-0.0201424	3497.45	2094.91	4415.18	1384.75	3009.68	2584.17	2289.13	3460.39	4346.98	2739.84	3504.87	3847.35	3104.56	2665.71	2532.28
GO_SYNAPSE_ASSEMBLY	-0.000356838	0.0102158	0.00433547	0.000194444	0.0643697	0.0469017	0.0540919	0.0550534	-0.0122842	0.00677991	-0.00329274	-0.0159936	0.0165962	-0.0108889	0.0164637	3722.07	3799.9	3742.82	3225.4	2975.58	3244.67	3580.48	3268.39	3564.91	4095.68	3692.42	3903.69	3643.49	3747.27	4055.65
GO_CENTRAL_NERVOUS_SYSTEM_DEVELOPMENT	0.0332582	0.0330885	0.0265317	0.0291201	0.0475248	0.0440888	0.0457068	0.0445427	-0.00132717	0.0142301	0.0187251	0.0255835	0.034153	0.0233282	0.03295	3693.16	3620.51	3748.01	3507.83	3513.02	3335.85	3670.18	3693.9	3595.3	3627.92	3689.45	3714.65	3793.23	3713.91	3753.2
GO_PERIPHERAL_NERVOUS_SYSTEM_DEVELOPMENT	-0.0576175	-0.0570744	-0.0381545	-0.0271852	-0.00791508	-0.0706256	-0.0162001	-0.0189592	-0.103006	-0.0527685	-0.0583968	-0.0751519	-0.0622776	-0.0827325	-0.0664733	2991.89	3357.35	2801.37	2816.94	3196.49	3984.49	3512.28	2920.72	5152.03	3187.59	4126.82	3619.03	3277.29	3212.79	3524.14
GO_SENSORY_ORGAN_DEVELOPMENT	0.0107699	0.0141999	0.00851684	0.00285301	0.0270458	0.0149646	0.02734	0.0261652	-0.0230566	-0.000343109	0.000916113	-0.00112064	0.00960784	-0.00270028	0.0144252	4175	3859.21	3742.08	4308.44	4084.56	4249.13	3954.09	4063.81	4265.44	4152.76	4094.94	4335.12	4241.72	4404.8	4123.11
GO_SALIVARY_GLAND_DEVELOPMENT	0.157244	0.136575	0.181058	0.1566	0.206263	0.194861	0.20755	0.216582	0.171894	0.202472	0.199663	0.141827	0.17264	0.146281	0.179975	3732.45	4186.12	4013.4	3932.6	3490.78	3069.72	3246.89	2950.37	3922.22	3272.1	3129.03	3205.38	3695.38	4429.27	3494.49
GO_FOREGUT_MORPHOGENESIS	0.231213	0.23397	0.232668	0.246018	0.272463	0.255284	0.268634	0.265673	0.222789	0.252706	0.226184	0.239305	0.235961	0.214264	0.223402	2916.27	2686.47	2722.05	2155.7	1987.43	2149.03	1925.9	1914.04	2544.14	1626.41	2100.1	2971.87	2683.51	2544.88	2882.92
GO_ENDODERM_DEVELOPMENT	0.0298256	0.0126479	-0.0118982	-0.0141903	0.0565746	0.0303243	0.0395126	0.0289966	-0.0482913	-0.0395654	-0.0472542	0.054342	0.0159837	-0.0139294	0.0031756	3804.35	3100.12	3903.69	3759.87	3283.96	3335.85	3381.81	3908.13	4544.17	3958.54	3331.4	4164.62	3719.84	3120.87	3801.39
GO_MIDGUT_DEVELOPMENT	-0.5	-0.5	-0.469685	-0.12856	-0.414259	-0.244207	-0.5	-0.5	-0.120394	-0.256252	-0.360978	-0.5	-0.5	-0.441921	-0.5	0	0	0	0	0	0	0	0	0	0	0	0	0	0	0
GO_MESODERM_DEVELOPMENT	0.0389125	0.0353057	0.0197437	0.019903	0.0651946	0.063988	0.053342	0.0567132	-0.00964113	-0.00607794	-0.0176425	0.049133	0.0380136	0.0140466	0.0287488	4997.84	4653.88	4904.44	4778.42	3890.34	4078.63	3980.78	4293.61	4341.05	5396.66	4959.3	4685.02	4575.3	4686.5	4315.85
GO_MESODERMAL_CELL_FATE_SPECIFICATION	-0.176909	-0.195233	-0.173591	-0.152205	-0.0799816	0.0824316	-0.0473663	-0.0168947	0.106523	-0.110249	-0.145978	-0.0433851	-0.168079	-0.155523	-0.11372	4076.41	4427.04	4741.35	4836.98	4139.42	3028.95	5185.39	3667.95	222.39	5661.31	5142.4	3775.44	3091.22	3593.82	5610.9
GO_GONADAL_MESODERM_DEVELOPMENT
GO_HEART_DEVELOPMENT	0.0144642	0.0111567	0.0132194	0.0121236	0.034074	0.0278697	0.0347348	0.035677	-0.0253793	-0.00152676	-0.00111734	0.0130788	0.0120064	-0.000666236	0.0153499	3684.26	3804.35	3531.55	3678.33	3610.13	3506.35	3608.65	3458.91	3696.12	3366.98	3540.45	3725.77	3868.1	3771.73	3607.17
GO_ADULT_HEART_DEVELOPMENT	-0.0937723	-0.151965	-0.107963	-0.0839374	-0.0484431	-0.0338438	0.0262209	-0.012064	-0.104628	-0.0697124	-0.0367024	-0.162209	-0.13335	-0.160881	-0.0530032	1269.11	2216.49	767.987	1626.41	773.917	369.167	1341.75	735.37	22.239	2504.11	2097.88	1108.98	667.17	1423.3	719.061
GO_MUSCLE_ORGAN_DEVELOPMENT	0.0144216	0.00813813	0.0112844	0.0194881	0.0325085	0.0203827	0.0380702	0.0368866	-0.0125039	0.00699628	0.000924246	0.00599602	0.0152776	0.00381802	0.0201439	3992.64	3970.4	3574.55	3404.05	3402.57	3654.61	3564.17	3341.78	3556.76	3475.21	3619.03	3973.37	3945.2	3756.91	3659.06
GO_MYOBLAST_FUSION	0.131112	0.138088	0.132799	0.158703	0.166996	0.170183	0.174693	0.153704	0.133561	0.135867	0.154357	0.120671	0.123722	0.134873	0.149517	2315.82	2104.55	2674.61	2243.92	2215.75	2495.96	2524.13	2577.5	2343.99	3134.22	2556.74	2736.14	2557.49	2722.79	2291.36
GO_NEUROMUSCULAR_JUNCTION_DEVELOPMENT	-0.153726	-0.123085	-0.0940487	-0.116893	-0.0564951	-0.0478261	-0.0783832	-0.0748026	-0.169734	-0.126959	-0.107241	-0.179693	-0.153353	-0.173159	-0.104862	3748.01	3313.61	2575.28	2816.94	3116.43	2470.01	2719.09	2809.53	3962.99	2489.29	2210.56	3134.22	4151.28	2507.08	2833.25
GO_SEX_DETERMINATION	0.110532	0.114311	0.0890353	0.112286	0.139604	0.132421	0.135144	0.152557	0.0932904	0.111707	0.0980052	0.108915	0.108167	0.0852907	0.113698	1433.67	2289.88	1302.46	2369.19	2725.76	2283.95	1745.76	2554.52	1770.97	991.118	915.505	2876.24	2316.56	2767.27	2129.75
GO_SEX_DIFFERENTIATION	0.0326374	0.0305017	0.0166279	0.0283791	0.0350274	0.0321513	0.0257216	0.0298889	-0.0113514	-0.0158115	-0.00965111	0.0458064	0.0301704	0.0174161	0.021239	3312.87	3406.27	3321.02	3385.52	3346.97	3608.65	3526.36	3153.49	3326.21	3809.54	3558.98	3553.79	3567.14	3672.4	3585.67
GO_DOSAGE_COMPENSATION	0.0899417	0.0384511	0.10184	0.0426011	0.0980238	0.0880405	0.0925176	0.100116	0.0100685	0.0645303	0.00767658	0.102767	0.0519847	0.0386623	0.0794405	2652.37	3584.93	2432.95	3455.94	3515.24	3384.78	3340.3	3401.08	4074.18	3398.12	3921.48	2275.79	3233.55	3073.43	3405.53
GO_EMBRYO_IMPLANTATION	0.0539515	0.0698992	0.0302311	0.0364083	0.0757375	0.0884836	0.0776506	0.0654339	0.057453	0.0408241	0.0519995	0.0576154	0.0626419	0.0392568	0.0688402	3082.33	3113.46	3432.22	3487.08	2547.11	2404.78	3205.38	3061.57	3285.44	3110.49	3280.99	2782.84	3421.84	3664.99	3189.07
GO_PARTURITION	-0.0266823	0.0835597	0.0806392	0.0499847	0.026907	0.0684877	0.0664046	0.0816195	-0.0525988	-0.010385	0.0481875	0.0279485	0.0417543	0.129981	0.0110385	2272.83	2349.92	969.62	3055.64	409.198	2934.07	1304.69	3832.52	2477.42	553.01	2501.15	3835.49	662.722	2280.24	1329.89
GO_AGING	0.096957	0.0945361	0.090689	0.0893077	0.101775	0.0884705	0.0932732	0.0961949	0.0663004	0.0698761	0.0816278	0.0933687	0.095631	0.088569	0.0994091	3420.36	3335.85	3286.92	3122.36	3107.53	3463.35	3325.47	3157.94	3343.26	3304.72	3300.27	3329.92	3500.42	3457.42	3101.6
GO_CELL_AGING	0.0497804	0.0501416	0.0503775	0.048286	0.0592768	0.0367318	0.0474127	0.0500902	0.00593923	0.0309482	0.0358473	0.0471671	0.0514273	0.0408186	0.0526184	3570.84	4020.07	3721.33	3696.12	3395.9	3759.87	3425.55	3378.85	3554.53	3353.64	3325.47	3655.35	3915.55	3852.54	3405.53
GO_RESPONSE_TO_NUTRIENT	0.0938021	0.0865029	0.0756718	0.0728279	0.0944399	0.0871688	0.0933831	0.0879447	0.0562798	0.050096	0.0546871	0.0994148	0.0988964	0.0817643	0.0810598	2932.58	3094.19	3532.29	3431.48	3375.14	3098.63	3283.22	3389.96	3323.25	3228.36	3306.2	2982.99	2833.25	3083.07	3511.54
GO_RESPIRATORY_GASEOUS_EXCHANGE_BY_RESPIRATORY_SYSTEM	0.00598833	-0.00209494	-0.0137151	-0.00924282	-0.00433285	-0.0114595	-0.00676136	-0.00305505	-0.060118	-0.0453246	-0.0327937	0.0281944	-0.00183727	-0.00956403	-0.0124091	4318.81	4536.76	4016.36	4536.76	4596.06	4146.83	4596.06	4637.57	4828.83	4634.61	4047.5	3705.02	4431.49	4238.75	4028.22
GO_DIGESTION	0.0302516	0.00801415	-0.00347616	0.00681525	0.0340729	0.0183914	0.0345254	0.0358267	-0.0114094	-0.0303738	-0.00698038	0.0320748	0.0259746	-0.00132936	0.0221995	3149.04	2800.63	3033.4	2338.06	2806.56	2609.38	3006.71	2773.94	2298.03	2087.5	2524.87	3808.8	3408.5	2471.49	3257.27
GO_EXCRETION	0.0821823	0.0803352	0.0861392	0.0610618	0.109479	0.0696472	0.120291	0.143062	0.0993386	0.108333	0.106822	0.0668073	0.0737209	0.0642229	0.107961	4714.67	4689.46	4838.47	4882.2	4037.86	4182.41	4019.33	3917.03	3661.28	3985.97	4281.01	4662.78	4447.8	4492.28	3871.07
GO_BODY_FLUID_SECRETION	0.0639828	0.0766367	0.0621555	0.0698873	0.083471	0.0648453	0.0751593	0.0792789	0.0450646	0.056486	0.0649427	0.0601457	0.067845	0.0519514	0.0813837	3728.74	3902.2	4014.88	3755.43	3690.19	3839.93	3716.88	3344.75	3613.1	3694.64	3541.93	3733.19	3911.1	4028.22	3676.85
GO_LACTATION	0.0990744	0.103911	0.0857848	0.0925054	0.122522	0.106125	0.108805	0.101277	0.0574887	0.0847462	0.0854361	0.0966598	0.0892721	0.0748568	0.10183	2796.18	3034.88	4226.89	3498.94	2378.09	3521.18	3365.5	3149.04	3157.94	3184.62	3094.19	3297.3	3504.87	3828.07	3080.84
GO_BLOOD_COAGULATION_INTRINSIC_PATHWAY	0.170724	0.19229	0.141438	0.127959	0.23818	0.228541	0.205157	0.164209	0.168723	0.177974	0.173481	0.166211	0.171439	0.170622	0.160513	1954.07	398.819	544.114	145.295	1475.19	1319.51	2176.46	1288.38	1869.56	991.859	701.27	815.43	1153.46	1347.68	1061.54
GO_SENSORY_PERCEPTION	-0.0216843	-0.0234905	-0.0336985	-0.0402984	-0.00734573	-0.0319466	-0.0112594	-0.0151819	-0.0479163	-0.0210438	-0.0183789	-0.0284874	-0.0295274	-0.0445065	-0.0238001	4272.85	4126.08	3792.49	4129.04	4351.43	4186.86	3980.78	4060.84	5143.14	3879.96	3994.12	4188.35	4126.08	4370.7	3934.82
GO_PHOTOTRANSDUCTION	-0.028431	-0.0307614	-0.015234	-0.00751611	-0.0426881	-0.0569507	-0.0363803	-0.0309875	-0.0526881	-0.0173169	-0.0181027	-0.0649162	-0.0291037	-0.0197389	-0.0152663	3884.41	4437.42	3854.76	3908.13	3312.13	4023.78	2394.4	2821.39	2234.28	2720.57	1556.73	4533.79	4179.45	3875.52	3103.08
GO_PHOTOTRANSDUCTION_VISIBLE_LIGHT	-0.036622	-0.0271727	-0.0111827	0.0113714	-0.0626194	-0.0478322	-0.0457804	-0.0490272	-0.0686883	-0.0219685	-0.0303565	-0.0431469	-0.0359459	-0.0118981	-0.0386423	4237.27	4096.42	3633.85	3378.85	3312.13	2278.76	2127.53	2821.39	2069.71	2286.17	1218.7	4484.86	4376.64	3420.36	3103.08
GO_SENSORY_PERCEPTION_OF_CHEMICAL_STIMULUS	0.0357506	0.009895	0.000750803	-0.026375	0.0739582	0.0233018	0.0352393	0.0162136	-0.0232265	0.0204977	0.0271554	0.00494884	0.0179251	-0.0391144	0.0160306	2650.89	2604.93	3752.46	2811.01	3404.05	3352.16	3544.9	3632.37	4332.16	2521.9	2899.97	3197.97	3304.72	4444.83	3534.52
GO_SENSORY_PERCEPTION_OF_SMELL	-0.0578824	-0.0703227	-0.0800048	-0.130867	-0.0308793	-0.0849309	-0.0818549	-0.0486317	-0.145135	-0.122876	-0.0733306	-0.0765088	-0.0231609	-0.132513	-0.087587	1970.38	1488.53	2225.38	1811.74	2185.35	2459.63	2822.87	2283.2	2358.82	1704.99	1829.53	2431.46	885.112	3008.2	2258
GO_BEHAVIOR	0.0346794	0.0261281	0.0196008	0.0236443	0.0422531	0.0357075	0.0350422	0.0362631	-0.0151875	0.00415329	0.003935	0.0313267	0.0263686	0.01668	0.0244012	3493.01	3896.27	3847.35	3767.29	3464.84	3515.24	3619.03	3436.67	3607.17	3847.35	3894.79	3455.94	3678.33	3807.32	3663.5
GO_LEARNING	0.0533537	0.0421416	0.0378575	0.0269336	0.0680514	0.0543411	0.0522156	0.0509218	-0.00211718	0.0170236	0.00948757	0.0505341	0.0449032	0.0382601	0.0437187	3891.82	3968.92	4227.63	4029.71	3357.35	3674.62	3867.36	3458.91	3879.22	4019.33	4295.83	3742.82	3984.49	3949.65	3853.28
GO_MEMORY	0.0562894	0.0588249	0.0531914	0.0627891	0.0780695	0.0801946	0.0750387	0.0614947	0.0346138	0.0558296	0.0494838	0.0306575	0.0556974	0.0401092	0.0684857	3972.63	3715.4	3705.02	3464.84	2793.22	2745.03	3265.43	3352.9	3785.82	3622.73	3702.05	4070.48	3600.49	4242.46	3811.76
GO_SHORT_TERM_MEMORY	-0.0425508	0.00889411	0.0184111	-0.0318084	0.0390381	-0.0175738	-0.0214337	-0.0154294	-0.0325028	0.00605535	0.0255591	-0.0553763	0.0291331	-0.0570305	-0.0348718	3278.03	4710.22	2711.68	5764.35	1186.08	4588.65	3558.24	2833.25	3236.52	5326.98	2894.04	2155.7	3510.8	5794	4791.76
GO_LONG_TERM_MEMORY	0.0465115	0.0745214	0.0623207	0.0700562	0.0709917	0.0713533	0.0666051	0.0797964	0.0463858	0.0344916	0.0428167	0.0370072	0.0540977	0.046653	0.0449393	3313.61	3203.9	3491.52	3828.07	3071.95	3283.96	3159.42	3024.5	3960.02	2424.05	3068.98	3017.09	2730.95	3918.51	3817.7
GO_MATING_BEHAVIOR	0.142756	0.138261	0.107489	0.118257	0.144493	0.130507	0.113312	0.127748	0.0870351	0.0481917	0.0674499	0.10896	0.13206	0.127258	0.118053	2409.97	2151.25	2272.83	2554.52	2862.16	3055.64	3358.09	3191.3	2853.26	2757.64	2659.04	2217.97	1866.59	2470.01	2343.25
GO_MATING	0.0405159	0.0576749	0.0366384	0.0393165	0.0619135	0.0547583	0.0576135	0.0535316	0.0247198	-0.0166922	0.0185458	0.0150908	0.06344	0.0755699	0.0607278	3199.45	2618.27	2687.95	3046.74	2922.2	3088.26	3181.66	2981.51	2905.9	3922.96	2649.41	3681.3	1982.24	3217.24	3490.04
GO_COPULATION	-0.163944	-0.103533	-0.105065	-0.118564	-0.103288	-0.0967732	-0.0538446	-0.0949352	-0.0998979	-0.14636	-0.0792505	-0.172582	-0.0738589	-0.0279077	-0.0539875	3227.62	3251.34	3242.45	3046.74	4751.73	4215.03	2567.86	5278.06	3931.86	3684.26	3862.17	1777.64	4241.72	3217.24	4136.45
GO_RHYTHMIC_BEHAVIOR	0.0713909	0.0750346	0.0895555	0.0955888	0.126143	0.0886836	0.108893	0.131913	0.0602715	0.0962831	0.0955404	0.0665901	0.075153	0.0800776	0.0968213	3321.02	3515.24	3814.73	3331.4	2848.07	3203.9	3122.36	2802.11	3623.47	2862.9	3294.34	3083.81	3506.35	3713.91	3104.56
GO_CIRCADIAN_RHYTHM	0.00895069	0.0141165	0.0174359	0.022503	0.0457785	0.0323801	0.0305006	0.0443055	-0.0202308	0.000200031	-0.00152189	0.00376187	0.0110183	0.00549302	0.0113022	3815.47	4109.03	4025.26	3909.62	3474.47	3879.22	3707.98	3298.78	3824.37	3853.28	3753.94	4019.33	4003.76	4060.84	3789.53
GO_GROOMING_BEHAVIOR	0.109736	0.138937	0.110629	0.133015	0.146978	0.128829	0.138095	0.153895	0.101567	0.142179	0.146799	0.071115	0.129212	0.129722	0.135134	3255.05	2538.21	2728.73	2478.17	2845.11	2438.14	2816.2	2845.85	2937.03	1999.29	2243.17	3755.43	3247.64	2719.83	2710.19
GO_LOCOMOTORY_BEHAVIOR	-0.00847956	-0.0135333	-0.00969338	-0.0168734	-0.001111	-0.0105787	-0.00952059	-0.000191354	-0.0334699	-0.027565	-0.038515	0.00850812	-0.0201236	-0.0244705	-0.0235094	3670.18	4149.06	3625.7	3481.14	3975.59	3766.55	3707.98	3801.39	3364.76	3612.35	3611.61	2910.34	3929.63	3940.01	4184.64
GO_FEEDING_BEHAVIOR	0.0468675	0.00815514	-0.0038495	0.019158	0.0020164	0.00964719	0.00247255	0.0145411	-0.0623721	-0.0274794	-0.020876	0.0772628	0.00292016	0.000660767	-0.00274538	3045.26	3487.08	2694.63	3647.2	4123.11	3475.96	3808.06	3207.61	4591.61	3721.33	3022.28	2913.31	3292.85	3505.61	4018.59
GO_VISUAL_BEHAVIOR	0.0369651	0.0409803	0.0239701	0.0335516	0.0519615	0.0408329	0.0547283	0.0466694	0.00387803	0.0126082	0.0175811	0.0457076	0.030441	0.02652	0.034272	3518.21	3654.61	4198.72	3758.39	3355.12	3527.11	3629.4	3378.85	3393.67	4118.66	3964.47	3116.43	3678.33	3743.57	3816.21
GO_CHEMOSENSORY_BEHAVIOR	-0.131329	-0.15736	-0.171601	-0.164914	-0.112852	-0.11765	-0.0939669	-0.126123	-0.261178	-0.259341	-0.247856	-0.0944773	-0.152766	-0.196713	-0.170223	3596.79	3860.69	3941.49	3832.52	3269.13	3442.6	2975.58	3495.97	3469.28	2627.17	2645.7	3510.8	4197.24	4405.55	3178.69
GO_MECHANOSENSORY_BEHAVIOR	-0.0424153	-0.115098	-0.157105	-0.210443	-0.00704369	-0.123877	-0.0610453	-0.0224071	-0.302828	-0.17502	-0.20146	0.0944263	-0.170223	-0.188648	-0.139496	1157.91	143.812	1551.54	1782.09	359.531	1747.99	1017.8	1212.77	2864.38	2446.29	2655.34	3556.02	1187.56	524.099	1014.1
GO_TRNA_PROCESSING	-0.0752376	-0.0604668	-0.0507651	-0.0427318	-0.080433	-0.0968317	-0.0877213	-0.0824986	-0.115701	-0.0403197	-0.0405072	-0.0813538	-0.073564	-0.0543272	-0.0659292	2940	3193.52	3165.35	3091.22	3202.42	3181.66	3134.22	3230.59	4816.97	2950.37	3197.97	2836.21	2842.14	2606.41	2925.17
GO_CELL_RECOGNITION	0.0287763	0.0203242	0.0437193	0.0712694	0.0947038	0.098423	0.127029	0.107573	0.0387523	0.104883	0.0916816	0.0844057	0.0539877	0.0169231	0.0313816	3406.27	3934.82	3437.41	3063.79	3252.08	2937.03	2788.77	3126.8	3534.52	2876.99	2793.22	3435.18	3541.19	3806.58	3335.85
GO_NEURON_RECOGNITION	0.103148	0.105152	0.0743773	0.0957341	0.160241	0.168479	0.145576	0.157753	0.0393369	0.0866026	0.0801561	0.0881563	0.125023	0.0746976	0.104429	3157.94	2330.65	2649.41	3224.66	2146.8	1524.11	2177.94	1780.6	3494.49	2475.94	2484.84	2535.25	2260.97	2821.39	2665.71
GO_MOTOR_NEURON_AXON_GUIDANCE	0.0639777	0.07509	0.125033	0.120651	0.143148	0.0873259	0.118404	0.137972	0.0632967	0.132365	0.124454	0.0445682	0.0695849	0.0811058	0.121083	3707.98	3632.37	2762.08	3088.26	2948.89	3538.97	3392.19	2937.03	3540.45	3424.81	3046.74	4100.87	3811.76	4554.55	2653.85
GO_MITOCHONDRIAL_FUSION	0.0540424	0.0641274	0.0644947	0.0670287	0.0686235	0.0531589	0.0622257	0.0635369	0.0510852	0.081396	0.068405	0.0690792	0.0654618	0.067503	0.0713157	3261.72	3735.41	3965.95	3587.89	3305.46	3080.1	3141.63	3185.37	3501.16	3241.7	2978.54	3314.35	3756.91	3178.69	3195
GO_TOLL_SIGNALING_PATHWAY	0.128204	0.0999183	0.0597468	0.056908	0.114521	0.0839273	0.0938936	0.115746	0.102022	0.025171	0.0559073	0.125753	0.120872	0.0786174	0.0926682	3764.32	4329.19	3841.42	3395.15	4554.55	4932.61	4547.13	4438.9	4518.96	2019.3	4464.11	3263.2	4046.02	2219.45	4843.65
GO_MESODERMAL_CELL_MIGRATION
GO_AXO_DENDRITIC_TRANSPORT	0.0588803	0.0263803	0.0276581	0.0341816	0.0252244	0.0248632	0.0256026	0.0164829	-0.0136774	0.012312	0.00940171	0.0473611	0.0440513	0.0370449	0.0150128	3625.7	3870.33	3785.82	3741.34	3740.6	3414.43	3476.7	4301.02	3730.96	3614.58	3811.02	3784.34	3543.41	3244.67	3907.39
GO_ANTEROGRADE_AXONAL_TRANSPORT	0.00644696	-0.022652	-0.0204053	-0.00925538	-0.0377927	-0.0291564	-0.0269252	-0.0423296	-0.0638877	-0.0223727	-0.0262052	0.00363543	-0.0136123	-0.00756412	-0.0280051	3722.81	4419.63	3826.59	4142.38	4077.15	3309.16	2772.46	3971.89	4252.1	3577.51	3332.88	3968.92	3946.68	3611.61	3697.6
GO_RETROGRADE_AXONAL_TRANSPORT	0.0766754	0.0213789	0.000286938	0.0186824	0.0285563	0.021371	0.0300499	0.0123777	-0.0208758	-0.00794387	-0.0078967	0.0289729	0.0555049	0.0290122	0.0013718	2891.07	4889.61	4352.91	3636.82	3793.97	3424.81	3918.51	4216.51	3890.34	3860.69	3507.83	4843.65	3160.9	2928.14	4083.08
GO_ACTIN_POLYMERIZATION_OR_DEPOLYMERIZATION	0.147096	0.14006	0.137157	0.13767	0.144474	0.144223	0.145589	0.145167	0.123434	0.12513	0.132412	0.14425	0.145367	0.134704	0.136207	2939.25	2869.57	2944.44	3021.54	2922.2	2960.01	2949.63	2894.78	2944.44	3145.34	3148.3	2921.46	2894.78	3332.14	3137.92
GO_NEGATIVE_REGULATION_OF_DNA_REPLICATION	-0.040042	-0.0290161	-0.0353272	-0.0152409	-0.0271984	-0.0392581	-0.0258521	-0.0273972	-0.108458	-0.0454613	-0.0570723	-0.0608044	-0.0378891	-0.0606453	-0.0492956	2807.3	2642.73	3001.52	2636.8	2596.03	2431.46	2375.87	2348.44	3564.17	2672.39	2852.52	2401.81	2651.63	2340.28	2528.57
GO_STEROID_METABOLIC_PROCESS	0.00784411	0.00864773	0.00893864	0.00591971	0.0165243	0.0179042	0.0171973	0.00794914	-0.0240395	-0.0127356	-0.00648148	0.0138903	0.00291459	-0.000254284	0.00599088	3380.33	3364.76	3495.23	3395.9	3246.89	3362.54	3387.74	3014.13	3337.33	3528.59	3426.29	3488.56	3228.36	3493.75	3530.81
GO_BILE_ACID_METABOLIC_PROCESS	0.0445333	0.0416204	0.0321516	0.0657998	0.0538561	0.0198283	0.0411459	0.0440442	-0.00768018	0.0190617	0.0270777	0.0602587	0.0384666	0.0389046	0.0320713	3547.86	3431.48	4561.22	3560.46	3080.1	3001.52	3252.08	3186.85	3816.21	3270.62	3381.81	3731.7	3171.28	3966.7	4423.34
GO_C21_STEROID_HORMONE_METABOLIC_PROCESS	0.0600762	0.0579883	0.0819049	0.0768091	0.0798826	0.0712388	0.106376	0.0614487	0.0515127	0.0372182	0.0686763	0.0551118	0.0352836	0.0757505	0.0982873	3307.68	3333.63	2504.85	2352.14	2426.27	2236.5	2240.21	2365.49	2856.97	2878.47	2510.78	3318.8	3003.01	2952.6	2475.94
GO_ANDROGEN_METABOLIC_PROCESS	-0.0307923	-0.0172355	-0.0289785	-0.0313117	-0.0382093	-0.0355014	0.000434294	-0.0270284	-0.0588766	-0.0846192	-0.0326572	0.0112491	-0.0244567	-0.0141529	0.000894134	4014.14	2925.91	3862.91	3114.2	4423.34	3020.06	3533.78	3604.2	4113.47	3664.25	4014.14	2793.22	3874.03	3527.11	3747.27
GO_ESTROGEN_METABOLIC_PROCESS	0.023338	0.0221212	0.00250332	0.0245548	0.000654858	-0.00686904	-0.00957207	-0.00115645	-0.066763	-0.0660477	-0.037299	0.0234123	-0.00390592	-0.00346006	-0.0165201	3435.18	2908.86	3278.03	2692.4	2263.93	3147.56	3023.02	2787.29	3882.93	3497.45	3679.81	2905.9	3679.81	3869.59	4115.7
GO_GLUCOCORTICOID_METABOLIC_PROCESS	-0.0858912	-0.0577886	-0.0686542	-0.0626788	-0.0484423	0.0126277	-0.00997191	-0.0235572	-0.103575	-0.0591675	-0.0441777	-0.115028	-0.121808	-0.105644	-0.067786	2310.63	1080.82	1669.41	2396.62	2326.2	1436.64	1697.58	1234.26	1366.96	1269.11	2037.83	3119.39	2408.48	2191.28	1366.96
GO_MINERALOCORTICOID_METABOLIC_PROCESS	-0.0145482	0.0484091	0.0195168	0.119908	0.0280585	0.134814	0.0931938	0.0444615	-0.132023	-0.0463332	0.000629573	-0.0383359	-0.0786626	0.00695933	-0.000391356	4080.12	1934.79	3114.94	965.173	1866.59	1931.83	2169.04	126.021	4564.93	2154.22	784.295	2002.99	4456.7	4164.62	681.996
GO_SPERMINE_METABOLIC_PROCESS	-0.00568774	0.029276	-0.0300317	-0.0385275	0.0411825	0.0683039	0.0247013	0.0392423	0.0749821	0.00405392	0.0109364	-0.0336669	0.0523537	0.0507199	0.00127642	1270.59	1457.4	1159.39	2026.71	1347.68	191.255	349.894	1089.71	370.65	1100.09	653.827	255.007	619.727	1835.46	2083.05
GO_SPERMIDINE_METABOLIC_PROCESS	-0.112603	-0.0839619	-0.104929	-0.0771627	-0.0370968	-0.0878285	-0.0464785	-0.0472518	-0.0538468	-0.00809052	-0.000853554	-0.123225	-0.0968309	-0.0538322	-0.0716912	2195.73	3129.77	3344.75	2683.51	2636.06	2879.21	1553.76	3042.3	2837.7	2090.47	2464.08	2151.25	4553.06	2633.1	2650.89
GO_REGULATION_OF_BLOOD_PRESSURE	0.0422209	0.0480766	0.0390252	0.0512752	0.0646371	0.0538337	0.0550066	0.0565357	0.0207677	0.033478	0.0379349	0.0418445	0.0547909	0.0490163	0.0576173	4191.31	3653.13	3472.25	3577.51	3549.34	3469.28	3664.99	3444.08	3742.08	3344.75	3466.32	3905.17	3819.18	3700.57	3528.59
GO_OPSONIZATION	0.044466	0.00359914	0.0842863	0.10001	0.00740249	-0.0176639	0.00280784	0.058837	0.0560292	0.00538595	0.0147284	0.030146	0.00747907	0.0151623	0.0900041	1224.63	1850.28	1922.93	1744.28	2916.27	2633.84	2234.28	2404.04	2576.02	1492.24	2589.36	1134.19	856.202	1954.07	2657.56
GO_SULFATE_TRANSPORT	0.0539636	-0.00882005	-0.00412186	-0.0516145	0.0201716	-0.0540949	0.0234253	0.00979763	-0.0442462	0.00998731	-0.00556634	0.0608649	-0.0100457	-0.0204488	-0.0189897	3715.4	2870.31	1799.88	4044.53	2880.69	3325.47	3531.55	2929.62	3190.56	4455.21	3063.05	3294.34	3319.54	2667.2	3147.56
GO_REGULATION_OF_G_PROTEIN_COUPLED_RECEPTOR_SIGNALING_PATHWAY	0.0902794	0.087453	0.09416	0.0825675	0.0874211	0.0954154	0.0943902	0.0777312	0.0637408	0.0817132	0.0783828	0.0760487	0.0819637	0.0887808	0.0901896	3349.19	3404.05	3313.61	3368.47	3475.21	3377.36	3347.71	3467.8	3509.31	2871.8	3134.22	3727.26	3392.19	3316.58	3341.78
GO_POSITIVE_REGULATION_OF_CELL_POPULATION_PROLIFERATION	0.0828548	0.0841972	0.0748872	0.0850148	0.0937967	0.0823354	0.089905	0.0835384	0.0486302	0.0658085	0.0646252	0.0833322	0.0811783	0.0767126	0.0810249	3525.62	3599.01	3458.16	3487.82	3380.33	3474.47	3484.11	3517.47	3553.05	3610.87	3677.59	3466.32	3597.53	3517.47	3687.97
GO_NEGATIVE_REGULATION_OF_CELL_POPULATION_PROLIFERATION	0.0489661	0.0524127	0.0448958	0.046757	0.0701751	0.0627118	0.0677672	0.0618262	0.0249036	0.0375024	0.0342881	0.0444277	0.0541387	0.0485363	0.0531266	3910.36	3721.33	3700.57	3732.45	3754.68	3715.4	3514.5	3729.48	3775.44	3784.34	3983	3824.37	3746.53	3791.01	3712.43
GO_INSULIN_RECEPTOR_SIGNALING_PATHWAY	0.0867159	0.0763993	0.0621306	0.0729893	0.0737077	0.0650116	0.0686714	0.0735444	0.0332855	0.038561	0.0474347	0.0861655	0.0799348	0.0712126	0.0743505	2990.4	3466.32	3902.2	3430.74	3536	3550.83	3568.62	3663.5	4007.47	3885.89	4051.95	3384.78	3444.08	3527.11	3836.97
GO_ACETYLCHOLINE_METABOLIC_PROCESS	-0.5	-0.467337	-0.199704	-0.172655	-0.28126	-0.187251	-0.384965	-0.353322	-0.5	-0.408748	-0.291773	-0.5	-0.5	-0.421915	-0.333623	0	0	0	0	0	0	0	0	0	0	0	0	0	0	0
GO_INTRACELLULAR_MRNA_LOCALIZATION	-0.0300507	-0.0443185	-0.0480642	-0.0607541	-0.0297329	-0.0393015	-0.0421164	-0.0284049	-0.0872692	-0.0570538	-0.0443639	-0.0494943	-0.0388134	-0.0564182	-0.034852	2686.47	2299.51	1448.5	1301.72	3248.38	2486.32	3371.43	3169.8	2861.42	3295.82	3077.88	2234.28	2965.2	2044.51	3060.09
GO_ISOPRENOID_BIOSYNTHETIC_PROCESS	-0.0681841	-0.063707	-0.0247127	-0.0420641	-0.0890746	-0.129286	-0.0822938	-0.0850247	-0.095716	-0.0697075	-0.0626109	-0.0360265	-0.0619885	-0.0403364	-0.0413025	2063.78	4259.51	3967.44	4566.41	4115.7	4022.29	4097.91	3518.21	2733.91	3897.76	4198.72	2467.05	2914.79	3162.39	3611.61
GO_ISOPRENOID_CATABOLIC_PROCESS	0.162856	0.320149	0.351281	0.404563	0.264111	0.0536389	0.258191	0.0847708	0.303409	0.235327	0.346382	0.141727	0.176432	0.351383	0.351689	0	0	0	0	0	0	0	0	0	0	0	0	0	0	0
GO_ASSOCIATIVE_LEARNING	0.0817137	0.0710473	0.0471088	0.0505699	0.111975	0.0926332	0.096992	0.0869973	0.0425603	0.0568204	0.0531334	0.0725113	0.0713425	0.0592995	0.0771773	3587.15	3889.6	4447.8	3994.87	3075.65	2874.02	3604.94	3481.89	3445.56	4096.42	4224.67	3177.21	3725.03	4063.07	4034.15
GO_ENDOSOME_TO_LYSOSOME_TRANSPORT	0.0952083	0.075481	0.0656926	0.0630245	0.0744398	0.0673445	0.064681	0.0662167	0.0340192	0.0316974	0.0440947	0.0914625	0.0864885	0.0678891	0.0718446	3364.02	3802.87	3957.06	3472.25	3727.26	3866.62	4508.59	3860.69	4175	4671.67	4584.2	3558.24	3565.65	4007.47	3807.32
GO_HISTONE_MRNA_METABOLIC_PROCESS	0.0757901	0.0828845	0.0945913	0.0953341	0.0458735	0.0381741	0.0314133	0.0347448	0.0121361	0.0778494	0.060725	0.0750962	0.0785166	0.0993595	0.0676504	3138.66	3012.64	2284.69	2985.96	3070.46	3279.51	3663.5	3002.26	4990.43	3915.55	3586.41	3051.19	3289.89	3666.47	3181.66
GO_DETERMINATION_OF_ADULT_LIFESPAN	0.0449734	0.0240805	0.0388435	0.0197487	0.028443	-0.0268799	0.0194217	0.0326727	-0.061698	-0.0458112	-0.0368921	0.0550776	0.0216796	0.0045566	0.0136391	1423.3	1358.06	2120.12	1940.72	2174.23	3223.17	2289.88	2502.63	2594.55	3481.14	2911.09	1753.17	1653.1	1432.19	1882.16
GO_ADULT_FEEDING_BEHAVIOR	-0.143462	-0.147545	-0.0639481	-0.0203634	-0.207768	-0.0890579	-0.0519036	-0.109472	-0.5	-0.0483311	-0.107737	-0.0697663	-0.068031	-0.0560886	-0.079259	0	0	0	0	0	0	0	0	0	0	0	0	0	0	0
GO_ADULT_LOCOMOTORY_BEHAVIOR	0.0197818	0.0204784	0.0146573	0.0262406	0.0420865	0.0423266	0.0290823	0.0388591	0.0150784	-0.0146415	-0.0107647	0.0246269	0.0226983	0.00610063	0.0152004	4498.95	4516.74	4679.83	4338.09	3950.39	4173.52	4335.12	3980.04	4032.67	5018.6	4743.58	4294.35	4420.37	4554.55	4832.53
GO_GLIAL_CELL_MIGRATION	0.0930966	0.111262	0.0708327	0.109676	0.138242	0.113451	0.110413	0.129665	0.0493977	0.0756745	0.0728275	0.0869832	0.123072	0.0769395	0.0866133	3338.82	3433.7	3258.75	3068.98	3006.71	3223.17	3218.72	3117.91	3080.84	3688.71	3530.07	3111.98	2520.42	3414.43	3223.17
GO_GERM_CELL_MIGRATION	-0.097744	-0.117752	-0.0868722	-0.141742	-0.166343	-0.179614	-0.166701	-0.229686	-0.350092	-0.335188	-0.353614	-0.0345549	-0.109483	-0.168487	-0.18921	407.715	862.873	745.006	425.506	1796.91	2748.74	2246.88	2306.18	2177.94	493.706	550.786	465.536	947.381	656.792	213.494
GO_ASYMMETRIC_CELL_DIVISION	0.135078	0.108166	0.101094	0.106191	0.138029	0.132649	0.109414	0.109698	0.0930807	0.0493468	0.0584954	0.107984	0.150708	0.121718	0.0585862	3530.07	3444.08	3685.74	3372.91	2662.75	3064.53	1596.76	2269.86	2910.34	4207.62	2898.48	4099.39	2904.41	3681.3	5002.29
GO_REGULATION_OF_CELL_SHAPE	0.1081	0.102204	0.100652	0.0956801	0.113781	0.100818	0.107888	0.114972	0.0713534	0.0616245	0.0636379	0.0944249	0.119712	0.0903383	0.102223	3189.07	3607.17	3278.03	3414.43	3715.4	3749.5	3771.73	3700.57	3970.4	3930.37	4231.34	3679.81	3372.91	3820.66	3684.26
GO_REGULATION_OF_CELL_SIZE	0.0798106	0.0840175	0.0675763	0.0768757	0.101311	0.0891858	0.100187	0.102204	0.0533295	0.0622628	0.0650379	0.0725174	0.0884536	0.0586524	0.0857974	3402.57	3461.87	3323.99	3424.81	3395.9	3083.81	3185.37	3011.16	3348.45	3174.25	3214.28	3162.39	3379.59	3966.7	3662.02
GO_RNA_SPLICING	0.0486576	0.0559099	0.0558799	0.0639801	0.0447376	0.0401188	0.0420837	0.0414097	0.00869417	0.045454	0.0483415	0.0452656	0.0482173	0.0574089	0.0547259	3288.41	3312.13	3487.82	3249.86	3651.64	3490.04	3634.59	3674.62	3490.04	3659.06	3460.39	3247.64	3332.88	3332.14	3425.55
GO_RESPIRATORY_CHAIN_COMPLEX_IV_ASSEMBLY	-0.119418	-0.106729	-0.107522	-0.105261	-0.165811	-0.160681	-0.160759	-0.171109	-0.116225	-0.0517841	-0.0541055	-0.13494	-0.113675	-0.066705	-0.0845848	2797.67	3011.16	2612.34	2514.49	1613.07	1352.13	2069.71	1617.52	2659.78	2733.91	1952.58	2329.16	2978.54	2603.45	2450.74
GO_FIBROBLAST_GROWTH_FACTOR_RECEPTOR_SIGNALING_PATHWAY	0.0386228	0.0455221	0.0302673	0.0372132	0.0464868	0.0398135	0.0338812	0.0437792	-0.00321313	0.00156579	0.0151243	0.0354144	0.0446181	0.0364582	0.039725	2991.15	3273.58	3059.35	2960.01	3080.1	3114.2	3269.87	3034.88	2722.05	3076.39	2868.09	2838.44	3008.94	2630.13	2903.67
GO_EPIDERMIS_DEVELOPMENT	0.0245502	0.0220552	0.0135088	0.0150858	0.042691	0.0323166	0.0434101	0.0403756	-0.0176064	0.0126758	0.00774512	0.0244756	0.0176585	0.00721277	0.0166067	3752.46	3595.3	3927.41	3924.44	3518.21	3411.46	3387.74	3238	3659.06	3464.84	3829.56	3739.12	3617.54	3905.17	3928.89
GO_REGULATION_OF_SYNAPTIC_GROWTH_AT_NEUROMUSCULAR_JUNCTION	-0.274194	-0.24117	-0.0983054	-0.0773785	0.0252654	-0.017354	-0.104379	-0.04706	-0.198959	-0.133013	-0.125715	-0.345345	-0.280625	-0.317732	-0.162311	3280.25	3285.44	1472.96	1384.01	4452.25	2467.79	4075.67	4448.54	4372.93	4005.24	2412.19	2246.88	3186.85	1513.73	2488.54
GO_REGULATION_OF_SMOOTHENED_SIGNALING_PATHWAY	-0.035165	-0.0163935	-0.00628539	-0.0201483	-0.00779445	-0.0181124	-0.00105968	0.00319335	-0.0701453	-0.0107768	-0.0228613	-0.0377278	-0.0327119	-0.0362784	-0.0151252	3092.7	3323.99	3192.04	3488.56	3439.63	3055.64	3358.09	3036.36	4567.89	2889.59	3306.2	3381.81	3255.79	3565.65	3195
GO_REGULATION_OF_NOTCH_SIGNALING_PATHWAY	0.0367991	0.0574844	0.033436	0.0283289	0.0665931	0.0744027	0.0589135	0.0700349	0.0319094	0.0323646	0.0270521	0.0139283	0.0533717	0.0332289	0.0409153	3629.4	3172.02	3755.43	3645.71	3242.45	2966.68	3561.21	3256.53	3311.39	3654.61	3708.72	3587.15	3365.5	3461.13	3349.19
GO_ATTACHMENT_OF_SPINDLE_MICROTUBULES_TO_KINETOCHORE	-0.00978187	-0.0235962	-0.0191578	-0.0165958	-0.0159944	-0.0488612	-0.042787	-0.0343433	-0.112478	-0.0557954	-0.0614607	0.00747848	-0.0172092	-0.0178167	-0.0322263	3292.85	3620.51	3829.56	3986.71	3638.3	3988.19	3914.06	3894.79	5657.6	4670.19	4421.11	3334.37	3235.03	3792.49	4155.73
GO_LIPID_BIOSYNTHETIC_PROCESS	0.0210307	0.0215289	0.0171285	0.0209238	0.0200345	0.0119507	0.0177229	0.0170451	-0.0232658	0.000633754	0.00246605	0.0195793	0.0159572	0.0191826	0.012407	3719.1	3752.46	3764.32	3661.28	3667.21	3729.48	3660.54	3707.24	3710.95	3736.89	3651.64	3799.9	3600.49	3764.32	3766.55
GO_EXTRINSIC_APOPTOTIC_SIGNALING_PATHWAY_VIA_DEATH_DOMAIN_RECEPTORS	0.0881864	0.0835506	0.0660539	0.0626525	0.0834575	0.0792823	0.0772261	0.068001	0.0733014	0.0606267	0.0684312	0.0820882	0.0882827	0.0818539	0.083557	2684.25	2676.09	2786.55	2945.18	2792.48	2831.02	2541.18	2879.21	2584.91	2467.79	2618.27	2976.32	2819.91	2732.43	2467.05
GO_GRANZYME_MEDIATED_APOPTOTIC_SIGNALING_PATHWAY	0.00903707	0.0546819	0.0609721	0.0563974	0.0669764	0.0351373	0.0755131	0.0650363	0.0534974	0.0407944	0.0896661	0.0394057	0.0183498	0.0398958	0.115256	5564.2	5073.46	5826.62	5303.26	5813.27	5968.95	4864.41	5309.19	6456.72	2097.88	4289.16	4069.74	5777.69	5095.7	4888.13
GO_INTRINSIC_APOPTOTIC_SIGNALING_PATHWAY_IN_RESPONSE_TO_OSMOTIC_STRESS	0.00678987	0.0332857	-0.00668777	-0.0819124	-0.00342046	0.0225904	0.0217735	-0.014805	0.0570247	-0.0506943	-0.0535787	0.00814274	0.0604452	0.0164897	-0.0166684	3252.82	3116.43	3472.99	2859.19	4348.47	3899.98	3991.9	4411.48	3426.29	3089.74	3089.74	3405.53	3077.88	3038.59	3498.19
GO_HORMONE_MEDIATED_APOPTOTIC_SIGNALING_PATHWAY
GO_INTRINSIC_APOPTOTIC_SIGNALING_PATHWAY_IN_RESPONSE_TO_DNA_DAMAGE	0.0418699	0.0397162	0.0307335	0.0408585	0.0602099	0.0543177	0.0552812	0.051671	0.0347452	0.0401726	0.0422531	0.0288925	0.0478396	0.0345396	0.048048	4183.9	4424.08	4421.11	4206.14	4044.53	4013.4	4051.95	3997.09	3712.43	3780.63	3940.75	4490.8	3917.03	4375.15	3679.81
GO_INTRINSIC_APOPTOTIC_SIGNALING_PATHWAY_IN_RESPONSE_TO_OXIDATIVE_STRESS	0.190664	0.180811	0.157137	0.158437	0.170229	0.170806	0.154561	0.155768	0.149996	0.131268	0.139234	0.198825	0.183272	0.163014	0.164193	2716.12	2527.83	3034.88	2375.13	2185.35	2259.48	2861.42	2610.86	2333.61	3426.29	2590.1	2779.88	2505.59	2799.15	2564.9
GO_ACTIVATION_OF_CYSTEINE_TYPE_ENDOPEPTIDASE_ACTIVITY_INVOLVED_IN_APOPTOTIC_PROCESS_BY_CYTOCHROME_C	-0.082804	-0.112315	-0.114378	-0.105065	-0.0941387	-0.136495	-0.125978	-0.105085	-0.157898	-0.139886	-0.103982	-0.0689574	-0.0873583	-0.082416	-0.07488	3454.46	3915.55	3111.98	3409.98	2790.25	2745.78	3856.24	3796.94	2674.61	3307.68	2238.73	2633.1	4625.71	4321.78	2384.02
GO_APOPTOTIC_MITOCHONDRIAL_CHANGES	0.0623408	0.0586965	0.05301	0.0572851	0.0549129	0.0626404	0.049883	0.0491609	0.0406282	0.0315677	0.0448308	0.0639781	0.0634269	0.0644883	0.0705493	3461.13	3601.24	3558.24	3564.91	3844.38	3755.43	3613.84	3808.06	3454.46	3596.05	3729.48	3394.41	3672.4	3528.59	3454.46
GO_CARBOHYDRATE_TRANSPORT	0.0469615	0.0392489	0.0108287	0.0134913	0.038629	0.0273414	0.0353613	0.0370205	-0.00900514	0.00577742	0.00885417	0.0445955	0.0373919	0.0207804	0.0132602	3767.29	3718.36	3793.97	3968.92	3884.41	3813.25	3922.96	3891.82	5020.08	3951.13	4256.54	3845.86	3961.51	3983.75	4247.65
GO_CELLULAR_AMINO_ACID_BIOSYNTHETIC_PROCESS	-0.103523	-0.0983595	-0.0989861	-0.104853	-0.0857776	-0.0926541	-0.10666	-0.0952949	-0.16077	-0.106202	-0.118242	-0.0628695	-0.102233	-0.128527	-0.119385	2971.13	3217.24	2969.65	3553.79	3239.48	3098.63	3175.73	3316.58	4754.7	3412.95	3429.25	3718.36	3187.59	3596.79	3221.69
GO_PHOSPHOLIPID_BIOSYNTHETIC_PROCESS	0.0203901	0.0228812	0.0224093	0.0204794	0.0213893	0.0121257	0.0242104	0.0200438	-0.0260127	0.00483199	0.00573892	0.0213705	0.0186133	0.0195062	0.0135325	3656.09	3656.09	3839.93	3816.21	3885.89	3629.4	3504.87	3743.57	3860.69	3608.65	3656.09	3577.51	3653.13	3795.46	3675.37
GO_PYRIMIDINE_CONTAINING_COMPOUND_SALVAGE	-0.0199714	-0.0472242	-0.0920932	-0.0462481	-0.0602661	-0.0781319	-0.0620254	-0.0529449	-0.0908332	-0.0720593	-0.0698119	-0.0132745	-0.0596758	-0.0682909	-0.0472583	4424.08	2773.94	3389.22	4287.68	3844.38	3927.41	3116.43	4038.6	5516.75	2238.73	2526.35	4237.27	4360.33	3872.55	4646.47
GO_PENTOSE_PHOSPHATE_SHUNT_NON_OXIDATIVE_BRANCH	0.204538	0.198616	0.174673	0.190908	0.153257	0.190984	0.146646	0.132198	0.167347	0.161604	0.169645	0.20362	0.194915	0.207704	0.193562	2572.31	2715.38	2192.77	2215	3136.44	2916.27	3183.88	3573.07	2346.21	1982.24	2840.66	2345.47	2696.11	2289.88	2450
GO_MACROMOLECULE_CATABOLIC_PROCESS	0.0893013	0.0885848	0.0837438	0.0857946	0.0853223	0.0858693	0.084267	0.0822465	0.0590547	0.0743977	0.0762976	0.0886697	0.0886061	0.0865664	0.0866363	3384.78	3429.25	3429.25	3384.78	3335.85	3331.4	3362.54	3368.47	3415.91	3694.64	3614.58	3350.68	3353.64	3401.08	3395.15
GO_AEROBIC_RESPIRATION	-0.00927676	-0.00437136	-0.0193661	-0.00115522	-0.0445873	-0.0383368	-0.0520251	-0.0463436	-0.026719	-0.00879263	-0.000666616	-0.0200231	-0.000334425	0.0143848	-0.00122374	3120.87	3106.05	3211.31	3384.78	3656.09	3694.64	3919.99	3755.43	2796.18	3395.15	2969.65	3261.72	3086.77	3110.49	2754.67
GO_FATTY_ACID_CATABOLIC_PROCESS	-0.0426734	-0.0334756	-0.0529037	-0.0335784	-0.0364958	-0.0529551	-0.0544331	-0.0453824	-0.089648	-0.0454238	-0.0404329	-0.0566923	-0.0436859	-0.0410241	-0.0408041	3314.35	2916.27	3365.5	3150.53	2928.88	3333.63	3098.63	3109.75	3162.39	3187.59	3160.9	3054.9	2892.55	3012.64	2994.11
GO_CELLULAR_AMINO_ACID_CATABOLIC_PROCESS	-0.00513624	-0.0059783	-0.00897344	-0.0136424	-0.00662525	-0.0143287	-0.0292805	-0.0106199	-0.0532313	-0.0149808	-0.0144229	-0.0225337	-0.00561375	-0.0119754	-0.0133515	3684.26	3120.13	3669.43	2877.73	3078.62	3254.31	3524.88	3522.66	4445.58	3273.58	3882.93	3238	3223.91	3123.84	3607.17
GO_GLUTAMINE_FAMILY_AMINO_ACID_METABOLIC_PROCESS	-0.028972	-0.0433435	-0.0392589	-0.0402138	-0.0492024	-0.0360508	-0.0458105	-0.0471209	-0.0970462	-0.0663662	-0.0550371	-0.0203418	-0.0646191	-0.0574831	-0.0487626	4203.17	3464.09	3191.3	2908.12	2911.09	3746.53	2868.83	3546.38	5905.94	3346.97	3332.14	3172.76	3880.71	3411.46	3793.23
GO_GLUTAMINE_FAMILY_AMINO_ACID_CATABOLIC_PROCESS	0.209115	0.198015	0.197929	0.180799	0.171923	0.204398	0.169447	0.152773	0.155839	0.128906	0.135077	0.209666	0.178346	0.169871	0.193558	2576.76	2324.72	2736.88	2791.74	2655.34	2345.47	2714.64	2753.19	2744.29	3226.14	2940	2747.26	3033.4	2800.63	2160.15
GO_ASPARTATE_FAMILY_AMINO_ACID_METABOLIC_PROCESS	-0.0823882	-0.0829244	-0.0944255	-0.0877336	-0.0807183	-0.0594679	-0.0913189	-0.0936314	-0.125032	-0.0783403	-0.0896941	-0.0599427	-0.0646536	-0.0864361	-0.100348	2542.66	3217.24	3580.48	3951.13	2993.37	3289.89	3470.77	3189.07	5899.27	3949.65	3306.2	2318.79	3454.46	2689.44	2892.55
GO_ASPARTATE_FAMILY_AMINO_ACID_BIOSYNTHETIC_PROCESS	-0.109088	-0.0988287	-0.0945835	-0.0983413	-0.10886	-0.0937502	-0.125565	-0.11963	-0.150462	-0.0955819	-0.127672	-0.0673991	-0.0818168	-0.113474	-0.132703	1897.73	2891.07	3580.48	3866.62	3156.46	3289.89	3270.62	3309.16	5060.11	3949.65	3670.92	2600.48	2856.97	3962.99	3666.47
GO_ASPARTATE_FAMILY_AMINO_ACID_CATABOLIC_PROCESS	0.0219555	0.0545157	0.0172865	0.0426747	0.0606866	0.0734982	0.056416	0.0482938	0.0251226	0.0595219	0.0427156	0.0170617	0.0567327	0.0400388	0.0330915	3670.92	3156.46	4106.8	2974.84	3601.24	3448.53	3326.21	3380.33	2940	4100.87	3882.19	3954.84	2848.07	2899.22	3437.41
GO_SERINE_FAMILY_AMINO_ACID_METABOLIC_PROCESS	-0.122887	-0.135975	-0.131817	-0.151028	-0.123898	-0.126437	-0.147222	-0.120734	-0.153119	-0.126068	-0.121137	-0.120995	-0.124472	-0.142808	-0.148182	2233.54	3176.47	3030.43	2997.82	2746.52	2582.69	3413.69	3594.56	1871.78	3452.98	2885.14	2467.05	2727.98	3232.07	2556.74
GO_SERINE_FAMILY_AMINO_ACID_BIOSYNTHETIC_PROCESS	-0.181089	-0.176733	-0.173268	-0.18081	-0.169775	-0.156743	-0.173314	-0.167221	-0.204367	-0.164639	-0.184637	-0.142234	-0.176658	-0.191985	-0.198468	3838.45	3407.01	2775.43	2858.45	2854.01	2603.45	2725.02	3493.01	4231.34	3030.43	2895.52	2997.82	3644.23	3786.56	3544.9
GO_SERINE_FAMILY_AMINO_ACID_CATABOLIC_PROCESS	-0.00293547	-0.0160813	-0.0108995	-0.0358127	0.0400245	-0.0105932	-0.0338983	0.0848223	-0.0052328	0.047478	0.0710639	-0.0926332	-0.020293	0.00640698	0.0213906	303.933	1401.06	1555.25	1576	1286.16	435.143	2375.13	1051.9	1558.95	1327.67	1739.83	2395.88	951.829	2101.59	598.97
GO_AROMATIC_AMINO_ACID_FAMILY_METABOLIC_PROCESS	-0.0756779	-0.0596144	-0.0730979	-0.0647323	-0.0368812	-0.0762613	-0.084669	-0.0490176	-0.0817642	-0.0636739	-0.0556812	-0.116122	-0.0469608	-0.0410069	-0.0566675	3027.47	2902.93	3335.85	2553.04	2351.4	2891.07	2919.24	2474.46	3681.3	3114.94	2834.73	3085.29	2606.41	2192.77	3070.46
GO_AROMATIC_AMINO_ACID_FAMILY_CATABOLIC_PROCESS	-0.133363	-0.119936	-0.132562	-0.124582	-0.096714	-0.144597	-0.151028	-0.10871	-0.14117	-0.127192	-0.121226	-0.187072	-0.100024	-0.0893793	-0.111485	2892.55	2418.12	2558.97	1844.35	1747.99	1494.46	2769.5	2223.9	2815.46	1374.37	1525.6	2074.16	2710.19	1965.93	1974.82
GO_PYRUVATE_FAMILY_AMINO_ACID_METABOLIC_PROCESS	0.0540472	0.0971216	0.00290905	0.101307	0.107431	0.155915	0.0505767	0.122435	-0.075074	0.0986526	0.108758	0.0976319	0.0238338	0.0361845	0.0302644	0	0	0	0	0	0	0	0	0	0	0	0	0	0	0
GO_BRANCHED_CHAIN_AMINO_ACID_METABOLIC_PROCESS	-0.0233195	-0.0254726	-0.00886172	-0.0173536	-0.0271505	-0.059019	-0.0644858	-0.0377713	-0.0759305	-0.0329901	-0.0356243	-0.0240833	-0.00718981	-0.0327195	-0.0443868	3481.14	2680.54	3273.58	3515.24	3334.37	3530.07	4275.82	3313.61	4094.94	3939.27	3494.49	2421.09	2455.19	3003.75	3636.82
GO_BRANCHED_CHAIN_AMINO_ACID_BIOSYNTHETIC_PROCESS	-0.207448	-0.229554	-0.13858	-0.238871	-0.131688	-0.242827	-0.256126	-0.182739	-0.241347	-0.194711	-0.21286	-0.195911	-0.13493	-0.235527	-0.235374	3627.18	2400.33	3856.98	2082.31	2166.82	1326.19	862.873	1831.01	3149.04	1694.61	2092.69	3509.31	1904.4	2382.54	1073.4
GO_GLUTAMINE_FAMILY_AMINO_ACID_BIOSYNTHETIC_PROCESS	-0.0667473	-0.0583592	-0.0501867	-0.0526157	-0.0466907	-0.0494035	-0.0378713	-0.0284162	-0.148211	-0.0788811	-0.0723772	-0.0296762	-0.0905381	-0.0914689	-0.0762931	2833.25	2818.42	2849.56	1915.52	834.704	1848.8	1854.73	2776.91	3641.27	2032.64	2281.72	2873.28	4637.57	3851.79	3656.09
GO_METHIONINE_BIOSYNTHETIC_PROCESS	-0.212039	-0.183616	-0.176919	-0.171769	-0.168982	-0.195362	-0.174614	-0.166866	-0.206699	-0.141274	-0.175869	-0.17492	-0.170309	-0.22091	-0.205283	1003.72	2367.71	886.595	2321.75	1184.6	1645.69	1319.51	1613.07	1719.82	1057.09	2186.84	1939.24	1547.83	3965.95	1593.8
GO_HOMOSERINE_METABOLIC_PROCESS	-0.0182217	0.00040833	-0.0899857	-0.0726827	-0.102797	-0.00107187	-0.0354226	-0.0429767	0.0222029	-0.0758983	0.0140874	-0.11224	0.0040833	0.012352	-0.040884	2108.26	2583.43	1946.65	2040.8	2380.31	2527.83	2283.95	2513.75	1704.99	1458.88	2126.79	1522.63	2335.84	2703.52	2174.97
GO_GLYCOPROTEIN_METABOLIC_PROCESS	-0.00293568	-0.00223947	-0.00648139	-0.00768995	0.00374682	-0.00274415	0.00425916	0.00684147	-0.0423699	-0.0123058	-0.0149351	0.00554146	-0.00416818	-0.0105471	-0.00720681	3251.34	3405.53	3217.98	3238.74	3338.07	3140.89	3436.67	3308.42	3257.27	3268.39	3115.68	3024.5	3582.7	3244.67	3133.48
GO_GLYCOPROTEIN_BIOSYNTHETIC_PROCESS	-0.0164064	-0.0162879	-0.0187295	-0.0196408	-0.0149428	-0.0181656	-0.00985799	-0.0101908	-0.0596605	-0.021943	-0.0288085	-0.00306859	-0.0203824	-0.0241262	-0.0227724	3343.26	3430.74	3294.34	3150.53	3429.25	3251.34	3498.94	3288.41	3358.09	3319.54	3154.97	3036.36	3758.39	3278.03	3310.65
GO_VITAMIN_BIOSYNTHETIC_PROCESS	0.0293478	0.00324642	0.0659455	-0.0083088	0.0563595	0.0562016	0.0385437	0.0501454	0.0121822	0.0286047	0.0235702	0.0256695	0.026394	0.0190838	0.0628617	2945.93	2670.16	3257.27	3089.74	3267.65	3513.76	3119.39	2999.3	2956.3	3094.19	3466.32	4124.59	2907.38	2599	3475.21
GO_VITAMIN_CATABOLIC_PROCESS	-0.155708	-0.189657	-0.206581	-0.156295	-0.242419	-0.261385	-0.213039	-0.240122	-0.217404	-0.164565	-0.0839289	-0.20293	-0.173856	-0.112135	-0.136461	3613.1	2583.43	2829.54	456.641	1377.34	1375.11	1360.29	759.091	4034.15	849.53	1491.5	3573.81	2614.57	2008.92	1616.03
GO_NUCLEOBASE_METABOLIC_PROCESS	0.100915	0.110619	0.102254	0.104607	0.117082	0.124809	0.108466	0.126697	0.0794618	0.0870267	0.0743565	0.106016	0.0951263	0.074682	0.0949728	2298.03	1773.93	2023.75	2073.42	1908.85	1556.73	1536.71	1827.3	3224.66	2798.41	3011.9	2432.95	1811.74	2180.16	2481.13
GO_PURINE_NUCLEOBASE_BIOSYNTHETIC_PROCESS	0.0331949	0.0635577	0.063047	0.0907084	0.0654873	0.0725474	0.0546135	0.0809696	-0.000822919	0.0641366	0.040062	0.0327408	0.0249316	0.0220486	0.0531492	1362.51	877.699	591.557	1232.04	1948.14	1043.75	1409.95	1500.39	1079.33	1509.29	1372.89	1449.98	1292.83	759.091	578.214
GO_NUCLEOSIDE_METABOLIC_PROCESS	0.0465913	0.0457249	0.0426369	0.0525337	0.0305451	0.0332421	0.0319102	0.0331112	0.0307986	0.042945	0.0390221	0.0462318	0.0358944	0.0376537	0.0385765	3203.16	2595.29	2520.42	2716.86	3436.67	3033.4	2793.22	3098.63	3383.29	2655.34	2727.24	3081.58	3044.52	2468.53	3255.05
GO_RIBONUCLEOSIDE_METABOLIC_PROCESS	0.116518	0.112393	0.109301	0.11878	0.103264	0.109481	0.101154	0.105551	0.114881	0.112396	0.107041	0.121333	0.110923	0.105082	0.111243	3073.43	2753.19	2490.77	2354.37	2997.82	2576.76	2883.66	2818.42	2676.09	2637.55	2573.79	2696.85	2489.29	2701.3	2828.8
GO_DEOXYRIBONUCLEOSIDE_METABOLIC_PROCESS	-0.0620137	-0.0646074	-0.107659	-0.088645	-0.073042	-0.11013	-0.0894823	-0.0689778	-0.129817	-0.108435	-0.10194	-0.064301	-0.0804554	-0.0959971	-0.0867048	309.863	355.824	2987.44	2019.3	1275.04	837.669	913.282	1650.13	1664.96	2355.85	873.251	579.697	1128.26	1879.94	2235.76
GO_NUCLEOSIDE_MONOPHOSPHATE_METABOLIC_PROCESS	-0.0448808	-0.0320369	-0.0389043	-0.0134192	-0.0388496	-0.0288173	-0.0354956	-0.0290953	-0.0586748	-0.00895337	-0.0276827	-0.035908	-0.0444114	-0.0384417	-0.0424792	2751.71	2902.93	3186.11	2785.81	2584.17	2822.87	2821.39	2624.2	2805.08	2275.79	2401.81	3064.53	3070.46	2437.39	2587.14
GO_NUCLEOSIDE_MONOPHOSPHATE_BIOSYNTHETIC_PROCESS	-0.0346469	-0.0138633	-0.0271107	0.00372219	-0.0164119	-0.00270207	-0.0112336	-0.00451287	-0.0409829	0.00480584	-0.00162195	-0.0280991	-0.0286674	-0.0245022	-0.0186957	2502.63	2662.75	3061.57	2776.91	2295.06	2624.2	2637.55	2467.05	2547.11	2763.57	1838.42	2856.97	3077.88	2569.35	2501.15
GO_NUCLEOSIDE_MONOPHOSPHATE_CATABOLIC_PROCESS	-0.0779479	-0.0602518	-0.0695423	-0.0205037	-0.0957121	-0.00192275	-0.000663604	-0.0314276	-0.0870342	0.105003	0.0261528	-0.108338	-0.0574953	-0.0448358	-0.0811128	2803.6	5396.66	3101.6	2818.42	3908.13	633.07	1399.57	1836.94	4437.42	2770.98	4840.69	2926.65	5362.56	6084.59	4839.21
GO_PURINE_NUCLEOSIDE_MONOPHOSPHATE_METABOLIC_PROCESS	-0.017265	-0.00326802	-0.00452917	0.0178645	-0.00912049	0.0172394	0.00176561	0.00444144	-0.0204562	0.0119462	-0.00666764	-0.00441585	-0.0107801	-0.0136752	-0.0151155	3366.98	2822.87	3511.54	3131.99	3370.69	3560.46	3175.73	3788.78	3088.26	2453.7	2773.2	3329.18	3095.67	2772.46	3041.55
GO_PURINE_NUCLEOSIDE_MONOPHOSPHATE_BIOSYNTHETIC_PROCESS	-0.0157358	0.0101006	0.00162079	0.0326173	0.0229286	0.0388178	0.0255086	0.0340486	-0.0035934	0.0315768	0.0247689	-0.0120071	0.00140428	0.00228835	0.0088978	3307.68	2865.87	3289.89	3125.32	3596.79	2425.53	3249.86	3061.57	2766.53	2868.83	2363.26	2957.79	2882.17	2742.81	2695.37
GO_PYRIMIDINE_NUCLEOSIDE_MONOPHOSPHATE_METABOLIC_PROCESS	-0.0553944	-0.0502656	-0.0529424	-0.0273192	-0.062168	-0.0525031	-0.0573559	-0.047262	-0.0644769	-0.0114732	-0.0194217	-0.0425828	-0.0642317	-0.0481712	-0.0467205	2212.04	1980.75	2282.46	2151.99	1170.51	1141.6	1852.51	1000.01	1919.97	1283.93	1352.87	3126.06	2901.45	1927.38	1842.87
GO_NUCLEOSIDE_DIPHOSPHATE_METABOLIC_PROCESS	0.0512784	0.0447081	0.0339717	0.0397358	0.0584495	0.0536296	0.0512312	0.0627073	0.0135182	0.0203469	0.0225534	0.0502745	0.0421786	0.0316331	0.0381089	3515.24	3227.62	3319.54	3491.52	3150.53	3279.51	3332.88	3349.19	3233.55	3312.13	3417.39	3466.32	3447.05	3355.12	3292.85
GO_NUCLEOSIDE_DIPHOSPHATE_BIOSYNTHETIC_PROCESS	-0.015591	-0.0364073	-0.0218716	-0.00963371	-0.050177	-0.0911969	-0.0997583	-0.0752315	-0.0516919	-0.0249353	-0.0446964	-0.0209184	-0.0434879	-0.022195	-0.0680317	3431.48	3452.98	3517.47	3466.32	2447.03	2781.36	2698.33	2269.86	2435.91	2682.02	2547.85	3538.97	3753.2	3542.67	2619.01
GO_NUCLEOSIDE_DIPHOSPHATE_CATABOLIC_PROCESS	0.179649	0.197968	0.178934	0.1995	0.193455	0.18259	0.186919	0.198499	0.178158	0.209057	0.215613	0.197008	0.208588	0.189145	0.205994	246.112	489.258	677.548	443.297	222.39	512.98	418.093	576.731	773.917	432.919	191.255	375.098	631.588	1301.72	885.112
GO_NUCLEOSIDE_TRIPHOSPHATE_METABOLIC_PROCESS	0.0306362	0.0298222	0.0192674	0.0281486	0.00592276	0.00286598	-0.0089014	-0.00824758	0.0189157	0.0315948	0.0346984	0.0302468	0.0343468	0.0448508	0.0330873	3856.24	3791.01	3786.56	3338.82	3544.9	3810.28	3917.03	3707.98	3407.01	3285.44	3070.46	3896.27	3792.49	3248.38	3463.35
GO_NUCLEOSIDE_TRIPHOSPHATE_BIOSYNTHETIC_PROCESS	0.00555584	0.00716705	-0.00807439	0.00547702	-0.021338	-0.0193089	-0.0331389	-0.0329904	0.00295481	0.0201374	0.0250004	-0.00145357	0.00438638	0.0213124	0.0128677	3707.24	3779.15	3552.31	3453.72	3696.12	3310.65	3652.39	3590.12	2926.65	3722.81	2847.33	3679.81	3736.89	3493.75	3378.1
GO_NUCLEOSIDE_TRIPHOSPHATE_CATABOLIC_PROCESS	0.00612365	0.00170827	0.00779219	0.0042054	0.0138534	0.00343356	-0.0219351	-0.0107774	-0.0190179	0.0342051	0.0101077	0.0387226	0.0291767	0.0377919	0.0182007	2038.58	1903.66	2040.06	3157.94	3242.45	3163.87	2988.92	3377.36	3473.73	2296.55	3675.37	1881.42	1937.76	1156.43	2929.62
GO_PURINE_NUCLEOSIDE_TRIPHOSPHATE_METABOLIC_PROCESS	0.067159	0.0677537	0.0529073	0.0628822	0.0349332	0.0420014	0.0245208	0.0222742	0.0628775	0.0657827	0.0729318	0.0612039	0.0744763	0.0823603	0.0731124	3526.36	3490.78	3693.16	3431.48	3836.97	3662.76	3819.18	4203.91	3452.23	3358.09	3387.74	3481.89	3437.41	3343.26	3426.29
GO_PURINE_NUCLEOSIDE_TRIPHOSPHATE_CATABOLIC_PROCESS	0.0459389	0.0523386	0.0531046	0.0549088	0.0598618	0.0692232	0.0317266	0.0410709	0.0675892	0.0796739	0.0836567	0.0375477	0.0663977	0.0800824	0.0843886	1041.53	786.519	1410.69	1262.43	1973.34	610.831	1537.46	1814.7	643.448	853.236	814.689	1210.54	1279.48	746.489	981.481
GO_PYRIMIDINE_NUCLEOSIDE_TRIPHOSPHATE_METABOLIC_PROCESS	-0.112402	-0.104852	-0.0935466	-0.076081	-0.107339	-0.120914	-0.117091	-0.117902	-0.116375	-0.0459811	-0.0672357	-0.0973764	-0.130434	-0.100681	-0.105315	2889.59	2897	2636.06	2825.84	2327.68	3266.17	3091.22	1530.04	4361.81	2809.53	2447.77	3635.34	2962.23	3017.09	2395.88
GO_PYRIMIDINE_NUCLEOSIDE_TRIPHOSPHATE_BIOSYNTHETIC_PROCESS	-0.0872335	-0.0830268	-0.0831034	-0.0652974	-0.0679287	-0.0911677	-0.0825584	-0.0767849	-0.0794332	-0.0253508	-0.0436508	-0.0922662	-0.115514	-0.0878806	-0.0805913	3036.36	3463.35	3428.51	3118.65	2629.39	3278.03	3424.06	2374.38	3396.64	4272.85	2837.7	3088.26	3167.57	3339.56	3452.23
GO_PURINE_DEOXYRIBONUCLEOTIDE_METABOLIC_PROCESS	-0.01934	-0.0196056	-0.0232836	-0.017215	-0.0278606	-0.0318655	-0.063537	-0.0534634	-0.0208316	-0.0201573	-0.0222211	0.0127503	-0.00110339	-0.0118921	-0.017736	3752.46	3263.2	4097.17	3115.68	3818.44	3820.66	4202.43	3994.12	3628.66	2994.11	2388.47	2801.37	3899.24	3260.98	2879.95
GO_PURINE_DEOXYRIBONUCLEOTIDE_BIOSYNTHETIC_PROCESS	-0.0981964	-0.115144	-0.132397	-0.110754	-0.142335	-0.121542	-0.141994	-0.162719	-0.0827803	-0.130764	-0.133044	-0.0938404	-0.073592	-0.094555	-0.134201	2698.33	3420.36	2575.28	2862.9	3949.65	3085.29	3137.18	3355.12	4480.42	3745.05	4873.31	1568.59	2932.58	3823.63	4683.53
GO_PURINE_DEOXYRIBONUCLEOTIDE_CATABOLIC_PROCESS	0.0784144	0.0835546	0.0760995	0.0848992	0.0931713	0.0910778	0.048543	0.0654956	0.0900735	0.0971031	0.103537	0.0874183	0.0959627	0.0935458	0.102379	1041.53	786.519	1410.69	1262.43	1973.34	610.831	1537.46	1814.7	643.448	853.236	814.689	1210.54	1279.48	746.489	981.481
GO_RIBONUCLEOSIDE_MONOPHOSPHATE_BIOSYNTHETIC_PROCESS	-0.00683865	0.0168954	0.0102191	0.0379028	0.0226421	0.0373424	0.032294	0.036773	-0.00441899	0.0416168	0.0334994	-0.00389859	-0.00324475	0.00117647	0.0119093	3257.27	2748.74	2745.78	2940	2507.08	2044.51	2035.61	2080.09	1997.06	1844.35	1798.39	3353.64	2948.89	2741.33	2470.01
GO_DEOXYRIBONUCLEOSIDE_MONOPHOSPHATE_BIOSYNTHETIC_PROCESS	-0.140897	-0.131502	-0.169833	-0.127094	-0.165782	-0.155927	-0.177747	-0.16248	-0.180709	-0.13608	-0.136012	-0.120575	-0.125817	-0.122651	-0.135723	1029.67	798.38	2349.18	2310.63	1198.68	1747.24	1175.7	1627.89	2906.64	2986.7	2498.18	950.347	1813.22	2452.96	1788.02
GO_RIBONUCLEOSIDE_MONOPHOSPHATE_METABOLIC_PROCESS	-0.0109767	0.00369003	0.00237668	0.0240529	-0.00366593	0.0200527	0.010549	0.0115099	-0.0180495	0.0222124	0.00478649	-0.000265079	-0.011784	-0.0116183	-0.00884703	3122.36	2761.34	2933.32	2666.46	2715.38	2292.1	2601.96	2433.69	2820.65	2109	2180.16	3685	3223.91	2656.08	2790.99
GO_DEOXYRIBONUCLEOSIDE_MONOPHOSPHATE_METABOLIC_PROCESS	-0.0928882	-0.0709653	-0.115207	-0.0819076	-0.115577	-0.0896961	-0.111427	-0.113394	-0.104443	-0.0619765	-0.070595	-0.0849974	-0.0585163	-0.0635981	-0.0882789	1029.67	859.167	2773.2	2310.63	1198.68	2176.46	1175.7	1627.89	2906.64	2986.7	2610.12	1246.13	1813.22	2452.96	1788.02
GO_NUCLEOSIDE_CATABOLIC_PROCESS	0.078486	0.0483925	0.0437666	0.0508332	0.0809139	0.0709402	0.0621614	0.0882233	0.076205	0.0599251	0.070493	0.0866579	0.0610305	0.0367767	0.0648001	2745.03	1960.74	1864.37	2507.08	2453.7	2339.54	2077.12	2710.19	1939.24	2468.53	2903.67	1860.66	1853.25	1544.87	1888.09
GO_PYRIMIDINE_RIBONUCLEOSIDE_MONOPHOSPHATE_METABOLIC_PROCESS	-0.0863548	-0.0877701	-0.0920744	-0.0656507	-0.0958971	-0.101806	-0.083247	-0.0849687	-0.107497	-0.0519355	-0.0595226	-0.0802413	-0.117404	-0.100624	-0.0946131	2023.75	2345.47	1954.07	2867.35	963.69	1900.69	1214.25	676.066	2406.26	1586.38	1512.25	2292.1	2815.46	2759.12	1869.56
GO_PYRIMIDINE_DEOXYRIBONUCLEOSIDE_MONOPHOSPHATE_METABOLIC_PROCESS	0.0168964	0.0372809	0.0384039	0.0621235	0.0165901	0.0625659	0.00311383	0.0407521	0.0359537	0.0829165	0.0741365	0.0453122	0.0598775	0.0742386	0.0650502	1839.91	994.825	3507.83	2769.5	894.008	340.998	2002.99	1217.21	1764.29	3669.43	2029.68	4126.08	2068.23	2124.57	680.513
GO_PYRIMIDINE_DEOXYRIBONUCLEOSIDE_MONOPHOSPHATE_BIOSYNTHETIC_PROCESS	0.0168964	0.0372809	0.0384039	0.0621235	0.0165901	0.0625659	0.00311383	0.0407521	0.0359537	0.0829165	0.0741365	0.0453122	0.0598775	0.0742386	0.0650502	1839.91	994.825	3507.83	2769.5	894.008	340.998	2002.99	1217.21	1764.29	3669.43	2029.68	4126.08	2068.23	2124.57	680.513
GO_DEOXYRIBONUCLEOSIDE_DIPHOSPHATE_METABOLIC_PROCESS	-0.133922	-0.146176	-0.151486	-0.1425	-0.0912999	-0.179097	-0.181773	-0.136067	-0.159001	-0.121587	-0.135188	-0.0877259	-0.153079	-0.167681	-0.155121	1884.38	3033.4	1607.14	2744.29	2584.17	3232.07	3012.64	2406.26	4502.66	4882.2	4741.35	1697.58	3189.07	3146.08	2719.09
GO_CYCLIC_NUCLEOTIDE_METABOLIC_PROCESS	-0.0369443	-0.00105735	0.0170551	-0.0118431	0.0452223	0.0459848	0.0310483	0.00629299	-0.0690735	0.0195708	0.00825046	-0.0747809	-0.0434535	-0.0359381	-0.0550175	1412.92	818.395	1598.24	1479.63	858.425	966.655	1217.21	843.599	1531.53	1181.63	636.035	1171.25	974.068	1372.89	1635.31
GO_RIBONUCLEOSIDE_DIPHOSPHATE_BIOSYNTHETIC_PROCESS	0.127706	0.125153	0.141081	0.141898	0.011895	0.0576629	0.0164897	0.00566673	0.0950327	0.0891107	0.0668011	0.135338	0.129952	0.136665	0.0590157	2539.69	2335.84	2207.59	1991.87	2305.44	2705.74	2698.33	2174.23	2435.91	2326.94	1968.89	2261.71	2861.42	2239.47	2035.61
GO_CYCLIC_NUCLEOTIDE_BIOSYNTHETIC_PROCESS	-0.0694067	-0.0538854	-0.000908812	-0.0986521	0.00217502	0.062463	0.0275809	-0.00815889	-0.1145	-0.0590728	-0.0399775	-0.131247	-0.0735321	-0.117482	-0.0731441	1776.15	1570.07	2418.12	670.135	1119.36	504.084	381.028	818.395	1027.44	1031.89	603.418	2182.39	769.469	596.005	1635.31
GO_RIBONUCLEOSIDE_TRIPHOSPHATE_METABOLIC_PROCESS	0.0376772	0.0406597	0.0261984	0.0374717	0.0109491	0.0141434	0.00341907	0.00140294	0.0313351	0.0424687	0.0499586	0.0318215	0.0414286	0.0515606	0.0457128	4071.96	3847.35	4083.82	3707.98	3893.31	3601.98	4094.2	3814.73	3424.81	3263.94	3090.48	4133.49	3889.6	3415.17	3824.37
GO_DEOXYRIBONUCLEOSIDE_TRIPHOSPHATE_METABOLIC_PROCESS	-0.0789431	-0.0798767	-0.0711472	-0.0698934	-0.077621	-0.101411	-0.119599	-0.108941	-0.0908276	-0.0685441	-0.0709701	-0.0522573	-0.0690347	-0.0563529	-0.0709837	3716.88	3365.5	3537.48	3531.55	2627.17	4768.04	3377.36	2385.5	4607.92	4084.56	4422.6	3579	4348.47	3908.13	4071.22
GO_RIBONUCLEOSIDE_TRIPHOSPHATE_BIOSYNTHETIC_PROCESS	0.0156197	0.0207294	0.000954542	0.0141491	-0.00893689	-0.00147959	-0.0153059	-0.0177501	0.0180961	0.032731	0.0405645	0.00600386	0.0199428	0.0331796	0.0296149	3924.44	3954.09	3550.83	3583.44	4043.05	3844.38	3753.94	3779.15	3583.44	3214.28	3079.36	3853.28	3587.89	3601.24	3793.97
GO_DEOXYRIBONUCLEOSIDE_TRIPHOSPHATE_BIOSYNTHETIC_PROCESS	-0.253063	-0.281805	-0.257224	-0.256228	-0.226976	-0.334746	-0.341382	-0.283949	-0.301741	-0.254263	-0.279406	-0.185573	-0.303119	-0.278002	-0.285328	942.192	2042.28	1819.15	1604.17	1292.09	1616.03	1705.73	332.844	2251.33	2511.52	2219.45	1872.52	1594.54	2326.94	1750.95
GO_DEOXYRIBONUCLEOSIDE_TRIPHOSPHATE_CATABOLIC_PROCESS	-0.0288049	-0.0159346	-0.00453269	0.00168539	-0.0154494	-0.00451992	-0.0358274	-0.0383682	-0.0243233	0.0293539	0.0237104	-0.0123979	-0.00165986	0.0168539	0.0109551	3478.92	3263.94	3170.54	3020.8	4262.48	3208.35	4258.03	4494.5	3275.06	2236.5	2348.44	2617.53	3420.36	2647.92	2971.87
[truncated: 6,261 more rows]
