# Supplementary material for: Gene expression signatures as candidate biomarkers of response to PD-1 blockade in non-small cell lung cancers
Source: PLoS One. 2021 Nov 29;16(11):e0260500. doi: 10.1371/journal.pone.0260500 (PMC8629226; doi:10.1371/journal.pone.0260500)
Supplement: S11 Table — (XLSX) [file pone.0260500.s037.xlsx]

## Sheet: DEG_DESeq2.Pre-tissue.LUSC
GeneName	baseMean	log2FoldChange	lfcSE	stat	pvalue	padj
PLEKHG1	908.251	-3.61698	0.494118	-7.32008	2.47822e-13	4.7386e-09
ADAMTS14	381.983	-3.64737	0.515541	-7.07484	1.49618e-12	1.43042e-08
SORCS3	19.0807	-21.2418	3.53301	-6.01237	1.82828e-09	1.16529e-05
RBP1	1034.27	-3.45094	0.586099	-5.88798	3.9095e-09	1.86884e-05
FEZ1	806.906	-4.09956	0.701225	-5.84629	5.02667e-09	1.9223e-05
HAS2	241.743	-4.25822	0.732677	-5.81186	6.17812e-09	1.96886e-05
MAML2	535.571	-1.62739	0.295624	-5.50493	3.69313e-08	8.6894e-05
SLC2A10	711.14	-3.39169	0.61814	-5.48692	4.08999e-08	8.6894e-05
S1PR3	657.529	-2.77898	0.504402	-5.50945	3.59952e-08	8.6894e-05
ARAP3	895.91	-1.82031	0.339881	-5.35574	8.52092e-08	0.000148117
ADRB1	85.5889	-5.49816	1.02553	-5.3613	8.26271e-08	0.000148117
NAALADL2	132.409	-3.60489	0.680428	-5.29797	1.17099e-07	0.000186588
DTX1	156.117	-2.34917	0.447733	-5.24682	1.5475e-07	0.000189742
KCNK2	61.0722	-6.42098	1.22489	-5.24209	1.58771e-07	0.000189742
KLF11	1031.71	1.60242	0.305393	5.24709	1.54524e-07	0.000189742
TWIST2	114.725	-3.11454	0.591563	-5.26494	1.40239e-07	0.000189742
DCLK1	241.066	-4.25996	0.81564	-5.22285	1.76194e-07	0.000190492
TNFAIP6	365.443	-2.72793	0.522633	-5.21959	1.79324e-07	0.000190492
SRPX2	1222.32	-4.04038	0.777337	-5.19772	2.01748e-07	0.000203033
SIGLEC14	161.235	-8.36828	1.6393	-5.1048	3.31142e-07	0.000301512
COL24A1	98.4036	-3.34138	0.6535	-5.11305	3.16991e-07	0.000301512
LIPG	389.827	-3.98612	0.788289	-5.05667	4.26631e-07	0.0003708
WNT4	855.977	4.23449	0.841923	5.02955	4.91639e-07	0.000399477
GGN	25.4068	-3.13295	0.623377	-5.02577	5.01409e-07	0.000399477
TNFRSF19	524.724	-3.57573	0.712615	-5.01776	5.22769e-07	0.000399835
SOCS2	291.739	-2.90897	0.581044	-5.00646	5.5439e-07	0.000407711
EYA2	639.898	-2.68678	0.5401	-4.97461	6.538e-07	0.000463012
NFATC4	1489.88	-3.9512	0.813749	-4.85555	1.20055e-06	0.000750361
IMPA2	2819.04	2.07068	0.426167	4.85885	1.18072e-06	0.000750361
RNF150	161.252	-3.12709	0.644372	-4.85293	1.21653e-06	0.000750361
PDZK1	33.1609	5.44626	1.12797	4.82837	1.37653e-06	0.000797593
IL7R	1842.85	-3.95836	0.819095	-4.8326	1.3476e-06	0.000797593
PHEX	74.757	-2.87805	0.598408	-4.80952	1.51296e-06	0.000850862
SLFN5	2536.25	-2.02534	0.42367	-4.78047	1.74884e-06	0.000903773
SERPINF1	5093.04	-3.15705	0.659946	-4.7838	1.72013e-06	0.000903773
ERVH48-1	69.7368	6.61175	1.38127	4.7867	1.69544e-06	0.000903773
NHSL2	355.389	-2.6859	0.565043	-4.75344	1.99984e-06	0.00100629
FILIP1L	935.664	-2.86927	0.604655	-4.74531	2.08189e-06	0.00102071
HS3ST3A1	253.678	-3.95592	0.836768	-4.72762	2.27166e-06	0.00108591
SCNN1A	3786.69	-3.15729	0.67448	-4.68108	2.85373e-06	0.00133088
SCN2B	42.7002	-8.24999	1.77935	-4.63651	3.54348e-06	0.00161321
SLC1A2	25.2573	-5.07765	1.10176	-4.60866	4.05276e-06	0.00180216
TNC	7864.57	-3.91076	0.855743	-4.57001	4.87698e-06	0.00202747
PDLIM3	676.953	-3.1147	0.681556	-4.56999	4.87756e-06	0.00202747
DNHD1	419.947	-1.64487	0.360695	-4.56027	5.1088e-06	0.00203511
CYP1B1	729.893	-3.28992	0.721316	-4.561	5.09117e-06	0.00203511
CREG2	126.358	-3.90748	0.860876	-4.53896	5.65312e-06	0.00220599
RYR2	162.733	-4.11959	0.911831	-4.51793	6.2448e-06	0.00234131
OR7E91P	11.5079	-6.36157	1.40726	-4.52053	6.16841e-06	0.00234131
TNIK	499.089	-2.14822	0.476194	-4.51123	6.44528e-06	0.00237001
CPE	2440.04	-2.76243	0.617009	-4.47713	7.56529e-06	0.00272936
ZNF787	1272.5	1.00609	0.227119	4.42979	9.43234e-06	0.00333992
TSPAN11	211.083	-3.09716	0.700881	-4.41895	9.91835e-06	0.00339757
LRRC32	833.707	-2.93981	0.66538	-4.41825	9.95054e-06	0.00339757
CACNA1C	307.332	-3.51773	0.800598	-4.39388	1.11346e-05	0.00364929
MSX2	102.445	-4.31699	0.981983	-4.39619	1.10166e-05	0.00364929
NTS	19868.5	7.06019	1.60772	4.39144	1.12603e-05	0.00364929
PCDHB5	225.39	-5.66234	1.29097	-4.3861	1.15403e-05	0.00367771
DNAJC6	230.524	3.52679	0.805253	4.37973	1.18824e-05	0.00372464
DOK6	141.052	-3.74901	0.85967	-4.36099	1.29478e-05	0.00399314
RHOXF1-AS1	49.5394	-8.46427	1.94633	-4.34884	1.3686e-05	0.00415381
STX19	22.5533	-3.69069	0.850311	-4.3404	1.42226e-05	0.00424922
ADCY8	43.8112	-8.28597	1.91714	-4.32204	1.54595e-05	0.0045477
RPL22P1	10.769	4.31867	1.00383	4.30217	1.69134e-05	0.00482688
TREML4	12.5581	-6.48711	1.50948	-4.29757	1.72683e-05	0.00485569
CUBN	52.1577	-2.74027	0.638573	-4.29124	1.7768e-05	0.00492379
ADAMTS12	983.164	-3.3847	0.791927	-4.274	1.91995e-05	0.00524448
MXRA5	3067.3	-4.43996	1.04448	-4.2509	2.12913e-05	0.00557901
DLG4	658.876	-1.49185	0.350803	-4.25265	2.11252e-05	0.00557901
EDAR	133.566	-4.30803	1.01346	-4.25081	2.12995e-05	0.00557901
SLC26A9	410.412	-7.05612	1.66539	-4.23692	2.26605e-05	0.00578649
RAB44	37.5487	-4.98005	1.17549	-4.23656	2.26968e-05	0.00578649
CALB2	407.219	-5.3693	1.27546	-4.20971	2.55701e-05	0.00634969
MUC20P1	260.993	-4.60873	1.09423	-4.21184	2.53297e-05	0.00634969
ERP27	123.543	-3.15655	0.753363	-4.18994	2.79026e-05	0.00684007
RIPOR3	141.365	-2.86384	0.684421	-4.18432	2.86025e-05	0.00685558
VASN	746.402	-2.34756	0.561122	-4.18368	2.86829e-05	0.00685558
MMP2	17615.5	-4	0.95833	-4.17393	2.99394e-05	0.00693939
TMEM8A	2818.83	-1.08901	0.261166	-4.16981	3.04853e-05	0.00693939
LBP	41.6111	-8.21052	1.96807	-4.17187	3.02117e-05	0.00693939
COL18A1	4987.75	-2.25975	0.54115	-4.17583	2.96899e-05	0.00693939
IL24	20.0856	-4.75796	1.14243	-4.16476	3.1168e-05	0.00701132
EREG	38.6113	-7.13902	1.719	-4.15302	3.28116e-05	0.00721138
ST8SIA6	86.13	-3.15626	0.763674	-4.13299	3.58077e-05	0.00778045
DCHS2	33.6719	-6.09506	1.47787	-4.12421	3.7201e-05	0.00799237
PKNOX2	66.4422	-4.79009	1.16564	-4.10941	3.96678e-05	0.00833503
RUNX2	339.784	-2.09314	0.509334	-4.10957	3.96402e-05	0.00833503
PADI3	570.783	-5.7593	1.40299	-4.10501	4.04295e-05	0.00838189
MUC20	1255.56	-4.07236	0.992512	-4.10309	4.07675e-05	0.00838189
ZNF584	342.433	1.14226	0.278602	4.09997	4.13212e-05	0.00840535
COL6A2	15338.5	-3.07134	0.750607	-4.09181	4.28014e-05	0.00861479
PCOLCE	2098.04	-2.85961	0.699301	-4.08924	4.32791e-05	0.0086202
AREG	367.155	-3.14143	0.770163	-4.07892	4.52452e-05	0.00887169
CLDN14	12.6494	-5.52872	1.35582	-4.07777	4.54697e-05	0.00887169
GLB1L3	40.0262	-6.39992	1.57349	-4.06734	4.75519e-05	0.0090924
ST3GAL1	3507.62	-2.13301	0.524805	-4.06439	4.81583e-05	0.00911717
TMEM163	153.301	-2.93359	0.724267	-4.05043	5.11237e-05	0.00922204
SULF1	6431.86	-3.74841	0.924797	-4.05322	5.05177e-05	0.00922204
MYBPC2	60.961	-4.69844	1.1585	-4.05564	4.99974e-05	0.00922204
TMTC1	1123.51	-2.54198	0.627303	-4.05224	5.07293e-05	0.00922204
NR0B1	210.535	-8.83658	2.18037	-4.05278	5.06115e-05	0.00922204
NHLH2	32.565	-7.85971	1.94966	-4.03133	5.54624e-05	0.00991117
RHOBTB1	435.602	-1.75144	0.435022	-4.0261	5.67086e-05	0.0100401
SERPINF2	275.305	-2.22464	0.553126	-4.02194	5.77204e-05	0.0101254
THY1	3909.9	-3.23789	0.805616	-4.01915	5.84082e-05	0.0101529
ADCY4	331.358	-2.34056	0.582687	-4.01685	5.8982e-05	0.0101603
CGN	1369.55	-2.12966	0.530917	-4.01128	6.03905e-05	0.0102429
C1QTNF1	869.613	-2.52172	0.628745	-4.01072	6.05326e-05	0.0102429
SHISA8	18.7587	-6.09147	1.52117	-4.00446	6.21585e-05	0.010246
PRR15L	342.66	-3.9625	0.989402	-4.00495	6.20313e-05	0.010246
EPHB1	256.918	3.30785	0.825354	4.0078	6.12871e-05	0.010246
COL1A1	80829.9	-4.00877	1.00631	-3.98365	6.78647e-05	0.0110909
COL4A2	15453.1	-2.83364	0.712037	-3.97962	6.90245e-05	0.0110909
GUCY2EP	34.4989	-7.94291	2.00323	-3.96506	7.33781e-05	0.0115956
SPON2	1598.7	-2.92054	0.73651	-3.96537	7.32813e-05	0.0115956
ARHGAP27P1-BPTFP1-KPNA2P3	43.2293	-1.73776	0.438493	-3.96302	7.40069e-05	0.0115991
LINC00494	17.1593	-6.93387	1.75297	-3.9555	7.63734e-05	0.011788
HOXB2	248.951	-2.03487	0.51447	-3.95528	7.64455e-05	0.011788
CTHRC1	2751.68	-2.85395	0.722048	-3.95258	7.73133e-05	0.0118265
ADAM12	1465.5	-3.29275	0.835261	-3.94218	8.07454e-05	0.0118889
SFRP4	1377.92	-4.77953	1.21169	-3.94451	7.99636e-05	0.0118889
CACNA1G	15.9966	-3.22251	0.816401	-3.94721	7.90658e-05	0.0118889
PRKCA	837.418	-2.00218	0.507918	-3.94192	8.08306e-05	0.0118889
TRIM38	1212.1	-1.49771	0.379361	-3.948	7.88076e-05	0.0118889
GALNT5	1148.42	-4.86612	1.23845	-3.9292	8.52291e-05	0.0123595
BMERB1	222.521	-1.60367	0.408169	-3.92893	8.53229e-05	0.0123595
SNCG	492.734	-3.22323	0.821565	-3.92328	8.73508e-05	0.0125354
DPT	281.696	-4.76566	1.21514	-3.92191	8.78482e-05	0.0125354
DAB1	20.0788	-2.50382	0.63895	-3.91865	8.90455e-05	0.0126121
TMC6	3549.25	-1.26476	0.323357	-3.91134	9.17863e-05	0.0126262
CCL23	35.654	-5.22225	1.33478	-3.91243	9.13718e-05	0.0126262
PRRX1	1073.21	-3.00133	0.767236	-3.91187	9.15842e-05	0.0126262
ERN2	304.643	-5.44528	1.39131	-3.91379	9.08602e-05	0.0126262
ACER2	158.525	-2.06564	0.528387	-3.90934	9.25481e-05	0.0126401
STX1B	39.2682	-2.9113	0.745204	-3.90672	9.35593e-05	0.0126876
SPRED3	139.651	-2.15923	0.554999	-3.89051	0.000100035	0.0128664
CRISPLD2	984.436	-2.38642	0.612199	-3.89811	9.69481e-05	0.0128664
ERCC8	167.644	1.1359	0.291607	3.89532	9.80688e-05	0.0128664
PLA2G4F	345.655	-3.43565	0.883944	-3.88672	0.000101607	0.0128664
GPR50	44.3016	-8.30337	2.13349	-3.89191	9.94573e-05	0.0128664
SDK2	570.242	-3.56549	0.917229	-3.88724	0.00010139	0.0128664
ADAMTSL1	403.561	-4.18923	1.0775	-3.88792	0.000101109	0.0128664
SUSD2	523.673	-2.74479	0.704167	-3.89792	9.70209e-05	0.0128664
RBMS3	103.372	-1.89115	0.485467	-3.89553	9.79841e-05	0.0128664
DOK5	61.0489	-3.50203	0.899465	-3.89345	9.88272e-05	0.0128664
BGN	14010.7	-3.63477	0.936543	-3.88105	0.000104006	0.0130835
LRRC66	16.1543	-4.03245	1.04001	-3.8773	0.000105621	0.0131918
CAPN9	110.698	-5.68281	1.4662	-3.87587	0.000106247	0.0131918
TPRG1	899.124	3.40383	0.879354	3.87083	0.000108465	0.0133804
NT5DC4	20.8026	-4.85842	1.25626	-3.86737	0.000110015	0.0134846
DACH1	133.378	-4.3762	1.13397	-3.85919	0.000113762	0.0138551
PYGM	60.9635	-1.50808	0.391211	-3.8549	0.000115775	0.014011
LINC00877	32.6621	-4.10257	1.06634	-3.84733	0.000119413	0.0140531
ALPK2	77.5528	-3.57853	0.929776	-3.84881	0.000118691	0.0140531
MME	1757.66	-4.00642	1.04033	-3.85111	0.000117583	0.0140531
MUSK	17.1776	-3.28029	0.852789	-3.84654	0.000119798	0.0140531
TNFRSF13C	227.666	-3.21319	0.834951	-3.84836	0.000118909	0.0140531
PPARGC1A	127.319	-3.73368	0.971547	-3.84303	0.000121525	0.0141688
GUCY1B1	439.236	-2.06282	0.537302	-3.83921	0.00012343	0.014266
KLHL22	601.836	-1.51034	0.393485	-3.83837	0.000123851	0.014266
JAM3	585.739	-2.50846	0.655195	-3.82857	0.000128889	0.0146696
SLIT2	401.781	-3.09273	0.807678	-3.82916	0.000128582	0.0146696
ZNF860	67.839	-1.82047	0.475904	-3.82528	0.000130624	0.0147791
SCML2	136.288	2.84755	0.745905	3.81758	0.000134766	0.0149817
EBF1	106.133	-2.24453	0.587769	-3.81873	0.00013414	0.0149817
LAMP5	546.131	-4.37607	1.14549	-3.82025	0.000133318	0.0149817
CYP1B1-AS1	27.7182	-2.90156	0.760654	-3.81456	0.000136428	0.0150789
LIN7A	102.408	-2.26874	0.595564	-3.80941	0.000139302	0.0151183
MIR34AHG	338.202	-1.61722	0.42466	-3.80826	0.000139948	0.0151183
NBEA	252.364	-2.3222	0.609448	-3.81033	0.000138782	0.0151183
ARHGEF40	1078.73	-1.53656	0.403358	-3.80942	0.000139294	0.0151183
NKILA	102.112	-2.9962	0.787322	-3.80556	0.000141482	0.0151982
ATXN1	1139.76	-1.45886	0.383811	-3.80098	0.000144125	0.0153101
RFX8	65.8287	-4.45766	1.17412	-3.79661	0.000146689	0.0154842
SULT1A2	57.9354	-3.77791	0.995381	-3.79544	0.000147384	0.0154842
PTGIS	631.014	-4.3217	1.14247	-3.78277	0.000155094	0.0161171
RAI2	192.818	-2.59106	0.68472	-3.78411	0.000154257	0.0161171
IL17REL	18.257	-2.99597	0.794913	-3.76893	0.000163951	0.016675
PTGIR	207.775	-2.67042	0.708226	-3.77058	0.000162865	0.016675
AQP10	16.1104	-5.04079	1.33617	-3.77257	0.000161575	0.016675
PTCHD4	44.9676	-4.54529	1.20656	-3.76716	0.000165117	0.0167048
SLIT3	538.028	-3.30201	0.877529	-3.76285	0.000167986	0.0168552
ANXA10	20.363	-7.18275	1.90915	-3.76229	0.000168367	0.0168552
PHACTR1	332.601	-2.59111	0.689868	-3.75595	0.000172689	0.0170645
MAGEH1	575.356	-1.1569	0.308148	-3.75437	0.000173779	0.0170645
ALOX12-AS1	89.026	-1.2807	0.341021	-3.75549	0.000173001	0.0170645
C9orf50	9.41313	-6.0684	1.61751	-3.75168	0.000175654	0.0170645
KIAA1755	149.616	-3.79476	1.01188	-3.75018	0.000176704	0.0170645
B4GALNT2	40.2608	-8.16662	2.1761	-3.75287	0.000174823	0.0170645
ATP8A1	348.993	-2.64776	0.705886	-3.75098	0.000176147	0.0170645
FAP	677.502	-3.95331	1.05456	-3.74878	0.000177696	0.017074
ALOX15	581.429	-5.10893	1.36374	-3.74625	0.000179495	0.0171606
AEBP1	7962.59	-3.47824	0.930766	-3.73696	0.000186258	0.0176308
IL1R1	2833.25	-2.22469	0.595251	-3.7374	0.000185937	0.0176308
VEGFC	383.556	-2.90129	0.777117	-3.7334	0.000188909	0.0177937
TPSAB1	283.724	-4.75264	1.27588	-3.725	0.000195312	0.0179655
CTSK	3469.57	-2.89653	0.776827	-3.72866	0.000192498	0.0179655
NOX5	28.3797	-4.11822	1.10509	-3.72657	0.0001941	0.0179655
PAEP	36.5599	-6.25376	1.67893	-3.72485	0.00019543	0.0179655
KCNJ2	544.309	-2.28705	0.613734	-3.72646	0.000194189	0.0179655
LINC00930	22.6234	-6.36554	1.71244	-3.71723	0.000201416	0.0182103
MAOB	428.036	-4.06322	1.0936	-3.71547	0.00020283	0.0182103
LRRC15	722.802	-4.66597	1.25623	-3.71425	0.000203807	0.0182103
C3orf80	54.0824	-3.24983	0.874558	-3.71597	0.000202424	0.0182103
SPSB4	57.2446	-3.71556	1.00011	-3.71514	0.000203095	0.0182103
RPS7P4	41.8714	2.82258	0.759835	3.71473	0.000203421	0.0182103
SLC45A3	337.151	-1.59964	0.430957	-3.71183	0.000205763	0.0182152
LAMA4	2213.22	-2.71029	0.730177	-3.71183	0.000205768	0.0182152
BTBD19	163.364	-2.474	0.666997	-3.70916	0.000207947	0.0182449
COL4A1	16927.2	-2.96351	0.798988	-3.70908	0.000208012	0.0182449
SGCD	190.977	-3.32234	0.896028	-3.70785	0.000209029	0.0182505
LRIG1	1905.49	-2.09666	0.566123	-3.70354	0.000212607	0.0184722
MYO16	62.3476	-5.28122	1.4264	-3.70248	0.000213501	0.0184722
RARRES2	3675.07	-3.6182	0.978284	-3.69852	0.000216861	0.0186095
STC1	1531.34	-3.41969	0.924661	-3.69832	0.000217035	0.0186095
TIMP1	21162.2	-2.64485	0.715453	-3.69675	0.000218377	0.018641
SCG2	121.561	-4.39096	1.18839	-3.69489	0.000219981	0.0186945
LBH	3184.58	-1.55886	0.422132	-3.69284	0.000221765	0.0187627
TIAF1	69.8965	-1.96954	0.533981	-3.6884	0.000225667	0.0190087
KLHDC8A	77.7602	-3.9835	1.08181	-3.68226	0.000231176	0.0193258
LYVE1	462.718	-3.75755	1.02084	-3.68084	0.000232464	0.0193258
ZNF521	204.818	-2.98956	0.812027	-3.68161	0.00023177	0.0193258
TUFMP1	22.069	5.50937	1.49781	3.67829	0.000234805	0.019436
LGI2	217.006	-3.16699	0.861563	-3.67586	0.000237049	0.0195372
RHBG	13.9665	-5.67232	1.54399	-3.6738	0.000238973	0.0195692
ISLR2	96.4791	-3.84443	1.0466	-3.67325	0.000239485	0.0195692
NRP2	2661.27	-1.83197	0.49931	-3.669	0.000243503	0.0198128
CCL17	50.3425	-4.97913	1.36072	-3.65918	0.000253025	0.020429
TDO2	301.641	-3.98923	1.09073	-3.6574	0.000254786	0.020429
LINC00092	17.9187	-3.36993	0.921206	-3.65817	0.000254018	0.020429
THBS2	2722.49	-4.03685	1.10392	-3.65683	0.000255349	0.020429
CLDN11	48.6445	-3.5983	0.985104	-3.65271	0.00025949	0.0206738
LINC02765	34.1296	-7.92626	2.17663	-3.64152	0.000271029	0.0213524
LCN12	34.2278	-2.67293	0.733698	-3.64309	0.000269386	0.0213524
UPK3B	777.667	-3.55031	0.975035	-3.64121	0.000271357	0.0213524
SERPINB9P1	101.296	-2.64557	0.727107	-3.63848	0.00027425	0.0213645
RAB7B	542.174	-2.23525	0.614793	-3.63578	0.000277139	0.0213645
KLHL29	476.833	1.78233	0.490127	3.63646	0.000276409	0.0213645
FAM124B	43.7707	-4.11988	1.13337	-3.63506	0.000277918	0.0213645
TMEM119	714.554	-3.61503	0.994565	-3.63478	0.000278216	0.0213645
DUSP6	1565.09	-1.79289	0.493078	-3.63612	0.000276773	0.0213645
APCDD1L	111.616	-4.63858	1.27715	-3.63198	0.000281256	0.0214329
MS4A2	71.808	-4.41813	1.21648	-3.63189	0.000281348	0.0214329
ADGRA2	1064.63	-2.58745	0.71281	-3.62992	0.000283504	0.0215114
PXDN	2584.87	-3.21501	0.887338	-3.62321	0.000290966	0.021746
IL18R1	182.064	-2.52412	0.696587	-3.62355	0.000290586	0.021746
MIAT	5866.39	-4.73886	1.3075	-3.62436	0.000289679	0.021746
RAB9B	16.8806	-4.55387	1.25692	-3.62305	0.000291144	0.021746
PRICKLE1	113.969	-2.44359	0.674686	-3.62182	0.000292543	0.0217654
RPL29P19	14.8422	-5.75721	1.59041	-3.61996	0.00029465	0.0218185
ABCA6	133.655	-3.54791	0.980307	-3.61918	0.000295539	0.0218185
WIF1	779.087	-6.93234	1.91713	-3.616	0.000299194	0.0220034
KCNT1	68.7223	-3.59575	0.994892	-3.61421	0.000301261	0.0220705
STON1	259.704	-2.43271	0.67387	-3.61006	0.000306129	0.0223415
EMILIN1	2848.29	-3.20015	0.88728	-3.60669	0.000310122	0.022547
ENC1	1427.03	-2.26337	0.628106	-3.60348	0.000313988	0.0227415
ZNF519	81.3412	1.33722	0.371262	3.60183	0.000315981	0.0227996
WDR41	1130.08	1.04418	0.290533	3.59399	0.00032565	0.0230951
POSTN	12170.2	-3.89034	1.08222	-3.59478	0.00032467	0.0230951
MFAP4	1734.5	-4.06335	1.13071	-3.59362	0.000326117	0.0230951
KITLG	839.13	-2.82287	0.785095	-3.59558	0.000323671	0.0230951
CADM3	133.58	-4.28512	1.19183	-3.59542	0.000323866	0.0230951
BOC	277.203	-2.38591	0.66532	-3.58611	0.000335647	0.023415
OR7E62P	14.3371	-6.67494	1.8614	-3.58597	0.000335822	0.023415
LINC01270	54.0947	-3.05565	0.851714	-3.58765	0.00033367	0.023415
FBLN1	6155.93	-2.3291	0.64899	-3.5888	0.000332198	0.023415
PLIN4	118.034	-2.14	0.597025	-3.58445	0.000337793	0.023415
MAL	308.714	-4.43706	1.23791	-3.5843	0.000337982	0.023415
COL1A2	50579	-3.94994	1.10299	-3.58111	0.000342135	0.0234479
IAH1	1345.29	1.04786	0.292536	3.58198	0.000341006	0.0234479
KRT79	22.6968	-3.89194	1.0865	-3.58208	0.000340864	0.0234479
EFCC1	57.9319	-2.56279	0.715999	-3.57932	0.000344489	0.0235249
ADRA2A	143.804	-3.50035	0.978707	-3.5765	0.000348221	0.0236952
SLC5A2	16.3348	-4.4463	1.24652	-3.56696	0.000361144	0.0244008
DDR2	720.394	-2.8738	0.806521	-3.5632	0.000366363	0.0246663
CKMT2	21.1469	-2.85653	0.802645	-3.5589	0.000372417	0.0247477
CPXM1	736.288	-3.41331	0.959907	-3.55587	0.000376726	0.0247477
CCL18	6317.81	-4.03816	1.1361	-3.55442	0.000378809	0.0247477
ZHX2	1035.05	-1.25198	0.351917	-3.55762	0.000374235	0.0247477
TAF5	230.962	1.09596	0.308231	3.55565	0.000377043	0.0247477
EPS8	1997.13	-1.99249	0.560612	-3.55414	0.00037922	0.0247477
GGT5	747.298	-2.67456	0.752214	-3.55558	0.000377143	0.0247477
IDO1	2032.74	4.10408	1.15284	3.55997	0.000370894	0.0247477
SLC9A4	124.411	-6.24428	1.75616	-3.55565	0.00037704	0.0247477
ZCCHC18	16.1738	-4.49473	1.2652	-3.55259	0.000381453	0.0248087
TMEM158	894.666	-3.16122	0.890631	-3.54941	0.000386088	0.0250251
PLAT	6149.79	-3.96545	1.11855	-3.54518	0.000392351	0.0253451
FHDC1	714.265	-3.03411	0.857704	-3.53748	0.000403963	0.0260073
COL6A3	15062	-3.47652	0.983814	-3.53371	0.000409767	0.0262045
SIGLEC6	36.5758	-3.83207	1.0844	-3.53382	0.000409603	0.0262045
LAYN	550.191	-3.16162	0.895222	-3.53166	0.000412963	0.0263081
FGF7	128.134	-3.43187	0.97195	-3.53091	0.000414138	0.0263081
ITPR1	762.749	-1.49271	0.422928	-3.52947	0.000416398	0.026364
SHANK1	30.188	-2.84151	0.806729	-3.52226	0.000427888	0.0267814
CRABP2	2081.65	-3.1101	0.883311	-3.52096	0.000429993	0.0267814
NAV3	74.797	-2.15778	0.612408	-3.52343	0.000425997	0.0267814
POTEF	20.1611	2.35473	0.668741	3.52114	0.000429703	0.0267814
LOXL1	1030.53	-2.49173	0.709089	-3.51399	0.000441422	0.0272272
MYO1H	11.9025	-5.44144	1.54836	-3.51433	0.00044087	0.0272272
LINC01091	14.568	-3.29987	0.939434	-3.51262	0.000443713	0.0272805
PNMA8B	78.5432	-2.3605	0.67236	-3.51076	0.000446822	0.0273836
HEPH	497.718	-3.13383	0.893175	-3.50864	0.000450408	0.0275152
GSTM5	66.4106	-4.16063	1.18722	-3.50451	0.000457447	0.0277677
SCART1	51.595	-2.61349	0.747653	-3.49559	0.000473017	0.028622
KALRN	360.367	-2.5909	0.741403	-3.49459	0.000474785	0.0286384
MEG3	878.107	-3.51085	1.00535	-3.49216	0.000479128	0.0288094
EDA2R	108.513	-4.09724	1.17396	-3.49011	0.000482829	0.028838
HSPBP1	1556.1	1.04417	0.299103	3.491	0.000481215	0.028838
DPP4	457.749	-3.13655	0.898881	-3.48939	0.000484127	0.028838
LPAL2	27.5525	-2.76065	0.791357	-3.4885	0.000485735	0.0288439
SHISA3	14.6613	-5.73781	1.6457	-3.48654	0.000489307	0.028966
IGLV7-46	93.6351	-5.12028	1.4707	-3.48153	0.00049855	0.0294222
MRVI1	496.678	-1.94379	0.558494	-3.48042	0.000500634	0.0294542
LINC00460	30.4473	-5.45015	1.56848	-3.4748	0.000511234	0.0299856
CPXM2	1234.9	-3.42284	0.986262	-3.47051	0.000519467	0.0303296
HMCN2	96.5411	-3.92826	1.13203	-3.4701	0.000520271	0.0303296
ADCY1	238.279	-2.98117	0.861508	-3.46041	0.000539359	0.0313467
CFI	204.558	-3.2725	0.946608	-3.45709	0.00054605	0.0314747
SCAT1	87.7749	-3.05756	0.884489	-3.45686	0.000546499	0.0314747
SPATA20P1	18.0762	-3.91524	1.13255	-3.457	0.000546223	0.0314747
BRINP1	14.9936	-6.746	1.95324	-3.45375	0.000552859	0.0316751
SRPX	256.395	-2.55647	0.740247	-3.45353	0.000553291	0.0316751
NAV2	953.075	-1.94972	0.564999	-3.45084	0.000558837	0.0318971
SEMA7A	770.002	-2.08211	0.603999	-3.4472	0.000566426	0.0320491
RPS7P10	358.02	1.33848	0.388232	3.44764	0.000565507	0.0320491
AKR1C8P	12.1024	-6.4274	1.86455	-3.44715	0.000566528	0.0320491
PRDM16	146.291	-4.45703	1.29459	-3.44281	0.000575698	0.0323841
SAXO1	5.33252	-5.24517	1.52354	-3.44275	0.000575838	0.0323841
SPESP1	91.2319	-4.03124	1.17288	-3.43704	0.000588113	0.0329774
AHSG	12.4318	-6.47425	1.88544	-3.43381	0.000595165	0.0331953
DMAC2	1485.7	1.26301	0.36783	3.43367	0.000595471	0.0331953
MROH7	10.8171	-4.47767	1.30716	-3.4255	0.000613663	0.03411
HGD	36.0692	-2.75913	0.806453	-3.42131	0.000623204	0.0345399
SLC38A11	19.2142	-4.70328	1.37699	-3.41563	0.000636346	0.0350651
INSYN2A	7.78548	-4.82558	1.41368	-3.41349	0.000641376	0.0352407
AOC3	702.274	-2.87681	0.84347	-3.41068	0.000648012	0.0355033
VWCE	87.0871	-2.58712	0.758733	-3.4098	0.000650114	0.0355166
LINC02731	10.6752	-6.24771	1.83439	-3.40588	0.000659511	0.0358145
ARL14	24.0953	-7.42762	2.18136	-3.40504	0.000661549	0.0358145
LINC02036	13.5964	-4.17613	1.22614	-3.40592	0.000659403	0.0358145
ANGPT4	10.5991	-5.27078	1.54822	-3.40442	0.000663059	0.0358145
LAMB4	27.0769	-5.8432	1.71913	-3.39893	0.000676497	0.0360315
B3GNT3	978.836	-3.81819	1.12295	-3.40014	0.000673514	0.0360315
TARSL2	439.209	1.08808	0.320094	3.39927	0.00067567	0.0360315
LINC02688	14.5354	-4.32991	1.27421	-3.39812	0.000678515	0.0360386
ATP8A2	207.93	-4.36362	1.28455	-3.39699	0.00068131	0.0360868
GRTP1-AS1	34.5164	-6.97884	2.05499	-3.39605	0.000683649	0.0361106
PTGS1	1565.46	-2.71258	0.799889	-3.39119	0.000695888	0.0366559
GUCY1A1	704.904	-1.92883	0.56895	-3.39016	0.000698514	0.0366931
RPLP0P2	136.816	-2.39281	0.70677	-3.38556	0.000710327	0.0371626
COLGALT2	211.215	-2.88189	0.851326	-3.38517	0.00071134	0.0371626
GAS6-AS1	431.601	-3.56526	1.05357	-3.384	0.00071438	0.0372198
STAT4	122.406	-1.47229	0.43567	-3.37936	0.00072655	0.037751
LEF1	639.348	-2.2254	0.658971	-3.37709	0.000732582	0.0379612
BARX1-DT	5.85018	-5.37803	1.59422	-3.37345	0.000742322	0.038362
FAM110B	89.3768	-2.12342	0.629624	-3.37252	0.000744823	0.0383842
LIPH	1131.16	-3.22663	0.956944	-3.37181	0.000746767	0.0383842
FAM87A	15.5325	-5.8256	1.72893	-3.36949	0.000753086	0.0386052
BEND6	76.3424	-1.80915	0.537201	-3.36774	0.00075786	0.0387461
GAPT	85.304	-4.08096	1.21273	-3.36511	0.000765135	0.0390137
SCT	14.3481	-3.53841	1.0526	-3.36159	0.000774952	0.0392709
LRRIQ1	135.486	4.5609	1.35672	3.3617	0.000774641	0.0392709
PSG2	17.1794	6.69229	1.9933	3.3574	0.000786786	0.0394376
PM20D1	8.56786	-4.95968	1.47741	-3.35702	0.000787885	0.0394376
SLC5A10	10.6897	-5.28822	1.57436	-3.35897	0.000782342	0.0394376
TINAGL1	3021.79	-2.70047	0.804082	-3.35845	0.000783796	0.0394376
RSPO4	47.8624	-4.10731	1.22389	-3.35595	0.000790938	0.039487
MXRA8	1923.93	-2.63485	0.786257	-3.35113	0.000804828	0.0399717
ENDOU	14.7614	-5.74861	1.71529	-3.3514	0.000804028	0.0399717
SYTL4	153.382	-1.96573	0.587216	-3.34755	0.000815291	0.0403865
KIAA1211	139.295	-1.7479	0.523564	-3.33846	0.00084245	0.0413217
CSMD2	88.7835	-2.95162	0.884159	-3.33834	0.000842815	0.0413217
KCNJ3	7.00464	6.77704	2.02998	3.33848	0.000842395	0.0413217
TAGLN	3474.86	-2.57802	0.773401	-3.33336	0.000858049	0.041961
OPRK1	33.3903	-6.09926	1.83129	-3.33059	0.000866629	0.0422345
LINC01500	8.93428	-6.00045	1.80187	-3.33013	0.000868058	0.0422345
NECAB2	169.865	-3.64483	1.09505	-3.32845	0.000873292	0.0423812
NRG1	482.346	-2.1926	0.658942	-3.32746	0.00087641	0.0424249
ANKRD33	6.23831	-5.48194	1.64849	-3.32543	0.000882819	0.0426273
LINC00939	16.1671	-6.84948	2.06153	-3.32252	0.000892074	0.0429656
TYRP1	37.7626	-4.5016	1.35524	-3.32164	0.000894901	0.0429935
XPNPEP2	21.8405	-3.96493	1.19415	-3.32031	0.000899174	0.0430905
TBC1D8-AS1	30.8661	-1.78181	0.536853	-3.31899	0.00090345	0.0431284
FIBIN	193.721	-3.64821	1.09976	-3.31728	0.000908988	0.0431284
CASC15	231.331	-2.54989	0.768569	-3.31771	0.0009076	0.0431284
COL15A1	1984.92	-3.01652	0.909011	-3.31847	0.000905133	0.0431284
AIRE	10.9889	-6.28848	1.89814	-3.31297	0.000923099	0.0436504
MEDAG	149.818	-3.24553	0.979969	-3.31186	0.000926765	0.0436504
PALLD	4567.08	-1.87979	0.567596	-3.31184	0.000926839	0.0436504
LINC02613	9.88541	-5.17059	1.56241	-3.30937	0.000935062	0.0439295
POLD1	1479.84	1.42069	0.42943	3.3083	0.00093863	0.0439891
FOXA2	221.32	-4.81332	1.45643	-3.30488	0.000950178	0.0444214
SMOC2	1018.68	-3.12158	0.944959	-3.3034	0.000955203	0.0445474
RGS4	123.942	-2.76737	0.838091	-3.302	0.000959996	0.0446385
APLNR	764.516	-3.19434	0.967793	-3.30064	0.000964652	0.0446385
CD177P1	12.5275	-6.47846	1.96396	-3.29867	0.00097143	0.0446385
LINC02550	10.84	-4.48336	1.35912	-3.29872	0.000971256	0.0446385
C17orf99	17.3896	-3.22296	0.976825	-3.29942	0.00096884	0.0446385
LZTS1	339.686	-2.84247	0.861461	-3.29959	0.000968258	0.0446385
THBS4	57.0145	-2.6546	0.804893	-3.29808	0.000973498	0.0446385
MUC21	73.9787	-7.2628	2.20284	-3.29701	0.000977204	0.0447012
SOCS2-AS1	34.1338	-2.33419	0.708206	-3.29592	0.000980989	0.0447673
FMN1	320.385	-1.76556	0.535836	-3.29497	0.000984306	0.0448003
ZNF749	228.423	1.27198	0.386185	3.29371	0.00098874	0.0448003
ELFN1	189.996	-3.70897	1.12586	-3.29436	0.000986458	0.0448003
COL9A1	14.1914	4.04024	1.22743	3.29162	0.000996112	0.0450276
HSPA2	1008.7	2.87123	0.87285	3.28949	0.00100369	0.0452633
SYTL2	805.067	-2.43435	0.740226	-3.28867	0.00100664	0.0452892
CH25H	249.682	-4.8003	1.46014	-3.28756	0.0010106	0.0453609
CEMIP	1908.1	-2.31722	0.70523	-3.28576	0.00101707	0.0455443
ATP5MD	1481.02	1.08671	0.331199	3.28114	0.00103387	0.0461882
VWA1	2960.31	-1.13232	0.345325	-3.279	0.00104174	0.0464317
SMOC1	1075.91	-4.53341	1.383	-3.27795	0.00104565	0.0464974
HIC1	394.622	-2.18587	0.667954	-3.27248	0.00106609	0.0472961
SOX11	14.8573	-6.72819	2.0583	-3.2688	0.00108003	0.0476286
LINC02519	8.5593	-5.93051	1.81433	-3.2687	0.00108044	0.0476286
RPS21	14153.4	1.34761	0.412298	3.26854	0.00108105	0.0476286
SLITRK2	27.1905	-5.85713	1.7926	-3.26739	0.00108546	0.0477127
SVOPL	115.021	-3.6288	1.11267	-3.26135	0.00110884	0.0484067
UBQLNL	11.8423	-2.76472	0.848302	-3.25912	0.00111757	0.0486768
ASPA	16.979	-3.77615	1.16006	-3.25512	0.00113342	0.0491433
SHROOM4	352.822	-2.37278	0.728885	-3.25535	0.00113253	0.0491433
CPNE5	331.788	-2.41537	0.742355	-3.25366	0.0011393	0.0492861
FHL1	825.423	-2.52067	0.775448	-3.25059	0.00115165	0.0497082
