# Supplementary material for: Gene expression signatures as candidate biomarkers of response to PD-1 blockade in non-small cell lung cancers
Source: PLoS One. 2021 Nov 29;16(11):e0260500. doi: 10.1371/journal.pone.0260500 (PMC8629226; doi:10.1371/journal.pone.0260500)
Supplement: S12 Table — (XLSX) [file pone.0260500.s038.xlsx]

## Sheet: DEG_DESeq2.On-WB.LUSC
GeneName	baseMean	log2FoldChange	lfcSE	stat	pvalue	padj
MTND1P23	958.531	9.19938	0.940577	9.78057	1.36439e-22	2.50147e-18
HLA-V	9.15116	5.63925	1.08738	5.18608	2.14768e-07	0.00196878
GSTM1	43.2955	-21.8971	4.48283	-4.88467	1.03605e-06	0.00633163
