# Supplementary material for: Gene expression signatures as candidate biomarkers of response to PD-1 blockade in non-small cell lung cancers
Source: PLoS One. 2021 Nov 29;16(11):e0260500. doi: 10.1371/journal.pone.0260500 (PMC8629226; doi:10.1371/journal.pone.0260500)
Supplement: S13 Table — (XLSX) [file pone.0260500.s039.xlsx]

## Sheet: FGSEA_GO.Pre-tissue.LUSC
pathway	pval	padj	log2err	ES	NES	size	leadingEdge
GO_RIBONUCLEOPROTEIN_COMPLEX_BIOGENESIS	1.16826e-42	5.96748e-39	1.70268	0.510561	2.90966	449	RPS21 NOL10 POLR2D DDX54 GTF2H5 GEMIN8 RIOK1 NIP7 NHP2 RPS7 RAN SNRPD2 DDX51 GCFC2 RPS5 CLNS1A PIH1D1 PWP1 EIF3I FBL EXOSC5 SBDS MTREX KRR1 NOL11 PDCD11 LTV1 EXOSC10 AGO3 BMT2 SNRPD1 RPF2 RIOK3 PRPF31 NOB1 WBP11 MALSU1 EMG1 MTG2 POP7 ERCC2 METTL5 NOL9 SNRPF CEBPZ WDR43 PTGES3 CELF5 NOLC1 PTEN WDR12 DHX29 CELF1 SMN1 RPL38 ERI3 ABT1 MRPL11 MRTO4 EIF3A RPL6 TSR3 EIF4A3 EXOSC6 ISY1 RPLP0 ZCCHC4 LUC7L…
GO_EXTRACELLULAR_STRUCTURE_ORGANIZATION	3.74125e-34	9.55515e-31	1.52292	-0.557202	-2.6112	383	ADAMTS14 HAS2 SLC2A10 COL24A1 TNC CYP1B1 ADAMTS12 COL18A1 MMP2 COL6A2 SULF1 SERPINF2 COL1A1 COL4A2 ADAM12 DPT CRISPLD2 ADAMTSL1 BGN JAM3 FAP AEBP1 CTSK TPSAB1 LAMA4 COL4A1 TIMP1 PXDN EMILIN1 POSTN MFAP4 FBLN1 COL1A2 DDR2 COL6A3 LOXL1 DPP4 LAMB4 COL15A1 SMOC2 VWA1 SMOC1 MMP23B COL3A1 EFEMP2 COL13A1 PDGFRA COL6A1 LAMC2 KLKB1 ADAMTSL2 LOXL2 COL19A1 COLQ SFRP2 FBLN2 COL8A1 COL22A1 GREM1 TNR LOX ADAMT…
GO_RIBOSOME_BIOGENESIS	8.22511e-32	1.40046e-28	1.46752	0.527946	2.90244	307	RPS21 NOL10 DDX54 GTF2H5 RIOK1 NIP7 NHP2 RPS7 RAN DDX51 RPS5 PIH1D1 PWP1 FBL EXOSC5 SBDS MTREX KRR1 NOL11 PDCD11 LTV1 EXOSC10 BMT2 RPF2 RIOK3 NOB1 WBP11 MALSU1 EMG1 MTG2 POP7 ERCC2 METTL5 NOL9 CEBPZ WDR43 NOLC1 PTEN WDR12 DHX29 RPL38 ERI3 ABT1 MRPL11 MRTO4 RPL6 TSR3 EIF4A3 EXOSC6 RPLP0 ZCCHC4 NOM1 PAK1IP1 WDR74 RPS16 NOP14 NOP16 POP5 IMP4 UTP11 NPM3 MRPS7 TRMT61B MRPL22 NVL GNL2 FBLL1 XRCC5 GAR1 …
GO_RNA_SPLICING	3.45738e-29	4.41507e-26	1.40259	0.447096	2.53735	444	ZCCHC8 PIK3R1 SF3B6 POLR2D JMJD6 LSM3 GEMIN8 CPSF3 SMNDC1 TSEN34 BUD31 SNRPD2 GCFC2 PPP2R1A CWC27 CLNS1A CWC15 SCAF1 METTL4 MTREX TARDBP LSM8 RP9 SNRPD1 PRPF31 WBP11 RBM28 ZCRB1 HNRNPH3 ZPR1 RBM7 SNRPF CPSF4 THOC1 CELF5 SRSF2 HNRNPLL HNRNPR FAM98B CELF1 RBM17 POLR2E SMN1 CACTIN WTAP SFPQ RAVER2 EIF4A3 ISY1 LUC7L3 TCERG1 SRSF9 AQR BRDT DHX38 SNRNP40 PRPF6 DDX1 PPP1R8 C2orf49 SF3B5 SRPK2 PPIE SRRM1…
GO_NCRNA_METABOLIC_PROCESS	1.22883e-28	1.25537e-25	1.38775	0.441077	2.5397	461	ZCCHC8 RPS21 NOL10 DDX54 GTF2H5 TYW1 RIOK1 TSEN34 NHP2 RPS7 RAN YARS2 DDX51 METTL6 PIH1D1 FBL TYW3 EXOSC5 THUMPD2 METTL4 SBDS MTREX PSTK KRR1 NOL11 PDCD11 EXOSC10 AGO3 TRIT1 BMT2 RPF2 RIOK3 NOB1 WBP11 EMG1 POP7 GATC ERCC2 METTL5 RBM7 NOL9 ELP1 CPSF4 QTRT2 WDR43 METTL2B NOLC1 FAM98B WDR12 MAPT DUS4L ERI3 ABT1 AARS2 MRTO4 TPRKB TSR3 EIF4A3 EXOSC6 ZCCHC4 TRUB1 WDR74 DDX1 RPS16 NOP14 POP5 IMP4 NARS2 …
GO_NCRNA_PROCESSING	3.1634e-28	2.69311e-25	1.38026	0.461701	2.60785	385	ZCCHC8 RPS21 NOL10 DDX54 GTF2H5 TYW1 RIOK1 TSEN34 NHP2 RPS7 DDX51 METTL6 PIH1D1 FBL TYW3 EXOSC5 THUMPD2 SBDS MTREX KRR1 NOL11 PDCD11 EXOSC10 AGO3 TRIT1 BMT2 RPF2 RIOK3 NOB1 WBP11 EMG1 POP7 ERCC2 METTL5 NOL9 ELP1 CPSF4 QTRT2 WDR43 METTL2B NOLC1 FAM98B WDR12 DUS4L ERI3 ABT1 AARS2 MRTO4 TPRKB TSR3 EIF4A3 EXOSC6 ZCCHC4 TRUB1 WDR74 DDX1 RPS16 NOP14 POP5 IMP4 UTP11 C2orf49 WDR4 NPM3 TRMT61B NVL CTU1 FB…
GO_RNA_SPLICING_VIA_TRANSESTERIFICATION_REACTIONS	1.30995e-25	9.55889e-23	1.31101	0.467202	2.59688	354	ZCCHC8 SF3B6 POLR2D JMJD6 LSM3 GEMIN8 CPSF3 SMNDC1 BUD31 SNRPD2 GCFC2 CWC27 CLNS1A CWC15 MTREX LSM8 SNRPD1 PRPF31 WBP11 ZCRB1 HNRNPH3 RBM7 SNRPF CPSF4 CELF5 SRSF2 HNRNPR CELF1 RBM17 POLR2E SMN1 CACTIN WTAP SFPQ RAVER2 EIF4A3 ISY1 LUC7L3 SRSF9 AQR DHX38 SNRNP40 PRPF6 DDX1 SF3B5 SRPK2 PPIE SRRM1 SRSF10 SRSF7 RSRC1 DAZAP1 SRSF4 MYOD1 PCBP2 THRAP3 CDC5L SART3 GEMIN6 HNRNPA2B1 POLR2I SNRPA1 TXNL4B HNR…
GO_RRNA_METABOLIC_PROCESS	1.1122e-24	7.1014e-22	1.2871	0.529101	2.86766	235	RPS21 NOL10 DDX54 GTF2H5 RIOK1 NHP2 RPS7 DDX51 PIH1D1 FBL EXOSC5 SBDS MTREX KRR1 NOL11 PDCD11 EXOSC10 BMT2 RPF2 RIOK3 NOB1 WBP11 EMG1 POP7 ERCC2 METTL5 NOL9 WDR43 NOLC1 WDR12 MAPT ERI3 ABT1 MRTO4 TSR3 EIF4A3 EXOSC6 ZCCHC4 WDR74 RPS16 NOP14 POP5 IMP4 UTP11 NPM3 TRMT61B PELO NVL FBLL1 GAR1 BUD23 EIF6 CHD7 TRMT112 RPP38 DHX37 WDR3 UTP18 UTP20 UTP15 RPS15 MPHOSPH10 ERI2 DDX18 SRFBP1 EXOSC7 RPL35A DKC…
GO_MITOCHONDRIAL_GENE_EXPRESSION	1.03334e-19	5.86479e-17	1.15122	0.549975	2.80321	162	COA3 YARS2 SLC25A33 MTIF2 MRPS18C MRPS33 MRPS36 METTL4 MRPL43 RMND1 TFAM CHCHD1 TRIT1 MRPL35 MRPL37 MALSU1 MRPL51 MTG2 GATC MRPS27 MRPS15 MRPL39 PTCD3 LRPPRC SUPV3L1 MRPL11 AARS2 MRPL27 MRPL12 GFM2 MRPS26 MRPS7 TRMT61B MRPL22 MRPL18 MRPL33 MRPS12 MRPL19 TSFM SHMT2 MRPS5 MRPL4 PPARGC1B TWNK MRPL16 MRPS35 FASTKD2 MRPS34 POLRMT MRPL15 MRPL42 MTERF2 WARS2 QRSL1 AURKAIP1 MRPL58 NDUFA7 TFB2M TACO1 MRPL…
GO_TRANSLATIONAL_INITIATION	9.46968e-19	4.83711e-16	1.11466	0.516108	2.68828	186	RPS21 POLR2D NCK1 RPS7 YTHDF1 RPS5 COPS5 EIF1AX MTIF2 EIF3I EIF2B1 RPS27A DHX29 RPS20 RPL41 RPS3A EIF1 RPL18 RPL38 EIF3A RPL6 RPLP0 EIF2AK4 RPS11 MIF4GD RPL37A DDX1 RPS16 EIF2B2 EIF3M EIF2S3 YTHDF2 ATF4 PPP1R15B EIF6 IMPACT PAIP2B RPL13A KHDRBS1 EIF4H DENR RPL36 EIF2D EIF2B4 CDC123 RPS15 RPL8 EIF4A2 RPL35A METTL3 EIF2S2 RPL7 RPL28 EIF2B5 HSPB1 RPS15A YTHDF3 EIF2S1 RPL10 UHMK1 EIF5B MTOR NPM1 RPL2…
GO_DNA_CONFORMATION_CHANGE	2.42106e-18	1.12425e-15	1.10534	0.451096	2.45879	266	ERCC8 RAD51 GTF2H5 ZNF304 MIS18A CENPQ CENPU RAD18 SIRT1 BANF1 HDAC1 PHF13 RBBP7 MRE11 SYCP3 GRWD1 SSBP1 PAF1 CENPI TRIM28 RPS27A CENPW KNL1 CENPA HP1BP3 RFC2 TASOR GTF2H3 ERCC2 SMARCAD1 CENPK RNF8 POT1 CENPL SUPV3L1 FANCM CCNB1 RSF1 DDX1 RAD50 ITGB3BP RUVBL2 TSPYL5 OIP5 SMARCA1 NCAPG KAT6B CENPH HMGB3 XRCC5 DQX1 RBX1 ERCC6 TET1 SART3 CENPO WAPL TWNK CHD7 ERCC6L HNRNPA2B1 RBBP4 MCM4 PSME4 CETN2 S…
GO_OXIDATIVE_PHOSPHORYLATION	5.03848e-18	2.14471e-15	1.09593	0.573704	2.83764	133	COX8C COX6A1 ATP5ME NDUFA5 NDUFS4 NDUFB2 ATP5MF ATP5F1B SLC25A33 NDUFS5 UQCRH ATP5F1C MIR210 NDUFA12 UQCRFS1 ATP5PF ATP5PO UQCRHL ATP5PD DLD NDUFB8 COX8A NDUFS3 NDUFA1 NDUFA3 COX7C COX5B MSH2 NDUFAB1 UQCC3 NDUFS7 CCNB1 CYC1 COX7B UQCRB NDUFA6 COX7A2L UQCRQ NDUFA2 COX6B1 ATP5MG NDUFC1 SHMT2 ATP5F1E COX7A2 NDUFB4 COQ9 NDUFS1 UQCRC1 NDUFA10 ATP5F1D PINK1 NDUFV2 ATP5MC3 NDUFB3 NIPSNAP2 NDUFA7 NDUFV3 …
GO_MITOCHONDRIAL_RESPIRATORY_CHAIN_COMPLEX_ASSEMBLY	1.0753e-16	4.2251e-14	1.05746	0.618244	2.91899	96	DMAC2 TMEM126A COA3 NDUFA5 NDUFS4 NDUFB2 COA5 SLC25A33 NDUFS5 C12orf73 NDUFA12 COX14 NDUFAF5 TFAM ECSIT SDHAF3 PET100 NDUFB8 NDUFS3 NDUFA1 NDUFA3 NDUFAB1 UQCC3 NDUFS7 UQCRB NDUFAF2 NDUFA6 IMMP2L SMIM20 NDUFA2 NDUFAF4 NDUFC1 NDUFB4 NDUFS1 PET117 NDUFA10 CHCHD4 NDUFAF7 NDUFAF8 NDUFV2 COX17 NDUFB3 NDUFA7 TACO1 BCS1L NDUFV3 NDUFV1 NDUFA9 NDUFAF6 TIMMDC1 NDUFB6 NDUFS8 NDUFB1 UQCR10 COA1 NDUFB11 SDHAF4
GO_MITOCHONDRIAL_TRANSLATION	1.33546e-16	4.87253e-14	1.04763	0.558905	2.75024	132	COA3 YARS2 MTIF2 MRPS18C MRPS33 MRPS36 MRPL43 RMND1 CHCHD1 MRPL35 MRPL37 MALSU1 MRPL51 MTG2 GATC MRPS27 MRPS15 MRPL39 PTCD3 LRPPRC MRPL11 AARS2 MRPL27 MRPL12 GFM2 MRPS26 MRPS7 MRPL22 MRPL18 MRPL33 MRPS12 MRPL19 TSFM SHMT2 MRPS5 MRPL4 MRPL16 MRPS35 FASTKD2 MRPS34 MRPL15 MRPL42 WARS2 QRSL1 AURKAIP1 MRPL58 NDUFA7 TACO1 MRPL10 CDK5RAP1 MRPL46 SARS2 MRPS22 RCC1L NGRN MRPS9 MRPS28 EARS2 LARS2 MRPL1 ERA…
GO_DNA_REPLICATION	4.68281e-16	1.59465e-13	1.02767	0.433717	2.37091	269	ATF1 POLD1 ORC4 MCMBP ESCO1 RAD51 SMC3 RAD17 GEN1 PPP2R1A RBBP7 METTL4 MRE11 TOPBP1 GRWD1 SSBP1 TERF1 EXO1 RFC2 PTMS POLE2 ZPR1 ING4 POLD2 ORC6 THOC1 USP37 CDK2AP1 MSH3 ING5 SSRP1 BCL6 FANCM HUS1 DONSON DBF4 RAD50 CCNE1 CDC42 POLB SENP2 BARD1 BOD1L1 TERF2 WAPL TWNK MMS22L ZGRF1 PPP2CA ZMPSTE24 RMI2 RBBP4 MCM4 KAT5 DNAJC2 TICRR POLA1 ALYREF SET WDHD1 DUT DNAJA3 FBH1 RFC5 ETAA1 PRIMPOL REV3L CACYBP…
GO_PROTEIN_DNA_COMPLEX_SUBUNIT_ORGANIZATION	6.04358e-16	1.92941e-13	1.02767	0.477122	2.50145	199	CDK7 TRAPPC12 RAD51 SOX12 GTF2H5 MIS18A CENPQ CENPU PIH1D1 MYC SMARCD1 RBBP7 DR1 SYCP3 GRWD1 PAF1 CENPI TERF1 GTF2A2 RPS27A CENPW KNL1 CENPA HP1BP3 TAF1B GTF2H3 ERCC2 CENPK BDP1 RNF8 BPTF RNF4 DLGAP5 CENPL PSMC4 RSF1 BRDT ITGB3BP TSPYL5 OIP5 ZNHIT1 KAT6B CENPH TBP PIAS1 RBX1 SART3 CENPO ARID1A RBBP4 MCM4 PSME4 CETN2 SET RPA3 XPA MCM2 SHPRH CENPM MCM5 RPA2 SETD2 RUVBL1 ERCC3 NASP NAP1L1 MCM7 CHAF1…
GO_CHROMOSOME_SEGREGATION	2.11949e-15	6.36843e-13	1.00732	0.401595	2.19968	316	STAG1 SMC6 MCMBP ESCO1 TRAPPC12 MIS18A SMC3 CENPQ VPS4A GEN1 RAN RAD18 TLK2 BANF1 SEH1L PPP2R1A ANAPC5 STAG3L1 CSNK2A1 PHF13 MRE11 ANAPC11 CUL3 PSMG2 TERF1 CDCA8 SLF1 PHB2 RIOK3 SPDL1 CENPW KNL1 CDC23 PUM2 CHMP2A ERCC2 SMARCAD1 CENPK CIAO2B DCTN2 ANAPC7 BIRC5 SKA2 CHMP4C BEX4 KATNB1 DLGAP5 FANCM SFPQ TTL CCNB1 CCNB1IP1 LATS1 CCNE1 CDC42 NDC80 BUB1B MMS19 SMC1B OIP5 TRIP13 KNSTRN NEK2 NCAPG CENPH …
GO_LEUKOCYTE_MIGRATION	2.45654e-15	6.97111e-13	1.00732	-0.419269	-1.99639	491	LBP THY1 COL1A1 CCL23 SLIT2 JAM3 IL1R1 VEGFC RARRES2 SCG2 CCL17 EMILIN1 KITLG COL1A2 CCL18 EPS8 DPP4 ANGPT4 AIRE THBS4 CH25H S1PR1 CCL19 ATP1B1 CCL21 HOXA7 GREM1 MDK GCSAML IRAK4 PADI2 CEACAM8 CCL13 DPEP1 JAM2 ABR CXCL1 CREB3 CCL24 SELE CXCL3 SELP SLC7A8 GCNT1 FCAMR ITGAX CYP7B1 RIPK3 CX3CR1 CCR7 PDGFD CEACAM1 MMP1 CCL14 CCL2 BST1 IGHA1 CD34 VAV3 CX3CL1 THBS1 DAPK2 CCL7 MMP14 CSF3R ESAM AZU1 IL23…
GO_RNA_CATABOLIC_PROCESS	4.08445e-15	1.09807e-12	0.996986	0.370136	2.0884	402	ZCCHC8 RPS21 PSMD9 POLR2D LSM3 RPS7 YTHDF1 PPP2R1A RPS5 EXOSC5 SAMD4B MTREX TARDBP CNOT3 EXOSC10 AGO3 GSPT1 CNOT9 RPS27A PABPC4 PUM2 ROCK2 ZPR1 RBM7 NBAS TENT5B PSMA7 HNRNPR RPS20 RPL41 RPS3A RPL18 LRPPRC HBS1L RPL38 CNOT4 SUPV3L1 PSMC4 MRTO4 RPL6 EIF4A3 EXOSC6 RPLP0 RPS11 CPEB3 RPL37A YBX3 RNASEH1 RPS16 PPP1R8 PELO CNOT2 E2F1 NUDT12 YTHDF2 ROCK1 TTC37 THRAP3 PPP2CA PSMD10 FASTKD1 PSMD7 PSME4 PRP…
GO_ATP_SYNTHESIS_COUPLED_ELECTRON_TRANSPORT	4.31674e-15	1.1025e-12	0.996986	0.620549	2.85194	86	COX6A1 NDUFA5 NDUFS4 NDUFB2 NDUFS5 UQCRH MIR210 NDUFA12 UQCRFS1 UQCRHL DLD NDUFB8 COX8A NDUFS3 NDUFA1 NDUFA3 COX7C COX5B NDUFAB1 UQCC3 NDUFS7 CCNB1 CYC1 COX7B UQCRB NDUFA6 COX7A2L UQCRQ NDUFA2 COX6B1 NDUFC1 NDUFB4 COQ9 NDUFS1 UQCRC1 NDUFA10 PINK1 NDUFV2 NDUFB3 NDUFA7 NDUFV3 MECP2 UQCR11 NDUFV1 NDUFA9 COX5A SDHD COX6C CDK1 NDUFB6 UQCRC2 NDUFS8 NDUFB1 PARK7 UQCR10 NDUFB11 COX15 NDUFS6
GO_RIBONUCLEOPROTEIN_COMPLEX_SUBUNIT_ORGANIZATION	1.7684e-14	4.30141e-12	0.975995	0.450339	2.35827	209	POLR2D GEMIN8 SNRPD2 GCFC2 RPS5 CLNS1A PIH1D1 EIF3I AGO3 SNRPD1 RPF2 PRPF31 SNRPF PTGES3 CELF5 DHX29 CELF1 SMN1 RPL38 ABT1 MRPL11 MRTO4 EIF3A RPL6 ISY1 RPLP0 LUC7L3 SRSF9 PRPF6 DDX1 MRPS7 SRPK2 RUVBL2 SRSF10 HSP90AB1 EIF3M EIF2S3 XRCC5 SART3 GEMIN6 EIF6 SNRPB SFSWAP PRPF18 RPL13A FASTKD2 EIF4H DENR TAF9 LUC7L2 RPLP0P6 ZFAND1 EIF2D TARBP2 RSL24D1 TRAF7 SNRPC RPS15 AAR2 SNRPG EIF2S2 SHQ1 PRMT7 NUDT…
GO_CELLULAR_RESPIRATION	3.66921e-14	8.51924e-12	0.965328	0.474286	2.4551	173	NOS2 COX6A1 NDUFA5 NDUFS4 NDUFB2 ETFA PDHA1 NDUFS5 FH UQCRH MIR210 IDH3B NDUFA12 UQCRFS1 NR4A3 UQCRHL DLST SUCLG1 DLD NDUFB8 COX8A NDUFS3 NDUFA1 NDUFA3 COX7C COX5B PANK2 OGDHL NDUFAB1 SDHB IFNG UQCC3 NDUFS7 CCNB1 CYC1 PDHB COX7B MTFR2 UQCRB NDUFAF2 NDUFA6 IMMP2L COX7A2L UQCRQ NDUFA2 COX6B1 NDUFC1 SHMT2 NDUFB4 COQ9 MDH2 NDUFS1 UQCRC1 NDUFA10 ATP5F1D MDH1 COQ10A PINK1 NDUFV2 DLAT IDH3A ACO2 NDUFB3 …
GO_DNA_DEPENDENT_DNA_REPLICATION	4.68927e-14	1.04142e-11	0.965328	0.498385	2.52591	151	POLD1 ORC4 MCMBP RAD51 GEN1 METTL4 MRE11 TOPBP1 SSBP1 TERF1 RFC2 POLE2 ZPR1 POLD2 ORC6 THOC1 CDK2AP1 MSH3 BCL6 FANCM DONSON DBF4 CCNE1 POLB SENP2 BOD1L1 TERF2 TWNK MMS22L ZGRF1 ZMPSTE24 MCM4 TICRR POLA1 ALYREF WDHD1 DNAJA3 FBH1 RFC5 ETAA1 PRIMPOL REV3L RTF2 POLQ GMNC RPA3 POLE4 MCM2 CDK2 POLE FBXO5 ORC5 MCM5 RPA2 DNA2 EXD2 MGME1 MCM7 CENPS PCNA CDC34 NBN ORC2 POLA2 GINS2 MCM6 CDC7 RECQL MCMDC2 RF…
GO_ATP_METABOLIC_PROCESS	9.5673e-14	2.03624e-11	0.954542	0.393141	2.17837	291	COX8C COX6A1 ATP5ME NDUFA5 NDUFS4 NDUFB2 ATP5MF SEH1L ATP5F1B SLC25A33 NDUFS5 UQCRH ATP5F1C MIR210 NDUFA12 UQCRFS1 GCK BAD ATP5PF ATP5PO UQCRHL NUP35 DNM1L NUP85 ATP5PD NUP54 DLD NDUFB8 COX8A PARG NDUFS3 NDUFA1 NDUFA3 COX7C COX5B MSH2 OGDHL NDUFAB1 IFNG UQCC3 AK2 NUP205 NDUFS7 CCNB1 ATP5IF1 CYC1 COX7B ENO1 UQCRB NDUFA6 COX7A2L LDHA UQCRQ NDUFA2 COX6B1 ATP5MG PFKFB3 NDUFC1 ENPP3 SHMT2 ATP5F1E OLA1…
GO_RNA_LOCALIZATION	1.71044e-13	3.49477e-11	0.943632	0.435298	2.32041	227	NUTF2 POLR2D CPSF3 NHP2 RAN SEH1L PIH1D1 FBL AGFG1 LTV1 EXOSC10 TERF1 NUP35 NUP85 ATXN2 NUP54 CPSF4 THOC1 RBM27 TCP1 SRSF2 LRPPRC SFPQ NUP205 TST CETN3 EIF4A3 SRSF9 CCT7 DHX38 PRPF6 SLBP SENP2 RUVBL2 SRRM1 CCT8 MRPL18 SRSF7 SRSF4 TERF2 HSF1 EIF6 HNRNPA2B1 NUP153 THOC7 SRSF3 NUP43 CETN2 PRPF18 FYTTD1 KHDRBS1 ALYREF NXT1 NUP133 POM121L2 CKAP5 NUP37 PHAX CDC40 RPS15 NUP93 NUP62 DKC1 SHQ1 NOP58 RAE1 …
GO_WOUND_HEALING	1.92056e-13	3.77317e-11	0.943632	-0.403363	-1.92209	488	TNC MSX2 IL24 EREG SERPINF2 C1QTNF1 COL1A1 PRKCA FAP ALOX15 TIMP1 POSTN FBLN1 COL1A2 ADRA2A PLAT ITPR1 SYTL4 NRG1 FOXA2 SMOC2 HRG COL3A1 PDGFRA KLKB1 DST F10 SYT11 LOX NOTCH4 GSN CCN4 FGF10 F2RL2 F2RL3 ADAMTS18 TPM1 INSL3 GPR4 SPARC F5 PDGFRB TGFB3 MCAM BLK GATA6 PDPN IGF1 SYT7 DGKG UBASH3B PLAU ACVRL1 DUSP10 SELP ABAT GNG2 TGFBR2 SERPINE2 MYLK CEACAM1 COL5A1 CLEC7A ETS1 VWF CYP4F2 CD34 KDR VAV3 …
GO_REGULATION_OF_CYTOSOLIC_CALCIUM_ION_CONCENTRATION	2.2269e-13	4.21297e-11	0.943632	-0.445077	-2.05857	330	S1PR3 RYR2 CACNA1C ADCY8 DLG4 CALB2 THY1 C1QTNF1 PTGIR ITPR1 APLNR CEMIP ADRA1A S1PR1 PDGFRA SNCA MCHR1 AGTR1 CCL19 EDNRA CCL21 GLP1R AGT GRIN2A F2RL2 GPR35 F2RL3 SLC24A2 GPR4 KCNA5 PTGER2 PTGER3 KCNK3 ADRA1D GRIN2C UBASH3B FAM155A NOS1 NPSR1 CAPN3 MS4A1 CDH23 CX3CR1 CCR7 ADCY5 PLN RIC3 TRPA1 P2RX2 AKAP6 CX3CL1 PTGFR ADORA1 PLCG2 CACNB2 TRPC4 FGF2 CD36 HCRTR1 AVPR1A RAMP3 CALCB CD19 OXT CCR3 CCR4…
GO_RESPIRATORY_ELECTRON_TRANSPORT_CHAIN	2.8034e-13	5.1142e-11	0.932595	0.564566	2.69419	104	COX6A1 NDUFA5 NDUFS4 NDUFB2 ETFA NDUFS5 UQCRH MIR210 NDUFA12 UQCRFS1 UQCRHL DLD NDUFB8 COX8A NDUFS3 NDUFA1 NDUFA3 COX7C COX5B NDUFAB1 SDHB UQCC3 NDUFS7 CCNB1 CYC1 COX7B UQCRB NDUFAF2 NDUFA6 IMMP2L COX7A2L UQCRQ NDUFA2 COX6B1 NDUFC1 NDUFB4 COQ9 NDUFS1 UQCRC1 NDUFA10 PINK1 NDUFV2 NDUFB3 NDUFA7 SLC25A12 NDUFV3 MECP2 UQCR11 NDUFV1 NDUFA9 COX5A SDHD COX6C CDK1 NDUFB6 UQCRC2 NDUFS8 NDUFB1 PARK7 UQCR10 …
GO_SECOND_MESSENGER_MEDIATED_SIGNALING	3.47798e-13	6.12604e-11	0.932595	-0.416918	-1.96597	422	S1PR3 ADRB1 NFATC4 RYR2 CACNA1C ADCY8 ADCY4 PRKCA GUCY1B1 PTGIR SGCD ADRA2A ITPR1 ADCY1 GUCY1A1 SCT NRG1 APLNR ADRA1A S1PR1 RASD1 AGTR1 ATP1B1 LAT CD22 GLP1R AGT UCN2 GRIN2A TMEM100 GPR4 PTGER2 PTGER3 SAMD14 LMCD1 ADRA1D IGF1 GRIN2C NOS1 SELE RNF157 SELP RCAN2 GNG2 PTGDR2 RAMP1 ADRB3 CX3CR1 NCALD CCR7 ADCY5 PLN LRRK2 ADGRL4 GUCY1A2 RAPGEF3 BST1 MC1R KDR P2RX2 AKAP6 THBS1 RGN AZU1 PTGFR BHLHA15 AD…
GO_NUCLEAR_TRANSCRIBED_MRNA_CATABOLIC_PROCESS	1.01441e-12	1.7272e-10	0.91012	0.440056	2.31319	206	RPS21 POLR2D LSM3 RPS7 PPP2R1A RPS5 EXOSC5 SAMD4B CNOT3 EXOSC10 GSPT1 CNOT9 RPS27A NBAS RPS20 RPL41 RPS3A RPL18 HBS1L RPL38 CNOT4 MRTO4 RPL6 EIF4A3 EXOSC6 RPLP0 RPS11 CPEB3 RPL37A RPS16 PELO CNOT2 TTC37 THRAP3 PPP2CA PRPF18 RPL13A RPL36 RPS15 RPL8 EXOSC7 RPL35A RPL7 LSM5 RPL28 MTPAP RPS15A TUT4 MAGOH CNOT6 RPL10 SMG9 NT5C3B ZFP36L1 PPP2R2A RPL24 MAGOHB DCP1A RPLP2 PNRC2 RPS25 RPL27 ETF1 RPL11 CNO…
GO_REGULATION_OF_CELL_CYCLE_PHASE_TRANSITION	1.12616e-12	1.85563e-10	0.91012	0.338257	1.94067	435	CUL1 HSPA2 PSMD9 RAD17 CTDSP2 VPS4A GEN1 CEP76 PRMT1 PPP2R1A KLF4 ANAPC5 PLCB1 TPRA1 NAE1 MRE11 TOPBP1 ANAPC11 CRNN CUL3 PAF1 BTRC PSMG2 CNOT3 APPL2 HAUS3 TFDP2 MTA3 PHB2 CNOT9 SPDL1 CDC25C CTDSP1 AURKA CDC23 ERCC2 DCTN2 ANAPC7 PSMA7 PTEN CHMP4C ADAMTS1 DLGAP5 TMEM14B CNOT4 PSMC4 AVEN KNTC1 CEP152 PLK2 CCNB1 HUS1 DONSON TUBB NEDD1 PLK4 APPL1 DBF4 SIX3 SENP2 NDC80 BUB1B DYNLL1 CNOT2 E2F1 TPX2 TRIP…
GO_NADH_DEHYDROGENASE_COMPLEX_ASSEMBLY	1.5078e-12	2.40682e-10	0.91012	0.65877	2.85035	59	DMAC2 TMEM126A NDUFA5 NDUFS4 NDUFB2 NDUFS5 NDUFA12 NDUFAF5 ECSIT NDUFB8 NDUFS3 NDUFA1 NDUFA3 NDUFAB1 NDUFS7 NDUFAF2 NDUFA6 NDUFA2 NDUFAF4 NDUFC1 NDUFB4 NDUFS1 NDUFA10 NDUFAF7 NDUFAF8 NDUFV2 NDUFB3 NDUFA7 BCS1L NDUFV3 NDUFV1 NDUFA9 NDUFAF6 TIMMDC1 NDUFB6 NDUFS8 NDUFB1 COA1 NDUFB11
GO_TRANSLATIONAL_ELONGATION	2.48169e-12	3.84135e-10	0.898671	0.502676	2.46942	131	DPH6 MRPS18C MRPS33 MRPS36 MRPL43 CHCHD1 MRPL35 MRPL37 MRPL51 MRPS27 MRPS15 MRPL39 PTCD3 HBS1L MRPL11 EIF4A3 MRPL27 MRPL12 CPEB3 MRPS26 LTN1 MRPS7 DNAJC24 MRPL22 MRPL18 MRPL33 MRPS12 MRPL19 TSFM EEF2K MRPS5 MRPL4 MRPL16 USP16 MRPS35 ZNF598 MRPS34 MRPL15 MRPL42 AURKAIP1 MRPL58 MRPL10 MRPL46 MRPS22 MRPS9 EEF1B2 EFL1 MRPS28 RPLP2 MRPL1 ERAL1 MRPS11 MRPL3 MRPL44 MRPL20 DPH2 MRPL13 TUFM MRPS25 GTPBP1 …
GO_CELL_CHEMOTAXIS	5.10961e-12	7.67643e-10	0.887075	-0.452981	-2.07025	288	LBP CCL23 SLIT2 JAM3 VEGFC RARRES2 SCG2 CCL17 CCL18 DPP4 LEF1 SMOC2 THBS4 CH25H HRG S1PR1 PDGFRA AGTR1 CCL19 CCL21 GREM1 LOX MDK PADI2 CCL13 DPEP1 PDGFRB CXCL1 CREB3 CCL24 CXCL3 FGFR1 CYP7B1 CX3CR1 CCR7 PDGFD CCL14 CCL2 TIAM1 NOTCH1 BST1 KDR VAV3 CX3CL1 THBS1 DAPK2 CCL7 CSF3R AZU1 IL23A SFTPD ALOX5 FGF2 CXCL6 HGF DEFB124 FLT1 CCL26 DOCK4 LGALS9 DYSF CCR3 PDGFB CCR4 CCL11 IL12A ADAM8 CCL22 PF4V1 H…
GO_CELL_SUBSTRATE_ADHESION	5.7926e-12	8.45389e-10	0.887075	-0.424183	-1.97127	348	HAS2 ADAMTS12 THY1 COL1A1 ACER2 JAM3 ALOX15 LYVE1 EMILIN1 POSTN FBLN1 LAMB4 SMOC2 FMN1 HRG COL3A1 COL13A1 TNN NEXMIF VWA2 ITGBL1 FBLN2 CCL21 NEDD9 COL8A1 HOXA7 GREM1 MDK ADAMTS9 FREM1 MEGF9 NID1 COL16A1 ARHGAP6 WNT1 PDPN ACTN1 PLAU ONECUT1 ACVRL1 ITGB6 ITGA11 CCR7 TIAM1 APOA1 MICALL2 CASS4 NOTCH1 ITGA8 VWF BST1 MAP4K4 FZD4 CD34 NTNG2 KDR OLFM4 CX3CL1 THBS1 MMP14 EPDR1 CEACAM6 SORBS1 ANGPT2 MUC4 D…
GO_REGULATION_OF_CELL_CELL_ADHESION	8.30257e-12	1.17804e-09	0.875325	-0.407643	-1.92122	419	HAS2 DTX1 IL7R LRRC32 SERPINF2 THY1 C1QTNF1 PRKCA TNFRSF13C B4GALNT2 ALOX15 DPP4 LEF1 FOXA2 MUC21 CARD11 KIF26B NEXMIF IL12B CCL19 LGALS9C CCL21 TNR MDK NOTCH4 CD1D ITPKB BMP6 ADAMTS18 RARA BLK WNT1 PDPN IGF1 UBASH3B SELE DUSP10 SELP ABAT ADAM19 TMEM131L TGFBR2 CD28 SIRPB1 SERPINE2 CCR7 CEACAM1 ETS1 CCL2 CLEC4G APOA1 NOTCH1 SOX4 HLX LGALS9B CX3CL1 MYB VTCN1 IL23A CCM2L CEACAM6 MAD1L1 GRAP2 RASGRP…
GO_MITOTIC_SPINDLE_ORGANIZATION	9.91707e-12	1.36909e-09	0.875325	0.516855	2.47353	117	STAG1 SMC3 STMN1 RAN CCSAP SBDS AURKA CHMP2A DCTN2 BIRC5 CHMP4C DLGAP5 GNAI1 PLK2 CCNB1 NDC80 STIL TPX2 NEK2 CENPH MZT1 CHMP1B PCNT INTS13 MYBL2 NUF2 CHMP2B CKAP5 KIFC1 BCCIP KIF3B KIF11 TACC3 KIF23 NUP62 WDR62 RCC1 RAE1 AAAS HNRNPU POC1A SPC25 PRC1 ABRAXAS2 RACGAP1 MECP2 TTK SPICE1 KIF4A GPSM2 SPAST KPNB1 CEP97 RMDN1 TACC2 DCTN1 STAG2 BORA PSRC1 AURKC TACC1 DRG1 CLASP2 WRAP73 SMC1A CENPE
GO_INNER_MITOCHONDRIAL_MEMBRANE_ORGANIZATION	1.35301e-11	1.81873e-09	0.875325	0.682559	2.79219	49	AFG3L2 ATP5ME CHCHD3 TIMM13 ATP5MF ATP5F1B ATP5F1C ATP5PF ATP5PO DNAJC11 ATP5PD IMMT CHCHD6 MTX2 LETM1 UQCC3 APOO HSPA9 MTX3 ATP5MG ATP5F1E ATP5F1D PINK1 ATP5MC3 OPA1 MAIP1 MICOS13 ROMO1 ATP5MC2 ATP5F1A AGK CHCHD10 TIMM10 TIMM9 TIMM29
GO_DNA_TEMPLATED_TRANSCRIPTION_ELONGATION	1.56638e-11	2.05156e-09	0.863415	0.518089	2.46821	112	CDK7 POLR2D GTF2H5 CD3EAP ADRM1 ELOA PAF1 NELFA NELFCD TAF1B GTF2H3 ERCC2 THOC1 WDR43 RNF8 POLR2E SSRP1 TCERG1 TAF1D SUPT5H TCEA1 TBP SOX10 ELOC EAPP LEO1 TSFM ERCC6 POLR2I ALYREF SCAF8 CCNT2 HTATSF1 SETD2 HNRNPU ERCC3 SHH POLR2C RNF168 EZH2 ELOF1 POLR1A POLR2F TCEA2 LDB1 ENY2 POLR1C CCNT1 POU4F1 POLR2H POLR2L GTF2H4 RTF1 TAF1A HMGN1 POLR1B IWS1 WDR61 POLR2K POLR2J CTR9 TEFM NELFE ZNRD1 ELL3 MNAT…
GO_DIVALENT_INORGANIC_CATION_TRANSPORT	4.56432e-11	5.82864e-09	0.851339	-0.392379	-1.85789	451	RYR2 CACNA1C TMEM163 THY1 CACNA1G KCNJ2 STC1 ADRA2A ITPR1 RGS4 APLNR CEMIP ADRA1A GEM SNCA MCHR1 CCL19 CACNA1H ATP1B1 CCL21 AGT PKD1L1 GRIN2A GPR35 F2RL3 EGF SLC24A2 TRPM5 PDGFRB GJA4 VDR GRIN2C UBASH3B FAM155A NOS1 NPSR1 CAPN3 MS4A1 CDH23 GRM6 RAMP1 CCR7 PLN MYLK CCL2 NALCN TRPA1 SLN KCNE3 P2RX2 AKAP6 CX3CL1 RGN CRACR2B BHLHA15 TCN2 WFS1 TSPAN13 PLCG2 CACHD1 SESTD1 PKD2L1 CACNB2 TRPC4 FGF2 CTNNB…
GO_POSITIVE_REGULATION_OF_CELL_ADHESION	4.75447e-11	5.92338e-09	0.851339	-0.399792	-1.88456	417	HAS2 IL7R SERPINF2 THY1 FLCN PRKCA TNFRSF13C ALOX15 EMILIN1 DPP4 LEF1 FOXA2 SMOC2 FMN1 HRG CARD11 KIF26B IL12B CCL19 SFRP2 FBLN2 CCL21 NEDD9 COL8A1 MDK CD1D ITPKB RARA TPM1 NID1 COL16A1 PDPN IGF1 HYAL1 SELE DUSP10 SELP IBSP ADAM19 TGFBR2 CD28 SIRPB1 CCR7 ETS1 CCL2 APOA1 CASS4 SOX4 MAP4K4 HLX KDR OLFM4 VAV3 CX3CL1 MYB VTCN1 AZU1 IL23A CEACAM6 GRAP2 ADGRG1 RASGRP1 ALOX5 TNFSF4 HLA-G FADD IL27RA CD3…
GO_SKELETAL_SYSTEM_DEVELOPMENT	5.42319e-11	6.59563e-09	0.851339	-0.387522	-1.8479	496	HAS2 SLC2A10 PHEX MSX2 ADAMTS12 MMP2 RUNX2 SULF1 COL1A1 HOXB2 SFRP4 PRRX1 BGN CTSK STC1 TIMP1 TMEM119 COL1A2 AHSG FMN1 SOX11 COL3A1 COL13A1 PDGFRA AXIN2 LOXL2 COL19A1 SFRP2 HOXA7 GREM1 LOX MDK HOXD12 FREM1 CCN4 FOXC1 LTBP3 BMP6 RARA TWIST1 HOXD8 WNT11 FGF9 SPARC ALPL PDGFRB TGFB3 PAX5 WNT1 VDR IGF1 HYAL1 ACVRL1 MGP FGFR1 ENG COL11A1 HOXB1 TGFBR2 MMP13 CDH11 GPR68 ADAMTS4 PCSK5 BCAN HOXB6 PAX1 BMP…
GO_VIRAL_GENE_EXPRESSION	5.58304e-11	6.63214e-09	0.851339	0.42827	2.23838	195	RPS21 POLR2D RPS7 SEH1L RPS5 HDAC1 TARDBP NELFA NUP35 NUP85 RPS27A NELFCD NUP54 RPS20 POLR2E RPL41 RPS3A RPL18 RPL38 NUP205 EIF3A RPL6 RSF1 RPLP0 EIF2AK4 RPS11 RPL37A RPS16 SUPT5H PCBP2 POLR2I NUP153 NUP43 RPL13A NUP133 DENR RPL36 NUP37 CCNT2 EIF2D TARBP2 RPS15 RPL8 NUP93 NUP62 RPL35A RPL7 RAE1 RPL28 AAAS NDC1 CHD1 RPS15A RPL10 POLR2C JUN RPL24 SP1 RPLP2 RPS25 RPL27 CCL4 EIF3G RPL11 POLR2F TFAP4 …
GO_SPINDLE_ORGANIZATION	5.78626e-11	6.71733e-09	0.851339	0.434723	2.24956	180	STAG1 SMC3 AUNIP STMN1 RAN CCSAP PPP2R1A SBDS HAUS3 CENPW AURKA CHMP2A DCTN2 BIRC5 CHMP4C RNF4 DLGAP5 GNAI1 PLK2 CCNB1 TUBB NEK7 NDC80 STIL SAC3D1 TPX2 KNSTRN NEK2 CENPH MZT1 CHMP1B PCNT INTS13 MYBL2 NUF2 CHMP2B CKAP5 KIFC1 BCCIP KIF3B KIF11 TACC3 MAPRE1 KIF23 NUP62 WDR62 FBXO5 RCC1 RAE1 AAAS HNRNPU POC1A SPC25 PRC1 ABRAXAS2 STARD9 RACGAP1 MECP2 DLG1 TTK SPICE1 KIF4A GPSM2 SPAST KPNB1 GOLGA8B HAU…
GO_REGULATION_OF_MRNA_METABOLIC_PROCESS	6.21129e-11	6.89723e-09	0.839089	0.355899	1.96705	328	PSMD9 JMJD6 YTHDF1 EXOSC5 SAMD4B PAF1 TARDBP RPS27A PABPC4 PUM2 ROCK2 RBM7 NBAS CPSF4 TENT5B CELF5 SRSF2 PSMA7 HNRNPR CELF1 RBM17 PSMC4 WTAP EXOSC6 CCNB1 SRSF9 CPEB3 YBX3 SRPK2 BARD1 SUPT5H SRSF10 SRSF7 E2F1 DAZAP1 SRSF4 YTHDF2 LEO1 ROCK1 MYOD1 THRAP3 SART3 HSF1 HNRNPA2B1 PSMD10 FASTKD1 PSMD7 HNRNPL SRSF3 PSME4 SFSWAP KHDRBS1 FASTKD2 SON PSMD8 SET DYRK1A PSMA4 NCL PSMF1 PSME1 HMX2 TRA2B EXOSC7 ME…
GO_TRANSLATIONAL_TERMINATION	6.12996e-11	6.89723e-09	0.839089	0.523223	2.4969	104	C12orf65 MRPS18C MRPS33 MRPS36 MRPL43 CHCHD1 GSPT1 MRPL35 MRPL37 MRPL51 MRPS27 MRPS15 MRPL39 PTCD3 MRPL11 MRPL27 MRPL12 GFM2 MRPS26 MRPS7 MRPL22 MRPL18 MRPL33 OGFOD1 MRPS12 MRPL19 MRPS5 MRPL4 N6AMT1 MRPL16 TRMT112 MRPS35 MRPS34 MRPL15 MRPL42 AURKAIP1 MRPL58 MRPL10 MRPL46 MRPS22 MRPS9 MRPS28 MRPL1 ERAL1 MRPS11 ETF1 MRPL3 MRPL44 MRPL20 MRPL13 MRPS25 MRPL28 MRPL48
GO_REGULATION_OF_CELLULAR_RESPONSE_TO_GROWTH_FACTOR_STIMULUS	7.73568e-11	8.4072e-09	0.839089	-0.447085	-2.0326	270	SLC2A10 MSX2 ADAMTS12 VASN RUNX2 SULF1 FLCN SFRP4 DOK5 SPRED3 SLIT2 VEGFC ADGRA2 EMILIN1 PRDM16 SMOC2 SOX11 HRG IL12B ADAMTSL2 SFRP2 TMEM204 JCAD PMEPA1 GREM1 LOX SHISA2 AGT GREM2 FGF10 TGFB1I1 FGF9 SORL1 TGFB3 TMPRSS6 WNT1 SPRY2 SPRY3 MMRN2 ONECUT1 ZNF423 ACVRL1 FGFR1 ENG CYFIP2 ASPN TGFBR2 SPART RASL11B PTP4A3 DLX1 NOTCH1 ITGA8 FZD4 THBS1 CDH5 LRG1 SPRY4 LDLRAD4 SMAD6 FGF2 FZD1 ZEB1 CTNNB1 TP53…
GO_DOUBLE_STRAND_BREAK_REPAIR	7.95858e-11	8.46925e-09	0.839089	0.389564	2.12488	240	ERCC8 ATP23 RAD51 FANCB AUNIP GEN1 NSD2 KLHL15 MORF4L1 FIGN MRE11 XRCC1 DCLRE1A SLF1 SUMO1 KDM4D RAD51AP1 MSH2 SMARCAD1 RNF8 KMT5B ERCC1 MGMT POT1 FANCM SFPQ SHLD3 HUS1 PALB2 DDX1 RAD50 POLB SPIDR BARD1 MMS19 OTUB1 TRIP13 XRCC5 CIB1 ERCC6 FOXM1 HSF1 UIMC1 MMS22L RMI2 MCM4 KAT5 POLA1 FAN1 FBH1 REV3L POLQ RPA3 DCLRE1B MCM2 CHEK1 XRCC4 CDCA5 MCM5 RPA2 SETD2 SHLD2 DNA2 EXD2 KMT5C RAD54L RIF1 MCM7 FAN…
GO_NUCLEOSOME_ORGANIZATION	1.01037e-10	1.05326e-08	0.839089	0.52788	2.51056	102	MIS18A CENPQ CENPU SMARCD1 RBBP7 SYCP3 GRWD1 PAF1 CENPI CENPW KNL1 CENPA HP1BP3 CENPK RNF8 BPTF CENPL RSF1 BRDT ITGB3BP TSPYL5 OIP5 ZNHIT1 KAT6B CENPH SART3 CENPO ARID1A RBBP4 PSME4 SET MCM2 SHPRH CENPM SETD2 RUVBL1 NASP NAP1L1 CHAF1B ACTR6 CENPS HMGB2 NPM1 CHAF1A MCM3AP MIS18BP1 ARID2 CTCF SETSIP ASF1A ANP32B
GO_NUCLEAR_TRANSCRIBED_MRNA_CATABOLIC_PROCESS_NONSENSE_MEDIATED_DECAY	1.15998e-10	1.18223e-08	0.839089	0.491235	2.37921	120	RPS21 RPS7 PPP2R1A RPS5 EXOSC10 GSPT1 RPS27A NBAS RPS20 RPL41 RPS3A RPL18 RPL38 RPL6 EIF4A3 RPLP0 RPS11 RPL37A RPS16 PPP2CA RPL13A RPL36 RPS15 RPL8 RPL35A RPL7 RPL28 RPS15A MAGOH RPL10 SMG9 PPP2R2A RPL24 MAGOHB DCP1A RPLP2 PNRC2 RPS25 RPL27 ETF1 RPL11 RPS24 RPS13 UPF2 RPS19 UPF3B RPS29 RPS8 RPL27A RPL4 RPS23 DCP2 RPLP1 RPS12 RPS2 RPS3 RPL39 SMG1 PYM1 RNPS1 NCBP2
GO_SISTER_CHROMATID_SEGREGATION	1.18038e-10	1.18223e-08	0.826657	0.427109	2.22136	188	STAG1 MCMBP ESCO1 SMC3 VPS4A GEN1 RAN SEH1L PPP2R1A ANAPC5 STAG3L1 PHF13 MRE11 ANAPC11 CUL3 PSMG2 CDCA8 SLF1 PHB2 SPDL1 CDC23 CHMP2A CENPK DCTN2 ANAPC7 CHMP4C KATNB1 DLGAP5 SFPQ CCNB1 LATS1 NDC80 BUB1B SMC1B TRIP13 KNSTRN NEK2 NCAPG MAD2L1 CHMP1B PTTG1 WAPL UBE2C STAG3L3 RMI2 NUF2 CHMP2B KIFC1 TACC3 KIF18A ANAPC1 KIF23 NAA50 NUP62 CDCA5 FBXO5 BOD1 KIF22 HNRNPU NCAPH PRC1 RACGAP1 IK TTK PTTG3P KIF…
GO_CHROMATIN_REMODELING	1.2081e-10	1.18672e-08	0.826657	0.426508	2.20489	182	ZNF304 MIS18A CENPQ KDM6A CENPU SIRT1 PIH1D1 FOXA1 MYC SMARCD1 HDAC1 RBBP7 SCMH1 DR1 SYCP3 GATA3 TFAM CENPI BAZ1B TRIM28 CENPW KNL1 CENPA KDM4D TASOR SMARCAD1 CENPK RNF8 BPTF TP63 CENPL HDAC2 RSF1 ARID1B BRDT NPM3 ITGB3BP RUVBL2 OIP5 SMARCA1 ZNHIT1 CENPH HMGB3 ERCC6 TET1 CENPO KDM5A CHD7 ARID1A RBBP4 PSME4 CHRAC1 PPHLN1 KDM4C CENPM BEND3 PAK1 RUVBL1 CHD1 NASP ACTR6 CENPS HMGB2 NPM1 GATAD1 MIS18BP…
GO_NUCLEAR_CHROMOSOME_SEGREGATION	1.40376e-10	1.3529e-08	0.826657	0.379759	2.08399	256	STAG1 MCMBP ESCO1 TRAPPC12 SMC3 CENPQ VPS4A GEN1 RAN SEH1L PPP2R1A ANAPC5 STAG3L1 PHF13 MRE11 ANAPC11 CUL3 PSMG2 TERF1 CDCA8 SLF1 PHB2 SPDL1 KNL1 CDC23 CHMP2A CENPK DCTN2 ANAPC7 CHMP4C KATNB1 DLGAP5 FANCM SFPQ TTL CCNB1 CCNB1IP1 LATS1 CCNE1 CDC42 NDC80 BUB1B SMC1B TRIP13 KNSTRN NEK2 NCAPG MAD2L1 CHMP1B PTTG1 WAPL UBE2C STAG3L3 RMI2 NUF2 CHMP2B KIFC1 TACC3 KIF18A ANAPC1 KIF23 NAA50 NUP62 CDCA5 FBX…
GO_REGULATION_OF_ION_TRANSMEMBRANE_TRANSPORT	1.5382e-10	1.45503e-08	0.826657	-0.387512	-1.83375	455	SCN2B RYR2 CACNA1C DLG4 THY1 SHISA8 CACNA1G PPARGC1A KCNJ2 ADRA2A SHANK1 PM20D1 RGS4 APLNR CEMIP FHL1 GEM SNCA FXYD7 CACNA1H ATP1B1 KCNE4 KCND2 KCNJ15 LRRC55 KCNQ3 AGT GRIN2A GPR35 F2RL3 CLCN1 TWIST1 KCNK12 SHISA6 TRPM5 KCNA5 KCNQ1 TESC KCNF1 GRIA3 FXYD6 UBASH3B NETO1 SCN4B NOS1 KCNC3 SCN1A SLC26A5 NPSR1 SLC43A2 CAPN3 HECW2 ASIC2 PLN CCL2 LRRC38 NALCN SLN TCIRG1 KCNE3 AKAP6 CX3CL1 THBS1 SHISA9 RG…
GO_MRNA_3_END_PROCESSING	2.00109e-10	1.85847e-08	0.826657	0.515985	2.44176	99	POLR2D CPSF3 PAF1 CPSF4 THOC1 SRSF2 EIF4A3 CCNB1 SRSF9 CPEB3 DHX38 SLBP BARD1 SUPT5H SRRM1 SRSF7 SRSF4 LEO1 HSF1 THOC7 SRSF3 ALYREF SCAF8 ZNF473 GRSF1 CDC40 NUDT21 SSU72 SYMPK MTPAP CLP1 TUT4 MAGOH U2AF2 ZFP36L1 MAGOHB SNRPA CSTF1 PCF11 TENT2 SLU7 CCNT1 TENT4B WDR33 SRSF11 SRSF6 UPF3B CPSF7 VIRMA CSTF3 PAPOLA ZC3H14 CTR9 NELFE THOC2 DHX36 RNPS1 NCBP2 CHTOP SRSF1 PABPN1 RPRD1B APP
GO_NUCLEOTIDE_EXCISION_REPAIR	2.0634e-10	1.88212e-08	0.826657	0.504869	2.41462	108	ERCC8 POLD1 CDK7 POLR2D GTF2H5 SIRT1 COPS5 XRCC1 COPS7A RPS27A RFC2 GTF2H3 ERCC2 POLD2 ERCC1 POLR2E COPS4 HUS1 ISY1 AQR PPIE COPS7B COPS6 TCEA1 MMS19 RBX1 ERCC6 POLR2I FAN1 CETN2 RFC5 POLK RPA3 XPA USP45 POLE RPA2 FANCC ERCC3 COPS8 COPS2 DDB1 POLR2C PCNA POLR2F RAD23B ATXN3 POLR2H POLR2L GTF2H4 HMGN1 RNF111 PRPF19 RAD23A GTF2H2C POLR2K USP7 POLR2J GPS1 UBC
GO_DIVALENT_INORGANIC_CATION_HOMEOSTASIS	2.10749e-10	1.8886e-08	0.826657	-0.383168	-1.81994	477	S1PR3 RYR2 CACNA1C ADCY8 DLG4 CALB2 THY1 C1QTNF1 CCL23 PTGIR SGCD STC1 ITPR1 APLNR CEMIP ADRA1A S1PR1 PDGFRA SNCA MCHR1 AGTR1 CCL19 EDNRA ATP1B1 CCL21 GLP1R AGT GRIN2A F2RL2 GPR35 F2RL3 CCL13 SLC24A2 GPR4 KCNA5 PTGER2 PTGER3 KCNK3 ADRA1D VDR GRIN2C UBASH3B FAM155A NOS1 NPSR1 CAPN3 MS4A1 GRIK2 CDH23 CX3CR1 CCR7 ADCY5 PLN RIC3 CCL14 KL TRPA1 TCIRG1 P2RX2 AKAP6 CX3CL1 RGN CDH5 CCL7 PTGFR WFS1 ADORA1…
GO_COLLAGEN_FIBRIL_ORGANIZATION	2.31493e-10	2.03873e-08	0.826657	-0.684294	-2.50803	52	ADAMTS14 CYP1B1 SERPINF2 COL1A1 DPT AEBP1 PXDN EMILIN1 COL1A2 DDR2 LOXL1 COL3A1 COL13A1 LOXL2 SFRP2 GREM1 LOX FOXC1 COL11A1 COL5A1 RB1 COMP COL14A1 MMP11 COL5A3 P3H4 SERPINH1 FMOD ADAMTS2 FOXC2 LOXL3 LUM TGFB2
GO_MITOTIC_NUCLEAR_DIVISION	2.51854e-10	2.18046e-08	0.814036	0.368761	2.01385	268	STAG1 UBE2S SMC3 VPS4A GEN1 RAN CCSAP SEH1L PPP2R1A ANAPC5 PHF13 ANAPC11 CUL3 PSMG2 CDCA8 SLF1 PHB2 SPDL1 CDC25C AURKA CDC23 CHMP2A CENPK DCTN2 ANAPC7 BIRC5 CHMP4C KATNB1 DLGAP5 KNTC1 CCNB1 CDC42 NDC80 BUB1B L3MBTL1 TPX2 TRIP13 KNSTRN NEK2 NCAPG MZT1 MAD2L1 CHMP1B PTTG1 PIN1 UBXN2B MYBL2 UBE2C USP16 PPP2R2D NUF2 CHMP2B MTBP KIFC1 BCCIP KIF3B KIF11 TACC3 KIF18A KIF20B ANAPC1 KIF23 NAA50 NUP62 CHEK…
GO_ORGANELLE_FISSION	2.67685e-10	2.27889e-08	0.814036	0.314433	1.78732	439	WNT4 STAG1 SYCP2L HSPA2 MASTL RAD51 CYP26B1 MFF UBE2S SMC3 VPS4A GEN1 RAN CCSAP SEH1L PPP2R1A ANAPC5 PLCB1 PHF13 MRE11 ANAPC11 SYCP3 CUL3 PSMG2 TERF1 DNM1L CDCA8 SLF1 PHB2 ING2 PSMC3IP SPDL1 CDC25C AURKA PDE3A CDC23 CHMP2A CENPK DCTN2 ANAPC7 BIRC5 CHMP4C MAPT MSH3 KATNB1 DLGAP5 FANCM KNTC1 CCNB1 BRDT CCNB1IP1 RAD50 CCNE1 CDC42 MTFR2 NDC80 BUB1B L3MBTL1 TPX2 TRIP13 KNSTRN NEK2 NCAPG ACOT8 MZT1 MAD…
GO_CYTOPLASMIC_TRANSLATION	2.95111e-10	2.47119e-08	0.814036	0.517205	2.45593	100	RPS21 NCK1 DPH6 CNBP EIF3I RWDD1 GSPT1 DHX29 RPL41 RPL18 RPL38 EIF3A RPL6 RPLP0 CPEB3 YBX3 DNAJC24 EIF3M EIF2S3 YTHDF2 RPL13A EIF4H DENR RPL36 RPLP0P6 EIF2D RPL8 EIF4A2 RPL35A METTL3 EIF2S2 MTOR RPL24 ETF1 EIF3G RPL11 DPH2 RPS29 DRG1 RPS23 FMR1 RPLP1 EIF3D EIF3F RPL39 EIF2S3B EIF3K DHX36 EIF3C TMA7 RBM4 RPL26L1 RPL31 RPL30 EIF3J ZC3H15 RPS26
GO_MYELOID_LEUKOCYTE_MIGRATION	3.29771e-10	2.68667e-08	0.814036	-0.465187	-2.06551	210	LBP CCL23 SLIT2 JAM3 IL1R1 VEGFC RARRES2 SCG2 CCL17 EMILIN1 CCL18 DPP4 THBS4 CCL19 CCL21 GREM1 MDK IRAK4 CCL13 DPEP1 CXCL1 CREB3 CCL24 CXCL3 CX3CR1 CCR7 PDGFD CCL14 CCL2 BST1 VAV3 CX3CL1 THBS1 DAPK2 CCL7 MMP14 CSF3R AZU1 IL23A SFTPD CXCL6 DEFB124 XG FLT1 CCL26 DYSF PDGFB PECAM1 CCL11 ADAM8 RHOH CCL22 PF4V1 MST1 FPR2 IL17RA ROR2 RAC2 CCR1 RIPOR2 S100A8 CAMK1D PPBP TGFB2 ADGRE2 FUT7 JAML TNFRSF11A …
GO_REGULATION_OF_MRNA_PROCESSING	3.31363e-10	2.68667e-08	0.814036	0.454176	2.28802	146	JMJD6 PAF1 RBM7 CPSF4 CELF5 SRSF2 CELF1 RBM17 WTAP CCNB1 SRSF9 CPEB3 SRPK2 BARD1 SUPT5H SRSF10 SRSF7 DAZAP1 SRSF4 LEO1 MYOD1 THRAP3 SART3 HSF1 HNRNPA2B1 HNRNPL SRSF3 SFSWAP KHDRBS1 SON DYRK1A NCL HMX2 TRA2B SRSF8 NUDT21 HNRNPU MAGOH TRA2A U2AF2 IK ZFP36L1 RBM42 CWC22 SNRNP70 RBMX SNRPA YTHDC1 RBM39 HNRNPA1 CCNT1 DDX17 SNW1 SRSF6 CPSF7 VIRMA REST PTCD2 PRPF19 IWS1 PTBP1 HSPA8 PAPOLA FMR1 HNRNPK SR…
GO_DNA_RECOMBINATION	4.04349e-10	3.22721e-08	0.814036	0.36611	1.99938	268	SMC6 RAD51 FANCB UNG AUNIP GEN1 NSD2 NSMCE4A KLHL15 MORF4L1 FIGN DCAF1 MRE11 EXO1 XRCC1 PSMC3IP KDM4D ERCC2 RAD51AP1 MSH2 THOC1 SMARCAD1 RNF8 KMT5B ERCC1 EID3 MSH3 BCL6 SUPV3L1 FANCM SFPQ SHLD3 EXOSC6 HUS1 PALB2 CCNB1IP1 RAD50 POLB SPIDR RUVBL2 MMS19 TRIP13 HMGB3 TERF2 XRCC5 ERCC6 TGFB1 MMS22L RMI2 MCM4 FAN1 ALYREF TFPT TSN FBH1 MSH6 KLHDC3 REV3L POLQ RPA3 MCM2 CHEK1 XRCC4 MCM5 RPA2 SETD2 RUVBL1 …
GO_REGULATION_OF_VASCULATURE_DEVELOPMENT	4.14057e-10	3.25385e-08	0.814036	-0.40853	-1.89383	336	SRPX2 SERPINF1 CYP1B1 SULF1 COL4A2 PRKCA ADAM12 PTGIS VEGFC THBS2 ADGRA2 EMILIN1 ANGPT4 SMOC2 THBS4 APLNR HRG IL12B AGTR1 SFRP2 JCAD GREM1 MDK ADAMTS9 C3 RHOJ AGT FOXC1 TMEM100 SEMA4A TWIST1 GPR4 TIE1 FGF9 SPARC HDAC9 GATA6 SPRY2 HDAC7 MMRN2 HYAL1 CCL24 ACVRL1 ENG CLDN5 HSPB6 TGFBR2 ITGAX CX3CR1 PDGFD VASH1 CEACAM1 MEOX2 ETS1 ECSCR RAPGEF3 NOTCH1 CD34 KDR CX3CL1 THBS1 CTSH CDH5 LRG1 AQP1 ANGPT2 A…
GO_ERK1_AND_ERK2_CASCADE	4.74258e-10	3.64691e-08	0.801216	-0.42573	-1.95277	296	SERPINF2 FLCN PRKCA CCL23 SPRED3 ALOX15 CCL17 DUSP6 EMILIN1 FBLN1 CCL18 SEMA7A NECAB2 ADRA1A PDGFRA CCL19 FLT4 CCL21 CAMK2N1 TNFAIP8L3 AGT FGF10 EGF CCL13 NTRK1 MAP3K12 PDGFRB DUSP4 IGF1 SPRY2 CCL24 DUSP10 PLA2G5 NOX4 CCR7 PDGFD CEACAM1 CCL14 CCL2 TIMP3 TIAM1 NOTCH1 KDR CX3CL1 CTSH CCL7 SPRY4 NLRP12 GLIPR2 CAVIN3 RASGRP1 FGF2 CD36 FN1 HCRTR1 CCL26 RAMP3 LGALS9 PDGFB EPHB2 CCL11 SPRY1 CD44 PTPRR C…
GO_REGULATION_OF_SMALL_GTPASE_MEDIATED_SIGNAL_TRANSDUCTION	4.78353e-10	3.64691e-08	0.801216	-0.415241	-1.9161	318	ARAP3 RHOBTB1 FLCN SLIT2 CDC42SE1 KITLG EPS8 KALRN NRG1 ADRA1A COL3A1 ARHGEF2 ARHGAP40 ARHGAP31 RHOJ ITPKB CHN1 FGF10 F2RL2 GPR35 F2RL3 NTRK1 SYNPO2L ABR GPR4 PDGFRB ARHGAP22 ARHGAP6 IGF1 SPRY2 ARHGAP44 SPRY3 IQSEC3 RGL2 MCF2L MYO9B NGEF TIAM1 APOA1 NOTCH1 MAP4K4 MAPRE2 VAV3 GMIP RASGRF2 ARHGEF25 SPRY4 ADGRG1 SRGAP3 RASGRF1 FBP1 RASGRP1 DLC1 DENND3 EPHB2 SPRY1 FGD3 RHOH ARHGEF3 TRIO SYNGAP1 PIK3R…
GO_DNA_GEOMETRIC_CHANGE	5.10564e-10	3.83523e-08	0.801216	0.48527	2.31876	114	ERCC8 RAD51 GTF2H5 RAD18 MRE11 SSBP1 RPS27A RFC2 GTF2H3 ERCC2 SMARCAD1 POT1 SUPV3L1 FANCM DDX1 RAD50 RUVBL2 SMARCA1 HMGB3 XRCC5 DQX1 RBX1 ERCC6 TWNK CHD7 ERCC6L HNRNPA2B1 MCM4 CETN2 FBH1 RFC5 POLQ XPA MCM2 MCM5 RUVBL1 DNA2 ERCC3 CHD1 RAD54L MCM7 CHD9 DDB1 HMGB2 RAD54B NBN RAD23B GINS2 MCM6 RECQL MCMDC2
GO_CELL_CELL_ADHESION_VIA_PLASMA_MEMBRANE_ADHESION_MOLECULES	5.76798e-10	4.26998e-08	0.801216	-0.434071	-1.96843	265	PCDHB5 DCHS2 CLDN14 DAB1 SDK2 CLDN11 CADM3 PALLD SLITRK2 PCDH19 FAT3 CDH26 LRFN5 PCDH17 PCDHB10 PTPRD PCDHB3 CNTN4 CEACAM8 PCDHGC5 PCDHB16 SDK1 GPC6 SELE SELP CLDN5 PCDHGA12 TGFBR2 CDH23 LRRC4 CDH11 GPC4 PCDHB15 CNTN2 ROBO3 SPARCL1 CEACAM1 PCDH18 APOA1 NTNG2 CX3CL1 CDH5 ESAM LRRC4C CEACAM6 HMCN1 DCHS1 ROBO4 CLSTN2 FAT4 PCDHGB5 SCARF2 PCDHGB2 MDGA1 CDH6 PECAM1 PCDHAC2 CEACAM5 PCDHGA3 PTPRM MILR1 C…
GO_MUSCLE_CONTRACTION	7.22496e-10	5.1979e-08	0.801216	-0.401642	-1.8642	343	SCN2B RYR2 CACNA1C MYBPC2 SULF1 CACNA1G KCNJ2 SGCD STC1 ADRA2A CKMT2 ATP8A2 GUCY1A1 ADRA1A EDNRA CACNA1H ACTA2 ATP1B1 KCNE4 CHRNG AGT HTR7 CHRNA1 SGCA CLCN1 TPM1 CNN1 KCNA5 KCNQ1 PTGER3 SCN4B NOS1 SCN1A HSPB6 ABAT ACTG2 KLHL41 SPX PLN MYLK MYH3 LMOD1 TNNI2 TPM4 KCNE3 LMOD3 P2RX2 COMP DES MYL9 ADORA1 SORBS1 PRKG1 CACNB2 PTAFR SCN7A SPHK1 CHRM2 DOCK4 DYSF OXT TNNI1 GHRL KCNJ8 P2RX1 CALCRL TNNC2 CHR…
GO_REGULATION_OF_TRANS_SYNAPTIC_SIGNALING	7.21393e-10	5.1979e-08	0.801216	-0.383251	-1.80953	436	SORCS3 NFATC4 ADCY8 DLG4 CALB2 SHISA8 SNCG STX1B MME GUCY1B1 PLAT SHANK1 ADCY1 GUCY1A1 SCT RGS4 LZTS1 ADRA1A CYP46A1 SNCA GRIK3 PCDH17 SYT11 TNR SNAP25 TSHZ3 CNTN4 AGT CEL GRIN2A UNC13A RARA NTRK1 ABR SLC24A2 SHISA6 SYT7 GRIN2C NETO1 SYT12 ABAT GRIK4 GRIK2 LRRC4 CDH11 GRM6 CNTN2 SERPINE2 CX3CR1 LRRK2 CCL2 NTNG2 NRGN CX3CL1 SHISA9 NLGN4X ANAPC2 NPTX2 GRM2 SLC6A1 LRRC4C ADORA1 RASGRF1 LRP8 PHF24 CR…
GO_REGULATION_OF_METAL_ION_TRANSPORT	7.36593e-10	5.22572e-08	0.801216	-0.403044	-1.88324	369	SCN2B RYR2 CACNA1C THY1 KCNJ2 STC1 ADRA2A RGS4 APLNR CEMIP FHL1 GEM SNCA MCHR1 FXYD7 ATP1B1 KCNE4 LRRC55 AGT GPR35 F2RL3 EGF PDGFRB KCNA5 KCNQ1 TESC FXYD6 UBASH3B NETO1 SCN4B NOS1 NPSR1 CAPN3 HECW2 CNTN1 GRM6 SERPINE2 PLN MYLK CCL2 LRRC38 SLN KCNE3 P2RX2 AKAP6 CX3CL1 RGN CRACR2B WFS1 ADORA1 TSPAN13 PLCG2 SESTD1 CACNB2 KCNG1 CTNNB1 PLPP4 RAMP3 STIMATE CD19 DYSF PDGFB NOS3 HFE P2RX1 BEST1 P2RX5 DPP…
GO_ELECTRON_TRANSPORT_CHAIN	7.90254e-10	5.38216e-08	0.801216	0.42763	2.20993	170	COX8C IDO1 COX6A1 NDUFA5 NDUFA4L2 NDUFS4 NDUFB2 ETFA DEGS1 NDUFS5 UQCRH MIR210 IDH3B NDUFA12 UQCRFS1 DMGDH UQCRHL DLD NDUFB8 COX8A NDUFS3 NDUFA1 NDUFA3 COX7C COX5B GLRX3 NDUFAB1 SDHB TXNRD3 UQCC3 GLRX5 NDUFS7 CCNB1 TXNRD1 CYC1 COX7B AKR7A3 UQCRB NDUFAF2 NDUFA6 IMMP2L COX7A2L UQCRQ NDUFA2 COX6B1 NDUFC1 COX7A2 NDUFB4 COQ9 NDUFS1 UQCRC1 DHRS3 NDUFA10 PINK1 NDUFV2 ADH5 NDUFB3 NDUFA7 CIAPIN1 SLC25A12 …
GO_G_PROTEIN_COUPLED_RECEPTOR_SIGNALING_PATHWAY_COUPLED_TO_CYCLIC_NUCLEOTIDE_SECOND_MESSENGER	7.73215e-10	5.38216e-08	0.801216	-0.453018	-2.02751	226	S1PR3 ADRB1 ADCY8 ADCY4 PRKCA PTGIR ADRA2A ADCY1 OPRK1 ADRA1A S1PR1 MCHR1 GRIK3 EDNRA GLP1R AGT HTR7 UCN2 INSL3 GPR4 PTGER2 PTGER3 ADRA1D NOS1 PSAPL1 GNG2 PTGDR2 GRM6 RAMP1 ADRB3 ADCY5 PLN ADGRL4 CCL2 MC1R GRM2 PTGFR ADGRG1 ADORA1 GABBR1 CHRM2 ADGRE3 RAMP3 CALCB CCR3 S1PR2 CALCRL HTR6 LGR4 ADGRG3 GNA14 ADM2 HRH4 MTNR1A PDE2A FPR2 GPR37L1 HRH2 ADCY7 ADRA1B CCR1 MARCO ADGRG5 CNR2 CNR1 GRK5 GPHA2 GP…
GO_MITOCHONDRIAL_TRANSLATIONAL_TERMINATION	7.84008e-10	5.38216e-08	0.801216	0.539853	2.50124	88	MRPS18C MRPS33 MRPS36 MRPL43 CHCHD1 MRPL35 MRPL37 MRPL51 MRPS27 MRPS15 MRPL39 PTCD3 MRPL11 MRPL27 MRPL12 GFM2 MRPS26 MRPS7 MRPL22 MRPL18 MRPL33 MRPS12 MRPL19 MRPS5 MRPL4 MRPL16 MRPS35 MRPS34 MRPL15 MRPL42 AURKAIP1 MRPL58 MRPL10 MRPL46 MRPS22 MRPS9 MRPS28 MRPL1 ERAL1 MRPS11 MRPL3 MRPL44 MRPL20 MRPL13 MRPS25 MRPL28 MRPL48
GO_DNA_PACKAGING	8.40981e-10	5.65228e-08	0.801216	0.439958	2.23526	153	ZNF304 MIS18A CENPQ CENPU SIRT1 BANF1 HDAC1 PHF13 RBBP7 SYCP3 GRWD1 PAF1 CENPI TRIM28 CENPW KNL1 CENPA HP1BP3 TASOR CENPK RNF8 CENPL CCNB1 RSF1 ITGB3BP TSPYL5 OIP5 NCAPG KAT6B CENPH TET1 SART3 CENPO WAPL RBBP4 PSME4 SET PPHLN1 NOC2L MCM2 SHPRH CDCA5 CENPM BEND3 RUVBL1 NASP NAP1L1 NCAPH CHAF1B CENPS HMGB2 DFFB NPM1 CHAF1A MIS18BP1 CDKN2A SUV39H1 CDK1 TENT4A NAA10 CTCF NCAPD2 SETSIP ASF1A ATF7IP AN…
GO_CELL_CYCLE_G2_M_PHASE_TRANSITION	8.79505e-10	5.83443e-08	0.801216	0.359126	1.95261	264	CUL1 HSPA2 CDK7 PSMD9 MASTL RAD17 VPS4A CEP76 PPP2R1A PLCB1 NAE1 MRE11 TOPBP1 BTRC HAUS3 MTA3 CDC25C AURKA PPME1 DCTN2 PSMA7 CHMP4C PSMC4 AVEN CEP152 CCNB1 HUS1 DONSON TUBB NEDD1 PLK4 LATS1 CALM3 DYNLL1 KAT14 TPX2 CEP290 NEK2 ABCB1 SKP2 PCNT RBX1 SKP1 FOXM1 CCNB2 UIMC1 RINT1 PSMD10 PSMD7 PSME4 TICRR AKAP9 CETN2 KHDRBS1 PSMD8 CKAP5 PSMA4 PSMF1 PSME1 MAPRE1 CHEK1 CDK2 FBXO5 TUBA4A CCNY PSMB1 PSMD12…
GO_CRISTAE_FORMATION	9.7634e-10	6.39378e-08	0.788187	0.728259	2.71069	33	AFG3L2 ATP5ME CHCHD3 ATP5MF ATP5F1B ATP5F1C ATP5PF ATP5PO DNAJC11 ATP5PD IMMT CHCHD6 LETM1 UQCC3 APOO ATP5MG ATP5F1E ATP5F1D PINK1 ATP5MC3 MICOS13 ATP5MC2 ATP5F1A
GO_RIBOSOMAL_LARGE_SUBUNIT_BIOGENESIS	1.02807e-09	6.64729e-08	0.788187	0.57074	2.58226	74	NIP7 NHP2 RPF2 MALSU1 NOL9 WDR12 RPL38 MRPL11 MRTO4 RPL6 RPLP0 PAK1IP1 WDR74 NOP16 NVL EIF6 FASTKD2 RPLP0P6 NOC2L RSL24D1 TRAF7 DDX18 RPL35A RPL7 GTPBP4 RPL7L1 RPL10 EBNA1BP2 NPM1 RPL24 ZNHIT3 MRPL1 RSL1D1 RPL11 NIFK MRPL20 NSA2 RPF1
GO_RECOMBINATIONAL_REPAIR	1.07155e-09	6.84184e-08	0.788187	0.457559	2.2584	134	RAD51 FANCB AUNIP GEN1 KLHL15 MORF4L1 FIGN MRE11 XRCC1 KDM4D RAD51AP1 FANCM SFPQ SHLD3 HUS1 PALB2 RAD50 SPIDR MMS19 ERCC6 MMS22L RMI2 MCM4 FAN1 FBH1 REV3L POLQ RPA3 MCM2 CHEK1 MCM5 RPA2 SETD2 SHLD2 EXD2 RAD54L RIF1 MCM7 TERF2IP RAD54B UBE2N NBN RAD51C SWI5 RNF138 ARID2 PARPBP GINS2 MCM6 CDC7 RECQL RBBP8 MCMDC2 RAD21 RFWD3
GO_RNA_EXPORT_FROM_NUCLEUS	1.13092e-09	7.13175e-08	0.788187	0.455675	2.26397	137	POLR2D CPSF3 RAN SEH1L AGFG1 LTV1 NUP35 NUP85 NUP54 CPSF4 THOC1 RBM27 SRSF2 NUP205 EIF4A3 SRSF9 DHX38 SLBP SRRM1 SRSF7 SRSF4 EIF6 HNRNPA2B1 NUP153 THOC7 SRSF3 NUP43 FYTTD1 KHDRBS1 ALYREF NXT1 NUP133 POM121L2 NUP37 PHAX CDC40 RPS15 NUP93 NUP62 RAE1 SETD2 AAAS NDC1 SYMPK DDX19A MAGOH U2AF2 NPM1 MAGOHB RIOK2 MCM3AP UPF2 YTHDC1 HNRNPA1 ENY2 SLU7 WDR33 SRSF11 SRSF6 UPF3B POM121 POM121C NUP42 NUP107 IW…
GO_DNA_TEMPLATED_TRANSCRIPTION_TERMINATION	1.29775e-09	8.08404e-08	0.788187	0.558552	2.5193	75	CDK7 GTF2H5 CPSF3 CD3EAP TAF1B GTF2H3 ERCC2 SNRPF CPSF4 POLR2E SMN1 SLBP TAF1D TBP ZMPSTE24 SCAF4 SNRPB SCAF8 ZNF473 MTERF2 SNRPG NUDT21 ERCC3 SSU72 SYMPK CLP1 CAVIN1 POLR1A CSTF1 PCF11 POLR2F SMN2 MAZ POLR1C WDR33 POLR2H POLR2L GTF2H4 TAF1A CPSF7 POLR1B SNRPE CSTF3 PAPOLA POLR2K
GO_TISSUE_REMODELING	1.31465e-09	8.09067e-08	0.788187	-0.493694	-2.11353	158	MMP2 CTHRC1 PRKCA BGN CTSK TIMP1 TMEM119 DDR2 THBS4 HRG S1PR1 CSPG4 IL12B ACE FLT4 GREM1 MDK AGT FOXC1 LTBP3 FGF10 ABR TGFB3 VDR SYT7 UBASH3B ACVRL1 DCSTAMP NOX4 CEACAM1 TCIRG1 MMP14 IL23A MITF CTNNB1 TP53 NOS3 ADAM8 DLL4 P3H4 LGR4 MEF2C RASSF2 FOXC2 GJA5 RAC2 IHH CRB1 MDM2 CSK LRRK1 SIGLEC15 INPP5D PLG TNFRSF11A PDK4 TPP1 EPHA2 ACP5 PPP3CA GPR55
GO_TRANSCRIPTION_COUPLED_NUCLEOTIDE_EXCISION_REPAIR	1.40143e-09	8.52205e-08	0.788187	0.563353	2.53439	73	ERCC8 POLD1 CDK7 POLR2D GTF2H5 COPS5 XRCC1 COPS7A RPS27A RFC2 GTF2H3 ERCC2 POLD2 ERCC1 POLR2E COPS4 ISY1 AQR PPIE COPS7B COPS6 TCEA1 RBX1 ERCC6 POLR2I RFC5 POLK RPA3 XPA RPA2 ERCC3 COPS8 COPS2 DDB1 POLR2C PCNA POLR2F POLR2H POLR2L GTF2H4 HMGN1 PRPF19 POLR2K USP7 POLR2J GPS1 UBC LIG1
GO_MUSCLE_SYSTEM_PROCESS	1.497e-09	8.99611e-08	0.788187	-0.379029	-1.78568	429	SCN2B RYR2 CACNA1C MYBPC2 SULF1 CACNA1G PRKCA PPARGC1A KCNJ2 SGCD STC1 ADRA2A CKMT2 ATP8A2 GUCY1A1 RGS4 ADRA1A EDNRA CACNA1H ACTA2 ATP1B1 KCNE4 GSN CHRNG PRKAG3 AGT HTR7 CHRNA1 SGCA CLCN1 TPM1 CNN1 KCNA5 KCNQ1 PTGER3 GATA6 LMCD1 IGF1 SCN4B NOS1 SCN1A HSPB6 ABAT ACTG2 KLHL41 SPX PLN MYLK MYH3 LMOD1 TNNI2 TIAM1 TPM4 SLN NOTCH1 KCNE3 LMOD3 P2RX2 AKAP6 COMP DES MYL9 ADORA1 CAMTA2 SORBS1 PRKG1 CACNB2 …
GO_AMINOGLYCAN_METABOLIC_PROCESS	1.56317e-09	9.28449e-08	0.788187	-0.481219	-2.06917	168	HAS2 HS3ST3A1 ST3GAL1 GALNT5 BGN LYVE1 B3GNT3 CEMIP HS3ST3B1 CSPG4 HS3ST2 FOXC1 EGF ITIH3 ITIH4 PDGFRB CHST6 HYAL1 GPC6 CHST15 GPC4 DSE BCAN NAGLU ITIH5 XYLT1 ST3GAL4 B3GNT2 ST3GAL6 OMD FGF2 STAB2 HGF PDGFB ST3GAL3 DCN CD44 CHST1 B3GNT7 CHST3 VCAN PGLYRP2 DSEL FMOD CHPF CHIT1 LUM CHST7 SPOCK2 SPOCK3 B3GNT9 IDUA IDS EGFLAM CTBS CHST5 IL1B PRELP CLTC CHST9 GNS GLB1 CHST2 XYLT2 B4GALT1 NDNF NDST3 HY…
GO_LEUKOCYTE_PROLIFERATION	1.65909e-09	9.74097e-08	0.788187	-0.415842	-1.90125	287	IL7R LRRC32 TNFRSF13C KITLG LEF1 GAPT SOX11 CARD11 IL12B CCL19 SATB1 ACE LGALS9C GREM1 CD22 CD1D FGF10 BLK IGF1 SH3RF1 TMEM131L MS4A1 TGFBR2 CD28 RIPK3 CLEC4G BST1 TCIRG1 VAV3 LGALS9B CX3CL1 VTCN1 IL23A MAD1L1 RASGRP1 SFTPD TNFSF4 HLA-G FADD IL27RA TNFRSF13B CTNNB1 TNFRSF21 TP53 LGALS9 AHR CD19 JAK3 CD79A MALT1 SPN IL12A PLCL2 HLA-A BCL2 CD70 MEF2C IGF2 TLR9 CDKN1A TNFSF14 RAC2 CLCF1 IHH CD180 HH…
GO_MUCOPOLYSACCHARIDE_METABOLIC_PROCESS	1.68521e-09	9.78188e-08	0.788187	-0.543567	-2.22108	110	HAS2 ST3GAL1 BGN LYVE1 B3GNT3 CEMIP CSPG4 EGF ITIH3 ITIH4 CHST6 HYAL1 CHST15 DSE BCAN ITIH5 XYLT1 ST3GAL4 B3GNT2 ST3GAL6 OMD FGF2 STAB2 HGF PDGFB ST3GAL3 DCN CD44 CHST1 B3GNT7 CHST3 VCAN DSEL FMOD CHPF LUM CHST7 SPOCK2 SPOCK3 IDUA IDS EGFLAM CHST5 IL1B PRELP CLTC CHST9 GNS GLB1 CHST2 XYLT2 B4GALT1 NDNF NDST3 HYAL2 ITIH1 UST CHST14 NDST1 GLCE B4GALT3 ITIH2
GO_ESTABLISHMENT_OF_RNA_LOCALIZATION	1.76368e-09	1.00099e-07	0.788187	0.401926	2.10044	194	NUTF2 POLR2D CPSF3 RAN SEH1L AGFG1 LTV1 TERF1 NUP35 NUP85 ATXN2 NUP54 CPSF4 THOC1 RBM27 SRSF2 LRPPRC SFPQ NUP205 TST CETN3 EIF4A3 SRSF9 DHX38 SLBP SENP2 SRRM1 MRPL18 SRSF7 SRSF4 TERF2 HSF1 EIF6 HNRNPA2B1 NUP153 THOC7 SRSF3 NUP43 CETN2 FYTTD1 KHDRBS1 ALYREF NXT1 NUP133 POM121L2 CKAP5 NUP37 PHAX CDC40 RPS15 NUP93 NUP62 RAE1 SETD2 AAAS HNRNPU NDC1 AHCTF1 SYMPK DDX19A MAGOH U2AF2 NXT2 NPM1 ZFP36L1 YB…
GO_TELOMERE_ORGANIZATION	1.76194e-09	1.00099e-07	0.788187	0.445238	2.23041	144	MAPKAPK5 POLD1 SMC6 RAD51 NHP2 MYC MRE11 EXOSC10 TERF1 EXO1 XRCC1 DCLRE1A RFC2 POLE2 POLD2 PKIB TCP1 PTGES3 ERCC1 POT1 HUS1 CCT7 NEK7 RAD50 CCNE1 CCT8 HSP90AB1 NEK2 TERF2 XRCC5 GAR1 HNRNPA2B1 POLA1 TERT RFC5 RPA3 POLE4 DCLRE1B POLE DKC1 RPA2 NOP10 HNRNPU DNA2 PRKCQ RIF1 TERF2IP MAP2K7 HNRNPD PCNA NBN RAD51C ACD POLA2 HNRNPA1 CCT2 TENT4B
GO_NUCLEOSOME_ASSEMBLY	1.82289e-09	1.02322e-07	0.788187	0.571446	2.53487	67	MIS18A CENPQ CENPU RBBP7 GRWD1 CENPI CENPW KNL1 CENPA HP1BP3 CENPK CENPL RSF1 ITGB3BP TSPYL5 OIP5 KAT6B CENPH SART3 CENPO RBBP4 SET MCM2 SHPRH CENPM RUVBL1 NASP NAP1L1 CHAF1B CENPS HMGB2 NPM1 CHAF1A MIS18BP1 SETSIP ASF1A ANP32B
GO_HISTONE_EXCHANGE	2.1057e-09	1.16912e-07	0.774939	0.673087	2.66215	42	MIS18A CENPQ CENPU RBBP7 SYCP3 CENPI CENPW KNL1 CENPA CENPK RNF8 CENPL RSF1 ITGB3BP OIP5 ZNHIT1 CENPH CENPO RBBP4 PSME4 CENPM RUVBL1 NASP ACTR6 CENPS NPM1 MIS18BP1
GO_LEUKOCYTE_CELL_CELL_ADHESION	2.17176e-09	1.19283e-07	0.774939	-0.398809	-1.85032	344	HAS2 DTX1 IL7R LRRC32 THY1 TNFRSF13C DPP4 LEF1 CARD11 IL12B CCL19 CERCAM LGALS9C CCL21 MDK CD1D ITPKB RARA JAM2 IGF1 SELE DUSP10 SELP TMEM131L GCNT1 TGFBR2 CD28 SIRPB1 CX3CR1 CCR7 CEACAM1 ETS1 CCL2 CLEC4G SOX4 HLX LGALS9B MYB VTCN1 IL23A MAD1L1 GRAP2 CLEC4M RASGRP1 SFTPD ALOX5 TNFSF4 HLA-G FADD IL27RA PTAFR TNFRSF21 LGALS9 PCK1 PECAM1 JAK3 MALT1 SPN LGALS1 IL12A CD44 PIK3R6 HFE ADAM8 EFNB2 HLA-A …
GO_MICROTUBULE_CYTOSKELETON_ORGANIZATION_INVOLVED_IN_MITOSIS	2.27069e-09	1.2339e-07	0.774939	0.435505	2.16919	143	STAG1 SMC3 STMN1 RAN CCSAP SBDS SPDL1 AURKA CENPA CHMP2A DCTN2 BIRC5 CHMP4C DLGAP5 GNAI1 PLK2 CCNB1 NDC80 STIL TPX2 NEK2 CENPH MZT1 MAD2L1 CHMP1B PCNT INTS13 UBXN2B MYBL2 NUF2 CHMP2B CKAP5 KIFC1 BCCIP KIF3B KIF11 TACC3 HTT KIF23 NUP62 WDR62 RCC1 RAE1 SETD2 AAAS HNRNPU POC1A SPC25 PRC1 ABRAXAS2 RACGAP1 MECP2 TTK SPICE1 KIF4A GPSM2 SPAST KPNB1 CEP97 RMDN1 TACC2 DCTN1 STAG2 BORA NDE1 PSRC1 NSFL1C AU…
GO_COLLAGEN_METABOLIC_PROCESS	2.29743e-09	1.23529e-07	0.774939	-0.554771	-2.22883	101	ADAMTS14 MMP2 SERPINF2 COL1A1 FAP CTSK EMILIN1 MFAP4 COL1A2 COL15A1 MMP23B COL13A1 COL19A1 TNS2 PDGFRB TGFB3 TMPRSS6 RCN3 ENG CYGB MMP13 MMP1 COL5A1 MYB MMP14 MMP11 MRC2 P3H4 KLK6 CCN2 FURIN SERPINH1 MMP3 UCN ADAMTS2 MMP7 IHH PRSS2 MIR145 CTSD P3H2 VIM ITGB1 SCX ARRB2 RGCC ITGA2 P3H1 PHYKPL MMP10 IL6 MMP21
GO_SKELETAL_SYSTEM_MORPHOGENESIS	2.39907e-09	1.27651e-07	0.774939	-0.449159	-2.00009	218	HAS2 MSX2 MMP2 RUNX2 COL1A1 HOXB2 SFRP4 PRRX1 STC1 TMEM119 FMN1 SOX11 COL13A1 PDGFRA AXIN2 SFRP2 HOXA7 GREM1 FREM1 FOXC1 LTBP3 BMP6 RARA TWIST1 HOXD8 ALPL PDGFRB TGFB3 PAX5 HYAL1 MGP FGFR1 COL11A1 HOXB1 TGFBR2 MMP13 HOXB6 PAX1 HOXB5 COMP MMP14 CDX1 SIX4 CSRNP1 ZEB1 LHX1 CTNNB1 RARB TBX4 FBN2 CCN2 SERPINH1 HHIP MEF2C HOXB9 ANXA6 MDFI SH3PXD2B ROR2 FOXC2 TBX15 GLI3 IHH HOXA5 SOX5 HOXB4 FGR NOG
GO_LEUKOCYTE_CHEMOTAXIS	2.67745e-09	1.40994e-07	0.774939	-0.451658	-2.01398	219	LBP CCL23 SLIT2 JAM3 VEGFC RARRES2 SCG2 CCL17 CCL18 DPP4 THBS4 CH25H S1PR1 CCL19 CCL21 GREM1 MDK PADI2 CCL13 DPEP1 CXCL1 CREB3 CCL24 CXCL3 CYP7B1 CCR7 CCL14 CCL2 BST1 VAV3 CX3CL1 THBS1 DAPK2 CCL7 CSF3R AZU1 IL23A SFTPD ALOX5 CXCL6 DEFB124 FLT1 CCL26 LGALS9 DYSF PDGFB CCL11 IL12A ADAM8 CCL22 PF4V1 MST1 FPR2 IL17RA TNFSF14 RAC2 CCR1 GPSM3 RIPOR2 S100A8 CNR2 CAMK1D PPBP TGFB2 ADGRE2 JAML TNFRSF11A I…
GO_NUCLEAR_TRANSPORT	3.17319e-09	1.65394e-07	0.774939	0.326916	1.81965	347	NUTF2 PIK3R1 POLR2D GEMIN8 CPSF3 RAN SNRPD2 BANF1 SEH1L KPNA5 HIKESHI PPP1CC IPO11 AGFG1 TARDBP APPL2 LTV1 TNPO3 NUP35 PHB2 NUP85 TRIM28 SNRPD1 NUP54 RITA1 ZPR1 EMD KPNA6 SNRPF CPSF4 THOC1 RBM27 SRSF2 NOLC1 IFNG SMN1 NUP205 EIF4A3 SRSF9 DHX38 APPL1 SLBP SIX3 BARD1 SRRM1 HSPA9 LEP SRSF7 RSRC1 HSP90AB1 PTPN11 SRSF4 GEMIN6 TGFB1 EIF6 HNRNPA2B1 NUP153 CBLB THOC7 SRSF3 NUP43 SNRPB DNAJC27 FYTTD1 KHDRB…
GO_NEGATIVE_REGULATION_OF_CELLULAR_COMPONENT_MOVEMENT	3.26967e-09	1.68702e-07	0.774939	-0.408672	-1.88724	314	SERPINF1 CYP1B1 IL24 SULF1 THY1 FLCN BMERB1 DACH1 PPARGC1A SLIT2 STC1 TIMP1 EMILIN1 FBLN1 NAV3 DPP4 SEMA7A ANGPT4 NRG1 HRG COL3A1 TNN NEXMIF SFRP2 CCL21 HOXA7 GREM1 GPR173 ADAMTS9 PADI2 SEMA4A TPM1 WNT11 DPEP1 ABR TIE1 ALOX15B SEMA5B MMRN2 ACTN1 ACVRL1 DUSP10 ENG CLDN5 CYGB PODN CX3CR1 VASH1 MEOX2 CCL2 NOTCH1 DPYSL3 SEMA6B KCNE3 CX3CL1 THBS1 RGN ADGRG1 ADORA1 SRGAP3 ANGPT2 LDLRAD4 PTPRG DLC1 PRKG…
GO_LYMPHOCYTE_DIFFERENTIATION	3.71147e-09	1.87705e-07	0.774939	-0.399322	-1.85284	346	DTX1 IL7R RUNX2 IL18R1 LEF1 AIRE C17orf99 CARD11 IL12B CCL19 SATB1 INHBA MDK CD1D ITPKB SEMA4A RARA NTRK1 HDAC9 WNT1 TCF7 RORC ONECUT1 DUSP10 SH3RF1 TMEM131L MS4A1 TGFBR2 CD28 RIPK3 CCR7 PAX1 RORA TOX TCIRG1 SOX4 HLX DOCK11 MYB LYL1 CD79B THEMIS SLC46A2 MMP14 IL23A LIG4 RASGRP1 PLCG2 FOXP1 TNFSF4 HLA-G FADD FZD8 ZEB1 CTNNB1 TP53 LGALS9 CD19 PCK1 JAK3 CD79A CMTM7 MALT1 SPN LGALS1 POLM POU2AF1 IL12…
GO_REGULATION_OF_LYMPHOCYTE_ACTIVATION	3.70859e-09	1.87705e-07	0.774939	-0.362039	-1.72388	491	DTX1 IL7R LRRC32 THY1 TNFRSF13C DPP4 LEF1 SOX11 CARD11 IL12B CCL19 LGALS9C CCL21 LAT INHBA CD22 MDK GSN IGHV3-64D CD1D ITPKB FGF10 RARA BLK TCF7 IGF1 IGHV3-15 DUSP10 SH3RF1 TMEM131L TGFBR2 CD28 LAMP1 RIPK3 SIRPB1 CCR7 IGHV1-69D CEACAM1 CLEC7A CCL2 CLEC4G IGHV3-35 TOX BST1 SOX4 IGHA1 HLX CLNK VAV3 LGALS9B MYB SLC46A2 VTCN1 MMP14 IL23A MAD1L1 GRAP2 RASGRP1 SFTPD TNFSF4 HLA-G FADD IL27RA ZEB1 TNFRSF…
GO_ANAPHASE_PROMOTING_COMPLEX_DEPENDENT_CATABOLIC_PROCESS	3.75884e-09	1.88237e-07	0.761461	0.529427	2.42866	81	PSMD9 UBE2S ANAPC5 ANAPC11 CUL3 CDC20B RPS27A AURKA CDC23 ECRG4 ANAPC7 PSMA7 PSMC4 CCNB1 BUB1B MAD2L1 PTTG1 UBE2C PSMD10 PSMD7 PSME4 PSMD8 PSMA4 PSMF1 PSME1 ANAPC1 CDK2 FBXO5 UBE2E1 PSMB1 PSMD12 PSMB2 ANAPC10 CDK1 PSMB9 PSMC1 CDC27 PSMA2 UBC PSME3 PSMC2
GO_NEUTROPHIL_MIGRATION	3.80129e-09	1.88514e-07	0.761461	-0.521585	-2.15085	117	LBP CCL23 SLIT2 JAM3 IL1R1 CCL17 CCL18 DPP4 THBS4 CCL19 CCL21 MDK IRAK4 CCL13 DPEP1 CXCL1 CCL24 CXCL3 CCR7 CCL14 CCL2 BST1 VAV3 CX3CL1 DAPK2 CCL7 CSF3R IL23A CXCL6 XG CCL26 DYSF PECAM1 CCL11 ADAM8 RHOH CCL22 PF4V1 RAC2 RIPOR2 S100A8 CAMK1D PPBP TGFB2 FUT7 JAML PREX1 PIK3CG LGALS3 PF4 MPP1 CXCL5 S100A9 IL1B VAV1 CCL16 SYK PLA2G1B CXCR2 CXCL13 CCL1 CD99
GO_NEUTROPHIL_CHEMOTAXIS	3.93284e-09	1.93163e-07	0.761461	-0.546481	-2.19741	99	LBP CCL23 SLIT2 JAM3 CCL17 CCL18 DPP4 THBS4 CCL19 CCL21 MDK CCL13 DPEP1 CXCL1 CCL24 CXCL3 CCR7 CCL14 CCL2 BST1 VAV3 CX3CL1 DAPK2 CCL7 CSF3R IL23A CXCL6 CCL26 DYSF CCL11 CCL22 PF4V1 RAC2 RIPOR2 S100A8 CAMK1D PPBP TGFB2 JAML PREX1 PIK3CG LGALS3 PF4 MPP1 CXCL5 S100A9 IL1B VAV1 CCL16 SYK PLA2G1B CXCR2 CXCL13
GO_MITOCHONDRIAL_ELECTRON_TRANSPORT_NADH_TO_UBIQUINONE	4.49883e-09	2.18858e-07	0.761461	0.632676	2.59566	47	NDUFA5 NDUFS4 NDUFB2 NDUFS5 MIR210 NDUFA12 DLD NDUFB8 NDUFS3 NDUFA1 NDUFA3 NDUFAB1 NDUFS7 NDUFA6 NDUFA2 NDUFC1 NDUFB4 COQ9 NDUFS1 NDUFA10 PINK1 NDUFV2 NDUFB3 NDUFA7 NDUFV3 NDUFV1 NDUFA9 NDUFB6 NDUFS8 NDUFB1 PARK7 NDUFB11
GO_POSITIVE_REGULATION_OF_VASCULATURE_DEVELOPMENT	4.92863e-09	2.37504e-07	0.761461	-0.461343	-2.01999	191	SRPX2 CYP1B1 PRKCA ADAM12 PTGIS VEGFC ANGPT4 SMOC2 APLNR AGTR1 SFRP2 JCAD GREM1 MDK C3 RHOJ TMEM100 TWIST1 TIE1 HDAC9 GATA6 HDAC7 HYAL1 CCL24 ACVRL1 ENG HSPB6 TGFBR2 ITGAX CX3CR1 PDGFD CEACAM1 ETS1 RAPGEF3 NOTCH1 CD34 KDR CX3CL1 THBS1 CTSH CDH5 LRG1 AQP1 ANGPT2 FGF2 HGF SPHK1 FLT1 VASH2 CCR3 PDGFB GHRL NOS3 CCL11 PIK3R6 EFNB2 ADM2 ANXA3 FOXC2 PPP1R16B MIR145 GPER1 JMJD8 TMIGD2 MYOCD ITGB8 FGF1 CX…
GO_SIGNAL_TRANSDUCTION_BY_P53_CLASS_MEDIATOR	5.34812e-09	2.5531e-07	0.761461	0.348504	1.89581	263	MAPKAPK5 TAF5 BCL2L12 RAD17 RPS7 PRMT1 SIRT1 TAF4B NDRG1 CSNK2A1 HDAC1 RBBP7 MRE11 TOPBP1 PHF20 KMT5A CNOT3 EXO1 TFDP2 MEAF6 ING2 POU4F2 RPF2 CNOT9 CDC25C AURKA RFC2 ING4 MSH2 TAF4 ING5 TP63 SSRP1 CNOT4 HDAC2 PLK2 CCNB1 HUS1 PAK1IP1 RAD50 BARD1 L3MBTL1 CNOT2 E2F1 TPX2 TBP PERP PIN1 FOXM1 BRD7 ZMPSTE24 RMI2 RBBP4 PSMD10 YJU2 KAT5 SETD9 CDK5 DYRK1A TAF9 PDK2 RFC5 NOC2L DDIT4 MAGEA2 E2F4 RPA3 CHEK1 …
GO_ATP_DEPENDENT_CHROMATIN_REMODELING	5.40156e-09	2.55474e-07	0.761461	0.552365	2.45292	72	MIS18A CENPQ CENPU HDAC1 RBBP7 SYCP3 CENPI CENPW KNL1 CENPA SMARCAD1 CENPK RNF8 CENPL HDAC2 RSF1 ARID1B ITGB3BP OIP5 SMARCA1 ZNHIT1 CENPH ERCC6 CENPO ARID1A RBBP4 PSME4 CENPM RUVBL1 NASP ACTR6 CENPS NPM1 MIS18BP1 INO80B
GO_RIBOSOMAL_SMALL_SUBUNIT_BIOGENESIS	5.82609e-09	2.73025e-07	0.761461	0.554779	2.51005	74	RPS21 NOL10 GTF2H5 RIOK1 RPS7 RPS5 NOL11 LTV1 RIOK3 NOB1 EMG1 ERCC2 RPL38 ABT1 TSR3 NOM1 RPS16 NOP14 MRPS7 XRCC5 DHX37 WDR3 UTP20 RPS15 SRFBP1 METTL17 HEATR1 UTP4 NGDN NPM1 RIOK2 TSR2 ERAL1 MRPS11 RPS24 RPS19 BYSL BMS1
GO_MITOTIC_SISTER_CHROMATID_SEGREGATION	6.10005e-09	2.83264e-07	0.761461	0.421898	2.14799	157	VPS4A GEN1 RAN SEH1L PPP2R1A ANAPC5 PHF13 ANAPC11 CUL3 PSMG2 CDCA8 SLF1 SPDL1 CDC23 CHMP2A CENPK DCTN2 ANAPC7 CHMP4C KATNB1 DLGAP5 CCNB1 NDC80 BUB1B TRIP13 KNSTRN NEK2 NCAPG MAD2L1 CHMP1B PTTG1 UBE2C NUF2 CHMP2B KIFC1 TACC3 KIF18A ANAPC1 KIF23 NAA50 NUP62 CDCA5 FBXO5 BOD1 KIF22 HNRNPU NCAPH PRC1 RACGAP1 IK TTK PTTG3P KIF4A KPNB1 RIOK2 RMDN1 SGO2 TENT4A NAA10 DUSP1 RAD21 NCAPD2 LCMT1 SGO1 PSRC1 AU…
GO_REGULATION_OF_RAS_PROTEIN_SIGNAL_TRANSDUCTION	6.79959e-09	3.12904e-07	0.761461	-0.457806	-2.00755	190	FLCN CDC42SE1 KITLG EPS8 KALRN NRG1 ADRA1A COL3A1 ARHGEF2 ITPKB FGF10 F2RL2 GPR35 F2RL3 NTRK1 SYNPO2L GPR4 PDGFRB IGF1 SPRY2 ARHGAP44 SPRY3 IQSEC3 RGL2 MYO9B APOA1 NOTCH1 MAP4K4 MAPRE2 RASGRF2 ARHGEF25 SPRY4 ADGRG1 RASGRF1 FBP1 RASGRP1 DLC1 DENND3 EPHB2 SPRY1 ARHGEF3 SYNGAP1 EPS8L3 PSD2 PSD SGSM3 RIPOR2 EPOR ARHGDIB STARD8 RASAL3 LZTR1 DENND4B GPR20 IQSEC2 SHC1 TGFB2 PSD4 PRAG1 DENND4C ARHGEF28 L…
GO_NUCLEAR_EXPORT	6.98426e-09	3.18532e-07	0.761461	0.382556	1.9895	197	NUTF2 POLR2D CPSF3 RAN SEH1L AGFG1 LTV1 NUP35 NUP85 NUP54 RITA1 EMD CPSF4 THOC1 RBM27 SRSF2 NUP205 EIF4A3 SRSF9 DHX38 SLBP BARD1 SRRM1 HSPA9 SRSF7 PTPN11 SRSF4 TGFB1 EIF6 HNRNPA2B1 NUP153 THOC7 SRSF3 NUP43 DNAJC27 FYTTD1 KHDRBS1 ALYREF CDK5 NXT1 NUP133 POM121L2 NUP37 PHAX CDC40 RPS15 NUP93 NUP62 SFN RAE1 SETD2 AAAS NDC1 SYMPK DDX19A MAGOH U2AF2 UHMK1 NPM1 MAGOHB RIOK2 CTDSPL2 MCM3AP UPF2 PPM1A YT…
GO_REGULATION_OF_CALCIUM_ION_TRANSPORT	7.07614e-09	3.19867e-07	0.761461	-0.434547	-1.94949	234	RYR2 CACNA1C THY1 STC1 ADRA2A RGS4 APLNR CEMIP GEM SNCA MCHR1 ATP1B1 AGT GPR35 F2RL3 EGF PDGFRB UBASH3B NOS1 NPSR1 CAPN3 GRM6 PLN MYLK CCL2 SLN KCNE3 P2RX2 AKAP6 CX3CL1 RGN CRACR2B WFS1 TSPAN13 PLCG2 SESTD1 CACNB2 CTNNB1 PLPP4 RAMP3 STIMATE CD19 DYSF PDGFB NOS3 P2RX1 BEST1 P2RX5 STAC3 BCL2 STAC UCN FFAR1 TMC1 TLR9 CASQ1 RCVRN CCR1 CASQ2 CACNB1 DMD GPER1 OPRD1 CYBA IL16 CXCR4 CXCL12 REM1 CLIC2 LYN…
GO_T_CELL_ACTIVATION	7.72242e-09	3.46018e-07	0.74774	-0.370253	-1.75207	455	DTX1 IL7R LRRC32 RUNX2 THY1 TNFRSF13C IL18R1 DPP4 LEF1 AIRE CARD11 CDH26 IL12B CCL19 SATB1 LGALS9C CCL21 LAT MDK GSN CD1D ITPKB SEMA4A RARA WNT1 TCF7 IGF1 RORC DUSP10 SH3RF1 TMEM131L TGFBR2 CD28 RIPK3 SIRPB1 CCR7 CEACAM1 PAX1 CLEC7A CCL2 CLEC4G RORA TOX TCIRG1 SOX4 HLX LGALS9B MYB THEMIS SLC46A2 VTCN1 IL23A MAD1L1 GRAP2 LIG4 MYH9 RASGRP1 SFTPD FOXP1 TNFSF4 HLA-G FADD FZD8 IL27RA ZEB1 CTNNB1 TNFRS…
GO_AEROBIC_RESPIRATION	8.17916e-09	3.63297e-07	0.74774	0.520678	2.38853	81	COX6A1 PDHA1 FH UQCRH IDH3B UQCRHL DLST SUCLG1 DLD COX8A COX7C COX5B PANK2 OGDHL SDHB NDUFS7 PDHB COX7B MTFR2 UQCRB COX7A2L COX6B1 SHMT2 MDH2 UQCRC1 ATP5F1D MDH1 DLAT IDH3A ACO2 FAHD1 IDH3G COX5A SDHD COX6C IREB2 CS UQCRC2 NDUFS8 MTFR1 UQCR10
GO_NEGATIVE_REGULATION_OF_CELL_ACTIVATION	8.28534e-09	3.64841e-07	0.74774	-0.449857	-1.98232	198	DTX1 LRRC32 C1QTNF1 EMILIN1 SOX11 PDGFRA LRFN5 LGALS9C INHBA SYT11 MDK ADAMTS18 ABR BLK UBASH3B ABAT CYGB TMEM131L SERPINE2 CEACAM1 CLEC4G HLX CLNK LGALS9B CX3CL1 VTCN1 MAD1L1 IL13RA2 SFTPD TNFSF4 PRKG1 HLA-G TNFRSF13B ADGRF5 TNFRSF21 LGALS9 PDGFB JAK3 SPN NOS3 BPI HFE PGLYRP2 SH2B3 IL4R PAG1 MILR1 SOCS1 GLI3 RIPOR2 IHH MERTK CNR2 CNR1 LOXL3 FGR TBC1D10C FOXP3 RHBDD3 GAL GPER1 INPP5D LYN LGALS3 C…
GO_REGULATION_OF_INFLAMMATORY_RESPONSE	8.62845e-09	3.76702e-07	0.74774	-0.390917	-1.82493	359	TNFAIP6 SERPINF1 ADAMTS12 LBP PTGIS ALOX15 IL1R1 SEMA7A AHSG LRFN5 KLKB1 SNCA IL12B AGTR1 SYT11 MDK C3 CCN4 AGT DNASE1 IL1RL1 ABR GPR4 C2CD4A PTGER3 BCL6B IGF1 GBA CCL24 SELE DUSP10 CD28 IL22RA2 GGT2 CCR7 LRRK2 CLEC7A ETS1 RORA APOA1 RB1 GGT1 BST1 SBNO2 CX3CL1 CDH5 IL23A NLRP12 ADORA1 TLR10 FOXP1 ALOX5 TNFSF4 LPL HGF SPHK1 TLR6 GHRL CALCRL IL1R2 ADAM8 PGLYRP2 MMP3 NT5E TLR9 PDE2A FPR2 IL17RA OSM …
GO_NEGATIVE_REGULATION_OF_CELL_ADHESION	9.04935e-09	3.9173e-07	0.74774	-0.418335	-1.9026	275	DTX1 TNC CYP1B1 LRRC32 C1QTNF1 COL1A1 DAB1 ACER2 JAM3 B4GALNT2 POSTN FBLN1 MUC21 HRG NEXMIF LGALS9C CCL21 HOXA7 TNR MDK NOTCH4 PLXNA4 BMP6 ADAMTS18 JAM2 ARHGAP6 WNT1 UBASH3B ACVRL1 ABAT TMEM131L SERPINE2 CEACAM1 CLEC4G APOA1 NOTCH1 MAP4K4 FZD4 HLX LGALS9B CX3CL1 THBS1 VTCN1 MMP14 CCM2L MAD1L1 ANGPT2 SFTPD DLC1 TNFSF4 PRKG1 HLA-G MUC1 TNFRSF21 PPM1F LGALS9 JAK3 SPN LGALS1 HFE FZD7 LRP1 CORO2B SH2B…
GO_CILIARY_BASAL_BODY_PLASMA_MEMBRANE_DOCKING	9.80948e-09	4.21066e-07	0.74774	0.492034	2.29953	94	CEP76 CEP83 PPP2R1A TCTN2 HAUS3 B9D2 CC2D2A TCTN3 TMEM216 DCTN2 CEP152 TUBB NEDD1 PLK4 DYNLL1 CEP290 NEK2 PCNT CEP89 AKAP9 CETN2 CKAP5 MAPRE1 TUBA4A MARK4 IQCB1 TMEM67 DYNC1I2 HAUS2 OFD1 CEP97 CEP70 YWHAG CDK1 CEP63 DCTN1 NDE1 MKS1 ACTR1A CSNK1E TTBK2
GO_DNA_REPLICATION_INDEPENDENT_NUCLEOSOME_ORGANIZATION	1.13543e-08	4.77894e-07	0.74774	0.667591	2.61853	38	MIS18A CENPQ CENPU RBBP7 CENPI CENPW KNL1 CENPA CENPK CENPL RSF1 ITGB3BP OIP5 CENPH CENPO RBBP4 CENPM RUVBL1 NASP CENPS NPM1 MIS18BP1
GO_NEGATIVE_REGULATION_OF_CELLULAR_RESPONSE_TO_GROWTH_FACTOR_STIMULUS	1.14141e-08	4.77894e-07	0.74774	-0.48442	-2.0649	153	SLC2A10 ADAMTS12 VASN SULF1 SPRED3 SLIT2 ADGRA2 EMILIN1 PRDM16 HRG IL12B ADAMTSL2 SFRP2 PMEPA1 GREM1 SHISA2 AGT GREM2 TGFB1I1 SORL1 TGFB3 TMPRSS6 WNT1 SPRY2 SPRY3 MMRN2 ONECUT1 ASPN TGFBR2 SPART RASL11B DLX1 NOTCH1 THBS1 SPRY4 LDLRAD4 SMAD6 FGF2 FZD1 TP53 VWC2 DCN FBN2 IL12A SPRY1 HSPA5 WFIKKN2 NKX2-1
GO_RNA_3_END_PROCESSING	1.14044e-08	4.77894e-07	0.74774	0.428853	2.15826	145	RPS21 POLR2D CPSF3 FBL EXOSC5 PAF1 EXOSC10 CPSF4 THOC1 SRSF2 ERI3 SUPV3L1 EIF4A3 EXOSC6 CCNB1 SRSF9 CPEB3 DHX38 SLBP BARD1 SUPT5H SRRM1 SRSF7 FBLL1 SRSF4 LEO1 HSF1 THOC7 SRSF3 ALYREF SCAF8 ZNF473 GRSF1 CDC40 ERI2 EXOSC7 DKC1 NUDT21 SSU72 SYMPK MTPAP CLP1 TUT4 MAGOH U2AF2 ZFP36L1 HSD17B10 MAGOHB SNRPA CSTF1 PCF11 TENT4A TENT2 SLU7 CCNT1 TENT4B EXOSC3 WDR33 SRSF11 SRSF6 UPF3B CPSF7 VIRMA INTS7 CSTF3
GO_GRANULOCYTE_MIGRATION	1.16242e-08	4.82735e-07	0.74774	-0.485121	-2.04923	143	LBP CCL23 SLIT2 JAM3 IL1R1 RARRES2 SCG2 CCL17 CCL18 DPP4 THBS4 CCL19 CCL21 MDK IRAK4 CCL13 DPEP1 CXCL1 CCL24 CXCL3 CCR7 CCL14 CCL2 BST1 VAV3 CX3CL1 THBS1 DAPK2 CCL7 CSF3R IL23A CXCL6 XG CCL26 DYSF PECAM1 CCL11 ADAM8 RHOH CCL22 PF4V1 IL17RA RAC2 RIPOR2 S100A8 CAMK1D PPBP TGFB2 ADGRE2 FUT7 JAML PREX1 PIK3CG LGALS3 PF4 MPP1 CXCL5 S100A9 IL1B VAV1 CCL16 SYK PLA2G1B IL4 CXCR2 CXCL13
GO_REGULATION_OF_BLOOD_CIRCULATION	1.20618e-08	4.96868e-07	0.74774	-0.413452	-1.88392	282	ADRB1 SCN2B RYR2 CACNA1C CACNA1G KCNJ2 STC1 ADRA2A ITPR1 RGS4 ADRA1A AGTR1 ACE FXYD7 CACNA1H ATP1B1 KCNE4 KCND2 GLP1R AGT TPM1 KCNA5 PTGER2 KCNQ1 KCNK3 ADRA1D FXYD6 SCN4B NOS1 ASIC2 SPX PLN CYP2J2 CELF2 KCNE3 DES SMTNL2 POPDC2 ADORA1 HSPB7 NPR2 CACNB2 PTAFR CHRM2 AVPR1A DOCK4 ATP2A3 CACNA2D3 OXT ABCC9 GHRL NOS3 P2RX1 ATP1A1 SLC8A3 CCN2 HEY2 TBX2 UCN THRB FGA CASQ1 KCNE1B HRH2 ADRA1B GJA5 CASQ2 GJ…
GO_METHYLATION	1.23391e-08	5.04224e-07	0.74774	0.319432	1.77182	348	METTL21A BHMT2 CAMKMT ZNF304 MIS18A KDM6A NSD2 PRMT1 SIRT1 TDRD5 DPY30 METTL6 EZHIP PIH1D1 PWP1 MYC GSK3A FBL TYW3 RLF THUMPD2 METTL4 NDUFAF5 GATA3 KMT5A PAF1 TYMS GSPT1 TRIM28 BMT2 EMG1 KDM4D METTL5 RAB6A METTL2B PNMT KMT5B FAM98B MGMT CBLL1 PCMTD2 WTAP ZCCHC4 WDR4 TRMT61B PCMT1 NNMT PCMTD1 NSD3 FBLL1 SMYD5 TET1 SETD4 N6AMT1 BUD23 ZMPSTE24 TRMT112 SETD9 SNRPB VCPKMT BCOR TRMT11 NDUFAF7 ARMT1 KDM…
GO_REGULATION_OF_CHROMOSOME_ORGANIZATION	1.38956e-08	5.63324e-07	0.74774	0.325657	1.80586	333	MAPKAPK5 TRAPPC12 ZNF304 GEN1 TLK2 SIRT1 EZHIP ANAPC5 PIH1D1 ALKBH4 MYC ATG5 METTL4 MRE11 ANAPC11 GATA3 CUL3 SSBP1 PAF1 PSMG2 EXOSC10 TERF1 XRCC1 MAPK8 SLF1 ING2 TRIM28 SPDL1 ATAD2B CDC23 PARG KDM4D TASOR PKIB TCP1 ANAPC7 ERCC1 MAPT POT1 RNF4 SSRP1 DLGAP5 BCL6 SFPQ CCNB1 CCT7 NEK7 RAD50 NDC80 BUB1B RUVBL2 CCT8 OTUB1 ZNHIT1 TRIP13 RPS6KA5 NEK2 JDP2 MAD2L1 NSD3 PTTG1 TERF2 XRCC5 TET1 SART3 BRD7 KDM…
GO_POSITIVE_REGULATION_OF_CELL_CELL_ADHESION	1.44337e-08	5.80529e-07	0.74774	-0.419477	-1.90709	270	HAS2 IL7R SERPINF2 THY1 TNFRSF13C ALOX15 DPP4 LEF1 FOXA2 CARD11 KIF26B IL12B CCL19 CCL21 MDK CD1D ITPKB RARA PDPN IGF1 SELE DUSP10 SELP ADAM19 TGFBR2 CD28 SIRPB1 CCR7 ETS1 CCL2 SOX4 HLX CX3CL1 MYB VTCN1 IL23A CEACAM6 GRAP2 RASGRP1 ALOX5 TNFSF4 HLA-G FADD IL27RA PTAFR LGALS9 PCK1 JAK3 MALT1 LGALS1 IL12A CD44 PIK3R6 ADAM8 EFNB2 HLA-A RHOH CD70 VNN1 IL4R IGF2 FGA SOCS1 TNFSF14 GLI3 IHH CSK RASAL3 PT…
GO_PLATELET_DEGRANULATION	1.46405e-08	5.84247e-07	0.74774	-0.505309	-2.10769	127	SERPINF2 VEGFC RARRES2 TIMP1 AHSG SYTL4 HRG ALB ISLR EGF ITIH3 ITIH4 SPARC F5 TGFB3 BLK IGF1 ACTN1 ORM2 SELP CLEC3B TIMP3 APOA1 VWF THBS1 TOR4A CD36 HGF MMRN1 FN1 PDGFB PECAM1 F8 P2RX1 LEFTY2 LAMP2 QSOX1 IGF2 FGA RAB27B TLN1 KNG1 PPBP TGFB2 TTN PLG VCL LYN SERPINA1 MANF APLP2 A2M ITGA2B PF4 ECM1
GO_COTRANSLATIONAL_PROTEIN_TARGETING_TO_MEMBRANE	1.53134e-08	6.06364e-07	0.733762	0.478969	2.27558	103	RPS21 RPS7 RPS5 RPS27A SRP68 SNAP25-AS1 RPS20 RPL41 RPS3A RPL18 RPL38 RPL6 RPLP0 RPS11 RPL37A RPS16 RPL13A RPL36 SRP19 RPS15 RPL8 RPL35A RPL7 RPL28 RPS15A RPL10 RPL24 RPLP2 RPS25 RPL27 RPL11 RPS24 RPS13 RPS19 RPS29 RPS8 RPL27A RPL4 RPS23 RPLP1 RPS12 RPS2 RPS3 SEC63 RPL39 ZFAND2B SEC62 RPL5 RPL31 RPS17 RPL30 RPS26 RPSA RPL29 BHLHE40-AS1 SEC61A2 RPL13 RPS14 RPL23A RPL14 RPS4Y1 RPL9 RPL32 ARL6IP1 RP…
GO_TRANSCRIPTION_BY_RNA_POLYMERASE_I	1.6003e-08	6.28794e-07	0.733762	0.560766	2.45515	63	CDK7 GTF2H5 CD3EAP PIH1D1 PWP1 NOL11 TAF1B GTF2H3 ERCC2 WDR43 POLR2E TAF1D TBP MAF1 ERCC6 ATF4 ZMPSTE24 NCL UTP15 TCOF1 HEATR1 ERCC3 MTOR WDR75 CAVIN1 POLR1A POLR2F POLR1C POU4F1 POLR2H POLR2L GTF2H4 TAF1A POLR1B BAZ2A
GO_MORPHOGENESIS_OF_A_BRANCHING_STRUCTURE	1.62599e-08	6.34011e-07	0.733762	-0.447187	-1.96352	195	NFATC4 TNC MSX2 AREG SULF1 SLIT2 COL4A1 FGF7 LEF1 COL13A1 SFRP2 EDNRA SALL1 GREM1 MDK NOTCH4 AGT FGF10 EGF WNT1 VDR SPRY2 ERMN TCF21 FGFR1 ENG TGFBR2 LRRK2 NOTCH1 KDR CTSH MMP14 LAMA1 DCHS1 ADAMTS16 ETV5 SIX4 FAT4 FGF2 HGF LHX1 CTNNB1 CCL11 SPRY1 DLL4 WNT2 LGR4 BCL2 HHIP NTN4 NKX2-1 PGR PBX1 FOXC2 GLI3 IHH HOXA5 NOG WNT2B GLI2 FGF1 WNT6 EPHA2 RASIP1 SMO ST14 AR
GO_GRANULOCYTE_CHEMOTAXIS	1.67623e-08	6.48651e-07	0.733762	-0.509821	-2.11852	122	LBP CCL23 SLIT2 JAM3 RARRES2 SCG2 CCL17 CCL18 DPP4 THBS4 CCL19 CCL21 MDK CCL13 DPEP1 CXCL1 CCL24 CXCL3 CCR7 CCL14 CCL2 BST1 VAV3 CX3CL1 THBS1 DAPK2 CCL7 CSF3R IL23A CXCL6 CCL26 DYSF CCL11 CCL22 PF4V1 IL17RA RAC2 RIPOR2 S100A8 CAMK1D PPBP TGFB2 ADGRE2 JAML PREX1 PIK3CG LGALS3 PF4 MPP1 CXCL5 S100A9 IL1B VAV1 CCL16 SYK PLA2G1B IL4 CXCR2 CXCL13
GO_NEGATIVE_REGULATION_OF_CELL_CYCLE_PROCESS	1.78603e-08	6.85942e-07	0.733762	0.320677	1.75266	320	CUL1 PSMD9 RAD51 RAD17 CTDSP2 VPS4A GEN1 PRMT1 PCGF6 KLF4 TPRA1 RBBP7 NAE1 MRE11 TOPBP1 PSMG2 CNOT3 TERF1 TFDP2 CNOT9 SPDL1 CDC25C CTDSP1 AURKA CHMP2A PSMA7 PTEN CHMP4C BCL6 CNOT4 PSMC4 EPC1 AVEN PLK2 CCNB1 HUS1 DONSON E2F6 NDC80 BUB1B CNOT2 E2F1 TRIP13 HSP90AB1 NEK2 MAD2L1 C10orf99 ZNF655 PTTG1 TERF2 RBX1 SKP1 RBL1 BRD7 WAPL UIMC1 RBBP4 RINT1 PSMD10 PSMD7 PSME4 TICRR MGA PSMD8 MTBP RNF2 PSMA4 PS…
GO_CHROMATIN_ASSEMBLY_OR_DISASSEMBLY	1.80349e-08	6.8748e-07	0.733762	0.426394	2.11653	139	ZNF304 MIS18A CENPQ CENPU TLK2 SIRT1 SMARCD1 HDAC1 RBBP7 GRWD1 PAF1 CENPI BAZ1B TRIM28 CENPW KNL1 CENPA HP1BP3 TASOR CENPK CENPL RSF1 ITGB3BP TSPYL5 OIP5 KAT6B CENPH TET1 SART3 CENPO ARID1A RBBP4 SET PPHLN1 NOC2L MCM2 SHPRH CENPM BEND3 RUVBL1 NASP NAP1L1 CHAF1B CENPS HMGB2 NPM1 CHAF1A MIS18BP1 ARID2 CDKN2A SUV39H1 SUV39H2 CTCF SETSIP ASF1A ATF7IP ANP32B CENPV SIRT2 HIRIP3
GO_CHROMATIN_REMODELING_AT_CENTROMERE	2.04383e-08	7.73326e-07	0.733762	0.713013	2.65041	31	MIS18A CENPQ CENPU RBBP7 CENPI CENPW KNL1 CENPA CENPK CENPL RSF1 ITGB3BP OIP5 CENPH CENPO RBBP4 CENPM RUVBL1 NASP CENPS NPM1 MIS18BP1
GO_POSITIVE_REGULATION_OF_ERK1_AND_ERK2_CASCADE	2.1701e-08	8.15064e-07	0.733762	-0.44609	-1.96698	197	SERPINF2 PRKCA CCL23 ALOX15 CCL17 CCL18 SEMA7A NECAB2 ADRA1A PDGFRA CCL19 FLT4 CCL21 TNFAIP8L3 FGF10 CCL13 NTRK1 MAP3K12 PDGFRB SPRY2 CCL24 PLA2G5 NOX4 CCR7 PDGFD CCL14 CCL2 NOTCH1 KDR CX3CL1 CCL7 GLIPR2 CAVIN3 RASGRP1 FGF2 CD36 HCRTR1 CCL26 RAMP3 LGALS9 PDGFB CCL11 CD44 CCN2 LRP1 CCL22 FGA FPR2 CCR1 MARCO IL26 ALKAL1 FGF19 NOD2 ABCA7 SHC1 GPER1 TNFRSF11A ADCYAP1 TEK HTR2A ICAM1 GPR55 TREM2 GPR18…
GO_CENTROMERE_COMPLEX_ASSEMBLY	2.28985e-08	8.53764e-07	0.733762	0.65407	2.55802	40	TRAPPC12 MIS18A CENPQ CENPU RBBP7 CENPI CENPW KNL1 CENPA CENPK RNF4 DLGAP5 CENPL RSF1 ITGB3BP OIP5 CENPH CENPO RBBP4 CENPM RUVBL1 NASP CENPS NPM1 MIS18BP1 SENP6
GO_CYTOKINE_SECRETION	2.31785e-08	8.57941e-07	0.733762	-0.515496	-2.11808	116	LRRC32 NOX5 SYT11 CCN4 AGT IL1RL1 SORL1 ALOX15B HDAC9 ORM2 ITGB6 TLR5 LRRK2 CD34 CX3CL1 NLRP12 TLR10 LPL IL27RA FN1 LGALS9 TLR6 DYSF GHRL LGR4 IL4R TLR9 SOCS1 IL26 NOD2 TLR2 FGR SCAMP5 FOXP3 TNFRSF4 LYN ITGAV LILRA2 C1QTNF4 NLRP3 RGCC CLEC9A ZC3H12A PYCARD LILRA5 DDX58 WNT5A IL6 DRD2 IL1A LCP2 C1QTNF3 SYK
GO_REGULATION_OF_CATION_TRANSMEMBRANE_TRANSPORT	2.84466e-08	1.04536e-06	0.733762	-0.395389	-1.82672	323	SCN2B RYR2 CACNA1C DLG4 THY1 SHISA8 PPARGC1A KCNJ2 ADRA2A SHANK1 PM20D1 RGS4 APLNR CEMIP FHL1 GEM SNCA FXYD7 ATP1B1 KCNE4 LRRC55 AGT GRIN2A GPR35 F2RL3 TWIST1 SHISA6 KCNQ1 TESC GRIA3 FXYD6 UBASH3B NETO1 SCN4B NOS1 NPSR1 SLC43A2 CAPN3 HECW2 PLN CCL2 LRRC38 SLN TCIRG1 KCNE3 AKAP6 CX3CL1 SHISA9 RGN NEFL TSPAN13 RASGRF1 PLCG2 SESTD1 CACNB2 DLG2 KCNG1 RAMP3 STIMATE CD19 DYSF EPHB2 CNIH3 GRIA1 DPP6 STA…
GO_MRNA_EXPORT_FROM_NUCLEUS	2.95868e-08	1.07949e-06	0.733762	0.460679	2.20327	108	POLR2D CPSF3 SEH1L AGFG1 NUP35 NUP85 NUP54 CPSF4 THOC1 SRSF2 NUP205 EIF4A3 SRSF9 DHX38 SLBP SRRM1 SRSF7 SRSF4 HNRNPA2B1 NUP153 THOC7 SRSF3 NUP43 FYTTD1 ALYREF NXT1 NUP133 NUP37 CDC40 NUP93 NUP62 RAE1 SETD2 AAAS NDC1 SYMPK DDX19A MAGOH U2AF2 MAGOHB MCM3AP UPF2 YTHDC1 ENY2 SLU7 WDR33 SRSF11 SRSF6 UPF3B POM121 POM121C NUP42 NUP107 IWS1 DDX19B
GO_TRNA_METABOLIC_PROCESS	3.14414e-08	1.13903e-06	0.719513	0.389674	1.99417	165	TYW1 TSEN34 YARS2 METTL6 TYW3 THUMPD2 PSTK EXOSC10 TRIT1 POP7 GATC ELP1 CPSF4 QTRT2 METTL2B FAM98B DUS4L AARS2 TPRKB TRUB1 DDX1 POP5 NARS2 C2orf49 WDR4 TRMT61B FARSB CTU1 TRMT112 RPP38 TRMT11 ADAT2 GRSF1 DUS1L WARS2 QRSL1 METTL2A EXOSC7 ANKRD16 CDK5RAP1 CLP1 RPP30 DTD1 TYW1B TSEN54 SARS2 HSD17B10 EARS2 LARS2 RPP14 PUS1 MTFMT TRMT44 EXOSC3 PRORP METTL8 AIMP1 RARS2 TRMT6 POP4 POP1 DUS2 DTD2 C9orf64…
GO_TISSUE_MIGRATION	3.17925e-08	1.14364e-06	0.719513	-0.397759	-1.82544	302	HAS2 SRPX2 SERPINF1 CYP1B1 PRKCA SLIT2 FAP VEGFC STC1 SCG2 NRP2 ADGRA2 FGF7 DPP4 ANGPT4 SMOC2 HRG LOXL2 FLT4 ACTA2 JCAD GREM1 ADAMTS9 RHOJ AGT FGF10 SEMA4A INSL3 SPARC HDAC9 HDAC7 MMRN2 HYAL1 ACVRL1 DUSP10 FGFR1 ACTG2 TGFBR2 VASH1 CEACAM1 MEOX2 ETS1 PTP4A3 APOA1 NOTCH1 MAP4K4 MAPRE2 KDR THBS1 CTSH CDH5 GLIPR2 S100P MYH9 ANGPT2 PTPRG PLCG2 FOXP1 FGF2 LGALS8 PPM1F PDGFB PECAM1 DCN NOS3 DLL4 EFNB2 P…
GO_NUCLEOBASE_CONTAINING_COMPOUND_TRANSPORT	3.23435e-08	1.15532e-06	0.719513	0.346691	1.89292	248	NUTF2 POLR2D CPSF3 RAN SEH1L SLC25A33 AGFG1 LTV1 NUP35 NUP85 ATXN2 NUP54 SLC28A1 CPSF4 THOC1 RBM27 SRSF2 SLC35B4 SLC25A43 LRPPRC SFPQ NUP205 TST SLC35A5 CETN3 EIF4A3 SRSF9 DHX38 SLBP SENP2 SRRM1 MRPL18 SRSF7 SRSF4 TERF2 SLC25A40 HSF1 EIF6 HNRNPA2B1 NUP153 THOC7 SRSF3 NUP43 CETN2 FYTTD1 KHDRBS1 ALYREF NXT1 NUP133 POM121L2 CKAP5 NUP37 PHAX CDC40 RPS15 NUP93 NUP62 RAE1 SETD2 AAAS HNRNPU NDC1 SLC25A2…
GO_PLATELET_ACTIVATION	3.26415e-08	1.15786e-06	0.719513	-0.479864	-2.04847	154	C1QTNF1 COL1A1 PRKCA COL1A2 ADRA2A ITPR1 HRG COL3A1 PDGFRA F2RL2 F2RL3 ADAMTS18 BLK PDPN DGKG UBASH3B SELP ABAT GNG2 SERPINE2 CEACAM1 VWF VAV3 COMP MYL9 GP9 MYH9 PLCG2 PRKG1 ADAMTS13 FN1 GATA1 PDGFB NOS3 F8 PIK3R6 P2RX1 GNA14 PF4V1 SH2B3 GP5 FGA PEAR1 DGKK MPIG6B TLN1 VAV2 MERTK DGKH PIK3R5 GP1BA DGKZ VCL LYN PIK3CG ADRA2B PLA2G4A ITGA2B GP6 PF4 ARRB2 PRKCE TLR4 VAV1 FERMT3 IL6 PRKCB LCP2 SYK ITP…
GO_POSITIVE_REGULATION_OF_PROTEIN_TYROSINE_KINASE_ACTIVITY	3.42029e-08	1.2029e-06	0.719513	-0.600769	-2.24241	60	DLG4 EREG AREG ADRA2A NRG1 ADRA1A ACE NEDD9 GREM1 AGT EGF DOK7 NOX4 CASS4 TAL1 ADORA1 LRP8 PDGFB GHRL
GO_REGULATION_OF_CELLULAR_AMIDE_METABOLIC_PROCESS	3.4382e-08	1.2029e-06	0.719513	0.293859	1.66967	416	MAPKAPK5 POLR2D COA3 NCK1 DPH6 YTHDF1 CNBP MKNK2 MTIF2 MIR210 GSK3A EIF2B1 SAMD4B AKT2 LSM14B RMND1 TYMS TARDBP CNOT3 AGO3 ATXN2 GSPT1 CNOT9 MALSU1 MTG2 PUM2 MRPS27 ROCK2 METTL5 MIR205 ANG HNRNPLL NOLC1 HNRNPR DHX29 IFNG CELF1 PTCD3 MIR27B EIF1 LRPPRC RPL38 EIF4A3 ZCCHC4 EIF2AK4 CPEB3 MIF4GD YBX3 DDX1 LTN1 EIF2B2 DNAJC24 GCN1 CNOT2 LSM14A OGFOD1 EIF2S3 YTHDF2 ROCK1 PIN1 TSFM SHMT2 ATF4 PPP1R15B E…
GO_MRNA_TRANSPORT	3.4666e-08	1.20459e-06	0.719513	0.421932	2.12343	145	NUTF2 POLR2D CPSF3 SEH1L AGFG1 NUP35 NUP85 NUP54 CPSF4 THOC1 SRSF2 LRPPRC NUP205 CETN3 EIF4A3 SRSF9 DHX38 SLBP SENP2 SRRM1 SRSF7 SRSF4 HSF1 HNRNPA2B1 NUP153 THOC7 SRSF3 NUP43 CETN2 FYTTD1 ALYREF NXT1 NUP133 NUP37 CDC40 NUP93 NUP62 RAE1 SETD2 AAAS NDC1 AHCTF1 SYMPK DDX19A MAGOH U2AF2 NXT2 ZFP36L1 IGF2BP2 MAGOHB MCM3AP KHSRP UPF2 YTHDC1 HNRNPA1 ENY2 SLU7 WDR33 SRSF11 SRSF6 UPF3B POM121 POM121C NUP4…
GO_PROTEIN_TARGETING	3.52017e-08	1.21493e-06	0.719513	0.296394	1.68913	433	PDZK1 NOS2 RPS21 ITGB1BP1 MFF YWHAQ TIMM13 IMMP1L TOMM40 VPS4A RPS7 PEX14 PMPCB HACL1 ECH1 RPS5 TIMM50 GSK3A GNPAT MFN2 SAE1 AKT2 TIMM23 ECI2 ARL6 ZDHHC23 RPS27A NUP54 GRPEL1 PITRM1 SRP68 SNAP25-AS1 UBE2D2 RPS20 RPL41 KATNB1 RPS3A RPL18 RPL38 PECR RPL6 AP3D1 RPLP0 TOMM22 RPS11 ATP5IF1 EXOC4 RPL37A RPS16 IMMP2L ACOT8 PEX1 GRPEL2 CIB1 UBE2J2 AKAP5 TCAF1 PDCD5 ATG3 RPL13A NPEPPS PEX3 CHCHD4 CDK5 GST…
GO_TRANSMEMBRANE_RECEPTOR_PROTEIN_SERINE_THREONINE_KINASE_SIGNALING_PATHWAY	3.71632e-08	1.27402e-06	0.719513	-0.392215	-1.81261	327	SLC2A10 LRRC32 MSX2 VASN RUNX2 SULF1 CGN FLCN SFRP4 SPRED3 EMILIN1 COL1A2 PRDM16 LEF1 SOX11 COL3A1 CILP ADAMTSL2 SFRP2 PMEPA1 INHBA GREM1 LOX GREM2 LTBP3 RBPMS TMEM100 BMP6 FGF10 TGFB1I1 GDF15 FGF9 SORL1 TGFB3 TMPRSS6 WNT1 SPRY2 INHBE ONECUT1 ZNF423 ACVRL1 ENG CLDN5 ASPN TGFBR2 SPART BMP8A RASL11B DLX1 FUT8 NOTCH1 ITGA8 AFP LTBP2 COMP THBS1 CDH5 LRG1 LDLRAD4 SMAD6 FZD1 ZEB1 TP53 VWC2 FBN2 SPRY1 H…
GO_BRANCHING_MORPHOGENESIS_OF_AN_EPITHELIAL_TUBE	3.97253e-08	1.34382e-06	0.719513	-0.4702	-1.99728	150	NFATC4 TNC MSX2 AREG SLIT2 COL4A1 LEF1 SFRP2 EDNRA SALL1 GREM1 MDK NOTCH4 AGT FGF10 EGF WNT1 VDR SPRY2 TCF21 ENG TGFBR2 NOTCH1 KDR CTSH MMP14 LAMA1 DCHS1 ADAMTS16 ETV5 SIX4 FAT4 FGF2 LHX1 CTNNB1 CCL11 SPRY1 DLL4 WNT2 LGR4 BCL2 HHIP NKX2-1 PGR PBX1 FOXC2 GLI3 IHH HOXA5 NOG WNT2B GLI2 FGF1 WNT6 EPHA2 RASIP1 SMO AR
GO_RNA_MODIFICATION	3.97115e-08	1.34382e-06	0.719513	0.393405	2.00744	163	JMJD6 TYW1 NHP2 METTL6 FBL TYW3 THUMPD2 METTL4 TRIT1 BMT2 EMG1 METTL5 ELP1 QTRT2 METTL2B DUS4L CBLL1 WTAP AARS2 TPRKB TSR3 ZCCHC4 TRUB1 WDR4 TRMT61B CTU1 FBLL1 GAR1 BUD23 TRMT112 TRMT11 ADAT2 DUS1L RNMT METTL2A METTL3 ANKRD16 DKC1 NOP10 NSUN5P2 TFB2M CDK5RAP1 TYW1B HSD17B10 APOBEC3B PUS1 TGS1 MEPCE MTFMT RAMAC TRMT44 PRORP METTL8 VIRMA HENMT1 RPUSD3 TRMT6 RPUSD2
GO_POSITIVE_REGULATION_OF_LEUKOCYTE_CELL_CELL_ADHESION	4.03638e-08	1.35644e-06	0.719513	-0.429614	-1.92276	226	HAS2 IL7R THY1 TNFRSF13C DPP4 LEF1 CARD11 IL12B CCL19 CCL21 MDK CD1D ITPKB RARA IGF1 SELE DUSP10 SELP TGFBR2 CD28 SIRPB1 CCR7 ETS1 CCL2 SOX4 HLX MYB VTCN1 IL23A GRAP2 RASGRP1 ALOX5 TNFSF4 HLA-G FADD IL27RA PTAFR LGALS9 PCK1 JAK3 MALT1 LGALS1 IL12A CD44 PIK3R6 ADAM8 EFNB2 HLA-A RHOH CD70 VNN1 IL4R IGF2 SOCS1 TNFSF14 GLI3 IHH CSK RASAL3 ADA NOD2 TNFSF9 FOXP3 TMIGD2 ITGA4 FUT7 GLI2 SASH3 LYN ICAM1 L…
GO_TRANSCRIPTION_ELONGATION_FROM_RNA_POLYMERASE_II_PROMOTER	4.20399e-08	1.40353e-06	0.719513	0.509283	2.34495	83	CDK7 POLR2D GTF2H5 ADRM1 ELOA PAF1 NELFA NELFCD GTF2H3 ERCC2 WDR43 RNF8 POLR2E SSRP1 TCERG1 SUPT5H TCEA1 SOX10 ELOC EAPP LEO1 POLR2I CCNT2 SETD2 HNRNPU ERCC3 SHH POLR2C RNF168 EZH2 ELOF1 POLR2F LDB1 ENY2 CCNT1 POLR2H POLR2L GTF2H4 RTF1 IWS1 WDR61 POLR2K POLR2J CTR9 NELFE ELL3 MNAT1 ELOB ELP4 NCBP2
GO_EXTRACELLULAR_MATRIX_DISASSEMBLY	4.31881e-08	1.4325e-06	0.719513	-0.559797	-2.19903	80	MMP2 FAP CTSK TPSAB1 TIMP1 DDR2 DPP4 KLKB1 TMPRSS6 PDPN TLL2 HPN MMP13 ADAMTS4 MMP1 ETS1 MMP14 MMP11 ADAMTS5 CD44 ADAM8 LRP1 FURIN MMP3 MMP7 SH3PXD2B PRSS2 PRSS1 PLG TLL1 CTSG A2M CTSV CTRB1 MMP10 KLK4 IL6 CTSS LCP1 TIMP2 MMP20 CTSL SCUBE1 DDR1 MMP19
GO_BONE_DEVELOPMENT	4.44704e-08	1.46551e-06	0.719513	-0.442594	-1.944	196	HAS2 PHEX MSX2 RUNX2 SULF1 COL1A1 SFRP4 BGN STC1 TMEM119 COL13A1 AXIN2 SFRP2 GREM1 LOX FREM1 CCN4 FOXC1 LTBP3 BMP6 RARA TWIST1 SPARC ALPL TGFB3 WNT1 IGF1 ENG TGFBR2 MMP13 GPR68 PAX1 XYLT1 EPYC TAL1 COMP RGN MMP14 CDX1 DCHS1 FOXP1 NPR2 FAT4 RANBP3L RARB TP53 GHRL SERPINH1 SH2B3 MEF2C ANXA6 SH3PXD2B MPIG6B MIGA2 GLI3 IHH HOXB4 TTC9 LRRK1 FLI1 SIGLEC15 PIP4K2A TEK
GO_PEPTIDYL_LYSINE_MODIFICATION	5.12976e-08	1.67967e-06	0.719513	0.305624	1.72977	388	TAF5 METTL21A GCSH JMJD6 ESCO1 CAMKMT ZNF304 ING3 SUMO2 MRGBP KDM6A NSD2 SIRT1 DPY30 SEH1L MORF4L1 EZHIP PIH1D1 PWP1 MSL2 SAE1 RLF ATG5 CTH EPC2 DR1 GATA3 PHF20 KMT5A NUP35 MEAF6 NUP85 TRIM28 NUP54 HMG20B SUMO1 RWDD3 KDM4D ING4 PHF10 NDUFAB1 KMT5B ZBED1 YEATS4 ING5 RNF4 GLRX5 NCOA1 EPC1 NUP205 HDAC2 RSF1 SENP5 SUMO3 UBA2 SENP2 RUVBL2 KAT14 RPS6KA5 KAT6B NSD3 TAF5L ATF2 PIAS1 MYOD1 SETD4 N6AMT1 BR…
GO_CD4_POSITIVE_ALPHA_BETA_T_CELL_ACTIVATION	5.16348e-08	1.67994e-06	0.719513	-0.528582	-2.11707	94	IL18R1 LEF1 CDH26 IL12B CCL19 SATB1 LGALS9C SEMA4A RARA RORC SH3RF1 TGFBR2 PAX1 RORA TOX TCIRG1 HLX LGALS9B MYB IL23A FOXP1 TNFSF4 LGALS9 JAK3 MALT1 SPN IL12A IL4R SOCS1 LOXL3 FOXP3 FUT7 SASH3 LY9 PLA2G2D CD83 NLRP3 GPR183 ZC3H12A RUNX1 IL6 SMAD7 IL4 ATP7A TMEM98 IRF4 TARM1 NFKBID CTSL RSAD2 CD81 HMGB1 SLAMF6 NCKAP1L
GO_ADENYLATE_CYCLASE_ACTIVATING_G_PROTEIN_COUPLED_RECEPTOR_SIGNALING_PATHWAY	5.2211e-08	1.68794e-06	0.719513	-0.490956	-2.0395	125	S1PR3 ADRB1 ADCY8 ADCY4 PRKCA PTGIR ADRA2A ADCY1 ADRA1A S1PR1 GLP1R UCN2 GPR4 PTGER2 PTGER3 ADRA1D NOS1 GNG2 RAMP1 ADRB3 ADCY5 PLN ADGRL4 MC1R PTGFR ADGRG1 ADGRE3 RAMP3 CALCB S1PR2 CALCRL LGR4 ADGRG3 ADM2 ADCY7 ADRA1B ADGRG5 CNR2 CNR1 GPHA2 GPER1 ADGRE2 ADCYAP1 RAMP2 LPAR1 GPR161 ADGRL2 ADRA2B ADGRD2 PF4 ADGRE5 OPRM1 GNAI2 LPAR2 OPRL1 DRD2 VIP ADGRF1 AKAP13 UCN3 S1PR4 DRD1
GO_REGULATION_OF_CELL_CYCLE_G2_M_PHASE_TRANSITION	5.45457e-08	1.75232e-06	0.719513	0.363804	1.91115	208	CUL1 HSPA2 PSMD9 RAD17 VPS4A CEP76 PPP2R1A NAE1 MRE11 TOPBP1 HAUS3 MTA3 CDC25C AURKA DCTN2 PSMA7 CHMP4C PSMC4 AVEN CEP152 CCNB1 HUS1 DONSON TUBB NEDD1 PLK4 DYNLL1 TPX2 CEP290 NEK2 PCNT RBX1 SKP1 UIMC1 RINT1 PSMD10 PSMD7 PSME4 TICRR AKAP9 CETN2 PSMD8 CKAP5 PSMA4 PSMF1 PSME1 MAPRE1 CHEK1 CDK2 FBXO5 TUBA4A PSMB1 PSMD12 PSMB2 MECP2 NPM1 NBN RAD51C DYNC1I2 HAUS2 OFD1 CEP70 YWHAG CDK1 CEP63 CDC7 DCTN1 …
GO_REGULATION_OF_TRANSMEMBRANE_RECEPTOR_PROTEIN_SERINE_THREONINE_KINASE_SIGNALING_PATHWAY	5.86979e-08	1.87393e-06	0.719513	-0.421345	-1.88494	232	SLC2A10 MSX2 VASN SULF1 FLCN SFRP4 SPRED3 EMILIN1 PRDM16 SOX11 CILP ADAMTSL2 SFRP2 PMEPA1 INHBA GREM1 LOX GREM2 RBPMS BMP6 FGF10 TGFB1I1 GDF15 FGF9 SORL1 TGFB3 TMPRSS6 WNT1 SPRY2 INHBE ONECUT1 ZNF423 ACVRL1 ENG ASPN TGFBR2 SPART BMP8A RASL11B DLX1 NOTCH1 ITGA8 THBS1 CDH5 LRG1 LDLRAD4 SMAD6 FZD1 ZEB1 TP53 VWC2 FBN2 SPRY1 HFE HSPA5 WWTR1 WFIKKN2 LEFTY2 NKX2-1
GO_CYCLIC_NUCLEOTIDE_MEDIATED_SIGNALING	6.52922e-08	2.06759e-06	0.704976	-0.440502	-1.93482	196	S1PR3 ADRB1 ADCY8 ADCY4 PRKCA GUCY1B1 PTGIR ADRA2A ADCY1 SCT APLNR ADRA1A S1PR1 GLP1R UCN2 GPR4 PTGER2 PTGER3 ADRA1D NOS1 RNF157 GNG2 RAMP1 ADRB3 ADCY5 PLN ADGRL4 RAPGEF3 MC1R AKAP6 THBS1 PTGFR ADGRG1 AQP1 NPR2 PRKG1 CD36 ADGRE3 RAMP3 CALCB AHR S1PR2 CALCRL LGR4 ADGRG3 PDE7A ADM2 UCN PDE4A PDE2A ADCY7 ADRA1B ADGRG5 CNR2 CNR1 GPHA2 MAPK7 RAPGEF4 GAL GPER1 ADGRE2 ADCYAP1 RAMP2 LPAR1 GPR161 ADGRL2 A…
GO_MITOCHONDRIAL_MEMBRANE_ORGANIZATION	6.55734e-08	2.06759e-06	0.704976	0.424347	2.09889	133	AFG3L2 ATP5ME CHCHD3 YWHAQ TIMM13 ATP5MF ATP5F1B ATP5F1C TIMM50 GSK3A MFN2 BAD ATP5PF ATP5PO DNAJC11 TFDP2 MAPK8 ATP5PD IMMT CHCHD6 MTX2 LETM1 UQCC3 TP63 APOO TOMM22 ATP5IF1 CALM3 HSPA9 E2F1 ATF2 MTX3 ATP5MG ATP5F1E RHOT1 PDCD5 ATP5F1D PINK1 ATP5MC3 OPA1 MAIP1 SFN HK2 MICOS13 ROMO1 BCS1L BAK1 ATP5MC2 ATP5F1A RCC1L PPP3CC AGK YWHAG HSPA4 CHCHD10 TIMM10 YWHAB TIMM9 TIMM29 ALKBH7
GO_ENDOTHELIUM_DEVELOPMENT	7.3838e-08	2.31389e-06	0.704976	-0.503188	-2.08293	120	S1PR3 ADAMTS12 COL18A1 STC1 NRG1 COL15A1 S1PR1 COL22A1 KDM6B NOTCH4 TMEM100 BMP6 GJA4 PDPN ACVRL1 ENG CLDN5 ITGAX CEACAM1 RAPGEF3 NOTCH1 HOXB5 CD34 KDR TJP3 CDH5 FOXP1 ROBO4 ZEB1 TJP2 CTNNB1 PECAM1 S1PR2 DLL4 HEY2 SOX18 NR2F2 ATOH8 PDE2A HAPLN2 FOXC2 GJA5 PPP1R16B APOLD1 SLC40A1 FGF1 HEY1 CXCR4 VCL
GO_REGULATION_OF_BODY_FLUID_LEVELS	7.98115e-08	2.48584e-06	0.704976	-0.359469	-1.70444	466	HAS2 SOCS2 SCNN1A ADCY8 SERPINF2 ADCY4 C1QTNF1 COL1A1 PRKCA FAP FBLN1 COL1A2 ADRA2A PLAT ITPR1 KALRN ADCY1 SCT OPRK1 FOXA2 APLNR SYTL2 HRG COL3A1 PDGFRA KLKB1 F10 CEL FGF10 F2RL2 F2RL3 ADAMTS18 F5 BLK GATA6 PDPN VDR DGKG UBASH3B GBA PLAU SELP ABAT GNG2 SERPINE2 ADCY5 CEACAM1 VWF CYP4F2 HRNR CD34 VAV3 P2RX2 DOCK11 COMP THBS1 MYL9 ENTPD1 FOXB1 MYO5B GP9 WFS1 AQP1 ADORA1 MYH9 PLCG2 SLC6A3 PRKG1 ADAM…
GO_OSSIFICATION	8.23262e-08	2.54862e-06	0.704976	-0.376434	-1.76355	385	TWIST2 PHEX TNC MSX2 MMP2 RUNX2 AREG COL1A1 CTHRC1 ALOX15 VEGFC CTSK STC1 TMEM119 COL1A2 DDR2 SEMA7A AHSG LEF1 SMOC1 SOX11 S1PR1 COL13A1 TNN COL6A1 AXIN2 SFRP2 GREM1 LOX MDK CCN4 FOXC1 LTBP3 BMP6 TWIST1 WNT11 FGF9 SPARC ALPL TGFB3 IGF1 HDAC7 PDLIM7 MGP IBSP ITGA11 COL11A1 ASPN MMP13 CDH11 CLEC3B BMP8A CLEC11A TPM4 KL NOTCH1 TCIRG1 XYLT1 SBNO2 COMP MN1 MMP14 DCHS1 LRP3 MRC2 HEMGN ALOX5 NPR2 FAT4 O…
GO_ALPHA_BETA_T_CELL_ACTIVATION	8.63905e-08	2.65833e-06	0.704976	-0.474249	-1.99823	141	IL18R1 LEF1 CDH26 IL12B CCL19 SATB1 LGALS9C ITPKB SEMA4A RARA TCF7 RORC SH3RF1 TGFBR2 CD28 PAX1 RORA TOX TCIRG1 HLX LGALS9B MYB IL23A FOXP1 TNFSF4 LGALS9 JAK3 MALT1 SPN IL12A HFE HLA-A BCL2 IL4R SOCS1 GLI3 IHH RASAL3 ADA LOXL3 FOXP3 FUT7 SASH3 LY9 PLA2G2D CD83 NLRP3 GPR183 ZAP70 PTPRC ZC3H12A CLEC4A DOCK2 RUNX1 TNFRSF14 IL6 SYK SMAD7 IL4 CCR2 PTPN22 ATP7A TMEM98 IRF4 TARM1 NFKBID CTSL RSAD2 CD81 …
GO_CELLULAR_EXTRAVASATION	9.77329e-08	2.98934e-06	0.704976	-0.581766	-2.22613	67	THY1 IL1R1 CCL21 MDK JAM2 ABR SELE SELP GCNT1 RIPK3 CX3CR1 PDGFD CCL2 BST1 CX3CL1 AZU1 FADD IL27RA PTAFR XG PLVAP PECAM1 SPN ADAM8 RIPOR2 ITGA4 SELL FUT7 SELPLG JAML CXCL12 ADD2 ITGB1 PIK3CG ICAM1
GO_POSITIVE_REGULATION_OF_SECRETION	1.02793e-07	3.12541e-06	0.704976	-0.376428	-1.75075	350	ADCY8 C1QTNF1 CACNA1G STX1B VEGFC SCT SYTL4 SYTL2 SOX11 SNCA CACNA1H INHBA AGT BMP6 UNC13A IL1RL1 SORL1 ALOX15B TGFB3 BLK IGF1 SYT7 MYRIP ORM2 FGFR1 CADPS ABAT LAMP1 GPR68 LRRK2 SOX4 CYP4F2 CD34 RPH3AL MYB SLC6A1 AQP1 ADORA1 TNFSF4 LPL ABCB11 CACNB2 SCIN PTAFR AVPR1A LGALS9 OXT MYO18A TRH PRRT2 GHRL HFE ADAM8 CFTR LRP1 CLTRN IL4R UCN FFAR1 RETN FGA PDX1 RAB27B CACNA1I PLA2G10 NR0B2 P2RY2 IL26 S10…
GO_COVALENT_CHROMATIN_MODIFICATION	1.04341e-07	3.15368e-06	0.704976	0.281604	1.62146	461	TAF5 JMJD6 ZNF304 ING3 MRGBP KDM6A NSD2 PRMT1 SIRT1 DPY30 MORF4L1 PCGF6 EZHIP PIH1D1 PWP1 MSL2 FBL DCAF1 HDAC1 RLF ATG5 EPC2 DR1 GATA3 PHF20 KMT5A PAF1 MAPK8 MTA3 MEAF6 ING2 BAZ1B TRIM28 ASXL1 AURKA PARG KDM4D TASOR ING4 SMARCAD1 PHF10 HR RNF8 KMT5B YEATS4 EPOP ING5 NCOA1 BCL6 EPC1 SFPQ HDAC2 CCNB1 RSF1 PPP5C KDM7A PHB RUVBL2 KAT14 OTUB1 ZNHIT1 RPS6KA5 JDP2 KAT6B NSD3 FBLL1 TAF5L SUDS3 ATF2 LEO1 …
GO_PROTEIN_LOCALIZATION_TO_CHROMOSOME	1.09019e-07	3.27569e-06	0.704976	0.495781	2.27432	81	TRAPPC12 CENPQ PIH1D1 TERF1 SLF1 SPDL1 KNL1 CENPA TASOR MSH2 TCP1 POT1 CCT7 SPIDR NDC80 RUVBL2 CCT8 TERF2 XRCC5 WAPL MTBP TERT PPHLN1 CDCA5 BOD1 DKC1 RPA2 SETD2 TERF2IP IK EZH2 TTK ACD CDK1 CTCF CCT2 RAD21 CARM1 RCC2 CCT4
GO_RAS_PROTEIN_SIGNAL_TRANSDUCTION	1.17262e-07	3.4824e-06	0.704976	-0.378341	-1.7511	337	FLCN CDC42SE1 RAB9B KITLG COL1A2 ADRA2A EPS8 KALRN NRG1 ADRA1A COL3A1 AGTR1 ARHGEF2 SHC3 CDC42EP3 GRAP LAT RHOJ ITPKB FGF10 F2RL2 GPR35 F2RL3 NTRK1 SYNPO2L GPR4 PDGFRB RASGRP2 ARHGAP6 PDPN IGF1 SPRY2 ARHGAP44 SPRY3 IQSEC3 ELMO1 RGL2 MYO9B SHC2 TIAM1 APOA1 RB1 RAPGEF3 NOTCH1 MAP4K4 MAPRE2 RASGRF2 RIPOR1 RIT1 ARHGEF25 SPRY4 GRAP2 ADGRG1 RASGRF1 FBP1 RASGRP1 DLC1 FGF2 TP53 DENND3 ROPN1B PECAM1 EPHB2…
GO_REGULATION_OF_LEUKOCYTE_MIGRATION	1.16656e-07	3.4824e-06	0.704976	-0.433264	-1.91915	205	LBP THY1 SLIT2 JAM3 IL1R1 VEGFC RARRES2 EMILIN1 KITLG DPP4 AIRE THBS4 CCL19 CCL21 HOXA7 GREM1 MDK GCSAML PADI2 JAM2 ABR CREB3 CCL24 SELE SELP RIPK3 CX3CR1 CCR7 PDGFD CCL2 BST1 CX3CL1 THBS1 DAPK2 CCL7 MMP14 IL23A ADORA1 FADD IL27RA PTAFR DEFB124 XG LGALS9 DYSF PLVAP SPN IL12A ADAM8 RHOH MST1 FPR2 TNFSF14 RAC2 CCR1 GPSM3 RIPOR2 CAMK1D ADA ITGA4 FUT7 MTUS1 CYP19A1 CXCL12 LYN STK10 ICAM1 TREM2 LGALS3…
GO_MITOTIC_SPINDLE_ASSEMBLY	1.20663e-07	3.56269e-06	0.690132	0.547456	2.40717	64	STAG1 SMC3 CCSAP CHMP2A BIRC5 CHMP4C TPX2 NEK2 MZT1 CHMP1B MYBL2 CHMP2B KIFC1 BCCIP KIF3B KIF11 KIF23 RCC1 AAAS HNRNPU PRC1 ABRAXAS2 RACGAP1 SPICE1 KIF4A KPNB1 CEP97 STAG2 AURKC DRG1 CLASP2 WRAP73 SMC1A
GO_REGULATION_OF_PEPTIDE_SECRETION	1.21729e-07	3.57351e-06	0.690132	-0.369957	-1.73537	389	LRRC32 CACNA1C ADCY8 PRKCA VEGFC ADRA2A ITPR1 KALRN DPP4 SCT SYTL4 FOXA2 IL12B SYT11 CD22 SNAP25 GLP1R CCN4 BMP6 IL1RL1 SORL1 ALOX15B TGFB3 KCNA5 HDAC9 BLK IGF1 SYT7 MYRIP ORM2 ABAT ARFIP1 GPR68 TLR5 ADCY5 LRRK2 BMP8A TIAM1 RAPGEF3 TCIRG1 SOX4 CD34 RPH3AL CX3CL1 NLRP12 ADORA1 TLR10 RAB11FIP1 ALOX5 TNFSF4 LPL IL27RA FN1 LGALS9 TLR6 MYO18A TRH GHRL IL12A HFE ADAM8 CFTR STXBP5L LGR4 LRP1 CLTRN IL4R …
GO_LYMPHOCYTE_MIGRATION	1.33977e-07	3.91059e-06	0.690132	-0.508143	-2.06228	108	CCL23 CCL17 CCL18 AIRE CH25H S1PR1 CCL19 CCL21 GCSAML PADI2 CCL13 JAM2 CCL24 CYP7B1 RIPK3 CCR7 CCL14 CCL2 CX3CL1 CCL7 FADD IL27RA XG CCL26 SPN MYO1G CCL11 ADAM8 CCL22 TNFSF14 RIPOR2 ITGA4 FUT7 ARTN CXCL12 CXCL16 STK10 PIK3CG ICAM1 RET GPR183 ECM1 ZAP70 PYCARD DOCK8 TNFRSF14 WNT5A CCL16 CCR2 LRCH1 ITGAL CXCL13 TMEM102 CCL1 CD99
GO_ENERGY_DERIVATION_BY_OXIDATION_OF_ORGANIC_COMPOUNDS	1.37849e-07	4.00076e-06	0.690132	0.338693	1.85848	257	NOS2 COX6A1 NDUFA5 GCGR NDUFS4 NDUFB2 ETFA PDHA1 NDUFS5 FH UQCRH PPP1R1A MIR210 IDH3B MYC GSK3A NDUFA12 PPP1CC UQCRFS1 NR4A3 AKT2 GCK UQCRHL DLST SUCLG1 DLD NDUFB8 COX8A NDUFS3 NDUFA1 NDUFA3 COX7C COX5B PANK2 OGDHL NDUFAB1 SDHB IFNG UQCC3 GYS1 NDUFS7 CCNB1 CYC1 PDHB COX7B MTFR2 UQCRB NDUFAF2 LEP GYG2 NDUFA6 IMMP2L COX7A2L UQCRQ NDUFA2 COX6B1 NDUFC1 SHMT2 NDUFB4 COQ9 MDH2 NDUFS1 UQCRC1 NDUFA10 ATP…
GO_EMBRYONIC_DIGESTIVE_TRACT_DEVELOPMENT	1.43801e-07	4.14991e-06	0.690132	-0.691587	-2.31755	34	RARRES2 SCT SOX11 PDGFRA SALL1 FGF10 FGF9 TCF7 TCF21 PCSK5 HLX STRA6 ALDH1A2 RARB GLI3 IHH ADA TGFB2 GLI2
GO_COLLAGEN_CATABOLIC_PROCESS	1.51361e-07	4.34354e-06	0.690132	-0.647411	-2.2913	45	ADAMTS14 MMP2 FAP CTSK COL15A1 MMP23B COL13A1 COL19A1 TMPRSS6 MMP13 MMP1 MMP14 MMP11 MRC2 KLK6 FURIN MMP3 ADAMTS2 MMP7 PRSS2 CTSD
GO_RESPONSE_TO_MOLECULE_OF_BACTERIAL_ORIGIN	1.55871e-07	4.44798e-06	0.690132	-0.382602	-1.76957	331	LBP IL24 SPON2 PRKCA PPARGC1A PTGIR MAOB GGT5 LOXL1 SNCA IL12B SSC5D BMP6 FGF10 RARA ABR SPARC ALPL PTGER2 CXCL1 NOS1 SELE CXCL3 DUSP10 SELP IRAK3 CYP1A1 GGT2 CX3CR1 CCR7 CCL2 GGT1 NOTCH1 SBNO2 CX3CL1 PTGFR PLSCR3 SRR PLCG2 FOXP1 TNFSF4 TRIM5 ADAMTS13 SMAD6 TIMP4 CXCL6 CD36 PTAFR DEFB124 LGALS9 FMO1 TLR6 TNIP3 PCK1 MALT1 DCN NOS3 BPI IL12A PENK PF4V1 MEF2C COMT TLR9 S100A8 CNR2 CD180 CNR1 NOD2 TL…
GO_REGULATION_OF_RNA_SPLICING	1.63118e-07	4.62893e-06	0.690132	0.405761	2.04726	149	PIK3R1 JMJD6 METTL4 HNRNPH3 ZPR1 RBM7 CELF5 SRSF2 HNRNPLL CELF1 RBM17 WTAP SRSF9 BRDT SRPK2 CLK1 SRSF10 SRSF7 DAZAP1 SRSF4 MYOD1 THRAP3 SART3 HNRNPA2B1 PRX HNRNPL SRSF3 SFSWAP KHDRBS1 SON DYRK1A NCL GRSF1 HMX2 TRA2B SRSF8 HNRNPU MAGOH TRA2A U2AF2 IK RBM42 CWC22 SNRNP70 RBMX AHNAK RPS13 YTHDC1 RBM39 HNRNPA1 DDX17 SNW1 SRSF6 FASTK FUS REST PRPF19 CLK4 HNRNPF PTBP1 HSPA8 FMR1 HNRNPK SRSF12 NOVA1 HNR…
GO_PROTEASOMAL_PROTEIN_CATABOLIC_PROCESS	1.95866e-07	5.52755e-06	0.690132	0.278287	1.61076	468	ERCC8 CUL1 HSPBP1 DMAC2 PSMD9 UBE2S ARMC8 SUMO2 UBXN2A F8A1 TLK2 SIRT1 RNF103 KLHL15 TMEM129 USP25 ANAPC5 GSK3A GID8 ANAPC11 CUL3 BTRC ITCH CDC20B BIRC2 UBE3D RPS27A AURKA TMUB1 SUMO1 CDC23 USP14 ECRG4 RNF126 ANAPC7 PSMA7 FBXL13 RNF4 KCTD2 PSMC4 TMEM259 RMND5B PLK2 CCNB1 RNF41 RMND5A FBXW4 ANKIB1 LTN1 ATE1 BUB1B SH3RF2 DNAJB2 HSP90AB1 UBE4B MAD2L1 SKP2 PTTG1 PIAS1 NUB1 RBX1 SKP1 PCBP2 FBXO45 RNF1…
GO_CELL_MATRIX_ADHESION	1.98108e-07	5.56009e-06	0.690132	-0.4193	-1.87057	221	ADAMTS12 THY1 ACER2 JAM3 LYVE1 EMILIN1 POSTN FMN1 HRG COL3A1 COL13A1 TNN NEXMIF VWA2 ITGBL1 CCL21 HOXA7 GREM1 ADAMTS9 FREM1 NID1 COL16A1 ARHGAP6 ACTN1 PLAU ONECUT1 ACVRL1 ITGB6 ITGA11 CCR7 TIAM1 ITGA8 BST1 MAP4K4 CD34 KDR CX3CL1 THBS1 MMP14 EPDR1 CEACAM6 SORBS1 MUC4 DLC1 ADAMTS13 CD36 ECM2 FN1 CTNNB1 PPM1F PARVG PPFIA2 PECAM1 COL5A3 CD44 BCL2 CCN2 LRP1 CORO2B ITGA10 FGA SNED1 BCL2L11 TECTA STRC A…
GO_SMALL_GTPASE_MEDIATED_SIGNAL_TRANSDUCTION	2.00237e-07	5.58913e-06	0.690132	-0.348778	-1.66432	499	ARAP3 RHOBTB1 FLCN DAB1 SLIT2 CDC42SE1 RAB9B KITLG COL1A2 ADRA2A EPS8 KALRN NRG1 ADRA1A COL3A1 RASL10A AGTR1 ARHGEF2 SHC3 CDC42EP3 GRAP LAT ARHGAP40 ARHGAP31 RHOJ ITPKB CHN1 FGF10 F2RL2 GPR35 F2RL3 NTRK1 SYNPO2L ABR GPR4 PDGFRB RASGRP2 ARHGAP22 ARHGAP6 PDPN IGF1 SPRY2 ARHGAP44 SPRY3 IQSEC3 ELMO1 RGL2 MCF2L MYO9B SHC2 NGEF TIAM1 APOA1 RB1 RAPGEF3 SH2D3C NOTCH1 MAP4K4 MAPRE2 VAV3 GMIP RASGRF2 RIPOR…
GO_PEPTIDYL_TYROSINE_MODIFICATION	2.12757e-07	5.90632e-06	0.690132	-0.372957	-1.73758	356	DLG4 IL24 EREG AREG THY1 MUSK KITLG ADRA2A DDR2 FGF7 ANGPT4 NRG1 THBS4 ADRA1A HRG PDGFRA CSPG4 IL12B ACE ARHGEF2 SFRP2 FLT4 NEDD9 GREM1 SH3BP5 AGT BMP6 FGF10 EGF NTRK1 TIE1 GPRC5A PDGFRB BLK IGF1 CTF1 DOK7 FGFR1 CNTN1 IL22RA2 NOX4 PDGFD CASS4 BST1 NEK1 KDR BMX TAL1 IL23A ADORA1 DYRK3 LRP8 AATK INSRR CD36 HGF FLT1 GATA1 ALK TP53 PDGFB PECAM1 JAK3 EPHB2 GHRL IL12A CD44 CHMP6 MAP2K3 SH2B3 IGF2 ROR2 …
GO_POSITIVE_REGULATION_OF_CELL_ACTIVATION	2.17937e-07	6.01742e-06	0.690132	-0.366837	-1.72189	394	IL7R LBP THY1 TNFRSF13C DPP4 LEF1 CARD11 IL12B CCL19 CCL21 MDK IGHV3-64D CD1D ITPKB FGF10 RARA IL1RL1 PDGFRB PDPN IGF1 IGHV3-15 DUSP10 SELP CAPN3 TGFBR2 CD28 LAMP1 SIRPB1 CCR7 IGHV1-69D LRRK2 CLEC7A CCL2 IGHV3-35 CRLF2 TOX BST1 SOX4 IGHA1 HLX VAV3 THBS1 MYB VTCN1 MMP14 IL23A GRAP2 RASGRP1 TNFSF4 HLA-G FADD IL27RA PTAFR TNFSF13 LGALS9 IGHV3-33 TLR6 IGHA2 PCK1 JAK3 MALT1 LGALS1 IL12A PIK3R6 ADAM8 E…
GO_MATURATION_OF_SSU_RRNA	2.36878e-07	6.50522e-06	0.690132	0.580715	2.38706	50	RPS21 NOL10 GTF2H5 RIOK1 NOL11 RIOK3 NOB1 ERCC2 ABT1 TSR3 RPS16 NOP14 DHX37 WDR3 UTP20 SRFBP1 HEATR1 UTP4 NGDN RIOK2 TSR2 MRPS11 RPS19 BYSL BMS1 FCF1 RPS8
GO_NEGATIVE_REGULATION_OF_CELL_CYCLE_PHASE_TRANSITION	2.41696e-07	6.60205e-06	0.674963	0.336665	1.82422	236	CUL1 PSMD9 RAD17 CTDSP2 VPS4A GEN1 PRMT1 KLF4 TPRA1 NAE1 MRE11 TOPBP1 PSMG2 CNOT3 TFDP2 CNOT9 SPDL1 CDC25C CTDSP1 AURKA PSMA7 PTEN CHMP4C CNOT4 PSMC4 AVEN PLK2 CCNB1 HUS1 DONSON NDC80 BUB1B CNOT2 E2F1 TRIP13 MAD2L1 C10orf99 ZNF655 RBX1 SKP1 RBL1 BRD7 UIMC1 RINT1 PSMD10 PSMD7 PSME4 TICRR PSMD8 PSMA4 PSMF1 PSME1 E2F4 CHEK1 CDK6 PRMT2 CDK2 SFN FBXO5 RPA2 PSMB1 PSMD12 PSMB2 CNOT6 IK EZH2 ZFP36L1 TTK …
GO_CONNECTIVE_TISSUE_DEVELOPMENT	2.46388e-07	6.69442e-06	0.674963	-0.406483	-1.8298	248	MSX2 ADAMTS12 RUNX2 SULF1 COL1A1 PRRX1 BGN PPARGC1A CTSK STC1 TIMP1 AXIN2 LOXL2 SFRP2 ACTA2 GREM1 LOX MDK CCN4 LTBP3 BMP6 RARA WNT11 GPR4 FGF9 PDGFRB SORL1 HYAL1 RORC ACVRL1 MGP FGFR1 COL11A1 TGFBR2 MMP13 SPART PDGFD COL5A1 BMP8A PAX7 NOTCH1 CD34 EPYC COMP EBF2 FGF2 ZEB1 SCIN CHRDL2 CTNNB1 RARB PDGFB CREB3L2 GHRL CD44 CCN2 SERPINH1 MEF2C ANXA6 SH3PXD2B ROR2 FOXC2 GLI3 IHH HOXA5 LUM SOX5 TGFBI SEL…
GO_DNA_REPLICATION_INITIATION	2.6504e-07	7.16308e-06	0.674963	0.620877	2.44291	39	ORC4 TOPBP1 POLE2 ORC6 CCNE1 MCM4 TICRR POLA1 GMNC POLE4 MCM2 CDK2 POLE ORC5 MCM5 MCM7 CDC34 NBN ORC2 POLA2 MCM6 MCMDC2
GO_ACUTE_INFLAMMATORY_RESPONSE	2.68889e-07	7.22109e-06	0.674963	-0.505256	-2.03361	100	LBP SERPINF2 AHSG KLKB1 HP C3 DNASE1 ITIH4 C2CD4A PTGER3 ORM2 CCR7 ADORA1 TNFSF4 FN1 F8 HFE ADAM8 VNN1 OSM S100A8 CNR1 TRPV1 RHBDD3 C2CD4B CREB3L3 FUT7 TNFRSF11A ADCYAP1 HAMP SAA4 SERPINA1 PIK3CG ICAM1 TREM1 PLA2G2D NLRP3 BTK OPRM1 IL6R IL1B TAC1 IL6 DNASE1L3 IL1A B4GALT1 IL4 CXCR2 PTGS2
GO_T_CELL_DIFFERENTIATION	2.70013e-07	7.22109e-06	0.674963	-0.401226	-1.80387	245	DTX1 IL7R RUNX2 IL18R1 LEF1 AIRE CARD11 IL12B CCL19 SATB1 MDK CD1D ITPKB SEMA4A RARA WNT1 TCF7 RORC DUSP10 SH3RF1 TMEM131L TGFBR2 CD28 RIPK3 CCR7 PAX1 RORA TOX TCIRG1 SOX4 HLX MYB THEMIS SLC46A2 IL23A LIG4 RASGRP1 FOXP1 TNFSF4 HLA-G FADD FZD8 ZEB1 CTNNB1 TP53 LGALS9 PCK1 JAK3 MALT1 SPN IL12A PIK3R6 ADAM8 DLL4 FZD7 RHOH BCL2 VNN1 IL4R LFNG SOCS1 GLI3 IHH ADA LOXL3 TNFSF9 FOXP3 FUT7 GLI2 SASH3 PREX…
GO_ESTABLISHMENT_OF_PROTEIN_LOCALIZATION_TO_ENDOPLASMIC_RETICULUM	2.75826e-07	7.33812e-06	0.674963	0.427339	2.05274	118	RPS21 RPS7 RPS5 RPS27A SRP68 SNAP25-AS1 RPS20 RPL41 RPS3A RPL18 RPL38 RPL6 RPLP0 RPS11 RPL37A RPS16 RPL13A RPL36 SRP19 RPS15 RPL8 RPL35A RPL7 RPL28 RPS15A RPL10 RPL24 RPLP2 RPS25 RPL27 RPL11 RPS24 GET3 RPS13 RPS19 RAB10 RPS29 RPS8 RPL27A RAB3GAP1 RPL4 RPS23 RPLP1 RPS12 RPS2 RPS3 SEC63 GET1 RPL39 SGTA ZFAND2B SEC62 RPL5 SPCS2 RPL31 PMM1 RPS17 RPL30 RPS26 RPSA RPL29 BHLHE40-AS1 SEC61A2 RPL13 RPS14 …
GO_NUCLEIC_ACID_PHOSPHODIESTER_BOND_HYDROLYSIS	3.02953e-07	8.01806e-06	0.674963	0.315069	1.74578	291	DFFA POLD1 RPS21 GTF2H5 CPSF3 TSEN34 NHP2 GEN1 EXOSC5 MRE11 RNASE7 CNOT3 EXOSC10 EXO1 AGO3 DCLRE1A AZGP1 NOB1 RPS27A RFC2 POP7 GTF2H3 ERCC2 POLD2 NOL9 CPSF4 ANG ERCC1 REXO1 ERI3 ABT1 FANCM EXOSC6 RNASEH1 DDX1 PPP1R8 NOP14 POP5 RAD50 PELO CNOT2 RBX1 ENPP3 HSF1 POLR2I FAN1 RPP38 TSN UTP20 FBH1 SND1 RFC5 REV3L POLK POLQ RPA3 XPA DCLRE1B ERI2 N4BP2 POLE EXOSC7 RNASE4 RPA2 NUDT21 DNA2 RNASE1 ERCC3 EXD…
GO_DIGESTIVE_SYSTEM_DEVELOPMENT	3.14757e-07	8.28752e-06	0.674963	-0.467909	-1.97112	140	DAB1 RARRES2 SCT SOX11 COL3A1 PDGFRA SFRP2 SALL1 FOXL1 FGF10 WNT11 FGF9 TGFB3 GATA6 TCF7 TCF21 BARX1 TGFBR2 CYP1A1 PCSK5 RB1 NOTCH1 HLX STRA6 DCHS1 FAT4 ALDH1A2 CTNNB1 RARB LGR4 BCL2 DACT1 TBX2 IGF2 PDX1 CDKN1A CLMP HRH2 GLI3 CCKBR IHH HOXA5 ADA AGR2 TGFB2 MYOCD TIGAR GLI2 PYY RET XBP1 SMO
GO_PROTEIN_TARGETING_TO_MEMBRANE	3.26741e-07	8.55893e-06	0.674963	0.352489	1.8516	202	PDZK1 RPS21 ITGB1BP1 MFF RPS7 RPS5 AKT2 ARL6 ZDHHC23 RPS27A SRP68 SNAP25-AS1 RPS20 RPL41 RPS3A RPL18 RPL38 RPL6 RPLP0 RPS11 EXOC4 RPL37A RPS16 CIB1 TCAF1 ATG3 RPL13A PEX3 CDK5 RPL36 SRP19 AQP11 RPS15 RPL8 RPL35A RPL7 RPL28 PAK1 NACA RPS15A PEX5 FIS1 RPL10 DMTN RPL24 RPLP2 RPS25 RPL27 RPL11 RPS24 GET3 RPS13 HRAS RPS19 GDI1 PARD3 YIF1B KCNB1 RPS29 RTP5 ZDHHC6 RPS8 RPL27A TCAF2 PRKCI RPL4 RPS23 VAMP…
GO_SYNAPSE_ORGANIZATION	3.35747e-07	8.74999e-06	0.674963	-0.355394	-1.67585	422	SRPX2 NFATC4 TNC PCDHB5 DLG4 SNCG SDK2 MUSK COL4A1 LGI2 NRP2 THBS2 SHANK1 KALRN NRG1 ELFN1 SLITRK2 LRFN5 SNCA COLQ PCDH17 PCDHB10 TNR C3 PTPRD PCDHB3 NFASC CEL UNC13A CHRNA1 SEMA4A NTRK1 PCDHGC5 SPARC SHISA6 ARHGAP22 PCDHB16 FLRT2 ARHGAP44 ACTN1 SDK1 GPC6 DRP2 DOK7 ASIC2 LRRC4 GPC4 CNTN2 CX3CR1 SPARCL1 BCAN LRRK2 NGEF TIAM1 CNTN5 LRRN1 LRRN3 NTNG2 P2RX2 CX3CL1 NLGN4X ANAPC2 NEFL SLC6A1 LRRC4C LRP…
GO_RESPONSE_TO_TRANSFORMING_GROWTH_FACTOR_BETA	3.53009e-07	9.15314e-06	0.674963	-0.40674	-1.825	238	SLC2A10 LRRC32 MXRA5 VASN CGN COL1A1 FLCN COL4A2 SPRED3 PPARGC1A EMILIN1 POSTN COL1A2 PRDM16 SOX11 COL3A1 CILP ADAMTSL2 PMEPA1 LOX LTBP3 TGFB1I1 GDF15 TGFB3 WNT1 SPRY2 ONECUT1 ACVRL1 ENG CLDN5 ASPN TGFBR2 NOX4 CLEC3B CX3CR1 PDGFD RASL11B DLX1 FUT8 ITGA8 LTBP2 THBS1 CDH5 LRG1 LDLRAD4 SMAD6 ZEB1 TP53 FBN2 SPRY1 WNT2 PENK HSPA5 WFIKKN2 LEFTY2 FURIN NKX2-1 MEF2C FMOD PDE2A SOX5 AMHR2 MAPK7 SMAD9 TGFB…
GO_RESPONSE_TO_CHEMOKINE	3.88163e-07	1.00138e-05	0.674963	-0.524538	-2.08868	93	CCL23 SLIT2 SLIT3 CCL17 CCL18 CCL19 CCL21 LOX PADI2 FOXC1 GPR35 CCL13 CXCL1 CCL24 CXCL3 CX3CR1 CCR7 CCL14 CCL2 CX3CL1 CCL7 CXCL6 CCL26 CCR3 CCR4 CCL11 ACKR1 CCL22 PF4V1 SH2B3 CCR1 RIPOR2 PPBP XCR1 ACKR2 CXCR4 CXCR5 CXCL12 TREM2 PF4 ACKR4 ZC3H12A CXCL5 DOCK8 CCL16 CCR2 LRCH1 CXCR2 CXCL13
GO_REGULATION_OF_PEPTIDYL_TYROSINE_PHOSPHORYLATION	3.9714e-07	1.01939e-05	0.674963	-0.403971	-1.81496	242	DLG4 IL24 EREG AREG THY1 KITLG ADRA2A FGF7 ANGPT4 NRG1 THBS4 ADRA1A HRG CSPG4 IL12B ACE ARHGEF2 SFRP2 NEDD9 GREM1 SH3BP5 AGT BMP6 FGF10 EGF GPRC5A PDGFRB IGF1 CTF1 DOK7 CNTN1 IL22RA2 NOX4 PDGFD CASS4 BST1 TAL1 IL23A ADORA1 LRP8 CD36 HGF GATA1 TP53 PDGFB PECAM1 GHRL IL12A CD44 CHMP6 SH2B3 IGF2 SOCS1 OSM CLCF1 IL11 ALKAL1 ENPP2 EPGN IL20 LRRK1 SHC1 HCLS1 HTR2A MVP LYN ICAM1 TREM2 BTC CCK ARRB2 CSF3…
GO_POSITIVE_REGULATION_OF_LYMPHOCYTE_ACTIVATION	4.01777e-07	1.02614e-05	0.674963	-0.370897	-1.71665	337	IL7R THY1 TNFRSF13C DPP4 LEF1 CARD11 IL12B CCL19 CCL21 MDK IGHV3-64D CD1D ITPKB FGF10 RARA IGF1 IGHV3-15 DUSP10 TGFBR2 CD28 LAMP1 SIRPB1 CCR7 IGHV1-69D CLEC7A CCL2 IGHV3-35 TOX BST1 SOX4 IGHA1 HLX VAV3 MYB VTCN1 MMP14 IL23A GRAP2 RASGRP1 TNFSF4 HLA-G FADD IL27RA TNFSF13 LGALS9 IGHV3-33 IGHA2 PCK1 JAK3 MALT1 LGALS1 IL12A PIK3R6 ADAM8 EFNB2 HLA-A RHOH BCL2 CD70 VNN1 IL4R MEF2C IGF2 TLR9 CDKN1A IGHE…
GO_HEART_PROCESS	4.23042e-07	1.07507e-05	0.674963	-0.392376	-1.7861	278	ADRB1 SCN2B RYR2 CACNA1C CACNA1G KCNJ2 SGCD STC1 ITPR1 RGS4 ADRA1A ACE FXYD7 CACNA1H ATP1B1 KCNE4 KCND2 GLP1R AGT TPM1 KCNA5 KCNQ1 KCNK3 ADRA1D FXYD6 SCN4B NOS1 SCN1A NOX4 SPX PLN TNNI2 SGCG CYP2J2 CELF2 KCNE3 DES POPDC2 ADORA1 HSPB7 NPR2 CACNB2 CHRM2 AVPR1A RAMP3 ATP2A3 CACNA2D3 OXT TNNI1 ABCC9 KCNJ8 NOS3 ATP1A1 SLC8A3 CCN2 WWTR1 MAP2K3 HEY2 TBX2 UCN THRB CASQ1 KCNE1B ADRA1B GJA5 CASQ2 GJD3 CACN…
GO_UROGENITAL_SYSTEM_DEVELOPMENT	4.26941e-07	1.07961e-05	0.674963	-0.377917	-1.74519	320	HAS2 SERPINF1 TNC SULF1 FLCN MME SLIT2 COL4A1 FMN1 SOX11 KIF26B PDGFRA AGTR1 ACE SALL1 ACTA2 GREM1 TNS2 IRX1 AGT FOXC1 BMP6 FGF10 RARA NID1 WNT11 GPR4 PDGFRB ALOX15B GCNT4 WNT1 TCF21 PSAPL1 FGFR1 GCNT1 CYP7B1 PCSK5 PDGFD LRRK2 NOTCH1 ITGA8 SOX4 CD34 UPK3A RGN CTSH STRA6 FOXB1 WFS1 ANGPT2 DCHS1 ADAMTS16 GCNT3 FADD SIX4 FAT4 SMAD6 FGF2 ALDH1A2 LHX1 CTNNB1 RARB PDGFB PECAM1 EPHB2 DCN SPRY1 EFNB2 LGR…
GO_CD4_POSITIVE_ALPHA_BETA_T_CELL_DIFFERENTIATION	4.74678e-07	1.18919e-05	0.674963	-0.54382	-2.11527	75	IL18R1 LEF1 IL12B CCL19 SATB1 SEMA4A RARA RORC SH3RF1 PAX1 RORA TOX HLX MYB IL23A FOXP1 TNFSF4 LGALS9 JAK3 MALT1 SPN IL4R SOCS1 LOXL3 FOXP3 FUT7 SASH3 LY9 PLA2G2D CD83 NLRP3 GPR183 ZC3H12A RUNX1 IL6 SMAD7 IL4 ATP7A TMEM98 IRF4 NFKBID CTSL RSAD2 HMGB1 SLAMF6 NCKAP1L
GO_POSITIVE_REGULATION_OF_LEUKOCYTE_DIFFERENTIATION	4.7493e-07	1.18919e-05	0.674963	-0.457369	-1.95244	154	IL7R PRKCA KITLG LEF1 IL12B CCL19 MDK ITPKB RARA TESC DUSP10 DCSTAMP TGFBR2 GPR68 RB1 TOX SOX4 HLX MYB MMP14 IL23A RASGRP1 TNFSF4 HLA-G FADD LGALS9 PCK1 MALT1 IL12A PIK3R6 ADAM8 RHOH VNN1 IL4R ROR2 SOCS1 GLI3 CCR1 IHH ADA CASP8 IL20 MIR145 TNFSF9 FOXP3 INPP5D HCLS1 GLI2 SASH3 EVI2B TREM2 LILRB2 CD83 NLRP3 ZMIZ1 XBP1 OCSTAMP PF4 BTK ZAP70 PCID2 PTPRC TRIB1 RUNX1 IL1B
GO_RENAL_SYSTEM_PROCESS	4.92381e-07	1.22687e-05	0.659444	-0.48427	-1.99698	117	HAS2 ADCY8 SULF1 SERPINF2 ADCY4 STC1 ADCY1 ADRA1A AGTR1 GSN AGT MCAM KCNQ1 SPX ADCY5 PCSK5 CYP4F2 IGHA1 CD34 MYO5B WFS1 AQP1 ADORA1 ADGRF5 AVPR1A OXT IGHA2 PDGFB BCL2 CORO2B COMT CYP4F12 ADCY7 GJA5 TRPV1 RRM2B CYBA AKAP11 TFAP2B BTC CLN3 MLLT6 SULF2 GNAI2 CORIN ITGA3 TAC1 OR51E2 KLHL3 OPRL1 AQP4 INPP5K DRD2 PTPRO PRKACB
GO_REGULATION_OF_SYNAPTIC_PLASTICITY	5.08299e-07	1.26038e-05	0.659444	-0.432787	-1.88433	184	SORCS3 NFATC4 ADCY8 DLG4 CALB2 SHISA8 MME SHANK1 ADCY1 SCT LZTS1 CYP46A1 TNR SNAP25 TSHZ3 CNTN4 AGT GRIN2A UNC13A RARA SLC24A2 SHISA6 SYT7 GRIN2C NETO1 SYT12 GRIK2 CNTN2 SERPINE2 CX3CR1 NRGN CX3CL1 SHISA9 ANAPC2 ADORA1 RASGRF1 CRTC1 NEUROD2 LRRTM2 EPHB2 PRRT2 MAP1B GRIA1 SLC8A3 NSMF SYNGAP1 MEF2C
GO_CELL_CYCLE_G1_S_PHASE_TRANSITION	5.11931e-07	1.26326e-05	0.659444	0.324803	1.77554	269	KLF11 CUL1 CDK7 ORC4 CTDSP2 PRMT1 KLF4 PLCB1 MYC CRNN CUL3 PAF1 TYMS CNOT3 APPL2 TFDP2 PHB2 GSPT1 CNOT9 CDC25C CTDSP1 AURKA POLE2 ZPR1 ORC6 ZNF324 USP37 PTEN ADAMTS1 TMEM14B CNOT4 PLK2 CCNB1 E2F6 LATS2 APPL1 LATS1 DBF4 CCNE1 SENP2 CNOT2 CACUL1 E2F1 RPTOR SKP2 C10orf99 ZNF655 PIAS1 RBL1 BRD7 MCM4 POLA1 KHDRBS1 CDK5 MTBP ECD TERT PSME1 E2F4 RPA3 POLE4 MCM2 CDK6 PRMT2 CDK2 POLE SFN FBXO5 CDK16 ORC5 …
GO_REGULATION_OF_LEUKOCYTE_PROLIFERATION	5.2897e-07	1.29903e-05	0.659444	-0.408193	-1.83031	229	LRRC32 TNFRSF13C KITLG SOX11 CARD11 IL12B CCL19 LGALS9C GREM1 CD22 CD1D FGF10 BLK IGF1 SH3RF1 TMEM131L TGFBR2 CD28 RIPK3 CLEC4G BST1 VAV3 LGALS9B VTCN1 IL23A MAD1L1 SFTPD TNFSF4 HLA-G FADD IL27RA TNFRSF13B CTNNB1 TNFRSF21 LGALS9 AHR JAK3 SPN IL12A HLA-A BCL2 CD70 MEF2C IGF2 TLR9 CDKN1A RAC2 CLCF1 IHH HHEX RASAL3 ADA TNFSF9 FOXP3 TNFRSF4 GAL TMIGD2 INPP5D SASH3 LYN IRS2 LGALS3 PLA2G2D LILRB2 GPR18…
GO_REGULATION_OF_CELL_MORPHOGENESIS	5.53325e-07	1.35234e-05	0.659444	-0.342136	-1.62994	489	HAS2 NFATC4 TNIK DLG4 RHOBTB1 THY1 DAB1 SLIT2 CDC42SE1 ISLR2 POSTN FBLN1 EPS8 CRABP2 KALRN SEMA7A LZTS1 CPNE5 CDC42EP3 NEDD9 TNR MDK PTPRD RHOJ PLXNA4 CHN1 UNC13A CCL13 SEMA4A TPM1 FGD5 SPARC SEMA5B PDPN ARHGAP44 DRAXIN ERMN CCL24 HPN ZSWIM4 FMNL3 RNF157 SLC26A5 HECW2 CNTN2 SPART LRRK2 NGEF CCL2 TIAM1 APOA1 CASS4 FZD4 SEMA6B NTNG2 KDR OLFM4 FAM171A1 ANAPC2 NEFL CCL7 LRRC4C MYH9 LRP8 PALMD DLC1 SY…
GO_REGULATION_OF_CELLULAR_EXTRAVASATION	5.67621e-07	1.38067e-05	0.659444	-0.679284	-2.26069	33	THY1 IL1R1 CCL21 MDK ABR SELE SELP RIPK3 PDGFD BST1 FADD IL27RA PTAFR XG PLVAP ADAM8 RIPOR2 ITGA4 FUT7 CXCL12 ICAM1
GO_REGULATION_OF_MRNA_SPLICING_VIA_SPLICEOSOME	5.91967e-07	1.43307e-05	0.659444	0.438887	2.08412	107	JMJD6 RBM7 CELF5 SRSF2 CELF1 RBM17 WTAP SRSF9 SRPK2 SRSF10 SRSF7 DAZAP1 SRSF4 MYOD1 THRAP3 SART3 HNRNPA2B1 HNRNPL SRSF3 SFSWAP KHDRBS1 SON DYRK1A NCL HMX2 TRA2B SRSF8 HNRNPU MAGOH TRA2A U2AF2 IK RBM42 CWC22 SNRNP70 RBMX YTHDC1 RBM39 HNRNPA1 DDX17 SNW1 SRSF6 REST PRPF19 PTBP1 HSPA8 FMR1 HNRNPK SRSF12 NOVA1 RBM10 PUF60 RBM19 SREK1 RNPS1 RBM4 RBFOX2 KHDRBS3 SRSF1 SRRM4 SRPK1
GO_AMEBOIDAL_TYPE_CELL_MIGRATION	6.0763e-07	1.46404e-05	0.659444	-0.356322	-1.67724	405	HAS2 SRPX2 SERPINF1 CYP1B1 PRKCA SLIT2 FAP VEGFC STC1 SCG2 TIMP1 NRP2 ADGRA2 KITLG DDR2 FGF7 DPP4 SEMA7A ANGPT4 SMOC2 HRG LOXL2 FLT4 JCAD GREM1 ADAMTS9 RHOJ AGT FGF10 SEMA4A TWIST1 INSL3 WNT11 SPARC HDAC9 SEMA5B HDAC7 MMRN2 HYAL1 ACVRL1 DUSP10 FGFR1 CYGB TGFBR2 VASH1 CEACAM1 MEOX2 ETS1 PTP4A3 APOA1 NOTCH1 MAP4K4 MAPRE2 SEMA6B KDR THBS1 CTSH CDH5 GLIPR2 S100P MYH9 ANGPT2 PTPRG PLCG2 FOXP1 FGF2 LGA…
GO_MITOCHONDRIAL_TRANSPORT	6.31434e-07	1.50718e-05	0.659444	0.321638	1.76421	259	AFG3L2 ATP5ME MFF YWHAQ TIMM13 IMMP1L TOMM40 ATP5MF ATP5F1B PMPCB SLC25A33 ATP5F1C TIMM50 GSK3A MFN2 SAE1 BAD ATP5PF TIMM23 ATP5PO TFDP2 MAPK8 ATP5PD MTX2 GRPEL1 COX5B PITRM1 LETM1 TP63 TMEM14B SFXN4 TST TOMM22 ATP5IF1 CYC1 TMEM14C ABCB10 MRPL18 IMMP2L E2F1 ATF2 GRPEL2 ATP5MG ATP5F1E RHOT1 UBE2J2 PDCD5 NPEPPS ATP5F1D CHCHD4 PINK1 ATP5MC3 TOMM70 UBL5 OPA1 TIMM8B MAIP1 CSNK2A2 SFN HK2 SLC25A24 SLC2…
GO_NEGATIVE_REGULATION_OF_MITOTIC_CELL_CYCLE	6.31359e-07	1.50718e-05	0.659444	0.30543	1.67887	308	CUL1 PSMD9 RAD17 CTDSP2 VPS4A GEN1 PRMT1 KLF4 TPRA1 NAE1 MRE11 TOPBP1 PSMG2 CNOT3 TFDP2 CNOT9 SPDL1 CDC25C CTDSP1 AURKA MSH2 PSMA7 PTEN CHMP4C WNT9A BCL6 CNOT4 PSMC4 AVEN KNTC1 PLK2 CCNB1 HUS1 DONSON NDC80 BUB1B CNOT2 E2F1 TRIP13 MAD2L1 ZWILCH ZNF655 ATF2 PTTG1 RBX1 SKP1 RBL1 DDIAS BRD7 TGFB1 RINT1 PSMD10 PSMD7 PSME4 TICRR PSMD8 MTBP SCRIB PSMA4 PSMF1 PSME1 E2F4 DCLRE1B CHEK1 CDK6 PRMT2 CDK2 AURK…
GO_MESENCHYME_DEVELOPMENT	6.36095e-07	1.51124e-05	0.659444	-0.392252	-1.78447	274	HAS2 MSX2 VASN COL1A1 SPRED3 NRP2 KITLG SEMA7A LEF1 NRG1 FOXA2 SOX11 AXIN2 LOXL2 SFRP2 EDNRA ACTA2 GREM1 MDK NOTCH4 FOXC1 TMEM100 FGF10 SEMA4A TGFB1I1 TWIST1 WNT11 FGF9 PDGFRB TGFB3 DACT3 SEMA5B PDPN SPRY2 BNC2 TCF21 ACVRL1 HPN FGFR1 ENG ACTG2 TGFBR2 PAX1 TIAM1 TRIM62 NOTCH1 SEMA6B GLIPR2 DCHS1 LDLRAD4 SIX4 RANBP3L HGF ALDH1A2 FN1 PTK7 CTNNB1 TBX5 SEMA6C OLFM1 NOS3 SPRY1 WNT2 BCL2 WWTR1 AKNAD1 HE…
GO_PHENOL_CONTAINING_COMPOUND_METABOLIC_PROCESS	6.75151e-07	1.59661e-05	0.659444	-0.501346	-2.01592	99	SULT1A2 CTSK MAOB TYRP1 HDC SNCA GRIN2A GCNT4 CYP2E1 MOXD1 HPN ABAT SLC5A5 MC1R SULT1A1 SLC6A3 DCT BCL2 AOC2 COMT TPO INSM1 ITGAM DIO2 DUOXA1 TGFB2 SULT1B1 SLC16A2 TH PDE1B DUOX1 MYO5A IYD ZEB2 SLC16A10 EPAS1 WNT5A OCA2 DRD2 ASIP CTNS STAR NR4A2 TG CPQ ATP7A DRD1 PAH SLCO1C1 DUOX2 PAX8 SLC45A2 CDH3 CTSB FAH
GO_POSITIVE_REGULATION_OF_PEPTIDYL_TYROSINE_PHOSPHORYLATION	6.80319e-07	1.60141e-05	0.659444	-0.436843	-1.8931	179	DLG4 IL24 EREG AREG KITLG ADRA2A FGF7 ANGPT4 NRG1 THBS4 ADRA1A CSPG4 IL12B ACE ARHGEF2 NEDD9 GREM1 AGT BMP6 FGF10 EGF IGF1 CTF1 DOK7 CNTN1 NOX4 CASS4 TAL1 IL23A ADORA1 LRP8 CD36 HGF GATA1 TP53 PDGFB PECAM1 GHRL IL12A CD44 IGF2 OSM CLCF1 IL11 ALKAL1 ENPP2 EPGN IL20 LRRK1 HCLS1 HTR2A LYN ICAM1 TREM2 BTC CCK ARRB2 CSF3 BANK1 PTPRC IFNL1 IL6R LILRA5 CRLF1 TNFRSF14 IL6 SYK LIF RICTOR ITGA5 IL4
GO_AMINOGLYCAN_BIOSYNTHETIC_PROCESS	6.90994e-07	1.61169e-05	0.659444	-0.484102	-1.97891	113	HAS2 HS3ST3A1 ST3GAL1 GALNT5 BGN B3GNT3 CEMIP HS3ST3B1 CSPG4 HS3ST2 EGF PDGFRB CHST6 HYAL1 GPC6 CHST15 GPC4 DSE BCAN XYLT1 ST3GAL4 B3GNT2 ST3GAL6 OMD PDGFB ST3GAL3 DCN CHST1 B3GNT7 CHST3 VCAN DSEL FMOD CHPF LUM CHST7 B3GNT9
GO_NON_RECOMBINATIONAL_REPAIR	6.9068e-07	1.61169e-05	0.659444	0.472515	2.16238	85	ERCC8 ATP23 AUNIP NSD2 MRE11 XRCC1 DCLRE1A SUMO1 KDM4D RNF8 KMT5B ERCC1 POT1 SHLD3 RAD50 POLB BARD1 XRCC5 ERCC6 HSF1 UIMC1 KAT5 POLA1 POLQ DCLRE1B XRCC4 SHLD2 KMT5C RIF1 RNF168 UBE2N NBN RNF138 RBBP8 UBE2V2 PARP9 BRCC3 DTX3L DEK PRPF19
GO_POSITIVE_REGULATION_OF_HEMOPOIESIS	7.40129e-07	1.71845e-05	0.659444	-0.414269	-1.8255	198	IL7R PRKCA RAB7B KITLG LEF1 IL12B CCL19 INHBA MDK RHEX ITPKB FOXC1 RARA TESC DUSP10 DCSTAMP TGFBR2 GPR68 ETS1 RB1 TOX SOX4 HLX TAL1 MYB MMP14 IL23A RASGRP1 TNFSF4 HLA-G FADD SCIN GATA1 LGALS9 PCK1 MALT1 IL12A PIK3R6 ADAM8 RHOH VNN1 IL4R ROR2 SOCS1 GLI3 CCR1 IHH HOXA5 ADA CASP8 IL20 MIR145 TNFSF9 FOXP3 INPP5D HCLS1 GLI2 SASH3 EVI2B TREM2 LILRB2 CD83 NLRP3 ZMIZ1 XBP1 OCSTAMP PF4 BTK CSF3 ZAP70 PCID…
GO_TRICARBOXYLIC_ACID_CYCLE	7.52122e-07	1.73839e-05	0.659444	0.655068	2.43826	33	PDHA1 FH IDH3B DLST SUCLG1 DLD OGDHL SDHB PDHB MDH2 MDH1 DLAT IDH3A ACO2 FAHD1 IDH3G SDHD IREB2 CS
GO_NEGATIVE_REGULATION_OF_TRANSPORT	7.74651e-07	1.7824e-05	0.659444	-0.345001	-1.62815	432	LRRC32 DLG4 SFRP4 STX1B MAOB STC1 ADRA2A KALRN SCT SYTL4 NECAB2 NRG1 RGS4 GEM SNCA IL12B KCNE4 ABCA2 INHBA SYT11 CD22 GPR35 EGF APOC2 TWIST1 ABR HDAC9 PTGER3 TRIM15 NOS1 SLC26A5 SLC43A2 ABAT HECW2 SPX ARFIP1 SERPINE2 PROM2 PLN LRRK2 CEACAM1 BMP8A SLN NOTCH1 PEA15 CYP4F2 KCNE3 CX3CL1 THBS1 NLRP12 ADORA1 IL13RA2 RAB11FIP1 SESTD1 IL27RA CD36 PACSIN2 LRRTM2 FN1 TRIM9 PPM1F LGALS9 DYSF OXT TRH EPHB2 P…
GO_TUMOR_NECROSIS_FACTOR_SUPERFAMILY_CYTOKINE_PRODUCTION	8.14978e-07	1.86677e-05	0.659444	-0.446418	-1.91114	158	NFATC4 LBP SPON2 IL12B CCL19 ARHGEF2 SYT11 RARA TWIST1 POMC IGF1 ORM2 IRAK3 CX3CR1 LRRK2 CLEC7A MC1R CD34 CX3CL1 THBS1 AZU1 IL23A RASGRP1 FOXP1 LPL FADD IL27RA CD36 PTAFR LGALS9 TNFRSF8 SPN GHRL BPI ADAM8 TLR9 NOD2 TLR2 FOXP3 CARD9 CYBA SASH3 LILRA4 ACP5 NLRC3 TREM2 LILRA2 C1QTNF4 PF4 ARRB2 PTPRC ZC3H12A TNFAIP3 CLEC4A TLR4 PYCARD LILRA5 CLU DDX58 WNT5A IL6 IL1A SYK AKAP8 IL4 NOD1 CCR2 PTPN22
GO_CELL_JUNCTION_ASSEMBLY	8.35691e-07	1.89253e-05	0.659444	-0.350535	-1.65262	421	SRPX2 PCDHB5 CLDN14 THY1 FLCN PRKCA SDK2 MUSK JAM3 LGI2 CLDN11 THBS2 SHANK1 NRG1 FMN1 SLITRK2 HRG LAMC2 LRFN5 SNCA COLQ ACE DST PCDH17 PCDHB10 GREM1 PTPRD PCDHB3 AGT NFASC CEL SEMA4A NTRK1 COL16A1 WNT11 PCDHB16 GJA4 ARHGAP6 FLRT2 HDAC7 ACTN1 SDK1 ACVRL1 GPC6 CLDN5 ASIC2 LRRC4 CDH11 GPC4 GJB1 MICALL2 CNTN5 LRRN1 MAP4K4 LRRN3 NTNG2 KDR THBS1 NLGN4X CDH5 MMP14 ESAM SORBS1 DCHS1 DLC1 CLSTN2 SIX4 FZD1…
GO_RIBOSOME_ASSEMBLY	8.37336e-07	1.89253e-05	0.659444	0.513634	2.26867	66	NIP7 RPS5 SBDS RPF2 DHX29 RPL38 ABT1 MRPL11 MRTO4 RPL6 RPLP0 MRPS7 MRPL22 XRCC5 EIF6 FASTKD2 DHX37 RPLP0P6 RSL24D1 TRAF7 RPS15 MTERF3 RPL10 NPM1 RPL24 EFL1 ERAL1 MRPS11 RPL11 EIF2A RPS19 MRPL20
GO_SPINDLE_ASSEMBLY	8.29944e-07	1.89253e-05	0.659444	0.428251	2.03928	113	STAG1 SMC3 CCSAP HAUS3 CENPW AURKA CHMP2A BIRC5 CHMP4C RNF4 TUBB NEK7 SAC3D1 TPX2 NEK2 MZT1 CHMP1B MYBL2 CHMP2B KIFC1 BCCIP KIF3B KIF11 MAPRE1 KIF23 FBXO5 RCC1 AAAS HNRNPU PRC1 ABRAXAS2 STARD9 RACGAP1 SPICE1 KIF4A GPSM2 KPNB1 GOLGA8B HAUS2 CEP97 SENP6 GOLGA8A CEP63 STAG2 HDAC3 AURKC DRG1 CLASP2 WRAP73 SMC1A SPAG5 RPS3 CEP192 INO80
GO_MITOCHONDRIAL_TRANSMEMBRANE_TRANSPORT	8.78074e-07	1.97586e-05	0.659444	0.438389	2.06982	96	AFG3L2 ATP5ME TOMM40 ATP5MF ATP5F1B SLC25A33 ATP5F1C TIMM50 ATP5PF TIMM23 ATP5PO ATP5PD GRPEL1 COX5B LETM1 SFXN4 TST CYC1 MRPL18 GRPEL2 ATP5MG ATP5F1E ATP5F1D CHCHD4 ATP5MC3 OPA1 MAIP1 SLC25A12 ROMO1 ATP5MC2 ATP5F1A MCUR1 PSEN2 TIMM44 SLC25A38 PRKAA2 SLC25A13 MPC2 SFXN1 ANTKMT MPC1 ATPSCKMT STOML2 HSPD1 SLC25A22 ATP5PB
GO_ENDOTHELIAL_CELL_MIGRATION	1.06316e-06	2.38186e-05	0.643552	-0.41319	-1.8352	216	SRPX2 SERPINF1 CYP1B1 PRKCA SLIT2 FAP VEGFC STC1 SCG2 NRP2 ADGRA2 DPP4 ANGPT4 SMOC2 HRG LOXL2 FLT4 JCAD GREM1 ADAMTS9 RHOJ AGT SEMA4A SPARC HDAC9 HDAC7 MMRN2 ACVRL1 FGFR1 VASH1 CEACAM1 MEOX2 ETS1 PTP4A3 APOA1 NOTCH1 KDR THBS1 CDH5 S100P MYH9 ANGPT2 FOXP1 FGF2 LGALS8 PDGFB PECAM1 DCN NOS3 DLL4 EFNB2 MAP2K3 ANXA3 PTPRM MEF2C SOX18 NR2F2 ATOH8 CLEC14A FOXC2
GO_CELL_CYCLE_DNA_REPLICATION	1.10004e-06	2.44623e-05	0.643552	0.509417	2.25318	65	POLD1 RAD51 TERF1 RFC2 POLE2 ZPR1 POLD2 BCL6 DONSON DBF4 SENP2 TERF2 ZMPSTE24 MCM4 POLA1 RFC5 RTF2 RPA3 POLE4 MCM2 POLE FBXO5 MCM5 RPA2 DNA2 MCM7 PCNA POLA2 MCM6 CDC7 MCMDC2
GO_REGULATION_OF_CHEMOTAXIS	1.10147e-06	2.44623e-05	0.643552	-0.412888	-1.83386	216	LBP SLIT2 JAM3 VEGFC RARRES2 SCG2 ADGRA2 DPP4 SEMA7A SMOC2 THBS4 HRG S1PR1 PDGFRA CCL19 CCL21 GREM1 MDK PADI2 PLXNA4 FGF10 SEMA4A PDGFRB SEMA5B CREB3 ZSWIM4 FGFR1 CCR7 PDGFD CCL2 TIAM1 NOTCH1 BST1 SEMA6B KDR THBS1 DAPK2 CCL7 AZU1 IL23A ANGPT2 FGF2 DEFB124 CCL26 PPM1F LGALS9 SEMA6C DYSF PDGFB CCR4 IL12A EFNB2 MST1 FPR2 TNFSF14 RAC2 CCR1 GPSM3 RIPOR2 CAMK1D SEMA3G IL16 MTUS1 FGF1 CXCR4 ARTN CYP19A1…
GO_REGULATION_OF_T_CELL_ACTIVATION	1.12574e-06	2.48929e-05	0.643552	-0.370076	-1.70809	321	DTX1 IL7R LRRC32 THY1 TNFRSF13C DPP4 LEF1 CARD11 IL12B CCL19 LGALS9C CCL21 LAT MDK GSN CD1D ITPKB RARA TCF7 IGF1 DUSP10 SH3RF1 TMEM131L TGFBR2 CD28 RIPK3 SIRPB1 CCR7 CEACAM1 CCL2 CLEC4G TOX SOX4 HLX LGALS9B MYB SLC46A2 VTCN1 IL23A MAD1L1 GRAP2 RASGRP1 SFTPD TNFSF4 HLA-G FADD IL27RA ZEB1 CTNNB1 TNFRSF21 LGALS9 PCK1 JAK3 MALT1 SPN LGALS1 IL12A PIK3R6 HFE ADAM8 EFNB2 HLA-A RHOH CD70 VNN1 IL4R IGF2 P…
GO_BONE_MORPHOGENESIS	1.13979e-06	2.5095e-05	0.643552	-0.511372	-2.03039	89	HAS2 MSX2 RUNX2 COL1A1 SFRP4 STC1 TMEM119 COL13A1 AXIN2 SFRP2 FREM1 FOXC1 LTBP3 BMP6 RARA TWIST1 ALPL TGFB3 TGFBR2 MMP13 PAX1 COMP MMP14 CDX1 RARB SERPINH1 MEF2C ANXA6 GLI3 IHH
GO_POSITIVE_REGULATION_OF_LEUKOCYTE_MIGRATION	1.18814e-06	2.60474e-05	0.643552	-0.454755	-1.91597	139	LBP THY1 IL1R1 VEGFC RARRES2 KITLG THBS4 CCL19 CCL21 MDK JAM2 CREB3 CCL24 SELE SELP CX3CR1 CCR7 PDGFD CX3CL1 THBS1 DAPK2 CCL7 MMP14 IL23A FADD PTAFR DEFB124 XG LGALS9 DYSF PLVAP SPN IL12A ADAM8 FPR2 TNFSF14 RAC2 CCR1 GPSM3 RIPOR2 CAMK1D ITGA4 FUT7 CXCL12 ICAM1 TREM2 LGALS3 ITGA2B ITGA2 IL6R PLA2G7 PYCARD DOCK8 TNFRSF14 WNT5A IL6 VEGFD IL4 CCR2 CXCR2 CXCL13 TMEM102 CCL1 CD99
GO_B_CELL_PROLIFERATION	1.24272e-06	2.69914e-05	0.643552	-0.533549	-2.09524	79	IL7R TNFRSF13C LEF1 GAPT CARD11 CD22 BLK MS4A1 BST1 VAV3 RASGRP1 TNFRSF13B TNFRSF21 AHR CD19 CD79A PLCL2 BCL2 CD70 MEF2C TLR9 CDKN1A CLCF1 CD180 ADA CR2 TNFRSF4 INPP5D SASH3 LYN IRS2 GPR183 TNFSF13B MZB1 BTK PTPRC IKZF3 TLR4 IL4 BAX PRKCD CASP3 PELI1 NFATC2 IFNB1 CD81 NCKAP1L
GO_CILIUM_ORGANIZATION	1.23875e-06	2.69914e-05	0.643552	0.283796	1.59895	382	IQCG RILPL1 TCHP CEP76 CEP83 PPP2R1A CFAP298 ATG5 MNS1 TCTN2 IFT52 TTC26 ZMYND10 HAUS3 SPAG17 ARL6 B9D2 TMEM237 DYNLRB1 CC2D2A TCTN3 TMEM216 RSPH1 DCTN2 SPATA6 BBS2 TBC1D32 WDR35 SPAG16 DYNLL2 IQUB BBS9 RSPH9 MKKS CEP152 RSPH4A TUBB CPLANE1 NEDD1 PLK4 CLUAP1 ARHGAP35 DNAI1 FUZ DYNLL1 HSPB11 DRC1 TEKT1 CEP290 NEK2 TTC29 PCNT VDAC3 CEP89 ATG3 AKAP9 CETN2 IFT81 DYNC2LI1 WDR11 CKAP5 KIF3B SSX2IP HTT …
GO_REGULATION_OF_LEUKOCYTE_DIFFERENTIATION	1.24706e-06	2.69914e-05	0.643552	-0.383488	-1.74564	278	DTX1 IL7R PRKCA KITLG LEF1 CARD11 IL12B CCL19 HOXA7 INHBA MDK ITPKB RARA TESC TCF7 UBASH3B DUSP10 SH3RF1 DCSTAMP TMEM131L TGFBR2 CD28 GPR68 CEACAM1 RB1 TOX SOX4 HLX TAL1 MYB SLC46A2 MMP14 IL23A RASGRP1 FOXP1 TNFSF4 HLA-G FADD ZEB1 MITF CTNNB1 TMEM176A LGALS9 CUL4A PCK1 JAK3 MALT1 IL12A PIK3R6 ADAM8 RHOH VNN1 PGLYRP2 IL4R RASSF2 TLR9 ROR2 SOCS1 PIAS3 GLI3 CCR1 IHH ADA LOXL3 CASP8 IL20 MIR145 TNFSF…
GO_PHAGOCYTOSIS	1.26647e-06	2.72958e-05	0.643552	-0.363062	-1.69572	362	LBP RHOBTB1 SPON2 CDC42SE1 ALOX15 RAB7B SRPX AHSG TULP1 FCN3 SYT11 GSN C3 IGHV3-64D RARA ABR SYT7 ELMO1 PTX3 IGHV3-15 PLA2G5 CYFIP2 SIRPB1 IGHV1-69D CLEC7A CCL2 IGHV3-35 APOA1 IGHA1 VAV3 THBS1 AZU1 ADORA1 MYH9 SFTPD PLCG2 XKR9 CD36 SPHK1 IGLV6-57 PLPP4 IGHV3-33 DYSF IGHA2 MYO18A PECAM1 MYO1G ARPC1B IGKV2-28 RAB34 RHOH LRP1 ANXA3 PEAR1 RAB20 PIK3R2 FPR2 IGHE IGLC7 WIPF1 VAV2 RAC2 MARCO MERTK IGHV3…
GO_NUCLEUS_ORGANIZATION	1.27904e-06	2.74509e-05	0.643552	0.413469	2.00256	120	REEP4 UBXN2A VPS4A BANF1 SEH1L PPP2R1A SYCP3 AGFG1 TARDBP TMEM43 NUP35 NUP54 SUMO1 EMG1 ZPR1 CHMP2A EMD NOLC1 RNF8 TMEM170A CHMP4C LPIN1 NUP205 CCNB1 SRPK2 CHMP1B CCNB2 PPP2CA UBXN2B ZMPSTE24 NUP153 PSME4 CHMP2B NUP133 KDM3A NUP93 NDC1 AHCTF1 NECTIN2 HMGB2 PPP2R2A SPAST DMPK MFSD14A CDK1 DCTN1 RPS19 ANKLE2 SERBP1 NSFL1C
GO_REGULATION_OF_PROTEIN_TYROSINE_KINASE_ACTIVITY	1.33228e-06	2.8474e-05	0.643552	-0.506004	-2.01342	92	DLG4 EREG AREG THY1 ADRA2A NRG1 ADRA1A ACE NEDD9 GREM1 SH3BP5 AGT EGF GPRC5A DOK7 NOX4 CASS4 TAL1 ADORA1 LRP8 PDGFB GHRL CHMP6 ALKAL1 EPGN SHC1
GO_RESPIRATORY_SYSTEM_DEVELOPMENT	1.39852e-06	2.97651e-05	0.643552	-0.418341	-1.84642	200	PHEX TNC CRISPLD2 MME FGF7 LEF1 SOX11 PDGFRA ADAMTSL2 FLT4 LOX LTBP3 FGF10 RARA WNT11 FGF9 SPARC PDGFRB TGFB3 GATA6 PDPN SPRY2 RCN3 TCF21 FGFR1 TGFBR2 GNG8 NOTCH1 MSC CTSH STRA6 MMP14 LAMA1 SFTPD SIX4 FGF2 ALDH1A2 PTK7 CTNNB1 TBX5 NOS3 TBX4 SPRY1 WNT2 KLF2 CCN2 HHIP NKX2-1 PGR ADAMTS2 THRB GLI3 HOXA5 ADA AGR2 LOXL3 ZFPM2 NOG MYOCD WNT2B GLI2 FGF1
GO_MUSCLE_TISSUE_DEVELOPMENT	1.41444e-06	2.9979e-05	0.643552	-0.355738	-1.66521	382	KCNK2 EYA2 RYR2 FLCN ALPK2 PPARGC1A SGCD LEF1 ANKRD33 NRG1 RGS4 SOX11 ADRA1A COL3A1 S1PR1 PDGFRA COL19A1 KDM6B GREM1 LOX ADAMTS9 AGT FOXC1 CHRNA1 RARA TPM1 TWIST1 FGF9 PDGFRB HDAC9 GATA6 PAX5 TLL2 IGF1 FHOD3 TCF21 FGFR1 ENG COL11A1 KLHL41 TGFBR2 NOX4 ELN ALPK3 PLN MYLK MEOX2 RB1 SGCG PAX7 NOTCH1 ITGA8 HLX MSC LMOD3 P2RX2 AKAP6 POPDC2 STRA6 CCM2L PGM5 LUC7L SIX4 FGF2 MYOZ1 ALDH1A2 CTNNB1 RARB MYH1…
GO_ALPHA_BETA_T_CELL_DIFFERENTIATION	1.43325e-06	3.02523e-05	0.643552	-0.488984	-1.97061	102	IL18R1 LEF1 IL12B CCL19 SATB1 ITPKB SEMA4A RARA TCF7 RORC SH3RF1 TGFBR2 PAX1 RORA TOX HLX MYB IL23A FOXP1 TNFSF4 LGALS9 JAK3 MALT1 SPN BCL2 IL4R SOCS1 GLI3 IHH ADA LOXL3 FOXP3 FUT7 SASH3 LY9 PLA2G2D CD83 NLRP3 GPR183 ZAP70 ZC3H12A RUNX1 IL6 SYK SMAD7 IL4 ATP7A TMEM98 IRF4 NFKBID CTSL RSAD2 HMGB1 SLAMF6 NCKAP1L PNP
GO_REGULATION_OF_TRANSLATIONAL_INITIATION	1.45596e-06	3.06051e-05	0.643552	0.493492	2.23276	74	POLR2D NCK1 YTHDF1 MTIF2 EIF2B1 DHX29 EIF1 EIF2AK4 MIF4GD DDX1 EIF2B2 YTHDF2 ATF4 PPP1R15B IMPACT PAIP2B RPL13A KHDRBS1 EIF4H CDC123 EIF4A2 METTL3 EIF2B5 HSPB1 YTHDF3 EIF2S1 UHMK1 EIF5B MTOR NPM1 LARP1 AGO2 PAIP2 EIF2AK1 NCK2 RPS6KB2 FMR1 RPS6KB1 EIF4EBP3 EIF2AK2 EIF3K PPP1R15A NCBP2
GO_CALCIUM_ION_TRANSMEMBRANE_TRANSPORT	1.49182e-06	3.12305e-05	0.643552	-0.384335	-1.75965	293	RYR2 CACNA1C THY1 CACNA1G ADRA2A ITPR1 APLNR CEMIP GEM SNCA CCL19 CACNA1H ATP1B1 CCL21 PKD1L1 GRIN2A GPR35 F2RL3 SLC24A2 TRPM5 GRIN2C UBASH3B FAM155A NOS1 NPSR1 CAPN3 CCR7 PLN NALCN TRPA1 SLN KCNE3 AKAP6 CX3CL1 RGN BHLHA15 TSPAN13 PLCG2 CACHD1 SESTD1 PKD2L1 CACNB2 TRPC4 FGF2 ORAI2 RAMP3 STIMATE ATP2A3 CACNA2D3 CD19 DYSF ORAI3 SLC8A3 STAC3 PKD1L3 STAC TMC1 TLR9 ANXA6 CACNA1I CACNA1E CASQ1 PKD1L2 C…
GO_REGULATION_OF_COAGULATION	1.59212e-06	3.3194e-05	0.643552	-0.517281	-2.03811	84	SERPINF2 C1QTNF1 PRKCA FAP PLAT FOXA2 HRG PDGFRA KLKB1 ADAMTS18 BLK PDPN UBASH3B PLAU SELP ABAT SERPINE2 CEACAM1 CD34 THBS1 PRKG1 CD36 PDGFB EPHB2 NOS3 SH2B3 FGA KNG1 GP1BA PLG LYN TFPI PLA2G4A
GO_CALCIUM_MEDIATED_SIGNALING	1.62251e-06	3.36901e-05	0.643552	-0.406828	-1.80717	213	NFATC4 RYR2 CACNA1C SGCD ITPR1 NRG1 AGTR1 ATP1B1 LAT CD22 GRIN2A TMEM100 SAMD14 LMCD1 IGF1 GRIN2C NOS1 SELE SELP RCAN2 PTGDR2 CX3CR1 NCALD CCR7 PLN LRRK2 BST1 KDR P2RX2 AKAP6 RGN AZU1 PTGFR BHLHA15 GPR143 PLCG2 NEUROD2 MYOZ1 SPHK1 AVPR1A STIMATE CCR3 CCR4 KSR2 P2RX5 NMUR1 FPR2 CASQ1 CCR1 CASQ2 DMD TMBIM4 ADA PLA2G4B MAPK7 TBC1D10C NR5A2 XCR1 ACKR2 CXCR4 CXCR5 CLIC2 PPP1R9B PPP3CB PPP3CA TREM2 ACT…
GO_POSITIVE_REGULATION_OF_LYMPHOCYTE_DIFFERENTIATION	1.63324e-06	3.37756e-05	0.643552	-0.487737	-1.96558	102	IL7R LEF1 IL12B CCL19 MDK ITPKB RARA DUSP10 TGFBR2 TOX SOX4 HLX MYB MMP14 IL23A RASGRP1 TNFSF4 HLA-G LGALS9 PCK1 MALT1 IL12A PIK3R6 ADAM8 RHOH VNN1 IL4R SOCS1 GLI3 IHH ADA TNFSF9 FOXP3 INPP5D GLI2 SASH3 LILRB2 CD83 NLRP3 ZMIZ1 XBP1 BTK ZAP70 PCID2 PTPRC RUNX1 IL1B
GO_ACTIN_FILAMENT_ORGANIZATION	1.68151e-06	3.46336e-05	0.643552	-0.348822	-1.644	419	PDLIM3 RHOBTB1 SERPINF2 SLIT2 PHACTR1 ALOX15 EPS8 FHDC1 SHANK1 MYO1H RGS4 FMN1 SHROOM4 S1PR1 ARHGEF2 CDC42EP3 ESPNL CCL21 NEDD9 ARHGAP40 GSN PSTPIP2 TPM1 WNT11 SYNPO2L TGFB3 VILL SAMD14 ARHGAP6 KANK3 FHOD3 ERMN ACTN1 CCL24 ELMO1 CYFIP2 NOX4 ELN ARFIP1 CCR7 LMOD1 APOA1 MICALL2 TPM4 RAPGEF3 CASS4 DPYSL3 GAS7 LMOD3 CX3CL1 FAM171A1 ESAM PSTPIP1 MYO5B SORBS1 DLC1 ARHGEF15 SCIN CCL26 PPM1F SYNPO2 MYO1G…
GO_PROTEIN_MODIFICATION_BY_SMALL_PROTEIN_REMOVAL	1.75694e-06	3.6042e-05	0.643552	0.308328	1.70049	272	PSMD9 DESI2 ZRANB1 USP25 MINDY2 COPS5 MYC ADRM1 GATA3 TNIP2 USP48 ITCH BIRC2 COPS7A ASXL1 RPS27A USP14 USP37 PSMA7 PTEN EPOP PSMC4 COPS4 OTUD1 OTUD6B SENP5 POLB SENP2 SNX3 COPS7B COPS6 BARD1 USP38 OTUB1 SKP2 SUDS3 USP1 SHMT2 SART3 RHOT1 UIMC1 PSMD10 PSMD7 USP16 USP30 PSME4 PSMD8 TFPT PSMA4 PSMF1 PSME1 FOXK2 USP45 OTUD3 RUVBL1 ASXL2 PSMB1 SMAD2 PSMD12 ABRAXAS2 USP5 COPS8 SMURF2 COPS2 PSMB2 USP28 C…
GO_MULTICELLULAR_ORGANISMAL_HOMEOSTASIS	1.80606e-06	3.69015e-05	0.643552	-0.332323	-1.58553	495	HAS2 ADRB1 SCNN1A ADCY8 CUBN ADCY4 FLCN PRKCA PPARGC1A JAM3 CTSK LAMA4 TMEM119 IL18R1 ADCY1 PRDM16 PM20D1 S1PR1 NOVA2 ALB MUC2 TULP1 KDM6B TNS2 FOXC1 LTBP3 BMP6 JAM2 SGIP1 PDGFRB PTGER3 RCN3 UBASH3B GBA ZNF423 CLDN5 DCSTAMP ABAT CDH23 NOX4 LDB2 ADRB3 ADCY5 BMP8A RB1 ACOT11 SLN NOTCH1 TCIRG1 CYP4F2 IGHA1 HRNR CD34 TJP3 CTSH CDH5 ESAM MYO5B WFS1 AQP1 ADORA1 EHMT1 MUC4 SFTPD CRTC1 EBF2 FOXO1 AMPD2 T…
GO_REGULATION_OF_NEUTROPHIL_MIGRATION	1.846e-06	3.75671e-05	0.643552	-0.622727	-2.15432	41	LBP SLIT2 JAM3 IL1R1 DPP4 THBS4 CCL19 CCL21 MDK CCR7 BST1 DAPK2 IL23A XG DYSF ADAM8 RHOH RAC2 RIPOR2 CAMK1D FUT7
GO_TRANSCRIPTION_ELONGATION_FROM_RNA_POLYMERASE_I_PROMOTER	1.87477e-06	3.80013e-05	0.643552	0.651359	2.39368	30	CDK7 GTF2H5 CD3EAP TAF1B GTF2H3 ERCC2 POLR2E TAF1D TBP ERCC6 ERCC3 POLR1A POLR2F POLR1C POU4F1 POLR2H POLR2L GTF2H4 TAF1A POLR1B POLR2K ZNRD1 MNAT1 POLR1E
GO_POSITIVE_REGULATION_OF_GTPASE_ACTIVITY	1.91335e-06	3.863e-05	0.627257	-0.354986	-1.66313	387	ADRB1 ARAP3 THY1 FLCN CCL23 CCL17 CCL18 KALRN RGS4 S1PR1 CCL19 CCL21 NEDD9 ARHGAP40 RGS3 ARHGAP31 CHN1 CCL13 TBC1D3E NTRK1 WNT11 ABR RASGRP2 ARHGAP22 ARHGAP6 ARHGAP44 CCL24 MYO9B USP6 CCR7 LRRK2 NGEF CCL14 CCL2 TIAM1 RAPGEF3 MAP4K4 MAPRE2 VAV3 GMIP DOCK11 CX3CL1 RGN RABEP1 CCL7 PREX2 SRGAP3 RASGRF1 RASGRP1 DLC1 ALS2CL ARHGEF15 RANBP3L CCL26 DOCK4 RGS17 CCL11 STXBP5L CCL22 SYNGAP1 AGAP5 TBC1D1 TBC…
GO_REGULATION_OF_EPITHELIAL_CELL_MIGRATION	1.9652e-06	3.95206e-05	0.627257	-0.400629	-1.79539	230	HAS2 SRPX2 SERPINF1 PRKCA SLIT2 VEGFC STC1 NRP2 ADGRA2 FGF7 ANGPT4 SMOC2 HRG FLT4 JCAD ADAMTS9 RHOJ AGT FGF10 SEMA4A INSL3 SPARC HDAC9 HDAC7 MMRN2 HYAL1 ACVRL1 DUSP10 FGFR1 TGFBR2 VASH1 CEACAM1 MEOX2 ETS1 NOTCH1 MAP4K4 MAPRE2 KDR THBS1 CTSH GLIPR2 ANGPT2 PTPRG PLCG2 FOXP1 FGF2 PPM1F PDGFB DCN NOS3 DLL4 PTPRR MAP2K3 ANXA3 PTPRM MEF2C NR2F2 ATOH8 EVL FOXC2 CARD10 PTPN23 ENPP2 TGFB2 FGF1 TEK FUT1 EP…
GO_POSITIVE_REGULATION_OF_CELLULAR_EXTRAVASATION	1.98222e-06	3.97065e-05	0.627257	-0.746627	-2.21907	21	THY1 IL1R1 MDK SELE SELP PDGFD FADD PTAFR XG PLVAP ADAM8 RIPOR2 ITGA4 FUT7 ICAM1
GO_REGULATION_OF_GTPASE_ACTIVITY	2.02064e-06	4.0318e-05	0.627257	-0.342443	-1.62319	459	ADRB1 ARAP3 THY1 FLCN CCL23 SLIT2 CDC42SE1 CCL17 CCL18 KALRN RGS4 S1PR1 CCL19 CCL21 NEDD9 ARHGAP40 RGS3 ARHGAP31 PLXNA4 CHN1 CCL13 TBC1D3E NTRK1 WNT11 ABR FGD5 RASGRP2 ARHGAP22 ARHGAP6 SPRY2 ARHGAP44 CCL24 MYO9B USP6 CCR7 PROM2 LRRK2 NGEF CCL14 CCL2 TIAM1 RAPGEF3 MAP4K4 MAPRE2 VAV3 GMIP DOCK11 CX3CL1 RGN RABEP1 CCL7 PREX2 SRGAP3 RASGRF1 RASGRP1 DLC1 PRKG1 ALS2CL ARHGEF15 RANBP3L CCL26 DOCK4 RGS17…
GO_REGULATION_OF_WOUND_HEALING	2.05032e-06	4.07511e-05	0.627257	-0.449089	-1.89209	139	SERPINF2 C1QTNF1 PRKCA FAP ADRA2A PLAT SYTL4 FOXA2 SMOC2 HRG PDGFRA KLKB1 CCN4 ADAMTS18 INSL3 BLK PDPN UBASH3B PLAU DUSP10 SELP ABAT SERPINE2 MYLK CEACAM1 CLEC7A CD34 THBS1 MYH9 ALOX5 PRKG1 FGF2 CD36 PDGFB EPHB2 NOS3 SH2B3 FGA FOXC2 KNG1 GP1BA PLG CXCR4 LYN ITGB1 VIL1 TFPI PLA2G4A WFDC1 DUOX1 XBP1
GO_GLYCOPROTEIN_METABOLIC_PROCESS	2.06085e-06	4.08017e-05	0.627257	-0.353963	-1.66225	398	SLC2A10 ADAMTS12 ST8SIA6 MUC20 ST3GAL1 SULF1 TMTC1 GALNT5 ACER2 BGN B4GALNT2 B3GNT3 NECAB2 MUC21 MUC2 GAL3ST2 HS3ST3B1 CSPG4 CCL19 CCL21 ABCA2 ADAMTS9 FOXL1 ALG1L2 B3GNT10 GCNT4 ASGR1 IGF1 HYAL1 GALNT1 PTX3 COL11A1 CHST15 LMF1 GCNT1 MAN1C1 RAMP1 DSE CCR7 BCAN ST6GALNAC5 ST8SIA1 MAN1A1 FUT8 XYLT1 ST3GAL4 ST6GALNAC6 B3GNT2 ST6GAL1 LARGE2 MUC4 GBGT1 EDEM1 GCNT3 ST3GAL6 ADAMTS13 MUC1 ENTPD5 GATA1 SLC…
GO_TRANSFORMING_GROWTH_FACTOR_BETA_RECEPTOR_SIGNALING_PATHWAY	2.07095e-06	4.08433e-05	0.627257	-0.421457	-1.83634	183	SLC2A10 LRRC32 VASN CGN FLCN SPRED3 EMILIN1 COL1A2 PRDM16 SOX11 COL3A1 ADAMTSL2 PMEPA1 LOX LTBP3 TGFB1I1 GDF15 TGFB3 WNT1 SPRY2 ONECUT1 ACVRL1 ENG CLDN5 ASPN TGFBR2 RASL11B FUT8 ITGA8 LTBP2 THBS1 CDH5 LRG1 LDLRAD4 SMAD6 ZEB1 TP53 FBN2 SPRY1 HSPA5 WFIKKN2 LEFTY2 FURIN NKX2-1 FMOD AMHR2 SMAD9 TGFB2 MYOCD DKK3 DAB2 VEPH1 GDF10 BAMBI LPXN HTRA4 ZMIZ1 SKIL
GO_REGULATION_OF_MAP_KINASE_ACTIVITY	2.16369e-06	4.25082e-05	0.627257	-0.363843	-1.68149	327	TNIK MUC20 ERN2 SPRED3 DUSP6 KITLG ADRA2A NRG1 RGS4 CSPG4 CCL19 SFRP2 RGS3 AGT FGF10 EGF NTRK1 GDF15 MAP3K12 PDGFRB SORL1 TGFB3 DUSP4 IGF1 SPRY2 SPRY3 GBA DUSP10 FGFR1 IRAK3 NOX4 PDGFD LRRK2 SHC2 TIAM1 PEA15 FZD4 BIRC7 THBS1 SPRY4 SMPD1 ADORA1 RASGRP1 MAPK8IP3 MAP4K2 FZD8 FGF2 HGF FLT1 ALK MAP4K1 TLR6 PDGFB EPHB2 GHRL S1PR2 SPRY1 PIK3R6 CDK5RAP3 ADAM8 MAP2K3 SH2B3 PDE6G TRIB2 TLR9 MAP3K11 ROR2 GP…
GO_TRNA_PROCESSING	2.28211e-06	4.4663e-05	0.627257	0.397413	1.94197	125	TYW1 TSEN34 METTL6 TYW3 THUMPD2 TRIT1 POP7 ELP1 CPSF4 QTRT2 METTL2B FAM98B DUS4L AARS2 TPRKB TRUB1 DDX1 POP5 C2orf49 WDR4 TRMT61B CTU1 TRMT112 RPP38 TRMT11 ADAT2 GRSF1 DUS1L METTL2A ANKRD16 CDK5RAP1 CLP1 RPP30 TYW1B TSEN54 HSD17B10 RPP14 PUS1 MTFMT TRMT44 PRORP METTL8
GO_MESENCHYMAL_CELL_DIFFERENTIATION	2.31222e-06	4.50794e-05	0.627257	-0.400859	-1.78684	220	HAS2 MSX2 VASN COL1A1 SPRED3 NRP2 KITLG SEMA7A LEF1 NRG1 FOXA2 SOX11 AXIN2 LOXL2 SFRP2 EDNRA GREM1 MDK NOTCH4 FOXC1 TMEM100 FGF10 SEMA4A TGFB1I1 TWIST1 WNT11 TGFB3 DACT3 SEMA5B PDPN SPRY2 TCF21 HPN FGFR1 ENG TGFBR2 TIAM1 TRIM62 NOTCH1 SEMA6B GLIPR2 LDLRAD4 RANBP3L HGF ALDH1A2 FN1 CTNNB1 TBX5 SEMA6C OLFM1 SPRY1 WNT2 BCL2 WWTR1 AKNAD1 HEY2 NKX2-1 MEF2C ANXA6
GO_EMBRYONIC_SKELETAL_SYSTEM_DEVELOPMENT	2.44073e-06	4.7404e-05	0.627257	-0.454995	-1.89916	129	SLC2A10 RUNX2 SULF1 COL1A1 HOXB2 PRRX1 SOX11 PDGFRA HOXA7 TWIST1 WNT11 FGF9 TGFB3 PAX5 HYAL1 COL11A1 HOXB1 TGFBR2 PCSK5 HOXB6 PAX7 DLX1 XYLT1 HOXB5 MMP14 SIX4 ZEB1 HOXC5 LHX1 CTNNB1 MEF2C HOXB9 MDFI PBX1 FOXC2 TBX15 GLI3 IHH HOXA5 HOXB4 NOG
GO_RETINA_VASCULATURE_DEVELOPMENT_IN_CAMERA_TYPE_EYE	2.46758e-06	4.77439e-05	0.627257	-0.77515	-2.23082	18	CYP1B1 COL4A1 PDGFRA RHOJ PDGFRB ACVRL1 FZD4 NDP LAMA1 ARHGEF15
GO_STRIATED_MUSCLE_CELL_DIFFERENTIATION	2.54356e-06	4.90283e-05	0.627257	-0.383087	-1.74165	270	ADAM12 CAPN9 ALPK2 SGCD TMEM119 NRG1 RGS4 ADRA1A PDGFRA CACNA1H KDM6B GREM1 LOX AGT RARA TPM1 SYNPO2L JAM2 GDF15 PDGFRB HDAC9 GATA6 WNT1 IGF1 FHOD3 NOS1 CAPN3 KLHL41 NOX4 ALPK3 MYH3 LMOD1 RB1 NOTCH1 LMOD3 P2RX2 AKAP6 COMP POPDC2 MMP14 BHLHA15 PGM5 MYH9 LDB3 SIX4 MYOZ1 AVPR1A RARB TBX5 DYSF EFNB2 KCNH1 FZD7 STAC3 BCL2 WFIKKN2 CEACAM5 PTGFRN HEY2 IL4R MYMX MEF2C IGF2 CASQ1 TNFSF14 RIPOR2 CASQ2 DMD …
GO_REGULATION_OF_UBIQUITIN_PROTEIN_LIGASE_ACTIVITY	2.94641e-06	5.658e-05	0.627257	0.6938	2.43329	24	MASTL UBE2S RPS7 BTRC DNM1L CDC20B PTEN MAD2L1 SKP1 UBE2C FBXO5 RPL11 USP44
GO_POSITIVE_REGULATION_OF_INTERLEUKIN_6_PRODUCTION	3.08223e-06	5.89665e-05	0.627257	-0.511942	-2.00997	82	LBP EREG SPON2 RAB7B ARHGEF2 TWIST1 CLEC7A TNFSF4 LPL CD36 LGALS9 TLR6 POU2AF1 POU2F2 UCN TLR9 IL17RA NOD2 TLR2 MYD88 CARD9 CYBA IL16 ADCYAP1 LILRA2 C1QTNF4 LILRB2 XBP1 SCIMP IL6R TLR4 IL1B PYCARD LILRA5 DDX58 WNT5A IL6 IL1A SYK NOD1 TLR7 HYAL2 TLR1
GO_MULTICELLULAR_ORGANISMAL_SIGNALING	3.1298e-06	5.9653e-05	0.627257	-0.408174	-1.79285	194	SCN2B RYR2 CACNA1C CACNA1G JAM3 KCNJ2 ITPR1 S1PR1 FXYD7 CACNA1H ATP1B1 KCNE4 KCND2 TNR AGT NFASC GPR35 CHRNA1 CLCN1 KCNA5 KCNQ1 KCNK3 FXYD6 GBA SCN4B NOS1 SCN1A CNTNAP2 GRIK2 PLN KCNE3 NPR2 CACNB2 SCN7A AVPR1A ATP2A3 CACNA2D3 ABCC9 GHRL P2RX1 NRCAM ATP1A1 SLC8A3 CACNA1I CASQ1 SCN9A KCNE1B GJA5 CASQ2 GJD3 CACNB1 KCNJ5 OTOA GPER1 KCNMB2 KCNMB4 KCNA2 CACNA2D2 CACNG2 ATP1B2 CACNA1S ATP1A2 KCNK15 ITGA…
GO_LEUKOTRIENE_METABOLIC_PROCESS	3.32933e-06	6.32202e-05	0.627257	-0.660868	-2.17872	32	ALOX15 GGT5 DPEP1 DPEP2 PLA2G5 GGT2 GGT1 CYP4F2 ALOX5 GGT6 CYP4F12 CYP4F3 TLR2 ALOX5AP LTC4S GGT3P PLA2G4A GGTLC2 CYP4F11 GGTLC1 SYK PLA2G1B ABCC1
GO_NCRNA_TRANSCRIPTION	3.64139e-06	6.88897e-05	0.627257	0.418203	1.99069	105	TAF5 CDK7 POLR2D CD3EAP PIH1D1 PWP1 GTF3C2 SNAPC1 NOL11 GTF2A2 TAF1B ANG POLR2E GTF3C6 NPM3 GTF2E2 TBP MYOD1 INTS13 POLR2I TAF9 NCL PHAX CCNT2 TCOF1 POLR2C MTOR SP1 SNAPC3 CAVIN1 TAF8 POLR2F MEPCE NIFK CCNT1 POLR2H POLR2L INTS7 POLR1B POLR2K POLR2J GTF3C3 INTS8 NABP2 ELL3 NCBP2 IPPK POLR1E
GO_POSITIVE_REGULATION_OF_UBIQUITIN_PROTEIN_LIGASE_ACTIVITY	3.68369e-06	6.91775e-05	0.627257	0.799642	2.39225	14	MASTL UBE2S BTRC CDC20B PTEN SKP1 UBE2C
GO_TRANSCRIPTION_INITIATION_FROM_RNA_POLYMERASE_I_PROMOTER	3.67321e-06	6.91775e-05	0.627257	0.587107	2.30284	38	CDK7 GTF2H5 CD3EAP PIH1D1 TAF1B GTF2H3 ERCC2 POLR2E TAF1D TBP ERCC3 CAVIN1 POLR1A POLR2F POLR1C POLR2H POLR2L GTF2H4 TAF1A POLR1B BAZ2A POLR2K ZNRD1 MNAT1
GO_POTASSIUM_ION_TRANSPORT	3.83085e-06	7.16776e-05	0.610527	-0.402274	-1.78672	216	KCNK2 KCNJ2 KCNT1 ADRA2A SLC9A4 RGS4 FHL1 ATP1B1 KCNE4 KCND2 SNAP25 KCNJ15 LRRC55 KCNQ3 SLC24A2 KCNK12 TRPM5 KCNA5 KCNQ1 KCNF1 KCNK3 NETO1 NOS1 KCNC3 HPN LRRC38 NALCN KCNE3 AKAP6 AQP1 ADORA1 KCNN3 PKD2L1 KCNG1 ABCC9 KCNJ8 NOS3 KCNH1 DPP6 KCNQ2 ATP1A1 KCNE1B SLC9C1 GJA5 KCNH8 CASQ2 KCNJ16 KCNN4 KCNH5 KCNJ5 KCNMB1 ATP4A KCNQ4 KCNH3 GAL ADCYAP1 KCNMB2 HTR2A KCNMB4 KCNAB2 SLC9A2 KCNA2 KCNAB3 NSF ITGB…
GO_REGULATION_OF_CELL_SUBSTRATE_ADHESION	3.8649e-06	7.20508e-05	0.610527	-0.399829	-1.77505	208	HAS2 THY1 COL1A1 ACER2 ALOX15 EMILIN1 POSTN FBLN1 SMOC2 FMN1 HRG NEXMIF FBLN2 CCL21 NEDD9 COL8A1 HOXA7 GREM1 MDK NID1 COL16A1 ARHGAP6 WNT1 PDPN PLAU ONECUT1 ACVRL1 CCR7 APOA1 CASS4 NOTCH1 BST1 MAP4K4 FZD4 KDR OLFM4 CX3CL1 THBS1 MMP14 CEACAM6 ANGPT2 DLC1 CD36 ECM2 FN1 PPM1F VWC2 LGALS1 FZD7 BCL2 LRP1 CORO2B FGA ABI3BP RAC2 ARHGEF7 AGR2 FAM107A SPOCK2 PLG RSU1 SPOCK1 PREX1 VCL TEK FUT1
GO_RESPONSE_TO_MECHANICAL_STIMULUS	3.90375e-06	7.25103e-05	0.610527	-0.404054	-1.78977	205	KCNK2 TNC RYR2 COL1A1 KCNJ2 POSTN ATP8A2 COL3A1 MDK AGT PKD1L1 BMP6 NTRK1 WNT11 KCNA5 HPN SCN1A CNTNAP2 SLC26A5 ENG COL11A1 ASIC2 TGFBR2 TLR5 SERPINE2 ETS1 TRPA1 THBS1 STRA6 MMP14 AQP1 ANGPT2 PHF24 PKD2L1 FADD SCEL TNFRSF8 DCN ANKRD23 MAP1B ATP1A1 PKD1L3 UCN MMP7 RETN TMC1 PDE2A TNFSF14 PKD1L2 RIPOR2 IHH DMD STRC MYD88 CASP8 TTN ETV1 CYBA CXCR4 HTR2A CXCL12 PDZD7 MPO WHRN SCX ATP1A2 BACE1 ITGA2 T…
GO_DEVELOPMENTAL_GROWTH_INVOLVED_IN_MORPHOGENESIS	4.02066e-06	7.42694e-05	0.610527	-0.393727	-1.7644	231	DCLK1 TNC AREG SLIT2 SLIT3 ISLR2 NRP2 POSTN CRABP2 SEMA7A FMN1 CPNE5 S1PR1 KIF26B TNN NKD1 SFRP2 SALL1 TNR PLXNA4 UNC13A FGF10 SEMA4A WNT11 SEMA5B SPRY2 DRAXIN RNF157 CYFIP2 TGFBR2 SPART TIAM1 NOTCH1 SEMA6B ANAPC2 SIX4 SYT3 FN1 PTK7 LHX1 CTNNB1 SEMA6C FLRT1 OLFM1 CCL11 SPRY1 NRCAM MAP1B TRIM46 LRP1 TBX2 SEMA3G CPNE6 DBNL DCC ITGA4 SLIT1 FGF1 CPNE9 CXCR4 VCL RNF6 FLRT3 CXCL12 PPP3CB ITGB1 DPYSL2 N…
GO_NEGATIVE_REGULATION_OF_IMMUNE_SYSTEM_PROCESS	4.02753e-06	7.42694e-05	0.610527	-0.341612	-1.61056	421	DTX1 IL7R LRRC32 THY1 TRIM38 SLIT2 ALOX15 EMILIN1 KITLG DPP4 SOX11 COL3A1 LRFN5 IL12B LGALS9C CCL21 HOXA7 INHBA GREM1 SYT11 CLEC12B CD22 MDK PADI2 ITPKB RARA IL1RL1 ABR TGFB3 BLK UBASH3B DUSP10 TMEM131L IRAK3 GPR68 CEACAM1 CCL2 CLEC4G APOA1 NOTCH1 HLX CLNK TAL1 LGALS9B CX3CL1 THBS1 AMBP VTCN1 MAD1L1 ADORA1 IL13RA2 SFTPD TNFSF4 HLA-G FADD IL27RA TNFRSF13B ADGRF5 CTNNB1 TMEM176A TNFRSF21 LGALS9 CUL…
GO_LOCOMOTORY_BEHAVIOR	4.06203e-06	7.46361e-05	0.610527	-0.416895	-1.81628	185	ADCY8 DLG4 DAB1 SNCG EPS8 KALRN DPP4 NAV2 OPRK1 NRG1 FOXA2 PAK5 ABCA2 KCND2 TNR SNAP25 SCN1A ABAT NEGR1 CDH23 GRM6 CNTN2 ADCY5 LRRK2 NAGLU SLC18A2 FZD4 TAL1 PREX2 SLC6A3 ETV5 CEND1 ZIC1 ALK LGI4 CHRNA4 PENK GAD1 NKX2-1 MYO15A HPGDS GRM1 OPRD1 CXCL12 APBA1 PPP3CB ALDH1A3 TH PDE1B NTF4 PITX3 ATP1A2 HOXB8 ARRB2 OPRM1 PRKCE MYO5A NTSR1 LMX1A HOXD9 DDHD2 OPRL1 DRD2 ANKH CTNS NR4A2 ATP7A PAFAH1B1 DRD1 …
GO_EXTRACELLULAR_MATRIX_ASSEMBLY	4.33907e-06	7.94407e-05	0.610527	-0.618275	-2.15267	42	HAS2 PXDN EMILIN1 MFAP4 COL1A2 LAMB4 EFEMP2 LOX AGT LTBP3 NOTCH1 NTNG2 NTN4 QSOX1 HAPLN2 IHH NTNG1 FBLN5 RAMP2 LAMB1 PHLDB1 RGCC
GO_HOMOPHILIC_CELL_ADHESION_VIA_PLASMA_MEMBRANE_ADHESION_MOLECULES	4.42373e-06	8.07015e-05	0.610527	-0.427493	-1.82704	161	PCDHB5 DCHS2 SDK2 CADM3 PALLD PCDH19 FAT3 CDH26 PCDH17 PCDHB10 PCDHB3 CNTN4 PCDHGC5 PCDHB16 SDK1 PCDHGA12 CDH23 CDH11 PCDHB15 CNTN2 ROBO3 CEACAM1 PCDH18 CDH5 ESAM CEACAM6 HMCN1 DCHS1 ROBO4 CLSTN2 FAT4 PCDHGB5 PCDHGB2 CDH6 PECAM1 PCDHAC2 CEACAM5 PCDHGA3 PTPRM CNTN6 PCDHGA1 PCDH12 PLXNB2 PCDHGA5 AMIGO2 PTPN23 PCDHB6 PCDHB8 PCDHGB4 TRO PCDHB12 FAT1 ITGB1 RET CLSTN3 PCDH1
GO_ENDOTHELIAL_CELL_PROLIFERATION	4.45985e-06	8.10708e-05	0.610527	-0.440276	-1.86645	148	SULF1 PRKCA NOX5 VEGFC SCG2 NRP2 THBS4 APLNR IL12B AGTR1 LOXL2 FLT4 JCAD MDK BMP6 SPARC CCL24 ACVRL1 FGFR1 VASH1 CCL2 APOA1 EGFL7 CD34 KDR THBS1 LRG1 MMP14 ALOX5 FGF2 ALDH1A2 FLT1 CCL26 VASH2 DYSF CCR3 PDGFB GHRL CCL11 IL12A DLL4 WNT2 PTPRM MEF2C NR2F2 IGF2 ATOH8 PPP1R16B ITGA4 CYBA FUT2 TEK FUT1 CXCL12 EPHA2 PRKX XBP1 PRKD1 ECM1 RGCC
GO_GLYCOPROTEIN_BIOSYNTHETIC_PROCESS	4.53549e-06	8.21535e-05	0.610527	-0.356611	-1.64891	329	SLC2A10 ST8SIA6 MUC20 ST3GAL1 TMTC1 GALNT5 ACER2 BGN B4GALNT2 B3GNT3 NECAB2 MUC21 MUC2 GAL3ST2 HS3ST3B1 CSPG4 CCL19 CCL21 ABCA2 FOXL1 ALG1L2 B3GNT10 GCNT4 ASGR1 IGF1 GALNT1 CHST15 LMF1 GCNT1 MAN1C1 RAMP1 DSE CCR7 BCAN ST6GALNAC5 ST8SIA1 MAN1A1 FUT8 XYLT1 ST3GAL4 ST6GALNAC6 B3GNT2 ST6GAL1 LARGE2 MUC4 GBGT1 GCNT3 ST3GAL6 MUC1 ENTPD5 GATA1 SLC51B CTNNB1 GFPT2 ASGR2 ST3GAL3 JAK3 DCN SDF2L1 GXYLT2 BCL…
GO_OSTEOBLAST_DIFFERENTIATION	4.64005e-06	8.37504e-05	0.610527	-0.398347	-1.77002	212	TWIST2 TNC MSX2 RUNX2 AREG COL1A1 CTHRC1 VEGFC TMEM119 DDR2 SEMA7A LEF1 SMOC1 SOX11 TNN COL6A1 AXIN2 SFRP2 GREM1 LOX CCN4 BMP6 TWIST1 WNT11 FGF9 ALPL IGF1 HDAC7 PDLIM7 IBSP ITGA11 TPM4 NOTCH1 TCIRG1 LRP3 MRC2 HEMGN SMAD6 FZD1 RANBP3L HGF CTNNB1 FBN2 PENK LGR4 WWTR1 VCAN IFITM1 MEF2C IGF2 RASSF2 SH3PXD2B TP53INP2 GLI3 IHH DHH
GO_CARTILAGE_DEVELOPMENT	4.68304e-06	8.42288e-05	0.610527	-0.415525	-1.81031	185	MSX2 ADAMTS12 RUNX2 SULF1 COL1A1 PRRX1 BGN CTSK STC1 TIMP1 AXIN2 LOXL2 SFRP2 GREM1 MDK CCN4 LTBP3 BMP6 RARA WNT11 FGF9 HYAL1 ACVRL1 MGP FGFR1 COL11A1 TGFBR2 MMP13 BMP8A PAX7 EPYC COMP FGF2 ZEB1 SCIN CHRDL2 CTNNB1 RARB CREB3L2 GHRL CD44 CCN2 SERPINH1 MEF2C ANXA6 ROR2 GLI3 IHH HOXA5 LUM SOX5 TGFBI NOG WNT2B GLI2 ITGB8 OSR1 SCX EVC ECM1 HOXA3 RFLNB SULF2 THBS3 WNT10B RFLNA DLX2 RUNX1
GO_MUSCLE_CELL_DIFFERENTIATION	4.79825e-06	8.5998e-05	0.610527	-0.354961	-1.65091	350	NFATC4 EREG ADAM12 CAPN9 ALPK2 SGCD TMEM119 BOC NRG1 RGS4 ADRA1A PDGFRA CACNA1H TMEM204 KDM6B GREM1 LOX AGT FGF10 RARA TPM1 SYNPO2L JAM2 GDF15 FGF9 PDGFRB HDAC9 GATA6 WNT1 IGF1 FHOD3 NOS1 ENG CAPN3 KLHL41 NOX4 ALPK3 MYH3 LMOD1 RORA SYNE1 RB1 NOTCH1 ITGA8 LMOD3 P2RX2 AKAP6 COMP POPDC2 MMP14 BHLHA15 PGM5 MYH9 LDB3 SIX4 ZEB1 MYOZ1 AVPR1A CTNNB1 RARB TBX5 DYSF PDGFB EFNB2 KCNH1 FZD7 STAC3 BCL2 WFIKKN…
GO_POSITIVE_REGULATION_OF_LEUKOCYTE_PROLIFERATION	5.00977e-06	8.91634e-05	0.610527	-0.438918	-1.84937	141	TNFRSF13C KITLG CARD11 IL12B CCL19 CD1D FGF10 IGF1 TGFBR2 CD28 BST1 VAV3 VTCN1 IL23A TNFSF4 FADD IL27RA LGALS9 JAK3 IL12A HLA-A BCL2 CD70 MEF2C IGF2 TLR9 CDKN1A CLCF1 RASAL3 ADA TNFSF9 FOXP3 TNFRSF4 TMIGD2 SASH3 LYN IRS2 LILRB2 GPR183 TNFSF13B OCSTAMP ZAP70 PTPRC SPTA1 TLR4 IL1B PYCARD VCAM1 TAC1 IL6 HHLA2 IL1A SYK IL4 CCR2 PTPN22 CD4 PELI1 CLECL1 SLC7A1 MIR181B1 NFATC2 CD81 HMGB1 NCKAP1L IGFBP2 …
GO_SODIUM_ION_TRANSMEMBRANE_TRANSPORT	5.00116e-06	8.91634e-05	0.610527	-0.422727	-1.81627	164	SCNN1A SCN2B CACNA1G SLC5A2 SLC9A4 SLC5A10 FXYD7 CACNA1H ATP1B1 SLC6A2 SLC24A2 TRPM5 TESC SLC6A13 FXYD6 NETO1 SCN4B NOS1 SCN1A HECW2 ASIC2 SLC4A4 NALCN SLC6A1 SLC34A3 SLC6A3 PKD2L1 ABCB11 SCN7A ASIC5 ATP1A1 SLC8A3 STOM HECW1 SLC6A14 CACNA1I SCN9A SLC9C1 DMD ATP4A FXYD5 SLC9A2 SLC6A4 OSR1 SLC24A3 SLC34A2 TPCN1 ATP1B2 SLC24A1 NEDD4L ATP1A2 SLC6A5 PRKCE SLC6A11 PCSK9 KLHL24 ASIC3 SLC8A1 SLC9A5
GO_REGULATION_OF_MEMBRANE_POTENTIAL	5.18687e-06	9.1995e-05	0.610527	-0.34166	-1.60785	413	ADRB1 KCNK2 SCN2B RYR2 CACNA1C DLG4 CACNA1G STX1B KCNJ2 SHANK1 INSYN2A RGS4 ADRA1A FHL1 GRIK3 CACNA1H ATP1B1 KCNE4 GABRA5 KCND2 GABRP CHRNG KCNQ3 GRIN2A GPR35 CHRNA1 CLCN1 KCNK12 KCNA5 KCNQ1 KCNK3 GRIA3 GRIN2C NETO1 GBA SCN4B SCN1A SLC26A5 ABAT GRIK4 ASIC2 GRIK2 SLC1A6 SPART PLN LRRK2 SLC4A4 NALCN KCNE3 KDR P2RX2 MLLT11 AKAP6 NLGN4X POPDC2 ABCB5 HTR3B ADORA1 GABBR1 CRTC1 CACNB2 CD36 SCN7A GHRL KC…
GO_REGULATION_OF_PLATELET_ACTIVATION	5.36318e-06	9.47929e-05	0.610527	-0.646284	-2.16574	34	C1QTNF1 PRKCA HRG PDGFRA ADAMTS18 BLK PDPN UBASH3B SELP ABAT SERPINE2 CEACAM1 PRKG1 PDGFB NOS3 SH2B3
GO_MONOCARBOXYLIC_ACID_BIOSYNTHETIC_PROCESS	5.61024e-06	9.88176e-05	0.610527	-0.391019	-1.74855	223	RBP1 LIPG PLA2G4F BGN PTGIS ALOX15 SLC45A3 PTGS1 LIPH CH25H CYP46A1 CSPG4 CBR4 CYP27A1 MALRD1 PRKAG3 PTGDS APOC2 ALOX15B CYP2E1 ABAT CYP1A1 CYP7B1 DSE BCAN CEACAM1 APOA1 HACD4 RGN SRR OSBPL6 OLAH ALOX5 LPL ABCB11 ACOX2 ALDH1A2 AVPR1A OSBPL3 DCN CES1 DHRS9 VCAN GAD1 ACADVL DSEL OSBPL7 HPGDS FADS2 LIPC FGF19 ACMSD ACSM5 ALOX5AP ACADL PDK4 PLP1 ERLIN2 ACSM3 ALDH1A3 LTC4S PLA2G4A ABHD2 XBP1 ACLY
GO_NEGATIVE_REGULATION_OF_TRANSMEMBRANE_RECEPTOR_PROTEIN_SERINE_THREONINE_KINASE_SIGNALING_PATHWAY	5.69485e-06	9.99632e-05	0.610527	-0.452476	-1.86847	119	SLC2A10 VASN SPRED3 EMILIN1 PRDM16 CILP ADAMTSL2 SFRP2 PMEPA1 GREM1 GREM2 TGFB1I1 SORL1 TGFB3 TMPRSS6 WNT1 SPRY2 ONECUT1 ASPN TGFBR2 SPART RASL11B DLX1 NOTCH1 LDLRAD4 SMAD6 FZD1 TP53 VWC2 FBN2 SPRY1 HSPA5 WFIKKN2 NKX2-1
GO_COAGULATION	5.73817e-06	0.000100036	0.610527	-0.369419	-1.70007	310	SERPINF2 C1QTNF1 COL1A1 PRKCA FAP FBLN1 COL1A2 ADRA2A PLAT ITPR1 FOXA2 HRG COL3A1 PDGFRA KLKB1 F10 F2RL2 F2RL3 ADAMTS18 F5 BLK GATA6 PDPN DGKG UBASH3B PLAU SELP ABAT GNG2 SERPINE2 CEACAM1 VWF CYP4F2 CD34 VAV3 P2RX2 DOCK11 COMP THBS1 MYL9 ENTPD1 GP9 MYH9 PLCG2 PRKG1 ADAMTS13 CD36 MMRN1 FN1 GATA1 PDGFB EPHB2 NOS3 F8 PIK3R6 P2RX1 P2RX5 MICAL1 GNA14 PF4V1 SH2B3 GP5 FGA PEAR1 DGKK MPIG6B TLN1 VAV2 MER…
GO_NEGATIVE_REGULATION_OF_PLATELET_ACTIVATION	5.72253e-06	0.000100036	0.610527	-0.764055	-2.19889	18	C1QTNF1 PDGFRA ADAMTS18 UBASH3B ABAT SERPINE2 CEACAM1 PRKG1 PDGFB NOS3 SH2B3
GO_SENSORY_SYSTEM_DEVELOPMENT	5.95243e-06	0.000103418	0.610527	-0.348419	-1.62651	370	SERPINF1 CYP1B1 CACNA1C THY1 SPRED3 SDK2 COL4A1 ZHX2 ATP8A2 SMOC1 SOX11 PDGFRA NKD1 TULP1 COL8A1 INHBA BFSP1 C3 RHOJ FOXC1 BMP6 FGF10 ADAMTS18 RARA TWIST1 CPAMD8 FGF9 PDGFRB SPRY2 SDK1 FREM2 ACVRL1 TGFBR2 CYP1A1 GRM6 NES NAGLU COL5A1 DLX1 TCIRG1 FZD4 NDP STRA6 ABCB5 LAMA1 SLC6A3 FGF2 ARHGEF15 ZEB1 MITF ALDH1A2 FLT1 LHX1 CTNNB1 COL8A2 RARB MYH15 EPHB2 FBN2 RAB11FIP4 SPRY1 DLL4 WNT2 BCL2 TBX2 PTPRM…
GO_CELL_FATE_COMMITMENT	6.05045e-06	0.000104765	0.610527	-0.38273	-1.72288	248	EYA2 RUNX2 PRRX1 ZNF521 MIAT NRG1 FOXA2 IL12B ARHGEF2 SFRP2 KDM6B NOTCH4 FGF10 RARA TGFB1I1 WNT11 TRIM15 GATA6 WNT1 PDPN SPRY2 RORC ONECUT1 FGFR1 RORA PAX7 DLX1 NOTCH1 TOX TAL1 IL23A EBF2 FGF2 MITF GATA1 CTNNB1 TP53 TBX5 POU5F1 SPN TBX4 DLL4 FZD7 WNT2 BCL2 HEY2 TBX2 NKX2-1 MEF2C SOX18 NR2F2 SH3PXD2B ROR2 FOXC2 TBX15 GLI3 IHH DHH LOXL3 SOX5 FOXP3 FOXN4 OLIG2 WNT2B GLI2 WNT6 POU3F2 CHD5 ITGB1 DMRTA…
GO_REGULATION_OF_CHROMOSOME_SEGREGATION	6.12218e-06	0.000105649	0.610527	0.415271	1.9719	100	SMC6 GEN1 RAD18 ANAPC5 CSNK2A1 ANAPC11 CUL3 PSMG2 SLF1 SPDL1 CDC23 PUM2 ANAPC7 DLGAP5 SFPQ TTL CCNB1 CDC42 NDC80 BUB1B TRIP13 KNSTRN NEK2 MAD2L1 PTTG1 WAPL UBE2C RMI2 TACC3 ANAPC1 CDCA5 CSNK2A2 FBXO5 HNRNPU ECT2 RACGAP1 IK TTK PTTG3P RIOK2 NAA10 CTCF DUSP1 RAD21 LCMT1 RCC2 BECN1 USP44 SIRT2
GO_B_CELL_RECEPTOR_SIGNALING_PATHWAY	6.63684e-06	0.000114145	0.610527	-0.456708	-1.89601	121	CD22 GCSAML IGHV3-64D BLK PAX5 IGHV3-15 MS4A1 RFTN1 KLHL6 IGHV1-69D IGHV3-35 IGHA1 VAV3 BMX CD79B PLCG2 FOXP1 IGHV3-33 CD19 IGHA2 CD79A PLCL2 BCL2 MEF2C IGHE IGLC7 GPS2 IGHV3-72 IGHV4-31 IGLL5 LYN LPXN IGHV5-10-1 IGHG4 BTK IGLC3 IGHV3-49 BLNK PTPRC IGHV6-1 LAT2 RUNX1 IGHV3-53 PRKCB TRBC2 ELF1 IGHV1-24 SYK BAX PTPN22 PRKCH NFAM1 SH2B2 NFATC2 CD81 NCKAP1L STAP1 MAPK1 CMTM3 IGHV3-7 IGHV4-61 IGHV4-4 …
GO_MICROTUBULE_ORGANIZING_CENTER_ORGANIZATION	7.21169e-06	0.000123615	0.610527	0.382415	1.89032	135	RAB6C ARL2 GEN1 CEP76 HAUS3 AURKA ROCK2 CHMP2A CHMP4C CEP152 CETN3 PLK2 PLK4 NDC80 STIL SAC3D1 SASS6 NEK2 CHMP1B TUBE1 UBXN2B CETN2 CHMP2B CKAP5 KIF3B KIF11 SSX2IP CROCC E2F4 NUP62 CHEK1 CDK2 BCAS3 KIF3A WDR62 SLC16A1 POC1A MARK4 NPM1 SPICE1 TMEM67 HEPACAM2 HAUS2 CDK1 CEP63 DCTN1 CEP85 NDE1 SGO1 NSFL1C CEP120
GO_VASCULAR_ENDOTHELIAL_GROWTH_FACTOR_SIGNALING_PATHWAY	7.26622e-06	0.000124133	0.610527	-0.617058	-2.13125	40	VEGFC NRP2 ADGRA2 SMOC2 HRG PDGFRA IL12B FLT4 JCAD FOXC1 PDGFRB SPRY2 PTP4A3 KDR FLT1 DCN IL12A
GO_POSITIVE_REGULATION_OF_CYTOKINE_PRODUCTION	7.29578e-06	0.000124223	0.610527	-0.334463	-1.57992	437	NFATC4 CYP1B1 LBP EREG SULF1 SERPINF2 SPON2 IL1R1 PAEP RAB7B IL18R1 ADRA2A SEMA7A CARD11 IL12B CCL19 ARHGEF2 FLT4 MDK C3 AGT RARA TWIST1 IL1RL1 WNT11 SORL1 ALOX15B TRIM15 ORM2 CD28 TLR5 CCR7 LRRK2 CLEC7A RORA CRLF2 CLNK CD34 CX3CL1 THBS1 MYB AZU1 IL23A CCM2L NLRP12 RASGRP1 PLCG2 TNFSF4 LPL HLA-G FADD RAET1G IL27RA CD36 PTAFR HGF DEFB124 SPHK1 CTNNB1 LGALS9 TLR6 TNFRSF8 MALT1 SPN POU2AF1 IL12A SLC…
GO_EPITHELIAL_TUBE_MORPHOGENESIS	7.50522e-06	0.000127203	0.610527	-0.35737	-1.64944	321	NFATC4 TNC RYR2 MSX2 ADAMTS12 AREG CTHRC1 SLIT2 COL4A1 PRICKLE1 LEF1 FMN1 SOX11 KIF26B SFRP2 EDNRA SALL1 GREM1 MDK NOTCH4 IRX1 AGT FGF10 EGF RARA TWIST1 WNT11 WNT1 VDR SPRY2 TCF21 ACVRL1 ENG TGFBR2 ITGAX NOTCH1 SOX4 KDR CTSH MMP14 LAMA1 DCHS1 FOXP1 DLC1 ADAMTS16 ETV5 SIX4 FAT4 FGF2 FZD1 PTK7 LHX1 CTNNB1 CCL11 SPRY1 DLL4 EFNB2 WNT2 LGR4 BCL2 HHIP TBX2 NKX2-1 PGR MEF2C SOX18 SETDB2 PBX1 FOXC2 GLI3 …
GO_MITOCHONDRIAL_RNA_METABOLIC_PROCESS	7.52064e-06	0.000127203	0.610527	0.54887	2.21121	45	YARS2 SLC25A33 METTL4 TFAM TRIT1 LRPPRC SUPV3L1 AARS2 MRPL12 TRMT61B PPARGC1B TWNK FASTKD1 POLRMT GRSF1 MTERF2 WARS2 TFB2M CDK5RAP1 FOXO3 SARS2 HSD17B10 EARS2 PUS1 CHCHD10 PRORP
GO_PHOSPHATIDYLINOSITOL_3_KINASE_SIGNALING	7.55681e-06	0.000127393	0.610527	-0.432612	-1.82591	144	MYO16 PIK3C2G PDGFRA PIP5K1B AGT TWIST1 NTRK1 PDGFRB IGF1 SELP RGL2 FGFR1 CD28 SERPINE2 PDGFD CEACAM1 KDR PREX2 UNC5B RASGRP1 HGF ENTPD5 FLT1 PRR5L PDGFB DCN PEAR1 PIK3R2 ROR2 OSM PPP1R16B EPOR FGR PIK3R5 TGFB2 GPER1 HCLS1 PIP4K2A PRR5 TEK HTR2A CAT LYN TSC2 IRS2 NLRC3 PIK3CG
GO_ORGANIC_HYDROXY_COMPOUND_TRANSPORT	7.87503e-06	0.000132321	0.593325	-0.386295	-1.73484	237	LIPG C1QTNF1 SNCG AQP10 MAOB ADRA2A SNCA AGTR1 ABCA2 SLC6A2 SYT11 AGT CEL BMP6 EGF APOC2 POMC SYT7 NOS1 SYT12 ABAT SLC10A1 CEACAM1 SLC18A2 APOA1 OSBPL10 MYB STRA6 AQP1 OSBPL6 SLC6A3 OSBPL5 ABCB11 SYT8 CD36 SYT3 SLC51B SLC22A3 OSBPL3 OXT SLC16A3 GHRL CHRNA4 P2RX1 SLC51A CFTR CES1 AQP9 LRP1 GRAMD1A PLA2G10 SLC18A1 CHRNA6 OSBPL7 GPS2 LIPC ABCG8 STARD3 CNR1 ABCA7 SELENOM GAL YJEFN3 CYP19A1 HTR2A CXCL…
GO_TERMINATION_OF_RNA_POLYMERASE_I_TRANSCRIPTION	8.05143e-06	0.000134842	0.593325	0.63218	2.34994	31	CDK7 GTF2H5 CD3EAP TAF1B GTF2H3 ERCC2 POLR2E TAF1D TBP ZMPSTE24 ERCC3 CAVIN1 POLR1A POLR2F POLR1C POLR2H POLR2L GTF2H4 TAF1A POLR1B POLR2K ZNRD1 MNAT1 POLR1E
GO_CELLULAR_RESPONSE_TO_VASCULAR_ENDOTHELIAL_GROWTH_FACTOR_STIMULUS	8.16624e-06	0.000135874	0.593325	-0.552176	-2.05617	59	ADAMTS12 VEGFC NRP2 ADGRA2 SMOC2 HRG PDGFRA IL12B FLT4 JCAD FOXC1 PDGFRB SPRY2 PTP4A3 NOTCH1 KDR SPHK1 FLT1 DCN IL12A DLL4 MAP2K3
GO_PROTEIN_SUMOYLATION	8.1579e-06	0.000135874	0.593325	0.454522	2.05797	79	SUMO2 SEH1L SAE1 NUP35 NUP85 TRIM28 NUP54 HMG20B SUMO1 RWDD3 ZBED1 RNF4 NUP205 SENP5 SUMO3 UBA2 SENP2 PIAS1 NUP153 NUP43 SUMO4 NUP133 NUP37 MAGEA2 NUP93 NUP62 RAE1 AAAS NDC1 HMG20A PIAS2 SENP6 HDAC4 PARK7 POM121 POM121C NUP42 EGR1 NUP107
GO_ORGANIC_ACID_BIOSYNTHETIC_PROCESS	8.55313e-06	0.000141849	0.593325	-0.351823	-1.63095	336	RBP1 HAS2 LIPG PLA2G4F BGN PTGIS ALOX15 SLC45A3 GGT5 PTGS1 LIPH CH25H CEMIP ASPA CYP46A1 CSPG4 CBR4 CYP27A1 MALRD1 PRKAG3 PTGDS EGF APOC2 MRI1 ALOX15B CYP2E1 HYAL1 GADL1 HAAO PLA2G5 ABAT CYP1A1 CYP7B1 DSE GGT2 BCAN CEACAM1 APOA1 GGT1 SERINC5 HACD4 BCAT1 RGN SRR OSBPL6 OLAH ALOX5 KYNU GGT6 LPL ABCB11 ACOX2 UPB1 ALDH1A2 AVPR1A OSBPL3 PDGFB DCN CES1 DHRS9 VCAN GAD1 NOXRED1 ACADVL DSEL OSBPL7 HPGDS F…
GO_SYNAPSE_ASSEMBLY	8.61673e-06	0.000142441	0.593325	-0.408654	-1.76441	176	SRPX2 PCDHB5 SDK2 MUSK LGI2 THBS2 SHANK1 NRG1 SLITRK2 LRFN5 SNCA COLQ PCDH17 PCDHB10 PTPRD PCDHB3 CEL SEMA4A NTRK1 PCDHB16 FLRT2 SDK1 GPC6 ASIC2 LRRC4 GPC4 CNTN5 LRRN1 LRRN3 NTNG2 NLGN4X CLSTN2 SIX4 FZD1 LRRTM2 OXT MDGA1 EPHB2 GHRL RAB17 NRCAM EFNB2 MAP1B MEF2C SPTBN2 FARP1 PLXNB2 DBNL AMIGO2 TLR2 PCDHB6 SPOCK2 SLIT1 RAB29 IL1RAPL1 FLRT3 ADD2 NTN1 NPAS4
GO_B_CELL_ACTIVATION	8.77501e-06	0.000143801	0.593325	-0.365701	-1.67743	296	IL7R TNFRSF13C LEF1 GAPT C17orf99 CARD11 INHBA CD22 IGHV3-64D NTRK1 HDAC9 BLK FCRL1 ONECUT1 IGHV3-15 MS4A1 CD28 IGHV1-69D IGHV3-35 BST1 TCIRG1 IGHA1 VAV3 DOCK11 LYL1 CD79B MMP14 LIG4 RASGRP1 PLCG2 TNFSF4 IL27RA TNFRSF13B TNFSF13 TNFRSF21 TP53 IGHV3-33 AHR CD19 IGHA2 JAK3 CD79A CMTM7 MALT1 LGALS1 POLM POU2AF1 CHRNA4 POU2F2 PLCL2 BCL2 ADGRG3 CD70 MEF2C LFNG TLR9 CDKN1A IGHE IGLC7 AKAP17A MFNG GPS2 …
GO_REGULATION_OF_SIGNAL_TRANSDUCTION_BY_P53_CLASS_MEDIATOR	8.75967e-06	0.000143801	0.593325	0.349271	1.80747	178	MAPKAPK5 TAF5 BCL2L12 RAD17 RPS7 SIRT1 TAF4B CSNK2A1 HDAC1 RBBP7 MRE11 TOPBP1 PHF20 KMT5A EXO1 MEAF6 ING2 POU4F2 RPF2 AURKA RFC2 TAF4 ING5 TP63 SSRP1 HDAC2 HUS1 PAK1IP1 RAD50 BARD1 L3MBTL1 TPX2 TBP PIN1 BRD7 ZMPSTE24 RMI2 RBBP4 PSMD10 YJU2 KAT5 SETD9 CDK5 DYRK1A TAF9 RFC5 NOC2L RPA3 CHEK1 CDK2 CSNK2A2 RPA2 DNA2 TAF3
GO_RNA_POLYADENYLATION	8.78346e-06	0.000143801	0.593325	0.543325	2.22908	47	CPSF3 PAF1 CPEB3 SUPT5H LEO1 HSF1 SCAF8 GRSF1 NUDT21 SSU72 SYMPK MTPAP CLP1 TUT4 SNRPA PCF11 TENT4A TENT2 CCNT1 TENT4B WDR33 CPSF7 VIRMA CSTF3 PAPOLA ZC3H14 CTR9 NELFE
GO_ADENYLATE_CYCLASE_INHIBITING_G_PROTEIN_COUPLED_RECEPTOR_SIGNALING_PATHWAY	8.87265e-06	0.000144797	0.593325	-0.502151	-1.96212	77	S1PR3 ADCY8 ADCY4 ADRA2A ADCY1 OPRK1 S1PR1 MCHR1 GRIK3 EDNRA INSL3 PSAPL1 PTGDR2 GRM6 ADCY5 GRM2 ADORA1 GABBR1 CHRM2 HRH4 MTNR1A PDE2A FPR2 GPR37L1 ADCY7 MARCO
GO_CELL_ADHESION_MEDIATED_BY_INTEGRIN	9.51922e-06	0.000154854	0.593325	-0.515547	-1.9842	71	CYP1B1 ACER2 JAM3 DPP4 HRG NEXMIF ITGBL1 SFRP2 CCL21 COL16A1 TESC PLAU ITGB6 ITGA11 MUC1 FOXC2 ADA TGFB2 ITGA4 PODXL ITGB8 LYN ITGAV EPHA2 ITGB1 PIK3CG ICAM1 RET FYB2 LPXN ITGA2 SKAP1 FERMT3 EPHA8 SYK LIF ITGA5 CXCL13
GO_CYTOPLASMIC_TRANSLATIONAL_INITIATION	9.85855e-06	0.000159865	0.593325	0.600276	2.2848	35	NCK1 EIF3I DHX29 EIF3A EIF3M EIF2S3 YTHDF2 RPL13A EIF4H DENR EIF2D EIF4A2 METTL3 EIF2S2 MTOR EIF3G EIF3D EIF3F EIF2S3B EIF3K EIF3C RBM4
GO_INTERLEUKIN_6_PRODUCTION	1.02453e-05	0.00016561	0.593325	-0.439114	-1.8412	136	LBP EREG SPON2 RAB7B ARHGEF2 SYT11 TWIST1 GBA IRAK3 CLEC7A CX3CL1 NLRP12 TNFSF4 LPL CD36 HGF LGALS9 TLR6 GHRL POU2AF1 BPI POU2F2 KLF2 UCN TLR9 IL17RA CSK NOD2 TLR2 MYD88 FOXP3 CARD9 CYBA IL16 ADCYAP1 NLRC3 TREM2 LILRA2 C1QTNF4 LILRB2 XBP1 ARRB2 ZC3H12A TNFAIP3 SCIMP IL6R TLR4 IL1B PYCARD LILRA5 DDX58 WNT5A IL6 IL1A C1QTNF3 SYK NOD1 PTPN22 SLAMF1 TLR7 HYAL2 TLR1
GO_NUCLEAR_ENVELOPE_REASSEMBLY	1.05033e-05	0.000169245	0.593325	0.734723	2.35886	18	REEP4 UBXN2A VPS4A BANF1 PPP2R1A CHMP2A EMD PPP2CA UBXN2B PPP2R2A SPAST ANKLE2 NSFL1C
GO_REGULATION_OF_EPITHELIAL_TO_MESENCHYMAL_TRANSITION	1.10824e-05	0.000178015	0.593325	-0.488171	-1.94387	93	VASN COL1A1 SPRED3 LEF1 FOXA2 AXIN2 LOXL2 SFRP2 GREM1 MDK FOXC1 TGFB1I1 TWIST1 TGFB3 DACT3 PDPN SPRY2 HPN ENG TGFBR2 TIAM1 TRIM62 NOTCH1 GLIPR2 LDLRAD4 CTNNB1 TBX5 OLFM1 SPRY1 WWTR1 NKX2-1
GO_REGULATION_OF_HORMONE_LEVELS	1.11964e-05	0.000179283	0.593325	-0.326135	-1.55374	487	RBP1 CYP1B1 CPE CACNA1C ADCY8 C1QTNF1 PRKCA MME PPARGC1A CTSK ADRA2A ITPR1 CRABP2 KALRN DPP4 SCT SYTL4 FOXA2 SOX11 CYP46A1 PDGFRA AGTR1 CRABP1 ACE CACNA1H INHBA SNAP25 GLP1R AGT BMP6 CPA3 POMC KCNA5 GCNT4 BLK SYT7 MYRIP HPN FGFR1 SLC7A8 ABAT CYP1A1 SLC5A5 GPR68 ADCY5 PCSK5 BMP8A TIAM1 RAPGEF3 TCIRG1 SOX4 AFP FZD4 RPH3AL MYB AANAT ADORA1 RAB11FIP1 SULT1A1 ALOX5 SCPEP1 ALDH1A2 TRH GHRL HSD17B6 SLC7…
GO_POSITIVE_REGULATION_OF_SMALL_GTPASE_MEDIATED_SIGNAL_TRANSDUCTION	1.15206e-05	0.000183898	0.593325	-0.510216	-1.98849	76	KITLG NRG1 COL3A1 ITPKB FGF10 F2RL2 GPR35 F2RL3 NTRK1 SYNPO2L GPR4 PDGFRB IGF1 APOA1 NOTCH1 MAP4K4 MAPRE2 ADGRG1 RASGRF1 RASGRP1 ARHGEF3 EPOR GPR20 SHC1 PRAG1 LPAR1 LYN IRS2 GPR55
GO_RRNA_MODIFICATION	1.16478e-05	0.000185349	0.593325	0.573806	2.24411	40	NHP2 FBL BMT2 EMG1 METTL5 TSR3 ZCCHC4 TRMT61B FBLL1 GAR1 BUD23 TRMT112 DKC1 NOP10 NSUN5P2 TFB2M
GO_NEGATIVE_REGULATION_OF_CELL_CELL_ADHESION	1.18123e-05	0.000187382	0.593325	-0.403615	-1.74969	178	DTX1 LRRC32 C1QTNF1 B4GALNT2 MUC21 NEXMIF LGALS9C CCL21 TNR MDK NOTCH4 BMP6 ADAMTS18 WNT1 UBASH3B ABAT TMEM131L SERPINE2 CEACAM1 CLEC4G APOA1 NOTCH1 HLX LGALS9B VTCN1 CCM2L MAD1L1 SFTPD TNFSF4 PRKG1 HLA-G TNFRSF21 PPM1F LGALS9 JAK3 SPN HFE SH2B3 IL4R PAG1 SOCS1 GLI3 RIPOR2 IHH LOXL3 MAPK7 FOXP3 FXYD5 PODXL PLG CXCL12 LGALS3 PLA2G2D LILRB2 RGCC TNFAIP8L2 ZC3H12A RUNX1 IFNL1
GO_REGULATION_OF_GLYCOPROTEIN_METABOLIC_PROCESS	1.21227e-05	0.000191711	0.593325	-0.572208	-2.0336	47	SLC2A10 ACER2 NECAB2 CCL19 CCL21 ABCA2 IGF1 PTX3 RAMP1 CCR7 GATA1 SLC51B CTNNB1 JAK3 BCL2 ITM2B NECAB1 ABCA7
GO_REGULATION_OF_REGULATED_SECRETORY_PATHWAY	1.24475e-05	0.000196241	0.593325	-0.413887	-1.77207	156	CACNA1G STX1B ADRA2A ADCY1 ADRA1A CACNA1H SYT11 ABR BLK SYT7 SYT12 LAMP1 LRRK2 CEACAM1 NOTCH1 RPH3AL IL13RA2 CACNB2 SYT8 SEPTIN5 PTAFR CHRM2 SYT3 TRIM9 LGALS9 PPFIA2 PRRT2 CHRNA4 P2RX1 STXBP5L MICAL1 PRAM1 CLTRN IL4R CACNA1I SYN1 CHRNA6 RAC2 DOC2A ITGAM CNR1 FGR SCAMP5 ADGRE2 HTR2A LYN APBA1 BACE1 GNAI2 VPS18 CPLX2 DRD2 PRKCB HLA-F CPLX1 SYK RAB15 RAB27A IL4 CCR2 GATA2 DRD1 UNC13D CACNA1D
GO_DIGESTION	1.25789e-05	0.000197701	0.593325	-0.460649	-1.89272	116	CAPN9 PPARGC1A ADRA2A SLC9A4 SCT OPRK1 MUC2 UCN2 CEL FGF10 KCNQ1 PTGER3 VDR SLC26A7 CAPN8 MOGAT2 APOA1 AQP1 MUC4 GCNT3 TJP2 CD36 OXT GHRL ADM2 PGC UCN LRCOL1 MUC6 TLR9 HRH2 CCKBR PRSS2 ABCG8 KCNN4 CHIT1 COPA PRSS1 NOD2 TRPV1 HAMP VIL1 CCK CLPSL1 ABCG5 TLR4 CTRB1 PLS1 TAC1 OPRL1
GO_MITOTIC_CELL_CYCLE_CHECKPOINT	1.2623e-05	0.000197786	0.593325	0.340429	1.73711	163	RAD17 VPS4A GEN1 PRMT1 NAE1 MRE11 TOPBP1 PSMG2 CNOT3 TFDP2 CNOT9 SPDL1 CDC25C AURKA MSH2 CHMP4C WNT9A CNOT4 KNTC1 PLK2 CCNB1 HUS1 DONSON NDC80 BUB1B CNOT2 E2F1 TRIP13 MAD2L1 ZWILCH ATF2 TGFB1 RINT1 TICRR E2F4 DCLRE1B CDK2 SFN RPA2 FANCD2 CNOT6 IK DLG1 TTK PCNA NBN CASP2 CNOT1 CDKN1B CDK1 HRAS DUSP1 LCMT1 CNOT8 RFWD3 CARM1 PRCC USP44 EME1 PLK5 CNOT10
GO_ADAPTIVE_IMMUNE_RESPONSE_BASED_ON_SOMATIC_RECOMBINATION_OF_IMMUNE_RECEPTORS_BUILT_FROM_IMMUNOGLOBULIN_SUPERFAMILY_DOMAINS	1.2883e-05	0.000201243	0.593325	-0.346626	-1.61085	348	IL7R TNFRSF13C IL1R1 IL18R1 SCART1 CFI LEF1 GAPT AIRE C17orf99 IL12B CCL19 C3 IGHV3-64D CD1D SEMA4A IL1RL1 C7 RORC IGHV3-15 CD28 RFTN1 KLHL6 CD1E RIPK3 IGHV1-69D CEACAM1 CLEC4G C8G RORA IGHV3-35 TCIRG1 IGHA1 HLX HLA-H CTSH IL23A LIG4 IL13RA2 TNFSF4 GCNT3 HLA-G FADD IL27RA TNFSF13 IGLV6-57 IGHV3-33 CD19 IGHA2 JAK3 MALT1 SPN MYO1G IL12A HFE POU2F2 HLA-A IGKV2-28 CD70 IL4R MEF2C IGHE IGLC7 CLCF1 IGH…
GO_PROTEIN_LOCALIZATION_TO_ENDOPLASMIC_RETICULUM	1.33759e-05	0.000208305	0.593325	0.365486	1.84123	146	RPS21 RPS7 KDELR1 RPS5 RPS27A SRP68 SNAP25-AS1 RPS20 RPL41 RPS3A RPL18 RPL38 RPL6 RPLP0 RPS11 RPL37A RPS16 BCAP29 VAPA RPL13A RPL36 SRP19 RPS15 RPL8 ANKRD13C RPL35A DDRGK1 RPL7 RPL28 RPS15A RPL10 RPL24 RPLP2 RPS25 RPL27 RPL11 RPS24 GET3 RPS13 RPS19 BCAP31 RAB10 RPS29 GABARAPL2 GJA1 RPS8 RPL27A TAPT1 RER1 RAB3GAP1 RPL4 RPS23 RPLP1 RPS12 RPS2 RPS3 SEC63 GET1 RPL39 SGTA ZFAND2B PPP1R15A
GO_T_CELL_ACTIVATION_INVOLVED_IN_IMMUNE_RESPONSE	1.35438e-05	0.000210279	0.593325	-0.478914	-1.90563	92	IL18R1 LEF1 IL12B CCL19 MDK SEMA4A RARA RORC CEACAM1 RORA HLX MYB IL23A FOXP1 TNFSF4 TP53 LGALS9 PCK1 JAK3 MALT1 SPN IL4R CD1C LOXL3 FOXP3 ICAM1 LGALS3 LY9 NLRP3 GPR183 ZC3H12A IFNL1 IL6 APBB1IP SMAD7 RAB27A IL4 LCP1 ITGAL ATP7A TSC1 TMEM98 IRF4 SLC11A1 NFKBID IFNB1 CD81 HMGB1 SLAMF6
GO_REGULATION_OF_T_CELL_DIFFERENTIATION	1.36897e-05	0.000211899	0.593325	-0.426406	-1.7991	145	DTX1 IL7R LEF1 CARD11 IL12B CCL19 MDK ITPKB RARA TCF7 DUSP10 SH3RF1 TMEM131L TGFBR2 CD28 TOX SOX4 HLX MYB SLC46A2 IL23A RASGRP1 TNFSF4 HLA-G ZEB1 LGALS9 PCK1 JAK3 MALT1 IL12A PIK3R6 ADAM8 RHOH VNN1 IL4R SOCS1 GLI3 IHH ADA LOXL3 TNFSF9 FOXP3 GLI2 SASH3 LILRB2 CD83 NLRP3 ZMIZ1 XBP1 ZAP70 PTPRC ZC3H12A RUNX1 IFNL1 CR1 IL1B
GO_RHO_PROTEIN_SIGNAL_TRANSDUCTION	1.4412e-05	0.000222407	0.593325	-0.436145	-1.82907	135	FLCN CDC42SE1 COL1A2 ADRA2A EPS8 KALRN ADRA1A COL3A1 AGTR1 ARHGEF2 CDC42EP3 RHOJ F2RL2 GPR35 F2RL3 SYNPO2L GPR4 PDGFRB ARHGAP6 PDPN MYO9B APOA1 RASGRF2 RIPOR1 ARHGEF25 ADGRG1 RASGRF1 DLC1 ROPN1B PECAM1 ARHGEF3 EPS8L3 RIPOR2 ARHGDIB STARD8 GPR20 CDC42EP5 PRAG1 ARHGEF28 LPAR1 ITGB1 RHOD GPR55 NTN1 RASIP1
GO_PROTEIN_MONOUBIQUITINATION	1.45866e-05	0.000224423	0.593325	0.464514	2.05833	68	CUL1 FANCL RAD18 PCGF6 CUL3 PAF1 BIRC2 UBE3D RNF126 FANCM PEF1 UBE4B LEO1 RBX1 SKP1 ZNF598 BCOR RNF2 PCGF1 UBE2E1 FBXL2 WAC DDB1 RNF168 UBE2B PCGF5 KDM2B UBE2O TSG101 DTX3L TRIM37 UBE2D3 UHRF1 UBE2T CTR9
GO_REGULATION_OF_CELLULAR_RESPONSE_TO_TRANSFORMING_GROWTH_FACTOR_BETA_STIMULUS	1.46726e-05	0.000225068	0.593325	-0.447099	-1.84369	117	SLC2A10 VASN FLCN SPRED3 EMILIN1 PRDM16 SOX11 ADAMTSL2 PMEPA1 LOX TGFB1I1 TGFB3 WNT1 SPRY2 ONECUT1 ENG ASPN TGFBR2 RASL11B DLX1 ITGA8 THBS1 LRG1 LDLRAD4 SMAD6 ZEB1 TP53 FBN2 SPRY1 HSPA5 WFIKKN2 NKX2-1
GO_REGULATION_OF_NEUTROPHIL_CHEMOTAXIS	1.50314e-05	0.000229881	0.593325	-0.629608	-2.07566	32	LBP SLIT2 JAM3 DPP4 THBS4 CCL19 CCL21 MDK CCR7 BST1 DAPK2 IL23A DYSF RAC2 RIPOR2 CAMK1D
GO_NEGATIVE_REGULATION_OF_HOMOTYPIC_CELL_CELL_ADHESION	1.52941e-05	0.0002332	0.57561	-0.775472	-2.11538	15	C1QTNF1 ADAMTS18 UBASH3B ABAT SERPINE2 CEACAM1 CCM2L PRKG1 SH2B3
GO_CALCIUM_ION_TRANSMEMBRANE_IMPORT_INTO_CYTOSOL	1.59666e-05	0.00024273	0.57561	-0.439289	-1.83813	131	RYR2 CACNA1C THY1 ITPR1 APLNR CEMIP SNCA CCL19 CCL21 GRIN2A F2RL3 SLC24A2 GRIN2C UBASH3B FAM155A NOS1 NPSR1 CAPN3 CCR7 PLN TRPA1 AKAP6 CX3CL1 PLCG2 FGF2 RAMP3 CD19 SLC8A3 CASQ1 CASQ2 DMD TRPV1 GPER1 XCR1 CYBA HTR2A CLIC2 LYN TPCN1 SLC24A1 ATP1A2 PRKCE PTPRC MYO5A TRPV2 NTSR1 P2RY6 SELENON SLC8A1 PLCG1 DRD2 ITPR3 JPH1 BAX
GO_REGULATION_OF_LYMPHOCYTE_DIFFERENTIATION	1.60253e-05	0.0002429	0.57561	-0.403482	-1.74207	176	DTX1 IL7R LEF1 CARD11 IL12B CCL19 INHBA MDK ITPKB RARA TCF7 DUSP10 SH3RF1 TMEM131L TGFBR2 CD28 TOX SOX4 HLX MYB SLC46A2 MMP14 IL23A RASGRP1 TNFSF4 HLA-G ZEB1 LGALS9 PCK1 JAK3 MALT1 IL12A PIK3R6 ADAM8 RHOH VNN1 PGLYRP2 IL4R TLR9 SOCS1 GLI3 IHH ADA LOXL3 TNFSF9 FOXP3 INPP5D GLI2 SASH3 LILRB2 CD83 NLRP3 ZMIZ1 XBP1 BTK ZAP70 PCID2 PTPRC ZC3H12A RUNX1 IFNL1 IKZF3 CR1 IL1B
GO_REGULATION_OF_CELLULAR_RESPONSE_TO_HEAT	1.6101e-05	0.000243325	0.57561	0.443635	2.00868	79	SIRT1 SEH1L HIKESHI NUP35 NUP85 CAMK2B AKT1S1 NUP54 PTGES3 MAPT NUP205 HSP90AB1 RPTOR HSF1 NUP153 DNAJC2 NUP43 NUP133 NUP37 CRYAB RPA3 NUP93 NUP62 RPA2 RAE1 AAAS NDC1 FKBP4 MTOR HSBP1 DNAJB1 DNAJC7 BAG3 BAG1 POM121 POM121C NUP42 NUP107
GO_MONOCYTE_CHEMOTAXIS	1.66378e-05	0.000250696	0.57561	-0.537658	-2.01242	61	CCL23 SLIT2 CCL17 CCL18 CCL19 CCL21 GREM1 CCL13 CREB3 CCL24 CCL14 CCL2 CX3CL1 CCL7 DEFB124 FLT1 CCL26 PDGFB CCL11 CCL22 FPR2 CCR1 TNFRSF11A CXCL12 LYN LGALS3 IL6R PLA2G7 IL6 CCL16 PTPRO
GO_NEGATIVE_REGULATION_OF_COAGULATION	1.74348e-05	0.000261932	0.57561	-0.564469	-2.06886	52	SERPINF2 C1QTNF1 FAP PLAT HRG PDGFRA KLKB1 ADAMTS18 UBASH3B PLAU ABAT SERPINE2 CEACAM1 CD34 THBS1 PRKG1 PDGFB NOS3 SH2B3 FGA KNG1 GP1BA PLG
GO_MATURATION_OF_SSU_RRNA_FROM_TRICISTRONIC_RRNA_TRANSCRIPT_SSU_RRNA_5_8S_RRNA_LSU_RRNA	1.80577e-05	0.000270495	0.57561	0.554096	2.14572	37	RPS21 NOL10 GTF2H5 ERCC2 ABT1 RPS16 NOP14 DHX37 UTP20 HEATR1 UTP4 NGDN TSR2 MRPS11 RPS19 BYSL BMS1 FCF1 RPS8
GO_ACUTE_PHASE_RESPONSE	1.82822e-05	0.000273058	0.57561	-0.601682	-2.07814	40	LBP SERPINF2 AHSG HP ITIH4 PTGER3 ORM2 FN1 F8 HFE CNR1 TRPV1 TNFRSF11A HAMP SAA4 SERPINA1 IL6R IL1B IL6 IL1A PTGS2
GO_CHROMOSOME_LOCALIZATION	1.84182e-05	0.000274286	0.57561	0.454607	2.04517	73	TRAPPC12 CENPQ VPS4A SEH1L CUL3 TERF1 CDCA8 SPDL1 CDC23 CHMP2A DCTN2 CHMP4C KATNB1 DLGAP5 TTL CCNB1 NDC80 CHMP1B NUF2 CHMP2B KIFC1 KIF18A NUP62 CDCA5 BOD1 KIF22 HNRNPU UBE2B SPICE1 KPNB1 RMDN1 NDE1 PSRC1 BECN1
GO_ARTERY_DEVELOPMENT	1.85926e-05	0.000276078	0.57561	-0.478082	-1.89876	91	SLC2A10 PRRX1 PRICKLE1 LOXL1 COL3A1 LOX MDK ADAMTS9 FOXC1 WNT11 PDGFRB ACVRL1 ENG MYLK NOTCH1 SOX4 COMP STRA6 SMAD6 ADGRF5 DLL4 EFNB2 LRP1 HEY2 TBX2 PDE2A FOXC2 GLI3 GJA5 MIR145 NOG TGFB2 MYOCD HEY1
GO_CELLULAR_PROTEIN_COMPLEX_DISASSEMBLY	1.90003e-05	0.000279969	0.57561	0.310529	1.64549	219	DNAJC6 C12orf65 VPS4A STMN1 PEX14 CCSAP MRPS18C MRPS33 MRPS36 MRPL43 CHCHD1 GSPT1 MRPL35 MRPL37 MRPL51 MRPS27 MRPS15 SEMA5A MRPL39 PTCD3 KATNB1 MRPL11 STMN4 MRPL27 MRPL12 GFM2 MRPS26 LIMA1 CFL2 MRPS7 MRPL22 MRPL18 TPX2 MRPL33 OGFOD1 CIB1 MRPS12 MRPL19 STMND1 MRPS5 MRPL4 N6AMT1 CAMSAP3 MRPL16 TRMT112 MRPS35 MRPS34 ADD1 CKAP5 MRPL15 MRPL42 KIF18A AURKAIP1 MRPL58 MRPL10 MTPN MRPL46 DMTN MRPS22 MRPS9…
GO_NUCLEOSIDE_TRIPHOSPHATE_METABOLIC_PROCESS	1.89923e-05	0.000279969	0.57561	0.392084	1.8674	106	ATP5ME UCKL1 ITPA CTPS1 ATP5MF RAN ATP5F1B ATP5F1C TYMS ATP5PF ATP5PO ATP5PD COX5B UQCC3 DCTPP1 CYC1 ENO1 ATP5MG ENPP3 ATP5F1E TGFB1 NME4 ATP5F1D DUT PINK1 ATP5MC3 GNAI3 OPA1 ADK DTYMK SLC25A12 ATP5MC2 ATP5F1A AK5 EFL1 ALDOA
GO_POSITIVE_REGULATION_OF_RESPONSE_TO_EXTERNAL_STIMULUS	1.9019e-05	0.000279969	0.57561	-0.317394	-1.51431	495	LBP EREG MUC20 SERPINF2 PRKCA SLIT2 VEGFC RARRES2 SCG2 SMOC2 THBS4 MUC21 HRG CARD11 S1PR1 MUC2 KLKB1 SNCA IL12B AGTR1 CCL19 CCL21 MDK C3 CCN4 CD1D AGT BMP6 FGF10 IL1RL1 GPR4 C2CD4A PDGFRB PTGER3 TRIM15 CREB3 CCL24 PLA2G5 FGFR1 CD28 LAMP1 CCR7 PDGFD LRRK2 CLEC7A ETS1 TIAM1 IKBKE CLNK KDR CX3CL1 THBS1 DAPK2 ICAM2 CCL7 AZU1 IL23A NLRP12 RASGRP1 TLR10 MUC4 PLCG2 TNFSF4 LPL HLA-G FADD TRIM5 RAET1G FGF…
GO_GLIAL_CELL_MIGRATION	1.90778e-05	0.000280028	0.57561	-0.546468	-2.00521	54	BMERB1 DAB1 CSPG4 CX3CR1 CCL2 TIAM1 CX3CL1 MMP14 AZU1 ADGRG1 SUN2 CTNNB1 APCDD1 LRP1 GLI3 TGFB2 LAMB1 TREM2 ATP1B2 GPR183 ZMIZ1 NDN IDH2 FOXG1 CCR2 PAFAH1B1 CDK5R1 MIR221 CDK5R2 STAP1 P2RY1 RELN CERS2 HEXB MATN2 DISC1
GO_REGULATION_OF_PHOSPHOLIPID_METABOLIC_PROCESS	1.9308e-05	0.000282595	0.57561	-0.477812	-1.89714	89	SOCS2 PDGFRA CCL19 CCL21 ABCA2 TNFAIP8L3 APOC2 PDGFRB CCR7 WDR81 VAV3 CISH FGF2 ADGRF5 FLT1 SLC27A1 CD19 PDGFB PIK3R6 PIK3R2 FPR2 SOCS1 VAV2 CCKBR NOD2 FGR PIK3R5 DGKZ LPCAT1 TEK HTR2A LYN SLA2 PRKD1
GO_POSITIVE_REGULATION_OF_CHEMOTAXIS	1.95456e-05	0.000285254	0.57561	-0.426113	-1.79542	141	LBP SLIT2 VEGFC RARRES2 SCG2 SMOC2 THBS4 S1PR1 CCL19 CCL21 MDK FGF10 PDGFRB CREB3 FGFR1 CCR7 PDGFD TIAM1 KDR THBS1 DAPK2 CCL7 AZU1 IL23A FGF2 DEFB124 CCL26 PPM1F LGALS9 DYSF PDGFB CCR4 IL12A FPR2 TNFSF14 RAC2 CCR1 GPSM3 RIPOR2 CAMK1D IL16 CXCR4 ARTN LPAR1 CXCL12 TREM2 PRKD1 ITGA2 IL6R PLA2G7 WNT5A IL6 VEGFD IL4 CCR2 CXCR2 CXCL13 TMEM102 CCL1 CASR VEGFA GAS6 HMGB1 NCKAP1L SUCNR1 MAPK1 NRP1 CXCL14
GO_MATURATION_OF_LSU_RRNA	2.00817e-05	0.000292243	0.57561	0.620645	2.26338	28	NHP2 RPF2 NOL9 WDR12 EIF6 DDX18 RPL7 GTPBP4 RPL7L1 ZNHIT3 MRPL1 RSL1D1 NIFK NSA2 RPF1
GO_ACTION_POTENTIAL	2.03306e-05	0.000294188	0.57561	-0.440641	-1.84091	128	SCN2B RYR2 CACNA1C CACNA1G KCNJ2 ADRA1A CACNA1H ATP1B1 KCNE4 KCND2 GPR35 CHRNA1 CLCN1 KCNA5 KCNQ1 GBA SCN4B SCN1A GRIK2 KCNE3 AKAP6 CACNB2 CD36 SCN7A KCNJ8 CHRNA4 P2RX1 NRCAM ATP1A1 GNA14 CACNA1I SCN9A KCNE1B GJA5 CNR2 DMD CNR1 KCNJ5 GPER1 KCNMB2 KCNMB4 KCNAB2 KCNA2 CLN3 NEDD4L ATP1A2 NOS1AP NTSR1 CTNNA3 SLC8A1 TAC1
GO_PROTEIN_KINASE_B_SIGNALING	2.0293e-05	0.000294188	0.57561	-0.372949	-1.67728	247	EREG AREG C1QTNF1 FLCN KITLG FGF7 NRG1 PDGFRA CCL19 F10 CCL21 LOX TNFAIP8L3 TMEM100 FGF10 EGF NTRK1 GDF15 FGF9 PDGFRB IGF1 SPRY2 RCN3 FGF22 FGFR1 ENG CD28 NOX4 CX3CR1 CCR7 CCL2 KL MC1R KDR CX3CL1 THBS1 GRM2 PLK3 CAVIN3 SETX HLA-G FGF2 KLB HGF RAMP3 CD19 PDGFB ADAM8 SH2B3 IGF2 PEAR1 PIK3R2 PKHD1 OSM RAC2 MERTK IL26 FGF19 EPGN PIK3R5 MIR145 MYORG GPER1 HCLS1 FGF1 TEK MEIS3 TSC2 EPHA2 IRS2 ITGB1 PIK…
GO_REGULATION_OF_PHOSPHATIDYLINOSITOL_3_KINASE_SIGNALING	2.07487e-05	0.000299391	0.57561	-0.443367	-1.83066	118	PDGFRA PIP5K1B AGT TWIST1 NTRK1 PDGFRB IGF1 SELP RGL2 FGFR1 CD28 SERPINE2 PDGFD CEACAM1 KDR UNC5B RASGRP1 HGF ENTPD5 FLT1 PRR5L PDGFB DCN ROR2 OSM PPP1R16B EPOR FGR PIK3R5 TGFB2 GPER1 HCLS1 PIP4K2A PRR5 TEK CAT LYN TSC2 IRS2 NLRC3 PIK3CG
GO_POSITIVE_REGULATION_OF_CHROMOSOME_ORGANIZATION	2.10377e-05	0.000302705	0.57561	0.33227	1.73381	176	MAPKAPK5 ZNF304 SIRT1 ANAPC5 PIH1D1 MRE11 ANAPC11 GATA3 CUL3 SSBP1 PAF1 TERF1 SLF1 ING2 TRIM28 CDC23 TASOR PKIB TCP1 ANAPC7 ERCC1 POT1 DLGAP5 BCL6 SFPQ CCNB1 CCT7 NEK7 RAD50 RUVBL2 CCT8 RPS6KA5 NEK2 JDP2 NSD3 XRCC5 TET1 SART3 BRD7 HNRNPA2B1 PINK1 PPHLN1 DKC1 HNRNPU PRKCQ RIF1 KMT2E MECP2 MAP2K7 HNRNPD UBE2N NBN ACD ISL1 HNRNPA1 CCT2 RAD21 TADA2B ATF7IP SNW1 CCT4 BECN1 RTF1
GO_DNA_STRAND_ELONGATION	2.14476e-05	0.000307737	0.57561	0.638871	2.2927	26	MRE11 POLD2 POT1 RAD50 MCM4 POLA1 TERT DCLRE1B POLE DNA2 MCM7 PCNA NBN GINS2 MCMDC2
GO_ALTERNATIVE_MRNA_SPLICING_VIA_SPLICEOSOME	2.1682e-05	0.000310229	0.57561	0.43348	1.99592	83	RBM7 CELF5 SRSF2 CELF1 RBM17 WTAP SFPQ SRSF9 SRSF10 SRSF7 RSRC1 SRSF4 MYOD1 THRAP3 SART3 HNRNPL SRSF3 SFSWAP KHDRBS1 DYRK1A TRA2B SRSF8 HNRNPU MAGOH IK RBMX YTHDC1 HNRNPA1 SLU7 DDX17 SRSF6 REST PTBP1 FMR1 SRSF12 NOVA1 RBM10 PUF60 RBM19 SREK1 RNPS1 KDM1A RBM4 RBFOX2 KHDRBS3 SRSF1 SRRM4
GO_MUSCLE_ORGAN_DEVELOPMENT	2.17504e-05	0.000310337	0.57561	-0.341403	-1.59587	380	KCNK2 RYR2 SGCD COL6A3 LEF1 ANKRD33 TAGLN NRG1 RGS4 SOX11 FHL1 COL3A1 S1PR1 COL19A1 CACNA1H GREM1 LOX FOXC1 CHRNA1 SGCA TPM1 TWIST1 FGF9 HDAC9 GATA6 PAX5 TLL2 IGF1 CTF1 TCF21 FGFR1 ENG ITGA11 COL11A1 CAPN3 KLHL41 TGFBR2 ELN MYLK MEOX2 MYH3 RB1 SGCG PAX7 NOTCH1 HLX MSC LMOD3 P2RX2 AKAP6 POU6F1 POPDC2 STRA6 CCM2L LUC7L SIX4 FGF2 FZD1 MYOZ1 CTNNB1 MYH15 TBX5 TNNI1 DCN MEF2B DLL4 EFNB2 FZD7 WNT2 STAC…
GO_DNA_DEPENDENT_DNA_REPLICATION_MAINTENANCE_OF_FIDELITY	2.19189e-05	0.000311871	0.57561	0.535991	2.14527	44	POLD1 RAD51 GEN1 MRE11 THOC1 MSH3 FANCM DONSON BOD1L1 MMS22L ZGRF1 ALYREF FBH1 ETAA1 PRIMPOL POLE DNA2 EXD2 CENPS PCNA
GO_REGULATION_OF_DEVELOPMENTAL_GROWTH	2.23422e-05	0.000316339	0.57561	-0.355946	-1.64407	322	ADRB1 KCNK2 SOCS2 MUSK ISLR2 DUSP6 CRABP2 SEMA7A ATP8A2 RGS4 CPNE5 FOXS1 NKD1 COLQ SFRP2 TNR PLXNA4 FOXC1 UNC13A SEMA4A GDF15 FGF9 GATA6 SEMA5B TLL2 IGF1 DRAXIN DUSP10 RNF157 FGFR1 CAPN3 TGFBR2 SPART PHLDA2 NOTCH1 HLX SEMA6B AKAP6 ANAPC2 SLC6A3 SIX4 FGF2 MYOZ1 SYT3 FN1 TBX5 SEMA6C OLFM1 GHRL NRCAM MAP1B WNT2 TRIM46 BCL2 LRP1 HEY2 TBX2 MEF2C IGF2 CDKN1A SH3PXD2B RAI1 FOXC2 SPAAR BCL2L11 SEMA3G CPN…
GO_REGULATION_OF_DOUBLE_STRAND_BREAK_REPAIR	2.23568e-05	0.000316339	0.57561	0.429889	1.96731	85	RAD51 FANCB AUNIP NSD2 KLHL15 FIGN SLF1 KDM4D RAD51AP1 KMT5B MGMT POT1 SHLD3 SPIDR MMS19 OTUB1 ERCC6 FOXM1 HSF1 RMI2 FBH1 POLQ CHEK1 RPA2 SETD2 SHLD2 KMT5C RIF1 TERF2IP RNF169 ARID2 PARPBP PARP9 DTX3L FUS DEK
GO_INTEGRIN_MEDIATED_SIGNALING_PATHWAY	2.35676e-05	0.000332551	0.57561	-0.460525	-1.86901	107	SLC2A10 THY1 TIMP1 SEMA7A COL3A1 ITGBL1 DST NEDD9 LAT COL16A1 ITGB6 ITGA11 ITGAX CEACAM1 APOA1 FUT8 ITGA8 BST1 VAV3 MYH9 ADAMTS13 FN1 CCN2 PRAM1 ITGA10 ITGAD MPIG6B TLN1 ITGAM LOXL3 FGR ITGA4 ITGB8 PLP1 FYB1 ITGAE ITGAV ITGB1 FYB2 PRKD1 ITGA2B ITGA2 VAV1 ITGA3 FERMT3 ITGA7 LAMA3 SYK HCK ITGA5 ITGAL CD63 ILK
GO_MITOTIC_CYTOKINESIS	2.37434e-05	0.000334109	0.57561	0.447362	1.98663	72	VPS4A STMN1 CENPA ROCK2 CHMP2A CHMP4C CIT CHMP1B ROCK1 KIF20A SON RHOB CHMP2B KIF20B KIF23 RAB35 NUP62 ANLN PRC1 ECT2 RACGAP1 KIF4A SPAST USP8
GO_MONONUCLEAR_CELL_MIGRATION	2.42261e-05	0.000339169	0.57561	-0.476274	-1.88619	88	CCL23 SLIT2 RARRES2 CCL17 CCL18 CCL19 CCL21 GREM1 MDK CCL13 CREB3 CCL24 PDGFD CCL14 CCL2 CX3CL1 THBS1 CCL7 DEFB124 FLT1 CCL26 PDGFB PECAM1 CCL11 CCL22 FPR2 CCR1 JAML PLG TNFRSF11A CXCL12 LYN LGALS3 IL6R PLA2G7 IL6 CCL16 PTPRO IL4 CCR2
GO_POSITIVE_REGULATION_OF_PROTEIN_KINASE_B_SIGNALING	2.42358e-05	0.000339169	0.57561	-0.406035	-1.74465	166	EREG AREG C1QTNF1 KITLG FGF7 NRG1 PDGFRA CCL19 F10 CCL21 TNFAIP8L3 FGF10 EGF GDF15 FGF9 PDGFRB SPRY2 FGF22 FGFR1 ENG CD28 NOX4 CX3CR1 CCR7 KL MC1R CX3CL1 THBS1 FGF2 KLB HGF RAMP3 CD19 PDGFB ADAM8 IGF2 PIK3R2 OSM RAC2 IL26 FGF19 EPGN PIK3R5 MYORG HCLS1 FGF1 TEK MEIS3 IRS2 ITGB1 PIK3CG RET BTC
GO_ACTIN_FILAMENT_BASED_MOVEMENT	2.43886e-05	0.000340375	0.57561	-0.424318	-1.79475	146	SCN2B RYR2 CACNA1C MYBPC2 CACNA1G KCNJ2 SGCD STC1 MYO1H KCNE4 TPM1 KCNA5 KCNQ1 PDPN SCN4B SCN1A MYO9B PLN MYH3 TNNI2 TPM4 KCNE3 DES MYO5B ADORA1 MYH9 SUN2 CACNB2 TNNI1 MYO1G KCNJ8 TNNC2 ATP1A1 MYO15A TPM2 KCNE1B WIPF1 GJA5 MYO1F DMD KCNJ5 TTN NEB VIM VIL1 ACTN3 NEDD4L ATP1A2 WAS MYO5A MYO7B NOS1AP MYO5C CCDC88C
GO_PROTEIN_CONTAINING_COMPLEX_REMODELING	2.47597e-05	0.000344612	0.57561	-0.65619	-2.09928	28	LIPG ALB AGTR1 AGT APOC2 PLA2G5 APOA1 LPA LPL PLA2G10 LIPC GPIHBP1 MPO ABCA5 PLA2G7 APOM ABCG1
GO_POSITIVE_REGULATION_OF_MAP_KINASE_ACTIVITY	2.51639e-05	0.000349285	0.57561	-0.367157	-1.65737	253	TNIK MUC20 ERN2 DUSP6 KITLG ADRA2A NRG1 CSPG4 CCL19 AGT FGF10 EGF NTRK1 GDF15 MAP3K12 PDGFRB TGFB3 IGF1 FGFR1 NOX4 PDGFD LRRK2 SHC2 TIAM1 PEA15 FZD4 BIRC7 THBS1 ADORA1 RASGRP1 MAPK8IP3 MAP4K2 FZD8 FGF2 HGF FLT1 ALK MAP4K1 TLR6 PDGFB GHRL S1PR2 PIK3R6 ADAM8 MAP2K3 PDE6G TLR9 MAP3K11 ROR2 CSK DBNL MAPK11 NOD2 EPGN PIK3R5 SHC1 GRM1 MAP3K5 TNFRSF11A FGF1 TP73 CXCR4 HTR2A LPAR1 PIK3CG FZD10 ADRA2B RET…
GO_REGULATION_OF_DNA_REPAIR	2.54511e-05	0.000351469	0.57561	0.363398	1.78521	131	ERCC8 RAD51 FANCB AUNIP NSD2 SIRT1 KLHL15 FIGN XRCC1 SLF1 TRIM28 PARG KDM4D RAD51AP1 RNF8 KMT5B MGMT POT1 UBE2V1 SHLD3 SPIDR MMS19 OTUB1 TERF2 ERCC6 USP1 FOXM1 HSF1 UIMC1 RMI2 FBH1 POLQ CHEK1 RPA2 SETD2 SHLD2 KMT5C RIF1 EYA4 TERF2IP RNF168 RNF169 PCNA UBE2N EYA3 ARID2 PARPBP UBE2V2 PARP9 BRCC3 CEBPG DTX3L FUS DEK
GO_REGULATION_OF_MITOCHONDRIAL_GENE_EXPRESSION	2.54588e-05	0.000351469	0.57561	0.600671	2.2074	30	COA3 METTL4 RMND1 MALSU1 MTG2 MRPS27 LRPPRC TSFM SHMT2 FASTKD2 TACO1 CDK5RAP1 RCC1L NGRN CHCHD10 RPUSD3
GO_EPITHELIAL_TO_MESENCHYMAL_TRANSITION	2.58266e-05	0.000354629	0.57561	-0.421142	-1.77688	145	HAS2 MSX2 VASN COL1A1 SPRED3 LEF1 FOXA2 AXIN2 LOXL2 SFRP2 GREM1 MDK NOTCH4 FOXC1 TMEM100 TGFB1I1 TWIST1 WNT11 TGFB3 DACT3 PDPN SPRY2 HPN FGFR1 ENG TGFBR2 TIAM1 TRIM62 NOTCH1 GLIPR2 LDLRAD4 HGF CTNNB1 TBX5 OLFM1 SPRY1 WNT2 WWTR1 AKNAD1 HEY2 NKX2-1
GO_NEGATIVE_REGULATION_OF_MRNA_PROCESSING	2.57955e-05	0.000354629	0.57561	0.611279	2.27224	31	SRSF9 BARD1 SUPT5H SRSF10 SRSF7 SRSF4 HNRNPA2B1 HNRNPL SFSWAP DYRK1A U2AF2 RBM42 RBMX CCNT1 SRSF6 PTBP1 HNRNPK SRSF12 ZC3H14 CTR9 NELFE RBM10 RNPS1
GO_MEIOTIC_CELL_CYCLE	2.64073e-05	0.000361631	0.57561	0.307188	1.64286	225	WNT4 SYCP2L HSPA2 MASTL RAD51 CYP26B1 SMC3 PPP2R1A STK35 PLCB1 MNS1 MRE11 SYCP3 TERF1 EXO1 ING2 PSMC3IP CDC25C AURKA PDE3A RBM7 RSPH1 ERCC1 MSH3 FANCM HUS1 PDIK1L BRDT CCNB1IP1 RAD50 CCNE1 BUB1B SMC1B TRIP13 NEK2 PTTG1 YTHDF2 HSF1 WAPL PPP2CA NUF2 KIF18A MSH6 KLHDC3 CDK2 FBXO5 METTL3 NDC1 RAD54L NCAPH FANCD2 CENPS TTK RAD54B UBE2B PTTG3P AGO4 NBN RAD51C SGO2 MYBL1 STAG2 RBBP8 DUSP1 MCMDC2 RAD21 N…
GO_POSITIVE_REGULATION_OF_NEUTROPHIL_MIGRATION	2.65352e-05	0.000362411	0.57561	-0.630648	-2.06895	31	LBP IL1R1 THBS4 CCL19 CCL21 MDK CCR7 DAPK2 IL23A XG DYSF ADAM8 RAC2 RIPOR2 CAMK1D
GO_INOSITOL_LIPID_MEDIATED_SIGNALING	2.66184e-05	0.000362579	0.57561	-0.397223	-1.73057	185	MYO16 PIK3C2G PDGFRA GSN PIP5K1B TNFAIP8L3 AGT TWIST1 NTRK1 PDGFRB IGF1 SELP RGL2 FGFR1 CD28 SERPINE2 PDGFD CEACAM1 KDR PREX2 UNC5B GPR143 RASGRP1 CA8 PTAFR HGF ENTPD5 FLT1 PRR5L PDGFB DCN KCNH1 PLCL2 PLCL1 PEAR1 PIK3R2 ROR2 OSM PPP1R16B EPOR PI4KAP2 PLCB2 FGR PIK3R5 TGFB2 GPER1 HCLS1 PIP4K2A PRR5 PI4KAP1 TEK HTR2A CAT LYN TSC2 IRS2 NLRC3 PIK3CG PLCD1
GO_RNA_METHYLATION	2.68181e-05	0.000364326	0.57561	0.425861	1.95372	84	METTL6 FBL TYW3 THUMPD2 METTL4 BMT2 EMG1 METTL5 METTL2B CBLL1 WTAP ZCCHC4 WDR4 TRMT61B FBLL1 BUD23 TRMT112 TRMT11 RNMT METTL2A METTL3 NSUN5P2 TFB2M HSD17B10 TGS1 MEPCE RAMAC TRMT44 PRORP METTL8 VIRMA HENMT1 TRMT6
GO_POSITIVE_REGULATION_OF_ION_TRANSPORT	2.71728e-05	0.000368166	0.57561	-0.362897	-1.64792	268	RYR2 THY1 ATP8A1 KCNJ2 STC1 ADRA2A ATP8A2 APLNR CEMIP FHL1 SNCA MCHR1 ATP1B1 LRRC55 AGT F2RL3 PDGFRB KCNQ1 TESC SCN4B NOS1 NPSR1 CAPN3 ABAT CNTN1 GRM6 MYLK CCL2 LRRC38 APOA1 CYP4F2 KCNE3 P2RX2 AKAP6 CX3CL1 RGN SLC6A1 WFS1 ADORA1 PLCG2 ABCB11 CACNB2 PTAFR AVPR1A RAMP3 STIMATE CD19 OXT TRH PDGFB EPHB2 P2RX1 P2RX5 CFTR STAC3 HTR3A STAC CLTRN UCN FFAR1 CASQ1 PLA2G10 CCR1 DMD ERFE KCNMB1 ABCA7 GAL GPE…
GO_REGULATION_OF_TELOMERE_MAINTENANCE	2.72554e-05	0.000368309	0.57561	0.434929	1.95706	78	MAPKAPK5 MYC MRE11 EXOSC10 TERF1 XRCC1 PKIB TCP1 ERCC1 POT1 CCT7 NEK7 RAD50 CCT8 NEK2 TERF2 XRCC5 HNRNPA2B1 DKC1 HNRNPU PRKCQ TERF2IP MAP2K7 HNRNPD NBN ACD HNRNPA1 CCT2 TENT4B CCT4 STN1 TNKS2 DCP2 USP7 HNRNPC SMG1 NABP2 YLPM1 DHX36 PML TEN1 SIRT6 ATRX CCT5
GO_REGULATION_OF_OSTEOBLAST_DIFFERENTIATION	2.76354e-05	0.000372459	0.57561	-0.440654	-1.81712	117	TWIST2 MSX2 RUNX2 AREG CTHRC1 VEGFC TMEM119 DDR2 SMOC1 SOX11 TNN AXIN2 SFRP2 GREM1 CCN4 BMP6 TWIST1 IGF1 HDAC7 PDLIM7 NOTCH1 TCIRG1 LRP3 HEMGN SMAD6 RANBP3L HGF CTNNB1 FBN2 IFITM1 MEF2C RASSF2 GLI3
GO_PROTEIN_POLYUBIQUITINATION	2.79263e-05	0.000374403	0.57561	0.27831	1.53459	327	ERCC8 CUL1 UBE2M PSMD9 UBE2S TRIML2 UBE2E3 TMEM129 ANAPC5 ANAPC11 CUL3 BTRC ITCH BIRC2 UBE3D RPS27A CDC23 RNF126 ANAPC7 RNF8 PSMA7 ANKRD39 FBXL13 UBE2D2 RNF4 UBE2V1 PSMC4 RNF183 RNF41 RMND5A FBXW4 ANKIB1 BARD1 OTUB1 TRAF3IP2 UBE4B SKP2 RBX1 SKP1 RNF187 HACE1 UBE2J2 UBE2C FBXL4 PSMD10 PSMD7 PSME4 NPEPPS IRF2BP1 PSMD8 FBXW9 FBXO22 UBE3B PSMA4 PSMF1 PSME1 RBCK1 ANAPC1 AMFR SHPRH MIB2 UBE2E1 UBOX5 UB…
GO_REGULATION_OF_HOMOTYPIC_CELL_CELL_ADHESION	2.78731e-05	0.000374403	0.57561	-0.647382	-2.093	29	C1QTNF1 PRKCA ADAMTS18 BLK PDPN UBASH3B ABAT SERPINE2 CEACAM1 CCM2L PRKG1 LGALS1 SH2B3
GO_LEUKOCYTE_HOMEOSTASIS	2.82856e-05	0.000377585	0.57561	-0.482499	-1.90793	85	TNFRSF13C JAM3 KITLG GAPT LAT ITPKB RIPK3 TCIRG1 DOCK11 SLC46A2 FADD CXCL6 TNFRSF13B LGALS9 JAK3 BCL2 SH2B3 MEF2C TNFSF14 BCL2L11 MERTK ADA FOXP3 SLC40A1 LYN PPP3CB GPR183 TNFSF13B SKIL TNFAIP3 SPTA1 PMAIP1 IL6 CCR2 BAX CXCR2 FAS DOCK10 FLT3 CASP3 HMGB1 NCKAP1L SPNS2
GO_RESPONSE_TO_LEPTIN	2.83115e-05	0.000377585	0.57561	0.647353	2.27039	24	SIRT1 NR4A3 GCK LRP2 BBS2 PTEN MKKS LEP EBI3
GO_NEGATIVE_REGULATION_OF_CELL_DEVELOPMENT	2.84898e-05	0.000378974	0.57561	-0.348956	-1.6122	323	S1PR3 DTX1 NFATC4 THY1 BMERB1 DAB1 STX1B SLIT2 PAEP POSTN FBLN1 ZHX2 BRINP1 SEMA7A NRG1 RGS4 SOX11 COL3A1 TNN NEXMIF ARHGEF2 DAAM2 TNR GPR173 CNTN4 SEMA4A SORL1 SEMA5B IGF1 DRAXIN DUSP10 PMP22 CNTN2 SPART LRRK2 NGEF DLX1 NOTCH1 DPYSL3 SEMA6B CX3CL1 INPP5J ADGRG1 PTPRG NPR2 LINGO1 CTNNB1 TP53 SEMA6C DISP3 EPHB2 LGALS1 CCL11 EFNB2 TRIM46 ZNF536 BCL2 LRP1 SYNGAP1 THRB GDF11 PBX1 GPR37L1 GLI3 MDM2 SE…
GO_TELOMERE_MAINTENANCE_VIA_TELOMERE_LENGTHENING	2.92932e-05	0.000388648	0.57561	0.434012	1.95294	78	MAPKAPK5 RAD51 NHP2 MRE11 EXOSC10 TERF1 PKIB TCP1 PTGES3 POT1 CCT7 NEK7 RAD50 CCT8 HSP90AB1 NEK2 TERF2 XRCC5 GAR1 HNRNPA2B1 TERT DCLRE1B DKC1 NOP10 HNRNPU PRKCQ TERF2IP MAP2K7 ACD HNRNPA1 CCT2 TENT4B CCT4 STN1
GO_ARTERY_MORPHOGENESIS	2.9825e-05	0.00039388	0.57561	-0.520466	-1.97117	64	PRRX1 COL3A1 MDK ADAMTS9 FOXC1 WNT11 PDGFRB ACVRL1 ENG MYLK NOTCH1 SOX4 COMP STRA6 ADGRF5 DLL4 EFNB2 LRP1 HEY2 TBX2 FOXC2 GJA5 MIR145 NOG TGFB2 MYOCD HEY1 TFAP2B ZMIZ1
GO_NEGATIVE_REGULATION_OF_NEURON_MIGRATION	2.98418e-05	0.00039388	0.57561	-0.811629	-2.10969	12	NRG1 COL3A1 TNN NEXMIF GPR173 CX3CL1 ADGRG1
GO_REGULATION_OF_SYSTEMIC_ARTERIAL_BLOOD_PRESSURE	3.03084e-05	0.000399009	0.57561	-0.481223	-1.90535	87	ADRB1 SERPINF2 MME POSTN NAV2 ADRA1A AGTR1 ACE AGT TPM1 CPA3 ADRA1D ASIC2 SPX ADRB3 NCALD PCSK5 CYP4F2 P2RX2 ADORA1 ADAMTS16 AVPR1A PDGFB NOS3 CES1 CORO2B CYP4F12 NR2F2 GPR37L1 ADRA1B GJA5 TRPV1 CYBA CTSG AR NTSR1 CORIN RASL10B OR51E2 DRD2 PTPRO
GO_REGULATION_OF_BLOOD_PRESSURE	3.04043e-05	0.000399242	0.57561	-0.408911	-1.76139	172	ADRB1 SERPINF2 MME VEGFC POSTN COL1A2 NAV2 PTGS1 GUCY1A1 ADRA1A AGTR1 ACE EDNRA ACTA2 GLP1R AGT TPM1 CPA3 POMC ADRA1D ACVRL1 NOS1 ABAT ASIC2 TAC3 SPX ADRB3 NCALD PCSK5 CYP4F2 CD34 P2RX2 ADORA1 ADAMTS16 SCPEP1 NPR2 PTAFR AVPR1A OXT PDGFB NOS3 P2RX1 CES1 ATP1A1 CORO2B ADM2 UCN CYP4F12 NR2F2 GPR37L1 ADRA1B GJA5 CNR1 TAC4 TRPV1 CYBA RAMP2 ACSM3 CTSG ADRA2B AR ATP1A2 RENBP GRIP2 NTSR1 CORIN RASL10B TA…
GO_MULTICELLULAR_ORGANISMAL_RESPONSE_TO_STRESS	3.07558e-05	0.000401792	0.557332	-0.505371	-1.95356	73	ADRB1 DPP4 BRINP1 THBS4 VWA1 GABRA5 LYPD1 SLC6A2 MDK NTRK1 GJA4 NOS1 GRIK2 TRPA1 P2RX2 THBS1 NEUROD2 NPAS2 PENK BCL2 MEF2C UCN COMT SCN9A TRPV1 ADCYAP1 PPP3CA RET CCK ATP1A2
GO_NEGATIVE_REGULATION_OF_ION_TRANSPORT	3.07127e-05	0.000401792	0.557332	-0.427679	-1.7968	137	SFRP4 MAOB STC1 ADRA2A RGS4 GEM SNCA KCNE4 SYT11 GPR35 TWIST1 NOS1 SLC26A5 SLC43A2 ABAT HECW2 SERPINE2 PLN SLN CYP4F2 KCNE3 THBS1 ADORA1 SESTD1 DYSF TRH EPHB2 NOS3 BCL2 HECW1 TLR9 KCNE1B CASQ2 CNR1 ADCYAP1 HAMP HTR2A REM1 CLIC2 IRS2 OSR1 ICAM1 LILRB2 KEL NEDD4L ATP1A2 HRH3 PRKCE NTSR1 PCSK9 PXK OPRL1 INPP5K DRD2 VIP
GO_NEGATIVE_REGULATION_OF_CELLULAR_RESPONSE_TO_VASCULAR_ENDOTHELIAL_GROWTH_FACTOR_STIMULUS	3.09948e-05	0.000403881	0.557332	-0.790641	-2.10836	13	ADAMTS12 ADGRA2 HRG IL12B SPRY2 DCN IL12A
GO_BRANCHING_INVOLVED_IN_BLOOD_VESSEL_MORPHOGENESIS	3.20284e-05	0.000415663	0.557332	-0.616289	-2.03175	32	NFATC4 COL4A1 LEF1 SFRP2 EDNRA MDK NOTCH4 ENG TGFBR2 KDR CTNNB1 DLL4 FOXC2 IHH
GO_INTERLEUKIN_1_BETA_PRODUCTION	3.20617e-05	0.000415663	0.557332	-0.472408	-1.87568	89	S1PR3 CCL19 IGF1 ORM2 CX3CR1 CCR7 CLEC7A APOA1 CX3CL1 AZU1 NLRP12 FOXP1 LPL CD36 SERPINB1 SPHK1 LGALS9 TLR6 MALT1 GHRL FFAR1 MEFV NOD2 NLRP1 CASP8 ACP5 TREM2 LILRA2 NLRP3 CARD16 ARRB2 ZC3H12A TNFAIP3 TLR4 IL1B PYCARD LILRA5 WNT5A IL6 NOD1 MR1 CARD17 CARD18 NLRC4 AIM2 SUCNR1 TRIM16 ERRFI1 SIRPA MNDA PYHIN1 ORM1 F2RL1 P2RX7 CARD8 TYROBP
GO_REGULATION_OF_UBIQUITIN_PROTEIN_TRANSFERASE_ACTIVITY	3.26241e-05	0.000421884	0.557332	0.497437	2.08981	53	MASTL UBE2S RPS7 AXIN1 BTRC DNM1L CDC20B PTEN MAD2L1 PIN1 SKP1 UBE2C DCUN1D5 PINK1 FEM1B MAGEA2 ARRDC4 FBXO5 STUB1 UBE2N RPL11 PARK7 USP44 DTX3L MAGEC2
GO_NEURON_MIGRATION	3.27716e-05	0.000422721	0.557332	-0.411455	-1.75816	155	DCLK1 DAB1 PHACTR1 NRP2 NRG1 COL3A1 TNN NEXMIF ARHGEF2 MDK GPR173 GFRA3 TWIST1 FLRT2 SH3RF1 FGFR1 CNTN2 NTNG2 CX3CL1 ADGRG1 PRKG1 LHX1 CTNNB1 MDGA1 CCR4 UNK NRCAM MAP1B TRIM46 NSMF NKX2-1 MEF2C NR2F2 PLXNB2 NTNG1 DCC LRP12 SPOCK1 CXCR4 CXCL12 NTN1 CCK ZMIZ1 NDN MARK1 CELSR2 ITGA3 DRD2 FOXG1 NR4A2 CAMK2A BAX NDNF PAFAH1B1 CDK5R1 GATA2 DRD1 NAV1
GO_REGULATION_OF_HEART_RATE	3.29536e-05	0.000422932	0.557332	-0.46382	-1.85596	96	ADRB1 SCN2B RYR2 CACNA1C CACNA1G KCNJ2 RGS4 ADRA1A KCNE4 AGT TPM1 KCNA5 KCNQ1 ADRA1D SCN4B SPX PLN KCNE3 POPDC2 CACNB2 AVPR1A OXT HEY2 KCNE1B ADRA1B GJA5 CASQ2 MDM2 DMD KCNJ5 ADA TRPV1
GO_STRIATED_MUSCLE_CONTRACTION	3.29317e-05	0.000422932	0.557332	-0.40527	-1.74162	169	SCN2B RYR2 CACNA1C CACNA1G KCNJ2 SGCD STC1 ATP8A2 ADRA1A ATP1B1 KCNE4 CHRNA1 TPM1 KCNA5 KCNQ1 SCN4B NOS1 SCN1A KLHL41 PLN MYH3 TNNI2 KCNE3 LMOD3 ADORA1 CACNB2 TNNI1 KCNJ8 TNNC2 ATP1A1 SLC8A3 STAC3 CCN2 MAP2K3 SMPX STAC UCN CASQ1 KCNE1B ADRA1B GJA5 CASQ2 DMD KCNJ5 RCSD1 TTN CXCR4 CLIC2 PIK3CG ACTN3 NEDD4L ARHGEF11 ATP1A2 ZC3H12A NOS1AP
GO_RNA_DEPENDENT_DNA_BIOSYNTHETIC_PROCESS	3.3305e-05	0.000426371	0.557332	0.44758	1.98979	70	MAPKAPK5 NHP2 MRE11 EXOSC10 TERF1 PKIB TCP1 PTGES3 POT1 CCT7 NEK7 RAD50 CCT8 HSP90AB1 NEK2 TERF2 XRCC5 GAR1 TERT DKC1 NOP10 HNRNPU PRKCQ TERF2IP MAP2K7 ACD HNRNPA1 CCT2 TENT4B CCT4 STN1 PPIA
GO_COGNITION	3.45512e-05	0.000440119	0.557332	-0.361599	-1.65261	288	SORCS3 KCNK2 NFATC4 SERPINF1 ADCY8 DLG4 MUSK MME ATXN1 ATP8A1 SHANK1 KALRN BRINP1 ADCY1 SHROOM4 SHC3 PAK5 GABRA5 SYT11 TNR SNAP25 MDK GLP1R AGT GRIN2A NTRK1 SLC24A2 NETO1 CNTNAP2 CLDN5 CNTN2 CX3CR1 GRPR ITGA8 ST3GAL4 NRGN NLGN4X NPTX2 STRA6 FOXB1 SLC6A1 ADORA1 RASGRF1 NRXN3 CRTC1 NEUROD2 OXT EPHB2 CCL11 CHRNA4 GRIA1 SLC8A3 SYNGAP1 MEF2C UCN COMT PTPRZ1 HRH2 TUSC3 CNR1 TLR2 ABCA7 FAM107A SYNPO HTR…
GO_ESTABLISHMENT_OF_PROTEIN_LOCALIZATION_TO_MEMBRANE	3.45161e-05	0.000440119	0.557332	0.276414	1.52653	331	PDZK1 RPS21 ITGB1BP1 MFF YWHAQ RILPL1 TIMM13 RPS7 CLSTN1 BRAF RPS5 AKT2 BAD TFDP2 MAPK8 ARL6 ZDHHC23 RPS27A REEP1 SRP68 SNAP25-AS1 BBS2 RPS20 TP63 KRT18 RPL41 RPS3A RPL18 RPL38 RPL6 RPLP0 TOMM22 RPS11 EXOC4 RPL37A RPS16 CALM3 E2F1 CIB1 AKAP5 TCAF1 PDCD5 C16orf70 ATG3 RPL13A PEX3 CDK5 RPL36 SCRIB NECTIN3 SRP19 AQP11 RPS15 RPL8 MAIP1 GRIN3B SFN RPL35A RPL7 RPL28 PAK1 ROMO1 BCS1L NACA RPS15A PEX5 FI…
GO_POSITIVE_REGULATION_OF_TUMOR_NECROSIS_FACTOR_SUPERFAMILY_CYTOKINE_PRODUCTION	3.56252e-05	0.000452671	0.557332	-0.475937	-1.88776	90	NFATC4 LBP SPON2 IL12B CCL19 ARHGEF2 TWIST1 ORM2 LRRK2 CLEC7A THBS1 AZU1 IL23A RASGRP1 LPL FADD CD36 PTAFR LGALS9 TNFRSF8 SPN ADAM8 TLR9 NOD2 TLR2 CARD9 CYBA SASH3 LILRA2 C1QTNF4 PF4 PTPRC TLR4 PYCARD LILRA5 CLU DDX58 WNT5A IL6 IL1A SYK NOD1 CCR2
GO_VASCULAR_PROCESS_IN_CIRCULATORY_SYSTEM	3.63719e-05	0.000461011	0.557332	-0.393769	-1.70701	178	ADRB1 SERPINF2 SLIT2 ADRA2A GUCY1A1 ADRA1A AGTR1 ACE EDNRA ACTA2 AGT HTR7 FOXC1 BMP6 ABR GPR4 C2CD4A KCNA5 ADRA1D NOS1 CLDN5 ASIC2 ADRB3 CEACAM1 PTP4A3 TJP3 COMP SMTNL2 CDH5 AZU1 ADORA1 SCPEP1 PRKG1 TJP2 CD36 PTAFR AVPR1A DOCK4 SLC27A1 NOS3 P2RX1 PTPRM UCN FGA PDE2A FOXC2 HRH2 P2RY2 ADRA1B GJA5 KNG1 KCNMB1 C2CD4B GPER1 ADCYAP1 KCNMB2 TEK HTR2A KCNMB4 RAMP2 SLC6A4 MFSD2A ICAM1 ADRA2B DOCK5 KEL
GO_NEGATIVE_REGULATION_OF_NERVOUS_SYSTEM_DEVELOPMENT	3.76088e-05	0.000474335	0.557332	-0.35446	-1.62704	303	DTX1 NFATC4 THY1 BMERB1 DAB1 STX1B SLIT2 ZHX2 BRINP1 SEMA7A NRG1 SOX11 COL3A1 TNN NEXMIF ARHGEF2 DAAM2 TNR GPR173 CNTN4 SEMA4A JAM2 SORL1 SEMA5B DRAXIN DUSP10 PMP22 CNTN2 SPART LRRK2 NGEF DLX1 NOTCH1 DPYSL3 SEMA6B CX3CL1 INPP5J ADGRG1 PTPRG NEUROD2 ARHGEF15 LINGO1 CEND1 CTNNB1 TNFRSF21 TP53 SEMA6C DISP3 EPHB2 LGALS1 CCL11 EFNB2 TRIM46 ZNF536 LRP1 SYNGAP1 THRB GDF11 PBX1 GPR37L1 GLI3 MDM2 SEMA3G T…
GO_REGULATION_OF_TISSUE_REMODELING	3.7548e-05	0.000474335	0.557332	-0.500886	-1.93959	74	PRKCA TMEM119 DDR2 THBS4 HRG S1PR1 IL12B FLT4 GREM1 MDK AGT LTBP3 ABR VDR SYT7 UBASH3B DCSTAMP CEACAM1 IL23A TP53 ADAM8 CSK SIGLEC15 INPP5D TNFRSF11A PDK4
GO_REGULATION_OF_DNA_TEMPLATED_TRANSCRIPTION_ELONGATION	3.85224e-05	0.000484661	0.557332	0.510189	2.08353	48	NELFA NELFCD THOC1 WDR43 RNF8 TCERG1 SUPT5H ELOC EAPP LEO1 TSFM ERCC6 ALYREF SCAF8 CCNT2 HTATSF1 HNRNPU SHH RNF168 EZH2 TCEA2 LDB1 CCNT1 POU4F1 HMGN1
GO_REGULATION_OF_CALCIUM_ION_TRANSMEMBRANE_TRANSPORT	3.88989e-05	0.000488196	0.557332	-0.425163	-1.78837	138	RYR2 CACNA1C THY1 ADRA2A APLNR CEMIP GEM SNCA ATP1B1 GPR35 F2RL3 UBASH3B NOS1 NPSR1 CAPN3 PLN SLN KCNE3 AKAP6 CX3CL1 RGN TSPAN13 PLCG2 SESTD1 CACNB2 RAMP3 STIMATE CD19 DYSF STAC3 STAC TMC1 TLR9 CASQ1 CASQ2 CACNB1 DMD GPER1 CYBA REM1 CLIC2 LYN PIK3CG GJC2 ATP1A2 PRKCE MYO5A NOS1AP NTSR1 P2RY6 SELENON SLC8A1 PLCG1 OPRL1 DRD2 CACNB4
GO_POSITIVE_REGULATION_OF_PEPTIDE_SECRETION	3.90245e-05	0.000488572	0.557332	-0.377884	-1.6786	213	ADCY8 VEGFC SCT SYTL4 BMP6 IL1RL1 SORL1 ALOX15B TGFB3 BLK IGF1 MYRIP ORM2 ABAT GPR68 LRRK2 SOX4 CD34 RPH3AL ADORA1 TNFSF4 LPL LGALS9 MYO18A TRH GHRL HFE ADAM8 CFTR LRP1 CLTRN IL4R UCN FFAR1 FGA PDX1 NR0B2 IL26 S100A8 KCNN4 PTPN23 TLR2 FRMD4A FGR SCAMP5 TGFB2 TNFRSF4 GPER1 TTN ADCYAP1 PPP3CB IRS2 TREM2 LILRA2 C1QTNF4 XBP1 RGCC CLEC9A PRKCE PFKFB2 TLR4 PYCARD LILRA5 WLS GPR27 PPID RASL10B OR51E2 DD…
GO_PROTEIN_CONTAINING_COMPLEX_LOCALIZATION	3.96958e-05	0.00049576	0.557332	0.293193	1.61396	279	POLR2D CPSF3 CACNG4 CLSTN1 RAN SEH1L IFT52 TTC26 AGFG1 LTV1 TERF1 NUP35 NUP85 DYNLRB1 NUP54 CPSF4 THOC1 SRSF2 BIRC5 WDR35 DYNLL2 CACNG8 SFPQ NUP205 EIF4A3 AP3D1 SRSF9 DHX38 PRKCZ SLBP CLUAP1 DYNLL1 SRRM1 HSPB11 SRSF7 MZT1 ATAD1 SRSF4 TERF2 ADAM22 EIF6 HNRNPA2B1 NUP153 THOC7 SRSF3 NUP43 FYTTD1 IFT81 ALYREF DYNC2LI1 NXT1 NUP133 GHSR SCRIB NUP37 KIF3B SSX2IP CDC40 TRAF3IP1 TTC21B RPS15 NUP93 NUP62 K…
GO_SODIUM_ION_TRANSPORT	3.98035e-05	0.000495894	0.557332	-0.372974	-1.67001	227	SCNN1A SCN2B CACNA1G SLC5A2 SLC9A4 SLC38A11 SLC5A10 FXYD7 CACNA1H ATP1B1 SLC6A2 SLC24A2 TRPM5 TESC SLC6A13 FXYD6 NETO1 SCN4B NOS1 SCN1A HECW2 ASIC2 CNTN1 SLC5A5 SLC10A1 SERPINE2 SLC4A4 NALCN SLC6A1 SLC34A3 SLC6A3 PKD2L1 ABCB11 SCN7A NOS3 ASIC5 ATP1A1 SLC8A3 STOM HECW1 SLC6A14 SLC13A3 CACNA1I SCN9A SLC9C1 SLC38A1 SLC5A4 SLC5A9 DMD ATP4A FXYD5 SLC5A7 SLC9A2 SLC6A4 OSR1 SLC24A3 SLC34A2 TPCN1 ATP1B2 …
GO_EMBRYONIC_ORGAN_DEVELOPMENT	4.13281e-05	0.000513635	0.557332	-0.319907	-1.50967	435	RYR2 RUNX2 HOXB2 CTHRC1 PRRX1 LRIG1 RARRES2 KITLG ATP8A2 LEF1 SCT SOX11 COL13A1 PDGFRA SALL1 HOXA7 FOXC1 FGF10 RARA TWIST1 WNT11 ABR FGF9 PDGFRB TGFB3 PAX5 WNT1 TCF7 SPRY2 HYAL1 TCF21 HPN FGFR1 ENG COL11A1 HOXB1 TGFBR2 PCSK5 NES HOXB6 VASH1 NAGLU PHLDA2 NOTCH1 ITGA8 HOXB5 HLX KDR TAL1 STRA6 MMP14 SIX4 ZEB1 ALDH1A2 GATA1 ZIC1 PTK7 LHX1 VASH2 CTNNB1 RARB TP53 PDGFB EPHB2 TBX4 TMIE FBN2 WNT2 HEY2 TB…
GO_METAPHASE_PLATE_CONGRESSION	4.18804e-05	0.000519235	0.557332	0.465918	2.01411	60	TRAPPC12 CENPQ VPS4A SEH1L CUL3 CDCA8 SPDL1 CDC23 CHMP2A DCTN2 CHMP4C TTL CCNB1 NDC80 CHMP1B NUF2 CHMP2B KIFC1 KIF18A NUP62 CDCA5 BOD1 KIF22 HNRNPU SPICE1 KPNB1 RMDN1
GO_PROTEIN_ACTIVATION_CASCADE	4.24189e-05	0.000524639	0.557332	-0.671756	-2.0889	25	FBLN1 KLKB1 F10 VWF GP9 FN1 F8 GP5 FGA KNG1 GP1BA TFPI A2M
GO_REGULATION_OF_NEURON_MIGRATION	4.32467e-05	0.000533584	0.557332	-0.570655	-2.01246	44	PHACTR1 NRG1 COL3A1 TNN NEXMIF ARHGEF2 MDK GPR173 FLRT2 NTNG2 CX3CL1 ADGRG1 NSMF PLXNB2 NTNG1
GO_REGULATION_OF_RESPONSE_TO_WOUNDING	4.41847e-05	0.000543844	0.557332	-0.401058	-1.72449	168	SERPINF2 C1QTNF1 PRKCA FAP ADRA2A PLAT SYTL4 FOXA2 SMOC2 HRG PDGFRA KLKB1 TNR MDK CCN4 ADAMTS18 INSL3 BLK PDPN UBASH3B PLAU DUSP10 SELP ABAT SERPINE2 MYLK CEACAM1 CLEC7A CD34 THBS1 MYH9 ALOX5 PRKG1 FGF2 CD36 PDGFB EPHB2 NOS3 LRP1 SH2B3 FGA FOXC2 KNG1 GP1BA PLG CXCR4 LYN ITGB1 VIL1 TFPI SCARF1 PLA2G4A WFDC1 DUOX1 XBP1
GO_NEGATIVE_REGULATION_OF_RNA_SPLICING	4.47491e-05	0.000549468	0.557332	0.625424	2.24444	26	SRSF9 SRSF10 SRSF7 SRSF4 HNRNPA2B1 HNRNPL SFSWAP DYRK1A U2AF2 RBM42 RBMX RPS13 SRSF6 PTBP1 HNRNPK SRSF12 TMBIM6 RBM10 RNPS1
GO_NEGATIVE_REGULATION_OF_MRNA_SPLICING_VIA_SPLICEOSOME	4.56063e-05	0.00055865	0.557332	0.645609	2.19107	22	SRSF9 SRSF10 SRSF7 SRSF4 HNRNPA2B1 HNRNPL SFSWAP DYRK1A U2AF2 RBM42 RBMX SRSF6 PTBP1 HNRNPK SRSF12 RBM10 RNPS1
GO_CELL_CYCLE_CHECKPOINT	4.5787e-05	0.000559521	0.557332	0.309829	1.6449	213	RAD17 VPS4A GEN1 PRMT1 NAE1 MRE11 TOPBP1 PSMG2 CNOT3 TFDP2 CNOT9 SPDL1 CDC25C AURKA MSH2 THOC1 CHMP4C WNT9A CNOT4 KNTC1 PLK2 CCNB1 HUS1 DONSON EIF2AK4 NDC80 BUB1B CNOT2 E2F1 TRIP13 MAD2L1 PTPN11 ZWILCH ATF2 ERCC6 CDC5L TGFB1 UIMC1 RINT1 TICRR ETAA1 FEM1B E2F4 DCLRE1B CHEK1 CDK2 SFN RPA2 CRY1 DNA2 WAC FANCD2 CNOT6 IK DLG1 TTK PCNA USP28 NBN CASP2 CNOT1 CDKN1B CDK1 HRAS CEP63 DUSP1 LCMT1 CNOT8 RFWD…
GO_ATP_SYNTHESIS_COUPLED_PROTON_TRANSPORT	4.6733e-05	0.000568362	0.557332	0.651825	2.33283	25	ATP5ME ATP5MF ATP5F1B ATP5F1C ATP5PF ATP5PO ATP5PD COX5B CYC1 ATP5MG ATP5F1E ATP5F1D ATP5MC3 ATP5MC2 ATP5F1A
GO_NEGATIVE_REGULATION_OF_RESPONSE_TO_EXTERNAL_STIMULUS	4.6653e-05	0.000568362	0.557332	-0.336424	-1.57231	368	TNFAIP6 SERPINF1 SERPINF2 C1QTNF1 TRIM38 SLIT2 PTGIS FAP PLAT DPP4 SEMA7A HRG PDGFRA LRFN5 KLKB1 IL12B GREM1 SYT11 TNR CLEC12B MDK PADI2 ADAMTS18 SEMA4A ABR SEMA5B IGF1 UBASH3B GBA PLAU DUSP10 ABAT IRAK3 IL22RA2 SPX SERPINE2 CEACAM1 ETS1 CCL2 RORA APOA1 RB1 NOTCH1 CD34 SEMA6B CX3CL1 THBS1 CDH5 NLRP12 ADORA1 ANGPT2 SLC6A3 ALOX5 PRKG1 HLA-G FGF2 HGF LGALS9 SEMA6C PDGFB GHRL NOS3 CALCRL IL1R2 HLA-A …
GO_NEGATIVE_REGULATION_OF_EPITHELIAL_CELL_MIGRATION	4.87613e-05	0.000591622	0.557332	-0.497017	-1.92126	73	SERPINF1 SLIT2 STC1 ANGPT4 HRG ADAMTS9 MMRN2 ACVRL1 DUSP10 VASH1 MEOX2 NOTCH1 THBS1 ANGPT2 PTPRG FGF2 DCN DLL4 PTPRR PTPRM MEF2C NR2F2 EVL CARD10 PTPN23
GO_INTERSTRAND_CROSS_LINK_REPAIR	5.07663e-05	0.000614489	0.557332	0.485251	2.01807	52	RAD51 FANCB FANCL DCLRE1A RPS27A RAD51AP1 RNF8 ERCC1 FANCM USP1 FAN1 MSH6 RPA3 XPA DCLRE1B RPA2 FANCC FANCD2 RNF168 CENPS RFWD3 FAAP24 FAAP20 EME1 MCM8 UBE2T UBC
GO_REGULATION_OF_LIPID_KINASE_ACTIVITY	5.18077e-05	0.000625612	0.557332	-0.514223	-1.94706	63	SOCS2 PDGFRA CCL19 CCL21 TNFAIP8L3 PDGFRB CCR7 WDR81 RB1 VAV3 CISH FGF2 FLT1 CD19 PDGFB PIK3R6 PIK3R2 FPR2 SOCS1 VAV2 CCKBR NOD2 FGR PIK3R5 DGKZ TEK LYN SLA2 PRKD1 WDR91
GO_MATURATION_OF_5_8S_RRNA	5.23263e-05	0.000629648	0.557332	0.573954	2.19172	36	RPS21 MTREX EXOSC10 NOL9 WDR12 ERI3 ABT1 NOP14 EIF6 UTP20 ERI2 EXOSC7 C1D EXOSC3 FCF1 NSA2 RPF1
GO_RESPONSE_TO_ALCOHOL	5.23885e-05	0.000629648	0.557332	-0.372754	-1.65497	214	TNC ADCY8 SLIT2 SLIT3 MAOB EPS8 ADCY1 RGS4 CCL19 CCL21 ABCA2 INHBA GSN GRIN2A RARA SPARC PTGER2 IGFBP7 CYP2E1 ABAT GNG2 TGFBR2 CCR7 ADCY5 NEFL CCL7 PTGFR AANAT LRP8 SLC6A3 TNFSF4 AVPR1A CTNNB1 MAP4K1 AHR OXT PENK CFTR CES1 KLF2 HTR3A GRAMD1A CDKN1A ADCY7 OSBPL7 PTGDR S100A8 CNR1 KCNMB1 CASP8 CYBA ADCYAP1 HAMP CAT PPP1R9B TH TP53INP1 ICAM1 NPAS4 SMO CSF3 OPRM1 PRKCE MLC1 P2RY6 GLB1 CLDN18 SPI1 DRD…
GO_EPITHELIAL_CELL_PROLIFERATION	5.28882e-05	0.000634162	0.557332	-0.330322	-1.55051	393	HAS2 SERPINF1 EREG AREG SULF1 PRKCA FAP NOX5 VEGFC SCG2 NRP2 FGF7 THBS4 APLNR SOX11 IL12B AGTR1 LOXL2 SFRP2 FLT4 JCAD COL8A1 MDK BMP6 FGF10 TWIST1 FGF9 SPARC VDR IGF1 HYAL1 CCL24 ACVRL1 HPN DUSP10 FGFR1 CYP7B1 VASH1 CEACAM1 CCL2 APOA1 RB1 NOTCH1 EGFL7 CD34 KDR THBS1 RGN LRG1 MMP14 ALOX5 SIX4 FGF2 HGF SERPINB1 ALDH1A2 FLT1 CCL26 VASH2 CTNNB1 COL8A2 DYSF CCR3 PDGFB GHRL CCL11 IL12A DLL4 EFNB2 FZD7 …
GO_KINETOCHORE_ORGANIZATION	5.3678e-05	0.000642125	0.557332	0.642214	2.17955	22	TRAPPC12 CENPW CENPA CENPK RNF4 DLGAP5 NDC80 CENPH NUF2 CENPS SENP6 SMC4 CENPE SMC2 CENPF CENPN CDT1 CENPX
GO_PEPTIDYL_LYSINE_ACETYLATION	5.47189e-05	0.000653047	0.557332	0.32461	1.67205	166	TAF5 ESCO1 ING3 MRGBP SIRT1 MORF4L1 PIH1D1 MSL2 ATG5 EPC2 DR1 GATA3 PHF20 MEAF6 ING4 PHF10 YEATS4 ING5 NCOA1 EPC1 HDAC2 RSF1 RUVBL2 KAT14 RPS6KA5 KAT6B TAF5L ATF2 MYOD1 BRD7 ZMPSTE24 BRD8 KAT5 SET TAF9 KANSL2 NAT8B NOC2L NAA50 CHEK1 PER1 BEND3 RUVBL1 MECP2 KANSL1 SUPT7L JADE1 MCM3AP KANSL1L ISL1 LDB1 CTCF PARK7 PRKAA2 TADA2B BRPF1
GO_REGULATION_OF_ACUTE_INFLAMMATORY_RESPONSE	5.61498e-05	0.000668563	0.557332	-0.568636	-2.0125	45	KLKB1 C3 DNASE1 C2CD4A PTGER3 CCR7 ADORA1 ADAM8 OSM CNR1 RHBDD3 C2CD4B CREB3L3 FUT7 TNFRSF11A ADCYAP1 PIK3CG PLA2G2D NLRP3 BTK IL1B TAC1 IL6 DNASE1L3 IL4 PTGS2
GO_ACID_SECRETION	5.63732e-05	0.000669662	0.557332	-0.579369	-2.00107	40	SLC9A4 SCT KCNQ1 PTGER3 SLC26A7 ABAT SLC6A1 ABCB11 TRPC4 SLC51B OXT TRH GHRL SLC51A CES1 UCN SV2A HRH2 CCKBR TRPV1 APBA1 NTSR1 OPRL1 DRD2 CASR HTR1B SLC22A16 SLC26A6
GO_NUCLEOSIDE_TRIPHOSPHATE_BIOSYNTHETIC_PROCESS	5.67053e-05	0.000672043	0.557332	0.4243	1.92114	79	ATP5ME UCKL1 CTPS1 ATP5MF ATP5F1B ATP5F1C TYMS ATP5PF ATP5PO ATP5PD COX5B UQCC3 CYC1 ENO1 ATP5MG ATP5F1E TGFB1 NME4 ATP5F1D PINK1 ATP5MC3 ADK DTYMK SLC25A12 ATP5MC2 ATP5F1A AK5 ALDOA
GO_MITOTIC_METAPHASE_PLATE_CONGRESSION	5.98272e-05	0.000707401	0.557332	0.512308	2.10183	47	VPS4A SEH1L CUL3 CDCA8 SPDL1 CDC23 CHMP2A DCTN2 CHMP4C CCNB1 NDC80 CHMP1B NUF2 CHMP2B KIFC1 KIF18A NUP62 CDCA5 BOD1 KIF22 HNRNPU KPNB1 RMDN1 PSRC1 BECN1
GO_TELOMERE_MAINTENANCE_VIA_SEMI_CONSERVATIVE_REPLICATION	6.08621e-05	0.000717976	0.557332	0.624269	2.26257	27	POLD1 TERF1 RFC2 POLE2 POLD2 TERF2 POLA1 RFC5 RPA3 POLE4 POLE RPA2 DNA2 PCNA POLA2
GO_NEGATIVE_REGULATION_OF_CELLULAR_RESPONSE_TO_TRANSFORMING_GROWTH_FACTOR_BETA_STIMULUS	6.10474e-05	0.000718503	0.538434	-0.483091	-1.89771	80	SLC2A10 VASN SPRED3 EMILIN1 PRDM16 ADAMTSL2 PMEPA1 TGFB1I1 TGFB3 WNT1 SPRY2 ONECUT1 ASPN TGFBR2 RASL11B DLX1 LDLRAD4 SMAD6 TP53 FBN2 SPRY1 HSPA5 WFIKKN2 NKX2-1
GO_REGULATION_OF_RHO_PROTEIN_SIGNAL_TRANSDUCTION	6.18153e-05	0.000725868	0.538434	-0.483259	-1.8984	83	FLCN CDC42SE1 EPS8 KALRN ADRA1A COL3A1 ARHGEF2 F2RL2 GPR35 F2RL3 SYNPO2L GPR4 PDGFRB MYO9B APOA1 RASGRF2 ARHGEF25 ADGRG1 RASGRF1 DLC1 ARHGEF3 EPS8L3 RIPOR2 ARHGDIB STARD8 GPR20 PRAG1 ARHGEF28 LPAR1 ITGB1 GPR55 RASIP1
GO_HYALURONAN_METABOLIC_PROCESS	6.34489e-05	0.000743341	0.538434	-0.602246	-2.04468	37	HAS2 LYVE1 CEMIP EGF ITIH3 ITIH4 HYAL1 ITIH5 FGF2 STAB2 HGF PDGFB CD44
GO_REGULATION_OF_LIPASE_ACTIVITY	6.69671e-05	0.000782764	0.538434	-0.464477	-1.84952	93	ADRA1A PDGFRA SNCA AGTR1 EDNRA AGT APOC2 PDGFRB HDAC9 ARHGAP6 SELE PLA2G5 FGFR1 LMF1 PCSK5 APOA1 PLIN5 LPL FGF2 PTAFR FLT1 AVPR1A LRP1 FURIN NMUR1 LIPC GPIHBP1 PLCB2 HTR2A LPAR1 GPR55 NTF4 NMUR2 P2RY6 RHOC LPAR2 PLCG1
GO_PROTEIN_METHYLATION	6.87212e-05	0.000801434	0.538434	0.322938	1.67166	173	METTL21A CAMKMT ZNF304 KDM6A NSD2 PRMT1 SIRT1 DPY30 EZHIP PIH1D1 PWP1 FBL RLF GATA3 KMT5A PAF1 GSPT1 KDM4D RAB6A KMT5B FAM98B PCMTD2 PCMT1 PCMTD1 NSD3 FBLL1 TET1 SETD4 N6AMT1 TRMT112 SNRPB VCPKMT BCOR NDUFAF7 ARMT1 KDM3A KDM4C PRDM4 PRMT2 BEND3 PRMT7 SETD2 KMT5C RIF1 KMT2E MECP2 EZH2 FBXO11 ETF1 SUV39H1 SUV39H2 CTCF LCMT1 SETD1A CARM1 SNW1 EEF1AKMT2 RTF1 PRDM13 ANTKMT IWS1 WDR61 OGT PAXIP1 DNMT3B…
GO_CHONDROCYTE_DIFFERENTIATION	6.94802e-05	0.000808439	0.538434	-0.44044	-1.77986	104	MSX2 ADAMTS12 RUNX2 SULF1 AXIN2 LOXL2 SFRP2 GREM1 MDK CCN4 LTBP3 BMP6 FGF9 ACVRL1 FGFR1 COL11A1 TGFBR2 COMP SCIN CTNNB1 RARB CREB3L2 CCN2 SERPINH1 MEF2C ANXA6 GLI3 IHH SOX5 TGFBI WNT2B GLI2 OSR1 SCX ECM1 RFLNB SULF2 WNT10B RFLNA RUNX1
GO_REGULATION_OF_PHAGOCYTOSIS	7.08679e-05	0.000822712	0.538434	-0.457845	-1.8218	92	ALOX15 AHSG TULP1 SYT11 C3 ABR SYT7 PTX3 PLA2G5 SIRPB1 CLEC7A CCL2 APOA1 AZU1 SFTPD CD36 SPHK1 DYSF MYO18A LRP1 FPR2 MERTK CAMK1D CSK PIP4P2 TLR2 ABCA7 FGR CYBA ITGAV TREM2 CD300LF PTPRC DOCK2 ITGA2 IL1B PYCARD C4A SYK HCK RAB27A GATA2 SLC11A1 PTPRJ MFGE8 GAS6 IL2RG RAB31 MIR181B1 C4BPA HMGB1 NCKAP1L STAP1
GO_REGULATION_OF_ANATOMICAL_STRUCTURE_SIZE	7.14472e-05	0.000827556	0.538434	-0.311576	-1.48688	498	ADRB1 IL7R SERPINF2 SLIT2 ALOX15 ISLR2 ADRA2A EPS8 CRABP2 SEMA7A GUCY1A1 SCT FMN1 ADRA1A AGTR1 ACE EDNRA CDC42EP3 ACTA2 CCL21 TNR ARHGAP40 GSN PLXNA4 AGT HTR7 FOXC1 SEMA4A PEX11B VILL KCNA5 SEMA5B KANK3 ADRA1D DRAXIN FHOD3 CCL24 NOS1 SLC26A5 CYFIP2 ASIC2 ELN ARFIP1 CNTN2 ADRB3 SPART CCR7 LRRK2 LMOD1 SEMA6B LMOD3 VAV3 COMP ANAPC2 SMTNL2 NEFL ESAM AQP1 ADORA1 SCPEP1 PRKG1 CLCN3 SCIN PTAFR FN1 CCL26…
GO_SPROUTING_ANGIOGENESIS	7.63131e-05	0.000881917	0.538434	-0.427201	-1.78027	126	SRPX2 SLIT2 VEGFC ADGRA2 LEF1 APLNR IL12B AGTR1 LOXL2 FLT4 JCAD GREM1 ADAMTS9 RHOJ HDAC9 HDAC7 MMRN2 ACVRL1 CEACAM1 MEOX2 NOTCH1 KDR THBS1 ALOX5 FGF2 GHRL IL12A DLL4 EFNB2 KLF2 CLEC14A FOXC2 PPP1R16B CARD10 JMJD8 FGF1 YJEFN3 TEK FUT1 RAMP2 EPHA2 ITGB1
GO_POSITIVE_REGULATION_OF_CALCIUM_ION_TRANSPORT	7.79968e-05	0.000897419	0.538434	-0.434114	-1.78034	115	RYR2 THY1 STC1 APLNR CEMIP SNCA MCHR1 ATP1B1 F2RL3 PDGFRB NPSR1 CAPN3 GRM6 MYLK CCL2 KCNE3 P2RX2 AKAP6 CX3CL1 RGN WFS1 PLCG2 CACNB2 RAMP3 STIMATE CD19 PDGFB P2RX5 STAC3 STAC UCN FFAR1 CASQ1 CCR1 GPER1 CXCL12 GJC2 LGALS3 LILRA2 ARRB2 TRPV2 NTSR1 LILRA5 P2RY6 PLCG1 PLA2G1B CAMK2A BAX DRD1 CACNA1D CD4 CASR
GO_TRNA_TRANSPORT	7.80059e-05	0.000897419	0.538434	0.529075	2.04883	37	RAN SEH1L NUP35 NUP85 NUP54 NUP205 NUP153 NUP43 NUP133 NUP37 NUP93 NUP62 RAE1 AAAS NDC1 YBX1 POM121 POM121C NUP42 NUP107
GO_RIBONUCLEOSIDE_TRIPHOSPHATE_METABOLIC_PROCESS	7.84091e-05	0.000900031	0.538434	0.418346	1.92007	82	ATP5ME UCKL1 ITPA CTPS1 ATP5MF RAN ATP5F1B ATP5F1C ATP5PF ATP5PO ATP5PD COX5B UQCC3 CYC1 ENO1 ATP5MG ATP5F1E TGFB1 NME4 ATP5F1D PINK1 ATP5MC3 GNAI3 OPA1 SLC25A12 ATP5MC2 ATP5F1A EFL1 ALDOA
GO_DETECTION_OF_BIOTIC_STIMULUS	7.92952e-05	0.000908161	0.538434	-0.591937	-1.9868	35	LBP DACH1 FAP SRPX CD1D SSC5D CLEC7A TLR6 HLA-A PGLYRP2 NOD2 TLR2 TREM2 NLRP3 SMO TLR4 NOD1 TLR1 PTPRJ NLRC4 LY96 CDHR2
GO_REGULATION_OF_EXTRACELLULAR_MATRIX_ORGANIZATION	7.94906e-05	0.000908363	0.538434	-0.570104	-1.97227	41	HAS2 SLC2A10 FAP AEBP1 EMILIN1 DDR2 DPP4 AGT PDPN ETS1 RB1 NOTCH1
GO_NEGATIVE_REGULATION_OF_PLATELET_AGGREGATION	8.11466e-05	0.000925216	0.538434	-0.792335	-2.05954	12	C1QTNF1 ADAMTS18 UBASH3B ABAT SERPINE2 CEACAM1 PRKG1 SH2B3
GO_CENTROSOME_DUPLICATION	8.15306e-05	0.000925463	0.538434	0.435791	1.93312	67	RAB6C GEN1 CEP76 ROCK2 CHMP2A CHMP4C CEP152 PLK2 PLK4 NDC80 STIL SAC3D1 SASS6 CHMP1B CETN2 CHMP2B CKAP5 NUP62 CDK2 WDR62 POC1A NPM1 SPICE1 TMEM67 CEP63 NDE1 CEP120
GO_GENE_SILENCING	8.1362e-05	0.000925463	0.538434	0.289171	1.57822	250	POLR2D RAN SIRT1 DPY30 SEH1L MORF4L1 MIR210 SCMH1 CNOT3 AGO3 NUP35 NUP85 CNOT9 NUP54 ATAD2B PUM2 MIR205 CELF1 MIR27B POLR2E NUP205 HDAC2 CNOT2 MIRLET7BHG WTIP TGFB1 EIF6 ZMPSTE24 HNRNPA2B1 POLR2I NUP153 MIR137HG NUP43 NUP133 NUP37 TSN SND1 TERT PCGF1 TARBP2 ZC3H7A NUP93 NUP62 CDK2 METTL3 RAE1 SNIP1 AAAS NDC1 MIR203A SMAD2 CLP1 TUT4 RIF1 CNOT6 MECP2 POLR2C EZH2 MIR181C PRKRA AGO4 CNOT1 ELAVL1 POLR…
GO_PROTEIN_LOCALIZATION_TO_MITOCHONDRION	8.24941e-05	0.000934324	0.538434	0.349249	1.74031	142	MFF YWHAQ TIMM13 IMMP1L TOMM40 PMPCB TIMM50 GSK3A MFN2 SAE1 BAD TIMM23 TFDP2 MAPK8 DNM1L GRPEL1 PITRM1 MAPT TP63 TOMM22 ATP5IF1 CALM3 IMMP2L E2F1 GRPEL2 UBE2J2 PDCD5 NPEPPS CHCHD4 PINK1 TOMM70 UBL5 TIMM8B MAIP1 CSNK2A2 SFN HK2 ROMO1 BCS1L FIS1 TOMM34 PPP3CC AGK YWHAG TIMM44 HSPA4 BAG3 MTCH2 TIMM10 YWHAB TIMM9 TIMM29
GO_POSITIVE_REGULATION_OF_INFLAMMATORY_RESPONSE	8.31487e-05	0.000939654	0.538434	-0.409232	-1.72429	141	LBP KLKB1 SNCA IL12B AGTR1 MDK C3 CCN4 AGT IL1RL1 GPR4 C2CD4A PTGER3 CCL24 CD28 CCR7 LRRK2 CLEC7A ETS1 CX3CL1 IL23A NLRP12 TLR10 TNFSF4 LPL TLR6 ADAM8 TLR9 PDE2A IL17RA OSM GPSM3 S100A8 CNR1 NOD2 TLR2 MYD88 C2CD4B CREB3L3 TNFRSF11A IL16 PIK3CG TREM2 ZBP1 BTK LTA S100A9 ITGA2 TLR4 PLA2G7 IL1B IL17RB LILRA5 TAC1 WNT5A IL6 CCR2 PTGS2 ABCC1 TLR7 HYAL2 CCL1 GRN MIR126 MIR181B1 CD81 SUCNR1 OSMR STAP1
GO_GLOMERULUS_DEVELOPMENT	8.36093e-05	0.000940696	0.538434	-0.514534	-1.93725	62	SULF1 PDGFRA ACTA2 FOXC1 NID1 GPR4 PDGFRB TCF21 PDGFD NOTCH1 CD34 ANGPT2 LHX1 PDGFB PECAM1 LGR4 BCL2 WWTR1 MEF2C FOXC2 NOG PODXL TEK OSR1 RET SULF2 IL6R PTPRO HEYL
GO_T_HELPER_1_TYPE_IMMUNE_RESPONSE	8.36093e-05	0.000940696	0.538434	-0.559309	-1.95368	43	IL1R1 IL18R1 LEF1 IL12B CCL19 SEMA4A IL1RL1 HLX IL23A TNFSF4 IL27RA JAK3 SPN IL12A IL4R
GO_MITOCHONDRIAL_ELECTRON_TRANSPORT_UBIQUINOL_TO_CYTOCHROME_C	8.50468e-05	0.000954767	0.538434	0.743989	2.22576	14	UQCRH UQCRFS1 UQCRHL UQCC3 CYC1 UQCRB UQCRQ UQCRC1 MECP2 UQCR11 UQCRC2 UQCR10 UQCRFS1P1
GO_HOMOTYPIC_CELL_CELL_ADHESION	8.62805e-05	0.000966493	0.538434	-0.465112	-1.83918	85	C1QTNF1 PRKCA PDGFRA ADAMTS18 BLK PDPN UBASH3B ABAT SERPINE2 CEACAM1 COMP MYL9 CCM2L MYH9 PRKG1 TJP2 XG FN1 GATA1 LGALS1 CEACAM5 SH2B3 FGA PEAR1 TLN1 MEGF11 GP1BA VCL LYN PIK3CG ITGA2B CTNNA3 FERMT3 SYK ILK PRKCD MEGF10 CD99 ACTB
GO_NEGATIVE_REGULATION_OF_LYMPHOCYTE_ACTIVATION	9.07981e-05	0.00101487	0.538434	-0.407811	-1.72882	148	DTX1 LRRC32 SOX11 LGALS9C INHBA MDK BLK TMEM131L CEACAM1 CLEC4G HLX CLNK LGALS9B VTCN1 MAD1L1 SFTPD TNFSF4 HLA-G TNFRSF13B TNFRSF21 LGALS9 JAK3 SPN HFE PGLYRP2 IL4R PAG1 SOCS1 GLI3 RIPOR2 IHH MERTK LOXL3 FGR TBC1D10C FOXP3 RHBDD3 GAL INPP5D LYN LGALS3 PLA2G2D LILRB2 BTK TNFAIP8L2 BANK1 ZC3H12A TNFAIP3 RUNX1 IFNL1 TNFRSF14 HLA-F LST1 SMAD7 IL4 PTPN22 SCGB1A1 CASP3 PELI1 LAX1 TARM1 NFKBID PARP3 IFN…
GO_PROTEIN_CONTAINING_COMPLEX_DISASSEMBLY	9.18189e-05	0.00102404	0.538434	0.270135	1.48111	322	DNAJC6 C12orf65 VPS4A STMN1 PEX14 CCSAP MYC SMARCD1 MRPS18C AXIN1 MRPS33 MRPS36 MRPL43 GRWD1 CHCHD1 GSPT1 MRPL35 MRPL37 MRPL51 MRPS27 CHMP2A MRPS15 SEMA5A MRPL39 PTCD3 KATNB1 MRPL11 STMN4 MRPL27 MRPL12 GFM2 MRPS26 LIMA1 CFL2 MRPS7 MRPL22 MRPL18 VTA1 TPX2 MRPL33 CHMP1B OGFOD1 CIB1 MRPS12 MRPL19 STMND1 MRPS5 MRPL4 N6AMT1 CAMSAP3 ZMPSTE24 ARID1A MRPL16 VAMP8 SCAF4 TRMT112 MRPS35 GABARAPL1 DVL1 MRPS3…
GO_NEGATIVE_REGULATION_OF_CELL_CYCLE_G2_M_PHASE_TRANSITION	9.34841e-05	0.00103823	0.538434	0.3721	1.77438	101	CUL1 PSMD9 RAD17 VPS4A NAE1 MRE11 TOPBP1 AURKA PSMA7 CHMP4C PSMC4 AVEN HUS1 DONSON RBX1 SKP1 UIMC1 RINT1 PSMD10 PSMD7 PSME4 TICRR PSMD8 PSMA4 PSMF1 PSME1 CHEK1 PSMB1 PSMD12 PSMB2 NBN CDK1 RAD21 PSMB9 BRCC3 PSMC1 PSMA2 SYF2 PSME3 BABAM2 PSMC2
GO_REGULATION_OF_OSSIFICATION	9.34975e-05	0.00103823	0.538434	-0.376113	-1.65202	194	TWIST2 MSX2 RUNX2 AREG CTHRC1 VEGFC TMEM119 DDR2 AHSG SMOC1 SOX11 S1PR1 TNN AXIN2 SFRP2 GREM1 MDK CCN4 LTBP3 BMP6 TWIST1 TGFB3 IGF1 HDAC7 PDLIM7 MGP KL NOTCH1 TCIRG1 COMP LRP3 HEMGN ALOX5 OMD SMAD6 RANBP3L HGF GATA1 CTNNB1 OXT FBN2 BCL2 IFITM1 MEF2C RASSF2 PBX1 GLI3 CCR1 NOG TGFB2 LIMD1 OSR1 GDF10 SGMS2 PRKD1 KREMEN2 ECM1 RFLNB NOCT WNT10B RFLNA EGR2 IL6R SLC8A1 SOST TAC1 WNT5A RIOX1 IL6
GO_CELLULAR_RESPONSE_TO_HEAT	9.60741e-05	0.00106259	0.538434	0.352275	1.70669	123	HMOX1 POLR2D HSP90AB3P SIRT1 SEH1L HIKESHI RBBP7 NUP35 NUP85 CAMK2B AKT1S1 NUP54 SUMO1 PTGES3 MAPT NUP205 HDAC2 HSP90AB1 RPTOR HSF1 NUP153 CLPB DNAJC2 NUP43 NUP133 NUP37 CRYAB RPA3 NUP93 NUP62 RPA2 RAE1 AAAS NDC1 FKBP4 STUB1 EIF2S1 MTOR HSBP1 DNAJB1 ATXN3 SLU7 DNAJC7 BAG3 BAG1 TRPV4 POM121 CXCL10 POM121C NUP42 IRAK1 NUP107
GO_CELLULAR_RESPONSE_TO_LEPTIN_STIMULUS	9.63153e-05	0.00106259	0.538434	0.681382	2.24093	19	SIRT1 NR4A3 GCK BBS2 PTEN MKKS LEP EBI3
GO_HISTONE_H4_ACETYLATION	9.61918e-05	0.00106259	0.538434	0.436131	1.93256	68	ING3 SIRT1 MORF4L1 PIH1D1 MSL2 ATG5 PHF20 MEAF6 ING4 YEATS4 ING5 NCOA1 EPC1 RUVBL2 KAT6B MYOD1 ZMPSTE24 BRD8 KAT5 KANSL2 NAA50 PER1 BEND3 RUVBL1 KANSL1 JADE1 KANSL1L
GO_NUCLEAR_PORE_ORGANIZATION	9.75494e-05	0.00107388	0.538434	0.740343	2.21485	14	SEH1L NUP35 NUP54 TMEM170A NUP205 NUP153 NUP133 NUP93 NDC1 AHCTF1
GO_CALCIUM_ION_IMPORT	9.80043e-05	0.00107463	0.538434	-0.466434	-1.8313	82	CACNA1C CACNA1G STC1 CACNA1H EGF SLC24A2 PDGFRB FAM155A MS4A1 GRM6 PLN CCL2 SLN CACNB2 TRPC4 CTNNB1 PLPP4 RAMP3 DYSF PDGFB SLC8A3 UCN CACNA1I CACNA1E TRPV1 CXCL12 LGALS3 SLC24A1 CACNA1S CACNA1A TRPV2
GO_NEGATIVE_REGULATION_OF_CYTOKINE_PRODUCTION	9.80377e-05	0.00107463	0.538434	-0.350747	-1.59391	272	SLC2A10 LRRC32 LBP NAV3 LEF1 IL12B LGALS9C INHBA SYT11 SSC5D RARA TWIST1 IL1RL1 POMC WNT11 TGFB3 HDAC9 GATA6 IGF1 HDAC7 GBA FGFR1 IRAK3 CX3CR1 CCR7 CEACAM1 APOA1 MC1R IKBKE CD34 LGALS9B CX3CL1 THBS1 IL23A NLRP12 SFTPD TNFSF4 IL27RA HGF SERPINB1 FN1 TNFRSF21 LGALS9 TLR6 JAK3 GHRL BPI IL12A HFE IL1R2 LGR4 KLF2 FURIN PGLYRP2 FFAR1 TRIB2 TLR9 ADCY7 MERTK CSK MEFV MIR145 FOXP3 TGFB2 TNFRSF4 LILRA4 EPH…
GO_SYNAPTIC_MEMBRANE_ADHESION	0.000101653	0.00111187	0.538434	-0.644894	-2.04089	27	SLITRK2 LRFN5 PCDH17 PTPRD GPC6 LRRC4 GPC4 SPARCL1 NTNG2 LRRC4C MDGA1 NTNG1 FLRT3
GO_REGULATION_OF_ENDOTHELIAL_CELL_MIGRATION	0.000102174	0.00111518	0.538434	-0.394104	-1.69363	169	SRPX2 SERPINF1 PRKCA SLIT2 VEGFC STC1 NRP2 ADGRA2 ANGPT4 SMOC2 HRG FLT4 JCAD ADAMTS9 RHOJ AGT SEMA4A SPARC HDAC9 HDAC7 MMRN2 ACVRL1 FGFR1 VASH1 CEACAM1 MEOX2 ETS1 NOTCH1 KDR THBS1 ANGPT2 FOXP1 FGF2 PDGFB DCN NOS3 DLL4 MAP2K3 ANXA3 PTPRM MEF2C NR2F2 ATOH8 FOXC2 CARD10
GO_POSITIVE_REGULATION_OF_PHAGOCYTOSIS	0.000104935	0.00114288	0.538434	-0.499084	-1.89019	64	AHSG TULP1 C3 ABR PTX3 PLA2G5 SIRPB1 CLEC7A CCL2 APOA1 AZU1 SFTPD CD36 MYO18A LRP1 FPR2 MERTK CAMK1D ABCA7 CYBA TREM2 CD300LF PTPRC DOCK2 ITGA2 IL1B PYCARD C4A RAB27A GATA2 SLC11A1 PTPRJ MFGE8 GAS6 IL2RG RAB31 NCKAP1L STAP1
GO_POSITIVE_REGULATION_OF_NEURAL_PRECURSOR_CELL_PROLIFERATION	0.000106237	0.00115215	0.538434	-0.5223	-1.91652	54	VEGFC MDK EGF CX3CR1 NES NOTCH1 TOX CX3CL1 ADGRG1 LHX1 CTNNB1 DISP3 DLL4 DCT GPR37L1 GLI3 INSM1 GLI2 LYN GJC2 DMRTA2 SMO PITX3 GNAI2 DRD2 FOXG1
GO_T_HELPER_1_CELL_DIFFERENTIATION	0.00010617	0.00115215	0.538434	-0.700482	-2.02271	19	IL18R1 LEF1 CCL19 SEMA4A HLX TNFSF4 JAK3 SPN IL4R
GO_NEGATIVE_REGULATION_OF_SECRETION	0.000107433	0.00116264	0.538434	-0.38556	-1.66304	174	LRRC32 MAOB ADRA2A KALRN SCT SYTL4 NRG1 SNCA IL12B INHBA SYT11 CD22 EGF ABR HDAC9 PTGER3 ABAT SPX CEACAM1 BMP8A NOTCH1 CYP4F2 CX3CL1 NLRP12 ADORA1 IL13RA2 RAB11FIP1 IL27RA FN1 TRIM9 LGALS9 OXT TRH GHRL IL12A STXBP5L LGR4 UCN COMT OSM IL11 CNR1 ADA FRMD4A FOXP3 TNFRSF4 IL1RAPL1 PPP3CA ADRA2B RGCC HRH3 OPRM1 GNAI2 ZC3H12A
GO_REGULATION_OF_PLATELET_AGGREGATION	0.000108107	0.00116746	0.538434	-0.688694	-2.01457	20	C1QTNF1 PRKCA ADAMTS18 BLK PDPN UBASH3B ABAT SERPINE2 CEACAM1 PRKG1 SH2B3
GO_POSITIVE_REGULATION_OF_SYNAPTIC_TRANSMISSION	0.00011117	0.00119801	0.538434	-0.39035	-1.67716	164	NFATC4 ADCY8 DLG4 CALB2 STX1B MME SHANK1 ADCY1 RGS4 ADRA1A CYP46A1 TNR SNAP25 TSHZ3 GRIN2A UNC13A NTRK1 SLC24A2 SYT7 GRIN2C NETO1 SYT12 ABAT GRIK2 SERPINE2 CX3CR1 CCL2 NRGN ADORA1 CRTC1 CLSTN2 CACNB2 LRRTM2 OXT EPHB2 PRRT2 SLC8A3 RETN ROR2 CNR1 FAM107A GPER1 ADCYAP1 CACNG2 LILRB2 SLC24A1 CLSTN3 ARRB2 PRKCE S100B RAB3B NTSR1 CA7 TAC1 DRD2 SHANK2 ITPR3 CCR2 PTGS2 DRD1 CACNA1D SHANK3 NLGN2 ZDHHC3 IG…
GO_COLLAGEN_ACTIVATED_TYROSINE_KINASE_RECEPTOR_SIGNALING_PATHWAY	0.000119802	0.00128831	0.538434	-0.802445	-2.01129	11	COL1A1 COL4A2 MUSK COL4A1 DDR2 UBASH3B
GO_ORGAN_GROWTH	0.000120167	0.00128952	0.538434	-0.39291	-1.6885	169	KCNK2 MSX2 STC1 DUSP6 DDR2 FGF7 RGS4 ADRA1A S1PR1 AGT FOXC1 FGF10 RARA FGF9 PDGFRB GATA6 IGF1 SPRY2 BNC2 PSAPL1 FGFR1 TGFBR2 MMP13 NOTCH1 HLX AKAP6 COMP NLGN4X CCM2L FGF2 RARB TBX5 WNT2 BCL2 HEY2 TBX2 MEF2C ANXA6 FOXC2 BCL2L11 MAPK11 ZFPM2 NOG TGFB2 SASH3 FBLN5 TP73 HAMP CYP19A1 SLC6A4 CACNA2D2 DDX39B SMO AR EVC ECM1 THBS3
GO_CLEAVAGE_INVOLVED_IN_RRNA_PROCESSING	0.000120865	0.00129158	0.538434	0.585052	2.13357	28	RPS21 NHP2 EXOSC10 NOB1 NOL9 ERI3 ABT1 NOP14 UTP20 ERI2 EXOSC7 BMS1 EXOSC3 FCF1
GO_REGULATION_OF_MRNA_CATABOLIC_PROCESS	0.000120775	0.00129158	0.538434	0.30337	1.5849	198	PSMD9 YTHDF1 EXOSC5 SAMD4B TARDBP RPS27A PABPC4 PUM2 ROCK2 NBAS TENT5B PSMA7 HNRNPR PSMC4 EXOSC6 CPEB3 YBX3 E2F1 YTHDF2 ROCK1 THRAP3 PSMD10 FASTKD1 PSMD7 PSME4 FASTKD2 PSMD8 SET PSMA4 PSMF1 PSME1 EXOSC7 METTL3 HNRNPU MYEF2 PSMB1 HSPB1 GDNF ELAVL4 YTHDF3 PSMD12 PSMB2 MTOR NPM1 ZFP36L1 HNRNPD YBX1 IGF2BP2 DCP1A CARHSP1 CNOT1 ELAVL1 KHSRP LARP1 TENT4A AGO2 CNOT8 TENT4B EXOSC3 SERBP1 PSMB9 FASTK FUS …
GO_BLOOD_VESSEL_REMODELING	0.000122086	0.00130191	0.518848	-0.565404	-1.95284	40	BGN HRG ACE FLT4 AGT FOXC1 FGF10 ABR ACVRL1 CEACAM1 NOS3 DLL4 MEF2C FOXC2 CRB1 MDM2 HOXA3 EPAS1 LIF CCR2 BAX SEMA3C ATP7A
GO_ORGANIC_ACID_TRANSPORT	0.000124752	0.00132683	0.518848	-0.337115	-1.55677	320	SLC1A2 SLC26A9 PLA2G4F LCN12 SLC38A11 RGS4 SLC16A6 PROCA1 ACE SLC1A7 SNAP25 SLC25A11 AGT SLC6A13 PDPN SLC26A7 PLA2G5 SLC26A5 SLC7A8 SLC43A2 ABAT SLC10A1 SLC16A14 SPX PRAF2 SLC1A6 CEACAM1 SLC16A13 LRRC8C CYP4F2 SLC27A3 THBS1 STRA6 GRM2 SLC6A1 ADORA1 SLC25A45 ABCB11 TRPC4 SLC26A8 CD36 AVPR1A SLC51B SLC27A1 OXT TRH PPFIA2 SLC16A3 SLC7A5 SLC51A CES1 AQP9 CLTRN LRRC8E SLC6A14 SLC13A3 SLC25A29 SV2A PLA…
GO_TRNA_MODIFICATION	0.000124942	0.00132683	0.518848	0.397981	1.84042	87	TYW1 METTL6 TYW3 THUMPD2 TRIT1 ELP1 QTRT2 METTL2B DUS4L AARS2 TPRKB TRUB1 WDR4 TRMT61B CTU1 TRMT112 TRMT11 ADAT2 DUS1L METTL2A ANKRD16 CDK5RAP1 TYW1B HSD17B10 PUS1 MTFMT TRMT44 PRORP METTL8 TRMT6 DUS2 C9orf64 CDKAL1 ELP4 TARBP1 METTL1 MTO1 MOCS3 PUS7 THUMPD1 URM1 TRMT10C TRMT5 DTWD2 BCDIN3D
GO_CYTOSOLIC_CALCIUM_ION_TRANSPORT	0.000125307	0.0013269	0.518848	-0.392316	-1.68595	169	RYR2 CACNA1C THY1 ITPR1 APLNR CEMIP ADRA1A SNCA CCL19 CCL21 GRIN2A F2RL3 SLC24A2 GRIN2C UBASH3B FAM155A NOS1 NPSR1 CAPN3 MS4A1 CCR7 PLN TRPA1 P2RX2 AKAP6 CX3CL1 PLCG2 FGF2 RAMP3 ATP2A3 CD19 P2RX5 SLC8A3 BCL2 CCN2 CASQ1 CASQ2 DMD TRPV1 GPER1 XCR1 CYBA HTR2A CLIC2 LYN TPCN1 SLC24A1 ATP1A2 PRKCE PTPRC MYO5A TRPV2 NTSR1 P2RY6 SELENON SLC8A1 PLCG1 DRD2 ITPR3 JPH1 PLA2G1B BAX
GO_REGULATION_OF_GRANULOCYTE_DIFFERENTIATION	0.000125729	0.0013269	0.518848	-0.75825	-2.03882	14	LEF1 RARA TESC CEACAM1 CUL4A INPP5D HCLS1 EVI2B TRIB1 RUNX1
GO_REGULATION_OF_NEUROTRANSMITTER_LEVELS	0.000125487	0.0013269	0.518848	-0.367943	-1.64557	225	SLC1A2 STX19 SNCG STX1B LIN7A MAOB ADCY1 ADRA1A SNCA COLQ SLC1A7 SLC6A2 SYT11 SNAP25 UNC13A SYT7 MOXD1 NOS1 CADPS SYT12 ABAT SLC1A6 LRRK2 SLC18A2 SLC6A1 SLC6A3 CACNB2 SYT8 SEPTIN5 CHRM2 SYT3 TRIM9 SLC22A3 OTOF PPFIA2 PRRT2 CHRNA4 P2RX1 STXBP5L GAD1 MEF2C COMT SYN1 SV2A SLC18A1 SLC38A1 CHRNA6 DOC2A CNR1 ERC2 GPER1 HTR2A KCNMB4 SLC5A7 APBA1 SLC6A4 TH ITGB1 SYN3 PDE1B PTPRN2 CLN3 ATP1A2 BACE1 TOR1A …
GO_APPENDAGE_DEVELOPMENT	0.000128097	0.00134911	0.518848	-0.38116	-1.65235	178	MSX2 CACNA1C RUNX2 PRRX1 CRABP2 LEF1 RSPO4 FMN1 SMOC1 SOX11 SFRP2 SALL1 GREM1 HOXD12 FGF10 RARA TWIST1 FGF9 FREM2 FGFR1 PCSK5 MEOX2 MYH3 SP8 NOTCH1 SOX4 COMP ALDH1A2 CTNNB1 RARB TBX5 TBX4 FBN2 AFF3 TBX2 NR2F2 PBX1 ROR2 GLI3 GJA5 BCL2L11 IHH NOG TGFB2 GLI2 B9D1 TFAP2B OSR1
GO_INTERLEUKIN_1_PRODUCTION	0.000129152	0.00135742	0.518848	-0.442153	-1.78905	103	S1PR3 CCL19 IGF1 ORM2 CX3CR1 CCR7 CEACAM1 CLEC7A APOA1 CX3CL1 AZU1 NLRP12 FOXP1 LPL CD36 SERPINB1 SPHK1 LGALS9 TLR6 MALT1 GHRL FFAR1 MEFV NOD2 NLRP1 CASP8 IL16 ACP5 TREM2 LILRA2 NLRP3 CARD16 ARRB2 ZC3H12A TNFAIP3 TLR4 IL1B PYCARD LILRA5 WNT5A IL6 NOD1 MR1 CARD17 CARD18 GAS6 NLRC4 HMGB1 AIM2 SUCNR1 TRIM16 ERRFI1 SIRPA MNDA PYHIN1 ORM1 F2RL1 P2RX7 CARD8 TYROBP
GO_NEURONAL_ACTION_POTENTIAL	0.000133473	0.00139996	0.518848	-0.592958	-1.97339	33	CACNA1G CACNA1H KCND2 GPR35 CHRNA1 GBA SCN1A GRIK2 SCN7A P2RX1 CACNA1I SCN9A GPER1 KCNMB2 KCNMB4 KCNA2
GO_CYCLIC_NUCLEOTIDE_BIOSYNTHETIC_PROCESS	0.000138087	0.00144523	0.518848	-0.671669	-2.0128	22	ADCY8 ADCY4 GUCY1B1 ADCY1 GUCY1A1 ADCY5 GUCY2D GUCY1A2 NPR2 AMPD2 ADCY7
GO_REGULATION_OF_TRANSPORTER_ACTIVITY	0.000138355	0.00144523	0.518848	-0.347784	-1.5793	268	SCN2B RYR2 DLG4 SHISA8 PPARGC1A ADRA2A SHANK1 PM20D1 FHL1 GEM SNCA FXYD7 ATP1B1 KCNE4 LRRC55 GRIN2A GPR35 TWIST1 SHISA6 TESC GRIA3 FXYD6 NETO1 SCN4B NOS1 HECW2 PLN CCL2 LRRC38 SLN KCNE3 AKAP6 SHISA9 RGN NEFL RASGRF1 PLCG2 CACNB2 DLG2 PTAFR KCNG1 STIMATE DYSF EPHB2 CNIH3 CFTR GRIA1 STAC3 BCL2 HTR3A STAC STOM CLTRN HECW1 MEF2C TLR9 CASQ1 KCNE1B CASQ2 CACNB1 DMD GAL FXYD5 GSG1L REM1 CLIC2 ITGB1 OSR1…
GO_RRNA_METHYLATION	0.00013871	0.00144598	0.518848	0.582574	2.12454	28	FBL BMT2 EMG1 METTL5 ZCCHC4 TRMT61B FBLL1 BUD23 TRMT112 NSUN5P2 TFB2M
GO_LYMPHOCYTE_CHEMOTAXIS	0.000139568	0.00145196	0.518848	-0.511074	-1.89324	57	CCL23 CCL17 CCL18 CH25H CCL19 CCL21 PADI2 CCL13 CCL24 CYP7B1 CCL14 CCL2 CX3CL1 CCL7 CCL26 CCL11 ADAM8 CCL22 TNFSF14 CXCL16 PIK3CG GPR183 WNT5A CCL16 CCR2 CXCL13 TMEM102 CCL1
GO_AMINO_SUGAR_METABOLIC_PROCESS	0.00014321	0.00148683	0.518848	-0.560363	-1.93857	41	ST3GAL1 B4GALNT2 CHST6 UAP1L1 ST6GAL1 GFPT2 NAGK CHST1 CHST3 CHIT1 CHST7 GNE GNPDA2 RENBP CTBS CHST5 AMDHD2 CHST2 CHST4 MGAT1 MDP1 CHI3L1 NPL
GO_RNA_PHOSPHODIESTER_BOND_HYDROLYSIS	0.000144287	0.00149496	0.518848	0.329117	1.67212	153	RPS21 CPSF3 TSEN34 NHP2 EXOSC5 RNASE7 CNOT3 EXOSC10 EXO1 AGO3 AZGP1 NOB1 POP7 NOL9 CPSF4 ANG ERI3 ABT1 EXOSC6 RNASEH1 PPP1R8 NOP14 POP5 CNOT2 POLR2I RPP38 TSN UTP20 SND1 ERI2 EXOSC7 RNASE4 NUDT21 RNASE1 EXD2 YBEY RPP30 CNOT6 DIS3L RPP14 CNOT1 PCF11 AGO2 BMS1 CNOT8 MRPL44 LACTB2 EXOSC3 PRORP FCF1 CPSF7 CSTF3 DBR1 EDC3 DIS3 RNASET2 POP4 POP1 DCP2
GO_NEURON_PROJECTION_GUIDANCE	0.000148089	0.00153126	0.518848	-0.349258	-1.58764	277	FEZ1 DOK6 PRKCA DAB1 DOK5 SLIT2 SLIT3 NRP2 BOC SEMA7A PALLD LAMC2 SHC3 TNR PLXNA4 CNTN4 NFASC CHN1 SEMA4A GFRA3 NTRK1 SEMA5B FLRT2 DRAXIN PDLIM7 ZSWIM4 EFNA4 CNTN2 ROBO3 NOTCH1 UNC5A SEMA6B B3GNT2 GFRA1 LAMA1 UNC5B NRXN3 ROBO4 LHX1 SEMA6C EPHB2 NRCAM EFNB2 RHOH LRP1 TRIO NTN4 NKX2-1 PTPRM SPTBN2 EVL CNTN6 PLA2G10 GLI3 RAC2 PLXNB2 SEMA3G PLXNC1 MAPK7 SHC1 NOG DCC ETV1 SLIT1 GLI2 ANOS1 CXCR4 ARTN C…
GO_REGULATION_OF_MUSCLE_SYSTEM_PROCESS	0.000148473	0.00153212	0.518848	-0.356729	-1.59955	229	RYR2 CACNA1C PRKCA PPARGC1A KCNJ2 STC1 ADRA2A GUCY1A1 RGS4 ADRA1A ATP1B1 PRKAG3 AGT SGCA TPM1 CNN1 KCNQ1 LMCD1 IGF1 NOS1 HSPB6 ABAT SPX PLN TNNI2 SLN NOTCH1 KCNE3 AKAP6 MYL9 ADORA1 PRKG1 FOXO1 PTAFR SPHK1 CHRM2 DOCK4 OXT TNNI1 GHRL NOS3 P2RX1 CALCRL TNNC2 ATP1A1 SLC8A3 CCN2 UCN ANXA6 CASQ1 ADRA1B GJA5 CASQ2 DMD ADA MIR145 GPER1 MYOCD HAMP CLIC2 PPP3CA PIK3CG ADRA2B ACTN3 DDX39B DOCK5 ATP1A2 CDK9 …
GO_MONOAMINE_TRANSPORT	0.000149816	0.00154286	0.518848	-0.468806	-1.84099	79	SNCG MAOB ADRA2A SNCA SLC6A2 SYT11 AGT SYT7 NOS1 SYT12 ABAT SLC18A2 SLC6A3 SYT8 SYT3 SLC22A3 OXT CHRNA4 P2RX1 SLC18A1 CHRNA6 CNR1 HTR2A CXCL12 SLC6A4 KCNA2 ADRA2B MAPK15 TOR1A HRH3 RAB3B DRD2 VIP SYK DRD1 CHGA ACTB HTR1B NISCH ITGB3 P2RY1 ADORA2A SYT15 GPM6B SYT9 CHRM5
GO_KERATINIZATION	0.000151	0.00155193	0.518848	0.346526	1.70517	132	KRT77 KRT10 KRT1 LCE2D CYP26B1 LCE2B KRT37 LCE2A LCE3C SPINK6 KRT16 KRT75 LCE2C LCE3E KRT80 LCE3D DSG1 KRT6C KRT3 KRT18 SPRR2G KRT8 DSG4 CNFN SPRR2D SPRR2E SPRR2B PKP4 PERP LCE1A PKP2 LCE3A PPHLN1 CAPNS1 LCE6A SFN KRT4 KRT5 KRT71 KRT14
GO_INTRACILIARY_TRANSPORT_INVOLVED_IN_CILIUM_ASSEMBLY	0.000155422	0.00159417	0.518848	0.528126	2.06546	40	IFT52 TTC26 DYNLRB1 WDR35 DYNLL2 CLUAP1 DYNLL1 HSPB11 IFT81 DYNC2LI1 KIF3B SSX2IP TRAF3IP1 TTC21B KIF3A WDR19 WDR34 TRIP11 IFT22 KIF3C CEP131 KIF17 IFT43 KIFAP3 WDR60 IFT74 TNPO1 DYNC2H1
GO_POSITIVE_REGULATION_OF_PHOSPHATIDYLINOSITOL_3_KINASE_SIGNALING	0.000156652	0.00160356	0.518848	-0.467129	-1.83503	83	PDGFRA AGT NTRK1 PDGFRB IGF1 SELP RGL2 FGFR1 CD28 PDGFD KDR UNC5B HGF FLT1 PRR5L PDGFB DCN ROR2 OSM EPOR FGR PIK3R5 TGFB2 GPER1 HCLS1 PRR5 TEK CAT LYN IRS2 PIK3CG
GO_ORGANIC_ANION_TRANSPORT	0.000158275	0.00161694	0.518848	-0.309995	-1.4717	472	SLC2A10 SLC1A2 SLC26A9 PLA2G4F ATP8A1 LCN12 SLC38A11 ATP8A2 RGS4 SLC16A6 PROCA1 ACE SLC1A7 SNAP25 SLC25A11 TNFAIP8L3 AGT APOC2 SLC2A6 SLC6A13 PDPN SLC26A7 PLA2G5 SLC26A5 SLC7A8 SLC43A2 ABAT SLC10A1 SLC16A14 SPX PRAF2 SLC1A6 CEACAM1 SLC16A13 SLC4A4 APOA1 LRRC8C SLC22A11 SLC37A2 CYP4F2 OSBPL10 SLC27A3 THBS1 STRA6 GRM2 SLC6A1 PLSCR3 AQP1 ADORA1 SLC25A45 OSBPL5 SLC37A1 ABCB11 TRPC4 SLC26A8 XKR9 CD36 …
GO_POSITIVE_REGULATION_OF_GROWTH	0.000159031	0.00162142	0.518848	-0.351353	-1.57648	238	KLHL22 ISLR2 CRABP2 SEMA7A ATP8A2 LEF1 CPNE5 FOXS1 SFRP2 TFCP2L1 UNC13A FGF9 GATA6 IGF1 HYAL1 HPN RNF157 FGFR1 CAPN3 TGFBR2 RFTN1 NOTCH1 HLX AKAP6 ANAPC2 MMP14 WFS1 SLC6A3 FGF2 SPHK1 SYT3 FN1 AVPR1A PPM1F TBX5 GHRL MAP1B WNT2 BCL2 LRP1 HEY2 TBX2 MEF2C UCN IGF2 SH3PXD2B PRSS2 S100A8 CPNE6 DBNL AGR2 ZFPM2 TGFB2 CYBA SASH3 CPNE9 HAMP CXCR4 POU3F2 CXCL12 CXCL16 MFSD2A VIL1 CACNA2D2 ACTN3 NTN1 DDX39B …
GO_BONE_REMODELING	0.000163543	0.0016641	0.518848	-0.459186	-1.8181	87	CTHRC1 PRKCA CTSK TMEM119 S1PR1 GREM1 MDK LTBP3 TGFB3 SYT7 UBASH3B DCSTAMP NOX4 TCIRG1 MITF CTNNB1 ADAM8 P3H4 LGR4 RASSF2 RAC2 IHH CSK LRRK1 SIGLEC15 INPP5D TNFRSF11A PDK4 TPP1 EPHA2 ACP5 GPR55
GO_REGULATION_OF_CELL_ADHESION_MEDIATED_BY_INTEGRIN	0.000165289	0.00167852	0.518848	-0.525995	-1.88837	48	CYP1B1 ACER2 JAM3 DPP4 HRG NEXMIF SFRP2 CCL21 TESC PLAU MUC1 FOXC2 ADA TGFB2 PODXL LYN EPHA2 PIK3CG RET LPXN SKAP1 FERMT3 EPHA8 SYK LIF CXCL13 PDE3B PIEZO1
GO_ALPHA_BETA_T_CELL_ACTIVATION_INVOLVED_IN_IMMUNE_RESPONSE	0.000168443	0.00170396	0.518848	-0.496996	-1.85508	60	IL18R1 LEF1 IL12B CCL19 SEMA4A RARA RORC RORA HLX MYB IL23A FOXP1 TNFSF4 LGALS9 JAK3 MALT1 SPN IL4R LOXL3 FOXP3 LY9 NLRP3 GPR183 ZC3H12A IL6 SMAD7 IL4 ATP7A TMEM98 IRF4 NFKBID HMGB1 SLAMF6
GO_NEGATIVE_REGULATION_OF_VASCULATURE_DEVELOPMENT	0.000168461	0.00170396	0.518848	-0.411809	-1.72089	130	SERPINF1 SULF1 COL4A2 THBS2 EMILIN1 ANGPT4 THBS4 HRG IL12B ADAMTS9 AGT FOXC1 SEMA4A GPR4 TIE1 FGF9 SPARC SPRY2 MMRN2 CLDN5 CX3CR1 VASH1 MEOX2 ECSCR NOTCH1 THBS1 ANGPT2 ALOX5 HLA-G CTNNB1 PDGFB GHRL DCN IL12A DLL4 KLF2 HEY2 PTPRM CARD10 HOXA5 HHEX MIR145 TGFB2 YJEFN3 FBLN5 TEK
GO_SIALYLATION	0.000168948	0.00170551	0.518848	-0.693601	-2.00284	19	ST8SIA6 ST3GAL1 ST6GALNAC5 ST8SIA1 ST3GAL4 ST6GALNAC6 ST6GAL1 ST3GAL6 ST3GAL3 ST8SIA5 ST6GALNAC4
GO_CALCIUM_ION_REGULATED_EXOCYTOSIS	0.000177068	0.00178044	0.518848	-0.504405	-1.88795	61	CACNA1G STX1B ADRA2A CACNA1H SYT11 UNC13A SYT7 CADPS SYT12 NOTCH1 RPH3AL SYT8 SCIN SYT3 TRIM9 CLTRN CACNA1I DOC2A RAPGEF4 SCAMP5
GO_REGULATION_OF_SIGNALING_RECEPTOR_ACTIVITY	0.000176943	0.00178044	0.518848	-0.393374	-1.68366	160	DLG4 EREG AREG SHISA8 PPARGC1A ADRA2A SHANK1 LYPD1 GREM1 CLEC12B GREM2 GRIN2A EGF SHISA6 GPRC5A DKK4 GRIA3 NETO1 PLAU CNRIP1 CCL2 PHLDA2 TAL1 SHISA9 NPTX2 NEFL ADORA1 RASGRF1 MUC4 DLG2 RAMP3 DKK2 EPHB2 HFE CNIH3 GRIA1 CHMP6 WFIKKN2 MEF2C BEGAIN EPGN SHC1 NOG DKK3 GSG1L ITGB1 ADRA2B CACNG2 BTC OPRM1 PSCA PCSK9 KLHL24 LY6H LDOC1 ESR2 LRRC7 SHANK2 CCR2 DLGAP4 TAFA1 PRKCD CNIH2 SHANK3 NLGN2 DKK1
GO_REGULATION_OF_RESPONSE_TO_DNA_DAMAGE_STIMULUS	0.000178155	0.00178785	0.518848	0.294456	1.57367	223	ERCC8 BCL2L12 RAD51 FANCB AUNIP NSD2 SIRT1 NSMCE4A KLHL15 MYC FIGN KMT5A XRCC1 SLF1 ING2 TRIM28 PARG KDM4D RAD51AP1 THOC1 RNF8 KMT5B ERCC1 MGMT MAPT EID3 POT1 UBE2V1 SHLD3 SPIDR MMS19 OTUB1 TERF2 ERCC6 USP1 DDIAS FOXM1 HSF1 UIMC1 ZMPSTE24 RMI2 RINT1 PSMD10 YJU2 DYRK1A ARMT1 TAF9 FBH1 ETAA1 FEM1B POLQ CHEK1 FBXO5 RPA2 SETD2 CRY1 SHLD2 KMT5C RIF1 PLA2R1 EYA4 TERF2IP RNF168 RNF169 PCNA UBE2N SPRED2 …
GO_T_CELL_MEDIATED_IMMUNITY	0.000179481	0.00179763	0.518848	-0.433857	-1.74624	100	IL7R IL1R1 IL18R1 SCART1 AIRE IL12B CD1D RFTN1 CD1E RIPK3 CEACAM1 CLEC4G HLA-H CTSH IL23A TNFSF4 HLA-G FADD MALT1 MYO1G IL12A HFE HLA-A CD70 CD1C FOXP3 FUT7 SASH3 PPP3CB ICAM1 NLRP3 PTPRC WAS IL1B IL6 HLA-F SMAD7 RAB27A IL4 CCR2 MR1 TNFRSF1B SLC11A1 IFNB1 RSAD2 CD81 HMGB1 CD1A GZMM CTSC IL18
GO_CAMERA_TYPE_EYE_DEVELOPMENT	0.00017991	0.00179839	0.518848	-0.3348	-1.54455	311	SERPINF1 CYP1B1 CACNA1C THY1 SPRED3 SDK2 COL4A1 ZHX2 ATP8A2 SOX11 PDGFRA TULP1 COL8A1 INHBA BFSP1 RHOJ FOXC1 FGF10 RARA TWIST1 PDGFRB SPRY2 SDK1 ACVRL1 TGFBR2 CYP1A1 GRM6 NES NAGLU DLX1 TCIRG1 FZD4 NDP STRA6 LAMA1 SLC6A3 FGF2 ARHGEF15 ZEB1 MITF ALDH1A2 FLT1 LHX1 CTNNB1 COL8A2 MYH15 EPHB2 FBN2 RAB11FIP4 SPRY1 DLL4 WNT2 TBX2 PTPRM THRB TSKU GDF11 FOXC2 LAMC3 GLI3 IHH MERTK CRB1 UNC45B MEGF11 TGFB2 …
GO_AORTA_MORPHOGENESIS	0.000182602	0.00182174	0.518848	-0.582197	-1.91936	32	COL3A1 ADAMTS9 PDGFRB ACVRL1 ENG MYLK NOTCH1 SOX4 DLL4 EFNB2 LRP1 HEY2 TBX2 MIR145 TGFB2 HEY1 TFAP2B
GO_GRANULOCYTE_DIFFERENTIATION	0.000186273	0.00185113	0.518848	-0.581906	-1.9184	32	LEF1 RARA TESC CEACAM1 TAL1 CBFA2T3 GATA1 CUL4A INPP5D HCLS1 EVI2B LBR DHRS7B CSF3 TRIB1 RUNX1 SPI1 L3MBTL3 GATA2
GO_NCRNA_EXPORT_FROM_NUCLEUS	0.000186134	0.00185113	0.518848	0.522979	2.05131	38	RAN SEH1L NUP35 NUP85 NUP54 NUP205 NUP153 NUP43 NUP133 NUP37 PHAX NUP93 NUP62 RAE1 AAAS NDC1 NPM1 POM121 POM121C NUP42 NUP107
GO_SMOOTH_MUSCLE_CELL_MIGRATION	0.000186746	0.00185223	0.518848	-0.484204	-1.85716	69	HAS2 PPARGC1A SLIT2 POSTN PLAT ACE MDK CCN4 AGT TPM1 FGF9 PDGFRB SORL1 IGF1 PLAU NOX4 PDGFD PRKG1 DOCK4 PDGFB BCL2 LRP1 MEF2C
GO_RIBONUCLEOSIDE_TRIPHOSPHATE_BIOSYNTHETIC_PROCESS	0.000189285	0.00187233	0.518848	0.421766	1.8689	68	ATP5ME UCKL1 CTPS1 ATP5MF ATP5F1B ATP5F1C ATP5PF ATP5PO ATP5PD COX5B UQCC3 CYC1 ENO1 ATP5MG ATP5F1E TGFB1 NME4 ATP5F1D PINK1 ATP5MC3 SLC25A12 ATP5MC2 ATP5F1A ALDOA
GO_SPLICEOSOMAL_SNRNP_ASSEMBLY	0.000189505	0.00187233	0.518848	0.4949	1.98081	44	GEMIN8 SNRPD2 CLNS1A SNRPD1 PRPF31 SNRPF SMN1 PRPF6 SRSF10 SART3 GEMIN6 SNRPB SNRPC AAR2 SNRPG PRMT7 COIL GEMIN7 SART1 TGS1 SMN2 STRAP SNRPE PRPF19 WDR77 SRSF12 GEMIN5 GEMIN2
GO_BASEMENT_MEMBRANE_ORGANIZATION	0.000189961	0.00187321	0.518848	-0.612503	-2.00345	30	COL4A1 PXDN LAMB4 NID1 FLRT2 HPN NTNG2 MMP11 NTN4 NTNG1 RAMP2 LAMB1 ITGB1 PHLDB1
GO_T_CELL_DIFFERENTIATION_INVOLVED_IN_IMMUNE_RESPONSE	0.0001904	0.00187392	0.518848	-0.494668	-1.89529	68	IL18R1 LEF1 IL12B CCL19 SEMA4A RARA RORC RORA HLX MYB IL23A FOXP1 TNFSF4 LGALS9 PCK1 JAK3 MALT1 SPN IL4R LOXL3 FOXP3 LY9 NLRP3 GPR183 ZC3H12A IFNL1 IL6 SMAD7 IL4 ATP7A TSC1 TMEM98 IRF4 NFKBID HMGB1 SLAMF6
GO_NEGATIVE_REGULATION_OF_CHROMOSOME_ORGANIZATION	0.000192497	0.00188728	0.518848	0.34397	1.6846	129	GEN1 SIRT1 EZHIP PIH1D1 ATG5 PSMG2 EXOSC10 TERF1 XRCC1 SPDL1 ATAD2B KDM4D ERCC1 POT1 CCNB1 RAD50 NDC80 BUB1B OTUB1 TRIP13 MAD2L1 PTTG1 TERF2 XRCC5 TET1 KDM5A WAPL BCOR SET KDM3A KDM4C NOC2L MCM2 FBXO5 HNRNPU TERF2IP IK TTK UBE2B PTTG3P NBN ACD NAA10 HNRNPA1 DUSP1 RAD21 LCMT1 TENT4B ASF1A USP44 STN1
GO_SPLICEOSOMAL_COMPLEX_ASSEMBLY	0.000192256	0.00188728	0.518848	0.44155	1.9415	64	SNRPD2 GCFC2 SNRPD1 CELF5 CELF1 SMN1 ISY1 LUC7L3 SRSF9 PRPF6 DDX1 SRPK2 SRSF10 GEMIN6 SFSWAP LUC7L2 SNRPC SNRPG SF3A3 TXNL4A SCAF11 RBMX USP39 SMN2 YTHDC1 PSIP1 SLU7 PRPF39 SF3A2 SRSF6 CRNKL1 SF3B1 SNRPE PRPF19 SRSF12 DDX23 GEMIN2 PUF60 WEE2-AS1
GO_SEQUESTERING_OF_CALCIUM_ION	0.000197033	0.00192805	0.518848	-0.422083	-1.731	115	RYR2 CACNA1C THY1 ITPR1 APLNR CEMIP SNCA CCL19 CCL21 F2RL3 UBASH3B NOS1 NPSR1 CAPN3 CCR7 PLN TRPA1 AKAP6 CX3CL1 PLCG2 FGF2 CD19 ANXA6 CASQ1 CASQ2 DMD TRPV1 GPER1 XCR1 CYBA HTR2A CLIC2 LYN TPCN1 ATP1A2 PRKCE PTPRC MYO5A NTSR1 P2RY6 SELENON SLC8A1 PLCG1 DRD2 ITPR3 JPH1 BAX
GO_NEGATIVE_REGULATION_OF_INFLAMMATORY_RESPONSE	0.000198014	0.00193395	0.518848	-0.394572	-1.66894	146	TNFAIP6 SERPINF1 PTGIS LRFN5 IL12B SYT11 MDK ABR IGF1 GBA DUSP10 IL22RA2 ETS1 RORA APOA1 RB1 CX3CL1 CDH5 NLRP12 ADORA1 ALOX5 HGF GHRL CALCRL IL1R2 NT5E FPR2 ADCY7 GPS2 CNR2 ADA MEFV MAPK7 MIR145 FOXP3 GPER1 ADCYAP1 TEK CYP19A1 ACP5 NLRC3 WFDC1 NLRP3 TNFAIP8L2 PTPRC ZC3H12A TNFAIP3 FNDC4 PYCARD
GO_POSITIVE_REGULATION_OF_TELOMERASE_RNA_LOCALIZATION_TO_CAJAL_BODY	0.000199216	0.00194082	0.518848	0.708262	2.18563	15	NHP2 TCP1 CCT7 RUVBL2 CCT8 DKC1 SHQ1 NOP10 RUVBL1 CCT2 CCT4
GO_REGULATION_OF_GENE_EXPRESSION_EPIGENETIC	0.000199478	0.00194082	0.518848	0.341154	1.69616	141	SIRT1 DPY30 MORF4L1 CD3EAP GSK3A SMARCD1 RBBP7 EXOSC10 BAZ1B TAF1B ATAD2B TASOR POLR2E EIF1 SERTAD1 EPC1 HDAC2 ARID1B TAF1D TBP ERCC6 ARID1A RBBP4 SERTAD2 PPHLN1 PCGF1 CHEK1 METTL3 PRMT7 AEBP2 TDG DDX21 HNRNPU RIF1 MECP2 EZH2 ELOF1 PCGF5 POLR1A POLR2F HDAC4 CDYL YTHDC1 CTCF POLR1C ASF1A POLR2H POLR2L TAF1A SIRT2 DEK POLR1B SF3B1 LRIF1 CDCA4 DNMT3B POLR2K
GO_REGULATION_OF_GRANULOCYTE_CHEMOTAXIS	0.000203361	0.00197485	0.518848	-0.533572	-1.94028	50	LBP SLIT2 JAM3 RARRES2 DPP4 THBS4 CCL19 CCL21 MDK CCR7 BST1 THBS1 DAPK2 IL23A DYSF RAC2 RIPOR2 CAMK1D
GO_SPINAL_CORD_ASSOCIATION_NEURON_DIFFERENTIATION	0.00020458	0.00197977	0.518848	-0.790642	-1.9817	11	WNT1 PAX7 TAL1 LHX1 MDGA1
GO_TELOMERASE_RNA_LOCALIZATION	0.000204643	0.00197977	0.518848	0.662153	2.17769	19	NHP2 EXOSC10 TCP1 CCT7 RUVBL2 CCT8 DKC1 SHQ1 NOP10 RUVBL1 CCT2 CCT4 DCP2
GO_LYMPHANGIOGENESIS	0.000205854	0.00198772	0.518848	-0.723784	-1.97438	15	VEGFC FLT4 FOXC1 PDPN ACVRL1 VASH1 SOX18 FOXC2 PPP3CB EPHA2
GO_TRANSFORMING_GROWTH_FACTOR_BETA_PRODUCTION	0.000208144	0.00200603	0.518848	-0.578028	-1.96246	37	LRRC32 SERPINF2 LTBP3 WNT11 GATA6 ITGB6 CD34 CX3CL1 THBS1 MYB LGALS9 FURIN LUM FOXP3 TGFB2 ITGB8 ITGAV
GO_REGULATION_OF_CELLULAR_RESPONSE_TO_VASCULAR_ENDOTHELIAL_GROWTH_FACTOR_STIMULUS	0.000213389	0.00205272	0.518848	-0.650692	-1.97381	23	ADAMTS12 ADGRA2 SMOC2 HRG IL12B JCAD SPRY2 PTP4A3 DCN IL12A
GO_HORMONE_TRANSPORT	0.000215035	0.00206078	0.518848	-0.341494	-1.56722	302	CPE CACNA1C ADCY8 C1QTNF1 PRKCA ADRA2A ITPR1 KALRN DPP4 SCT SYTL4 FOXA2 SOX11 AGTR1 INHBA SNAP25 GLP1R AGT BMP6 POMC KCNA5 BLK SYT7 MYRIP FGFR1 SLC7A8 ABAT GPR68 ADCY5 BMP8A TIAM1 RAPGEF3 TCIRG1 SOX4 FZD4 RPH3AL MYB ADORA1 RAB11FIP1 ALOX5 TRH GHRL SLC7A5 HFE CFTR STXBP5L LRP1 ILDR2 CLTRN UCN FFAR1 RETN FGA PDX1 MAFA CACNA1E ICA1 OSM NR0B2 IL11 CNR1 RAPGEF4 SELENOM VGF GAL GPER1 ADCYAP1 SLC16A2 CY…
GO_POSITIVE_REGULATION_OF_INTERLEUKIN_10_PRODUCTION	0.000215024	0.00206078	0.518848	-0.577258	-1.95984	37	IL12B CD28 CLEC7A CD34 IL23A TNFSF4 HGF LGALS9 TLR9 NOD2 TLR2 MIR145 SASH3 TREM2 CD83 TLR4 PYCARD LILRA5 IL6 SYK IL4 IRF4 HMGB1
GO_POSITIVE_REGULATION_OF_TELOMERE_MAINTENANCE	0.00021648	0.00207074	0.518848	0.48224	1.97273	49	MAPKAPK5 MRE11 PKIB TCP1 ERCC1 POT1 CCT7 NEK7 RAD50 CCT8 NEK2 XRCC5 HNRNPA2B1 DKC1 PRKCQ MAP2K7 HNRNPD NBN ACD HNRNPA1 CCT2 CCT4 TNKS2 NABP2 DHX36 PML SIRT6 ATRX CCT5 CCT6A
GO_EOSINOPHIL_CHEMOTAXIS	0.000226338	0.002161	0.518848	-0.690855	-1.98823	18	SCG2 CCL21 CCL13 CCL24 CCL2 CX3CL1 DAPK2 CCL7 CCL26 CCL11
GO_NEGATIVE_REGULATION_OF_ENDOTHELIAL_CELL_PROLIFERATION	0.00022794	0.00217223	0.518848	-0.551774	-1.90885	41	SULF1 SCG2 IL12B SPARC ACVRL1 VASH1 CCL2 THBS1 ALOX5 FLT1 GHRL IL12A DLL4 PTPRM MEF2C NR2F2 ATOH8
GO_MRNA_CIS_SPLICING_VIA_SPLICEOSOME	0.00022896	0.00217789	0.518848	0.518779	2.03484	38	CWC15 WBP11 SRSF2 CACTIN SRSF9 SRSF10 SRSF7 SRSF4 SRSF3 SFSWAP SNRPC SRSF8 PRPF40A SART1 PSIP1 PRPF39 SRSF6 SRSF12 DDX23 RBM19 WEE2-AS1 NCBP2 RBM4 SNRNP200 SRSF1 PRPF40B
GO_BEHAVIORAL_RESPONSE_TO_PAIN	0.000230072	0.0021844	0.518848	-0.766979	-1.99363	12	THBS4 VWA1 NTRK1 P2RX2 THBS1 SCN9A TRPV1
GO_REGULATION_OF_LEUKOCYTE_CHEMOTAXIS	0.000231718	0.00219595	0.518848	-0.407075	-1.68099	119	LBP SLIT2 JAM3 VEGFC RARRES2 DPP4 THBS4 CCL19 CCL21 GREM1 MDK PADI2 CREB3 CCR7 CCL2 BST1 THBS1 DAPK2 CCL7 IL23A DEFB124 LGALS9 DYSF IL12A MST1 FPR2 TNFSF14 RAC2 CCR1 GPSM3 RIPOR2 CAMK1D MTUS1 CYP19A1 CXCL12 LYN MPP1 IL6R PLA2G7 WNT5A IL6 VEGFD IL4 CCR2 CXCR2 CXCL13 TMEM102 CCL1 VEGFA GAS6 HMGB1 NCKAP1L NBL1 STAP1 MAPK1 CXCL14
GO_REGULATION_OF_SYSTEMIC_ARTERIAL_BLOOD_PRESSURE_MEDIATED_BY_A_CHEMICAL_SIGNAL	0.000235666	0.00222923	0.518848	-0.522242	-1.85602	47	ADRB1 SERPINF2 MME ADRA1A AGTR1 ACE AGT TPM1 CPA3 ADRA1D ADRB3 PCSK5 AVPR1A NOS3 CES1 ADRA1B GJA5
GO_REGULATION_OF_EXOCYTOSIS	0.000237854	0.00224576	0.518848	-0.362362	-1.61013	215	CACNA1G STX1B ADRA2A ADCY1 SYTL4 ADRA1A SNCA CACNA1H SYT11 ABR BLK SYT7 CADPS SYT12 LAMP1 LRRK2 CEACAM1 NOTCH1 RPH3AL IL13RA2 CACNB2 SYT8 SEPTIN4 SEPTIN5 PTAFR CHRM2 SYT3 TRIM9 LGALS9 PPFIA2 PRRT2 CHRNA4 P2RX1 CFTR STXBP5L MICAL1 PRAM1 CLTRN IL4R FGA RAB27B CACNA1I SYN1 CHRNA6 RAB3C SEPTIN1 RAC2 DOC2A ITGAM CNR1 RAPGEF4 FGR SCAMP5 ADGRE2 HTR2A IL1RAPL1 LYN APBA1 NSF BACE1 GNAI2 RAB3B VPS18 CPLX2 …
GO_AMINOGLYCAN_CATABOLIC_PROCESS	0.000242716	0.00228744	0.518848	-0.486526	-1.85298	66	BGN LYVE1 CEMIP CSPG4 HYAL1 GPC6 GPC4 BCAN NAGLU OMD FGF2 STAB2 DCN CD44 VCAN PGLYRP2 FMOD CHIT1 LUM IDUA IDS CTBS PRELP GNS GLB1
GO_BLOOD_VESSEL_ENDOTHELIAL_CELL_MIGRATION	0.000246855	0.00232217	0.498493	-0.409523	-1.70066	123	SRPX2 PRKCA SLIT2 VEGFC ANGPT4 HRG JCAD GREM1 RHOJ HDAC9 HDAC7 MMRN2 ACVRL1 FGFR1 VASH1 MEOX2 ETS1 APOA1 NOTCH1 KDR THBS1 CDH5 MYH9 ANGPT2 FGF2 PDGFB NOS3 DLL4 EFNB2 MAP2K3 MEF2C SOX18 CLEC14A FOXC2 CARD10
GO_LYMPHOCYTE_MEDIATED_IMMUNITY	0.00025103	0.0023571	0.498493	-0.323762	-1.50213	344	IL7R IL1R1 IL18R1 SCART1 CFI GAPT AIRE C17orf99 IL12B CLEC12B C3 IGHV3-64D CD1D C7 IGHV3-15 CD28 LAMP1 RFTN1 CD1E RIPK3 IGHV1-69D CEACAM1 CLEC4G C8G IGHV3-35 TCIRG1 IGHA1 CLNK HLA-H CTSH IL23A LIG4 IL13RA2 RASGRP1 TNFSF4 GCNT3 HLA-G FADD RAET1G IL27RA TNFSF13 IGLV6-57 LGALS9 IGHV3-33 CD19 IGHA2 MALT1 MYO1G IL12A PIK3R6 HFE POU2F2 HLA-A RAET1E IGKV2-28 CD70 IL4R IGHE IGLC7 CLCF1 IGHV3-72 CD1C SERP…
GO_EMBRYONIC_SKELETAL_SYSTEM_MORPHOGENESIS	0.000253398	0.00237496	0.498493	-0.437135	-1.74919	96	RUNX2 HOXB2 PRRX1 SOX11 PDGFRA HOXA7 TWIST1 TGFB3 PAX5 HYAL1 COL11A1 HOXB1 TGFBR2 HOXB6 HOXB5 MMP14 SIX4 ZEB1 LHX1 CTNNB1 MEF2C HOXB9 MDFI FOXC2 TBX15 GLI3 HOXA5 HOXB4 NOG
GO_EMBRYONIC_ORGAN_MORPHOGENESIS	0.000258353	0.00241694	0.498493	-0.340528	-1.55732	290	RYR2 RUNX2 HOXB2 CTHRC1 PRRX1 LRIG1 ATP8A2 SOX11 PDGFRA SALL1 HOXA7 FGF10 TWIST1 WNT11 ABR FGF9 TGFB3 PAX5 WNT1 TCF7 SPRY2 HYAL1 TCF21 HPN FGFR1 ENG COL11A1 HOXB1 TGFBR2 HOXB6 NAGLU NOTCH1 ITGA8 HOXB5 HLX STRA6 MMP14 SIX4 ZEB1 ZIC1 PTK7 LHX1 CTNNB1 RARB EPHB2 TMIE FBN2 TBX2 MEF2C MYO15A SOX18 HOXB9 SETDB2 MDFI ROR2 FOXC2 TBX15 GLI3 RIPOR2 IHH HOXA5 STRC KCNQ4 HOXB4 NOG FOXN4 GLI2 MFAP2 ALDH1A3 EP…
GO_MATURATION_OF_LSU_RRNA_FROM_TRICISTRONIC_RRNA_TRANSCRIPT_SSU_RRNA_5_8S_RRNA_LSU_RRNA	0.000258822	0.00241694	0.498493	0.701334	2.16426	15	RPF2 NOL9 WDR12 DDX18 RPL7 GTPBP4 RPL7L1 ZNHIT3 NIFK
GO_REGULATION_OF_T_HELPER_1_TYPE_IMMUNE_RESPONSE	0.000260505	0.00242821	0.498493	-0.62977	-1.97537	26	IL1R1 IL18R1 IL12B CCL19 IL1RL1 HLX IL23A TNFSF4 IL27RA JAK3 IL4R
GO_POSITIVE_REGULATION_OF_GLYCOPROTEIN_BIOSYNTHETIC_PROCESS	0.000261791	0.00243132	0.498493	-0.658388	-1.973	22	SLC2A10 CCL19 CCL21 ABCA2 IGF1 RAMP1 CCR7 SLC51B CTNNB1
GO_REGULATION_OF_GLUTAMATE_RECEPTOR_SIGNALING_PATHWAY	0.000261384	0.00243132	0.498493	-0.497218	-1.86105	61	DLG4 SHISA8 PPARGC1A SHANK1 NECAB2 GRIN2A UNC13A SHISA6 GRIA3 NETO1 CCL2 CX3CL1 SHISA9 NEFL RASGRF1 DLG2 EPHB2 CNIH3 GRIA1 MEF2C
GO_PURINERGIC_NUCLEOTIDE_RECEPTOR_SIGNALING_PATHWAY	0.000262512	0.0024336	0.498493	-0.586686	-1.92473	31	NECAB2 CNTN2 ADCY5 P2RX2 ADORA1 PTAFR P2RX1 P2RX5 P2RY2 ADA GNAI2 P2RY6 P2RX6 P2RY14 P2RY1 ADORA2A P2RY8 P2RX7 GNAT1
GO_REGULATION_OF_DNA_METABOLIC_PROCESS	0.000265811	0.00245971	0.498493	0.259849	1.42662	339	MAPKAPK5 DFFA ERCC8 RAD51 FANCB MIS18A AUNIP NSD2 SIRT1 KLHL15 KLF4 MYC GSK3A FIGN RLF MRE11 GATA3 EXOSC10 TERF1 XRCC1 SLF1 TRIM28 RFC2 PARG KDM4D ERCC2 RAD51AP1 MSH2 THOC1 SMARCAD1 PKIB TCP1 PTGES3 RNF8 KMT5B ERCC1 MGMT POT1 MSH3 UBE2V1 BCL6 SHLD3 EXOSC6 CCT7 NEK7 RAD50 SPIDR MMS19 NVL CCT8 OTUB1 HSP90AB1 NEK2 TERF2 XRCC5 ERCC6 USP1 FOXM1 HSF1 TGFB1 UIMC1 ZMPSTE24 HNRNPA2B1 RMI2 DNAJC2 TICRR ALY…
GO_DOPAMINE_TRANSPORT	0.000266629	0.00246282	0.498493	-0.520767	-1.85078	47	SNCG SNCA SLC6A2 SYT11 SYT7 SYT12 ABAT SLC18A2 SLC6A3 SYT8 SYT3 SLC22A3 CHRNA4 CHRNA6 CNR1 HTR2A CXCL12 KCNA2 MAPK15 TOR1A RAB3B
GO_REGULATION_OF_MICROTUBULE_CYTOSKELETON_ORGANIZATION	0.000267834	0.00246948	0.498493	0.295872	1.54388	190	RAB6C ARL2 GEN1 STMN1 CEP76 CCSAP AURKA ROCK2 CHMP2A SKA2 CHMP4C MAPT RNF4 KATNB1 GNAI1 STMN4 PLK2 PLK4 MAP6 STIL TPX2 NEK2 CHMP1B ROCK1 CIB1 STMND1 CAMSAP3 UBXN2B AKAP9 CHMP2B DYRK1A CKAP5 KIF11 TACC3 KIF18A MAPRE1 TRAF3IP1 NUP62 CHEK1 RCC1 RAE1 PAK1 HNRNPU POC1A MARK4 FKBP4 RAC1 MECP2 NPM1 SPICE1 TMEM67 GPSM2 SPAST CEP97 CEP70 CDKN1B SENP6 EML2 MET DCTN1 CEP85 BORA PSRC1 PRKAA2 TRPV4 NSFL1C CEP…
GO_POSITIVE_REGULATION_OF_EPITHELIAL_CELL_MIGRATION	0.000268862	0.0024745	0.498493	-0.392346	-1.66326	148	HAS2 SRPX2 PRKCA VEGFC NRP2 ADGRA2 FGF7 ANGPT4 SMOC2 FLT4 JCAD RHOJ AGT FGF10 INSL3 SPARC HDAC9 HDAC7 HYAL1 FGFR1 TGFBR2 ETS1 MAP4K4 MAPRE2 KDR THBS1 CTSH GLIPR2 PLCG2 FOXP1 FGF2 PPM1F PDGFB NOS3 MAP2K3 ANXA3 ATOH8 FOXC2 ENPP2 TGFB2 FGF1 TEK FUT1 VIL1 IQSEC1 AMOTL1 DOCK5 PRKD1 PRKCE ZC3H12A ITGA2 PDCD6 ITGA3 TAC1 WNT5A PLCG1
GO_POSITIVE_REGULATION_OF_EPITHELIAL_TO_MESENCHYMAL_TRANSITION	0.000271502	0.00249138	0.498493	-0.51583	-1.85188	48	COL1A1 LEF1 AXIN2 LOXL2 MDK FOXC1 TGFB1I1 TWIST1 TGFB3 PDPN ENG TGFBR2 TIAM1 NOTCH1 GLIPR2 CTNNB1 OLFM1 WWTR1
GO_REGULATION_OF_CALCIUM_ION_IMPORT	0.000271671	0.00249138	0.498493	-0.55932	-1.91784	39	STC1 EGF PDGFRB GRM6 PLN CCL2 SLN CTNNB1 PLPP4 RAMP3 DYSF PDGFB UCN CXCL12 LGALS3 TRPV2
GO_MUSCLE_CELL_DEVELOPMENT	0.000273216	0.00250106	0.498493	-0.37894	-1.62823	166	NFATC4 CAPN9 ALPK2 SGCD RGS4 ADRA1A PDGFRA LOX AGT TPM1 SYNPO2L PDGFRB HDAC9 IGF1 FHOD3 ENG CAPN3 KLHL41 ALPK3 MYH3 LMOD1 NOTCH1 LMOD3 P2RX2 AKAP6 COMP PGM5 LDB3 SIX4 MYOZ1 DYSF STAC3 BCL2 WFIKKN2 HEY2 MEF2C CASQ1 RIPOR2 CASQ2 DMD MYORG TTN NEB HAMP RAMP2 ITGB1 PPP3CA CACNA2D2 DDX39B SGCB KEL SMO MYF6 WNT10B FHL2 MEF2A NIBAN2 MYOZ2 SELENON SLC8A1 MYH6 BMP10 AKAP13 NRAP NEBL MEGF10 BIN3 MYOF SGCZ …
GO_REGULATION_OF_B_CELL_RECEPTOR_SIGNALING_PATHWAY	0.000275078	0.00251359	0.498493	-0.628518	-1.97145	26	CD22 GCSAML BLK PAX5 FOXP1 CD19 PLCL2 GPS2 LYN LPXN RUNX1 PRKCB ELF1 PTPN22 PRKCH NFAM1 CD81 STAP1 CMTM3
GO_EOSINOPHIL_MIGRATION	0.000277537	0.00252681	0.498493	-0.657599	-1.97064	22	SCG2 CCL21 CCL13 CCL24 CCL2 CX3CL1 DAPK2 CCL7 CCL26 CCL11 ADAM8
GO_IMPORT_INTO_CELL	0.000278009	0.00252681	0.498493	-0.356504	-1.59421	223	SLC2A10 SLC1A2 NOX5 KCNJ2 SLC5A2 SLC9A4 RGS4 SNCA ATP1B1 SLC1A7 SLC6A2 SNAP25 KCNJ15 AGT SLC24A2 SLC6A13 SLC15A1 FAM155A NOS1 SLC7A8 SLC43A2 SPX SLC1A6 SLC18A2 THBS1 SLC6A1 SLC6A3 CD36 SLC22A3 RAMP3 SLC27A1 ABCC9 KCNJ8 SLC7A5 HFE EFNB2 ATP1A1 SLC8A3 CLTRN SLC6A14 SLC9C1 SLC18A1 SLC38A1 MX2 KCNJ16 KCNJ5 ATP4A TRPV1 ITGA4 GSG1L SLC16A2 SLC9A2 SLC6A4 IRS2 ITGB1 TREM2 SLC12A7 CACNG2 ATP1B2 SLC24A1 MA…
GO_LONG_TERM_SYNAPTIC_POTENTIATION	0.000277627	0.00252681	0.498493	-0.458974	-1.803	83	NFATC4 ADCY8 CALB2 MME SHANK1 ADCY1 CYP46A1 TNR SNAP25 TSHZ3 GRIN2A SLC24A2 GRIN2C SYT12 SERPINE2 CX3CR1 NRGN ADORA1 CRTC1 LRRTM2 EPHB2 SLC8A3
GO_POSITIVE_REGULATION_OF_JNK_CASCADE	0.000281387	0.00255298	0.498493	-0.400488	-1.67924	136	TNFRSF19 TNIK EDAR SERPINF2 ERN2 EDA2R ANKRD6 CCL19 FLT4 CCL21 MAP3K12 SH3RF3 SH3RF1 CCR7 TIAM1 FZD4 BIRC7 RASGRP1 MAPK8IP3 MAP4K2 FZD8 MAP4K1 TLR6 FZD7 CCN2 TRAF1 RASSF2 TLR9 MAP3K11 ROR2 FGF19 DBNL NOD2 CARD9 MAP3K5 TNFRSF11A TRAF5 FZD10 UNC5CL TAOK2 ZEB2 TLR4 IL1B PYCARD
GO_REGULATION_OF_ALPHA_BETA_T_CELL_ACTIVATION	0.000284609	0.00257763	0.498493	-0.43805	-1.75447	94	IL12B CCL19 LGALS9C ITPKB RARA SH3RF1 TGFBR2 CD28 HLX LGALS9B MYB IL23A TNFSF4 LGALS9 JAK3 MALT1 IL12A HFE HLA-A IL4R SOCS1 GLI3 IHH RASAL3 ADA LOXL3 FOXP3 SASH3 CD83 NLRP3 ZAP70 PTPRC ZC3H12A RUNX1 TNFRSF14 SYK SMAD7 IL4 CCR2 PTPN22 IRF4 TARM1 NFKBID CD81 HMGB1 NCKAP1L PNP
GO_REGULATION_OF_MUSCLE_CONTRACTION	0.000287893	0.00260276	0.498493	-0.38246	-1.63829	162	RYR2 CACNA1C KCNJ2 STC1 ADRA2A GUCY1A1 ADRA1A ATP1B1 TPM1 CNN1 KCNQ1 NOS1 HSPB6 ABAT SPX PLN TNNI2 KCNE3 MYL9 ADORA1 PRKG1 PTAFR SPHK1 CHRM2 DOCK4 OXT TNNI1 GHRL P2RX1 CALCRL TNNC2 ATP1A1 SLC8A3 CCN2 UCN ANXA6 CASQ1 ADRA1B GJA5 CASQ2 DMD ADA MIR145 GPER1 MYOCD CLIC2 PIK3CG ADRA2B ACTN3 DOCK5 ATP1A2 ZC3H12A NOS1AP NMUR2 ITGA2 CTNNA3 SLC8A1
GO_MITOTIC_RECOMBINATION	0.000288573	0.00260429	0.498493	0.603573	2.04841	22	SMC6 RAD51 GEN1 MRE11 XRCC1 ERCC2 ERCC1 MSH3 RAD50 TERF2
GO_B_CELL_DIFFERENTIATION	0.000290728	0.00261911	0.498493	-0.413258	-1.71563	121	C17orf99 CARD11 INHBA NTRK1 HDAC9 ONECUT1 MS4A1 TCIRG1 DOCK11 LYL1 CD79B MMP14 PLCG2 TP53 CD19 JAK3 CD79A CMTM7 MALT1 LGALS1 POLM POU2AF1 POU2F2 PLCL2 BCL2 ADGRG3 LFNG TLR9 MFNG GPS2 CLCF1 IL11 HHEX ADA CR2 ITGA4 INPP5D ITGB1 GPR183 XBP1 BTK BLNK PCID2 PTPRC GON4L IKZF3 VCAM1 IL6 SYVN1 SYK IL4 LRRC8A BAX DOCK10 FLT3 PTPRJ NFAM1 CYLD
GO_MESONEPHROS_DEVELOPMENT	0.000292212	0.00262336	0.498493	-0.427963	-1.72252	100	SLIT2 FMN1 KIF26B SALL1 GREM1 AGT FOXC1 FGF10 RARA WNT11 WNT1 TCF21 FGFR1 DCHS1 ADAMTS16 SIX4 FAT4 SMAD6 FGF2 LHX1 CTNNB1 RARB SPRY1 LGR4 BCL2 GDF11 PBX1 FOXC2 GLI3 NOG WNT2B FGF1 WNT6 CAT OSR1 RET SMO
GO_POSITIVE_REGULATION_OF_CHROMOSOME_SEGREGATION	0.000292226	0.00262336	0.498493	0.539411	2.01747	32	SMC6 RAD18 ANAPC5 ANAPC11 CUL3 SLF1 CDC23 ANAPC7 DLGAP5 SFPQ CCNB1
GO_CRANIOFACIAL_SUTURE_MORPHOGENESIS	0.000293295	0.00262833	0.498493	-0.717943	-1.95845	15	MSX2 FREM1 TWIST1 TGFB3 MMP14 GLI3
GO_REGULATION_OF_DNA_RECOMBINATION	0.000293844	0.00262865	0.498493	0.370385	1.74207	95	RAD51 FANCB NSD2 KLHL15 FIGN MRE11 ERCC2 RAD51AP1 MSH2 THOC1 SMARCAD1 KMT5B MSH3 BCL6 SHLD3 EXOSC6 RAD50 SPIDR MMS19 TERF2 ERCC6 TGFB1 RMI2 ALYREF FBH1 MSH6 POLQ CHEK1 RPA2 SETD2 SHLD2 KMT5C KPNA2 RIF1 TERF2IP UBE2B ARID2 PARPBP NDFIP1 EXOSC3 TFRC FUS
GO_AMINO_ACID_TRANSPORT	0.000301134	0.00268858	0.498493	-0.392722	-1.65892	143	SLC1A2 SLC38A11 RGS4 SLC1A7 SNAP25 AGT SLC6A13 PDPN SLC7A8 SLC43A2 ABAT PRAF2 SLC1A6 LRRC8C GRM2 SLC6A1 ADORA1 SLC25A45 TRPC4 AVPR1A TRH PPFIA2 SLC7A5 CLTRN LRRC8E SLC6A14 SLC25A29 SV2A SLC38A1 TRPV1 SLC16A2 APBA1 ITGB1 CCK CLN3 ATP1A2 SLC6A5 HRH3 TSPO2 TSPOAP1 SLC6A11 SLC25A18 NTSR1 SLC38A4 SLC16A10 SLC7A4 OCA2 SLC6A20 CPLX1 CTNS SLC38A7 SLC25A44 SLC25A15 LRRC8A SLC38A8 SLC32A1 SLC25A48 SLC11A1 …
GO_RENAL_SYSTEM_VASCULATURE_DEVELOPMENT	0.000301597	0.00268858	0.498493	-0.622892	-1.97127	27	PDGFRA ACTA2 GPR4 PDGFRB TCF21 PDGFD NOTCH1 CD34 ANGPT2 PDGFB PECAM1 FOXC2 TEK OSR1
GO_APOPTOTIC_CELL_CLEARANCE	0.000305894	0.00271981	0.498493	-0.527505	-1.91822	50	RHOBTB1 ALOX15 FCN3 C3 RARA CCL2 THBS1 XKR9 CD36 RHOH LRP1 PEAR1 RAC2 MARCO MERTK ABCA7 ITGAV TREM2 CD300LF FCN1 C4A XKR4 FCN2 XKR5 CCR2 MEGF10 MFGE8 GAS6 HMGB1 ITGB3
GO_LEUKOTRIENE_BIOSYNTHETIC_PROCESS	0.000306165	0.00271981	0.498493	-0.684298	-1.97598	19	GGT5 PLA2G5 GGT2 GGT1 ALOX5 GGT6 ALOX5AP LTC4S GGT3P PLA2G4A GGTLC2 GGTLC1 SYK PLA2G1B
GO_REGULATION_OF_DOUBLE_STRAND_BREAK_REPAIR_VIA_HOMOLOGOUS_RECOMBINATION	0.00031128	0.00276045	0.498493	0.479852	1.96867	47	RAD51 FANCB KLHL15 FIGN RAD51AP1 SHLD3 SPIDR MMS19 ERCC6 RMI2 FBH1 POLQ CHEK1 RPA2 SETD2 SHLD2 RIF1 TERF2IP ARID2 PARPBP
GO_REGULATION_OF_ACTIN_FILAMENT_BASED_PROCESS	0.000315098	0.00278946	0.498493	-0.322883	-1.51207	386	RYR2 CACNA1C RHOBTB1 SERPINF2 SLIT2 JAM3 ALOX15 KCNJ2 STC1 EPS8 SHANK1 RGS4 FMN1 HRG S1PR1 PDGFRA CDC42EP3 CCL21 ARHGAP40 MDK GSN TPM1 WNT11 SYNPO2L SMIM22 PDGFRB TGFB3 VILL ARHGAP6 KANK3 PDPN ARHGAP44 FHOD3 CCL24 CYFIP2 NOX4 ELN ARFIP1 CCR7 PLN LMOD1 APOA1 RAPGEF3 BST1 KCNE3 LMOD3 CX3CL1 ESAM ADORA1 MYH9 DLC1 ARHGEF15 SCIN CCL26 PPM1F SYNPO2 ARPC1B CCL11 ATP1A1 RHOH CCN2 LRP1 CORO2B MEF2C SPTBN2…
GO_CARDIAC_MUSCLE_CELL_ACTION_POTENTIAL_INVOLVED_IN_CONTRACTION	0.000319565	0.00282412	0.498493	-0.526164	-1.91334	50	SCN2B RYR2 CACNA1C CACNA1G KCNJ2 KCNE4 KCNA5 KCNQ1 SCN4B SCN1A KCNE3 CACNB2 KCNJ8 ATP1A1 KCNE1B GJA5 KCNJ5
GO_POSITIVE_REGULATION_OF_T_CELL_PROLIFERATION	0.000327205	0.00288664	0.498493	-0.43207	-1.72891	96	TNFRSF13C CARD11 IL12B CCL19 CD1D IGF1 TGFBR2 CD28 VTCN1 IL23A TNFSF4 FADD IL27RA LGALS9 JAK3 IL12A HLA-A CD70 IGF2 RASAL3 TNFSF9 FOXP3 TMIGD2 SASH3 LILRB2 TNFSF13B ZAP70 PTPRC SPTA1 IL1B PYCARD VCAM1 IL6 HHLA2 IL1A SYK IL4 CCR2 PTPN22 CD4 CLECL1 SLC7A1 CD81 HMGB1 NCKAP1L IGFBP2 PNP IL18 PDCD1LG2 CD276 CD274 CCDC88B CD24 CD80 IL2RA HLA-DPB1 CORO1A
GO_REGULATION_OF_CALCIUM_ION_DEPENDENT_EXOCYTOSIS	0.000328668	0.00289455	0.498493	-0.544115	-1.89447	42	CACNA1G ADRA2A CACNA1H SYT11 SYT7 SYT12 NOTCH1 RPH3AL SYT8 SYT3 TRIM9 CLTRN CACNA1I DOC2A SCAMP5
GO_ZYMOGEN_ACTIVATION	0.000330879	0.002909	0.498493	-0.503053	-1.8459	54	SERPINF2 PLAT KLKB1 HP GRIN2A PLAU HPN CYFIP2 CLEC3B PRSS12 SERPINE2 GGT1 THBS1 CTSH MMP14 FADD FURIN FGA CASP8 HGFAC DHCR24 OMA1
GO_LIPID_LOCALIZATION	0.000332305	0.00291652	0.498493	-0.316255	-1.48497	392	LIPG LBP C1QTNF1 PLA2G4F ATP8A1 LCN12 ABCA6 ATP8A2 AGTR1 PROCA1 ACE ABCA2 INHBA ABCA13 C3 TNFAIP8L3 AGT CEL BMP6 EGF APOC2 POMC SMIM22 ABCA10 SYT7 PLA2G5 SLC10A1 SPX ABCA8 CEACAM1 APOA1 IKBKE CYP4F2 OSBPL10 FZD4 PLIN5 SLC27A3 THBS1 MYB STRA6 APOBR LPA PLSCR3 OSBPL6 OSBPL5 LPL ABCB11 XKR9 CD36 SLC51B ABCA9 SLC27A1 OSBPL3 DYSF OXT DISP3 GHRL SLC51A CFTR CES1 AQP9 LRP1 GRAMD1A GLTPD2 RETN PLA2G10 AT…
GO_MUSCLE_CELL_MIGRATION	0.000333554	0.00292246	0.498493	-0.450275	-1.76786	82	HAS2 PPARGC1A SLIT2 POSTN PLAT THBS4 ACE MDK CCN4 AGT TPM1 FGF9 PDGFRB SORL1 IGF1 PLAU NOX4 PDGFD PRKG1 SIX4 DOCK4 PDGFB BCL2 LRP1 MEF2C MDM2 MYOCD LPAR1 DOCK5 PLEKHO1 SMO TRIB1 ITGA2 P2RY6 PPARD ATP7A ILK MEGF10 BIN3
GO_GLUTAMATE_RECEPTOR_SIGNALING_PATHWAY	0.000336886	0.0029466	0.498493	-0.440915	-1.76449	95	DLG4 SHISA8 PPARGC1A SHANK1 NECAB2 GRIK3 GRIN2A UNC13A SHISA6 GRIA3 GRIN2C NETO1 GRIK4 GRIK2 GRM6 CCL2 TIAM1 CX3CL1 SHISA9 NEFL GRM2 RASGRF1 DLG2 EPHB2 CNIH3 GRIA1 MEF2C GRID1 GRM1 GSG1L CACNG2 CLN3 OPRM1 KLHL24 LRRC7 SHANK2 CCR2 GRM4 CDK5R1 CNIH2 SHANK3 NLGN2
GO_NEPHRON_DEVELOPMENT	0.000344389	0.00300708	0.498493	-0.394904	-1.6638	139	SULF1 FMN1 KIF26B PDGFRA SALL1 ACTA2 GREM1 IRX1 AGT FOXC1 NID1 WNT11 GPR4 PDGFRB WNT1 TCF21 PDGFD NOTCH1 CD34 ANGPT2 DCHS1 ADAMTS16 SIX4 FAT4 FGF2 LHX1 CTNNB1 PDGFB PECAM1 LGR4 BCL2 WWTR1 MEF2C PBX1 FOXC2 GLI3 NOG PODXL WNT2B FGF1 TEK WNT6 TFAP2B OSR1 RET SMO SULF2 IL6R FOXD1 ITGA3 KLHL3 PTPRO HEYL
GO_MITOCHONDRIAL_TRANSCRIPTION	0.000347971	0.00303317	0.498493	0.677069	2.11672	16	SLC25A33 METTL4 TFAM MRPL12 PPARGC1B TWNK POLRMT MTERF2 TFB2M FOXO3 CHCHD10
GO_PHOSPHOLIPASE_C_ACTIVATING_G_PROTEIN_COUPLED_RECEPTOR_SIGNALING_PATHWAY	0.000348811	0.00303531	0.498493	-0.435071	-1.73118	92	ADRA2A OPRK1 ADRA1A S1PR1 AGTR1 AGT F2RL2 GPR35 F2RL3 GPR4 PTGER3 ADRA1D CX3CR1 GRPR CHRM2 GNA14 NMUR1 FPR2 CCKBR P2RY2 ADRA1B GPR20 GRM1 OPRD1 HTR2A LPAR1 GPR55 OPRM1 NMUR2 P2RY6 GPR27 OPRL1 DRD2 VIP CXCR2 DRD1 LPAR6 CHGA CASR HRH1
GO_MEIOTIC_CELL_CYCLE_PROCESS	0.000350025	0.00304069	0.498493	0.303956	1.5734	173	WNT4 SYCP2L HSPA2 MASTL RAD51 CYP26B1 PPP2R1A PLCB1 MRE11 SYCP3 TERF1 ING2 PSMC3IP CDC25C AURKA PDE3A ERCC1 MSH3 FANCM HUS1 BRDT CCNB1IP1 RAD50 CCNE1 BUB1B TRIP13 PTTG1 YTHDF2 HSF1 WAPL NUF2 KIF18A MSH6 KLHDC3 FBXO5 NDC1 RAD54L NCAPH FANCD2 CENPS TTK RAD54B UBE2B PTTG3P AGO4 RAD51C SGO2 MYBL1 MCMDC2 RAD21 NCAPD2 CKS2 SGO1 DDX4 TDRD12 GPR3 SIRT2 EME1 SMC4
GO_COLLAGEN_ACTIVATED_SIGNALING_PATHWAY	0.000353777	0.00306807	0.498493	-0.735178	-1.97679	14	COL1A1 COL4A2 MUSK COL4A1 DDR2 UBASH3B ITGA11
GO_REGULATION_OF_B_CELL_PROLIFERATION	0.000359942	0.00310858	0.498493	-0.499793	-1.86111	59	TNFRSF13C CARD11 CD22 BLK BST1 VAV3 TNFRSF13B TNFRSF21 AHR BCL2 MEF2C TLR9 CDKN1A CLCF1 ADA TNFRSF4 INPP5D SASH3 LYN IRS2 GPR183 TNFSF13B MZB1 BTK PTPRC IKZF3 TLR4 IL4 CASP3 PELI1 NFATC2 CD81 NCKAP1L
GO_RESPONSE_TO_PAIN	0.000359631	0.00310858	0.498493	-0.602397	-1.92718	28	THBS4 VWA1 SLC6A2 NTRK1 GJA4 TRPA1 P2RX2 THBS1 UCN COMT SCN9A TRPV1 RET NMUR2 TAC1
GO_RETINA_VASCULATURE_MORPHOGENESIS_IN_CAMERA_TYPE_EYE	0.000360274	0.00310858	0.498493	-0.777079	-1.94771	11	CYP1B1 COL4A1 RHOJ FZD4 NDP LAMA1 ARHGEF15
GO_PROTEIN_LIPID_COMPLEX_SUBUNIT_ORGANIZATION	0.000362664	0.00312392	0.498493	-0.512252	-1.83904	48	LIPG ALB AGTR1 AGT APOC2 PLA2G5 APOA1 LPA LPL PCDHGA3 PLA2G10 LIPC GPIHBP1 ABCA7 MFSD2A MPO ABCA5 PLA2G7 SH3GL2 PRKACB APOM ABCG1
GO_HETEROPHILIC_CELL_CELL_ADHESION_VIA_PLASMA_MEMBRANE_CELL_ADHESION_MOLECULES	0.0003645	0.00313445	0.498493	-0.533202	-1.86248	43	CADM3 PTPRD CEACAM8 SELE SELP CEACAM6 HMCN1 DCHS1 FAT4 SCARF2 CEACAM5 CRB1 AMIGO2 JAML IL1RAPL1 ICAM1 ALCAM VCAM1 CDH2 ITGA5 ITGAL CBLN1
GO_SISTER_CHROMATID_COHESION	0.00036683	0.00314919	0.498493	0.432391	1.84344	58	STAG1 MCMBP ESCO1 SMC3 PPP2R1A STAG3L1 MRE11 SLF1 PHB2 SFPQ BUB1B SMC1B WAPL STAG3L3 NAA50 CDCA5 BOD1 KIF22 RAD51C SGO2 TENT4A NAA10 STAG2 CTCF RAD21 SGO1 STAG3L2 DSCC1 SMC1A PDS5A
GO_REGULATION_OF_CENTROSOME_CYCLE	0.000370264	0.00317334	0.498493	0.432051	1.86939	59	RAB6C GEN1 CEP76 AURKA ROCK2 CHMP2A CHMP4C PLK2 PLK4 STIL NEK2 CHMP1B UBXN2B CHMP2B KIF11 NUP62 CHEK1 POC1A MARK4 NPM1 SPICE1 TMEM67 CEP85 NSFL1C CEP120
GO_PROTEOGLYCAN_METABOLIC_PROCESS	0.000371708	0.00317506	0.498493	-0.442506	-1.75206	87	SLC2A10 ADAMTS12 SULF1 BGN HS3ST3B1 CSPG4 FOXL1 IGF1 HYAL1 COL11A1 CHST15 DSE BCAN XYLT1 CTNNB1 DCN CHST3 VCAN DSEL IHH CHPF CHST7 SPOCK2 SPOCK3 IDUA IDS GAL3ST4 SULF2 EGFLAM CHST9 XYLT2 CANT1 PPARD NDNF NDST3 UST HPSE CHST14 NDST1
GO_TRANSMISSION_OF_NERVE_IMPULSE	0.000371527	0.00317506	0.498493	-0.479228	-1.82518	66	CACNA1G JAM3 S1PR1 CACNA1H KCND2 TNR AGT NFASC GPR35 CHRNA1 CLCN1 GBA SCN1A CNTNAP2 GRIK2 SCN7A AVPR1A GHRL P2RX1 NRCAM CACNA1I SCN9A OTOA GPER1 KCNMB2 KCNMB4 KCNA2 CACNG2
GO_POSITIVE_REGULATION_OF_UBIQUITIN_PROTEIN_TRANSFERASE_ACTIVITY	0.000373678	0.00318656	0.498493	0.525909	1.97016	34	MASTL UBE2S AXIN1 BTRC CDC20B PTEN PIN1 SKP1 UBE2C DCUN1D5 PINK1 MAGEA2 ARRDC4 STUB1 UBE2N
GO_POSITIVE_REGULATION_OF_TRANSLATION	0.000378448	0.00322186	0.498493	0.333075	1.62073	126	POLR2D COA3 NCK1 YTHDF1 CNBP RMND1 MRPS27 METTL5 DHX29 EIF4A3 ZCCHC4 EIF2AK4 CPEB3 MIF4GD YBX3 EIF2S3 YTHDF2 EIF6 IMPACT USP16 HNRNPL KHDRBS1 FASTKD2 PINK1 TARBP2 CDC123 METTL3 EIF2B5 CDK5RAP1 YTHDF3 LARP4B UHMK1 MTOR NPM1 HNRNPD RCC1L NGRN ELAVL1 LARP1 LARP4 UPF3B RPUSD3 NCK2 RPS6KB2 FMR1 NSUN5 GUF1 RPS6KB1 EIF3D EIF2S3B SAMD4A PYM1 DHX36 PPP1R15A EIF5A2 EIF3C PRKDC
GO_PROTEIN_ACYLATION	0.000381258	0.00324037	0.498493	0.276028	1.50536	238	TAF5 ESCO1 ING3 MRGBP SIRT1 MORF4L1 PIH1D1 MSL2 ATG5 EPC2 DR1 GATA3 PHF20 MEAF6 DLST ZDHHC23 DLD ING4 PPM1B PHF10 MAPT YEATS4 ING5 NCOA1 EPC1 HDAC2 RSF1 RUVBL2 NAA25 KAT14 RPS6KA5 KAT6B TAF5L ATF2 MYOD1 BRD7 ZMPSTE24 BRD8 KAT5 SET TAF9 KANSL2 NAA20 NAT8B NOC2L ZDHHC17 MAGEA2 NAA50 CHEK1 PER1 BEND3 RUVBL1 TERF2IP MECP2 KANSL1 SUPT7L JADE1 MCM3AP FAM161A KANSL1L ISL1 PPM1A NAA10 CDYL LDB1 CTCF PARK…
GO_CARDIAC_MUSCLE_CELL_CONTRACTION	0.000382681	0.00324707	0.498493	-0.483749	-1.85346	68	SCN2B RYR2 CACNA1C CACNA1G KCNJ2 SGCD STC1 KCNE4 KCNA5 KCNQ1 SCN4B SCN1A PLN KCNE3 ADORA1 CACNB2 KCNJ8 ATP1A1 KCNE1B GJA5 KCNJ5
GO_CARDIAC_MUSCLE_CONTRACTION	0.000384449	0.00325666	0.498493	-0.393733	-1.64598	133	SCN2B RYR2 CACNA1C CACNA1G KCNJ2 SGCD STC1 ADRA1A ATP1B1 KCNE4 TPM1 KCNA5 KCNQ1 SCN4B NOS1 SCN1A PLN TNNI2 KCNE3 ADORA1 CACNB2 TNNI1 KCNJ8 ATP1A1 CCN2 MAP2K3 UCN KCNE1B ADRA1B GJA5 CASQ2 DMD KCNJ5 TTN CXCR4 CLIC2 PIK3CG NEDD4L ATP1A2 ZC3H12A NOS1AP CTNNA3 SLC8A1 MYH6 BMP10 KCNN2 SMAD7
GO_NUCLEOTIDE_EXCISION_REPAIR_DNA_INCISION	0.000385624	0.0032612	0.498493	0.499722	1.96621	39	POLD1 GTF2H5 RPS27A RFC2 GTF2H3 ERCC2 POLD2 ERCC1 RBX1 FAN1 RFC5 POLK RPA3 XPA RPA2 ERCC3 DDB1 PCNA
GO_GLAND_DEVELOPMENT	0.000388076	0.00327111	0.498493	-0.304989	-1.43734	426	SOCS2 SERPINF1 TNC MSX2 EDAR AREG NR0B1 SULF1 LBH FGF7 KALRN LEF1 NRG1 AIRE PDGFRA TFCP2L1 SALL1 MDK NOTCH4 FOXC1 FGF10 EGF RARA WNT11 PDGFRB ALOX15B TGFB3 GATA6 WNT1 VDR TCF21 ONECUT1 PSAPL1 HPN FGFR1 TGFBR2 CYP1A1 CYP7B1 RIPK3 SERPINE2 CEACAM1 PAX1 ETS1 APOA1 NOTCH1 HLX RGN SLC46A2 STRA6 FOXB1 LAMA1 TAF10 MAD1L1 SLC6A3 ETV5 FADD SIX4 IGSF3 HGF ALDH1A2 CTNNB1 PCK1 CCL11 HFE CDK5RAP3 WNT2 BCL2 TB…
GO_REGULATION_OF_IMMUNE_EFFECTOR_PROCESS	0.000388076	0.00327111	0.498493	-0.303944	-1.43776	445	IL7R LBP SPON2 TRIM38 IL1R1 IL18R1 CFI SEMA7A C17orf99 IL12B CCL19 CLEC12B CD22 C3 CD1D DNASE1 RARA ABR TGFB3 BLK TRIM15 C7 DUSP10 PLA2G5 CFP CD28 IRAK3 LAMP1 CD1E RIPK3 CEACAM1 CLEC4G C8G APOA1 HLX CLNK MYB HLA-H IL23A IL13RA2 RASGRP1 TRIL TNFSF4 HLA-G FADD RAET1G IL27RA CXCL6 CD36 PTAFR TNFSF13 IGLV6-57 LGALS9 IGHV3-33 CD19 MYO18A PCK1 JAK3 MALT1 IL12A SLC7A5 PIK3R6 HFE HLA-A RAET1E IGKV2-28 PR…
GO_FOREBRAIN_CELL_MIGRATION	0.000391795	0.00329702	0.498493	-0.491052	-1.81907	57	BMERB1 DAB1 SLIT2 NRG1 TNR CNTN2 LRRK2 FOXB1 ADGRG1 SUN2 CTNNB1 HTR6 NKX2-1 GLI3 CXCR4 EFHC1 POU3F2 CXCL12 LAMB1 ZMIZ1 DRD2 FOXG1 PAFAH1B1 CDK5R1 DRD1
GO_REGULATION_OF_CYTOKINESIS	0.00039759	0.00334028	0.498493	0.390473	1.76799	80	VPS4A CSPP1 CUL3 AURKA CHMP4C PLK2 PLK4 CIT CDC42 CALM3 PKP4 PIN1 KIF20A PKN2 CETN2 KIF3B KIF20B KIF23 BIRC6 NUP62 SSTR5 SETD2 PIK3R4 AHCTF1 PRPF40A PRC1 ECT2 RACGAP1 SPAST AURKC PDXP BECN1 GIT1 CENPV PLK5 GIPC1
GO_MUSCLE_CELL_PROLIFERATION	0.000407573	0.00341853	0.498493	-0.360097	-1.5878	197	KCNK2 MMP2 EREG SERPINF2 PPARGC1A PTGIR S1PR1 IL12B IRAK4 CCN4 AGT FOXC1 TPM1 FGF9 CNN1 PDGFRB TGFB3 GATA6 IGF1 FGFR1 TGFBR2 ELN PDGFD NOTCH1 CX3CL1 THBS1 MYB FOXP1 PRKG1 FGF2 PTAFR CTNNB1 TBX5 PDGFB NOS3 IL12A CALCRL WNT2 HEY2 TBX2 MEF2C COMT CDKN1A FOXC2 MDM2 MAPK11 MIR145 ZFPM2 NOG TGFB2 GPER1 MYOCD MAP3K5 CYBA TP73
GO_HIGH_DENSITY_LIPOPROTEIN_PARTICLE_CLEARANCE	0.00041118	0.00344312	0.498493	-0.73565	-1.96172	13	LIPG CUBN APOC2 APOA1
GO_ESTABLISHMENT_OF_PROTEIN_LOCALIZATION_TO_CHROMOSOME	0.000419023	0.00350306	0.498493	0.583849	2.04768	24	PIH1D1 TERF1 TCP1 POT1 CCT7 SPIDR RUVBL2 CCT8 TERT DKC1 ACD CCT2 CCT4 LRWD1 NABP2 CCT5 CCT6A NIPBL
GO_REGULATION_OF_RIBOSOME_BIOGENESIS	0.000422293	0.00352463	0.498493	0.674036	2.10724	16	RIOK1 MALSU1 WDR43 PTEN BUD23 TRMT112 UTP15 SHQ1 HEATR1 WDR75 RIOK2
GO_HEART_MORPHOGENESIS	0.000423375	0.00352789	0.498493	-0.343644	-1.54663	246	HAS2 RYR2 CPE MSX2 ALPK2 SLIT2 SLIT3 NRP2 NRG1 SOX11 S1PR1 AXIN2 SFRP2 FOXC1 TMEM100 RARA TPM1 TWIST1 WNT11 SYNPO2L GATA6 FLRT2 ACVRL1 ENG CLDN5 COL11A1 TGFBR2 ELN COL5A1 NOTCH1 SOX4 CCM2L DCHS1 DLC1 FAT4 SMAD6 FZD1 ALDH1A2 CTNNB1 RARB TP53 TBX5 TNNI1 OLFM1 NOS3 SPRY1 DLL4 WNT2 HEY2 TBX2 MEF2C SOX18 SETDB2 FOXC2 GJA5 IHH MDM2 ZFPM2 NOG TGFB2 FOXN4 TTN HEY1 TEK
GO_ICOSANOID_METABOLIC_PROCESS	0.000428998	0.00356312	0.498493	-0.415969	-1.7004	113	CYP1B1 PLA2G4F PTGIS ALOX15 GGT5 PTGS1 PTGDS DPEP1 ALOX15B CYP2E1 DPEP2 PLA2G5 CYP1A1 GGT2 CYP2J2 GGT1 CYP4F2 ALOX5 GGT6 AVPR1A EPHX1 CYP4F8 CYP4F12 CYP2C19 PLA2G10 CYP4F3 HPGDS PLA2G4B TLR2 ALOX5AP LTC4S GGT3P PLA2G4A GGTLC2 CYP4F11 PON1 IL1B TBXAS1 GGTLC1 SYK PLA2G1B CYP2D6 CES2 PTGS2 ABCC1 MGLL ALOXE3 CYP2B6 CPA1 ABHD16A GPX1 AKR1C4
GO_POSITIVE_REGULATION_OF_EPITHELIAL_CELL_PROLIFERATION	0.000428884	0.00356312	0.498493	-0.365828	-1.60421	190	HAS2 AREG PRKCA VEGFC SCG2 NRP2 FGF7 THBS4 APLNR SOX11 AGTR1 FLT4 JCAD MDK BMP6 FGF10 TWIST1 FGF9 IGF1 HYAL1 CCL24 ACVRL1 HPN FGFR1 CYP7B1 NOTCH1 EGFL7 KDR LRG1 FGF2 CCL26 VASH2 CTNNB1 DYSF CCR3 PDGFB GHRL CCL11 FZD7 WNT2 IGF2 MST1 PPP1R16B IHH NOD2 EPGN NOG ITGA4 JAML CYBA FGF1 TEK CXCL12 LAMB1 OSR1 XBP1 PRKD1 SMO AR ECM1 TNFAIP3 TLR4 PDCD6 WNT5A PLCG1 VEGFD VIP B4GALT1 ARNT RICTOR
GO_CELLULAR_RESPONSE_TO_BIOTIC_STIMULUS	0.000429723	0.00356335	0.498493	-0.346099	-1.54899	226	LBP IL24 SPON2 PRKCA PPARGC1A IL12B BMP6 RARA CXCL1 CXCL3 CX3CR1 CLEC7A CCL2 SBNO2 CX3CL1 PLSCR3 WFS1 TNFSF4 TRIM5 ADAMTS13 CXCL6 CD36 PTAFR DEFB124 TP53 TLR6 TNIP3 MALT1 NOS3 BPI IL12A HSPA5 PF4V1 MEF2C BCL2L11 CD180 NOD2 TLR2 MYD88 PPBP TIGAR LITAF HAMP PRPF8 LYN VIM CTSG ICAM1 TREM2 TFPI LILRA2 LILRB2 NLRP3 XBP1 LY86 PF4 CARD16 BTK CSF3 PRKCE TRIB1 ZC3H12A TNFAIP3 CXCL5 SCIMP TLR4 IL1B PYCARD …
GO_MATURATION_OF_5_8S_RRNA_FROM_TRICISTRONIC_RRNA_TRANSCRIPT_SSU_RRNA_5_8S_RRNA_LSU_RRNA	0.000437803	0.00362447	0.498493	0.607289	2.17344	25	RPS21 EXOSC10 NOL9 WDR12 ERI3 ABT1 NOP14 UTP20 ERI2 EXOSC7 EXOSC3 FCF1
GO_CARDIAC_MUSCLE_TISSUE_DEVELOPMENT	0.000441081	0.0036457	0.498493	-0.356978	-1.58691	209	KCNK2 RYR2 ALPK2 SGCD NRG1 RGS4 ADRA1A S1PR1 PDGFRA KDM6B GREM1 ADAMTS9 AGT FOXC1 RARA TPM1 FGF9 PDGFRB GATA6 IGF1 FHOD3 FGFR1 ENG COL11A1 TGFBR2 NOX4 ALPK3 PLN SGCG NOTCH1 AKAP6 CCM2L FGF2 ALDH1A2 RARB TBX5 TNNI1 DLL4 EFNB2 FZD7 WNT2 HEY2 TBX2 MEF2C FOXC2 GJA5 MAPK11 ZFPM2 NOG TGFB2 MYOCD TTN NEB TP73 HAMP
GO_ELASTIC_FIBER_ASSEMBLY	0.000441922	0.00364675	0.498493	-0.784976	-1.90127	10	EMILIN1 MFAP4 EFEMP2 LOX LTBP3
GO_POSTREPLICATION_REPAIR	0.000442993	0.00364969	0.498493	0.447813	1.86237	52	POLD1 RAD18 RPS27A RFC2 POLE2 POLD2 MSH2 UBE2V1 RFC5 PRIMPOL REV3L POLK RPA3 RPA2 UBE2B PCNA UBE2N UBE2V2 WDR33 FAAP20 USP43 UBC REV1 DTL
GO_PROTEIN_TARGETING_TO_MITOCHONDRION	0.000447056	0.00367723	0.498493	0.361574	1.71105	99	MFF TIMM13 IMMP1L TOMM40 PMPCB TIMM50 GSK3A MFN2 SAE1 TIMM23 GRPEL1 PITRM1 TOMM22 ATP5IF1 IMMP2L GRPEL2 UBE2J2 PDCD5 NPEPPS CHCHD4 PINK1 TOMM70 UBL5 TIMM8B CSNK2A2 ROMO1 FIS1 TOMM34 AGK TIMM44 HSPA4 BAG3 TIMM10 TIMM9 TIMM29
GO_ENDOCHONDRAL_BONE_MORPHOGENESIS	0.000455523	0.00373485	0.498493	-0.502332	-1.83894	53	RUNX2 COL1A1 STC1 TMEM119 COL13A1 AXIN2 FOXC1 BMP6 RARA ALPL TGFBR2 MMP13 COMP MMP14 RARB SERPINH1 MEF2C ANXA6 IHH
GO_POSITIVE_REGULATION_OF_TELOMERE_MAINTENANCE_VIA_TELOMERE_LENGTHENING	0.00045532	0.00373485	0.498493	0.489988	1.89747	37	MAPKAPK5 PKIB TCP1 POT1 CCT7 NEK7 CCT8 NEK2 XRCC5 HNRNPA2B1 DKC1 PRKCQ MAP2K7 ACD HNRNPA1 CCT2 CCT4
GO_POSITIVE_REGULATION_OF_EPIDERMAL_GROWTH_FACTOR_ACTIVATED_RECEPTOR_ACTIVITY	0.000462121	0.00377682	0.498493	-0.733255	-1.95533	13	EREG AREG ADRA2A EGF ADORA1 EPGN BTC
GO_PROTEIN_KINASE_C_SIGNALING	0.000462121	0.00377682	0.498493	-0.575241	-1.88718	31	FIBIN ADRA1A FLT4 MAS1 WNT11 DGKG MC1R AZU1 ADGRG1 PDGFB
GO_POSITIVE_REGULATION_OF_LIPID_KINASE_ACTIVITY	0.000464342	0.00378891	0.498493	-0.561636	-1.90196	36	PDGFRA CCL19 CCL21 TNFAIP8L3 PDGFRB CCR7 VAV3 FGF2 FLT1 CD19 PDGFB FPR2 VAV2 NOD2 FGR DGKZ TEK LYN PRKD1
GO_NEGATIVE_REGULATION_OF_MRNA_METABOLIC_PROCESS	0.000466536	0.00380074	0.498493	0.386572	1.75032	80	TARDBP NBAS TENT5B SRSF9 YBX3 BARD1 SUPT5H SRSF10 SRSF7 E2F1 SRSF4 THRAP3 HNRNPA2B1 HNRNPL SFSWAP DYRK1A HNRNPU GDNF ELAVL4 U2AF2 MTOR HNRNPD RBM42 YBX1 RBMX ELAVL1 LARP1 TENT4A CCNT1 TENT4B SRSF6 FUS PTBP1 FMR1 HNRNPK SRSF12 SYNCRIP ZC3H14 CTR9 NELFE HNRNPC PKP1 RBM10
GO_POSITIVE_REGULATION_OF_LIPASE_ACTIVITY	0.00046831	0.00380912	0.498493	-0.473739	-1.82375	70	ADRA1A PDGFRA AGTR1 EDNRA AGT APOC2 PDGFRB ARHGAP6 SELE PLA2G5 FGFR1 LMF1 APOA1 PLIN5 FGF2 PTAFR FLT1 AVPR1A NMUR1 GPIHBP1 PLCB2 HTR2A LPAR1 GPR55 NTF4 NMUR2 P2RY6 RHOC LPAR2 PLCG1
GO_OUTFLOW_TRACT_MORPHOGENESIS	0.000473478	0.00384503	0.498493	-0.444553	-1.73706	77	MSX2 NRP2 SOX11 SFRP2 FOXC1 RARA TWIST1 WNT11 GATA6 ENG CLDN5 TGFBR2 ELN NOTCH1 SMAD6 FZD1 CTNNB1 RARB HEY2 TBX2 MEF2C SOX18 FOXC2 GJA5 ZFPM2 NOG TGFB2
GO_REGULATION_OF_ADAPTIVE_IMMUNE_RESPONSE	0.000474906	0.00385051	0.498493	-0.379382	-1.62742	163	IL7R TNFRSF13C ALOX15 IL1R1 IL18R1 C17orf99 IL12B CCL19 C3 CD1D IL1RL1 DUSP10 CD28 CD1E RIPK3 CEACAM1 CLEC4G HLX HLA-H IL23A TNFSF4 HLA-G FADD IL27RA TNFSF13 JAK3 MALT1 IL12A HFE HLA-A IL4R MEF2C ADCY7 CLCF1 CD1C ADA LOXL3 FOXP3 FUT7 SASH3 PPP3CB PLA2G4A NLRP3 TNFSF13B BTK LTA SUPT6H PTPRC ZC3H12A WAS TNFAIP3 CR1 IL1B PYCARD SKAP1 TNFRSF14 IL6 HLA-F SMAD7 IL4 CCR2 MR1 CD4 TNFRSF1B SLC11A1 NFKBID …
GO_APPENDAGE_MORPHOGENESIS	0.000478783	0.00387579	0.498493	-0.386295	-1.6376	148	MSX2 CACNA1C RUNX2 PRRX1 CRABP2 LEF1 FMN1 SOX11 SFRP2 SALL1 GREM1 HOXD12 FGF10 TWIST1 FGF9 FREM2 FGFR1 PCSK5 MYH3 SP8 NOTCH1 SOX4 ALDH1A2 CTNNB1 RARB TBX5 TBX4 FBN2 AFF3 TBX2 PBX1 ROR2 GLI3 GJA5 BCL2L11 IHH NOG TGFB2 GLI2 B9D1 TFAP2B OSR1
GO_POSITIVE_REGULATION_OF_GLYCOPROTEIN_METABOLIC_PROCESS	0.000481029	0.00388702	0.498493	-0.622361	-1.9353	25	SLC2A10 CCL19 CCL21 ABCA2 IGF1 RAMP1 CCR7 SLC51B CTNNB1
GO_REGULATION_OF_MRNA_3_END_PROCESSING	0.000481692	0.00388702	0.498493	0.557399	2.03273	28	PAF1 CCNB1 CPEB3 BARD1 SUPT5H LEO1 HSF1 NUDT21 ZFP36L1 SNRPA CCNT1 CPSF7 VIRMA PAPOLA ZC3H14 CTR9 NELFE DHX36 NCBP2
GO_REGULATION_OF_CHONDROCYTE_DIFFERENTIATION	0.000484293	0.00390184	0.498493	-0.521796	-1.89746	50	ADAMTS12 RUNX2 AXIN2 LOXL2 GREM1 MDK CCN4 LTBP3 BMP6 ACVRL1 SCIN CTNNB1 RARB CCN2 GLI3 SOX5 GLI2 RFLNB RFLNA SMAD7 CHADL PKDCC TGFBR1 TRPS1 BMPR1B HOXA11
GO_UBIQUINONE_METABOLIC_PROCESS	0.000498612	0.00401088	0.477271	0.618123	2.04364	20	UBIAD1 COQ2 COQ8B COQ9 COQ10A COQ5 COQ3 PPTC7 COQ7 NDUFA9
GO_NUCLEOTIDE_EXCISION_REPAIR_DNA_DAMAGE_RECOGNITION	0.000501353	0.00402659	0.477271	0.607087	2.08935	23	COPS5 COPS7A RPS27A COPS4 COPS7B COPS6 RBX1 CETN2 XPA COPS8 COPS2 DDB1 RAD23B GPS1 UBC
GO_HISTONE_H2A_ACETYLATION	0.000504072	0.00404207	0.477271	0.656442	2.1002	17	ING3 MORF4L1 MEAF6 YEATS4 EPC1 RUVBL2 BRD8 RUVBL1
GO_ACTIVATION_OF_MAPK_ACTIVITY	0.00050524	0.00404509	0.477271	-0.388698	-1.64998	149	MUC20 ERN2 DUSP6 NRG1 CSPG4 CCL19 AGT FGF10 EGF GDF15 MAP3K12 TGFB3 IGF1 LRRK2 SHC2 PEA15 BIRC7 THBS1 MAPK8IP3 MAP4K2 FGF2 HGF ALK MAP4K1 GHRL S1PR2 MAP2K3 PDE6G MAP3K11 DBNL MAPK11 NOD2 EPGN SHC1 GRM1 MAP3K5 FGF1 TP73 CXCR4 LPAR1 ADRA2B RET PTPRC TAOK2 TLR4 IL1B WNT5A SYK PLA2G1B NOD1 GRM4 PRKAA1
GO_NUCLEAR_TRANSCRIBED_MRNA_CATABOLIC_PROCESS_EXONUCLEOLYTIC	0.000510355	0.00407964	0.477271	0.518571	1.97381	35	LSM3 EXOSC5 HBS1L EXOSC6 TTC37 EXOSC7 LSM5 CNOT6 NT5C3B DCP1A EDC4 CNOT8 EXOSC3 PATL1 WDR61 EDC3 DIS3 DCP2
GO_CELL_RECOGNITION	0.00051585	0.00411713	0.477271	-0.357309	-1.5776	201	PAEP SPESP1 PALLD TNN NTM CCL19 TULP1 CCL21 FCN3 IGHV3-64D CNTN4 CATSPERB IGHV3-15 CNTNAP2 CLGN CNTN2 ROBO3 CCR7 IGHV1-69D CLEC7A IGHV3-35 IGHA1 ST6GALNAC6 CLEC4M ROBO4 IZUMO1 CD36 TNFRSF21 CRTAC1 IGHV3-33 IGHA2 PECAM1 EPHB2 NRCAM VCAN ZP1 PEAR1 CNTN6 IGHE PCDH12 IGLC7 OPCML IGHV3-72 CNR1 PCDHB6 IGHV4-31 CXCR4 IGLL5 ZAN ADAM2 LGALS3 FCN1 IGHV5-10-1 NDN IGHG4 CATSPER2 IGLC3 IGHV3-49 COLEC12 IGHV6-…
GO_REGULATION_OF_HEART_RATE_BY_CARDIAC_CONDUCTION	0.000518639	0.004131	0.477271	-0.547747	-1.86077	38	SCN2B CACNA1C CACNA1G KCNJ2 KCNE4 KCNA5 KCNQ1 SCN4B KCNE3 CACNB2 KCNE1B GJA5 KCNJ5
GO_REGULATION_OF_VASOCONSTRICTION	0.000519206	0.004131	0.477271	-0.485855	-1.79982	57	ADRA2A ADRA1A AGTR1 ACE AGT KCNA5 ADRA1D ASIC2 SMTNL2 PTAFR AVPR1A DOCK4 P2RX1 FGA HRH2 ADRA1B GJA5 KCNMB2 HTR2A KCNMB4 ICAM1 ADRA2B DOCK5 ATP1A2
GO_POSITIVE_REGULATION_OF_LIPID_METABOLIC_PROCESS	0.000520679	0.00413628	0.477271	-0.396256	-1.66678	138	PPARGC1A SLC45A3 SCT PDGFRA AGTR1 CCL19 CCL21 CCDC3 TNFAIP8L3 AGT BMP6 APOC2 TWIST1 PDGFRB CCR7 APOA1 VAV3 PLIN5 RGN ADORA1 SORBS1 FGF2 ADGRF5 FLT1 AVPR1A SLC27A1 CD19 PDGFB DISP3 CES1 FPR2 VAV2 NOD2 FGR DGKZ FGF1 TEK HTR2A LYN IRS2 MFSD2A PRKD1 PRKCE CPT1A IL1B EPHA8 STAR MLXIPL PPARD PTGS2 PRKAA1 PRKCD ABCG1 FLT3
GO_IMPORT_INTO_NUCLEUS	0.000526762	0.00417811	0.477271	0.304504	1.57241	168	NUTF2 PIK3R1 GEMIN8 RAN SNRPD2 KPNA5 HIKESHI IPO11 TARDBP APPL2 TNPO3 NUP35 PHB2 NUP85 TRIM28 SNRPD1 NUP54 ZPR1 KPNA6 SNRPF NOLC1 IFNG SMN1 APPL1 SIX3 LEP HSP90AB1 GEMIN6 TGFB1 NUP153 CBLB SNRPB NXT1 NUP133 POM121L2 NUP93 NUP62 SNRPG IPO7 KPNA2 ECT2 SHH NXT2 GEMIN7 KPNB1 EFCAB7 ELAVL1 RAB18 SMN2 CDK1 HNRNPA1 HDAC3 MMP12 BAG3 AGTR2 CSE1L POM121 POM121C NUP107 SNRPE
GO_REGULATION_OF_CARTILAGE_DEVELOPMENT	0.000534486	0.00423105	0.477271	-0.477028	-1.82771	68	ADAMTS12 RUNX2 CTSK AXIN2 LOXL2 GREM1 MDK CCN4 LTBP3 BMP6 RARA WNT11 ACVRL1 SCIN CTNNB1 RARB CCN2 GLI3 SOX5 NOG GLI2 SCX RFLNB RFLNA WNT5A BMP10 SMAD7 CHADL
GO_RETROGRADE_VESICLE_MEDIATED_TRANSPORT_GOLGI_TO_ENDOPLASMIC_RETICULUM	0.000535094	0.00423105	0.477271	0.369546	1.69837	86	RAB6C RAB41 KDELR1 COPZ1 NBAS RAB6A LMAN2 ARF5 DNAJC28 BNIP1 RINT1 ARFGAP2 KIF3B TMED2 KIF11 KIF18A HTT COG4 KIF23 KIF3A KIF22 RACGAP1 KIF4A STX18 ERGIC3 PICK1 ARF3 RER1 RAB33B NAPA TMEM115 CENPE KIF3C KIF5A KIF15 SCYL1 RAB6B ERGIC2 KIF2C SCFD1 RAB1B KIFAP3 GOLPH3L
GO_REGULATION_OF_SISTER_CHROMATID_SEGREGATION	0.00054044	0.00426672	0.477271	0.383938	1.7384	80	GEN1 ANAPC5 ANAPC11 CUL3 PSMG2 SLF1 SPDL1 CDC23 ANAPC7 DLGAP5 SFPQ CCNB1 NDC80 BUB1B TRIP13 MAD2L1 PTTG1 WAPL UBE2C RMI2 TACC3 ANAPC1 CDCA5 FBXO5 HNRNPU IK TTK PTTG3P RIOK2 NAA10 CTCF DUSP1 RAD21 LCMT1 BECN1 USP44
GO_CYTOCHROME_COMPLEX_ASSEMBLY	0.000546224	0.00430573	0.477271	0.519139	1.9824	36	COA3 COA5 SLC25A33 C12orf73 COX14 PET100 UQCC3 UQCRB SMIM20 PET117 COX17 TACO1 BCS1L HCCS UQCR10 COA1 COX15
GO_CELL_GROWTH	0.000552839	0.00435116	0.477271	-0.298719	-1.41702	461	DCLK1 SOCS2 FLCN KLHL22 SLIT2 SLIT3 ISLR2 NRP2 POSTN CRABP2 MEG3 SEMA7A LEF1 RGS4 CPNE5 ADRA1A FHL1 HRG TNN AGTR1 SFRP2 PAK5 INHBA GREM1 TNR PLXNA4 AGT UNC13A SEMA4A TSPYL2 WNT11 RASGRP2 DACT3 SEMA5B IGFBP7 IGF1 DRAXIN HYAL1 ACVRL1 HPN RNF157 DCSTAMP CYFIP2 TGFBR2 SPART SERPINE2 CEACAM1 TIAM1 RB1 SEMA6B AKAP6 ANAPC2 CISH MMP14 FBP1 SPHK1 SYT3 FN1 AVPR1A CTNNB1 TP53 SEMA6C FLRT1 OLFM1 ING1 NRCAM M…
GO_ACTIN_MEDIATED_CELL_CONTRACTION	0.000554821	0.00436004	0.477271	-0.408325	-1.67773	116	SCN2B RYR2 CACNA1C MYBPC2 CACNA1G KCNJ2 SGCD STC1 KCNE4 TPM1 KCNA5 KCNQ1 PDPN SCN4B SCN1A PLN MYH3 TNNI2 TPM4 KCNE3 DES ADORA1 CACNB2 TNNI1 KCNJ8 TNNC2 ATP1A1 TPM2 KCNE1B GJA5 DMD KCNJ5 TTN NEB VIM VIL1 ACTN3 NEDD4L ATP1A2 NOS1AP CCDC88C CTNNA3 MYH6
GO_AXIS_ELONGATION	0.000559719	0.00439178	0.477271	-0.590271	-1.93073	30	TNC AREG NKD1 SFRP2 FGF10 WNT11 SPRY2 SIX4 PTK7 SPRY1
GO_CARDIAC_LEFT_VENTRICLE_MORPHOGENESIS	0.000564004	0.00441861	0.477271	-0.729936	-1.94648	13	RYR2 CPE SFRP2 TGFBR2 NOTCH1 TBX5 HEY2
GO_POSITIVE_REGULATION_OF_GENE_EXPRESSION_EPIGENETIC	0.000565367	0.00441926	0.477271	0.455352	1.85958	48	CD3EAP SMARCD1 BAZ1B TAF1B ATAD2B POLR2E SERTAD1 ARID1B TAF1D TBP ERCC6 ARID1A SERTAD2 CHEK1 DDX21 ELOF1 POLR1A POLR2F POLR1C ASF1A POLR2H POLR2L TAF1A DEK POLR1B SF3B1 CDCA4 POLR2K ZNRD1
GO_POSITIVE_REGULATION_OF_TRANSFORMING_GROWTH_FACTOR_BETA_PRODUCTION	0.000565818	0.00441926	0.477271	-0.649092	-1.89872	20	SERPINF2 WNT11 CD34 CX3CL1 THBS1 MYB LGALS9 FURIN LUM FOXP3
GO_REGULATION_OF_NUCLEAR_DIVISION	0.000568012	0.00442288	0.477271	0.29983	1.55422	177	WNT4 GEN1 CCSAP ANAPC5 PLCB1 ANAPC11 CUL3 PSMG2 SLF1 PHB2 SPDL1 CDC25C AURKA PDE3A CDC23 CHMP2A ANAPC7 CHMP4C DLGAP5 KNTC1 CCNB1 CDC42 NDC80 BUB1B L3MBTL1 TRIP13 NEK2 MAD2L1 CHMP1B PTTG1 PIN1 UBXN2B UBE2C CHMP2B MTBP KIF11 TACC3 KIF20B ANAPC1 NUP62 CHEK1 AURKAIP1 CDCA5 FBXO5 RCC1 ANLN HNRNPU SH2B1 IK BMP7 TTK UBE2B PTTG3P RIOK2 CEP97 CDKN1B NAA10 CEP85 DUSP1 RAD21 LCMT1 BORA NSFL1C TOM1L1 PDXP BE…
GO_SENSORY_PERCEPTION_OF_PAIN	0.000567744	0.00442288	0.477271	-0.418518	-1.68142	101	MME OPRK1 IL12B KCND2 GRIN2A TMEM100 NTRK1 SCN1A SPX CCL2 TRPA1 MC1R ADORA1 PHF24 DLG2 PTAFR OXT CHRNA4 PENK COMT SCN9A CNR2 CNR1 TRPV1 GRM1 OPRD1 ADCYAP1 CXCR4 HTR2A CXCL12 KCNA2 CCK NDN BACE1 HOXB8 ARRB2 OPRM1 NMUR2 NTSR1 ITGA2 ASIC3 TAC1 OPRL1 VIP CCR2 PTGS2 HOXD1 MGLL ZFHX2 NLGN2
GO_REGULATION_OF_CHROMOSOME_SEPARATION	0.000572281	0.00444933	0.477271	0.418469	1.83214	63	GEN1 ANAPC5 CSNK2A1 ANAPC11 CUL3 PSMG2 SPDL1 CDC23 ANAPC7 DLGAP5 CCNB1 NDC80 BUB1B TRIP13 MAD2L1 PTTG1 UBE2C TACC3 ANAPC1 CSNK2A2 FBXO5 IK TTK PTTG3P RIOK2 DUSP1 RAD21 LCMT1 USP44
GO_PROTEIN_ACETYLATION	0.000578917	0.00449408	0.477271	0.293985	1.53146	193	TAF5 ESCO1 ING3 MRGBP SIRT1 MORF4L1 PIH1D1 MSL2 ATG5 EPC2 DR1 GATA3 PHF20 MEAF6 ING4 PHF10 MAPT YEATS4 ING5 NCOA1 EPC1 HDAC2 RSF1 RUVBL2 NAA25 KAT14 RPS6KA5 KAT6B TAF5L ATF2 MYOD1 BRD7 ZMPSTE24 BRD8 KAT5 SET TAF9 KANSL2 NAA20 NAT8B NOC2L MAGEA2 NAA50 CHEK1 PER1 BEND3 RUVBL1 TERF2IP MECP2 KANSL1 SUPT7L JADE1 MCM3AP FAM161A KANSL1L ISL1 NAA10 LDB1 CTCF PARK7 PRKAA2 TADA2B BRPF1
GO_DOUBLE_STRAND_BREAK_REPAIR_VIA_BREAK_INDUCED_REPLICATION	0.000585206	0.00452229	0.477271	0.738584	2.06213	12	MCM4 MCM2 MCM5 MCM7 GINS2 MCM6 CDC7 MCMDC2
GO_REGULATION_OF_MORPHOGENESIS_OF_A_BRANCHING_STRUCTURE	0.000585201	0.00452229	0.477271	-0.495717	-1.83504	56	SULF1 FGF7 GREM1 MDK AGT FGF10 FGFR1 LRRK2 ETV5 SIX4 HGF LHX1 CTNNB1 WNT2 LGR4 NTN4 NOG WNT2B SMO AR
GO_SNORNA_METABOLIC_PROCESS	0.000584451	0.00452229	0.477271	0.665198	2.07961	16	FBL EXOSC5 EXOSC10 NOLC1 EXOSC6 FBLL1 DKC1 TENT4A TENT4B EXOSC3
GO_REGULATION_OF_MICROTUBULE_BASED_PROCESS	0.000591652	0.00456519	0.477271	0.271792	1.47271	236	NEFH RAB6C ARL2 GEN1 STMN1 CEP76 CCSAP CFAP298 AURKA ROCK2 CHMP2A BBS2 SKA2 CHMP4C MAPT RNF4 KATNB1 MKKS GNAI1 STMN4 PLK2 DEFB1 PLK4 MAP6 STIL DRC1 TPX2 NEK2 CHMP1B ROCK1 CIB1 STMND1 RHOT1 CAMSAP3 UBXN2B AKAP9 CHMP2B DYRK1A CKAP5 KIF11 TACC3 KIF18A MAPRE1 TRAF3IP1 TTC21B CCDC65 NUP62 CHEK1 RCC1 RAE1 PAK1 HNRNPU POC1A MARK4 FKBP4 DIAPH1 RAC1 MECP2 NPM1 SPICE1 TMEM67 GPSM2 SPAST MEMO1 CEP97 CEP70 C…
GO_PLATELET_AGGREGATION	0.000593136	0.00456974	0.477271	-0.484481	-1.81338	61	C1QTNF1 PRKCA PDGFRA ADAMTS18 BLK PDPN UBASH3B ABAT SERPINE2 CEACAM1 COMP MYL9 MYH9 PRKG1 FN1 GATA1 SH2B3 FGA PEAR1 TLN1 GP1BA VCL LYN PIK3CG ITGA2B
GO_POSITIVE_REGULATION_OF_BLOOD_PRESSURE	0.00059631	0.00458728	0.477271	-0.561938	-1.87016	33	ADRB1 ADRA1A ACE GLP1R AGT TPM1 ADRA1D TAC3 SPX ADORA1 AVPR1A OXT NR2F2 ADRA1B CNR1 CYBA ADRA2B
GO_POSITIVE_REGULATION_OF_LIPID_LOCALIZATION	0.000599733	0.00460667	0.477271	-0.435909	-1.7237	85	LIPG C1QTNF1 ATP8A1 ATP8A2 C3 BMP6 APOA1 IKBKE CYP4F2 PLIN5 MYB LPL ABCB11 CD36 OXT GHRL CES1 LRP1 RETN PLA2G10 GPS2 ERFE ABCA7 GAL TNFRSF11A CYP19A1 ZC3H12A NTSR1 PON1 IL1B TAC1 EEPD1
GO_CELLULAR_SENESCENCE	0.000612618	0.00469858	0.477271	0.398306	1.76684	67	MAPKAPK5 BCL2L12 SMC6 SIRT1 ING2 ECRG4 ZNF277 BCL6 PLK2 TERF2 RBL1 PAWR ZMPSTE24 BMPR1A TERT OPA1 MAGEA2 CDK6 FBXO5 PLA2R1 YBX1 RSL1D1 CDKN2A TBX3 HRAS
GO_ENDOCRINE_PROCESS	0.000615829	0.00471613	0.477271	-0.457096	-1.79318	78	SERPINF2 C1QTNF1 MME AGTR1 ACE INHBA AGT BMP6 CPA3 POMC FGFR1 PCSK5 FZD4 RAB11FIP1 AVPR1A GHRL NOS3 CES1 UCN RETN GJA5 SELENOM GAL CYBA CTSG CORIN IL1B FOXD1 NIBAN2 RASL10B TAC1 OR51E2
GO_PROTEIN_LOCALIZATION_TO_NUCLEUS	0.00062009	0.00474164	0.477271	0.258984	1.41992	271	NUTF2 PIK3R1 ARL2 RAN KPNA5 HIKESHI IPO11 PAF1 TARDBP APPL2 TNPO3 NUP35 PHB2 NUP85 TRIM28 RPF2 NUP54 SUMO1 ZPR1 KPNA6 TCP1 NOLC1 IFNG CCT7 APPL1 SUMO3 SIX3 BARD1 NVL CCT8 LEP TOR1AIP2 HSP90AB1 PIN1 SKP1 MORC3 LAMTOR5 INTS13 TGFB1 NUP153 CBLB DVL1 SUMO4 CDK5 NXT1 NUP133 POM121L2 TERT XPA NUP93 NUP62 DKC1 HNRNPU TAF3 IPO7 KPNA2 ILRUN ECT2 SHH NXT2 BMP7 SUPT7L MFHAS1 KPNB1 EFCAB7 ZBTB16 TAF8 POLR1A …
GO_REGULATION_OF_PHOSPHOPROTEIN_PHOSPHATASE_ACTIVITY	0.000622163	0.00475039	0.477271	0.338719	1.6185	114	PTN PPP1R1C MASTL PPP4R1L RCAN3 PPP2R1A PPP1R1A FKBP1B URI1 PPME1 ROCK2 PPP1R14B IGFBP3 PPP4R1 VRK3 PPP1R8 CALM3 SH3RF2 PPP2R2B BOD1L1 HSP90AB1 PPP2R5D ROCK1 PPP1R15B PPP2R3A PPP2R2D PPP6R1 SET PPP1R37 HTT PHACTR4 BOD1 PPP2R5E SHOC2 MTOR PPP2R2A CRY2 DMPK FKBP1A PPP1R16A ANKLE2 PPP1R35 AGTR2
GO_ATRIOVENTRICULAR_VALVE_DEVELOPMENT	0.0006261	0.00477331	0.477271	-0.614606	-1.92781	26	SLIT3 TWIST1 TGFBR2 NOTCH1 SOX4 DCHS1 SMAD6 TBX5 OLFM1 HEY2 GJA5 MDM2 TGFB2 HEY1
GO_ODONTOGENESIS	0.00062971	0.00479368	0.477271	-0.391053	-1.63111	127	PHEX TNC MSX2 EDAR RUNX2 COL1A1 COL1A2 LEF1 PDGFRA AXIN2 INHBA FOXC1 FGF10 TWIST1 ALPL TGFB3 ASPN DLX1 TCIRG1 CD34 CSF3R AQP1 FOXO1 CTNNB1 ADAMTS5 APCDD1 ODAPH RELT GLI3 BCL2L11 TGFB2 FAM20A GLI2 WNT6 LAMB1 OSR1
GO_FEAR_RESPONSE	0.00063281	0.00481011	0.477271	-0.539716	-1.85062	39	ADRB1 DPP4 BRINP1 GABRA5 LYPD1 MDK GRIK2 NEUROD2 NPAS2 PENK BCL2 MEF2C UCN ADCYAP1 CCK ATP1A2
GO_POSITIVE_REGULATION_OF_CD4_POSITIVE_ALPHA_BETA_T_CELL_DIFFERENTIATION	0.000633853	0.00481088	0.477271	-0.591655	-1.89282	28	IL12B CCL19 RARA HLX MYB IL23A TNFSF4 LGALS9 MALT1 IL4R SOCS1 FOXP3 SASH3 CD83 NLRP3
GO_HISTONE_MONOUBIQUITINATION	0.000635007	0.00481249	0.477271	0.544976	1.99865	29	PCGF6 PAF1 LEO1 SKP1 BCOR RNF2 PCGF1 UBE2E1 WAC DDB1 RNF168 PCGF5 KDM2B DTX3L TRIM37 UHRF1 CTR9
GO_CARDIAC_EPITHELIAL_TO_MESENCHYMAL_TRANSITION	0.000636778	0.00481876	0.477271	-0.564539	-1.85207	31	HAS2 MSX2 TMEM100 TWIST1 ENG TGFBR2 NOTCH1 OLFM1 SPRY1 WNT2 HEY2 NOG TGFB2 HEY1
GO_PEPTIDYL_LYSINE_TRIMETHYLATION	0.000641178	0.00484488	0.477271	0.461745	1.89439	47	ZNF304 SIRT1 PIH1D1 PWP1 KDM4D KMT5B NSD3 SETD4 VCPKMT KDM4C BEND3 SETD2 KMT5C KMT2E MECP2 SUV39H1 SUV39H2 SETD1A RTF1 ANTKMT IWS1 WDR61 OGT CTR9 ATPSCKMT ARID4A
GO_TELOMERE_CAPPING	0.000647775	0.0048875	0.477271	0.497651	1.94628	40	MAPKAPK5 MRE11 TERF1 XRCC1 DCLRE1A PKIB ERCC1 POT1 NEK7 RAD50 NEK2 TERF2 DCLRE1B PRKCQ TERF2IP MAP2K7 HNRNPD NBN ACD
GO_REGULATION_OF_LIPID_TRANSPORT	0.000654999	0.00493471	0.477271	-0.412981	-1.67258	106	LIPG C1QTNF1 ATP8A1 ATP8A2 AGTR1 ABCA2 AGT BMP6 EGF APOC2 POMC APOA1 CYP4F2 THBS1 MYB OSBPL6 ABCB11 OXT DISP3 GHRL CES1 LRP1 RETN PLA2G10 GPS2 ABCG8 ERFE ABCA7 GAL TNFRSF11A YJEFN3 CYP19A1 ITGAV IRS2 ABCG5 NTSR1 PON1 PCSK9 IL1B TAC1 EEPD1
GO_POSITIVE_REGULATION_OF_PHOSPHOLIPID_METABOLIC_PROCESS	0.00066201	0.00498019	0.477271	-0.520901	-1.88129	49	PDGFRA CCL19 CCL21 TNFAIP8L3 APOC2 PDGFRB CCR7 VAV3 FGF2 ADGRF5 FLT1 CD19 PDGFB FPR2 VAV2 NOD2 FGR DGKZ TEK HTR2A LYN PRKD1
GO_DNA_INTEGRITY_CHECKPOINT	0.000665998	0.00500282	0.477271	0.310091	1.5814	156	RAD17 PRMT1 NAE1 MRE11 TOPBP1 CNOT3 TFDP2 CNOT9 CDC25C AURKA MSH2 THOC1 CNOT4 PLK2 CCNB1 HUS1 DONSON EIF2AK4 CNOT2 E2F1 PTPN11 ATF2 ERCC6 CDC5L UIMC1 RINT1 TICRR ETAA1 FEM1B E2F4 CHEK1 CDK2 SFN RPA2 CRY1 DNA2 WAC FANCD2 CNOT6 PCNA USP28 NBN CASP2 CNOT1 CDKN1B CDK1 CEP63 CNOT8 RFWD3 CARM1 BRCC3 EME1 INTS7 CNOT10 PRPF19
GO_NEGATIVE_REGULATION_OF_CYTOKINE_SECRETION	0.00067092	0.0050324	0.477271	-0.589835	-1.887	28	LRRC32 SYT11 HDAC9 CX3CL1 NLRP12 IL27RA FN1 GHRL LGR4 FOXP3 TNFRSF4 RGCC ZC3H12A
GO_NEGATIVE_REGULATION_OF_LEUKOCYTE_MEDIATED_CYTOTOXICITY	0.000672145	0.00503419	0.477271	-0.645038	-1.88687	20	IL7R CLEC12B CEACAM1 HLA-G LGALS9 HLA-A SERPINB4 PPP3CB SERPINB9 ARRB2 PTPRC HLA-F
GO_AV_NODE_CELL_TO_BUNDLE_OF_HIS_CELL_COMMUNICATION	0.000673165	0.00503444	0.477271	-0.762636	-1.91151	11	RYR2 CACNA1C CACNA1G SCN4B CACNB2 GJA5
GO_REGULATION_OF_POSITIVE_CHEMOTAXIS	0.000677359	0.00505841	0.477271	-0.612738	-1.92195	26	VEGFC SCG2 S1PR1 FGF10 KDR AZU1 ANGPT2 CCR4 IL16 ARTN CXCL12 ITGA2 VEGFD CASR VEGFA
GO_EMBRYONIC_DIGESTIVE_TRACT_MORPHOGENESIS	0.00068042	0.00506211	0.477271	-0.665773	-1.91604	18	SOX11 PDGFRA FGF10 TCF7 TCF21 HLX GLI3 IHH
GO_INTRACILIARY_TRANSPORT	0.000681819	0.00506211	0.477271	0.439697	1.82862	52	IFT52 TTC26 DYNLRB1 WDR35 DYNLL2 CLUAP1 DYNLL1 HSPB11 IFT81 DYNC2LI1 KIF3B SSX2IP TRAF3IP1 TTC21B KIF3A WDR19 WDR34 TRIP11 IFT22 KIF3C CEP131 KIF17 IFT43 TCTEX1D2 KIFAP3 WDR60 IFT74 TNPO1 BBS12 DYNC2H1
GO_NEGATIVE_REGULATION_OF_CELL_SUBSTRATE_ADHESION	0.000681258	0.00506211	0.477271	-0.480989	-1.80031	61	COL1A1 ACER2 POSTN FBLN1 NEXMIF HOXA7 ARHGAP6 WNT1 ACVRL1 NOTCH1 MAP4K4 FZD4 CX3CL1 THBS1 MMP14 ANGPT2 DLC1 LGALS1 FZD7 LRP1 CORO2B FAM107A PLG SPOCK1
GO_RESPONSE_TO_CORTICOSTEROID	0.000680925	0.00506211	0.477271	-0.376447	-1.60857	155	SERPINF1 AREG COL1A1 SLIT2 SLIT3 MAOB STC1 FIBIN PFKFB1 MDK BMP6 SPARC ALPL IGFBP7 GBA ENG NOTCH1 NEFL AANAT AQP1 FOXO1 PTAFR AVPR1A OXT PCK1 BCL2 CCN2 ANXA3 UCN PDX1 CDKN1A BCL2L11 PAPPA FAM107A GPER1 CYBA ADCYAP1 TH ICAM1 NPAS4 S100B CTSV CNGA3 GLB1 HNMT IL6 STAR AKAP13 UCN3 PTGS2 ALDH3A1 BGLAP FLT3 TAT SCGB1A1 CPN1 CASP3 HTR1B
GO_LYMPHOCYTE_ACTIVATION_INVOLVED_IN_IMMUNE_RESPONSE	0.000683476	0.00506705	0.477271	-0.371494	-1.59646	169	IL18R1 LEF1 GAPT C17orf99 IL12B CCL19 MDK SEMA4A RARA RORC CD28 LAMP1 CEACAM1 RORA HLX DOCK11 MYB IL23A LIG4 PLCG2 FOXP1 TNFSF4 IL27RA TNFSF13 TP53 LGALS9 CD19 PCK1 JAK3 MALT1 SPN LGALS1 POU2AF1 PLCL2 PGLYRP2 IL4R LFNG MFNG CLCF1 CD1C CD180 ADA LOXL3 FOXP3 ICAM1 LGALS3 LY9 NLRP3 GPR183 XBP1 CD244 SUPT6H PTPRC ZC3H12A IFNL1 TLR4 IL6 HLA-F APBB1IP SMAD7 RAB27A IL4 LCP1 ITGAL ATP7A TSC1 UNC13D TMEM9…
GO_ATP_BIOSYNTHETIC_PROCESS	0.000691542	0.00511941	0.477271	0.443387	1.84057	51	ATP5ME ATP5MF ATP5F1B ATP5F1C ATP5PF ATP5PO ATP5PD COX5B UQCC3 CYC1 ENO1 ATP5MG ATP5F1E TGFB1 ATP5F1D PINK1 ATP5MC3 SLC25A12 ATP5MC2 ATP5F1A ALDOA
GO_POSITIVE_REGULATION_OF_LEUKOCYTE_ADHESION_TO_VASCULAR_ENDOTHELIAL_CELL	0.000702524	0.0051782	0.477271	-0.642615	-1.87978	20	MDK SELE SELP ETS1 ALOX5 PTAFR ITGA4 FUT7 ICAM1 IL6 CCR2
GO_POSITIVE_REGULATION_OF_SYSTEMIC_ARTERIAL_BLOOD_PRESSURE	0.000702274	0.0051782	0.477271	-0.761193	-1.90789	11	ADRA1A ACE SPX ADORA1 AVPR1A NR2F2 CYBA
GO_REGULATION_OF_T_CELL_MEDIATED_IMMUNITY	0.000700931	0.0051782	0.477271	-0.469178	-1.80619	70	IL7R IL1R1 IL18R1 IL12B CD1D CD1E RIPK3 CEACAM1 CLEC4G HLA-H IL23A TNFSF4 HLA-G FADD MALT1 IL12A HFE HLA-A CD1C FOXP3 FUT7 SASH3 PPP3CB NLRP3 PTPRC WAS IL1B IL6 HLA-F SMAD7 CCR2 MR1 TNFRSF1B IFNB1 RSAD2 CD81 HMGB1 CD1A
GO_REGULATION_OF_GENE_SILENCING	0.000707222	0.00520532	0.477271	0.356077	1.68857	98	POLR2D SEH1L NUP35 NUP85 NUP54 ATAD2B PUM2 POLR2E NUP205 WTIP TGFB1 ZMPSTE24 POLR2I NUP153 NUP43 NUP133 NUP37 TERT TARBP2 NUP93 NUP62 CDK2 RAE1 AAAS NDC1 POLR2C ELAVL1 POLR2F AJUBA AGO2 ASF1A POLR2H POLR2L POM121 POM121C NUP42 NUP107 FMR1 POLR2K PUM1 POLR2J
GO_RESPONSE_TO_HEAT	0.000709089	0.00521155	0.477271	0.298634	1.52824	161	HMOX1 HSPA2 POLR2D HSP90AB3P SIRT1 SEH1L HIKESHI EIF2B1 RBBP7 CRNN NUP35 NUP85 CAMK2B AKT1S1 NUP54 SUMO1 SOD1 PTGES3 MAPT NUP205 HDAC2 EIF2B2 HSP90AB1 RPTOR HSF1 NUP153 CLPB DNAJC2 NUP43 NUP133 NUP37 DNAJA3 CRYAB EIF2B4 RPA3 NUP93 NUP62 RPA2 RAE1 AAAS EIF2B5 NDC1 FKBP4 STUB1 EIF2S1 MAP2K7 MTOR HSBP1 DNAJB1 ATXN3 PSIP1 SLU7 DNAJC7 BAG3 BAG1 TRPV4 POM121 CXCL10 POM121C NUP42 IRAK1 NUP107
GO_KERATAN_SULFATE_METABOLIC_PROCESS	0.000730228	0.00532404	0.477271	-0.55346	-1.82462	32	ST3GAL1 B3GNT3 CHST6 ST3GAL4 B3GNT2 ST3GAL6 OMD ST3GAL3 CHST1 B3GNT7 FMOD LUM CHST5 PRELP GNS GLB1 CHST2 B4GALT1
GO_KIDNEY_MORPHOGENESIS	0.000730547	0.00532404	0.477271	-0.427829	-1.70359	93	FMN1 KIF26B SALL1 GREM1 IRX1 AGT FGF10 WNT11 PDGFRB GCNT4 WNT1 TCF21 GCNT1 LRRK2 SOX4 DCHS1 ADAMTS16 GCNT3 SIX4 FAT4 FGF2 LHX1 CTNNB1 LGR4 BCL2 WWTR1 PBX1 GLI3 NOG WNT2B FGF1 WNT6 OSR1 PRKX SMO
GO_NUCLEAR_TRANSCRIBED_MRNA_CATABOLIC_PROCESS_DEADENYLATION_DEPENDENT_DECAY	0.000728145	0.00532404	0.477271	0.402131	1.8194	74	POLR2D LSM3 EXOSC5 SAMD4B CNOT3 CNOT9 HBS1L CNOT4 EXOSC6 CPEB3 CNOT2 TTC37 EXOSC7 LSM5 TUT4 CNOT6 NT5C3B ZFP36L1 DCP1A CNOT1 EDC4 TENT4A AGO2 CNOT8 TENT4B EXOSC3 PATL1 CNOT10 WDR61 EDC3 DIS3 DCP2
GO_POSITIVE_REGULATION_OF_DNA_METABOLIC_PROCESS	0.000728312	0.00532404	0.477271	0.291735	1.51974	193	MAPKAPK5 ERCC8 RAD51 FANCB NSD2 SIRT1 KLF4 MYC MRE11 XRCC1 SLF1 TRIM28 RFC2 KDM4D ERCC2 MSH2 PKIB TCP1 PTGES3 RNF8 KMT5B ERCC1 MGMT POT1 SHLD3 EXOSC6 CCT7 NEK7 RAD50 SPIDR MMS19 NVL CCT8 HSP90AB1 NEK2 XRCC5 ERCC6 FOXM1 HSF1 TGFB1 UIMC1 HNRNPA2B1 RFC5 CDK2 DKC1 SHLD2 PRKCQ KMT5C RIF1 EYA4 MECP2 MAP2K7 RNF168 HNRNPD UBE2B PCNA UBE2N NBN EYA3 ACD ARID2 HNRNPA1 CCT2 PARP9 EXOSC3 CCT4 TFRC BRCC3 CEBPG…
GO_RENAL_WATER_HOMEOSTASIS	0.000730228	0.00532404	0.477271	-0.553497	-1.82474	32	HAS2 ADCY8 ADCY4 ADCY1 ADCY5 CYP4F2 MYO5B WFS1 AQP1 CYP4F12 ADCY7 AKAP11 TFAP2B AQP4 INPP5K PRKACB
GO_TERMINATION_OF_RNA_POLYMERASE_II_TRANSCRIPTION	0.000730649	0.00532404	0.477271	0.510661	1.9437	35	CPSF3 SNRPF CPSF4 SLBP SCAF4 SNRPB SCAF8 ZNF473 SNRPG NUDT21 SSU72 SYMPK CLP1 CSTF1 PCF11 MAZ WDR33 CPSF7 SNRPE CSTF3 PAPOLA MED18 NCBP2 PABPN1 LSM11 SNRPD3 LSM10 CSTF2T CPSF2
GO_AMINO_ACID_TRANSMEMBRANE_TRANSPORT	0.000733054	0.00532801	0.477271	-0.442622	-1.73876	83	SLC1A2 SLC38A11 RGS4 SLC1A7 AGT SLC6A13 PDPN SLC7A8 SLC43A2 PRAF2 SLC1A6 LRRC8C SLC7A5 CLTRN LRRC8E SLC6A14 SLC25A29 SLC38A1 SLC16A2 ITGB1 ATP1A2 SLC6A5 TSPO2 SLC25A18 NTSR1 SLC38A4 SLC16A10 SLC7A4 SLC6A20 SLC38A7 SLC25A15 LRRC8A SLC38A8 SLC32A1 SLC43A1 SLC6A7 SLC7A1 SLC47A1 SLC7A5P1 SLC38A6 SLC1A3 SLC36A1 SLC7A3 SLC3A2 SLC17A7 SLC6A6 SLC38A10
GO_POSITIVE_REGULATION_OF_NEURON_DIFFERENTIATION	0.000733279	0.00532801	0.477271	-0.309602	-1.44532	359	FEZ1 SOCS2 SERPINF1 DLG4 DAB1 SLIT2 ISLR2 ENC1 SHANK1 CRABP2 KALRN BRINP1 SEMA7A ATP8A2 BEND6 SOX11 CPNE5 ARHGEF2 MMD MDK PTPRD PLXNA4 AGT BMP6 UNC13A RARA NTRK1 RNF157 FGFR1 TCF4 CNTN1 NEGR1 TIAM1 DLX1 TOX DPYSL3 FZD4 CX3CL1 ANAPC2 NEFL LRP8 CRTC1 NEUROD2 SETX ETV5 FZD1 ZEB1 HGF SYT3 FN1 PTK7 RARB ALK VWC2 CREB3L2 NRCAM MAP1B HSPA5 BCL2 LRP1 MEF2C CYB5D2 ROR2 PLXNB2 ALKAL1 CAMK1D CNR1 PLXNC1 CPN…
GO_NEGATIVE_REGULATION_OF_OSSIFICATION	0.000740162	0.00537038	0.477271	-0.457549	-1.76999	72	TWIST2 AREG VEGFC AHSG TNN AXIN2 GREM1 MDK LTBP3 TWIST1 HDAC7 NOTCH1 SMAD6 RANBP3L GATA1 BCL2 MEF2C CCR1 NOG LIMD1 GDF10 KREMEN2 ECM1 RFLNB NOCT RFLNA SOST RIOX1
GO_LEARNING	0.000743168	0.00537692	0.477271	-0.37763	-1.59113	141	SORCS3 DLG4 ATXN1 ATP8A1 SHANK1 KALRN PAK5 GABRA5 SYT11 TNR SNAP25 AGT GRIN2A SLC24A2 NETO1 CNTNAP2 CLDN5 CNTN2 NRGN NLGN4X NPTX2 STRA6 FOXB1 SLC6A1 NRXN3 NEUROD2 EPHB2 SLC8A3 SYNGAP1 UCN COMT HRH2 TLR2 SYNPO PPP1R9B PPP3CB TH ITGB1 PDE1B ADAM2 NPAS4 CCK CLN3 ATP1A2 NTSR1 TAC1 DDHD2 OPRL1 SLC12A5 DRD2 SHANK2 CTNS
GO_POSITIVE_REGULATION_OF_ALPHA_BETA_T_CELL_ACTIVATION	0.000742533	0.00537692	0.477271	-0.478708	-1.79177	61	IL12B CCL19 ITPKB RARA TGFBR2 CD28 HLX MYB IL23A TNFSF4 LGALS9 MALT1 IL12A HLA-A IL4R SOCS1 GLI3 IHH RASAL3 ADA FOXP3 SASH3 CD83 NLRP3 ZAP70 PTPRC RUNX1 SYK CCR2 PTPN22 NFKBID CD81 NCKAP1L PNP
GO_RIBOSOMAL_LARGE_SUBUNIT_ASSEMBLY	0.000750797	0.00542443	0.477271	0.523217	1.92277	30	RPF2 RPL38 MRPL11 MRTO4 RPL6 RPLP0 FASTKD2 RPLP0P6 RSL24D1 TRAF7 RPL10 RPL24 RPL11 MRPL20
GO_REGULATION_OF_GLIAL_CELL_MIGRATION	0.000765957	0.00552614	0.477271	-0.6615	-1.90375	18	BMERB1 CX3CR1 TIAM1 CX3CL1 LRP1 TREM2 ATP1B2 GPR183 IDH2 CCR2 MIR221 STAP1 CERS2
GO_PURINE_NUCLEOSIDE_TRIPHOSPHATE_METABOLIC_PROCESS	0.000784489	0.0056439	0.477271	0.373312	1.71264	84	ATP5ME ITPA ATP5MF RAN ATP5F1B ATP5F1C ATP5PF ATP5PO ATP5PD COX5B UQCC3 CYC1 ENO1 ATP5MG ATP5F1E TGFB1 NME4 ATP5F1D PINK1 ATP5MC3 GNAI3 OPA1 ADK SLC25A12 ATP5MC2 ATP5F1A EFL1 ALDOA
GO_REGULATION_OF_BONE_REMODELING	0.000783405	0.0056439	0.477271	-0.497079	-1.78456	48	PRKCA TMEM119 S1PR1 GREM1 MDK LTBP3 SYT7 UBASH3B DCSTAMP ADAM8 CSK SIGLEC15 INPP5D TNFRSF11A PDK4 TNFAIP3 CLDN18 IL6 SYK BGLAP GPR137B SPP1 SUCO ITGB3 IL20RA TNFSF11 TMEM64 P2RX7 ATP6AP1
GO_DETECTION_OF_EXTERNAL_BIOTIC_STIMULUS	0.000790835	0.00568155	0.477271	-0.613377	-1.88673	24	LBP CD1D SSC5D CLEC7A TLR6 HLA-A PGLYRP2 NOD2 TLR2 TREM2 TLR4 NOD1 TLR1 NLRC4 LY96
GO_REGULATION_OF_RENAL_SYSTEM_PROCESS	0.00079662	0.00571508	0.477271	-0.554109	-1.8441	33	STC1 AGTR1 AGT SPX ADORA1 AVPR1A OXT PDGFB CORO2B COMT GJA5 CYBA GNAI2 CORIN TAC1 OR51E2 INPP5K DRD2 PTPRO
GO_PROTEIN_IMPORT	0.000800817	0.00573713	0.477271	0.282671	1.47004	197	NUTF2 PIK3R1 TOMM40 RAN PEX14 KPNA5 HIKESHI TIMM50 IPO11 TARDBP APPL2 TIMM23 TNPO3 NUP35 PHB2 NUP85 TRIM28 NUP54 ZPR1 KPNA6 GRPEL1 NOLC1 IFNG TOMM22 APPL1 SIX3 LEP HSP90AB1 PEX1 GRPEL2 TGFB1 NUP153 CBLB PDCD5 PEX3 CHCHD4 NXT1 NUP133 POM121L2 NUP93 NUP62 LONP2 ROMO1 PEX5 IPO7 KPNA2 ECT2 SHH NXT2 KPNB1 EFCAB7 ARHGEF5 ELAVL1 CDK1 TIMM44 HDAC3 HSPA4 MMP12 BAG3 AGTR2 CSE1L POM121 POM121C
GO_POSITIVE_REGULATION_OF_MRNA_METABOLIC_PROCESS	0.00080301	0.00574478	0.477271	0.380436	1.71352	77	YTHDF1 PAF1 TARDBP ROCK2 HNRNPR CCNB1 CPEB3 DAZAP1 YTHDF2 LEO1 ROCK1 THRAP3 HSF1 NCL HMX2 TRA2B METTL3 NUDT21 YTHDF3 TRA2A ZFP36L1 HNRNPD SNRNP70 RBMX CNOT1 KHSRP AGO2 CNOT8 SNW1 GTPBP1 PRPF19 HSPA8 PUM1
GO_ESCRT_COMPLEX_DISASSEMBLY	0.000806474	0.0057615	0.477271	0.76241	2.05939	10	VPS4A CHMP2A VTA1 CHMP1B IST1 CHMP2B
GO_SNORNA_3_END_PROCESSING	0.000812595	0.00579712	0.477271	0.709731	2.05067	13	FBL EXOSC5 EXOSC10 EXOSC6 FBLL1 DKC1 TENT4A TENT4B EXOSC3
GO_AMINE_TRANSPORT	0.000815072	0.00580667	0.477271	-0.42666	-1.69894	93	SNCG ADRA2A RGS4 SNCA SYT11 AGT SYT7 SLC43A2 SYT12 ABAT SLC18A2 SLC6A1 ADORA1 SYT8 SYT3 AVPR1A OXT TRH CHRNA4 AQP9 CLTRN SV2A SLC18A1 CHRNA6 CNR1 HTR2A CXCL12 KCNA2 TH ITGB1 ADRA2B CCK ATP1A2 TOR1A HRH3 RAB3B NTSR1
GO_EAR_DEVELOPMENT	0.000819126	0.00582743	0.477271	-0.348393	-1.54693	210	KCNK2 CTHRC1 PRRX1 LIN7A LRIG1 ATP8A2 SALL1 GABRA5 FGF10 TWIST1 ABR FGF9 SPARC PDGFRB TGFB3 KCNQ1 WNT1 KCNK3 SPRY2 FREM2 HPN SLC26A5 FGFR1 COL11A1 CDH23 NAGLU NOTCH1 ITGA8 PLPPR4 STRA6 DCHS1 PVALB SIX4 FAT4 ZEB1 ZIC1 PTK7 EPHB2 TMIE BCL2 HEY2 MYO15A TMC1 ROR2 GLI3 BCL2L11 RIPOR2 STRC KCNQ4 NOG TGFB2 GLI2 ALDH1A3 USH1C OSR1 C1QTNF5 NTN1 PDZD7 WHRN
GO_NEGATIVE_REGULATION_OF_BLOOD_VESSEL_DIAMETER	0.000827238	0.00587696	0.477271	-0.45097	-1.76915	78	ADRA2A ADRA1A AGTR1 ACE EDNRA ACTA2 AGT HTR7 KCNA5 ADRA1D ASIC2 COMP SMTNL2 ADORA1 PTAFR AVPR1A DOCK4 P2RX1 FGA HRH2 ADRA1B GJA5 KCNMB2 HTR2A KCNMB4 SLC6A4 ICAM1 ADRA2B DOCK5 KEL ATP1A2 GRIP2 SLC8A1 BDKRB2 PTGS2 CHGA CASR HTR1B HRH1
GO_BIOMINERALIZATION	0.000829105	0.00587937	0.477271	-0.374763	-1.59189	150	PHEX MSX2 COL1A1 ALOX15 TMEM119 COL1A2 DDR2 AHSG S1PR1 AXIN2 GREM1 LOX LTBP3 BMP6 TWIST1 WNT11 ALPL TGFB3 IGF1 MGP IBSP ASPN MMP13 CLEC3B KL NOTCH1 TCIRG1 SBNO2 COMP ALOX5 OMD FOXO1 GATA1 ASGR2 NOS3 FBN2 LGR4 ODAPH HEY2 MEF2C
GO_REGULATION_OF_HORMONE_SECRETION	0.000829879	0.00587937	0.477271	-0.336981	-1.51887	251	CACNA1C ADCY8 C1QTNF1 PRKCA ADRA2A ITPR1 KALRN DPP4 SCT SYTL4 FOXA2 SOX11 AGTR1 INHBA SNAP25 GLP1R AGT BMP6 POMC KCNA5 BLK SYT7 MYRIP FGFR1 ABAT GPR68 ADCY5 BMP8A TIAM1 RAPGEF3 TCIRG1 SOX4 RPH3AL MYB ADORA1 RAB11FIP1 ALOX5 TRH GHRL HFE CFTR STXBP5L LRP1 CLTRN UCN FFAR1 RETN FGA PDX1 CACNA1E ICA1 OSM NR0B2 IL11 CNR1 RAPGEF4 GAL GPER1 ADCYAP1 CYP19A1 PPP3CB IRS2 TFAP2B PPP3CA CACNA2D2 CACNA1A PRKCE…
GO_DETECTION_OF_MECHANICAL_STIMULUS	0.000832343	0.00588051	0.477271	-0.52077	-1.84309	45	PKD1L1 NTRK1 HPN SCN1A COL11A1 ASIC2 SERPINE2 TRPA1 PHF24 PKD2L1 PKD1L3 TMC1 PKD1L2 STRC TTN CXCR4 HTR2A CXCL12 PDZD7 WHRN BACE1 ITGA2 ASIC3
GO_POSITIVE_REGULATION_OF_CALCIUM_ION_IMPORT	0.000831935	0.00588051	0.477271	-0.637948	-1.86613	20	STC1 PDGFRB GRM6 CCL2 RAMP3 PDGFB UCN CXCL12 LGALS3 TRPV2
GO_POSITIVE_REGULATION_OF_ENDOTHELIAL_CELL_PROLIFERATION	0.000844871	0.00596078	0.477271	-0.423044	-1.69297	95	PRKCA VEGFC SCG2 NRP2 THBS4 APLNR AGTR1 FLT4 JCAD MDK BMP6 CCL24 ACVRL1 FGFR1 EGFL7 KDR LRG1 FGF2 CCL26 VASH2 DYSF CCR3 PDGFB GHRL CCL11 WNT2 IGF2 PPP1R16B ITGA4 CYBA TEK CXCL12 PRKD1 ECM1 PDCD6 WNT5A PLCG1 VEGFD VIP ARNT RICTOR GATA2 VEGFA MIR126 TGFBR1 HMGB1 TNFSF12 ITGB3 NRP1 PROX1
GO_POSITIVE_REGULATION_OF_TRANSLATIONAL_INITIATION	0.00085082	0.00599447	0.477271	0.560723	2.01225	26	POLR2D NCK1 YTHDF1 DHX29 EIF2AK4 YTHDF2 IMPACT KHDRBS1 CDC123 METTL3 EIF2B5 YTHDF3 UHMK1 MTOR LARP1
GO_REGULATION_OF_DOPAMINE_SECRETION	0.000854033	0.00600881	0.477271	-0.552481	-1.83868	33	SNCG SNCA SYT11 SYT7 SYT12 ABAT SYT8 SYT3 CHRNA4 CHRNA6 CNR1 HTR2A CXCL12 KCNA2
GO_POSITIVE_REGULATION_OF_KERATINOCYTE_PROLIFERATION	0.0008703	0.00611484	0.477271	-0.755002	-1.89237	11	HAS2 AREG FGF7 MDK FGF10
GO_RRNA_TRANSCRIPTION	0.000877096	0.00615413	0.477271	0.516323	1.89743	30	CD3EAP PIH1D1 PWP1 GTF3C2 NOL11 TAF1B ANG GTF3C6 NPM3 NCL TCOF1 MTOR CAVIN1 NIFK
GO_REGULATION_OF_TUBE_SIZE	0.000900507	0.00630973	0.477271	-0.384381	-1.60688	133	ADRB1 SERPINF2 ADRA2A GUCY1A1 ADRA1A AGTR1 ACE EDNRA ACTA2 AGT HTR7 FOXC1 KCNA5 ADRA1D NOS1 ASIC2 ADRB3 COMP SMTNL2 ADORA1 SCPEP1 PRKG1 PTAFR AVPR1A DOCK4 NOS3 P2RX1 PTPRM UCN FGA FOXC2 HRH2 P2RY2 ADRA1B GJA5 KNG1 KCNMB1 GPER1 ADCYAP1 KCNMB2 HTR2A KCNMB4 SLC6A4 ICAM1 ADRA2B DOCK5 KEL ATP1A2
GO_CELL_AGING	0.000906617	0.00634383	0.477271	0.339199	1.61871	104	MAPKAPK5 BCL2L12 SMC6 SIRT1 RWDD1 ING2 ECRG4 PDCD4 SOD1 ZNF277 PTEN ERCC1 TP63 BCL6 PLK2 TERF2 RBL1 PAWR FOXM1 MORC3 ZMPSTE24 BMPR1A DNAJA3 TERT OPA1 MAGEA2 NUP62 CHEK1 CDK6 FBXO5 ROMO1 PLA2R1 MTOR NPM1 YBX1 RSL1D1 CDKN2A TBX3 CDK1 HRAS
GO_NEGATIVE_REGULATION_OF_CELL_ADHESION_MEDIATED_BY_INTEGRIN	0.000912952	0.00637162	0.477271	-0.737338	-1.91658	12	CYP1B1 ACER2 JAM3 HRG NEXMIF MUC1
GO_POSITIVE_REGULATION_OF_DNA_BINDING_TRANSCRIPTION_FACTOR_ACTIVITY	0.000913082	0.00637162	0.477271	-0.32798	-1.48248	261	ADCY8 NHLH2 TRIM38 PPARGC1A RAB7B IL18R1 DDR2 EDA2R ADCY1 CARD11 ARHGEF2 GREM1 AGT NTRK1 TRIM15 WNT1 CAPN3 TRIM22 ZIC2 IRAK3 RIPK3 CX3CR1 TRIM62 FZD4 CX3CL1 NDP LRP8 CRTC1 NEUROD2 TRIM5 FZD1 CD36 SPHK1 CTNNB1 ALK LGALS9 TLR6 MALT1 ADAM8 TRIM31 WNT2 ANXA3 TRAF1 TLR9 S100A8 CAMK1D PIDD1 NOD2 TLR2 MYD88 MYOCD HCLS1 OPRD1 TNFRSF11A CAT TRAF5 PPP3CA ICAM1 TRIM32 NLRP3 PRKD1 SMO AR CARD16 RGCC BTK CSF3…
GO_REGULATION_OF_TRANSCRIPTION_BY_RNA_POLYMERASE_I	0.000928626	0.00647124	0.477271	0.53702	1.95841	28	PIH1D1 PWP1 NOL11 WDR43 MAF1 ATF4 ZMPSTE24 NCL UTP15 HEATR1 MTOR WDR75 POU4F1 POLR2L
GO_PROTEIN_K11_LINKED_UBIQUITINATION	0.000934046	0.00650014	0.477271	0.535077	1.96234	29	UBE2S UBE2E3 ANAPC5 ANAPC11 CDC23 ANAPC7 RNF4 UBE2C ANAPC1 UBE2E2 UBE2B ANAPC10 ANAPC13 CDC27 UBE2D3 RNF26 UBE2T
GO_NUCLEAR_ENVELOPE_ORGANIZATION	0.000939556	0.0065296	0.477271	0.434846	1.80511	51	REEP4 UBXN2A VPS4A BANF1 PPP2R1A TARDBP TMEM43 CHMP2A EMD TMEM170A LPIN1 CCNB1 CCNB2 PPP2CA UBXN2B ZMPSTE24 NUP93 PPP2R2A SPAST DMPK CDK1 DCTN1 ANKLE2 NSFL1C
GO_RNA_5_END_PROCESSING	0.000941798	0.00653628	0.477271	0.590603	2.03262	23	POP7 ABT1 NOP14 POP5 RPP38 UTP20 RPP30 HSD17B10 RPP14 PRORP POP4 POP1
GO_T_CELL_MIGRATION	0.000947122	0.00656431	0.477271	-0.471445	-1.78509	63	AIRE S1PR1 CCL21 RIPK3 CCL2 FADD IL27RA XG CCL26 SPN MYO1G ADAM8 TNFSF14 RIPOR2 ITGA4 CXCL12 CXCL16 PIK3CG ICAM1 GPR183 ECM1 ZAP70 PYCARD DOCK8 TNFRSF14 WNT5A CCR2 LRCH1 ITGAL CXCL13 TMEM102 CD99
GO_CELLULAR_RESPONSE_TO_MOLECULE_OF_BACTERIAL_ORIGIN	0.000952588	0.00659325	0.477271	-0.345107	-1.52477	202	LBP IL24 SPON2 PRKCA PPARGC1A IL12B BMP6 RARA CXCL1 CXCL3 CX3CR1 CCL2 SBNO2 CX3CL1 PLSCR3 TNFSF4 TRIM5 ADAMTS13 CXCL6 CD36 PTAFR DEFB124 TLR6 TNIP3 MALT1 NOS3 BPI IL12A PF4V1 MEF2C CD180 NOD2 TLR2 MYD88 PPBP LITAF HAMP PRPF8 LYN VIM CTSG ICAM1 TREM2 TFPI LILRA2 LILRB2 NLRP3 XBP1 LY86 PF4 CARD16 CSF3 PRKCE TRIB1 ZC3H12A TNFAIP3 CXCL5 SCIMP TLR4 IL1B PYCARD LDOC1 WNT5A IL6 IL1A STAR AKAP8 HCK PTPN2…
GO_REGULATION_OF_CATION_CHANNEL_ACTIVITY	0.000955732	0.00660606	0.477271	-0.364934	-1.56586	167	DLG4 SHISA8 PPARGC1A SHANK1 GEM KCNE4 LRRC55 GRIN2A GPR35 SHISA6 GRIA3 NETO1 NOS1 PLN CCL2 LRRC38 KCNE3 AKAP6 SHISA9 NEFL RASGRF1 PLCG2 CACNB2 DLG2 KCNG1 STIMATE DYSF EPHB2 CNIH3 GRIA1 STAC3 STAC STOM MEF2C CASQ1 KCNE1B CASQ2 CACNB1 DMD GAL GSG1L REM1 CLIC2 ITGB1 TREM2 CACNG2 KCNS2 OPRM1 MYO5A NOS1AP NTSR1 KLHL24 P2RY6 SELENON OPRL1 DRD2 LRRC7 CACNB4 SHANK2 JPH1 CCR2 CTSS CNIH2 SHANK3 NLGN2 FGF11
GO_REGULATION_OF_ANTIGEN_RECEPTOR_MEDIATED_SIGNALING_PATHWAY	0.000980476	0.00676793	0.45506	-0.461126	-1.75624	66	THY1 CARD11 CD22 GCSAML BLK PAX5 CCR7 CEACAM1 FOXP1 CD19 MALT1 PLCL2 GPS2 KCNN4 ADA DGKZ RAB29 LYN LGALS3 SLA2 LPXN PTPRC RUNX1 PRKCB ELF1 PTPN22 PRKCH PTPRJ NFAM1 CYLD CD81 STAP1 CMTM3
GO_MEMBRANE_DEPOLARIZATION_DURING_ACTION_POTENTIAL	0.000987767	0.00680906	0.45506	-0.546671	-1.85128	36	SCN2B CACNA1C CACNA1G KCNJ2 CACNA1H SCN4B SCN1A CACNB2 SCN7A CACNA1I SCN9A GJA5
GO_T_CELL_PROLIFERATION	0.000990499	0.00681869	0.45506	-0.359118	-1.57347	189	LRRC32 TNFRSF13C CARD11 IL12B CCL19 SATB1 LGALS9C CD1D IGF1 SH3RF1 TMEM131L TGFBR2 CD28 RIPK3 CLEC4G LGALS9B VTCN1 IL23A MAD1L1 RASGRP1 SFTPD TNFSF4 HLA-G FADD IL27RA CTNNB1 TNFRSF21 TP53 LGALS9 JAK3 MALT1 SPN IL12A HLA-A CD70 IGF2 TNFSF14 RAC2 IHH RASAL3 TNFSF9 FOXP3 TNFRSF4 TMIGD2 SASH3 PPP3CB PIK3CG LGALS3 PLA2G2D LILRB2 TNFSF13B ZAP70 PTPRC DOCK2 SPTA1 IL1B PYCARD DOCK8 VCAM1 TNFRSF14 IL6 HHL…
GO_POSITIVE_REGULATION_OF_RIBOSOME_BIOGENESIS	0.000997635	0.00684935	0.45506	0.755906	2.04182	10	RIOK1 WDR43 BUD23 TRMT112 UTP15 HEATR1 WDR75 RIOK2
GO_RESPONSE_TO_MUSCLE_ACTIVITY	0.000996927	0.00684935	0.45506	-0.611492	-1.8549	23	RYR2 PPARGC1A POSTN TNS2 PRKAG3 AGT CAPN3
GO_POSITIVE_REGULATION_OF_TRANSMEMBRANE_RECEPTOR_PROTEIN_SERINE_THREONINE_KINASE_SIGNALING_PATHWAY	0.00101264	0.00694307	0.45506	-0.413715	-1.67398	103	SLC2A10 MSX2 SULF1 FLCN SOX11 INHBA RBPMS BMP6 TGFB1I1 GDF15 FGF9 TGFB3 INHBE ZNF423 ACVRL1 ENG BMP8A NOTCH1 ITGA8 THBS1 CDH5 LRG1
GO_POSITIVE_REGULATION_OF_PHOSPHOLIPASE_ACTIVITY	0.00101657	0.00696061	0.45506	-0.467948	-1.74665	60	ADRA1A PDGFRA AGTR1 EDNRA AGT APOC2 PDGFRB ARHGAP6 SELE PLA2G5 FGFR1 FGF2 PTAFR FLT1 AVPR1A NMUR1 PLCB2 HTR2A LPAR1 GPR55 NTF4 NMUR2 P2RY6 LPAR2 PLCG1 PLA2G1B S1PR4
GO_PROTEIN_LOCALIZATION_TO_CHROMOSOME_CENTROMERIC_REGION	0.00102083	0.00698045	0.45506	0.578881	1.96461	22	TRAPPC12 CENPQ SPDL1 KNL1 CENPA NDC80 MTBP BOD1 IK TTK CDK1 CTCF RCC2
GO_ANATOMICAL_STRUCTURE_MATURATION	0.00103825	0.0070901	0.45506	-0.344848	-1.5377	219	MSX2 MMP2 EREG RUNX2 PAEP S1PR1 CCL19 TFCP2L1 CCL21 GREM1 BFSP1 RHEX C3 NFASC WNT1 IGF1 ACVRL1 CNTNAP2 FGFR1 CNTN2 CX3CR1 LRRK2 CLEC7A RB1 XYLT1 TAL1 CX3CL1 LYL1 CDH5 BHLHA15 DCHS1 NPR2 FAT4 SLC26A8 CEND1 ALDH1A2 CTNNB1 LGI4 ROPN1B NRCAM POU2F2 CFTR BCL2 KLF2 SLFN14 NTN4 PGR SOX18 CDKN1A GDF11 IHH HOXA5 CABYR TGFB2 GAL TUBB8 SCARF1 RET DAZL ABHD2 XBP1 CATSPER2 BTK RFLNB THBS3 WNT10B MYO5A RFLNA
GO_POSITIVE_REGULATION_OF_T_HELPER_CELL_DIFFERENTIATION	0.00104564	0.00711324	0.45506	-0.632122	-1.84908	20	IL12B CCL19 RARA HLX MYB IL23A TNFSF4 MALT1 IL4R
GO_RESPONSE_TO_ISOQUINOLINE_ALKALOID	0.00104582	0.00711324	0.45506	-0.571788	-1.84861	29	ADCY8 RGS4 PEA15 SRR FADD PENK MDM2 CNR1 ADA CXCR4 PPP1R9B PITX3 OPRM1 PRKCE TAC1 DRD2
GO_SUBSTRATE_ADHESION_DEPENDENT_CELL_SPREADING	0.00104445	0.00711324	0.45506	-0.403807	-1.63543	106	HAS2 POSTN FBLN1 LAMB4 NEDD9 MDK MEGF9 PDPN APOA1 MICALL2 CASS4 ITGA8 FZD4 NTNG2 OLFM4 FN1 PARVG FZD7 NTN4 FGA ATRNL1 LAMC3 MERTK ARHGEF7 NTNG1 ITGA4 TMEFF2 PREX1 TEK LAMB1 ITGAV DOCK5 LPXN
GO_DEVELOPMENTAL_MATURATION	0.00105317	0.00715369	0.45506	-0.332362	-1.50827	269	NFATC4 MSX2 DLG4 MMP2 EREG RUNX2 PAEP SHANK1 S1PR1 CCL19 TFCP2L1 CCL21 GREM1 BFSP1 RHEX C3 NFASC UNC13A WNT1 IGF1 ACVRL1 CNTNAP2 FGFR1 CNTN2 CX3CR1 BCAN LRRK2 CLEC7A RB1 XYLT1 TAL1 CX3CL1 ANAPC2 LYL1 NEFL CDH5 BHLHA15 DCHS1 NEUROD2 NPR2 FAT4 SLC26A8 ARHGEF15 CEND1 ALDH1A2 CTNNB1 LGI4 ROPN1B NRCAM POU2F2 MAP1B CFTR BCL2 KLF2 SLFN14 NTN4 PGR SOX18 CDKN1A GDF11
GO_RECEPTOR_INTERNALIZATION	0.00106441	0.00722044	0.45506	-0.398187	-1.62342	111	DLG4 SFRP4 NECAB2 SNCA GREM1 SNAP25 EGF SELE RAMP1 CNTN2 CEACAM1 PLCG2 CD36 LRRTM2 RAMP3 CALCRL EFNB2 GRIA1 LRP1 MX2 GSG1L RAMP2 ITGB1 CACNG2 DNM1 ARRB2 PCSK9 CLTC SH3GL2 DRD2 SYK ACHE GRK3 CXCR2 CD63 DKK1 HTR1B VEGFA SAG RAB31 CALY OPHN1 CD81 CAV3 ITGB3 USP46 ITGB2
GO_CARDIAC_CHAMBER_DEVELOPMENT	0.00107222	0.00726377	0.45506	-0.355261	-1.53009	171	KCNK2 RYR2 CPE MSX2 SLIT2 SLIT3 NRP2 NRG1 SOX11 SFRP2 SALL1 FOXC1 RARA TPM1 WNT11 GATA6 ENG COL11A1 TGFBR2 PCSK5 NOTCH1 SOX4 STRA6 CCM2L SMAD6 FZD1 PTK7 RARB TP53 TBX5 TNNI1 NOS3 DLL4 WNT2 HEY2 TBX2 MEF2C PDE2A FOXC2 GJA5 MDM2 ZFPM2 NOG TGFB2 MYOCD HEY1 TEK
GO_KIDNEY_EPITHELIUM_DEVELOPMENT	0.00107484	0.00727191	0.45506	-0.381937	-1.60462	137	SLIT2 FMN1 KIF26B SALL1 GREM1 IRX1 AGT FOXC1 RARA WNT11 WNT1 TCF21 FGFR1 NOTCH1 CD34 DCHS1 ADAMTS16 SIX4 FAT4 SMAD6 FGF2 LHX1 CTNNB1 RARB PECAM1 SPRY1 EFNB2 LGR4 BCL2 WWTR1 MEF2C GDF11 PBX1 FOXC2 GLI3 NOG PODXL WNT2B FGF1 WNT6 CAT TFAP2B OSR1 RET SMO FOXD1 CRLF1 KLHL3 PTPRO HEYL LIF SMAD7 CXCR2 PKD1 ILK
GO_REGULATION_OF_CD4_POSITIVE_ALPHA_BETA_T_CELL_ACTIVATION	0.0010897	0.00736267	0.45506	-0.466577	-1.74153	60	IL12B CCL19 LGALS9C RARA SH3RF1 TGFBR2 HLX LGALS9B MYB IL23A TNFSF4 LGALS9 JAK3 MALT1 IL4R SOCS1 LOXL3 FOXP3 SASH3 CD83 NLRP3 ZC3H12A RUNX1 SMAD7 IL4 IRF4 TARM1 NFKBID CD81 HMGB1 NCKAP1L
GO_DEFENSE_RESPONSE_TO_BACTERIUM	0.0010931	0.00737588	0.45506	-0.32654	-1.47597	261	LBP SPON2 RARRES2 IL12B HP SYT11 IGHV3-64D SSC5D IGHV3-15 SELP CFP TLR5 IGHV1-69D IGHV3-35 IGHA1 BPIFA2 AZU1 IL23A SFTPD FOXP1 IL27RA STAB2 CXCL6 CD36 DEFB124 IGHV3-33 TLR6 IGHA2 ADAMTS5 SPN BPI IL12A HLA-A PGC PGLYRP2 ANXA3 FGA TLR9 DEFB126 FPR2 IGHE IGLC7 IGHV3-72 S100A8 NOD2 TLR2 MYD88 NLRP1 FGR PPBP VGF IGHV4-31 SHC1 CARD9 CYBA HAMP IGLL5 EPHA2 ACP5 CTSG TREM2 LYST MPO NLRP3 IGHV5-10-1 IGHG4 …
GO_REGULATION_OF_DNA_REPLICATION	0.00109939	0.00739983	0.45506	0.336563	1.6031	110	ATF1 ESCO1 SMC3 RAD17 PPP2R1A METTL4 TERF1 RFC2 USP37 MSH3 BCL6 HUS1 DONSON DBF4 CDC42 SENP2 TERF2 WAPL PPP2CA ZMPSTE24 TICRR FBH1 RFC5 CACYBP CCDC88A CDK2 FBXO5 ORC5 GTPBP4 DNA2 RBBP6 RAC1 JUN PCNA CCNA2 NBN CDK1 HRAS CDC7
GO_REPLICATION_FORK_PROCESSING	0.00109954	0.00739983	0.45506	0.496308	1.88907	35	RAD51 GEN1 MRE11 THOC1 FANCM BOD1L1 MMS22L ZGRF1 ALYREF FBH1 ETAA1 PRIMPOL DNA2 EXD2 CENPS PCNA
GO_REGULATION_OF_LIPID_LOCALIZATION	0.00110369	0.00741793	0.45506	-0.385183	-1.6202	138	LIPG C1QTNF1 ATP8A1 ATP8A2 AGTR1 ABCA2 C3 AGT BMP6 EGF APOC2 POMC APOA1 IKBKE CYP4F2 PLIN5 THBS1 MYB OSBPL6 LPL ABCB11 CD36 OXT DISP3 GHRL CES1 LRP1 RETN PLA2G10 GPS2 ABCG8 ERFE ABCA7 GAL TNFRSF11A YJEFN3 CYP19A1 ITGAV IRS2 ZC3H12A ABCG5 NTSR1 PON1 PCSK9 IL1B TAC1 EEPD1 IL6 SYK PPARD FITM1 PRKCD ABCG1
GO_POSITIVE_CHEMOTAXIS	0.00110756	0.00742933	0.45506	-0.478078	-1.78025	59	VEGFC SCG2 FGF7 S1PR1 FGF10 ROBO3 KDR CX3CL1 AZU1 ANGPT2 FGF2 HGF PDGFB CCR4 LRP1 FPR2 IL16 ARTN CXCL12 TSC2 LGALS3 ITGA2 WNT5A CCL16 VEGFD CASR PTPRJ VEGFA
GO_POSITIVE_REGULATION_OF_PROTEIN_MATURATION	0.00110829	0.00742933	0.45506	-0.600941	-1.86869	25	SPON1 KLKB1 GSN HPN CLEC3B CNTN2 SOX4 MMP14 MYH9 ADAM8
GO_REGULATION_OF_BMP_SIGNALING_PATHWAY	0.00112579	0.00753671	0.45506	-0.435636	-1.71642	84	MSX2 SULF1 SFRP4 SOX11 SFRP2 GREM1 GREM2 SORL1 TMPRSS6 WNT1 ZNF423 ACVRL1 ENG SPART DLX1 NOTCH1 CDH5 SMAD6 FZD1 VWC2
GO_NEGATIVE_REGULATION_OF_DNA_RECOMBINATION	0.00113729	0.0075927	0.45506	0.501324	1.87806	34	FANCB KLHL15 MSH2 THOC1 MSH3 BCL6 SHLD3 TERF2 RMI2 FBH1 MSH6 POLQ SHLD2 RIF1 TERF2IP PARPBP NDFIP1
GO_POSITIVE_REGULATION_OF_ALPHA_BETA_T_CELL_DIFFERENTIATION	0.00114009	0.0075927	0.45506	-0.514073	-1.81939	45	IL12B CCL19 ITPKB RARA TGFBR2 HLX MYB IL23A TNFSF4 LGALS9 MALT1 IL4R SOCS1 GLI3 IHH ADA FOXP3 SASH3 CD83 NLRP3 ZAP70 RUNX1
GO_REGULATION_OF_ALPHA_BETA_T_CELL_DIFFERENTIATION	0.00113763	0.0075927	0.45506	-0.469627	-1.75778	61	IL12B CCL19 ITPKB RARA SH3RF1 TGFBR2 HLX MYB IL23A TNFSF4 LGALS9 JAK3 MALT1 IL4R SOCS1 GLI3 IHH ADA LOXL3 FOXP3 SASH3 CD83 NLRP3 ZAP70 ZC3H12A RUNX1 SYK SMAD7 IL4 IRF4 NFKBID HMGB1 NCKAP1L PNP
GO_SCF_DEPENDENT_PROTEASOMAL_UBIQUITIN_DEPENDENT_PROTEIN_CATABOLIC_PROCESS	0.00113913	0.0075927	0.45506	0.351983	1.64249	92	CUL1 DMAC2 PSMD9 BTRC PSMA7 FBXL13 PSMC4 FBXW4 SKP2 RBX1 SKP1 FBXL4 PSMD10 PSMD7 PSME4 PSMD8 PSMA4 PSMF1 PSME1 PSMB1 FBXL2 PSMD12 PSMB2 FBXL14 FBXO2 FBXO17 STYX CUL2 PSMB9 PSMC1 PSMA2 FBXL17 PSME3 PSMC2 FBXO44 KIF14 FBXW11 PSMA5 FBXL20 PSME2 PSMB5 FBXO33 AMN1 CUL5 PSMC3 FBXL16 FBXL15 PSMD6
GO_FOREBRAIN_DEVELOPMENT	0.00114978	0.00764727	0.45506	-0.312622	-1.46108	367	FEZ1 DCLK1 SLC1A2 NR0B1 BMERB1 DAB1 PPARGC1A SLIT2 PHACTR1 NRP2 SEMA7A LEF1 SCT NRG1 COL3A1 SALL1 INHBA KDM6B TNR MDK PLXNA4 FGF10 RARA PAX5 WNT1 DRAXIN CNTNAP2 FGFR1 CNTN2 BCAN LRRK2 ETS1 DLX1 NOTCH1 TOX NRGN NEFL FOXB1 ADGRG1 AQP1 LRP8 SLC6A3 DLC1 PRKG1 SUN2 FAT4 ALDH1A2 LHX1 AVPR1A CTNNB1 RARB ALK CRTAC1 EPHB2 SZT2 HTR6 DCT SLC8A3 LRP1 NKX2-1 ANXA3 NR2F2 NOTCH2NLA TSKU GLI3 ITGAM NOG OLIG2 SLI…
GO_MITOTIC_NUCLEAR_ENVELOPE_REASSEMBLY	0.00115295	0.00765837	0.45506	0.752799	2.03343	10	REEP4 BANF1 PPP2R1A EMD PPP2CA PPP2R2A ANKLE2
GO_BONE_MINERALIZATION	0.00115876	0.00768696	0.45506	-0.395888	-1.61855	112	PHEX ALOX15 TMEM119 COL1A2 DDR2 AHSG S1PR1 AXIN2 GREM1 LOX LTBP3 BMP6 TWIST1 WNT11 TGFB3 IGF1 MGP IBSP ASPN MMP13 CLEC3B KL SBNO2 COMP ALOX5 OMD GATA1 ASGR2 FBN2 LGR4 MEF2C ROR2 CCR1
GO_POSITIVE_REGULATION_OF_CYTOPLASMIC_TRANSLATION	0.00116762	0.00773569	0.45506	0.733562	2.03445	11	NCK1 CNBP YBX3 YTHDF2 METTL3 MTOR
GO_NEUROTRANSMITTER_REUPTAKE	0.00117746	0.00779075	0.45506	-0.547362	-1.79572	31	SLC1A2 SNCA SLC1A7 SLC6A2 NOS1 SLC18A2 SLC6A1 SLC6A3 SLC22A3 SLC18A1 SLC6A4 ITGB1 ATP1A2 TOR1A SLC6A11 RAB3B DRD2
GO_HETEROTYPIC_CELL_CELL_ADHESION	0.00118962	0.00786106	0.45506	-0.46608	-1.75481	62	THY1 JAM3 ALOX15 CD1D NFASC ITGAX APOA1 CEACAM6 IZUMO1 CD44 NRCAM ITGAD FGA MAPK7 ITGA4 ITGAV ITGB1 LILRB2 PTPRC IL1B SKAP1 CTNNA3 VCAM1 ITGA7 ITGA5 CD58
GO_RESPONSE_TO_PEPTIDOGLYCAN	0.00119259	0.00787046	0.45506	-0.730107	-1.89779	12	IRAK3 DEFB124 NOD2 IRF5 CARD9 TREM2 NLRP3 IL6
GO_REGULATION_OF_CENTROSOME_DUPLICATION	0.00119497	0.00787598	0.45506	0.457874	1.83261	44	RAB6C GEN1 CEP76 ROCK2 CHMP2A CHMP4C PLK2 PLK4 STIL CHMP1B CHMP2B NUP62 POC1A NPM1 SPICE1 TMEM67
GO_MATURE_B_CELL_DIFFERENTIATION	0.00121437	0.00798325	0.45506	-0.572058	-1.83012	28	C17orf99 DOCK11 PLCG2 CD19 CMTM7 MALT1 LGALS1 POU2AF1 POU2F2 PLCL2 LFNG MFNG ADA GPR183 XBP1
GO_PTERIDINE_CONTAINING_COMPOUND_BIOSYNTHETIC_PROCESS	0.00121344	0.00798325	0.45506	0.67771	2.02747	14	GART PCBD2 SPR PCBD1 DHFR GCH1 MTHFS MTHFD1L PTS QDPR
GO_FORMATION_OF_TRANSLATION_PREINITIATION_COMPLEX	0.00121704	0.00799057	0.45506	0.732014	2.03015	11	DHX29 EIF2S3 RPL13A EIF4H DENR EIF2D EIF2S2
GO_KINETOCHORE_ASSEMBLY	0.00122566	0.00803681	0.45506	0.630368	2.01678	17	TRAPPC12 CENPW CENPA CENPK RNF4 DLGAP5 CENPH CENPS SENP6 CENPE CENPF CENPN CENPX
GO_MITOCHONDRIAL_CYTOCHROME_C_OXIDASE_ASSEMBLY	0.00123158	0.00806525	0.45506	0.573959	1.94791	22	COA3 COA5 COX14 PET100 SMIM20 PET117 COX17 TACO1 BCS1L
GO_INTERLEUKIN_12_PRODUCTION	0.00124444	0.00813905	0.45506	-0.477336	-1.75153	54	IL12B CCL19 MDK IRAK3 CCR7 CLEC7A THBS1 IL23A FOXP1 TNFSF4 HLA-G CD36 LGALS9 JAK3 TLR9 MAPK11 MEFV TLR2 IRF5 IL16 ACP5 ARRB2 LTB SCIMP TLR4 LILRA5 SYK SLAMF1 PRKCD
GO_NEGATIVE_REGULATION_OF_RESPONSE_TO_WOUNDING	0.00127766	0.00834561	0.45506	-0.416707	-1.65028	88	SERPINF2 C1QTNF1 FAP PLAT HRG PDGFRA KLKB1 TNR MDK ADAMTS18 UBASH3B PLAU DUSP10 ABAT SERPINE2 CEACAM1 CD34 THBS1 ALOX5 PRKG1 FGF2 PDGFB NOS3 SH2B3 FGA KNG1 GP1BA PLG
GO_OVULATION_CYCLE	0.00128112	0.00835755	0.45506	-0.456994	-1.73078	64	HAS2 SERPINF1 EREG NHLH2 SLIT2 SLIT3 PDGFRA INHBA MDK TGFB3 PTX3 ETS1 AFP FZD4 TIMP4 NOS3 HSPA5 PGR MMP7 RETN
GO_NEGATIVE_REGULATION_OF_WOUND_HEALING	0.00129705	0.00845071	0.45506	-0.44532	-1.72143	73	SERPINF2 C1QTNF1 FAP PLAT HRG PDGFRA KLKB1 ADAMTS18 UBASH3B PLAU DUSP10 ABAT SERPINE2 CEACAM1 CD34 THBS1 ALOX5 PRKG1 FGF2 PDGFB NOS3 SH2B3 FGA KNG1 GP1BA PLG
GO_PROTEIN_LOCALIZATION_TO_KINETOCHORE	0.00132423	0.0086168	0.45506	0.625995	2.00979	18	TRAPPC12 CENPQ SPDL1 KNL1 NDC80 MTBP IK TTK CDK1 RCC2
GO_REGULATION_OF_CELL_MORPHOGENESIS_INVOLVED_IN_DIFFERENTIATION	0.00133771	0.00869342	0.45506	-0.321723	-1.47884	306	HAS2 NFATC4 TNIK THY1 DAB1 SLIT2 ISLR2 POSTN FBLN1 CRABP2 KALRN SEMA7A LZTS1 NEDD9 TNR MDK PTPRD PLXNA4 CHN1 SEMA4A SEMA5B PDPN ARHGAP44 DRAXIN ZSWIM4 HECW2 CNTN2 SPART LRRK2 NGEF TIAM1 APOA1 CASS4 SEMA6B OLFM4 ANAPC2 NEFL LRRC4C LRP8 LINGO1 FN1 SEMA6C PPFIA2 EPHB2 OLFM1 NRCAM MAP1B TRIM46 LRP1 NSMF SYNGAP1 HECW1 KIF13B FGA PLXNB2 ARHGEF7 SEMA3G PLXNC1 DBNL DCC CHODL PREX1 IL1RAPL1 POU3F2 RNF6 CX…
GO_BONE_RESORPTION	0.001342	0.00869359	0.45506	-0.465029	-1.74057	61	PRKCA CTSK TMEM119 S1PR1 LTBP3 UBASH3B DCSTAMP NOX4 TCIRG1 CTNNB1 ADAM8 RAC2 IHH CSK LRRK1 SIGLEC15 INPP5D TNFRSF11A PDK4 TPP1 ACP5 GPR55 TNFAIP3 CLDN18 IL6 SYK
GO_DIGESTIVE_SYSTEM_PROCESS	0.00134284	0.00869359	0.45506	-0.42301	-1.67955	89	ADRA2A SLC9A4 SCT OPRK1 MUC2 CEL FGF10 KCNQ1 PTGER3 VDR SLC26A7 MOGAT2 APOA1 AQP1 MUC4 GCNT3 TJP2 CD36 OXT GHRL UCN MUC6 TLR9 HRH2 CCKBR ABCG8 KCNN4 COPA NOD2 TRPV1
GO_TELENCEPHALON_DEVELOPMENT	0.00134092	0.00869359	0.45506	-0.334834	-1.50727	248	FEZ1 SLC1A2 BMERB1 DAB1 SLIT2 PHACTR1 SEMA7A LEF1 SCT NRG1 COL3A1 SALL1 INHBA KDM6B TNR MDK PLXNA4 RARA PAX5 CNTNAP2 CNTN2 BCAN LRRK2 DLX1 NRGN NEFL FOXB1 ADGRG1 AQP1 LRP8 SUN2 FAT4 LHX1 AVPR1A CTNNB1 RARB ALK CRTAC1 EPHB2 SZT2 HTR6 SLC8A3 LRP1 NKX2-1 ANXA3 NOTCH2NLA TSKU GLI3 CXCR4 EFHC1 FUT1 POU3F2 LPAR1 CXCL12 LAMB1 PPP1R9B ALDH1A3 TH MFSD2A DMRTA2 ATP1B2 ZMIZ1 SMO ATP1A2 DLX2 ZEB2 DNAH5 LMX1A…
GO_REGULATION_OF_SPINDLE_ORGANIZATION	0.00135076	0.00873377	0.45506	0.476875	1.87047	38	CCSAP CHMP2A CHMP4C RNF4 GNAI1 TPX2 CHMP1B CHMP2B TACC3 NUP62 RCC1 RAE1 HNRNPU GPSM2 CEP97 SENP6 DCTN1 BORA PSRC1 DRG1
GO_SYNAPTIC_TRANSMISSION_GLUTAMATERGIC	0.00135264	0.0087349	0.45506	-0.419609	-1.6614	87	SHANK1 GRIK3 SHC3 TNR TSHZ3 UNC13A NTRK1 GRIK4 GRIK2 GRM6 SERPINE2 LRRK2 CCL2 GRM2 ADORA1 P2RX1 CNIH3 MEF2C UCN ROR2 CNR1 GRID1 DGKZ GRM1 ADCYAP1 HTR2A CACNG2 CLN3 CLSTN3 ATP1A2 DRD2 SHANK2 CDH2 CCR2 GRM4 PTGS2 DRD1 CNIH2 SHANK3 NLGN2 DKK1 HTR1B
GO_POSITIVE_REGULATION_OF_INTRACELLULAR_PROTEIN_TRANSPORT	0.0013855	0.00892452	0.45506	0.282219	1.46252	181	PDZK1 NUTF2 PIK3R1 ITGB1BP1 MFF YWHAQ RAN GSK3A SAE1 AKT2 BAD TARDBP TFDP2 MAPK8 TRIM28 ZPR1 EMD IFNG TP63 PDCD10 TM9SF4 CDC42 LEP E2F1 CEP290 HSP90AB1 PCNT CIB1 TGFB1 UBE2J2 SAR1A AKAP5 TCAF1 PDCD5 NPEPPS CDK5 PINK1 ZFAND1 KIF20B UBL5 BCAS3 CSNK2A2 SFN PAK1 ECT2 FIS1 SHH RIOK2 CTDSPL2 EFCAB7 PPP3CC YWHAG CDK1 HRAS PPM1A HDAC3 BAG3 BCAP31 ANP32B KCNB1 OAZ1
GO_POSITIVE_REGULATION_OF_TELOMERASE_ACTIVITY	0.00138486	0.00892452	0.45506	0.490144	1.87168	36	MAPKAPK5 KLF4 MYC PKIB TCP1 PTGES3 POT1 NEK7 NVL HSP90AB1 NEK2 XRCC5 HNRNPA2B1 DKC1 PRKCQ MAP2K7 HNRNPD ACD CCT2 CCT4
GO_CELL_CELL_ADHESION_MEDIATED_BY_CADHERIN	0.00140807	0.00903569	0.45506	-0.567053	-1.81411	28	SERPINF2 FOXA2 NEXMIF NOTCH4 BMP6 PLEKHA7 ADAM19 NOTCH1 CDH5 PPM1F
GO_DENDRITIC_CELL_MIGRATION	0.00140807	0.00903569	0.45506	-0.567212	-1.81462	28	EPS8 CCL19 CCL21 CCR7 NLRP12 ALOX5 LGALS9 IL12A CCR1 CXCR4 PIK3CG GPR183 DOCK8 CCR2 CXCR2 GAS6 HMGB1
GO_REGULATION_OF_CELL_JUNCTION_ASSEMBLY	0.00140686	0.00903569	0.45506	-0.346123	-1.51977	195	SRPX2 THY1 MUSK THBS2 FMN1 SLITRK2 HRG LRFN5 SNCA COLQ ACE GREM1 PTPRD AGT SEMA4A NTRK1 COL16A1 ARHGAP6 FLRT2 ACVRL1 GPC6 CLDN5 ASIC2 GPC4 LRRN1 MAP4K4 LRRN3 NTNG2 KDR THBS1 MMP14 DLC1 CLSTN2 SIX4 FZD1 LRRTM2 PPM1F OXT MDGA1 EPHB2 GHRL RAB17 LRP1 MEF2C AMIGO2 TLR2 FAM107A SLIT1 VCL TEK IL1RAPL1 FLRT3 EPHA2 RHOD NTN1
GO_LYMPHOCYTE_HOMEOSTASIS	0.00141025	0.00903835	0.45506	-0.463373	-1.73437	61	TNFRSF13C GAPT LAT RIPK3 TCIRG1 DOCK11 SLC46A2 FADD TNFRSF13B LGALS9 JAK3 BCL2 MEF2C TNFSF14 BCL2L11 ADA FOXP3 SLC40A1 LYN PPP3CB TNFSF13B SKIL TNFAIP3 SPTA1 PMAIP1 BAX FAS DOCK10 CASP3
GO_POSITIVE_REGULATION_OF_DEVELOPMENTAL_GROWTH	0.00141373	0.00904926	0.45506	-0.358393	-1.53994	166	ISLR2 CRABP2 SEMA7A ATP8A2 CPNE5 FOXS1 UNC13A FGF9 GATA6 IGF1 RNF157 FGFR1 CAPN3 TGFBR2 NOTCH1 HLX AKAP6 ANAPC2 SLC6A3 FGF2 SYT3 FN1 TBX5 GHRL MAP1B WNT2 BCL2 LRP1 HEY2 TBX2 MEF2C IGF2 SH3PXD2B CPNE6 DBNL AGR2 ZFPM2 SASH3 CPNE9 HAMP CXCR4 POU3F2 CXCL12 VIL1 CACNA2D2 ACTN3 NTN1 DDX39B SMO NEDD4L RASAL1 TRPV2 MACF1 PLS1 DRD2 BMP10 TWF2 SMAD7 PPARD PAFAH1B1 ILK
GO_NUCLEOBASE_BIOSYNTHETIC_PROCESS	0.00141861	0.00906914	0.45506	0.623441	2.00159	18	CTPS1 GART PRPS1 CPS1 DHODH SHMT2 GMPS MTOR CTPS2 UMPS
GO_LEPTIN_MEDIATED_SIGNALING_PATHWAY	0.00142794	0.00911742	0.45506	0.726283	2.01426	11	SIRT1 BBS2 MKKS LEP EBI3
GO_DEVELOPMENTAL_CELL_GROWTH	0.00143213	0.00913274	0.45506	-0.340374	-1.52208	223	DCLK1 SLIT2 SLIT3 ISLR2 NRP2 POSTN CRABP2 SEMA7A RGS4 CPNE5 ADRA1A TNN TNR PLXNA4 AGT UNC13A SEMA4A SEMA5B IGF1 DRAXIN RNF157 CYFIP2 TGFBR2 SPART TIAM1 SEMA6B AKAP6 ANAPC2 SYT3 FN1 CTNNB1 SEMA6C FLRT1 OLFM1 NRCAM MAP1B TRIM46 LRP1 SEMA3G CPNE6 DBNL DCC ITGA4 SLIT1 CPNE9 HAMP CXCR4 VCL RNF6 FLRT3 CXCL12 PPP3CB ITGB1 DPYSL2 NTN1 DDX39B NDN NEDD4L RASAL1 TRPV2 ALCAM MACF1 ARHGAP4 ZEB2 IFRD1 SEMA3B W…
GO_HEART_VALVE_DEVELOPMENT	0.00146502	0.0093308	0.45506	-0.462674	-1.73176	61	SLIT2 SLIT3 EMILIN1 ADAMTS9 TWIST1 TGFBR2 ELN RB1 NOTCH1 SOX4 STRA6 DCHS1 SMAD6 TBX5 OLFM1 NOS3 DLL4 HEY2 MEF2C PDE2A GJA5 MDM2 TGFB2 HEY1 FGFRL1 SCX
GO_CARDIAC_MUSCLE_CELL_ACTION_POTENTIAL	0.00146923	0.00934597	0.45506	-0.460045	-1.76263	68	SCN2B RYR2 CACNA1C CACNA1G KCNJ2 ATP1B1 KCNE4 KCNA5 KCNQ1 SCN4B SCN1A KCNE3 CACNB2 KCNJ8 ATP1A1 KCNE1B GJA5 DMD KCNJ5
GO_CHONDROITIN_SULFATE_PROTEOGLYCAN_METABOLIC_PROCESS	0.00147243	0.00935472	0.45506	-0.498386	-1.74087	43	BGN CSPG4 HYAL1 CHST15 DSE BCAN XYLT1 DCN CHST3 VCAN DSEL CHPF CHST7 SPOCK2 SPOCK3 IDUA IDS EGFLAM CHST9 XYLT2
GO_CORNIFICATION	0.00147718	0.0093732	0.45506	0.344817	1.63822	103	KRT77 KRT10 KRT1 CYP26B1 KRT37 SPINK6 KRT16 KRT75 KRT80 LCE3D DSG1 KRT6C KRT3 KRT18 SPRR2G KRT8 DSG4 SPRR2D SPRR2E SPRR2B PKP4 PERP LCE1A
GO_REGULATION_OF_PHOSPHOLIPASE_C_ACTIVITY	0.00148242	0.00938899	0.45506	-0.5065	-1.79664	46	ADRA1A PDGFRA EDNRA AGT PDGFRB ARHGAP6 SELE FGFR1 FGF2 PTAFR FLT1 AVPR1A NMUR1 PLCB2 HTR2A LPAR1 GPR55 NTF4 P2RY6 LPAR2 PLCG1
GO_REGULATION_OF_TRANSCRIPTION_FROM_RNA_POLYMERASE_II_PROMOTER_IN_RESPONSE_TO_HYPOXIA	0.00148334	0.00938899	0.45506	0.373989	1.69058	76	PSMD9 EGLN3 RPS27A PSMA7 PSMC4 ELOC RBX1 PSMD10 PSMD7 PSME4 PSMD8 PSMA4 PSMF1 PSME1 PSMB1 PSMD12 NFE2L2 PSMB2 CUL2 PSMB9 SIRT2 EGR1 PSMC1 CITED2 STOX1 PSMA2 UBC PSME3 PSMC2 HIF3A ELOB PSMA5 CREBBP PSME2 PSMB5
GO_POSITIVE_REGULATION_OF_CARDIOCYTE_DIFFERENTIATION	0.00151237	0.00956086	0.45506	-0.566108	-1.8517	30	NRG1 GREM1 GATA6 IGF1 AKAP6 TBX5 EFNB2 MEF2C MIR145 TGFB2 GPER1 MYOCD HAMP DDX39B ARRB2
GO_POSITIVE_REGULATION_OF_ACUTE_INFLAMMATORY_RESPONSE	0.00154231	0.0097261	0.45506	-0.565218	-1.80824	28	KLKB1 C3 C2CD4A PTGER3 CCR7 ADAM8 OSM CNR1 C2CD4B CREB3L3 TNFRSF11A PIK3CG BTK IL1B TAC1 IL6 PTGS2
GO_REPLACEMENT_OSSIFICATION	0.00154231	0.0097261	0.45506	-0.563654	-1.80324	28	RUNX2 COL1A1 TMEM119 COL13A1 FOXC1 BMP6 ALPL MMP13 MMP14
GO_SMOOTH_MUSCLE_CONTRACTION	0.00155357	0.00978501	0.45506	-0.406381	-1.64431	103	SULF1 ADRA2A GUCY1A1 ADRA1A EDNRA ACTA2 AGT HTR7 CNN1 PTGER3 ABAT SPX MYLK P2RX2 COMP ADORA1 PRKG1 PTAFR SPHK1 CHRM2 DOCK4 OXT GHRL P2RX1 CALCRL NMUR1 ADA TRPV1 MIR145 GPER1 MYOCD HTR2A ADRA2B DOCK5 ATP1A2 SULF2 NMUR2 GRIP2 ITGA2
GO_POSITIVE_REGULATION_OF_TRANSCRIPTION_BY_RNA_POLYMERASE_I	0.00155708	0.00979504	0.45506	0.580998	1.9209	20	PIH1D1 PWP1 NOL11 WDR43 ATF4 NCL UTP15 HEATR1 MTOR WDR75
GO_NEGATIVE_REGULATION_OF_DNA_TEMPLATED_TRANSCRIPTION_ELONGATION	0.00156651	0.00984223	0.45506	0.65383	2.01766	15	NELFA NELFCD RNF8 TCERG1 SUPT5H EAPP HNRNPU SHH RNF168 EZH2 POU4F1
GO_POSITIVE_REGULATION_OF_DOUBLE_STRAND_BREAK_REPAIR	0.00157198	0.00986448	0.45506	0.4863	1.857	36	FANCB SLF1 KDM4D KMT5B MGMT SHLD3 SPIDR MMS19 ERCC6 FOXM1 SHLD2 KMT5C RIF1 ARID2 PARP9 DTX3L FUS
GO_RESPONSE_TO_MURAMYL_DIPEPTIDE	0.00158005	0.00990292	0.45506	-0.623698	-1.82444	20	ARHGEF2 NOTCH1 NOD2 IRF5 NLRP1 CARD9 VIM TNFAIP3 LDOC1 NOD1 PTPN22
GO_MITOTIC_DNA_INTEGRITY_CHECKPOINT	0.00159033	0.00995516	0.45506	0.329732	1.57043	106	RAD17 PRMT1 NAE1 MRE11 TOPBP1 CNOT3 TFDP2 CNOT9 CDC25C AURKA MSH2 CNOT4 PLK2 CCNB1 HUS1 DONSON CNOT2 E2F1 ATF2 RINT1 TICRR E2F4 CDK2 SFN RPA2 FANCD2 CNOT6 PCNA NBN CASP2 CNOT1 CDKN1B CDK1 CNOT8 RFWD3 CARM1
GO_RNA_CAPPING	0.00159577	0.00997696	0.45506	0.490145	1.83618	34	CDK7 POLR2D GTF2H5 GTF2H3 ERCC2 POLR2E SUPT5H POLR2I RNMT ERCC3 POLR2C TGS1 POLR2F RAMAC POLR2H POLR2L GTF2H4 POLR2K POLR2J MNAT1 NCBP2 RNGTT
GO_HEART_GROWTH	0.00162061	0.0101199	0.45506	-0.406137	-1.62515	96	KCNK2 DUSP6 RGS4 ADRA1A S1PR1 AGT FOXC1 FGF9 GATA6 IGF1 FGFR1 TGFBR2 NOTCH1 AKAP6 CCM2L FGF2 TBX5 WNT2 HEY2 TBX2 MEF2C FOXC2 MAPK11 ZFPM2 NOG TGFB2 TP73 HAMP
GO_POSITIVE_REGULATION_OF_CELLULAR_AMIDE_METABOLIC_PROCESS	0.00162262	0.0101201	0.45506	0.298785	1.51678	154	POLR2D COA3 NCK1 YTHDF1 CNBP GSK3A RMND1 MRPS27 ROCK2 METTL5 DHX29 IFNG EIF4A3 ZCCHC4 EIF2AK4 CPEB3 MIF4GD YBX3 EIF2S3 YTHDF2 EIF6 IMPACT USP16 HNRNPL KHDRBS1 FASTKD2 PINK1 TARBP2 CDC123 METTL3 EIF2B5 CDK5RAP1 YTHDF3 LARP4B NFE2L2 UHMK1 MTOR NPM1 HNRNPD RCC1L NGRN SP1 ELAVL1 LARP1 LARP4 UPF3B RPUSD3 TNFRSF1A NCK2 RPS6KB2 NSMAF FMR1 NSUN5 GUF1 RPS6KB1 EIF3D EIF2S3B SAMD4A PYM1 DHX36 PPP1R15A EIF5A…
GO_NEUTROPHIL_EXTRAVASATION	0.00162721	0.0101363	0.45506	-0.695338	-1.86966	14	IL1R1 MDK XG PECAM1 ADAM8 RIPOR2 FUT7 JAML PIK3CG
GO_CYCLIC_NUCLEOTIDE_METABOLIC_PROCESS	0.00165065	0.0102698	0.45506	-0.517678	-1.77506	39	ADCY8 ADCY4 GUCY1B1 ADCY1 GUCY1A1 ADCY5 GUCY2D GUCY1A2 RORA NPR2 AMPD2 PDE7A PDE4A PDE2A ADCY7
GO_CHEMOKINE_PRODUCTION	0.00167364	0.0102752	0.45506	-0.413266	-1.63665	88	LBP AIRE TWIST1 IL1RL1 ALOX15B CLEC7A AZU1 FOXP1 TNFSF4 LPL CXCL6 DEFB124 LGALS9 ACKR1 IL4R TLR9 IL17RA S100A8 MEFV TLR2 ADCYAP1 EPHA2 TREM2 TRIM32 S100A9 IL6R TLR4 IL1B PYCARD WNT5A IL6 C1QTNF3 SYK IL4
GO_CHONDROITIN_SULFATE_CATABOLIC_PROCESS	0.00165551	0.0102752	0.45506	-0.69405	-1.8662	14	BGN CSPG4 HYAL1 BCAN DCN VCAN IDUA IDS
GO_ENDOPLASMIC_RETICULUM_TUBULAR_NETWORK_ORGANIZATION	0.00166179	0.0102752	0.45506	0.617501	1.98251	18	REEP4 REEP1 TMEM170A ATL3 RTN3 RAB18 RAB10 RAB3GAP1 REEP2
GO_ERROR_PRONE_TRANSLESION_SYNTHESIS	0.00166899	0.0102752	0.45506	0.58015	1.9338	21	RPS27A RFC2 POLE2 RFC5 PRIMPOL REV3L POLK RPA3 RPA2 PCNA UBC REV1 POLH RFC1
GO_GLOMERULAR_MESANGIUM_DEVELOPMENT	0.00167135	0.0102752	0.45506	-0.674672	-1.84041	15	ACTA2 GPR4 PDGFRB PDGFD NOTCH1 CD34 PDGFB FOXC2
GO_LIPOPOLYSACCHARIDE_MEDIATED_SIGNALING_PATHWAY	0.0016599	0.0102752	0.45506	-0.464333	-1.72009	57	LBP PRKCA BMP6 CCL2 CX3CL1 TRIM5 CD36 PTAFR MALT1 NOS3 BPI CD180 TLR2 LYN LILRA2 LY86 CARD16 PRKCE TRIB1 TNFAIP3 SCIMP TLR4 IL1B HCK PTPN22
GO_LYMPH_VESSEL_DEVELOPMENT	0.00167135	0.0102752	0.45506	-0.585104	-1.83527	26	VEGFC FLT4 TMEM204 FOXC1 PDPN ACVRL1 VASH1 LGALS8 EFNB2 SOX18 NR2F2 FOXC2 PPP3CB EPHA2
GO_REGULATION_OF_NON_CANONICAL_WNT_SIGNALING_PATHWAY	0.00167227	0.0102752	0.45506	-0.600259	-1.82083	23	SFRP4 ANKRD6 NKD1 SFRP2 DAAM2 TIAM1 DACT1 PLEKHA4 DAB2 WNT5A MLLT3 DKK1
GO_REGULATION_OF_POSTSYNAPTIC_MEMBRANE_POTENTIAL	0.00167226	0.0102752	0.45506	-0.3796	-1.59193	135	ADRB1 DLG4 STX1B SHANK1 INSYN2A RGS4 GRIK3 GABRA5 KCND2 CHRNG GRIN2A CHRNA1 GRIA3 GRIN2C NETO1 ABAT GRIK4 GRIK2 LRRK2 P2RX2 NLGN4X ADORA1 GABBR1 GHRL S1PR2 CHRNA4 P2RX1 P2RX5 GRIA1 CHRNE SLC8A3 MEF2C CHRNA6 GABRD GRID1 TRPV1 GRM1 ADCYAP1
GO_REGULATION_OF_SYSTEMIC_ARTERIAL_BLOOD_PRESSURE_BY_RENIN_ANGIOTENSIN	0.00165881	0.0102752	0.45506	-0.589981	-1.83461	25	SERPINF2 MME AGTR1 ACE AGT CPA3 PCSK5 CES1 GJA5 CYBA CTSG
GO_TRIGLYCERIDE_RICH_LIPOPROTEIN_PARTICLE_REMODELING	0.001661	0.0102752	0.45506	-0.751149	-1.81934	10	APOC2 APOA1 LPL LIPC GPIHBP1
GO_MULTI_ORGANISM_LOCALIZATION	0.00167625	0.0102789	0.45506	0.386296	1.70623	66	RAN SEH1L NUP35 NUP85 RPS27A NUP54 KPNA6 NUP205 NUP153 NUP43 NUP133 NUP37 NUP93 NUP62 RAE1 AAAS NDC1 KPNA2 KPNB1 PIKFYVE TSG101 UBAP1 POM121 POM121C NUP42 NUP107 RAB7A FMR1 UBC
GO_HISTONE_H3_K9_TRIMETHYLATION	0.00169387	0.0103744	0.45506	0.650806	2.00833	15	ZNF304 SIRT1 PIH1D1 KDM4D KDM4C BEND3 MECP2 SUV39H1 SUV39H2
GO_NEGATIVE_REGULATION_OF_WNT_SIGNALING_PATHWAY	0.00169644	0.0103777	0.45506	-0.343449	-1.52676	209	NFATC4 CTHRC1 SFRP4 RBMS3 ALPK2 APCDD1L PRICKLE1 WIF1 HIC1 ANKRD6 TNN NKD1 AXIN2 SFRP2 GREM1 MDK SHISA2 WNT11 FGF9 SHISA6 DACT3 DKK4 DRAXIN TRABD2A TMEM131L BARX1 NOTCH1 FZD4 FZD1 FOXO1 DKK2 APCDD1 WWTR1 LRP1 DACT1 HECW1 IGFBP4 TMEM88 NXN MDFI TSKU ROR2 GLI3
GO_INNER_CELL_MASS_CELL_PROLIFERATION	0.0017058	0.0104101	0.45506	0.686884	1.98465	13	SBDS ZPR1 PALB2 PELO COPS2 TAF8 PRPF19 SALL4
GO_REGULATION_OF_ATTACHMENT_OF_SPINDLE_MICROTUBULES_TO_KINETOCHORE	0.0017058	0.0104101	0.45506	0.685691	1.98121	13	CCNB1 CDC42 KNSTRN NEK2 HNRNPU ECT2 RACGAP1 RCC2 BECN1 SIRT2 SPAG5
GO_PLASMINOGEN_ACTIVATION	0.00171	0.0104233	0.45506	-0.616668	-1.84798	22	SERPINF2 PLAT KLKB1 PLAU HPN CLEC3B SERPINE2 THBS1 FGA
GO_NEGATIVE_REGULATION_OF_OSTEOBLAST_DIFFERENTIATION	0.00171558	0.0104448	0.45506	-0.498563	-1.75822	44	TWIST2 AREG VEGFC TNN AXIN2 GREM1 TWIST1 HDAC7 NOTCH1 SMAD6 RANBP3L
GO_DNA_UNWINDING_INVOLVED_IN_DNA_REPLICATION	0.00173319	0.0105394	0.45506	0.624384	1.95201	16	RAD51 SSBP1 TWNK MCM4 MCM2 MCM7 MCM6 RECQL MCMDC2
GO_POSITIVE_REGULATION_OF_CD4_POSITIVE_ALPHA_BETA_T_CELL_ACTIVATION	0.00174535	0.0105985	0.45506	-0.541057	-1.81311	34	IL12B CCL19 RARA TGFBR2 HLX MYB IL23A TNFSF4 LGALS9 MALT1 IL4R SOCS1 FOXP3 SASH3 CD83 NLRP3
GO_PROTEIN_FOLDING	0.00174706	0.0105985	0.45506	0.27206	1.44579	215	DFFA HSPBP1 HSPA2 HSP90AB3P CWC27 VBP1 CSNK2A1 NFYC PFDN4 FKBP1B TBCA ZMYND10 NUDC PDRG1 GRPEL1 GNB1 TCP1 PTGES3 PFDN1 NUDCD2 MKKS GNAI1 HSPE1 CCT7 PPIE DNAJC24 RUVBL2 HSPA9 NPPB CCT8 DNAJB2 HSP90AB1 GRPEL2 HSPA14 PDCD5 DNAJC2 CHCHD4 PPIG DNAJA3 GNAI3 CRYAB CLPX GNB2 DNAJC5 AMFR CSNK2A2 HSPB1 FKBP4 LTBP4 SNRNP70 CDC37L1 UNC45A RAD23B DNAJB1 CCT2 PPIL6 FKBP1A DNAJC7 NUDCD3 BAG3 BAG1 CCT4 PPIL3 PSM…
GO_REGULATION_OF_MACROPHAGE_ACTIVATION	0.00176183	0.0106755	0.45506	-0.47587	-1.74206	53	LBP LRFN5 SYT11 IL1RL1 LRRK2 RORA CX3CL1 THBS1 ADGRF5 SPHK1 TLR6 MYO18A BPI IL4R PLA2G10 MIR145 TREM2 PLA2G4A PTPRC ZC3H12A TLR4 WNT5A IL6 IL4 GRN GPR137B STAP1 CTSC MMP8 ATM MIF IL33 IL31RA NR1H3 TAFA3 FCGR2B CST7 CEBPA
GO_REGULATION_OF_PHOSPHOLIPASE_ACTIVITY	0.00178445	0.0107997	0.45506	-0.448263	-1.72567	70	ADRA1A PDGFRA SNCA AGTR1 EDNRA AGT APOC2 PDGFRB ARHGAP6 SELE PLA2G5 FGFR1 FGF2 PTAFR FLT1 AVPR1A LRP1 NMUR1 PLCB2 HTR2A LPAR1 GPR55 NTF4 NMUR2 P2RY6 LPAR2 PLCG1 PLA2G1B
GO_CELLULAR_RESPONSE_TO_CADMIUM_ION	0.00180273	0.0108974	0.45506	0.480388	1.83442	36	HMOX1 MT1E MAPK8 MT1A SUMO1 MT1X SOD1 MT1G MT1M PPP5C HSF1 MAPK9 MT1F JUN
GO_CHROMOSOME_SEPARATION	0.00181035	0.01092	0.45506	0.357399	1.67079	91	GEN1 PPP2R1A ANAPC5 CSNK2A1 ANAPC11 CUL3 PSMG2 SPDL1 CDC23 SMARCAD1 ANAPC7 DLGAP5 FANCM CCNB1 NDC80 BUB1B TRIP13 MAD2L1 PTTG1 UBE2C TACC3 ANAPC1 CSNK2A2 FBXO5 NCAPH IK CENPS TTK PTTG3P RIOK2 DUSP1 RAD21 NCAPD2 LCMT1 USP44 EME1 CDC27 NCAPD3 CENPE RMI1 CORT MEIOB ESPL1 BUB1 CENPF
GO_LEUKOCYTE_MEDIATED_CYTOTOXICITY	0.00181073	0.01092	0.45506	-0.395767	-1.59934	104	IL7R IL12B CLEC12B CD1D DNASE1 LAMP1 CD1E RIPK3 CEACAM1 HLA-H CTSH AZU1 IL23A RASGRP1 HLA-G FADD RAET1G CXCL6 LGALS9 IL12A PIK3R6 HLA-A RAET1E CD1C SERPINB4 ITGAM ULBP3 PPP3CB CTSG ICAM1 LYST SERPINB9 ARRB2 PTPRC VAV1 HLA-F DNASE1L3 NCR1 RAB27A MR1 UNC13D CD1A SLAMF6 STAP1 GZMM CTSC IL18 CADM1 CRTAM F2RL1 P2RX7 TYROBP NCR3 CD226 PTPN6 ULBP2 FCGR2B CORO1A PRF1 HLA-B
GO_NEUROTRANSMITTER_UPTAKE	0.00182365	0.0109849	0.45506	-0.503549	-1.74202	41	SLC1A2 SNCA SLC1A7 SLC6A2 SNAP25 NOS1 SLC1A6 SLC18A2 SLC6A1 SLC6A3 SLC22A3 SLC18A1 SLC38A1 SLC6A4 ITGB1 ATP1A2 TOR1A SLC6A5 SLC6A11 RAB3B
GO_REGULATION_OF_SYNAPSE_ASSEMBLY	0.00182859	0.0110017	0.45506	-0.394534	-1.58997	102	SRPX2 MUSK THBS2 SLITRK2 LRFN5 SNCA COLQ PTPRD SEMA4A NTRK1 FLRT2 GPC6 ASIC2 GPC4 LRRN1 LRRN3 NTNG2 CLSTN2 SIX4 FZD1 LRRTM2 OXT MDGA1 EPHB2 GHRL RAB17 MEF2C AMIGO2 TLR2 SLIT1 IL1RAPL1 FLRT3
GO_ALPHA_BETA_T_CELL_PROLIFERATION	0.00184838	0.0110686	0.45506	-0.533398	-1.80633	36	IL12B LGALS9C SH3RF1 TGFBR2 CD28 LGALS9B IL23A TNFSF4 LGALS9 HLA-A RASAL3 ZAP70 PTPRC DOCK2 TNFRSF14 SYK CCR2 PTPN22
GO_NEUROTRANSMITTER_TRANSPORT	0.00184425	0.0110686	0.45506	-0.34043	-1.51203	216	SLC1A2 STX19 SNCG STX1B LIN7A ADCY1 ADRA1A SNCA SLC1A7 SLC6A2 SYT11 SNAP25 UNC13A SLC6A13 SYT7 NOS1 CADPS SYT12 SLC1A6 LRRK2 SLC18A2 SLC6A1 SLC6A3 CACNB2 SYT8 SEPTIN5 CHRM2 SYT3 TRIM9 SLC22A3 OTOF PPFIA2 PRRT2 CHRNA4 P2RX1 STXBP5L GAD1 MEF2C ICA1 SYN1 SV2A SLC18A1 SLC38A1 CHRNA6 DOC2A CNR1 ERC2 GPER1 HTR2A KCNMB4 SLC5A7 APBA1 SLC6A4 TH ITGB1 SYN3 PTPRN2 ATP1A2 BACE1 TOR1A SLC6A5 HRH3 TSPOAP1 SLC6…
GO_POSITIVE_REGULATION_OF_MRNA_PROCESSING	0.00184829	0.0110686	0.45506	0.511786	1.90241	31	PAF1 CCNB1 CPEB3 DAZAP1 LEO1 THRAP3 HSF1 NCL HMX2 TRA2B NUDT21 TRA2A SNRNP70 RBMX SNW1 PRPF19 HSPA8 DHX36 NCBP2
GO_RESPONSE_TO_PH	0.00184535	0.0110686	0.45506	-0.516183	-1.75354	38	SERPINF1 AQP10 GPR4 GBA HYAL1 ASIC2 GPR68 PKD2L1 INSRR PCK1 PKD1L3 TRPV1 CLCN7
GO_HIGH_DENSITY_LIPOPROTEIN_PARTICLE_REMODELING	0.00186431	0.011151	0.45506	-0.66536	-1.84706	16	LIPG ALB APOC2 APOA1 LIPC ABCA5 APOM ABCG1
GO_EPITHELIAL_TO_MESENCHYMAL_TRANSITION_INVOLVED_IN_ENDOCARDIAL_CUSHION_FORMATION	0.00186724	0.0111554	0.45506	-0.667215	-1.88023	17	MSX2 TMEM100 ENG TGFBR2 NOTCH1 HEY2 NOG TGFB2 HEYL MSX1 SNAI1 TGFBR1
GO_REGULATION_OF_T_HELPER_1_CELL_DIFFERENTIATION	0.00187833	0.0112085	0.45506	-0.746519	-1.80813	10	CCL19 HLX TNFSF4 JAK3 IL4R
GO_POSITIVE_REGULATION_OF_RHO_PROTEIN_SIGNAL_TRANSDUCTION	0.00190168	0.0113231	0.45506	-0.52864	-1.7428	32	COL3A1 F2RL2 GPR35 F2RL3 SYNPO2L GPR4 PDGFRB APOA1 ADGRG1 ARHGEF3 GPR20 PRAG1 LPAR1 GPR55
GO_REGULATION_OF_DNA_TEMPLATED_TRANSCRIPTION_IN_RESPONSE_TO_STRESS	0.00190196	0.0113231	0.45506	0.324626	1.55116	114	HMOX1 PSMD9 NCK1 EGLN3 RPS27A PSMA7 PSMC4 GCN1 ELOC RBX1 ATF4 HSF1 IMPACT PSMD10 PSMD7 PSME4 PSMD8 PSMA4 PSMF1 PSME1 CHEK1 PSMB1 CREB3L1 PSMD12 NFE2L2 PSMB2 JUN DNAJB1 MBTPS2 BAG3 CUL2 PSMB9 SIRT2 EGR1 PSMC1 CITED2 NCK2 STOX1 PSMA2 UBC PSME3 PSMC2 TMBIM6 BCLAF1 INO80 HIF3A ELOB SIN3A PSMA5 CREBBP PSME2 PSMB5
GO_ARACHIDONIC_ACID_METABOLIC_PROCESS	0.00191889	0.0114106	0.45506	-0.470061	-1.72484	54	CYP1B1 PTGIS ALOX15 PTGS1 PTGDS ALOX15B CYP2E1 CYP1A1 CYP2J2 CYP4F2 ALOX5 EPHX1 CYP4F12 CYP2C19 PLA2G10 CYP4F3 HPGDS PLA2G4B
GO_REGULATION_OF_PROTEIN_SERINE_THREONINE_KINASE_ACTIVITY	0.0019242	0.0114289	0.45506	-0.287275	-1.37092	498	TNIK MUC20 THY1 ERN2 SPRED3 DUSP6 KITLG ADRA2A NRG1 RGS4 CEMIP SNCA CSPG4 CCL19 SFRP2 RGS3 PRKAG3 AGT FGF10 EGF NTRK1 GDF15 MAP3K12 CCNG2 PDGFRB SORL1 TGFB3 DUSP4 IGF1 SPRY2 SPRY3 INKA2 GBA DUSP10 FGFR1 IRAK3 NOX4 PDGFD LRRK2 SHC2 CCNA1 TIAM1 RB1 PEA15 FZD4 BIRC7 THBS1 SPRY4 SMPD1 ADORA1 RASGRP1 MAPK8IP3 MAP4K2 FZD8 FGF2 HGF FLT1 ALK MAP4K1 SLC27A1 TLR6 PDGFB EPHB2 CAB39L GHRL S1PR2 SPRY1 PIK3R6 …
GO_CARDIOBLAST_DIFFERENTIATION	0.00194344	0.0115263	0.45506	-0.642632	-1.85566	19	PRICKLE1 NRG1 GREM1 GATA6 NOTCH1 TBX5 TBX2 TGFB2 MYOCD
GO_REGULATION_OF_DNA_DEPENDENT_DNA_REPLICATION	0.00194512	0.0115263	0.45506	0.413199	1.71842	52	METTL4 TERF1 RFC2 MSH3 BCL6 DONSON DBF4 SENP2 TERF2 ZMPSTE24 TICRR FBH1 RFC5 CDK2 FBXO5 PCNA NBN CDC7 WDR18 DSCC1 TIMELESS STOML2 INO80 GMNN ATRX CDT1 SMARCAL1 BLM CHEK2
GO_REGULATION_OF_POTASSIUM_ION_TRANSPORT	0.00195369	0.0115637	0.431708	-0.410832	-1.63591	93	KCNJ2 ADRA2A RGS4 FHL1 ATP1B1 KCNE4 LRRC55 KCNA5 KCNQ1 NETO1 NOS1 LRRC38 KCNE3 AKAP6 ADORA1 KCNG1 NOS3 DPP6 KCNE1B CASQ2 KCNMB1 GAL ADCYAP1 HTR2A KCNAB2 KCNAB3 ITGB1 TREM2 ATP1B2 KEL NEDD4L KCNS2 NOS1AP KLHL24 DRD2 VIP KCNN2 CD63 DRD1 CACNA1D
GO_CARDIAC_VENTRICLE_DEVELOPMENT	0.0019569	0.0115667	0.431708	-0.384483	-1.60629	128	KCNK2 RYR2 CPE SLIT2 SLIT3 NRG1 SOX11 SFRP2 SALL1 FOXC1 TPM1 WNT11 ENG COL11A1 TGFBR2 NOTCH1 SOX4 STRA6 CCM2L SMAD6 FZD1 PTK7 TBX5 TNNI1 NOS3 DLL4 HEY2 MEF2C PDE2A FOXC2 GJA5 MDM2 ZFPM2 NOG TGFB2 MYOCD HEY1
GO_NEGATIVE_REGULATION_OF_TUMOR_NECROSIS_FACTOR_SUPERFAMILY_CYTOKINE_PRODUCTION	0.00195873	0.0115667	0.431708	-0.456528	-1.71885	62	LBP SYT11 RARA TWIST1 POMC IGF1 IRAK3 MC1R CD34 CX3CL1 IL27RA LGALS9 GHRL BPI FOXP3 LILRA4 ACP5 NLRC3 TREM2 ARRB2 ZC3H12A TNFAIP3 CLEC4A TLR4 AKAP8 IL4 PTPN22 SLAMF1
GO_NEGATIVE_REGULATION_OF_DEFENSE_RESPONSE	0.00196789	0.0116073	0.431708	-0.33999	-1.51008	216	TNFAIP6 SERPINF1 TRIM38 PTGIS LRFN5 IL12B SYT11 CLEC12B MDK ABR IGF1 GBA DUSP10 IRAK3 IL22RA2 CEACAM1 ETS1 RORA APOA1 RB1 CX3CL1 CDH5 NLRP12 ADORA1 ALOX5 HLA-G HGF LGALS9 GHRL CALCRL IL1R2 HLA-A NT5E FPR2 ADCY7 GPS2 CNR2 SERPINB4 ADA MEFV SEC14L1 MAPK7 MIR145 FOXP3 GPER1 ADCYAP1 TEK CYP19A1 ACP5 NLRC3 CCK WFDC1 NLRP3 A2M SERPINB9 ARRB2 TNFAIP8L2 PTPRC ZC3H12A TNFAIP3 FNDC4 CR1 PYCARD TSPAN6 DHX58…
GO_LYMPH_VESSEL_MORPHOGENESIS	0.00197888	0.0116587	0.431708	-0.617819	-1.80725	20	VEGFC FLT4 FOXC1 PDPN ACVRL1 VASH1 LGALS8 SOX18 FOXC2 PPP3CB EPHA2
GO_REGULATION_OF_LEUKOCYTE_MEDIATED_IMMUNITY	0.00200617	0.0118059	0.431708	-0.34026	-1.50719	205	IL7R IL1R1 IL18R1 C17orf99 IL12B CLEC12B C3 CD1D DNASE1 ABR BLK CD28 LAMP1 CD1E RIPK3 CEACAM1 CLEC4G CLNK HLA-H IL23A IL13RA2 RASGRP1 TNFSF4 HLA-G FADD RAET1G IL27RA CXCL6 PTAFR TNFSF13 LGALS9 JAK3 MALT1 IL12A PIK3R6 HFE HLA-A RAET1E PRAM1 IL4R RAC2 CLCF1 CD1C SERPINB4 ITGAM NOD2 FGR FOXP3 ADGRE2 FUT7 SASH3 LYN PPP3CB ICAM1 SH2D1B NLRP3 SERPINB9 ARRB2 BTK LTA SUPT6H PTPRC WAS SCIMP TLR4 CR1 IL1B …
GO_POSITIVE_REGULATION_OF_BLOOD_CIRCULATION	0.00202018	0.0118747	0.431708	-0.431924	-1.66236	71	ADRB1 RYR2 RGS4 ADRA1A TPM1 PTGER2 KCNQ1 ADRA1D SMTNL2 PTAFR AVPR1A GHRL ATP1A1 CCN2 HEY2 UCN FGA HRH2 ADRA1B GJA5 ADA TGFB2 HTR2A ICAM1 ATP1A2 NOS1AP
GO_REGULATION_OF_SODIUM_ION_TRANSMEMBRANE_TRANSPORTER_ACTIVITY	0.00202284	0.0118766	0.431708	-0.472501	-1.72973	53	SCN2B FXYD7 ATP1B1 TESC FXYD6 NETO1 SCN4B HECW2 STOM HECW1 DMD FXYD5 OSR1 NEDD4L ATP1A2 PRKCE PCSK9 KLHL24
GO_POSITIVE_REGULATION_OF_SYNAPTIC_PLASTICITY	0.00204317	0.0119822	0.431708	-0.732318	-1.83551	11	ADCY8 UNC13A ANAPC2 NEUROD2 EPHB2 MAP1B
GO_TRANSPORT_ALONG_MICROTUBULE	0.00204951	0.0119974	0.431708	0.286616	1.46647	160	NEFH PEX14 TMEM108 IFT52 TTC26 DYNLRB1 RAB6A SOD1 WDR35 MAPT DYNLL2 LRPPRC SFPQ KIF1B AP3D1 AP3S1 PRKCZ CLUAP1 CDC42 DYNLL1 HSPB11 BLOC1S3 TERF2 RHOT1 CAMSAP3 AP3M2 IFT81 DYNC2LI1 KIF3B SSX2IP HTT OPA1 KIF23 TRAF3IP1 TTC21B AP3M1 KIF3A HNRNPU HSPB1 ACTR10 WASF1 SYBU KIF4A SPAST WDR19 DYNC1I2
GO_VIRAL_TRANSLATION	0.00205046	0.0119974	0.431708	0.642548	1.98285	15	EIF3A EIF2AK4 PCBP2 DENR EIF2D EIF3G PTBP1 EIF3D EIF3F
GO_REGULATION_OF_CELL_SHAPE	0.00205306	0.0119989	0.431708	-0.366407	-1.56101	152	RHOBTB1 CDC42SE1 EPS8 CDC42EP3 RHOJ PLXNA4 CCL13 SEMA4A TPM1 FGD5 PDPN ERMN CCL24 HPN FMNL3 SLC26A5 CCL2 KDR FAM171A1 CCL7 MYH9 PALMD DLC1 SYNE3 FN1 CCL11 FGD3 RHOH RAC2 PLXNB2 FMNL1 PLXNC1 FGR CDC42EP5 PRAG1 LIMD1 LPAR1 RHOD VIL1 ICAM1 BAMBI ARHGAP18 PLEKHO1 TAOK2 S100B SH3KBP1 SPTA1 PLXND1 RHOC MYO10 ARAP1 LST1 ITGA7 HCK MYH14 EPB41L3 RHOU RHOQ VEGFA GNA12
GO_REGULATION_OF_HEMOPOIESIS	0.0020582	0.0120152	0.431708	-0.285626	-1.35161	455	DTX1 IL7R FLCN PRKCA RAB7B KITLG LEF1 CARD11 IL12B CCL19 ACE HOXA7 INHBA LOX MDK RHEX ITPKB FOXC1 RARA TESC TCF7 UBASH3B DUSP10 SH3RF1 DCSTAMP TMEM131L TGFBR2 CD28 GPR68 CEACAM1 ETS1 RB1 NOTCH1 TOX SOX4 HLX TAL1 THBS1 MYB MYL9 SLC46A2 MMP14 CSF3R IL23A RASGRP1 FOXP1 TNFSF4 HLA-G FADD ZEB1 SCIN LMO2 MITF GATA1 CTNNB1 TMEM176A LGALS9 ASH2L CUL4A PCK1 JAK3 MALT1 IL12A PIK3R6 ADAM8 RHOH VNN1 PGLYRP2 …
GO_MYOFIBRIL_ASSEMBLY	0.00206753	0.0120559	0.431708	-0.447627	-1.69531	64	CAPN9 PDGFRA TPM1 SYNPO2L PDGFRB FHOD3 CAPN3 KLHL41 MYH3 LMOD1 LMOD3 PGM5 LDB3 SIX4 MYOZ1 MEF2C CASQ1 CASQ2 TTN NEB ITGB1 MEF2A MYOZ2 MYH6 BMP10 AKAP13 NRAP NEBL
GO_STEROID_HORMONE_SECRETION	0.00209409	0.0121968	0.431708	-0.640134	-1.84845	19	C1QTNF1 AGTR1 INHBA AGT BMP6 POMC FZD4 GHRL RETN SELENOM GAL
GO_POSITIVE_REGULATION_OF_PROTEIN_SERINE_THREONINE_KINASE_ACTIVITY	0.00209704	0.0122001	0.431708	-0.30627	-1.41653	331	TNIK MUC20 ERN2 DUSP6 KITLG ADRA2A NRG1 CEMIP SNCA CSPG4 CCL19 AGT FGF10 EGF NTRK1 GDF15 MAP3K12 PDGFRB TGFB3 IGF1 SPRY2 FGFR1 NOX4 PDGFD LRRK2 SHC2 TIAM1 PEA15 FZD4 BIRC7 THBS1 ADORA1 RASGRP1 MAPK8IP3 MAP4K2 FZD8 FGF2 HGF FLT1 ALK MAP4K1 SLC27A1 TLR6 PDGFB CAB39L GHRL S1PR2 PIK3R6 ADAM8 MAP2K3 PDE6G IGF2 TLR9 MAP3K11 ROR2 STRADA CSK DBNL MAPK11 NOD2 EPGN PIK3R5 SHC1 GRM1 FAM20A MAP3K5 TNFRSF11A …
GO_NEGATIVE_REGULATION_OF_DEVELOPMENTAL_GROWTH	0.0021135	0.0122178	0.431708	-0.394359	-1.6114	110	ADRB1 KCNK2 SOCS2 SEMA7A RGS4 NKD1 SFRP2 TNR SEMA4A GDF15 SEMA5B TLL2 DRAXIN DUSP10 TGFBR2 SPART SEMA6B MYOZ1 TBX5 SEMA6C TRIM46 CDKN1A RAI1 SEMA3G MAPK11 NOG DCC TP73 RNF6 SLC6A4 NTN1
GO_PROTEIN_LOCALIZATION_TO_CYTOSKELETON	0.00211312	0.0122178	0.431708	0.398031	1.69554	57	CEP83 AURKA DCTN2 NEDD1 CRIPT STIL CCDC14 UBXN2B DVL1 KIF20B GOLGB1 MAPRE1 NUP62 HNRNPU MARK4 DIAPH1 TTK HOOK3 NUDCD3 NSFL1C TTBK2 WRAP73 SPAG5 KLHL21 CEP192 CEP131 BBS4 FAM83D FAM83H PARD6A
GO_REGULATION_OF_CYTOPLASMIC_TRANSLATION	0.00211444	0.0122178	0.431708	0.527207	1.91078	27	NCK1 DPH6 CNBP CPEB3 YBX3 DNAJC24 YTHDF2 RPL13A METTL3 MTOR DPH2
GO_REGULATION_OF_SYNAPSE_STRUCTURE_OR_ACTIVITY	0.00211011	0.0122178	0.431708	-0.334378	-1.49844	231	SRPX2 NFATC4 STX1B MUSK NRP2 THBS2 KALRN SLITRK2 LRFN5 SNCA COLQ PTPRD SEMA4A NTRK1 SPARC SHISA6 ARHGAP22 FLRT2 ARHGAP44 GPC6 ASIC2 GPC4 LRRK2 NGEF TIAM1 LRRN1 LRRN3 NTNG2 ANAPC2 LRP8 NEUROD2 CLSTN2 ETV5 SIX4 FZD1 ARHGEF15 LRRTM2 OXT MDGA1 PPFIA2 EPHB2 GHRL RAB17 NRCAM SYNGAP1 MEF2C MX2 LRFN2 DBNL AMIGO2 TLR2 SEPTIN11 SLIT1 IL1RAPL1 FLRT3 SIPA1L1 NTN1 LILRB2 CLN3 CLSTN3 DNM1
GO_REGULATION_OF_TRANSCRIPTION_ELONGATION_FROM_RNA_POLYMERASE_II_PROMOTER	0.00211444	0.0122178	0.431708	0.527034	1.91015	27	NELFA NELFCD WDR43 RNF8 TCERG1 ELOC EAPP LEO1 HNRNPU SHH RNF168 EZH2 LDB1
GO_T_HELPER_17_TYPE_IMMUNE_RESPONSE	0.00211131	0.0122178	0.431708	-0.55682	-1.78137	28	IL12B RORC RORA IL23A IL27RA MALT1 LOXL3 FOXP3 LY9 NLRP3 ZC3H12A IL6 SMAD7 IL4 IRF4 NFKBID SLAMF6
GO_REGULATION_OF_WNT_SIGNALING_PATHWAY	0.00211729	0.0122205	0.431708	-0.302302	-1.41188	360	NFATC4 SULF1 COL1A1 CTHRC1 SFRP4 RBMS3 ALPK2 APCDD1L ADGRA2 PRICKLE1 WIF1 LEF1 RSPO4 HIC1 ANKRD6 TNN NKD1 AXIN2 SFRP2 SALL1 DAAM2 GREM1 MDK FOXL1 SHISA2 CCN4 FGF10 EGF WNT11 FGF9 SHISA6 DACT3 DKK4 DRAXIN TRABD2A CMAHP TMEM131L BARX1 LRRK2 TIAM1 NOTCH1 SOX4 FZD4 FZD1 FOXO1 SCEL PTK7 CTNNB1 DKK2 FZD7 LGR4 APCDD1 WWTR1 LRP1 DACT1 HECW1 IGFBP4 TMEM88 NXN MDFI TSKU PLEKHA4 ROR2 GLI3 CTNND2 HHEX TLR2 M…
GO_DNA_DAMAGE_RESPONSE_DETECTION_OF_DNA_DAMAGE	0.00214356	0.0123581	0.431708	0.449644	1.74123	37	POLD1 RAD18 RPS27A RFC2 POLD2 MRPS26 RBX1 USP1 MRPS35 RFC5 RPA3 RPA2 DDB1 UBE2B MRPS9 PCNA MRPS11
GO_CATECHOLAMINE_METABOLIC_PROCESS	0.00214959	0.012365	0.431708	-0.47821	-1.71682	48	SULT1A2 MAOB HDC SNCA GRIN2A MOXD1 ABAT SULT1A1 SLC6A3 AOC2 COMT INSM1 ITGAM TGFB2 TH PDE1B EPAS1 DRD2 NR4A2 ATP7A DRD1 PAH
GO_HISTONE_METHYLATION	0.00214838	0.012365	0.431708	0.306757	1.51408	134	ZNF304 KDM6A NSD2 PRMT1 SIRT1 DPY30 EZHIP PIH1D1 PWP1 FBL RLF GATA3 KMT5A PAF1 KDM4D KMT5B NSD3 FBLL1 TET1 N6AMT1 TRMT112 BCOR KDM3A KDM4C PRDM4 PRMT2 BEND3 PRMT7 SETD2 KMT5C RIF1 KMT2E MECP2 EZH2 SUV39H1 SUV39H2 CTCF SETD1A CARM1 SNW1 RTF1 PRDM13 IWS1 WDR61 OGT PAXIP1 DNMT3B PRMT6 CTR9 ARID4A NELFE GFI1 PRDM11 SMYD3 SMAD4 SETD6 KDM1A CREBBP SETD3 PHF19 NSD1 CHTOP CTCFL ATRX COPRS
GO_INTERFERON_GAMMA_PRODUCTION	0.00215572	0.0123863	0.431708	-0.396448	-1.60895	107	IL1R1 IL18R1 IL12B LGALS9C INHBA RARA IL1RL1 RIPK3 CCR7 CLEC7A LGALS9B IL23A RASGRP1 TNFSF4 FADD IL27RA LGALS9 SPN IL12A SLC7A5 HLA-A PGLYRP2 TLR9 FOXP3 SASH3 CD244 LTA ZC3H12A IFNL1 TLR4 IL1B PYCARD WNT5A CCR2 PTPN22 TLR7 SCGB1A1 SLC11A1 GAS6 HMGB1 SLAMF6 IRF8 IL18 AZI2 PDCD1LG2 SIRPA CD276 CD274 CRTAM ISG15 F2RL1 CD2 CD226 IL33 CD14
GO_ACTIN_FILAMENT_BUNDLE_ORGANIZATION	0.0021603	0.0123987	0.431708	-0.360625	-1.54096	155	SERPINF2 PHACTR1 EPS8 FHDC1 SHANK1 S1PR1 ESPNL NEDD9 TPM1 WNT11 SYNPO2L TGFB3 ARHGAP6 ACTN1 NOX4 ELN APOA1 RAPGEF3 DPYSL3 CX3CL1 FAM171A1 SORBS1 DLC1 ARHGEF15 PPM1F SYNPO2 MICAL1 CCN2 CORO2B EVL SH3PXD2B FHOD1 SHROOM1 FAM107A AIF1L SYNPO TMEFF2 LPAR1 FMN2 ADD2 USH1C RHOD VIL1 TESK1 RGCC RFLNB WAS RFLNA PXN RHOC PLS1 TAC1 INPP5K ARAP1 ARHGEF10L LCP1 TSC1 ADD3 CGNL1 SHANK3 FSCN3
GO_DETECTION_OF_STIMULUS	0.00217693	0.0124801	0.431708	-0.318383	-1.45557	286	RYR2 LBP DACH1 FAP SRPX ATP8A2 FOXA2 OR7A5 TULP1 CD1D SSC5D PKD1L1 NTRK1 TGFB3 SEMA5B OR7C1 HPN SCN1A COL11A1 OR51E1 ASIC2 GRIK2 GRM6 SERPINE2 CLEC7A GUCY2D TRPA1 SOX4 NEK1 P2RX2 CST2 OR2H2 ADORA1 PHF24 PKD2L1 TLR6 CUL4A BEST1 HLA-A PKD1L3 PGLYRP2 OR2W3 PDE6G TMC1 PDX1 RCVRN PKD1L2 CRB1 CASQ2 TAS2R31 STRC KCNMB1 NOD2 TLR2 TRPV1 TTN TAS1R3 CXCR4 KCNMB2 HTR2A KCNMB4 TAS2R5 CXCL12 TAS2R14 TREM2 RTP3…
GO_AORTA_DEVELOPMENT	0.00220032	0.0125897	0.431708	-0.459268	-1.70133	57	PRICKLE1 LOXL1 COL3A1 LOX ADAMTS9 PDGFRB ACVRL1 ENG MYLK NOTCH1 SOX4 SMAD6 DLL4 EFNB2 LRP1 HEY2 TBX2 PDE2A MIR145 TGFB2 HEY1 TFAP2B
GO_DNA_SYNTHESIS_INVOLVED_IN_DNA_REPAIR	0.00220097	0.0125897	0.431708	0.430863	1.76256	49	POLD1 SIRT1 RPS27A RFC2 POLE2 POLD2 POLA1 RFC5 PRIMPOL REV3L POLK RPA3 POLE RPA2 PCNA FAAP20 TEX12 USP43 UBC REV1 DTL
GO_PATHWAY_RESTRICTED_SMAD_PROTEIN_PHOSPHORYLATION	0.00220435	0.0125949	0.431708	-0.452961	-1.6954	61	EMILIN1 PMEPA1 INHBA GREM1 RBPMS BMP6 GDF15 TGFB3 INHBE ACVRL1 ENG TGFBR2 BMP8A LDLRAD4 SMAD6 HFE LEFTY2 GDF11 NOG TGFB2 DAB2 GDF10 GDF3
GO_REGULATION_OF_PROTEIN_DEPHOSPHORYLATION	0.00221403	0.0126361	0.431708	0.312747	1.55596	136	PTN CAMTA1 PPP1R1C MASTL PPP4R1L RCAN3 PPP2R1A PPP1R1A FKBP1B URI1 PPME1 ROCK2 PPP1R14B IGFBP3 PPP4R1 SPPL3 VRK3 PPP1R8 CALM3 SH3RF2 PPP2R2B BOD1L1 HSP90AB1 PPP2R5D ROCK1 PIN1 PPP1R15B TGFB1 PPP2R3A PPP2R2D PPP6R1 SET PPP1R37 PINK1 HTT PHACTR4 CDCA2 BOD1 SYMPK PPP2R5E SHOC2 MTOR PPP2R2A MFHAS1 CRY2 DMPK FKBP1A PPP1R16A ANKLE2 PPP1R35 AGTR2
GO_SNRNA_TRANSCRIPTION	0.00221897	0.0126501	0.431708	0.38077	1.72276	74	TAF5 CDK7 POLR2D SNAPC1 GTF2A2 POLR2E GTF2E2 TBP MYOD1 INTS13 POLR2I TAF9 PHAX CCNT2 POLR2C SP1 SNAPC3 TAF8 POLR2F MEPCE CCNT1 POLR2H POLR2L INTS7 POLR2K POLR2J INTS8 NABP2 ELL3
GO_CARDIAC_CONDUCTION	0.00224126	0.0127629	0.431708	-0.373151	-1.57194	140	SCN2B RYR2 CACNA1C CACNA1G KCNJ2 ITPR1 FXYD7 ATP1B1 KCNE4 KCND2 AGT KCNA5 KCNQ1 KCNK3 FXYD6 SCN4B NOS1 PLN KCNE3 NPR2 CACNB2 ATP2A3 CACNA2D3 ABCC9 ATP1A1 SLC8A3 CASQ1 KCNE1B GJA5 CASQ2 GJD3 CACNB1 KCNJ5 CACNA2D2 CACNG2 ATP1B2 CACNA1S ATP1A2 KCNK15 CORIN MEF2A CTNNA3 SLC8A1 CACNA2D4 CACNB4 ITPR3 KCNN2
GO_NEGATIVE_REGULATION_OF_IMMUNE_RESPONSE	0.0022462	0.0127768	0.431708	-0.358158	-1.51491	146	IL7R ALOX15 COL3A1 IL12B CLEC12B IL1RL1 ABR TGFB3 DUSP10 IRAK3 CEACAM1 CLEC4G APOA1 HLX AMBP IL13RA2 TNFSF4 HLA-G IL27RA LGALS9 JAK3 HFE HLA-A PGLYRP2 IL4R SERPINB4 LOXL3 FOXP3 TGFB2 INPP5D ADCYAP1 LYN PPP3CB NLRC3 LGALS3 A2M SERPINB9 ARRB2 PTPRC ZC3H12A TNFAIP3 IFNL1 CR1 TNFRSF14 DHX58 DRD2 HLA-F SMAD7 IL4 CCR2 FCRLB GRN MIR181B1 PARP3 IFNB1 C4BPA GPX1 CD84
GO_SENSORY_ORGAN_MORPHOGENESIS	0.00225718	0.012825	0.431708	-0.320517	-1.44907	258	THY1 CTHRC1 PRRX1 SDK2 LRIG1 ZHX2 ATP8A2 SOX11 NKD1 SALL1 TULP1 COL8A1 FGF10 TWIST1 ABR FGF9 WNT1 SPRY2 SDK1 HPN FGFR1 COL11A1 NAGLU COL5A1 ITGA8 STRA6 SIX4 ZEB1 ZIC1 PTK7 LHX1 CTNNB1 COL8A2 RARB EPHB2 TMIE FBN2 WNT2 BCL2 TBX2 PTPRM MYO15A THRB TSKU GDF11 ROR2 GLI3 RIPOR2 IHH CRB1 STRC MEGF11 KCNQ4 NOG FOXN4 WNT2B GLI2 MFAP2 FAT1 ALDH1A3 EPHA2 TH USH1C MFSD2A TFAP2B OSR1 NTN1 PDZD7 WHRN PITX3
GO_PROTEIN_TRANSPORT_ALONG_MICROTUBULE	0.00227543	0.0129143	0.431708	0.372241	1.65122	67	IFT52 TTC26 DYNLRB1 WDR35 DYNLL2 SFPQ CLUAP1 DYNLL1 HSPB11 TERF2 CAMSAP3 IFT81 DYNC2LI1 KIF3B SSX2IP TRAF3IP1 TTC21B KIF3A HNRNPU HSPB1 WDR19 WDR34 BAG3 TRIP11 IFT22 KIF3C KIF5A CEP131 KIF17 IFT43 TCTEX1D2 KIFAP3 PURA WDR60 IFT74 KIF5B TNPO1 BBS12 DYNC2H1
GO_CRANIAL_SKELETAL_SYSTEM_DEVELOPMENT	0.00228384	0.0129333	0.431708	-0.443408	-1.68876	66	MSX2 RUNX2 PRRX1 PDGFRA FREM1 TWIST1 TGFB3 PAX5 TGFBR2 MMP14 SIX4 LHX1 CTNNB1 MEF2C SH3PXD2B FOXC2 TBX15 GLI3
GO_MODULATION_BY_SYMBIONT_OF_ENTRY_INTO_HOST	0.00228293	0.0129333	0.431708	-0.491294	-1.73259	44	TRIM38 FCN3 GSN PTX3 TRIM22 TRIM62 TRIM5 IFITM2 LGALS9 LGALS1 TRIM31 IFITM1 ITGAV TRIM10 FCN1 TRIML1 TRIM34 TRIM26 TRIM21 CD4 TRIM8 TRIM25 TMPRSS2
GO_NEURON_PROJECTION_EXTENSION	0.00231737	0.0131087	0.431708	-0.354902	-1.52603	168	DCLK1 SLIT2 SLIT3 ISLR2 NRP2 POSTN SEMA7A CPNE5 TNN TNR PLXNA4 UNC13A SEMA4A SEMA5B DRAXIN RNF157 CYFIP2 TIAM1 SEMA6B ANAPC2 SYT3 FN1 CTNNB1 SEMA6C FLRT1 OLFM1 NRCAM MAP1B TRIM46 LRP1 SEMA3G CPNE6 DBNL ITGA4 SLIT1 CPNE9 CXCR4 VCL RNF6 FLRT3 CXCL12 PPP3CB ITGB1 DPYSL2 NTN1 NDN NEDD4L RASAL1 TRPV2 ALCAM MACF1 ARHGAP4 IFRD1 SEMA3B WNT5A SH3GL2 TWF2 RTN4R SEMA3C PAFAH1B1 ILK CDK5R1
GO_SMOOTH_MUSCLE_CELL_PROLIFERATION	0.00233321	0.0131836	0.431708	-0.370738	-1.55944	138	MMP2 EREG SERPINF2 PPARGC1A PTGIR S1PR1 IL12B IRAK4 CCN4 AGT TPM1 FGF9 CNN1 PDGFRB TGFB3 IGF1 TGFBR2 ELN PDGFD CX3CL1 THBS1 MYB FOXP1 PRKG1 FGF2 PTAFR CTNNB1 PDGFB NOS3 IL12A CALCRL MEF2C COMT CDKN1A MDM2 MIR145 GPER1 MYOCD MAP3K5 CYBA
GO_GLYCOSYLATION	0.00234001	0.0132075	0.431708	-0.320388	-1.44848	258	ST8SIA6 MUC20 ST3GAL1 TMTC1 GALNT5 ACER2 B4GALNT2 B3GNT3 MUC21 MUC2 ABCA2 ALG1L2 B3GNT10 GCNT4 ASGR1 GBA GALNT1 LMF1 GCNT1 MAN1C1 RAMP1 ST6GALNAC5 ST8SIA1 MAN1A1 FUT8 ST3GAL4 ST6GALNAC6 B3GNT2 ST6GAL1 LARGE2 MUC4 GBGT1 GCNT3 ST3GAL6 MUC1 ENTPD5 SLC51B GFPT2 ASGR2 ST3GAL3 SDF2L1 GXYLT2 B3GNT7 GALNT17 MUC6 MAN1B1 ST8SIA5 TUSC3 PIGM B3GNT9 COG3 ST6GALNAC4 FUT7 FUT2 COG6 FUT1 MUC3A DERL3
GO_REGULATION_OF_POSTTRANSCRIPTIONAL_GENE_SILENCING	0.00238985	0.0134739	0.431708	0.354461	1.64229	88	POLR2D SEH1L NUP35 NUP85 NUP54 PUM2 POLR2E NUP205 WTIP TGFB1 ZMPSTE24 POLR2I NUP153 NUP43 NUP133 NUP37 TERT TARBP2 NUP93 NUP62 RAE1 AAAS NDC1 POLR2C ELAVL1 POLR2F AJUBA AGO2 POLR2H POLR2L POM121 POM121C NUP42 NUP107 FMR1 POLR2K PUM1 POLR2J
GO_MEMORY	0.00240628	0.0135516	0.431708	-0.3725	-1.53821	119	SORCS3 KCNK2 NFATC4 SERPINF1 ADCY8 MUSK ATXN1 SHANK1 KALRN BRINP1 ADCY1 PAK5 SYT11 MDK GRIN2A SLC24A2 NETO1 CX3CR1 ITGA8 SLC6A1 RASGRF1 CRTC1 OXT GRIA1 SLC8A3 COMT HRH2 CNR1 ABCA7 HTR2A PPP3CB SLC6A4 TH NTF4 NPAS4 CCK S100B LMX1A ITGA3 TAC1 DRD2 CTNS ADGRF1 ITPR3 ITGA5
GO_POSITIVE_REGULATION_OF_CALCIUM_ION_TRANSMEMBRANE_TRANSPORT	0.00241435	0.0135738	0.431708	-0.442532	-1.68543	66	RYR2 THY1 APLNR CEMIP SNCA ATP1B1 F2RL3 NPSR1 CAPN3 KCNE3 AKAP6 CX3CL1 RGN PLCG2 CACNB2 RAMP3 STIMATE CD19 STAC3 STAC CASQ1
GO_RNA_INTERFERENCE	0.00241554	0.0135738	0.431708	0.611667	1.91226	16	CELF1 TSN TERT TARBP2 CLP1 PRKRA AGO2 MRPL44 HENMT1
GO_PHOSPHOLIPID_CATABOLIC_PROCESS	0.00243203	0.0136514	0.431708	-0.499164	-1.76662	45	LIPG PLA2G4F APOC2 GDPD1 PLA2G5 PNPLA7 SMPD1 PLCG2 ENPP6 PLA2G10 LIPC ENPP2 PLA2G4B PLA2G4A PLBD1 GDPD3 PLA2G7 GPCPD1 PLCG1 PLA2G4D PRKCD ABHD16A IDH1
GO_REGULATION_OF_MITOTIC_SPINDLE_ASSEMBLY	0.00243495	0.0136528	0.431708	0.606045	1.93896	17	CCSAP CHMP2A CHMP4C CHMP1B CHMP2B RCC1 HNRNPU CEP97 DRG1
GO_NEGATIVE_REGULATION_OF_GROWTH	0.00243885	0.0136597	0.431708	-0.316546	-1.42316	245	ADRB1 KCNK2 SOCS2 FLCN SLIT2 SLIT3 MEG3 SEMA7A RGS4 FHL1 HRG NKD1 SFRP2 INHBA GREM1 TNR AGT SEMA4A TSPYL2 WNT11 GDF15 ALOX15B DACT3 SEMA5B TLL2 DRAXIN HYAL1 ACVRL1 DUSP10 DCSTAMP TGFBR2 SPART SERPINE2 RB1 NOTCH1 SEMA6B FBP1 MYOZ1 TP53 TBX5 SEMA6C ING1 TRIM46 BCL2
GO_REGULATION_OF_SPROUTING_ANGIOGENESIS	0.00244475	0.0136778	0.431708	-0.427675	-1.67947	79	SRPX2 APLNR IL12B AGTR1 JCAD ADAMTS9 RHOJ HDAC9 HDAC7 MMRN2 CEACAM1 MEOX2 NOTCH1 KDR THBS1 ALOX5 FGF2 GHRL IL12A DLL4 KLF2 FOXC2 PPP1R16B CARD10 JMJD8 FGF1 FUT1
GO_AUTONOMIC_NERVOUS_SYSTEM_DEVELOPMENT	0.00247205	0.0138002	0.431708	-0.485521	-1.69593	43	HOXB2 NRP2 NAV2 SOX11 EDNRA PLXNA4 GFRA3 NTRK1 HOXB1 SOX4 HLX FN1 CTNNB1 INSM1 RHOXF1 TFAP2B RET KIF26A EGR2
GO_THYROID_HORMONE_METABOLIC_PROCESS	0.00247003	0.0138002	0.431708	-0.57306	-1.79749	26	CTSK GCNT4 HPN SLC5A5 TPO DIO2 DUOXA1 SULT1B1 SLC16A2 DUOX1 IYD SLC16A10 TG CPQ SLCO1C1 DUOX2 PAX8 CTSB
GO_MEMBRANE_DEPOLARIZATION	0.00249879	0.0139039	0.431708	-0.415643	-1.64357	85	SCN2B CACNA1C CACNA1G KCNJ2 FHL1 CACNA1H SCN4B SCN1A LRRK2 KDR MLLT11 CACNB2 SCN7A DCN CHRNA4 BCL2 CACNA1I CACNA1E SCN9A CHRNA6 GJA5 CACNG2 CCK NEDD4L CACNA1A ATP1A2 NTSR1 HSH2D SLC8A1 GCLC CACNB4 SMAD7
GO_PRESYNAPSE_ORGANIZATION	0.00249879	0.0139039	0.431708	-0.484472	-1.76771	51	SLITRK2 LRFN5 SNCA PCDH17 PTPRD CEL GPC6 GPC4 CNTN5 NTNG2 NLGN4X FZD1 MDGA1 PPFIA2 EFNB2
GO_RESPONSE_TO_TUMOR_NECROSIS_FACTOR	0.00249647	0.0139039	0.431708	-0.318112	-1.45731	299	HAS2 TNFRSF19 ADAMTS12 EDAR COL1A1 CCL23 TNFRSF13C PPARGC1A CCL17 POSTN GGT5 CCL18 EDA2R CCL19 ARHGEF2 CCL21 CCDC3 CCL13 GBA HYAL1 CCL24 SELE DCSTAMP GGT2 CCL14 CCL2 RORA APOA1 GGT1 CX3CL1 THBS1 TNFSF15 CCL7 TNFSF4 ADAMTS13 TNFRSF13B TNFSF13 SPHK1 CCL26 TNFRSF21 TP53 TNFRSF8 PCK1 PLVAP CCL11 AFF3 KLF2 CD70 CCL22 TRAF1 PIAS3 TNFSF14 GPS2 CASP8 TRPV1 TNFSF9 TNFRSF4 GPER1 GBP3 MAP3K5 CYBA ASAH1 TNFR…
GO_MICROTUBULE_BASED_MOVEMENT	0.00251156	0.0139598	0.431708	0.243611	1.35143	349	NEFH IQCG PEX14 CCSAP TMEM108 CFAP298 IFT52 TTC26 SMCP ZMYND10 SPAG17 ING2 DYNLRB1 DNAH12 RAB6A SOD1 BBS2 WDR35 MAPT SPAG16 DPCD KATNB1 DYNLL2 RSPH9 DLGAP5 LRPPRC MKKS SFPQ KIF1B RSPH4A AP3D1 DEFB1 AP3S1 PRKCZ CLUAP1 CDC42 DNAI1 DYNLL1 HSPB11 BLOC1S3 DRC1 TEKT1 TERF2 TTC29 KIF20A RHOT1 CAMSAP3 INTS13 AP3M2 ZBBX IFT81 DYNC2LI1 KIFC1 KIF3B KIF11 SSX2IP KIF18A KIF20B HTT DNAI2 OPA1 KIF23 TRAF3IP1 TT…
GO_GLYCEROLIPID_CATABOLIC_PROCESS	0.00251683	0.0139739	0.431708	-0.451997	-1.71145	63	LIPG PLA2G4F LIPH APOC2 SORL1 PNPLA3 GDPD1 PLA2G5 PNPLA7 APOA1 PLIN5 LPL ENPP6 PLA2G10 LIPC ENPP2 PLA2G4B FABP7 PIK3CG PLA2G4A ABHD2 PNPLA4 GDPD3 PLA2G7 DDHD2 GPCPD1
GO_EMBRYONIC_APPENDAGE_MORPHOGENESIS	0.00254801	0.0141316	0.431708	-0.379719	-1.5824	126	MSX2 CACNA1C RUNX2 PRRX1 CRABP2 LEF1 SFRP2 SALL1 GREM1 HOXD12 TWIST1 FGF9 FREM2 FGFR1 MYH3 SP8 NOTCH1 ALDH1A2 CTNNB1 RARB TBX5 TBX4 FBN2 AFF3 TBX2 PBX1 ROR2 GLI3 GJA5 BCL2L11 IHH NOG TGFB2 GLI2 B9D1 OSR1
GO_METANEPHRIC_GLOMERULUS_DEVELOPMENT	0.00255878	0.0141606	0.431708	-0.662278	-1.80661	15	PDGFRA PDGFRB TCF21 CD34 LHX1 PDGFB LGR4 OSR1 RET
GO_REVERSE_CHOLESTEROL_TRANSPORT	0.00255878	0.0141606	0.431708	-0.66237	-1.80686	15	LIPG APOC2 APOA1 CES1 LIPC ABCA5 CLU APOM ABCG1
GO_RESPONSE_TO_PURINE_CONTAINING_COMPOUND	0.00256881	0.0142007	0.431708	-0.36456	-1.53596	139	RYR2 AREG COL1A1 PPARGC1A STC1 PFKFB1 SPARC KCNQ1 PLA2G5 NOX4 SLC5A5 RAPGEF3 P2RX2 AKAP6 SLC6A1 AANAT AQP1 SLC6A3 PTAFR AHR OXT PCK1 ABCC9 P2RX1 P2RX5 PENK CFTR HSPA5 SLC8A3 AQP9 PDE2A P2RY2 CASQ2 TRPV1 VGF SELL TEK SLC6A4 PIK3CG DUOX1 CACNA1S WNT10B IL1B CNGA3 P2RY6 SLC8A1 INPP5K STAR PTGS2 PRKAA1 ALDH3A1
GO_REGULATION_OF_CALCIUM_ION_TRANSPORT_INTO_CYTOSOL	0.00258998	0.0143023	0.431708	-0.402226	-1.60049	92	RYR2 CACNA1C THY1 APLNR CEMIP SNCA F2RL3 UBASH3B NOS1 NPSR1 CAPN3 PLN P2RX2 AKAP6 CX3CL1 RAMP3 CD19 P2RX5 BCL2 CASQ1 CASQ2 DMD GPER1 CYBA CLIC2 LYN ATP1A2 PRKCE MYO5A NTSR1 P2RY6 SELENON SLC8A1 PLCG1 JPH1 PLA2G1B BAX DRD1 CD4
GO_ICOSANOID_BIOSYNTHETIC_PROCESS	0.00260713	0.0143504	0.431708	-0.476521	-1.74652	52	PLA2G4F PTGIS ALOX15 GGT5 PTGS1 PTGDS ALOX15B PLA2G5 GGT2 GGT1 ALOX5 GGT6 AVPR1A HPGDS ALOX5AP LTC4S GGT3P PLA2G4A GGTLC2 IL1B TBXAS1 GGTLC1 SYK PLA2G1B PTGS2
GO_KERATAN_SULFATE_BIOSYNTHETIC_PROCESS	0.00260667	0.0143504	0.431708	-0.577564	-1.82782	27	ST3GAL1 B3GNT3 CHST6 ST3GAL4 B3GNT2 ST3GAL6 OMD ST3GAL3 CHST1 B3GNT7 FMOD LUM CHST5 PRELP CHST2 B4GALT1
GO_MESENCHYME_MORPHOGENESIS	0.00260713	0.0143504	0.431708	-0.476357	-1.74591	52	MSX2 LEF1 ACTA2 FOXC1 TMEM100 TWIST1 WNT11 ACVRL1 FGFR1 ENG ACTG2 TGFBR2 NOTCH1 DCHS1 NOS3 HEY2 TBX2 FOXC2 MDM2 NOG TGFB2 HEY1 OSR1
GO_EPOXYGENASE_P450_PATHWAY	0.00262298	0.0144208	0.431708	-0.629277	-1.81101	18	CYP1B1 CYP2E1 CYP1A1 CYP2J2 CYP4F2 CYP4F12 CYP2C19
GO_HISTONE_H4_K16_ACETYLATION	0.00262683	0.0144208	0.431708	0.561133	1.87041	21	SIRT1 PIH1D1 MSL2 ATG5 PHF20 ZMPSTE24 KANSL2 KANSL1 KANSL1L KANSL3 OGT
GO_PHOSPHOLIPID_HOMEOSTASIS	0.00262838	0.0144208	0.431708	-0.70865	-1.84201	12	LIPG RCN3 APOA1 ABCB11 TLCD2 TLCD1
GO_REGULATION_OF_LYMPHOCYTE_MIGRATION	0.00264248	0.0144826	0.431708	-0.449436	-1.68221	61	AIRE CCL21 GCSAML PADI2 JAM2 RIPK3 CCL2 CCL7 FADD IL27RA SPN ADAM8 TNFSF14 RIPOR2 ITGA4 CXCL12 STK10 ECM1 PYCARD DOCK8 TNFRSF14 WNT5A CCR2 LRCH1 CXCL13 TMEM102
GO_MYOTUBE_DIFFERENTIATION	0.00267778	0.0146446	0.431708	-0.392147	-1.59152	108	ADAM12 TMEM119 CACNA1H JAM2 GDF15 HDAC9 WNT1 IGF1 NOS1 KLHL41 NOTCH1 LMOD3 P2RX2 MMP14 BHLHA15 MYH9 SIX4 AVPR1A KCNH1 STAC3 BCL2 CEACAM5 PTGFRN IL4R MYMX MEF2C TNFSF14 RIPOR2 MYORG MYOCD PPP3CA KEL PLEKHO1 XBP1 SMO MYF6 WNT10B BHLHE41 BCL9 NIBAN2 SELENON CD53 IL4 BIN3 SORT1 MYOF TRIM72 NFATC2 TBX1 CD81 GPX1 CAV3
GO_POSITIVE_REGULATION_OF_LIPID_TRANSPORT	0.00267686	0.0146446	0.431708	-0.441698	-1.67285	64	LIPG C1QTNF1 ATP8A1 ATP8A2 BMP6 APOA1 CYP4F2 MYB ABCB11 OXT GHRL CES1 LRP1 RETN PLA2G10 GPS2 ERFE ABCA7 GAL TNFRSF11A CYP19A1 NTSR1 PON1 IL1B TAC1 EEPD1
GO_REGULATION_OF_VIRAL_ENTRY_INTO_HOST_CELL	0.00269551	0.0147258	0.431708	-0.520388	-1.76677	37	TRIM38 FCN3 GSN PTX3 TRIM22 TRIM62 TRIM5 IFITM2 LGALS9 LGALS1 TRIM31 IFITM1 TRIM10 FCN1 TRIML1 TRIM34 TRIM26 TRIM21 CD4 TRIM8 TRIM25 TMPRSS2
GO_REGULATION_OF_PROTEIN_MODIFICATION_BY_SMALL_PROTEIN_CONJUGATION_OR_REMOVAL	0.00270506	0.0147622	0.431708	0.266719	1.44437	232	HSPBP1 MASTL UBE2S UBXN2A RPS7 GSK3A SAE1 ATG5 AXIN1 CUL3 BTRC DNM1L ITCH CDC20B BIRC2 HMG20B RWDD3 PTEN RNF4 FANCM PEF1 UBA2 SENP2 SH3RF2 TSPYL5 DNAJB2 OTUB1 HSP90AB1 MAD2L1 SKP2 PIAS1 PIN1 RBX1 SKP1 SART3 UBE2C PSMD10 CDK5 MTBP DCUN1D5 PINK1 FEM1B MAGEA2 MAPK9 ARRDC4 FBXO5 SVBP CRY1 GTPBP4 U2AF2 STUB1 HMG20A CENPS MTOR UBE2N FBXO2 RPL11 HDAC4 NDFIP1 UBE3A HDAC3 FKBP1A PARK7 USP44 FOXF2 DTX3L CO…
GO_RETINA_DEVELOPMENT_IN_CAMERA_TYPE_EYE	0.00272821	0.0148727	0.431708	-0.369254	-1.55747	142	SERPINF1 CYP1B1 THY1 SDK2 COL4A1 ZHX2 ATP8A2 PDGFRA TULP1 RHOJ PDGFRB SDK1 ACVRL1 GRM6 NAGLU DLX1 TCIRG1 FZD4 NDP LAMA1 ARHGEF15 LHX1 RAB11FIP4 DLL4 PTPRM THRB LAMC3 IHH MERTK CRB1 MEGF11 TGFB2 FOXN4 LPCAT1 USH1C MFSD2A TFAP2B RET RP1L1
GO_DETECTION_OF_STIMULUS_INVOLVED_IN_SENSORY_PERCEPTION	0.00274128	0.0149121	0.431708	-0.378721	-1.58222	128	ATP8A2 OR7A5 TULP1 NTRK1 SEMA5B OR7C1 HPN SCN1A COL11A1 OR51E1 ASIC2 GRIK2 GRM6 SERPINE2 TRPA1 CST2 OR2H2 ADORA1 PHF24 PKD2L1 BEST1 PKD1L3 OR2W3 TMC1 CRB1 TAS2R31 STRC TRPV1 TAS1R3 CXCR4 HTR2A TAS2R5 CXCL12 TAS2R14 RTP3 PDZD7 CST1 WHRN OR2A7 OR10A6 BACE1 ARRB2 NTSR1 ITGA2 ASIC3 OR52K1 OR51E2 PPEF1 CACNA2D4
GO_MOTOR_NEURON_AXON_GUIDANCE	0.0027402	0.0149121	0.431708	-0.551587	-1.8042	30	SLIT2 LAMC2 PLXNA4 CHN1 LHX1 RHOH RAC2 NOG SLIT1 NTN1 NTN5 ALCAM EGR2 KIF5C
GO_REGULATION_OF_LIPID_METABOLIC_PROCESS	0.00275048	0.0149303	0.431708	-0.30362	-1.42493	397	SOCS2 NR0B1 PPARGC1A SLC45A3 RARRES2 ADRA2A SCT PDGFRA AGTR1 CCL19 CCL21 MALRD1 ABCA2 CCDC3 C3 TNFAIP8L3 AGT BMP6 APOC2 TWIST1 PDGFRB SORL1 GLIPR1 IGFBP7 VDR RORC PSAPL1 LMF1 CYP1A1 CCR7 WDR81 CEACAM1 RORA APOA1 RB1 VAV3 PLIN5 RGN CISH ADORA1 SORBS1 ABCB11 FGF2 CD36 ADGRF5 SPHK1 FLT1 AVPR1A TNFRSF21 NPAS2 SLC27A1 CD19 PCK1 PDGFB DISP3 PIK3R6 CES1 ATP1A1 SIN3B ACADVL ASXL3 PIK3R2 FPR2 SOCS1 VAV2 C…
GO_RESPONSE_TO_FIBROBLAST_GROWTH_FACTOR	0.00274901	0.0149303	0.431708	-0.366109	-1.53997	138	TNC RUNX2 SULF1 COL1A1 POSTN FGF7 SMOC2 SHISA2 FGF10 FGF9 FLRT2 SPRY2 SPRY3 HYAL1 FGF22 FGFR1 CCL2 KL THBS1 SPRY4 SETX FAT4 FGF2 KLB LHX1 CTNNB1 FLRT1 SPRY1 CD44 DLL4 CCN2 HHIP
GO_PROTEIN_DEPHOSPHORYLATION	0.00277578	0.0150357	0.431708	0.245214	1.34206	314	PTN DNAJC6 CAMTA1 PPP1R1C MASTL PGAM5 NCK1 CTDSP2 PPP4R1L PTPN4 RCAN3 PPP4R3B PPP2R1A PPP1R1A TIMM50 PPP1CC FKBP1B PHLPP2 BTRC URI1 CDC25C CTDSP1 PPME1 ROCK2 ACP1 PPP1R14B PPM1B PTEN IGFBP3 PPP4R1 PPM1G SPPL3 VRK3 PPP5C PPP1R8 CALM3 SH3RF2 PPP2R2B PTPRA BOD1L1 HSP90AB1 PTPN11 PPM1N HACD2 PPP2R5D ROCK1 PIN1 DUSP11 PPP1R15B TGFB1 PPP2CA DUSP19 PPP2R3A PPP2R2D PPP6R1 SET LRRC40 PPP1R37 PINK1 HTT DUS…
GO_RESPONSE_TO_BMP	0.00277349	0.0150357	0.431708	-0.358632	-1.52871	153	MSX2 ADAMTS12 RUNX2 SULF1 SFRP4 LEF1 SOX11 SFRP2 GREM1 GREM2 TMEM100 BMP6 GDF15 SORL1 TGFB3 TMPRSS6 GATA6 WNT1 ZNF423 ACVRL1 ENG SPART BMP8A DLX1 NOTCH1 COMP CDH5 SMAD6 FZD1 VWC2 HFE LEFTY2 ROR2 AMHR2 SMAD9 NOG TGFB2 FSTL1
GO_CYTOKINESIS	0.00278884	0.0150751	0.431708	0.28335	1.44976	160	VPS4A STMN1 ALKBH4 CSPP1 CUL3 AURKA CENPA ROCK2 CHMP2A CHMP4C PLK2 PLK4 CIT CDC42 CALM3 PKP4 CHMP1B ROCK1 PIN1 KIF20A PKN2 CETN2 SON RHOB IST1 CHMP2B KIF3B KIF20B KIF23 BIRC6 RAB35 NUP62 SSTR5 SETD2 ANLN PIK3R4 AHCTF1 PRPF40A PRC1 ECT2 RACGAP1 KIF4A SPAST USP8 SEPTIN10 SEPTIN7
GO_REGULATION_OF_LEUKOCYTE_MEDIATED_CYTOTOXICITY	0.00278896	0.0150751	0.431708	-0.433209	-1.67584	72	IL7R IL12B CLEC12B CD1D DNASE1 LAMP1 CD1E RIPK3 CEACAM1 HLA-H IL23A RASGRP1 HLA-G FADD CXCL6 LGALS9 IL12A PIK3R6 HLA-A RAET1E CD1C SERPINB4 ITGAM PPP3CB ICAM1 SERPINB9 ARRB2 PTPRC VAV1 HLA-F DNASE1L3 NCR1 MR1
GO_LUNG_MORPHOGENESIS	0.00279651	0.0151	0.431708	-0.473624	-1.7359	52	TNC FGF7 SOX11 FGF10 SPRY2 TCF21 TGFBR2 CTSH LAMA1 CTNNB1 SPRY1 WNT2 HHIP NKX2-1 HOXA5 NOG WNT2B
GO_POSITIVE_REGULATION_OF_GRANULOCYTE_CHEMOTAXIS	0.00283691	0.0153019	0.431708	-0.549362	-1.7761	29	LBP THBS4 CCL19 CCL21 MDK CCR7 DAPK2 IL23A DYSF RAC2 RIPOR2 CAMK1D
GO_MORPHOGENESIS_OF_AN_ENDOTHELIUM	0.00284286	0.0153172	0.431708	-0.627808	-1.80679	18	ADAMTS12 ACVRL1 ITGAX FOXP1 CTNNB1 DLL4 FGF1 CXCR4
GO_RIBOSE_PHOSPHATE_BIOSYNTHETIC_PROCESS	0.00284574	0.0153172	0.431708	0.276788	1.4428	187	ATP5ME UCKL1 CTPS1 ATP5MF GART ATP5F1B PDHA1 ATP5F1C PANK4 ATP5PF ATP5PO ATP5PD DLD ACAT1 PRPS1 COX5B PRPSAP1 PANK2 COASY ELOVL2 UQCC3 AK2 SLC26A2 PRPS2 CYC1 PDHB ENO1 ELOVL5 ELOVL7 NPPB HACD2 DHODH ATP5MG ATP5F1E TGFB1 ADCY9 NME4 ELOVL3 ATP5F1D PDK2 GMPS PINK1 ATP5MC3 DLAT
GO_ENDOTHELIAL_CELL_DEVELOPMENT	0.00285026	0.0153254	0.431708	-0.448911	-1.69976	63	S1PR3 COL18A1 STC1 COL15A1 COL22A1 NOTCH4 ENG CLDN5 RAPGEF3 TJP3 CDH5 ROBO4 TJP2 CTNNB1 PECAM1 S1PR2 SOX18 PDE2A HAPLN2 PPP1R16B
GO_CELLULAR_RESPONSE_TO_CAMP	0.00287235	0.0154117	0.431708	-0.483826	-1.74739	49	STC1 KCNQ1 NOX4 SLC5A5 RAPGEF3 AKAP6 AANAT AQP1 PTAFR AHR PCK1 PENK CFTR HSPA5 SLC8A3 AQP9 PDE2A
GO_POSITIVE_REGULATION_OF_B_CELL_PROLIFERATION	0.00287235	0.0154117	0.431708	-0.504394	-1.71349	38	TNFRSF13C CARD11 BST1 VAV3 BCL2 MEF2C TLR9 CDKN1A CLCF1 ADA TNFRSF4 SASH3 IRS2 GPR183 TNFSF13B PTPRC TLR4 IL4 PELI1 NFATC2 CD81 NCKAP1L
GO_ATTACHMENT_OF_SPINDLE_MICROTUBULES_TO_KINETOCHORE	0.00288961	0.015488	0.431708	0.474148	1.77625	34	SEH1L KNL1 CCNB1 CDC42 NDC80 KNSTRN NEK2 NUF2 BOD1 HNRNPU ECT2 ABRAXAS2 RACGAP1 RMDN1 SGO1 RCC2 AURKC BECN1 SIRT2 CENPE SPAG5 KIF2C ABRAXAS1 CDT1
GO_MUSCLE_FIBER_DEVELOPMENT	0.00289922	0.0155233	0.431708	-0.456454	-1.70112	58	SGCD LOX HDAC9 KLHL41 LMOD3 P2RX2 COMP DYSF STAC3 BCL2 WFIKKN2 RIPOR2 DMD MYORG TTN NEB PPP3CA CACNA2D2 SGCB KEL SMO MYF6 WNT10B NIBAN2 SELENON MYH6 NRAP NEBL BIN3 MYOF VEGFA GPX1 UCHL1 RYR1
GO_LOCOMOTORY_EXPLORATION_BEHAVIOR	0.0029251	0.0156455	0.431708	-0.721175	-1.80759	11	DLG4 DPP4 TNR LRRK2 PENK GAD1 ATP1A2 PRKCE
GO_BLOOD_COAGULATION_INTRINSIC_PATHWAY	0.00294333	0.0157265	0.431708	-0.65682	-1.79172	15	KLKB1 VWF GP9 F8 GP5 KNG1 GP1BA A2M
GO_DIGESTIVE_TRACT_MORPHOGENESIS	0.0029861	0.0159217	0.431708	-0.482268	-1.74177	49	SOX11 PDGFRA SFRP2 FGF10 WNT11 TCF7 TCF21 NOTCH1 HLX STRA6 CTNNB1 BCL2 DACT1 GLI3 IHH AGR2 GLI2
GO_EPITHELIAL_TUBE_BRANCHING_INVOLVED_IN_LUNG_MORPHOGENESIS	0.0029839	0.0159217	0.431708	-0.548411	-1.77303	29	TNC FGF10 SPRY2 CTSH LAMA1 CTNNB1 SPRY1 WNT2 HHIP NKX2-1 HOXA5 WNT2B
GO_HISTONE_H4_K5_ACETYLATION	0.00298979	0.0159247	0.431708	0.603862	1.88786	16	PHF20 MEAF6 ING4 KANSL2 KANSL1 JADE1 KANSL1L KANSL3 OGT KAT8 JADE3 HCFC1 JADE2
GO_NUCLEOSIDE_PHOSPHATE_BIOSYNTHETIC_PROCESS	0.00301084	0.0160188	0.431708	0.254179	1.39612	255	NOS2 IDO1 ATP5ME UCKL1 CTPS1 ATP5MF GART ATP5F1B PDHA1 ATP5F1C PANK4 TYMS ATP5PF ATP5PO ATP5PD DLD ACAT1 PRPS1 COX5B PRPSAP1 PANK2 RNLS COASY ELOVL2 UQCC3 AK2 SLC26A2 PRPS2 CYC1 PDHB ENO1 RAD50 ELOVL5 ELOVL7 TK1 NPPB NMNAT3 NNMT NUDT12 AK6 HACD2 AFMID DHODH ATP5MG ATP5F1E TGFB1 ADCY9 NME4 ELOVL3 ATP5F1D DUT PDK2 GMPS PINK1 ATP5MC3 DLAT
GO_POSITIVE_REGULATION_OF_HEART_CONTRACTION	0.00301371	0.0160188	0.431708	-0.489722	-1.69419	41	ADRB1 RYR2 RGS4 ADRA1A TPM1 KCNQ1 ADRA1D AVPR1A ATP1A1 CCN2 HEY2 UCN ADRA1B ADA TGFB2
GO_REGULATION_OF_NEURAL_PRECURSOR_CELL_PROLIFERATION	0.00302567	0.0160656	0.431708	-0.404744	-1.60538	90	VEGFC MDK EGF CX3CR1 NES LRRK2 NOTCH1 TOX CX3CL1 ADGRG1 FOXO1 CEND1 LHX1 CTNNB1 TP53 DISP3 DLL4 DCT PTPRZ1 GPR37L1 GLI3 INSM1 GLI2 ADCYAP1 SLC16A2 LYN SLC6A4 GJC2 DMRTA2 SMO PITX3 GNAI2 WNT5A DRD2 FOXG1 CDH2 BTG2 TAFA1 ILK GATA2 VEGFA SPINT1
GO_POSITIVE_REGULATION_OF_DNA_REPAIR	0.0030464	0.0161421	0.431708	0.366765	1.63051	70	ERCC8 FANCB SIRT1 XRCC1 SLF1 TRIM28 KDM4D RNF8 KMT5B MGMT SHLD3 SPIDR MMS19 ERCC6 FOXM1 UIMC1 SHLD2 KMT5C RIF1 EYA4 RNF168 PCNA UBE2N EYA3 ARID2 PARP9 BRCC3 CEBPG DTX3L FUS PRKCG GTF2I TIMELESS RPS3 BABAM2
GO_REGULATION_OF_T_CELL_MEDIATED_CYTOTOXICITY	0.00304409	0.0161421	0.431708	-0.525418	-1.74861	33	IL7R IL12B CD1D CD1E RIPK3 CEACAM1 HLA-H IL23A HLA-G FADD IL12A HLA-A CD1C
GO_IONOTROPIC_GLUTAMATE_RECEPTOR_SIGNALING_PATHWAY	0.00305826	0.0161882	0.431708	-0.582503	-1.76697	23	GRIK3 GRIN2A GRIA3 GRIN2C GRIK4 GRIK2 TIAM1 GRIA1 GRID1 CLN3
GO_REGULATION_OF_MRNA_POLYADENYLATION	0.00306232	0.0161929	0.431708	0.600557	1.9214	17	CPEB3 SUPT5H HSF1 NUDT21 SNRPA CCNT1 CPSF7 VIRMA ZC3H14 CTR9 NELFE
GO_RESPONSE_TO_CAMP	0.00306782	0.0162052	0.431708	-0.402519	-1.59373	87	AREG COL1A1 STC1 PFKFB1 SPARC KCNQ1 PLA2G5 NOX4 SLC5A5 RAPGEF3 AKAP6 AANAT AQP1 SLC6A3 PTAFR AHR OXT PCK1 PENK CFTR HSPA5 SLC8A3 AQP9 PDE2A
GO_T_CELL_SELECTION	0.00310961	0.016409	0.431708	-0.469683	-1.68621	48	AIRE CARD11 IL12B CD1D ITPKB CD28 CCR7 TOX THEMIS IL23A SPN BCL2 GLI3 LOXL3 FOXP3 LY9 ZAP70 PTPRC DOCK2 IL6 SYK CD4 IRF4 CYLD CTSL SLAMF6
GO_NEGATIVE_REGULATION_OF_CELL_KILLING	0.00311882	0.0164372	0.431708	-0.581761	-1.76472	23	IL7R CLEC12B CEACAM1 HLA-G LGALS9 HLA-A SERPINB4 PPP3CB SERPINB9 ARRB2 PTPRC HLA-F IL4
GO_POSITIVE_REGULATION_OF_HEART_RATE	0.0031214	0.0164372	0.431708	-0.56765	-1.78052	26	ADRB1 RYR2 RGS4 ADRA1A TPM1 KCNQ1 ADRA1D AVPR1A HEY2 ADRA1B ADA
GO_REGULATION_OF_DOUBLE_STRAND_BREAK_REPAIR_VIA_NONHOMOLOGOUS_END_JOINING	0.00313952	0.0165156	0.431708	0.495931	1.81878	29	AUNIP NSD2 KDM4D KMT5B POT1 SHLD3 ERCC6 HSF1 SHLD2 KMT5C RIF1 PARP9 DTX3L DEK
GO_DORSAL_SPINAL_CORD_DEVELOPMENT	0.00315699	0.0165904	0.431708	-0.626073	-1.80179	18	DAAM2 WNT1 DRAXIN PAX7 TAL1 LHX1 MDGA1
GO_DERMATAN_SULFATE_METABOLIC_PROCESS	0.00316115	0.0165952	0.431708	-0.695717	-1.85523	13	BGN CSPG4 DSE BCAN DCN VCAN DSEL IDUA
GO_POSITIVE_REGULATION_OF_G_PROTEIN_COUPLED_RECEPTOR_SIGNALING_PATHWAY	0.00319466	0.0167539	0.431708	-0.578444	-1.77927	24	PRKCA NECAB2 C3 NOS1 PTGDR2 CNTN2 KLK6 PDE6G GPER1 GPR27 DRD2 KLK14 CHGA
GO_RESPONSE_TO_DRUG	0.00320421	0.0167868	0.431708	-0.299912	-1.40238	377	SLC1A2 COL18A1 COL1A1 DAB1 ACER2 PPARGC1A VEGFC MAOB TDO2 DUSP6 ADCY1 ADRA1A SFRP2 ABCA2 SLC6A2 INHBA LOX MDK GRIN2A APOC2 NTRK1 DPEP1 KCNQ1 GATA6 KCNK3 CYP2E1 NOS1 SLC26A5 ENG ABAT TGFBR2 CYP1A1 APOA1 CYP2J2 TRPA1 RPH3AL VAV3 THBS1 SMPD1 SRR AQP1 FBP1 LRP8 SLC6A3 LPL ABCB11 FZD1 TIMP4 CTNNB1 PPM1F SLC22A3 NPAS2 TP53 LGALS1 MAP1B HSPA5 ATP1A1 BCL2 GAD1 PTPRM MEF2C COMT PDE4A PDE2A PDX1 CDKN1A CYP…
GO_LATE_ENDOSOME_TO_VACUOLE_TRANSPORT	0.00323861	0.0169496	0.431708	0.555305	1.98739	25	VPS25 CHMP2A CHMP4C TMEM50B BECN2 VTA1 CHMP1B CHMP2B PIK3R4 SNF8 BECN1
GO_SMAD_PROTEIN_SIGNAL_TRANSDUCTION	0.00325576	0.0170219	0.431708	-0.421569	-1.63245	74	SLC2A10 CILP INHBA RBPMS BMP6 GDF15 TGFB3 INHBE BMP8A AFP SMAD6 WWTR1 LEFTY2 ATOH8 GDF11 ROR2 SMAD9 TGFB2 DAB2 VEPH1 VIM GDF10 GDF3 ZMIZ1
GO_RESPONSE_TO_ESTRADIOL	0.00329624	0.0172016	0.431708	-0.366101	-1.53809	137	SOCS2 MSX2 AREG COL1A1 PPARGC1A POSTN GGT5 AGT FGF10 RARA PDGFRB GGT2 ETS1 GGT1 SLC6A1 PTGFR ALDH1A2 CTNNB1 RAMP3 OXT ARPC1B MAP1B PENK CCN2 ARNT2 UCN NR2F2 BCL2L11 IHH DHH CASP8 GPER1 CYP19A1 RAMP2 CAT PPP1R9B SLC6A4 TH GGT3P TFPI WFDC1
GO_SOMATIC_DIVERSIFICATION_OF_IMMUNOGLOBULINS	0.00329687	0.0172016	0.431708	0.38854	1.70841	64	UNG NSD2 PMS2P1 EXO1 MSH2 THOC1 PMS2P5 RNF8 KMT5B ERCC1 MSH3 BCL6 SHLD3 EXOSC6 POLB TGFB1 MSH6 POLQ XRCC4 SHLD2 KMT5C RIF1 RNF168 NBN MCM3AP CTNNBL1 TCF3 NDFIP1 EXOSC3 TFRC
GO_HISTONE_UBIQUITINATION	0.0033128	0.0172627	0.431708	0.426042	1.74791	47	PCGF6 PAF1 RNF8 OTUB1 LEO1 SKP1 BCOR RNF2 PCGF1 UBE2E1 WAC DDB1 RNF168 UBE2B UBE2N PCGF5 KDM2B PARK7 DTX3L TRIM37 UHRF1 CTR9
GO_METAPHASE_ANAPHASE_TRANSITION_OF_CELL_CYCLE	0.0033187	0.0172627	0.431708	0.387099	1.65034	58	GEN1 ANAPC5 ANAPC11 CUL3 PSMG2 SPDL1 CDC23 ANAPC7 DLGAP5 CCNB1 NDC80 BUB1B TRIP13 MAD2L1 UBE2C TACC3 ANAPC1 FBXO5 IK TTK RIOK2 DUSP1 RAD21 LCMT1 USP44
GO_POSITIVE_REGULATION_OF_SMOOTH_MUSCLE_CELL_MIGRATION	0.00331761	0.0172627	0.431708	-0.502065	-1.72152	39	HAS2 POSTN MDK CCN4 AGT FGF9 PDGFRB IGF1 NOX4 PDGFD DOCK4 PDGFB BCL2 LRP1 MDM2 LPAR1 DOCK5 ITGA2 P2RY6
GO_B_CELL_HOMEOSTASIS	0.00333841	0.0173123	0.431708	-0.545581	-1.76388	29	TNFRSF13C GAPT DOCK11 TNFRSF13B BCL2 MEF2C BCL2L11 ADA FOXP3 LYN TNFSF13B TNFAIP3 BAX DOCK10 CASP3 NCKAP1L SPNS2
GO_MYELOID_LEUKOCYTE_DIFFERENTIATION	0.00333784	0.0173123	0.431708	-0.333573	-1.4728	201	PRKCA KITLG LEF1 IL12B CCL19 HOXA7 INHBA CCN4 TSPAN2 RARA TESC UBASH3B DCSTAMP TGFBR2 GPR68 CCR7 CEACAM1 RB1 TCIRG1 TAL1 SBNO2 IL23A MYH9 FOXP1 CBFA2T3 FADD MITF GATA1 CTNNB1 CUL4A MEF2C RASSF2 ROR2 PIAS3 CCR1 TLR2 CASP8 IL20 MIR145 LRRK1 SIGLEC15 OSCAR INPP5D HCLS1 TNFRSF11A EVI2B LYN EPHA2 LBR PDE1B GPR55 TREM2 GPR183 OCSTAMP PF4 DHRS7B CSF3 TRIB1 LILRB3 RUNX1 TLR4 GAB3 CLDN18 NRROS SPI1 LIF IL…
GO_REGULATION_OF_T_HELPER_CELL_DIFFERENTIATION	0.00333399	0.0173123	0.431708	-0.523867	-1.74345	33	IL12B CCL19 RARA HLX MYB IL23A TNFSF4 JAK3 MALT1 IL4R LOXL3 FOXP3 NLRP3 ZC3H12A SMAD7 IL4 IRF4 NFKBID
GO_REGULATION_OF_LIPOPROTEIN_LIPASE_ACTIVITY	0.00336105	0.017412	0.431708	-0.629634	-1.81813	19	APOC2 HDAC9 LMF1 PCSK5 APOA1 LPL FURIN LIPC GPIHBP1
GO_REGULATION_OF_MORPHOGENESIS_OF_AN_EPITHELIUM	0.00336545	0.0174172	0.431708	-0.340717	-1.47702	178	ADAMTS12 SULF1 CTHRC1 PRICKLE1 FGF7 ANKRD6 NKD1 SFRP2 GREM1 MDK AGT FGF10 WNT11 PRICKLE2 WNT1 GPC6 FGFR1 ITGAX GPC4 TIAM1 FZD4 FOXP1 ETV5 SIX4 FZD1 HGF PTK7 LHX1 CTNNB1 FZD7 WNT2 LGR4 DACT1 TBX2 NTN4 PLEKHA4 ROR2
GO_SPERMATID_NUCLEUS_DIFFERENTIATION	0.00340575	0.0176079	0.431708	0.594872	1.90321	17	SYCP3 AGFG1 RNF8 PSME4 KDM3A NECTIN2 HMGB2 MFSD14A
GO_POSITIVE_REGULATION_OF_STRESS_ACTIVATED_PROTEIN_KINASE_SIGNALING_CASCADE	0.00340944	0.0176091	0.431708	-0.353416	-1.52081	165	TNFRSF19 TNIK EDAR SERPINF2 ERN2 EDA2R ANKRD6 CCL19 FLT4 CCL21 MAP3K12 SH3RF3 SH3RF1 CCR7 TIAM1 FZD4 BIRC7 RASGRP1 MAPK8IP3 MAP4K2 FZD8 SPHK1 MAP4K1 TLR6 FZD7 CCN2 TRAF1 RASSF2 TLR9 MAP3K11 ROR2 IL26 FGF19 DBNL NOD2 TGFB2 CARD9 MAP3K5 TNFRSF11A LYN TRAF5 FZD10 UNC5CL ZC3H12A TAOK2 SCIMP ZEB2 TLR4 IL1B PYCARD
GO_POSITIVE_REGULATION_OF_CYTOKINE_SECRETION	0.00344166	0.0177576	0.431708	-0.435871	-1.65078	64	IL1RL1 SORL1 ALOX15B ORM2 LRRK2 CD34 LPL LGALS9 IL4R IL26 FGR SCAMP5 LILRA2 C1QTNF4 RGCC CLEC9A PYCARD LILRA5 DDX58 WNT5A IL6 DRD2 IL1A C1QTNF3 SYK MMP8 CADM1 FERMT1 IFIH1 CRTAM ORM1 MIF P2RX7 IL33 CLEC4E CD14
GO_NEGATIVE_REGULATION_OF_BLOOD_PRESSURE	0.00344811	0.0177613	0.431708	-0.474952	-1.65901	43	ADRB1 VEGFC ADRA1A NOS1 ABAT ADRB3 ADORA1 SCPEP1 PTAFR OXT NOS3 ADM2 UCN GPR37L1 GJA5 CNR1 TRPV1
GO_NEGATIVE_REGULATION_OF_DNA_REPAIR	0.00344934	0.0177613	0.431708	0.457971	1.74882	36	FANCB AUNIP KLHL15 SHLD3 OTUB1 TERF2 ERCC6 HSF1 RMI2 FBH1 POLQ SHLD2 RIF1 RNF169 PARPBP
GO_NEGATIVE_REGULATION_OF_INTERLEUKIN_1_PRODUCTION	0.003461	0.0178034	0.431708	-0.51292	-1.69097	32	IGF1 CX3CR1 CEACAM1 APOA1 CX3CL1 NLRP12 SERPINB1 GHRL FFAR1 MEFV ACP5 TREM2 NLRP3 CARD16 ARRB2 ZC3H12A TNFAIP3 CARD17 CARD18 GAS6
GO_REGULATION_OF_CD4_POSITIVE_ALPHA_BETA_T_CELL_DIFFERENTIATION	0.00347535	0.0178593	0.431708	-0.492327	-1.74243	45	IL12B CCL19 RARA SH3RF1 HLX MYB IL23A TNFSF4 LGALS9 JAK3 MALT1 IL4R SOCS1 LOXL3 FOXP3 SASH3 CD83 NLRP3 ZC3H12A RUNX1 SMAD7 IL4 IRF4 NFKBID HMGB1 NCKAP1L
GO_BASE_EXCISION_REPAIR	0.00347928	0.0178615	0.431708	0.44591	1.74392	40	POLD1 UNG XRCC1 POLB ERCC6 POLQ RPA3 XPA POLE RPA2 TDG DNA2 PCNA POLG PRMT6 RPS3 LIG1 MPG SIRT6 USP47 PARP2
GO_KERATINOCYTE_PROLIFERATION	0.00350241	0.0179621	0.431708	-0.483582	-1.70539	44	HAS2 EREG AREG FGF7 MDK FGF10 VDR
GO_ACTIVATION_OF_PROTEIN_KINASE_ACTIVITY	0.00357492	0.0182973	0.431708	-0.307602	-1.41893	316	TNIK ADCY8 MUC20 ADCY4 ERN2 DUSP6 ADRA2A ADCY1 ANGPT4 NRG1 CSPG4 IL12B CCL19 PAK5 GREM1 AGT FGF10 EGF NTRK1 WNT11 GDF15 MAP3K12 GPRC5A TGFB3 IGF1 TGFBR2 RIPK3 ADCY5 LRRK2 SHC2 PEA15 MAP4K4 BIRC7 THBS1 TNFSF15 IL23A ADORA1 MAPK8IP3 MAP4K2 FGF2 HGF ALK MAP4K1 TLR6 PDGFB MALT1 GHRL S1PR2 MAP2K3 UCN PDE6G MAP3K11 SOCS1 ADCY7 CARD10 STRADA DBNL MAPK11 NOD2 EPGN SHC1 TGFB2 GRM1 MAP3K5 FGF1 PRR5 TP73 CX…
GO_REGULATION_OF_TELOMERE_MAINTENANCE_VIA_TELOMERE_LENGTHENING	0.00357189	0.0182973	0.431708	0.387556	1.67687	59	MAPKAPK5 EXOSC10 TERF1 PKIB TCP1 POT1 CCT7 NEK7 CCT8 NEK2 TERF2 XRCC5 HNRNPA2B1 DKC1 HNRNPU PRKCQ MAP2K7 ACD HNRNPA1 CCT2 TENT4B CCT4 STN1 TNKS2 DCP2 HNRNPC
GO_POSITIVE_REGULATION_OF_BMP_SIGNALING_PATHWAY	0.00358138	0.018312	0.431708	-0.51118	-1.68524	32	MSX2 SULF1 SOX11 ZNF423 ACVRL1 ENG NOTCH1 CDH5
GO_CARDIAC_CHAMBER_MORPHOGENESIS	0.00359941	0.0183528	0.431708	-0.374379	-1.56408	128	RYR2 CPE MSX2 SLIT2 SLIT3 NRP2 NRG1 SOX11 SFRP2 FOXC1 RARA TPM1 WNT11 GATA6 ENG COL11A1 TGFBR2 NOTCH1 SOX4 CCM2L SMAD6 FZD1 RARB TP53 TBX5 TNNI1 NOS3 DLL4 WNT2 HEY2 TBX2 MEF2C FOXC2 GJA5 MDM2 ZFPM2 NOG TGFB2 HEY1 TEK
GO_MITOTIC_DNA_REPLICATION_CHECKPOINT	0.00359568	0.0183528	0.431708	0.71721	1.9373	10	RAD17 NAE1 TOPBP1 HUS1 TICRR
GO_REGULATION_OF_ANIMAL_ORGAN_MORPHOGENESIS	0.00360014	0.0183528	0.431708	-0.318219	-1.43235	249	RUNX2 SULF1 CTHRC1 PRICKLE1 FGF7 ANKRD6 NKD1 SFRP2 GREM1 MDK AGT FOXC1 FGF10 TWIST1 WNT11 PRICKLE2 WNT1 VDR GPC6 HPN FGFR1 ENG ASPN TGFBR2 GPC4 CEACAM1 TIAM1 NOTCH1 FZD4 CD34 ETV5 SIX4 FZD1 HGF PTK7 LHX1 CTNNB1 TBX5 SPRY1 FZD7 WNT2 LGR4 BCL2 APCDD1 ODAPH DACT1 TBX2 NTN4 THRB PLEKHA4 ROR2 FOXC2
GO_REGULATION_OF_ANTIGEN_PROCESSING_AND_PRESENTATION	0.00360733	0.0183711	0.431708	-0.601019	-1.7581	20	CCL19 CCL21 CCR7 THBS1 HFE HLA-DOB NOD2 TREM2 LILRB2 WAS PYCARD NOD1 SLC11A1
GO_POSITIVE_REGULATION_OF_CARDIAC_MUSCLE_TISSUE_DEVELOPMENT	0.00362113	0.0184231	0.431708	-0.470308	-1.67145	47	NRG1 GREM1 FGF9 GATA6 IGF1 FGFR1 NOTCH1 AKAP6 FGF2 TBX5 EFNB2 WNT2 HEY2 TBX2 MEF2C ZFPM2 MYOCD HAMP DDX39B ARRB2
GO_ORGANIC_HYDROXY_COMPOUND_CATABOLIC_PROCESS	0.00366531	0.0186292	0.431708	-0.43567	-1.66709	67	SULT1A2 MAOB CYP46A1 CYP27A1 LDHD CEL SULT1C4 MOXD1 CYP4F2 INPP5J SULT1A1 SLC6A3 MIOX COMT CYP4F12 CYP4F3 DIO2 GK NUDT3 SULT1B1 SCARF1 CYP4F11 NTSR1
GO_TISSUE_HOMEOSTASIS	0.00367376	0.0186537	0.431708	-0.318887	-1.43415	247	CUBN PRKCA JAM3 CTSK TMEM119 S1PR1 ALB MUC2 TULP1 FOXC1 LTBP3 JAM2 PDGFRB RCN3 UBASH3B CLDN5 DCSTAMP CDH23 NOX4 LDB2 RB1 NOTCH1 TCIRG1 IGHA1 CD34 TJP3 CTSH CDH5 ESAM MUC4 SFTPD TJP2 ADGRF5 GATA1 CTNNB1 NAPSA IGHA2 PECAM1 NOS3 ADAM8 BCL2 CCN2 WWTR1 ILDR2 MUC6 TLR9 TP53INP2 RAC2 IHH CRB1 DMD CSK NOD2 LRRK1 SIGLEC15 INPP5D TNFRSF11A LPCAT1 SASH3 PDK4 VCL TPP1 ACP5 USH1C MFSD2A ITGB1 POTEJ GPR55 LCA5…
GO_UDP_N_ACETYLGLUCOSAMINE_METABOLIC_PROCESS	0.00368611	0.0186978	0.431708	-0.649384	-1.8027	16	B4GALNT2 UAP1L1 GFPT2 NAGK GNE GNPDA2 RENBP AMDHD2
GO_NEGATIVE_REGULATION_OF_SYNAPTIC_TRANSMISSION	0.00372457	0.0188741	0.431708	-0.426268	-1.63494	69	SORCS3 ADCY8 SNCA GRIK3 PCDH17 SYT11 TNR SLC24A2 GRIK2 LRRK2 NLGN4X SLC6A1 ADORA1 S1PR2 GRIA1 CNR2 HTR2A SLC6A4 LILRB2 SLC24A1 GNAI2 IL1B DRD2 SHANK2 ACHE PTGS2 GRID2IP DRD1 SHANK3 CBLN1 HTR1B
GO_FORMATION_OF_PRIMARY_GERM_LAYER	0.00378126	0.0191424	0.431708	-0.374539	-1.55489	121	EYA2 MMP2 COL4A2 LEF1 COL6A1 SFRP2 COL8A1 INHBA KDM6B FOXC1 WNT11 TRIM15 GATA6 DUSP4 FGFR1 COL11A1 COL5A1 ITGA8 TAL1 MMP14 FN1 LHX1 CTNNB1 POU5F1 FZD7 ATOH8 FOXC2 MIR145 NOG ITGA4 LAMB1 ITGAV EPHA2 ITGB1 SCX COL12A1 ITGA2 ELF5 WLS SOX17 ITGA3 WNT5A ITGA7 TBXT LAMA3 ITGA5 COL5A2 SNAI1 COL7A1
GO_POSITIVE_REGULATION_OF_EPITHELIAL_CELL_APOPTOTIC_PROCESS	0.00379784	0.0192073	0.431708	-0.520323	-1.73166	33	COL18A1 SFRP4 PPARGC1A CD248 GSN CCL2 ECSCR THBS1 HLA-G GPER1 ITGA4 ARRB2 RGCC IL6 PLCG1 PLA2G1B SORT1
GO_LEUKOCYTE_ADHESION_TO_VASCULAR_ENDOTHELIAL_CELL	0.00382821	0.0193417	0.431708	-0.482611	-1.70197	44	CCL21 MDK JAM2 SELE SELP GCNT1 CX3CR1 ETS1 ALOX5 PTAFR SPN ITGA4 SELL FUT7 SELPLG CXCL12 ADD2 ITGB1 ICAM1
GO_REGULATION_OF_ESTABLISHMENT_OF_PROTEIN_LOCALIZATION_TO_CHROMOSOME	0.00384634	0.019395	0.431708	0.678572	1.89457	12	TERF1 TCP1 CCT7 SPIDR CCT8 DKC1 CCT2 CCT4 CCT5 CCT6A
GO_REGULATION_OF_RELEASE_OF_SEQUESTERED_CALCIUM_ION_INTO_CYTOSOL	0.00384422	0.019395	0.431708	-0.427406	-1.65339	72	RYR2 CACNA1C THY1 APLNR CEMIP SNCA F2RL3 UBASH3B NOS1 NPSR1 CAPN3 PLN AKAP6 CX3CL1 CD19 CASQ1 CASQ2 DMD GPER1 CYBA CLIC2 LYN ATP1A2 PRKCE MYO5A NTSR1 P2RY6 SELENON SLC8A1 PLCG1 JPH1 BAX DRD1
GO_TRNA_5_END_PROCESSING	0.0038675	0.0194824	0.431708	0.594232	1.85775	16	POP7 POP5 RPP38 RPP30 HSD17B10 RPP14 PRORP POP4 POP1 TRMT10C RPP40 SSB RPP25 THG1L
GO_DETECTION_OF_MECHANICAL_STIMULUS_INVOLVED_IN_SENSORY_PERCEPTION	0.00388233	0.0195334	0.431708	-0.541655	-1.77171	30	NTRK1 HPN SCN1A COL11A1 ASIC2 SERPINE2 TRPA1 PHF24 TMC1 STRC CXCR4 HTR2A CXCL12 PDZD7 WHRN BACE1 ITGA2 ASIC3
GO_HISTONE_H4_K20_METHYLATION	0.00388526	0.0195334	0.431708	0.715809	1.93351	10	NSD2 PWP1 KMT5A KMT5B BEND3 KMT5C ARID4A NSD1
GO_ASSOCIATIVE_LEARNING	0.00389447	0.0195604	0.431708	-0.426521	-1.64996	72	SHANK1 GABRA5 TNR SNAP25 AGT GRIN2A NETO1 NRGN NPTX2 FOXB1 SLC6A1 NEUROD2 SYNGAP1 UCN HRH2 SYNPO ITGB1 PDE1B ADAM2 CCK CLN3 ATP1A2 TAC1 DDHD2 OPRL1 DRD2 CTNS BTG2 DRD1
GO_EAR_MORPHOGENESIS	0.00390717	0.0196049	0.407018	-0.377139	-1.5552	117	CTHRC1 PRRX1 LRIG1 ATP8A2 SALL1 FGF10 TWIST1 ABR FGF9 WNT1 SPRY2 HPN FGFR1 COL11A1 NAGLU ITGA8 SIX4 ZEB1 ZIC1 PTK7 EPHB2 TMIE MYO15A ROR2 RIPOR2 STRC KCNQ4 NOG GLI2 ALDH1A3 USH1C OSR1 NTN1 PDZD7 WHRN
GO_SENSORY_PERCEPTION_OF_CHEMICAL_STIMULUS	0.00395024	0.0198016	0.407018	-0.37084	-1.53119	118	SCNN1A NAV2 LEF1 OR7A5 TRPM5 OR7C1 OR51E1 ASIC2 TRPA1 P2RX2 CST2 B3GNT2 OR2H2 SLC6A3 PKD2L1 CD36 OBP2A PKD1L3 OR2W3 PDE4A PLCB2 TAS2R31 CALHM1 TRPV1 TAS1R3 TAS2R5 TAS2R14 OBP2B RTP3 CST1 OR2A7 OR10A6 LCN1 WNT10B ASIC3 OR52K1 OR51E2 DRD2 ITPR3 OMP CST4 RTP1 OR1L8 OR2A1 SLC24A4 OR11H6 OR1J1 OR52B6 OR52A1 OR2B11 SCNN1D
GO_CARDIOCYTE_DIFFERENTIATION	0.00397822	0.0199223	0.407018	-0.36271	-1.52385	137	ALPK2 SGCD PRICKLE1 NRG1 RGS4 ADRA1A PDGFRA KDM6B GREM1 AGT RARA TWIST1 PDGFRB GATA6 IGF1 FHOD3 NOX4 ALPK3 NOTCH1 AKAP6 RARB TBX5 SPRY1 EFNB2 FZD7 HEY2 TBX2 MEF2C SOX18 MIR145 TGFB2 GPER1 MYOCD TTN NEB HAMP ITGB1 DDX39B SGCB ARRB2 FHL2 MEF2A SOX17 SLC8A1 MYH6 BMP10 TBXT AKAP13 SEMA3C NRAP NEBL TSC1
GO_REGULATION_OF_SPINDLE_ASSEMBLY	0.00398363	0.0199298	0.407018	0.519451	1.82182	24	CCSAP CHMP2A CHMP4C RNF4 CHMP1B CHMP2B RCC1 HNRNPU GPSM2 CEP97 SENP6 DRG1 SPAG5
GO_POSITIVE_REGULATION_OF_SIGNALING_RECEPTOR_ACTIVITY	0.00399019	0.0199431	0.407018	-0.512505	-1.73558	36	EREG AREG ADRA2A GREM1 EGF CCL2 TAL1 ADORA1 EPHB2 HFE EPGN ITGB1 ADRA2B CACNG2 BTC
GO_EXCRETION	0.00400859	0.0200155	0.407018	-0.451057	-1.67963	59	STC1 ADRA1A AGTR1 MDK AGT SPX ADORA1 AVPR1A OXT AQP9 ATP6V0A4 COMT ABCG8 TRPV1 KIRREL1 CLCNKA CLN3 NEDD4L MLLT6 GNAI2 ABCG5 KCNK5 CORIN TAC1 DRD2
GO_SENSORY_PERCEPTION_OF_TASTE	0.00401412	0.0200235	0.407018	-0.467542	-1.66162	47	SCNN1A LEF1 TRPM5 ASIC2 P2RX2 CST2 PKD2L1 CD36 PKD1L3 PLCB2 TAS2R31 CALHM1 TAS1R3 TAS2R5 TAS2R14 RTP3 CST1 LCN1 WNT10B ASIC3 ITPR3 CST4 RTP1
GO_REGULATION_OF_COLLAGEN_METABOLIC_PROCESS	0.00406179	0.0202416	0.407018	-0.488335	-1.68665	40	SERPINF2 FAP EMILIN1 MFAP4 PDGFRB TGFB3 ENG CYGB MYB CCN2 UCN IHH MIR145 VIM ITGB1 SCX ARRB2 RGCC ITGA2 IL6
GO_PYRIMIDINE_NUCLEOTIDE_METABOLIC_PROCESS	0.00408657	0.0203452	0.407018	0.422987	1.70407	45	UCKL1 UNG CTPS1 TYMS PRPS1 DCTPP1 DHODH ENPP3 NME4 DUT TDG DTYMK AK5 NT5C CTPS2 UMPS
GO_FIBRINOLYSIS	0.00409603	0.0203725	0.407018	-0.564667	-1.75589	25	SERPINF2 FAP PLAT HRG KLKB1 PLAU THBS1 FGA GP1BA PLG
GO_INNER_EAR_MORPHOGENESIS	0.00412381	0.0204708	0.407018	-0.387956	-1.54946	97	CTHRC1 PRRX1 LRIG1 ATP8A2 FGF10 ABR FGF9 WNT1 SPRY2 HPN FGFR1 COL11A1 ITGA8 SIX4 ZEB1 ZIC1 PTK7 EPHB2 TMIE MYO15A ROR2 RIPOR2 STRC KCNQ4 GLI2 ALDH1A3 USH1C NTN1 PDZD7 WHRN
GO_LIMBIC_SYSTEM_DEVELOPMENT	0.00412381	0.0204708	0.407018	-0.38822	-1.55052	97	FEZ1 NR0B1 DAB1 NRP2 LEF1 SCT KDM6B MDK RARA CNTNAP2 FGFR1 BCAN ETS1 DLX1 NEFL FOXB1 LRP8 ALK NKX2-1 ANXA3 GLI3 POU3F2 PPP1R9B ALDH1A3 MFSD2A SMO ATP1A2 DLX2 ZEB2 LMX1A DRD2 BAX BTG2 SLC32A1 PAFAH1B1 CDK5R1 DRD1 TSC1 ID4 CASP3
GO_NEGATIVE_REGULATION_OF_ALPHA_BETA_T_CELL_ACTIVATION	0.00413965	0.0205295	0.407018	-0.494919	-1.69702	39	LGALS9C HLX LGALS9B TNFSF4 LGALS9 JAK3 HFE IL4R SOCS1 GLI3 IHH LOXL3 FOXP3 ZC3H12A RUNX1 TNFRSF14 SMAD7 IL4 TARM1 HMGB1 ADORA2A TBX21 CD274
GO_ENDODERMAL_CELL_DIFFERENTIATION	0.00415401	0.0205807	0.407018	-0.480064	-1.69298	44	MMP2 COL4A2 COL6A1 COL8A1 INHBA GATA6 COL11A1 COL5A1 MMP14 FN1 CTNNB1 POU5F1 ITGA4 LAMB1 ITGAV COL12A1 SOX17 ITGA7 LAMA3 ITGA5 COL5A2 COL7A1 DKK1 NODAL HMGA2 ITGB2 MMP8 CDC73 SOX2 LAMB3
GO_CELLULAR_RESPONSE_TO_ALCOHOL	0.00417609	0.02067	0.407018	-0.407852	-1.6013	82	TNC ADCY8 ADCY1 INHBA PTGER2 GNG2 ADCY5 CCL7 PTGFR LRP8 TNFSF4 CTNNB1 MAP4K1 AHR CFTR CES1 KLF2 GRAMD1A ADCY7 OSBPL7 PTGDR KCNMB1 TP53INP1 NPAS4 SMO PRKCE MLC1 P2RY6 SPI1
GO_MACROPHAGE_ACTIVATION	0.00420204	0.0207784	0.407018	-0.396327	-1.58737	94	LBP LRFN5 SNCA SYT11 IL1RL1 LRRK2 RORA SBNO2 CX3CL1 THBS1 AZU1 FOXP1 ADGRF5 SPHK1 TLR6 DYSF MYO18A BPI IL4R FPR2 PLA2G10 ITGAM TLR2 CD93 TRPV1 MIR145 TREM2 PLA2G4A PRKCE PTPRC ZC3H12A TLR4 CLU WNT5A IL6 SYK IL4 TLR7 TLR1 SLC11A1 GRN GPR137B SUCNR1 STAP1 CTSC ITGB2 MMP8 ATM MIF TYROBP IL33 IL31RA JAK2 NR1H3 TAFA3 FCGR2B CST7 CEBPA
GO_AMINO_ACID_IMPORT	0.00420996	0.0207974	0.407018	-0.487441	-1.72514	45	SLC1A2 RGS4 AGT SLC6A13 SLC7A8 SLC43A2 SLC1A6 SLC6A1 SLC7A5 CLTRN SLC6A14 SLC16A2 ITGB1 ATP1A2 SLC6A5 TSPO2 NTSR1 SLC6A20 SLC43A1 SLC7A1 SLC47A1 SLC1A3 SLC36A1 SLC7A3 SLC3A2 SLC17A7 SLC6A6
GO_MEMBRANE_DOCKING	0.00422928	0.0208726	0.407018	0.277667	1.43692	178	CEP76 CEP83 PPP2R1A TCTN2 HAUS3 B9D2 CC2D2A TCTN3 TMEM216 DCTN2 PPFIA3 RAB12 CEP152 TUBB EXOC4 NEDD1 STX2 PLK4 SNX3 DYNLL1 CEP290 NEK2 ROCK1 PCNT STXBP1 PDZD8 VAMP8 CEP89 AKAP9 CETN2 CKAP5 MAPRE1 CTBP2 TUBA4A MARK4 SNPH IQCB1 VPS33A TMEM67 DYNC1I2 HAUS2 OFD1 CEP97 CEP70 ESYT3 PSEN2 YWHAG CDK1 CEP63 DCTN1 NDE1 ESYT1 RAB10 MKS1 KCNB1 ACTR1A RAB7A CSNK1E TTBK2 BLOC1S6
GO_POSITIVE_REGULATION_OF_MITOCHONDRIAL_TRANSLATION	0.00426432	0.0210253	0.407018	0.585571	1.87345	17	COA3 RMND1 MRPS27 FASTKD2 CDK5RAP1 RCC1L NGRN RPUSD3 TRMT10C TRUB2 UQCC1 MPV17L2 RPUSD4
GO_CARDIAC_SEPTUM_MORPHOGENESIS	0.00429647	0.0211633	0.407018	-0.40517	-1.57597	75	MSX2 SLIT2 SLIT3 NRP2 SOX11 RARA WNT11 GATA6 ENG TGFBR2 NOTCH1 SOX4 SMAD6 FZD1 RARB TP53 TBX5 NOS3 HEY2 TBX2 GJA5 MDM2 ZFPM2 NOG TGFB2 HEY1
GO_REGULATION_OF_INTRACELLULAR_TRANSPORT	0.00430147	0.0211675	0.407018	0.229009	1.27024	352	PDZK1 NEFH NUTF2 PIK3R1 TNNC1 ITGB1BP1 MFF YWHAQ INPP5F RAN GSK3A PPP1CC SAE1 AKT2 BAD TARDBP TFDP2 MAPK8 TRIM28 NUP54 ZPR1 EMD REEP1 RBM27 NOLC1 NUS1 IFNG TP63 MIR27B PDCD10 TBC1D20 ATP5IF1 TM9SF4 CDC42 SNX3 BARD1 LEP E2F1 CEP290 HSP90AB1 PTPN11 PCNT CIB1 RHOT1 TGFB1 UBE2J2 NUP153 RINT1 SAR1A AKAP5 TCAF1 PDCD5 DENND10 DNAJC27 KHDRBS1 NPEPPS CDK5 PINK1 ZFAND1 KIF20B CRYAB UBL5 SVIP WWC1 TTC21B NU…
GO_PLASMA_MEMBRANE_REPAIR	0.00435244	0.0213978	0.407018	-0.693505	-1.80265	12	SYTL4 SYT11 SYT7 MYH9 DYSF ANXA6
GO_REGULATION_OF_B_CELL_ACTIVATION	0.00436954	0.0214612	0.407018	-0.341709	-1.48294	181	TNFRSF13C CARD11 INHBA CD22 IGHV3-64D BLK IGHV3-15 CD28 IGHV1-69D IGHV3-35 BST1 IGHA1 VAV3 MMP14 TNFSF4 IL27RA TNFRSF13B TNFSF13 TNFRSF21 IGHV3-33 AHR CD19 IGHA2 BCL2 MEF2C TLR9 CDKN1A IGHE IGLC7 CLCF1 IGHV3-72 ADA NOD2 TBC1D10C IGHV4-31 FOXP3 TNFRSF4 INPP5D SASH3 IGLL5 LYN IRS2 GPR183 XBP1 TNFSF13B IGHV5-10-1 MZB1 IGHG4 BTK IGLC3 IGHV3-49 PCID2 BANK1 SUPT6H PTPRC TNFAIP3 IGHV6-1 SH3KBP1 IKZF3 TL…
GO_POSITIVE_REGULATION_OF_T_CELL_DIFFERENTIATION_IN_THYMUS	0.00440195	0.0215788	0.407018	-0.680773	-1.81538	13	IL7R RASGRP1 ADAM8 VNN1 IHH ADA FOXP3 GLI2 IL1B IL1A
GO_REGULATION_OF_FIBRINOLYSIS	0.00440195	0.0215788	0.407018	-0.679862	-1.81295	13	SERPINF2 FAP HRG KLKB1 THBS1
GO_HISTONE_H2A_UBIQUITINATION	0.00441122	0.0216035	0.407018	0.518441	1.86051	26	PCGF6 RNF8 OTUB1 SKP1 BCOR RNF2 PCGF1 DDB1 RNF168 UBE2B PCGF5 KDM2B DTX3L TRIM37
GO_RESPONSE_TO_INTERFERON_GAMMA	0.00443936	0.0217205	0.407018	-0.336025	-1.47524	192	TRIM38 CCL23 CCL17 RAB7B CCL18 SNCA IL12B CCL19 CCL21 GSN CCL13 CCL24 TRIM22 CCL14 CCL2 TRIM62 CX3CL1 HLA-H CCL7 KYNU HLA-G TRIM5 ADAMTS13 PTAFR IFITM2 CCL26 TP53 LGALS9 CCL11 CD44 TRIM31 HLA-A CCL22 IFITM1 EVL RAB20 SOCS1 MEFV TLR2 IRF5 GBP3 CXCL16 VIM PDE12 ICAM1 RAB43 OAS1 WAS TRIM34 OASL TLR4 TRIM26 VCAM1 WNT5A IRF2 AQP4 CCL16 HLA-F STAR HCK CAMK2A TRIM21 CD58 PRKCD IRGM CCL1 IRF4 SLC11A1
GO_CYTOKINETIC_PROCESS	0.00447689	0.0218267	0.407018	0.443624	1.74549	39	VPS4A ALKBH4 CHMP2A CHMP4C CHMP1B KIF20A CHMP2B KIF20B KIF23 NUP62 ANLN ECT2 RACGAP1 SPAST
GO_DERMATAN_SULFATE_PROTEOGLYCAN_METABOLIC_PROCESS	0.00447815	0.0218267	0.407018	-0.64217	-1.78268	16	BGN CSPG4 DSE BCAN DCN VCAN DSEL IDUA
GO_PEPTIDYL_LYSINE_METHYLATION	0.00446971	0.0218267	0.407018	0.30478	1.48481	124	METTL21A CAMKMT ZNF304 KDM6A NSD2 SIRT1 DPY30 EZHIP PIH1D1 PWP1 RLF GATA3 KMT5A KDM4D KMT5B NSD3 SETD4 N6AMT1 TRMT112 VCPKMT BCOR KDM3A KDM4C BEND3 SETD2 KMT5C RIF1 KMT2E MECP2 EZH2 SUV39H1 SUV39H2 SETD1A SNW1 EEF1AKMT2 RTF1 ANTKMT IWS1 WDR61 OGT PAXIP1 DNMT3B PRMT6 CTR9 ATPSCKMT ARID4A NELFE GFI1 SMYD3 SMAD4 SETD6 KDM1A SETD3 PHF19 NSD1 CTCFL ATRX
GO_POSITIVE_REGULATION_OF_KERATINOCYTE_DIFFERENTIATION	0.00447815	0.0218267	0.407018	-0.641147	-1.77984	16	FOXC1 ALOX15B VDR NOTCH1 ETV4 IL20 ZBED2
GO_ESTABLISHMENT_OF_BLOOD_BRAIN_BARRIER	0.00448534	0.0218409	0.407018	-0.692625	-1.80036	12	ADGRA2 MXRA8 ENG CTNNB1 TRPV1 MFSD2A
GO_MITOTIC_CYTOKINETIC_PROCESS	0.0044962	0.021873	0.407018	0.535446	1.84279	23	VPS4A CHMP2A CHMP4C CHMP1B KIF20A CHMP2B KIF20B NUP62
GO_REGULATION_OF_ANION_TRANSPORT	0.0045052	0.0218959	0.407018	-0.386303	-1.54286	97	SFRP4 ATP8A1 STC1 ATP8A2 RGS4 AGT FGFR1 SLC43A2 ABAT APOA1 CYP4F2 THBS1 SLC6A1 ADORA1 ABCB11 PTAFR AVPR1A OXT TRH CFTR CES1 CLTRN SV2A PLA2G10 ERFE ABCA7 TNFRSF11A IRS2 ITGB1 OSR1 CCK ATP1A2 ROS1 HRH3 NTSR1 CA7 IL1B
GO_REGULATION_OF_SMOOTH_MUSCLE_CONTRACTION	0.00454055	0.0220467	0.407018	-0.438109	-1.63981	61	ADRA2A GUCY1A1 ADRA1A CNN1 ABAT SPX ADORA1 PRKG1 PTAFR SPHK1 CHRM2 DOCK4 OXT GHRL P2RX1 CALCRL ADA MIR145 GPER1 MYOCD ADRA2B DOCK5 ATP1A2 NMUR2 ITGA2
GO_GLOBAL_GENOME_NUCLEOTIDE_EXCISION_REPAIR	0.00457359	0.022186	0.407018	0.517396	1.85676	26	GTF2H5 RPS27A GTF2H3 ERCC2 ERCC1 RBX1 CETN2 XPA USP45 ERCC3 DDB1 RAD23B GTF2H4 RNF111 UBC
GO_POSITIVE_REGULATION_OF_CYTOSOLIC_CALCIUM_ION_CONCENTRATION_INVOLVED_IN_PHOSPHOLIPASE_C_ACTIVATING_G_PROTEIN_COUPLED_SIGNALING_PATHWAY	0.00460461	0.0223153	0.407018	-0.505274	-1.66576	32	S1PR1 AGTR1 F2RL2 GPR35 F2RL3 GPR4 GPR20 GRM1 LPAR1 GPR55 OPRL1 DRD2 DRD1 LPAR6
GO_GLIOGENESIS	0.0046099	0.0223198	0.407018	-0.310134	-1.41832	290	DTX1 AREG BMERB1 DAB1 SLC45A3 LEF1 MXRA8 NRG1 SOX11 ASPA CSPG4 ABCA2 DAAM2 MDK GSN TSPAN2 FGF10 DUSP10 CNTN2 SERPINE2 CX3CR1 CCL2 TIAM1 DLX1 NOTCH1 SOX4 TAL1 CX3CL1 MYB MMP14 AZU1 ADGRG1 ETV5 SUN2 TRPC4 CTNNB1 TNFRSF21 LGI4 PRDM8 PENK SLC8A3 APCDD1 LRP1 NKX2-1 FPR2 PTPRZ1 ROR2 GPR37L1 LAMC3 GLI3 CLCF1 CRB1 S100A8 CSK TLR2 NOG TGFB2 OLIG2 ADCYAP1 TP73 CXCR4 PLP1 POU3F2 LPAR1 LAMB1 LYN VIM GJC2 TRE…
GO_POSITIVE_REGULATION_OF_T_HELPER_1_TYPE_IMMUNE_RESPONSE	0.00463277	0.0224093	0.407018	-0.62087	-1.79282	19	IL1R1 IL18R1 IL12B CCL19 HLX IL23A IL27RA
GO_DNA_DOUBLE_STRAND_BREAK_PROCESSING	0.00465583	0.022457	0.407018	0.53291	1.8086	22	MRE11 SMARCAD1 RAD50 BARD1 KAT5 DNA2 EXD2 UBE2N NBN RNF138 RBBP8 UBE2V2
GO_LUNG_EPITHELIUM_DEVELOPMENT	0.00465062	0.022457	0.407018	-0.506941	-1.71674	36	FGF7 ADAMTSL2 FGF10 GATA6 RCN3 STRA6 WNT2 KLF2 NKX2-1 THRB HOXA5 AGR2
GO_NEGATIVE_REGULATION_OF_TISSUE_REMODELING	0.0046556	0.022457	0.407018	-0.593599	-1.76425	21	TMEM119 GREM1 AGT ABR UBASH3B CSK INPP5D TNFAIP3 CLDN18 IL6
GO_MULTIVESICULAR_BODY_ORGANIZATION	0.00466582	0.022484	0.407018	0.483467	1.79714	31	VPS4A VPS25 CHMP2A CHMP4C VTA1 CHMP1B IST1 CHMP2B SNF8 TSG101
GO_FACIAL_NERVE_MORPHOGENESIS	0.00469738	0.0226147	0.407018	-0.701725	-1.75883	11	HOXB2 NRP2 PLXNA4 HOXB1
GO_MITOCHONDRIAL_FUSION	0.00472526	0.0227275	0.407018	0.50153	1.81772	27	AFG3L2 CHCHD3 MFF MFN2 DNM1L USP30 OPA1 MIGA1 FIS1 BAK1 TFRC ZDHHC6 BNIP3 STOML2
GO_POSITIVE_REGULATION_OF_NF_KAPPAB_TRANSCRIPTION_FACTOR_ACTIVITY	0.00473051	0.0227314	0.407018	-0.35104	-1.50282	158	TRIM38 RAB7B IL18R1 EDA2R CARD11 ARHGEF2 GREM1 AGT NTRK1 TRIM15 CAPN3 TRIM22 IRAK3 RIPK3 CX3CR1 TRIM62 CX3CL1 TRIM5 CD36 SPHK1 ALK LGALS9 TLR6 MALT1 ADAM8 TRAF1 TLR9 S100A8 PIDD1 NOD2 TLR2 MYD88 TNFRSF11A CAT TRAF5 ICAM1 TRIM32 NLRP3 PRKD1 AR CARD16 BTK TRIML1 TRIM34 S100A9 TLR4 IL1B PYCARD CLU WNT5A PRKCB TRIM13 PLA2G1B CAMK2A NOD1
GO_NEGATIVE_REGULATION_OF_NEURON_DIFFERENTIATION	0.00474309	0.0227704	0.407018	-0.324893	-1.44565	217	DTX1 NFATC4 THY1 DAB1 STX1B SLIT2 ZHX2 SEMA7A TNR CNTN4 SEMA4A SEMA5B DRAXIN PMP22 CNTN2 SPART LRRK2 NGEF DLX1 NOTCH1 DPYSL3 SEMA6B INPP5J PTPRG LINGO1 SEMA6C DISP3 EPHB2 LGALS1 EFNB2 TRIM46 ZNF536 LRP1 SYNGAP1 THRB GDF11 PBX1 GPR37L1 GLI3 MDM2 SEMA3G DCC OLIG2 HEY1 TP73 SPOCK1 PRAG1 RAB29 CRMP1 RNF6 LPAR1 SLC6A4 VIM PPP3CA NTN1 MYLIP DLX2 TRAK2 ARHGAP4 CDK5RAP2 IFRD1 MCF2 LMX1A SEMA3B WNT5A PTPR…
GO_NEGATIVE_REGULATION_OF_AMINE_TRANSPORT	0.00480745	0.0230361	0.407018	-0.566852	-1.74362	24	ADRA2A RGS4 SNCA SYT11 SLC43A2 ABAT ADORA1 TRH CNR1 ADRA2B HRH3 DRD2 CHGA HTR1B SLC43A1
GO_NEGATIVE_REGULATION_OF_INTERLEUKIN_6_PRODUCTION	0.00480561	0.0230361	0.407018	-0.478867	-1.65663	41	SYT11 GBA IRAK3 CX3CL1 NLRP12 HGF GHRL BPI KLF2 TLR9 CSK FOXP3 NLRC3 ARRB2 ZC3H12A TNFAIP3 TLR4 C1QTNF3 PTPN22 SLAMF1 GAS6 NCKAP1L
GO_HISTONE_H3_ACETYLATION	0.00482893	0.0230957	0.407018	0.37533	1.62251	60	TAF5 SIRT1 PIH1D1 DR1 GATA3 MEAF6 ING4 ING5 KAT14 KAT6B TAF5L MYOD1 TAF9 CHEK1 PER1 SUPT7L JADE1 MCM3AP LDB1 BRPF1
GO_POSITIVE_REGULATION_OF_PROTEIN_LOCALIZATION_TO_NUCLEUS	0.004826	0.0230957	0.407018	0.347811	1.56506	78	NUTF2 PIK3R1 RAN TARDBP TRIM28 ZPR1 TCP1 IFNG CCT7 CCT8 LEP HSP90AB1 LAMTOR5 TGFB1 TERT DKC1 ECT2 SHH EFCAB7 MEPCE CDK1 CCT2 HDAC3 PARP9 BAG3 PARK7 CCT4 TFRC DTX3L CD2AP
GO_AXON_EXTENSION	0.00483632	0.0231094	0.407018	-0.369651	-1.53459	121	DCLK1 SLIT2 SLIT3 ISLR2 NRP2 SEMA7A TNR PLXNA4 SEMA4A SEMA5B DRAXIN SEMA6B ANAPC2 FN1 SEMA6C OLFM1 NRCAM MAP1B TRIM46 LRP1 SEMA3G DBNL SLIT1 VCL RNF6 CXCL12 PPP3CB ITGB1 DPYSL2 NTN1 NDN TRPV2 ALCAM MACF1 ARHGAP4 IFRD1 SEMA3B WNT5A TWF2 RTN4R SEMA3C PAFAH1B1 ILK CDK5R1
GO_SPLEEN_DEVELOPMENT	0.0048415	0.0231125	0.407018	-0.517774	-1.73509	34	FGF10 TCF21 ONECUT1 BARX1 RIPK3 FADD BCL2 PBX1 BCL2L11 HOXB4 SLC40A1
GO_NEGATIVE_REGULATION_OF_CELLULAR_SENESCENCE	0.00485219	0.0231419	0.407018	0.543331	1.79636	20	BCL2L12 SIRT1 BCL6 PLK2 TERF2 RBL1 TERT CDK6 FBXO5 YBX1
GO_PROTEIN_LOCALIZATION_TO_MICROTUBULE_ORGANIZING_CENTER	0.00485823	0.0231491	0.407018	0.481764	1.7932	33	CEP83 AURKA DCTN2 NEDD1 STIL CCDC14 UBXN2B GOLGB1 NUP62 MARK4 HOOK3 NUDCD3 NSFL1C WRAP73 SPAG5 CEP192 CEP131 BBS4 PARD6A GSK3B APC PIBF1
GO_NEGATIVE_REGULATION_OF_CALCIUM_ION_TRANSPORT	0.004905	0.0233502	0.407018	-0.455347	-1.66693	53	STC1 ADRA2A GEM GPR35 NOS1 PLN SLN SESTD1 DYSF NOS3 BCL2 TLR9 CASQ2 REM1 CLIC2 ICAM1 LILRB2 ATP1A2 NTSR1 OPRL1 INPP5K DRD2
GO_ENTRY_INTO_HOST	0.00491216	0.0233625	0.407018	-0.345548	-1.45844	144	TRIM38 DPP4 FCN3 GSN HYAL1 PTX3 ITGB6 TRIM22 LAMP1 SLC10A1 CLEC4G TRIM62 CLEC4M TRIM5 IFITM2 CTNNB1 LGALS9 LGALS1 EFNB2 TRIM31 IFITM1 CR2 TNFRSF4 SELPLG CXCR4 HTR2A ITGAV EPHA2 ITGB1 TRIM10 ICAM1 FCN1 XPR1 TRIML1 TRIM34 ITGA2 CR1 VPS18 TRIM26 TNFRSF14 CLDN9 KPNA3 ITGA5 SERPINB3 TRIM21 SLAMF1 HYAL2 CD4 GAS6 TRIM8 CTSL TRIM25 CD81 TMPRSS2 CTSB ITGB3 GPR15
GO_MESONEPHRIC_TUBULE_MORPHOGENESIS	0.00493537	0.0234075	0.407018	-0.425019	-1.61109	65	FMN1 KIF26B SALL1 GREM1 AGT WNT11 WNT1 TCF21 DCHS1 ADAMTS16 SIX4 FAT4 FGF2 LHX1 CTNNB1 LGR4 BCL2 PBX1 GLI3 NOG WNT2B FGF1 WNT6 OSR1 SMO
GO_MITRAL_VALVE_DEVELOPMENT	0.00493372	0.0234075	0.407018	-0.700356	-1.7554	11	TWIST1 NOTCH1 SOX4 DCHS1 SMAD6 GJA5
GO_REGULATION_OF_LYMPHOCYTE_MEDIATED_IMMUNITY	0.00492844	0.0234075	0.407018	-0.359075	-1.52423	149	IL7R IL1R1 IL18R1 C17orf99 IL12B CLEC12B C3 CD1D CD28 LAMP1 CD1E RIPK3 CEACAM1 CLEC4G CLNK HLA-H IL23A RASGRP1 TNFSF4 HLA-G FADD RAET1G IL27RA TNFSF13 LGALS9 MALT1 IL12A PIK3R6 HFE HLA-A RAET1E CLCF1 CD1C SERPINB4 FOXP3 FUT7 SASH3 PPP3CB SH2D1B NLRP3 SERPINB9 ARRB2 BTK LTA SUPT6H PTPRC WAS CR1 IL1B VAV1 IL6 HLA-F SMAD7 NCR1 IL4 CCR2 MR1 TNFRSF1B PARP3 IFNB1 RSAD2 C4BPA CD81 HMGB1 CD1A SLAMF6
GO_ESTABLISHMENT_OF_PROTEIN_LOCALIZATION_TO_TELOMERE	0.00496922	0.0235462	0.407018	0.583327	1.8728	18	TERF1 TCP1 POT1 CCT7 CCT8 TERT DKC1 ACD CCT2 CCT4 NABP2 CCT5 CCT6A
GO_REGULATION_OF_EXTRACELLULAR_MATRIX_DISASSEMBLY	0.00502649	0.0237955	0.407018	-0.638159	-1.77154	16	FAP DDR2 DPP4 PDPN ETS1 LRP1
GO_RESPONSE_TO_PROSTAGLANDIN	0.00505189	0.0238936	0.407018	-0.513694	-1.68526	31	TNC CCL19 CCL21 PTGER2 GNG2 CCR7 PTGFR AANAT TNFSF4 OXT PTGDR PPP1R9B PRKCE P2RY6 AKAP8 PRKAA1
GO_SODIUM_ION_HOMEOSTASIS	0.00505686	0.0238949	0.407018	-0.478036	-1.69567	46	SCNN1A AGTR1 ATP1B1 AGT C7 SPX CYP4F2 UPK3A ADORA1 SCN7A AVPR1A OXT ATP1A1 COMT CYP4F12 ATP4A TFAP2B ATP1B2 NEDD4L ATP1A2 MLLT6 GNAI2 CORIN SLC8A1 TAC1 DRD2
GO_ACTIVATION_OF_TRANSMEMBRANE_RECEPTOR_PROTEIN_TYROSINE_KINASE_ACTIVITY	0.00511098	0.0241284	0.407018	-0.674523	-1.79872	13	ANGPT4 NRG1 GREM1 EGF
GO_CARDIAC_MUSCLE_CELL_PROLIFERATION	0.00513141	0.0241356	0.407018	-0.448588	-1.66057	56	KCNK2 FOXC1 FGF9 GATA6 FGFR1 TGFBR2 NOTCH1 FGF2 TBX5 WNT2 HEY2 TBX2 MEF2C FOXC2 MAPK11 ZFPM2 NOG TGFB2 TP73
GO_FLUID_TRANSPORT	0.00511761	0.0241356	0.407018	-0.563147	-1.73222	24	HAS2 AQP10 ITPR1 UPK3A AQP1 CFTR AQP9 PDZD3 SLC14A1 AQP4 INPP5K HYAL2 SLC26A6
GO_INTERLEUKIN_10_PRODUCTION	0.00513141	0.0241356	0.407018	-0.44875	-1.66117	56	IL12B CD28 CLEC7A CD34 IL23A TNFSF4 HGF TNFRSF21 LGALS9 JAK3 TRIB2 TLR9 NOD2 TLR2 MIR145 FOXP3 SASH3 TREM2 CD83 TLR4 PYCARD LILRA5 IL6 SYK IL4 PRKCD IRF4 HMGB1 MMP8 PDCD1LG2 CD274 ISG15 F2RL1 TYROBP
GO_OVULATION_CYCLE_PROCESS	0.00513141	0.0241356	0.407018	-0.463784	-1.62	43	EREG SLIT2 SLIT3 PDGFRA INHBA TGFB3 PTX3 AFP FZD4 NOS3 HSPA5 PGR RETN
GO_DENDRITE_SELF_AVOIDANCE	0.00514835	0.0241707	0.407018	-0.635818	-1.76505	16	PALLD TNN CNTN4 CNTN2 ROBO3 ROBO4 CNTN6
GO_ROOF_OF_MOUTH_DEVELOPMENT	0.00514709	0.0241707	0.407018	-0.394322	-1.5661	91	LRRC32 PRRX1 PRDM16 LEF1 SOX11 PDGFRA INHBA TWIST1 WNT11 TGFB3 BNC2 TCF21 CLDN5 TGFBR2 MEOX2 MSC CSRNP1 FZD1 EPHB2 WFIKKN2 TBX2 MEF2C GDF11 GLI3 LOXL3 TGFB2
GO_REGULATION_OF_NEUROTRANSMITTER_TRANSPORT	0.00516596	0.0242311	0.407018	-0.375475	-1.53486	113	SNCG STX1B ADCY1 ADRA1A SNCA SYT11 UNC13A SYT7 NOS1 SYT12 LRRK2 CACNB2 SEPTIN5 CHRM2 PPFIA2 PRRT2 CHRNA4 P2RX1 STXBP5L MEF2C SYN1 CHRNA6 CNR1 GPER1 HTR2A KCNMB4 APBA1 ITGB1 ATP1A2 BACE1 TOR1A RAB3B VPS18 CPLX2 DRD2 PRKCB CPLX1 CAMK2A DRD1 CACNA1D
GO_RNA_SPLICING_VIA_ENDONUCLEOLYTIC_CLEAVAGE_AND_LIGATION	0.00523893	0.0245509	0.407018	0.582564	1.82127	16	TSEN34 CPSF4 FAM98B DDX1 C2orf49 CLP1 TSEN54 ZBTB8OS RTRAF
GO_NEGATIVE_CHEMOTAXIS	0.00524921	0.0245765	0.407018	-0.460298	-1.63587	47	SLIT2 SLIT3 NRP2 DPP4 SEMA7A NRG1 PLXNA4 SEMA4A SEMA5B FLRT2 APOA1 SEMA6B SEMA6C SEMA3G SLIT1 FLRT3 ITGAV NTN1
GO_ACTIVATION_OF_ADENYLATE_CYCLASE_ACTIVITY	0.00530535	0.0248166	0.407018	-0.514992	-1.72577	34	ADRB1 ADCY8 ADCY4 ADCY1 EDNRA GLP1R ADRB3 ADCY5 LGR4 ADCY7 ADCYAP1
GO_NEGATIVE_REGULATION_OF_LEUKOCYTE_DIFFERENTIATION	0.0053158	0.0248427	0.407018	-0.383059	-1.53568	98	DTX1 HOXA7 INHBA MDK RARA UBASH3B TMEM131L GPR68 CEACAM1 HLX TNFSF4 HLA-G CTNNB1 TMEM176A CUL4A JAK3 PGLYRP2 IL4R SOCS1 PIAS3 GLI3 IHH LOXL3 FOXP3 INPP5D LYN GPR55 TRIB1 ZC3H12A TMEM176B LILRB3 RUNX1 IFNL1 TLR4 CLDN18 SMAD7 IL4 GATA2 NFKBID IFNB1 GPR137B HMGB1
GO_PURINE_CONTAINING_COMPOUND_BIOSYNTHETIC_PROCESS	0.00535128	0.0249857	0.407018	0.261215	1.35846	197	NOS2 ATP5ME ATP5MF GART ATP5F1B ADAL PDHA1 ATP5F1C PANK4 ATP5PF ATP5PO ATP5PD DLD ACAT1 PRPS1 COX5B PRPSAP1 PANK2 COASY ELOVL2 UQCC3 AK2 SLC26A2 PRPS2 CYC1 PDHB ENO1 ELOVL5 ELOVL7 NPPB HACD2 ATP5MG SHMT2 ATP5F1E TGFB1 ADCY9 NME4 ELOVL3 ATP5F1D PDK2 GMPS PINK1 ATP5MC3 DLAT
GO_NEGATIVE_REGULATION_OF_T_CELL_DIFFERENTIATION	0.00536333	0.0250191	0.407018	-0.48027	-1.67218	42	DTX1 MDK TMEM131L HLX TNFSF4 JAK3 IL4R SOCS1 GLI3 IHH LOXL3 FOXP3 ZC3H12A RUNX1 IFNL1 SMAD7 IL4 NFKBID IFNB1 HMGB1
GO_CARDIAC_VENTRICLE_FORMATION	0.00539757	0.0251344	0.407018	-0.720305	-1.74463	10	SOX11 NOTCH1 SOX4 TBX5 MEF2C
GO_PHOSPHOLIPID_METABOLIC_PROCESS	0.0053979	0.0251344	0.407018	-0.280218	-1.32214	433	LIPG SOCS2 PLA2G4F ALOX15 LIPH PIK3C2G PDGFRA PROCA1 CCL19 CCL21 ABCA2 PIP5K1B TNFAIP8L3 ITPKB INPP4B APOC2 SERINC2 PDGFRB ALOX15B GATA6 PNPLA3 DGKG GDPD1 MTMR11 SLC44A2 PLA2G5 PNPLA7 CCR7 WDR81 APOA1 MBOAT1 SERINC5 OSBPL10 PLPP5 PLPPR4 VAV3 BMX PCYT1B CISH INPP5J SMPD1 PLSCR3 PLCG2 OSBPL5 LPL FGF2 ADGRF5 FLT1 ENPP6 PLPP4 CWH43 SLC27A1 CD19 PDGFB PIK3R6 NKX2-1 ETNPPL PIK3R2 FPR2 PLEKHA4 SOCS1 PLA…
GO_DETECTION_OF_MOLECULE_OF_BACTERIAL_ORIGIN	0.00541562	0.0251868	0.407018	-0.686719	-1.78501	12	LBP SSC5D TLR6 NOD2 TLR2 TREM2 TLR4 TLR1 LY96
GO_REGULATION_OF_CELL_KILLING	0.00541901	0.0251868	0.407018	-0.390157	-1.54514	88	IL7R IL12B CLEC12B CD1D DNASE1 LAMP1 CD1E RIPK3 CEACAM1 CLEC7A HLA-H IL23A RASGRP1 HLA-G FADD CXCL6 LGALS9 IL12A PIK3R6 HLA-A RAET1E CR1L BCL2L11 CD1C SERPINB4 ITGAM PPP3CB ICAM1 SERPINB9 ARRB2 PTPRC VAV1 HLA-F DNASE1L3 SYK NCR1 IL4 MR1
GO_ENDODERM_FORMATION	0.00543011	0.0252155	0.407018	-0.449133	-1.64419	53	MMP2 COL4A2 COL6A1 COL8A1 INHBA GATA6 DUSP4 COL11A1 COL5A1 MMP14 FN1 LHX1 CTNNB1 POU5F1 NOG ITGA4 LAMB1 ITGAV COL12A1 SOX17 ITGA7 LAMA3 ITGA5 COL5A2 COL7A1 DKK1 NODAL HMGA2 ITGB2 MMP8 DUSP2 CDC73 SOX2 LAMB3
GO_NEGATIVE_REGULATION_OF_CELL_PROJECTION_ORGANIZATION	0.00543897	0.025216	0.407018	-0.338724	-1.47103	180	NFATC4 THY1 DAB1 STX1B SLIT2 SEMA7A HRG CCL21 TNR SEMA4A SEMA5B SPRY2 ARHGAP44 DRAXIN PMP22 SPART LRRK2 NGEF DPYSL3 SEMA6B INPP5J PTPRG LINGO1 SEMA6C EPHB2 LGALS1 EFNB2 TRIM46 LRP1 SYNGAP1 EVL MDM2 SEMA3G DCC SPOCK1 PRAG1 RAB29 CRMP1 RNF6 LPAR1 RAP1GAP VIM PPP3CA NTN1 EVI5L MYLIP CDK10 TRAK2 ARHGAP4 IFRD1 MCF2 ITGA3 SEMA3B WNT5A PTPRO RTN4R MIR219A1 RTN4RL1 SEMA3C PAFAH1B1 CDK5R1 TSC1 PRKCD
GO_REGULATION_OF_RESPIRATORY_BURST	0.00544009	0.025216	0.407018	-0.637494	-1.739	15	LBP DUSP10 CLEC7A IGHA1 IGHA2 RAC2 CAMK1D
GO_MEMBRANE_INVAGINATION	0.00548115	0.0253832	0.407018	-0.354549	-1.48627	132	RHOBTB1 ALOX15 SYT11 GSN C3 IGHV3-64D ELMO1 IGHV3-15 IGHV1-69D IGHV3-35 IGHA1 THBS1 MYH9 XKR9 CD36 IGHV3-33 IGHA2 RHOH IGHE IGLC7 RAC2 MARCO IGHV3-72 ITGAM ABCA7 IGHV4-31 ARHGAP25 IGLL5 TREM2 BIN2 IGHV5-10-1 IGHG4 IGLC3 IGHV3-49 IGHV6-1 ITGA2 IGHV3-53 TRBC2 IGHV1-24 XKR4 XKR5 GATA2 MEGF10 MFGE8 RAB31 GULP1 NCKAP1L STAP1 SNX18 IGHV3-7 ITGB2 IGHV4-61 IGHV4-4 IGKC IGLC6 IGLC2 TRDC IGHV3-30 F2RL1 XKR…
GO_DOPAMINE_METABOLIC_PROCESS	0.00550967	0.0254691	0.407018	-0.499325	-1.67596	35	MAOB SNCA GRIN2A MOXD1 ABAT SLC6A3 COMT ITGAM TGFB2 TH PDE1B DRD2 NR4A2 ATP7A DRD1
GO_PROTEIN_AUTOUBIQUITINATION	0.00550719	0.0254691	0.407018	0.349288	1.55281	70	ERCC8 RAD18 CUL3 ITCH UBE3D RNF8 UBE2D2 RNF4 CNOT4 RNF183 RNF41 LTN1 SH3RF2 UBE4B RBX1 RNF187 RNF10 RNF181 AMFR STUB1 UBE2B BFAR UBE3A UHRF2 DTX3L TRIM37 UBE2D3 UHRF1 UBE2T
GO_DNA_BIOSYNTHETIC_PROCESS	0.00553268	0.0255524	0.407018	0.265275	1.37546	184	MAPKAPK5 POLD1 NHP2 SIRT1 KLF4 MYC MRE11 TYMS EXOSC10 TERF1 RPS27A RFC2 POLE2 POLD2 PKIB TCP1 PTGES3 POT1 CCT7 NEK7 PHB RAD50 POLB TK1 NVL CCT8 HSP90AB1 NEK2 TERF2 XRCC5 GAR1 HNRNPA2B1 DNAJC2 POLA1 CHRAC1 TERT RFC5 PRIMPOL REV3L POLK POLQ RPA3 POLE4 POLE DKC1 RPA2 NOP10 HNRNPU SH2B1 PRKCQ TERF2IP MAP2K7 HNRNPD PCNA
GO_NUCLEOLAR_LARGE_RRNA_TRANSCRIPTION_BY_RNA_POLYMERASE_I	0.00554757	0.0255825	0.407018	0.628395	1.87994	14	PIH1D1 PWP1 NOL11 TAF1B NCL TCOF1 MTOR
GO_TEMPERATURE_HOMEOSTASIS	0.00554921	0.0255825	0.407018	-0.34128	-1.46662	169	ADRB1 FLCN PPARGC1A LAMA4 IL18R1 PRDM16 NOVA2 KDM6B PTGER3 ZNF423 ABAT ADRB3 RB1 ACOT11 SLN NOTCH1 ADORA1 EHMT1 EBF2 FOXO1 CD36 SLC27A1 OXT ADAMTS5 KSR2 GHRL UCP2 PLCL2 LGR4 PLCL1 IL4R ACADVL FOXC2 CNR1 DIO2 TRPV1 ACADL MFAP2 TNFRSF11A ADCYAP1 CXCR4 PCTP HTR2A G0S2 YBX2 ZNF516 ACTN3 OMA1 WNT10B TRPV2 NTSR1 ACOT13 ARNTL TLR4 IL1B EPAS1 ACSL1 DRD2 IL1A SYK ACHE SLC25A44 IL4 CCR2 PTGS2 DRD1 IRF4 TRP…
GO_NEGATIVE_REGULATION_OF_DNA_DEPENDENT_DNA_REPLICATION	0.0055657	0.0256353	0.407018	0.564498	1.85652	19	TERF1 MSH3 BCL6 DONSON TERF2 FBH1 FBXO5 TIMELESS GMNN SMARCAL1 BLM CHEK2
GO_REGULATION_OF_HISTONE_H3_K9_TRIMETHYLATION	0.00557781	0.025668	0.407018	0.702566	1.89774	10	ZNF304 SIRT1 PIH1D1 KDM4D KDM4C MECP2
GO_REGULATION_OF_AXONOGENESIS	0.00563097	0.0258893	0.407018	-0.339247	-1.47593	182	THY1 DAB1 SLIT2 ISLR2 CRABP2 SEMA7A TNR PLXNA4 CHN1 SEMA4A SEMA5B DRAXIN ZSWIM4 CNTN2 SPART TIAM1 SEMA6B ANAPC2 NEFL LRRC4C LINGO1 FN1 SEMA6C EPHB2 OLFM1 NRCAM MAP1B TRIM46 LRP1 SYNGAP1 KIF13B PLXNB2 SEMA3G PLXNC1 DBNL DCC CHODL POU3F2 RNF6 CXCL12 SIPA1L1 DPYSL2 NTN1 RET KEL SKIL TRPV2 TRAK2 MACF1 ARHGAP4 ZEB2 IFRD1 MCF2 PLXND1 BRSK2 SEMA3B WNT5A PTPRO TWF2 RTN4R CDH2 SEMA3C NIN PAFAH1B1 ILK CDK5…
GO_NEGATIVE_REGULATION_OF_PHOSPHOLIPID_METABOLIC_PROCESS	0.00564717	0.0259404	0.407018	-0.718764	-1.7409	10	ABCA2 SLC27A1 PDGFB LPCAT1
GO_REGULATION_OF_ENDOTHELIAL_CELL_DIFFERENTIATION	0.00565324	0.025945	0.407018	-0.512407	-1.71711	34	S1PR3 NOTCH4 TMEM100 BMP6 ACVRL1 CLDN5 CEACAM1 NOTCH1 CDH5 ZEB1 CTNNB1 S1PR2 ATOH8 APOLD1 VCL
GO_INDUCTION_OF_POSITIVE_CHEMOTAXIS	0.00565932	0.0259495	0.407018	-0.649674	-1.74688	14	VEGFC SCG2 FGF10 AZU1 IL16 ARTN CXCL12 VEGFD VEGFA
GO_PEPTIDE_HORMONE_SECRETION	0.00571199	0.0261676	0.407018	-0.310848	-1.39489	240	CPE CACNA1C ADCY8 PRKCA ADRA2A ITPR1 KALRN DPP4 SCT SYTL4 FOXA2 SNAP25 GLP1R KCNA5 BLK SYT7 MYRIP ABAT GPR68 ADCY5 BMP8A TIAM1 RAPGEF3 TCIRG1 SOX4 RPH3AL ALOX5 TRH GHRL HFE CFTR STXBP5L LRP1 ILDR2 CLTRN UCN FFAR1 FGA PDX1 MAFA CACNA1E ICA1 NR0B2 CNR1 RAPGEF4 VGF GAL GPER1 ADCYAP1 SLC16A2 PPP3CB IRS2 TFAP2B PPP3CA CACNA2D2 PTPRN2 CACNA1A PRKCE MYO5A PFKFB2 CPT1A ARNTL IL1B SLC16A10 EXOC3L1 GPR27 B…
GO_POSITIVE_REGULATION_OF_ENDOTHELIAL_CELL_DIFFERENTIATION	0.00573792	0.0262158	0.407018	-0.6385	-1.79932	17	TMEM100 BMP6 ACVRL1 CLDN5 NOTCH1 CDH5 CTNNB1 S1PR2 ATOH8
GO_POSITIVE_REGULATION_OF_IMMUNE_EFFECTOR_PROCESS	0.00573382	0.0262158	0.407018	-0.320715	-1.42507	212	LBP SPON2 IL1R1 IL18R1 SEMA7A C17orf99 IL12B CCL19 C3 CD1D RARA BLK TRIM15 PLA2G5 CD28 LAMP1 CD1E HLX CLNK MYB HLA-H IL23A IL13RA2 RASGRP1 TNFSF4 HLA-G FADD RAET1G CD36 PTAFR TNFSF13 LGALS9 MYO18A PCK1 MALT1 IL12A SLC7A5 HLA-A RAET1E PGC IL4R TLR9 RAC2 CLCF1 CD1C ITGAM NOD2 FGR FOXP3 TNFRSF4 ADGRE2 SASH3 LYN SH2D1B NLRP3 XBP1 MZB1 CD244 BTK LTA PTPRC SCIMP TLR4 IL1B VAV1 TNFRSF14 DDX58 WNT5A IL6 …
GO_REGULATION_OF_NMDA_RECEPTOR_ACTIVITY	0.0057357	0.0262158	0.407018	-0.49706	-1.66835	35	DLG4 PPARGC1A GRIN2A GRIA3 CCL2 NEFL RASGRF1 DLG2 EPHB2 GRIA1 MEF2C
GO_CHONDROITIN_SULFATE_BIOSYNTHETIC_PROCESS	0.00579682	0.0264612	0.407018	-0.55091	-1.72802	26	BGN CSPG4 CHST15 DSE BCAN XYLT1 DCN CHST3 VCAN CHPF CHST7
GO_SOMATIC_DIVERSIFICATION_OF_IMMUNE_RECEPTORS_VIA_SOMATIC_MUTATION	0.00580976	0.0264967	0.407018	0.573551	1.835	17	UNG PMS2P1 EXO1 MSH2 PMS2P5 POLB MSH6 POLQ MCM3AP
GO_NUCLEOTIDE_EXCISION_REPAIR_DNA_DUPLEX_UNWINDING	0.00582853	0.0265585	0.407018	0.526918	1.78826	22	GTF2H5 RPS27A GTF2H3 ERCC2 RBX1 CETN2 XPA ERCC3 DDB1 RAD23B GTF2H4
GO_ANATOMICAL_STRUCTURE_REGRESSION	0.00587946	0.0267668	0.407018	-0.629216	-1.74672	16	LEF1 CD248 SLC6A3 FLT1 AMHR2 GLI2 TH SPI1 DRD2 NINJ1
GO_LIPID_HOMEOSTASIS	0.00589402	0.0268091	0.407018	-0.354388	-1.48888	137	RBP1 LIPG MALRD1 ABCA2 APOC2 HDAC9 PNPLA3 VDR RCN3 CYP7B1 RORA APOA1 PLSCR3 ADORA1 LPL ABCB11 ACOX2 ASGR2 DISP3 CES1 TLCD2 PLA2G10 LIPC GPIHBP1 ABCG8 TLCD1 NR5A2 ACSM3 IRS2 XBP1 ACOXL PNPLA4 MYLIP ORMDL3 ABCG5 ABHD4 PCSK9
GO_POSITIVE_REGULATION_OF_MITOTIC_SISTER_CHROMATID_SEGREGATION	0.00592131	0.0269093	0.407018	0.533641	1.77877	21	ANAPC5 ANAPC11 CUL3 SLF1 CDC23 ANAPC7 DLGAP5
GO_NEGATIVE_REGULATION_OF_INTERLEUKIN_12_PRODUCTION	0.00594039	0.026972	0.407018	-0.628958	-1.746	16	IRAK3 CCR7 THBS1 JAK3 MEFV ACP5 ARRB2 LILRA5 SLAMF1
GO_METANEPHROS_DEVELOPMENT	0.00596543	0.0270616	0.407018	-0.389398	-1.54178	87	FMN1 KIF26B PDGFRA SALL1 GREM1 IRX1 FGF10 PDGFRB TCF21 ITGA8 CD34 CTSH SIX4 FAT4 LHX1 CTNNB1 PDGFB SPRY1 LGR4 BCL2 WWTR1 GDF11 FOXC2 GLI3 TFAP2B OSR1 RET APH1A SMO
GO_SOMATIC_STEM_CELL_DIVISION	0.00599727	0.0271819	0.407018	-0.694462	-1.74063	11	LBH NOTCH1 FZD7 HOXB4 MIR145 TGFB2
GO_RENAL_SYSTEM_PROCESS_INVOLVED_IN_REGULATION_OF_SYSTEMIC_ARTERIAL_BLOOD_PRESSURE	0.00602561	0.0272862	0.407018	-0.564802	-1.71327	23	SERPINF2 AGTR1 AGT PCSK5 CYP4F2 ADORA1 PDGFB CORO2B CYP4F12 GJA5 CYBA
GO_MIDBODY_ABSCISSION	0.00603985	0.0273264	0.407018	0.570589	1.82552	17	VPS4A CHMP2A CHMP4C CHMP1B KIF20A CHMP2B
GO_POSITIVE_REGULATION_OF_WOUND_HEALING	0.00605718	0.0273806	0.407018	-0.44455	-1.64563	56	SERPINF2 ADRA2A SMOC2 HRG CCN4 INSL3 PDPN SELP MYLK CLEC7A THBS1 CD36 FOXC2 PLG CXCR4 ITGB1 PLA2G4A DUOX1 XBP1 PRKCE TLR4
GO_PROTEIN_PROCESSING	0.00607714	0.0274465	0.407018	-0.325458	-1.44679	209	CPE SERPINF2 MME AEBP1 CPXM1 PLAT CPXM2 SPON1 KLKB1 HP CPZ ACE GSN GRIN2A CPA3 MYRFL PLAU HPN CYFIP2 CLEC3B CNTN2 PRSS12 SERPINE2 PCSK5 LRRK2 GGT1 BIRC7 COMP THBS1 CTSH MMP14 MYH9 FADD ADAMTS13 IL1R2 ADAM8 KLK6 CES1 FURIN ADAMTS2 FGA GLI3 IHH MDM2 PIDD1 DHH CASP8 CPD HGFAC CPM CTSG DHCR24 MYRF CLN3 APH1A OMA1 CARD16 PCSK9 CORIN PYCARD CTSE
GO_DENDRITIC_CELL_CHEMOTAXIS	0.00608617	0.0274499	0.407018	-0.563864	-1.71043	23	CCL19 CCL21 CCR7 LGALS9 IL12A CCR1 CXCR4 PIK3CG GPR183 CCR2 CXCR2 GAS6 HMGB1
GO_RESPONSE_TO_CADMIUM_ION	0.00608863	0.0274499	0.407018	0.369447	1.59707	60	HMOX1 MT1E ARG1 MAPK8 MT1A SUMO1 MT1X SOD1 ERCC1 MT1G MT1M PPP5C GOT1 HSF1 TERT MAPK9 MT1F DTYMK JUN PCNA CDKN1B CDK1
GO_MONOVALENT_INORGANIC_CATION_HOMEOSTASIS	0.00610748	0.0275106	0.407018	-0.344757	-1.46443	150	SCNN1A KCNJ2 SLC9A4 AGTR1 ATP1B1 AGT KCNA5 C7 SPX LRRK2 SLC4A4 TCIRG1 CYP4F2 UPK3A ADORA1 CLCN3 SCN7A AVPR1A OXT ATP6V1G2 CFTR ATP1A1 BCL2 ATP6V0A4 COMT CYP4F12 ATP6V1E2 RAB20 SLC9C1 CCKBR ATP4A MAFG PDK4 SLC9A2 TFAP2B SLC12A7 ATP1B2 CLN3 NEDD4L ATP1A2 MLLT6 GNAI2 CA7 CORIN ATP6V1B2 SLC8A1 SLC9A5 TAC1 ATP6V0D2 SLC12A5 DRD2
GO_SYNAPTIC_VESICLE_EXOCYTOSIS	0.00613153	0.0275946	0.407018	-0.37166	-1.52231	114	STX19 STX1B ADCY1 ADRA1A SNCA SNAP25 UNC13A SYT7 CADPS SYT12 LRRK2 CACNB2 SYT8 SEPTIN5 CHRM2 SYT3 TRIM9 OTOF PPFIA2 PRRT2 CHRNA4 P2RX1 STXBP5L SYN1 SV2A CHRNA6 DOC2A CNR1 ERC2 HTR2A APBA1 BACE1 VPS18 CPLX2 SNAP29 DRD2 PRKCB CPLX1
GO_GAMMA_AMINOBUTYRIC_ACID_TRANSPORT	0.0061841	0.0278067	0.407018	-0.627688	-1.74248	16	SLC6A13 ABAT SLC6A1 TRPC4 TRH SV2A APBA1 SLC6A11 NTSR1 SLC32A1 HTR1B
GO_POSITIVE_REGULATION_OF_MYELOID_LEUKOCYTE_DIFFERENTIATION	0.00619998	0.0278535	0.407018	-0.441096	-1.62888	55	PRKCA KITLG LEF1 IL12B TESC DCSTAMP GPR68 RB1 IL23A FADD ROR2 CCR1 CASP8 IL20 MIR145 HCLS1 EVI2B TREM2 OCSTAMP PF4 TRIB1 RUNX1
GO_FORMATION_OF_CYTOPLASMIC_TRANSLATION_INITIATION_COMPLEX	0.00622961	0.0279408	0.407018	0.573786	1.79383	16	EIF3I EIF3A EIF3M EIF2S2 EIF3G EIF3D EIF3F EIF3K EIF3C EIF3J EIF3E
GO_REGULATION_OF_LEUKOCYTE_ADHESION_TO_VASCULAR_ENDOTHELIAL_CELL	0.00623034	0.0279408	0.407018	-0.529119	-1.69275	28	CCL21 MDK SELE SELP ETS1 ALOX5 PTAFR ITGA4 FUT7 CXCL12 ICAM1 IL6 CCR2 FUT9 MIR221 ITGB2
GO_CALCIUM_DEPENDENT_CELL_CELL_ADHESION_VIA_PLASMA_MEMBRANE_CELL_ADHESION_MOLECULES	0.00627546	0.0280938	0.407018	-0.471086	-1.62971	41	PCDHB5 PCDHB10 PCDHB3 PCDHB16 SELP CDH23 CDH11 CDH5 DCHS1 CDH6 PCDH12 PCDHB6 FXYD5 SELL PCDHGB4
GO_REGULATION_OF_WNT_SIGNALING_PATHWAY_PLANAR_CELL_POLARITY_PATHWAY	0.00627362	0.0280938	0.407018	-0.632186	-1.72452	15	ANKRD6 NKD1 SFRP2 DACT1 PLEKHA4 DAB2 MLLT3 DKK1
GO_POSITIVE_REGULATION_OF_CYTOKINESIS	0.00632367	0.0282849	0.407018	0.459089	1.6871	30	CSPP1 CUL3 CIT CDC42 PKP4 PKN2 KIF3B KIF20B KIF23 NUP62 SSTR5 ECT2 RACGAP1 SPAST AURKC CENPV GIPC1
GO_BLASTOCYST_GROWTH	0.00634909	0.0283538	0.407018	0.561327	1.84609	19	SBDS ACVR1C ZPR1 PALB2 PELO COPS2 NBN TAF8 RTF1 PRPF19 SALL4 CTR9
GO_MISMATCH_REPAIR	0.00635018	0.0283538	0.407018	0.442907	1.6913	36	POLD1 PMS2P1 EXO1 PMS2P3 POLD2 MSH2 PMS2P5 ERCC1 MSH3 MSH6 RPA3 RPA2 SETD2 TDG PCNA
GO_REGULATION_OF_CARDIOCYTE_DIFFERENTIATION	0.00637904	0.0284577	0.407018	-0.443849	-1.62484	53	PRICKLE1 NRG1 RGS4 GREM1 GATA6 IGF1 AKAP6 TBX5 EFNB2 FZD7 HEY2 MEF2C MIR145 TGFB2 GPER1 MYOCD HAMP DDX39B ARRB2
GO_REGULATION_OF_MEMBRANE_DEPOLARIZATION	0.00638459	0.0284577	0.407018	-0.455809	-1.59215	43	SCN2B CACNA1G FHL1 LRRK2 KDR MLLT11 DCN BCL2 GJA5 CCK NEDD4L NTSR1 HSH2D GCLC SMAD7
GO_RESPONSE_TO_ESTROGEN	0.0064497	0.0287228	0.407018	-0.421166	-1.62136	70	RARA PDGFRB TGFB3 GATA6 GBA TGFBR2 APOA1 MMP14 SMAD6 ARID5A ASH2L GHRL ARPC1B IL4R COMT GLI3 MDM2 DHH GAL TEK ZNF366 SLC34A2 AR OCSTAMP SERPINB9
GO_POSITIVE_REGULATION_OF_CELL_SUBSTRATE_ADHESION	0.00649445	0.0288718	0.407018	-0.364692	-1.514	121	HAS2 THY1 ALOX15 EMILIN1 SMOC2 FMN1 HRG FBLN2 CCL21 NEDD9 COL8A1 MDK NID1 COL16A1 CCR7 APOA1 CASS4 MAP4K4 KDR OLFM4 CX3CL1 CEACAM6 CD36 ECM2 FN1 PPM1F VWC2 FGA ABI3BP ARHGEF7 AGR2 SPOCK2 RSU1 PREX1 TEK FUT1
GO_PROTEOGLYCAN_BIOSYNTHETIC_PROCESS	0.00649373	0.0288718	0.407018	-0.428277	-1.61248	62	SLC2A10 BGN HS3ST3B1 CSPG4 FOXL1 IGF1 CHST15 DSE BCAN XYLT1 CTNNB1 DCN CHST3 VCAN DSEL CHPF CHST7 GAL3ST4 CHST9 XYLT2 CANT1 NDST3 UST CHST14 NDST1 GLCE HS6ST2 BMPR1B CSGALNACT2 CHSY1 NDST2 VANGL2 UGDH CHST11 CHPF2
GO_NEGATIVE_REGULATION_OF_MACROPHAGE_ACTIVATION	0.00653518	0.0290211	0.407018	-0.606544	-1.74559	18	LRFN5 SYT11 CX3CL1 ADGRF5 BPI PTPRC ZC3H12A IL4 GRN IL31RA NR1H3 TAFA3 FCGR2B CST7
GO_RETINA_HOMEOSTASIS	0.00653941	0.0290211	0.407018	0.348531	1.54774	72	PCDH15 POTEF KRT1 ZG16B PRR4 PIP RDH12 ABCA4 AZGP1 ARMS2 SOD1 BBS2 MKKS SLC2A1 PROM1 ERCC6 CROCC USP45 POTEE HSPB1 WDR36 IQCB1 CDHR1
GO_NEGATIVE_REGULATION_OF_BLOOD_VESSEL_ENDOTHELIAL_CELL_MIGRATION	0.00654997	0.0290427	0.407018	-0.478923	-1.64217	39	ANGPT4 HRG MMRN2 ACVRL1 VASH1 MEOX2 NOTCH1 THBS1 ANGPT2 FGF2 DLL4 MEF2C CARD10
GO_POSITIVE_REGULATION_OF_MUSCLE_TISSUE_DEVELOPMENT	0.0065581	0.0290536	0.407018	-0.420071	-1.61714	70	PPARGC1A NRG1 GREM1 FGF9 GATA6 IGF1 FGFR1 NOTCH1 LMOD3 AKAP6 FGF2 CTNNB1 TBX5 EFNB2 WNT2 BCL2 HEY2 TBX2 MEF2C ZFPM2 MYOCD HAMP ACTN3 DDX39B ARRB2 MYF6 ARNTL NIBAN2
GO_CELL_CELL_SIGNALING_INVOLVED_IN_CARDIAC_CONDUCTION	0.00659326	0.029184	0.407018	-0.522933	-1.71048	30	RYR2 CACNA1C CACNA1G KCNA5 KCNQ1 SCN4B CACNB2 GJA5 CASQ2 KCNJ5
GO_REGULATION_OF_MACROPHAGE_DIFFERENTIATION	0.0066495	0.0294075	0.407018	-0.580975	-1.74102	22	PRKCA INHBA RB1 FADD ROR2 CASP8 MIR145 HCLS1 PF4 TRIB1 LIF GATA2
GO_NEURAL_PRECURSOR_CELL_PROLIFERATION	0.00666204	0.0294251	0.407018	-0.347523	-1.48056	152	VEGFC LEF1 ARHGEF2 MDK EGF WNT1 FGFR1 CX3CR1 NES LRRK2 RORA NOTCH1 TOX CX3CL1 ADGRG1 FOXO1 CEND1 LHX1 CTNNB1 TP53 DISP3 DLL4 WNT2 DCT HHIP PTPRZ1 GPR37L1 GLI3 PLXNB2 INSM1 SOX5 GLI2 ADCYAP1 SLC16A2 ARTN POU3F2 FABP7 LYN SLC6A4 GJC2 DMRTA2 TEAD3 SMO PITX3 GNAI2 ZNF503 ZEB2 WNT5A DRD2 FOXG1 CDH2 BTG2 TAFA1 PAFAH1B1 ILK GATA2 AKNA ID4 VEGFA SPINT1
GO_VASCULOGENESIS	0.006665	0.0294251	0.407018	-0.405854	-1.59378	79	HAS2 APLNR TMEM100 TIE1 PDGFRB HDAC7 ENG TGFBR2 CEACAM1 NOTCH1 EGFL7 FZD4 CD34 KDR CTNNB1 TBX5 HEY2 SOX18 ZFPM2 MYOCD ITGB8 HEY1 RAMP2 ITGAV EPHA2 RASIP1 ZMIZ1 SMO
GO_NEGATIVE_REGULATION_OF_LEUKOCYTE_CELL_CELL_ADHESION	0.00669238	0.029495	0.407018	-0.359025	-1.49144	125	DTX1 LRRC32 LGALS9C CCL21 MDK TMEM131L CEACAM1 CLEC4G HLX LGALS9B VTCN1 MAD1L1 SFTPD TNFSF4 HLA-G TNFRSF21 LGALS9 JAK3 SPN HFE IL4R PAG1 SOCS1 GLI3 RIPOR2 IHH LOXL3 FOXP3 CXCL12 LGALS3 PLA2G2D LILRB2 TNFAIP8L2 ZC3H12A RUNX1 IFNL1 TNFRSF14 SMAD7 IL4 PTPN22 SCGB1A1 CASP3 PELI1 LAX1 TARM1 NFKBID IFNB1 HMGB1 MIR221 ADORA2A PDCD1LG2 TBX21 CEBPB GPNMB CD274 CRTAM BTN2A2 CD80 SOCS6 PTPN6 IL2RA FCGR2B AS…
GO_PROTEIN_TRANSMEMBRANE_TRANSPORT	0.00669145	0.029495	0.407018	0.367526	1.58877	60	TOMM40 PEX14 TIMM50 AKT2 TIMM23 AZGP1 GRPEL1 TOMM22 BLOC1S3 PEX1 GRPEL2 CHCHD4 TOMM70 LONP2 ROMO1 PEX5
GO_MICROTUBULE_BASED_TRANSPORT	0.0067371	0.0296665	0.407018	0.261273	1.35886	188	NEFH PEX14 TMEM108 IFT52 TTC26 SPAG17 DYNLRB1 RAB6A SOD1 WDR35 MAPT DPCD DYNLL2 LRPPRC SFPQ KIF1B AP3D1 AP3S1 PRKCZ CLUAP1 CDC42 DYNLL1 HSPB11 BLOC1S3 TERF2 RHOT1 CAMSAP3 AP3M2 IFT81 DYNC2LI1 KIF3B SSX2IP HTT OPA1 KIF23 TRAF3IP1 TTC21B AP3M1 KIF3A HNRNPU CFAP53 HSPB1 ACTR10 WASF1 SYBU KIF4A SPAST WDR19 DYNC1I2 OFD1
GO_POSITIVE_REGULATION_OF_CENTROSOME_CYCLE	0.00677149	0.0297922	0.407018	0.673848	1.86884	11	ROCK2 PLK4 UBXN2B NUP62 POC1A NSFL1C CEP120
GO_T_CELL_MEDIATED_CYTOTOXICITY	0.00681744	0.0299686	0.407018	-0.473912	-1.65004	42	IL7R IL12B CD1D CD1E RIPK3 CEACAM1 HLA-H CTSH IL23A HLA-G FADD IL12A HLA-A CD1C PPP3CB PTPRC HLA-F RAB27A MR1
GO_ORGANELLE_DISASSEMBLY	0.00691417	0.0303676	0.407018	0.311244	1.48963	109	MTIF2 GSK3A MFN2 ATG5 ATG9A DNM1L PHB2 RNF41 GFM2 ATP5IF1 CISD2 PELO VDAC1 USP30 GABARAPL1 ATG3 DENR PINK1 ZFAND1 HTT EIF2D CSNK2A2 HK2 DDRGK1 ATG12 FIS1 RETREG3 SPAST CAMKK2 CDK1 WIPI2 PARK7 BECN1 KIF9 GABARAPL2 PLK5 FUNDC1 ATG13 VPS13D OPTN RB1CC1 SMURF1 FUNDC2 BNIP3 ATP13A2 FZD5
GO_NEGATIVE_REGULATION_OF_ION_TRANSMEMBRANE_TRANSPORT	0.00693396	0.0304284	0.407018	-0.39059	-1.55083	89	ADRA2A RGS4 GEM KCNE4 GPR35 TWIST1 SLC26A5 SLC43A2 HECW2 PLN SLN KCNE3 THBS1 SESTD1 DYSF EPHB2 HECW1 TLR9 KCNE1B CASQ2 HAMP REM1 CLIC2 IRS2 OSR1 KEL NEDD4L ATP1A2 PRKCE NTSR1 PCSK9 OPRL1 DRD2
GO_LEUKOCYTE_TETHERING_OR_ROLLING	0.0069473	0.0304346	0.407018	-0.525242	-1.69812	29	CCL21 JAM2 SELE SELP GCNT1 CX3CR1 PTAFR SPN ITGA4 SELL FUT7 SELPLG CXCL12 ADD2 ITGB1
GO_RNA_SURVEILLANCE	0.00694544	0.0304346	0.407018	0.598028	1.84546	15	EXOSC5 EXOSC10 SUPV3L1 EXOSC6 PELO PRPF18 EXOSC7 EXOSC3
GO_NEGATIVE_REGULATION_OF_CELL_CELL_ADHESION_MEDIATED_BY_CADHERIN	0.00696063	0.0304408	0.407018	-0.709074	-1.71743	10	NEXMIF NOTCH4 BMP6 NOTCH1 PPM1F PLG RGCC VEGFA EPCAM
GO_REGULATION_OF_CARDIAC_MUSCLE_TISSUE_DEVELOPMENT	0.0069569	0.0304408	0.407018	-0.395318	-1.5657	86	KCNK2 NRG1 RGS4 GREM1 FGF9 GATA6 IGF1 FGFR1 TGFBR2 NOTCH1 AKAP6 FGF2 TBX5 EFNB2 FZD7 WNT2 HEY2 TBX2 MEF2C MAPK11 ZFPM2 NOG MYOCD TP73 HAMP
GO_REGULATION_OF_EPITHELIAL_CELL_DIFFERENTIATION	0.00697317	0.0304696	0.407018	-0.346282	-1.46275	143	S1PR3 MSX2 SFRP4 SPRED3 CTSK HOXA7 NOTCH4 FOXC1 TMEM100 BMP6 ALOX15B VDR SPRY2 ACVRL1 CLDN5 CEACAM1 NOTCH1 CDH5 FAT4 FGF2 ZEB1 LHX1 CTNNB1 SERPINB13 S1PR2 SPRY1 WWTR1 HEY2 ATOH8 ETV4 APOLD1 IL20 MAFG ZBED2 VCL OSR1 GDF3 PRKX SMO WNT10B PTCH2 RUNX1 ARNTL ZEB2 CTSV IL1B
GO_TRNA_5_LEADER_REMOVAL	0.0069885	0.0305105	0.407018	0.633079	1.82919	13	POP7 POP5 RPP38 RPP30 RPP14 PRORP POP4 POP1 RPP40 SSB RPP25
GO_REGULATION_OF_CELL_CELL_ADHESION_MEDIATED_BY_CADHERIN	0.00700243	0.0305452	0.407018	-0.581737	-1.729	21	SERPINF2 FOXA2 NEXMIF NOTCH4 BMP6 ADAM19 NOTCH1 PPM1F
GO_MEMBRANE_REPOLARIZATION	0.00703941	0.0306541	0.407018	-0.452832	-1.58175	43	KCNJ2 ATP1B1 KCNE4 KCNA5 KCNQ1 SCN4B KCNE3 AKAP6 KCNJ8 ATP1A1 KCNE1B GJA5 CASQ2 KCNJ5 ATP1B2 NEDD4L ATP1A2 NOS1AP
GO_REGULATION_OF_EXCRETION	0.00703684	0.0306541	0.407018	-0.579144	-1.73553	22	STC1 AGTR1 AGT SPX ADORA1 AVPR1A OXT COMT GNAI2 CORIN TAC1 DRD2
GO_DETECTION_OF_OTHER_ORGANISM	0.00712044	0.0309622	0.407018	-0.608345	-1.75666	19	CD1D SSC5D CLEC7A TLR6 HLA-A PGLYRP2 NOD2 TLR2 TLR4 NOD1 TLR1 NLRC4
GO_PROTEIN_LOCALIZATION_TO_CELL_SURFACE	0.00712227	0.0309622	0.407018	-0.419664	-1.5894	64	JAM3 FGF7 ABCA2 FGF10 EGF WNT11 RIC3 CTNNB1 HFE GPIHBP1 ABCA7 FBLN5 VCL GGA1 KCNAB2 FCN1 NEDD4L CD247 TOR1A
GO_RRNA_PSEUDOURIDINE_SYNTHESIS	0.00712987	0.0309688	0.407018	0.692961	1.8718	10	NHP2 TSR3 GAR1 DKC1 NOP10 RPUSD3 RPUSD2
GO_COLLAGEN_BIOSYNTHETIC_PROCESS	0.00714854	0.0309972	0.407018	-0.468283	-1.65144	44	SERPINF2 COL1A1 EMILIN1 PDGFRB TGFB3 RCN3 ENG CYGB COL5A1 MYB P3H4 CCN2 SERPINH1 UCN IHH MIR145 VIM SCX ARRB2 RGCC ITGA2 IL6
GO_POSITIVE_REGULATION_OF_FIBROBLAST_PROLIFERATION	0.00714485	0.0309972	0.407018	-0.460968	-1.66484	49	EREG DDR2 PDGFRA AGT FGF10 PDGFRB WNT1 IGF1 PDGFD MYB AQP1 LIG4 SPHK1 FN1 PDGFB WNT2 CDKN1A RNASEH2B BMI1 BTC ZMIZ1
GO_CARDIAC_MUSCLE_CELL_DIFFERENTIATION	0.00719662	0.0311793	0.407018	-0.371134	-1.51018	109	ALPK2 SGCD NRG1 RGS4 ADRA1A PDGFRA KDM6B GREM1 AGT RARA PDGFRB GATA6 IGF1 FHOD3 NOX4 ALPK3 AKAP6 RARB TBX5 EFNB2 FZD7 HEY2 MEF2C MYOCD TTN NEB HAMP ITGB1 DDX39B SGCB ARRB2 FHL2 MEF2A SLC8A1 MYH6 BMP10 AKAP13 NRAP NEBL TSC1 DKK1 VEGFA
GO_CYTOSKELETON_DEPENDENT_INTRACELLULAR_TRANSPORT	0.00723108	0.031302	0.407018	0.256827	1.33564	197	NEFH F8A1 PEX14 TMEM108 IFT52 TTC26 DYNLRB1 RAB6A SOD1 WDR35 MAPT DYNLL2 LRPPRC SFPQ KIF1B AP3D1 TUBB AP3S1 PRKCZ MAP6 CLUAP1 CDC42 DYNLL1 HSPB11 BLOC1S3 TUBA1C TERF2 RHOT1 CAMSAP3 AP3M2 IFT81 DYNC2LI1 KIF3B SSX2IP HTT OPA1 KIF23 TRAF3IP1 TTC21B AP3M1 CCDC88A KIF3A WASL HNRNPU FNBP1L HSPB1 ACTR10 WASF1 SYBU KIF4A SPAST WDR19 DYNC1I2 F8A3
GO_POSITIVE_REGULATION_OF_CARDIAC_MUSCLE_CELL_DIFFERENTIATION	0.0072503	0.0313586	0.407018	-0.578615	-1.69256	20	NRG1 GREM1 IGF1 AKAP6 EFNB2 MEF2C MYOCD HAMP DDX39B ARRB2
GO_N_ACETYLNEURAMINATE_METABOLIC_PROCESS	0.00730356	0.0315623	0.407018	-0.685615	-1.71846	11	ST3GAL1 ST6GAL1 NAGK GNE GNPDA2 RENBP AMDHD2
GO_CELL_FATE_SPECIFICATION	0.00731131	0.031569	0.407018	-0.389558	-1.54673	89	EYA2 MIAT FOXA2 SFRP2 WNT11 FGFR1 NOTCH1 FGF2 CTNNB1 TBX5 POU5F1 TBX4 FZD7 TBX2 SOX18 TBX15 GLI3 IHH DHH OLIG2 GLI2 POU3F2 ITGB1 DMRTA2 SMO AR EVX1 PTCH2 SOX17 WNT5A TBXT
GO_NITRIC_OXIDE_MEDIATED_SIGNAL_TRANSDUCTION	0.00734907	0.0317053	0.407018	-0.544073	-1.70657	26	GUCY1B1 GUCY1A1 RASD1 AGT NOS1 GUCY1A2 THBS1 CD36 NOS3 PDX1 MAFA
GO_NEGATIVE_REGULATION_OF_MULTI_ORGANISM_PROCESS	0.00736387	0.0317423	0.407018	-0.557882	-1.69228	23	PAEP TIMP1 TRIM15 IGF1 PTGDR2 NPR2 HPGDS ARHGDIB ADA
GO_LYMPH_NODE_DEVELOPMENT	0.00741825	0.0319498	0.407018	-0.630237	-1.77603	17	IL7R CD248 PDPN RIPK3 TOX FADD TNFRSF11A CXCR5 LTA LTB
GO_REGULATION_OF_CEREBELLAR_GRANULE_CELL_PRECURSOR_PROLIFERATION	0.00746228	0.0321123	0.407018	-0.706955	-1.7123	10	EGF CEND1 LHX1 GPR37L1 GLI2 SLC6A4 SMO
GO_T_CELL_DIFFERENTIATION_IN_THYMUS	0.00748593	0.032187	0.407018	-0.401806	-1.55592	74	IL7R AIRE CARD11 ITPKB WNT1 TMEM131L CD28 RIPK3 CCR7 TOX LIG4 RASGRP1 FADD FZD8 ZEB1 CTNNB1 TP53 ADAM8 FZD7 BCL2 VNN1 GLI3 IHH ADA FOXP3 GLI2
GO_PROTEIN_MATURATION_BY_IRON_SULFUR_CLUSTER_TRANSFER	0.00749232	0.0321873	0.407018	0.616557	1.84452	14	GLRX3 CIAO2B MMS19 BOLA2B ISCA2 ISCA1
GO_VASCULAR_ENDOTHELIAL_GROWTH_FACTOR_RECEPTOR_SIGNALING_PATHWAY	0.00749999	0.0321932	0.407018	-0.384894	-1.53263	93	SULF1 VEGFC NRP2 EMILIN1 FLT4 TMEM204 FOXC1 FGF10 FGF9 MMRN2 ELMO1 CYFIP2 SHC2 FZD4 KDR VAV3 FLT1 PIK3R2 CLEC14A FOXC2 VAV2 HHEX MAPK11 CYBA ITGAV PRKD1 NCF2 PXN IL1B NIBAN2 PDCD6 VAV1 NCF4 PRKCB VEGFD ARNT ITGA5 SH2D2A
GO_INTESTINAL_ABSORPTION	0.00751665	0.0322377	0.407018	-0.502104	-1.67102	33	ADRA2A CEL KCNQ1 VDR MOGAT2 APOA1 GCNT3 TJP2 CD36 ABCG8 HAMP VIL1 ABCG5 PLS1
GO_TISSUE_REGENERATION	0.00752441	0.0322438	0.407018	-0.408997	-1.58217	72	POSTN MDK GSN FGF10 SGCA IGF1 DUSP10 CAPN3 TGFBR2 PAX7 NOTCH1 NINJ2 MYOZ1 DYSF FZD7 KLK6 PTGFRN MYMX CDKN1A SPAAR PLG PPP3CA MYF6 WNT10B IFRD1 BCL9 EPPK1 CPQ PPARD NINJ1 BIN3 MUSTN1 ENO3
GO_POSITIVE_REGULATION_OF_ANION_TRANSPORT	0.00753884	0.0322786	0.407018	-0.434582	-1.59092	53	ATP8A1 ATP8A2 AGT ABAT APOA1 CYP4F2 SLC6A1 ABCB11 PTAFR AVPR1A OXT TRH CFTR CLTRN PLA2G10 ERFE ABCA7 TNFRSF11A ITGB1 CCK NTSR1 IL1B
GO_DENDRITIC_CELL_ANTIGEN_PROCESSING_AND_PRESENTATION	0.0075459	0.0322818	0.407018	-0.67076	-1.74352	12	CCL19 CCL21 CCR7 THBS1 NOD2 CLEC4A NOD1 SLC11A1
GO_BILE_ACID_BIOSYNTHETIC_PROCESS	0.0075529	0.0322847	0.407018	-0.488553	-1.6398	35	CH25H CYP46A1 CYP27A1 MALRD1 CYP7B1 OSBPL6 ABCB11 ACOX2 OSBPL3 CES1 OSBPL7 FGF19
GO_REGULATION_OF_EXTRINSIC_APOPTOTIC_SIGNALING_PATHWAY	0.00756842	0.032324	0.407018	-0.336781	-1.44194	156	EYA2 SCG2 MAL SRPX ARHGEF2 SFRP2 PAK5 INHBA AGT FGF10 IGF1 SH3RF1 FGFR1 TIMP3 PEA15 CX3CL1 THBS1 UNC5B FADD HGF GATA1 NOS3 BCL2 TRAF1 FGA MAPK7 CASP8 GPER1 TMC8 G0S2 ITGAV ICAM1 LGALS3 RET SKIL BID AR PF4 BCL2L14 MCL1 PTPRC TNFAIP3 IL1B PYCARD PMAIP1 GCLC FAIM2 IL1A IL4 FAS HYAL2 CYLD RFFL TGFBR1 TRPS1 TNFSF12 GPX1 TNFRSF12A MIR221 BMPR1B NRP1
GO_REGULATION_OF_RECEPTOR_BINDING	0.00758806	0.0323808	0.407018	-0.543217	-1.70389	26	LEF1 LOX GREM2 PHLDA2 CRTAC1 ATP2A3 HFE PLCL2 PLCL1 NOG HOXA3 PCSK9 LDOC1
GO_STEM_CELL_PROLIFERATION	0.00759987	0.0324041	0.407018	-0.35487	-1.46541	119	VEGFC KITLG FBLN1 LEF1 SOX11 ACE ARHGEF2 SFRP2 LTBP3 WNT1 FGFR1 CX3CR1 NES LRRK2 NOTCH1 CD34 CX3CL1 FGF2 CTNNB1 TP53 DCT HHIP SOX18 GLI3 PLXNB2 SOX5 WNT2B YJEFN3 ARTN DMRTA2 TEAD3 SMO PTPRC WNT10B RUNX1 SOX17 WNT5A CTC1 DRD2 FOXG1 TAFA1 PAFAH1B1 AKNA ID4 VEGFA
GO_JNK_CASCADE	0.00763131	0.032511	0.407018	-0.315841	-1.40307	211	TNFRSF19 TNIK EDAR SERPINF2 ERN2 EDA2R ANKRD6 CCL19 SFRP2 FLT4 CCL21 IRAK4 MAP3K12 SH3RF3 DUSP10 SH3RF1 GRIK2 CCR7 TIAM1 SH2D3C MAP4K4 FZD4 BIRC7 AMBP RASGRP1 MAPK8IP3 MAP4K2 FZD8 MAP4K1 TLR6 FZD7 CCN2 DACT1 TRAF1 RASSF2 TLR9 MAP3K11 ROR2 GPS2 FGF19 DBNL NOD2 CARD9 MAP3K5 TNFRSF11A CDC42EP5 TRAF5 ARHGEF6 FZD10 UNC5CL TRIB1 TAOK2 ZEB2 TLR4 IL1B PYCARD
GO_NUCLEOTIDE_EXCISION_REPAIR_DNA_GAP_FILLING	0.00764655	0.0325217	0.407018	0.514137	1.76945	23	POLD1 XRCC1 RPS27A RFC2 POLD2 RFC5 POLK RPA3 POLE RPA2 PCNA
GO_SULFUR_COMPOUND_CATABOLIC_PROCESS	0.00764427	0.0325217	0.407018	-0.434528	-1.59072	53	BGN GGT5 CSPG4 DPEP1 HYAL1 GADL1 GGT2 BCAN GGT1 OMD DCN VCAN FMOD LUM IDUA CSAD GGT3P IDS GGTLC2 PRELP GNS GLB1 GGTLC1 NUDT7
GO_CGMP_BIOSYNTHETIC_PROCESS	0.00765983	0.0325261	0.407018	-0.684377	-1.71535	11	GUCY1B1 GUCY1A1 GUCY2D GUCY1A2 NPR2
GO_REGULATION_OF_PHOSPHATASE_ACTIVITY	0.00766032	0.0325261	0.407018	0.269816	1.39329	168	PTN PPP1R1C MASTL PPP4R1L RCAN3 PPP2R1A PPP1R1A FKBP1B LMTK3 ZCCHC9 URI1 KNL1 PPME1 ROCK2 PPP1R14B TMEM132D IFNG IGFBP3 PPP4R1 VRK3 PPP1R8 CALM3 SH3RF2 PPP2R2B BOD1L1 HSP90AB1 PPP2R5D ROCK1 PPP1R15B CAMSAP3 PPARGC1B PPP2R3A PPP2R2D PPP6R1 SET PPP1R37 BMP2 HTT MPHOSPH10 PHACTR4 BOD1
GO_POSITIVE_REGULATION_OF_SMOOTH_MUSCLE_CELL_PROLIFERATION	0.0076698	0.0325393	0.407018	-0.38584	-1.5277	87	MMP2 EREG SERPINF2 PPARGC1A S1PR1 IRAK4 CCN4 AGT FGF9 PDGFRB IGF1 TGFBR2 PDGFD CX3CL1 THBS1 MYB FOXP1 FGF2 PTAFR PDGFB CALCRL
GO_EMBRYONIC_CRANIAL_SKELETON_MORPHOGENESIS	0.00768793	0.0325892	0.407018	-0.447906	-1.60803	48	RUNX2 PRRX1 PDGFRA TWIST1 TGFB3 PAX5 TGFBR2 MMP14 SIX4 LHX1 MEF2C FOXC2 TBX15 GLI3
GO_NUCLEOTIDE_EXCISION_REPAIR_PREINCISION_COMPLEX_ASSEMBLY	0.00769939	0.0326107	0.407018	0.470272	1.72468	29	CDK7 GTF2H5 RPS27A GTF2H3 ERCC2 RBX1 CETN2 RPA3 XPA RPA2 ERCC3 DDB1 RAD23B GTF2H4
GO_NEGATIVE_REGULATION_OF_TRANSCRIPTION_FROM_RNA_POLYMERASE_II_PROMOTER_IN_RESPONSE_TO_STRESS	0.00773067	0.0326889	0.407018	0.646638	1.80541	12	NCK1 IMPACT JUN DNAJB1 BAG3 SIRT2 CITED2 NCK2 TMBIM6 HSPA1A
GO_POSITIVE_REGULATION_OF_EPIDERMAL_CELL_DIFFERENTIATION	0.00772901	0.0326889	0.407018	-0.556683	-1.68864	23	SFRP4 FOXC1 ALOX15B VDR NOTCH1 ETV4 IL20 ZBED2
GO_ACTIVATED_T_CELL_PROLIFERATION	0.00774972	0.0327424	0.407018	-0.468448	-1.63102	42	LRRC32 IL12B SATB1 IGF1 RIPK3 IL23A FADD IL27RA LGALS9 IGF2 TNFSF9 FOXP3 TMIGD2 PYCARD HHLA2 CASP3 HMGB1 IGFBP2 IL18 PDCD1LG2 CD274 CRTAM CD24 BTN2A2 IL2RA
GO_DENDRITIC_CELL_DIFFERENTIATION	0.00780336	0.0328874	0.407018	-0.45123	-1.57615	43	CCL19 BLK DCSTAMP TGFBR2 CCR7 HLA-G GATA1 TMEM176A LGALS9 LYN TREM2 LILRB2 TMEM176B SPI1 IL4 FLT3 IRF4 GAS6 HMGB1 AZI2 CEBPB F2RL1 FCGR2B HLA-B TRPM2
GO_HEAD_MORPHOGENESIS	0.00779855	0.0328874	0.407018	-0.492308	-1.66719	36	MMP2 COL1A1 CRISPLD2 LEF1 PDGFRA TGFB3 CLDN5 MYH3 STRA6 CSRNP1
GO_NEGATIVE_REGULATION_OF_EPITHELIAL_TO_MESENCHYMAL_TRANSITION	0.00779855	0.0328874	0.407018	-0.493121	-1.66994	36	VASN SPRED3 FOXA2 SFRP2 DACT3 SPRY2 HPN TRIM62 LDLRAD4 TBX5 SPRY1 NKX2-1 NOG TGFB2
GO_MALE_SEX_DETERMINATION	0.00782704	0.0329329	0.38073	-0.625323	-1.7058	15	NR0B1 FGF9 SIX4 INSRR PTGDR DHH AR
GO_POSITIVE_REGULATION_OF_MACROPHAGE_DIFFERENTIATION	0.00782704	0.0329329	0.38073	-0.623604	-1.70111	15	PRKCA RB1 FADD ROR2 CASP8 MIR145 HCLS1 PF4 TRIB1 LIF
GO_O_GLYCAN_PROCESSING	0.00784886	0.0329836	0.38073	-0.436457	-1.62526	59	MUC20 ST3GAL1 GALNT5 B3GNT3 MUC21 MUC2 GCNT4 GALNT1 GCNT1 ST3GAL4 B3GNT2 ST6GAL1 MUC4 GCNT3 MUC1 ST3GAL3 GXYLT2 B3GNT7 MUC6
GO_SOMATIC_DIVERSIFICATION_OF_IMMUNE_RECEPTORS	0.00785201	0.0329836	0.38073	0.350132	1.58414	74	UNG NSD2 PMS2P1 DCAF1 EXO1 MSH2 THOC1 PMS2P5 RNF8 KMT5B ERCC1 MSH3 BCL6 SHLD3 EXOSC6 POLB TGFB1 MSH6 POLQ XRCC4 SHLD2 KMT5C RIF1 BCL11B RNF168 HMGB2 NBN MCM3AP CTNNBL1 TCF3 NDFIP1 EXOSC3 TFRC
GO_TELOMERE_MAINTENANCE_VIA_RECOMBINATION	0.00786816	0.0330243	0.38073	0.627504	1.81308	13	SMC6 RAD51 XRCC1 ERCC1 RAD50 TERF2
GO_RESPIRATORY_CHAIN_COMPLEX_IV_ASSEMBLY	0.0078851	0.0330682	0.38073	0.524015	1.87541	25	COA3 COA5 COX14 PET100 SMIM20 PET117 COX17 TACO1 BCS1L COA1 COX15 COA4 COX16
GO_POSITIVE_REGULATION_OF_EPIDERMIS_DEVELOPMENT	0.00790288	0.0331156	0.38073	-0.476273	-1.61796	38	MSX2 SFRP4 FOXC1 ALOX15B VDR NOTCH1 ETV4 IL20 TGFB2 GAL ZBED2 WNT10B PTCH2 WNT5A PPARD PRKCH HPSE
GO_REGULATION_OF_LIPID_CATABOLIC_PROCESS	0.00791249	0.0331287	0.38073	-0.445988	-1.63461	52	RARRES2 ADRA2A SCT APOC2 TWIST1 SORL1 APOA1 PLIN5 ADORA1 ABCB11 CNR1 IRS2 MFSD2A PIK3CG PRKCE CPT1A IL1B PRKAA1 PRKCD PDE3B
GO_RESPONSE_TO_FATTY_ACID	0.00792987	0.0331743	0.38073	-0.392835	-1.55587	86	NFATC4 TNC PPARGC1A CCL19 CCL21 PTGER2 GNG2 CCR7 PTGFR AANAT TNFSF4 LPL FOXO1 CD36 PTAFR OXT CCN2 FFAR1 PDX1 PTGDR TLR2 PDK4 CAT PPP1R9B PRKCE ZC3H12A CPT1A PON1 P2RY6 ACSL1 OR51E2 AKAP8 PTGS2 PRKAA1
GO_DETECTION_OF_MECHANICAL_STIMULUS_INVOLVED_IN_SENSORY_PERCEPTION_OF_PAIN	0.00794505	0.0331834	0.38073	-0.639646	-1.71991	14	NTRK1 SCN1A TRPA1 PHF24 CXCR4 HTR2A CXCL12 BACE1 ITGA2 ASIC3
GO_NCRNA_CATABOLIC_PROCESS	0.00794161	0.0331834	0.38073	0.423531	1.66124	38	ZCCHC8 EXOSC5 MTREX EXOSC10 RBM7 EXOSC6 PELO SND1 EXOSC7 TUT4 DEDD2 DIS3L TENT2 TENT4B EXOSC3 DIS3 POP1
GO_CELL_JUNCTION_DISASSEMBLY	0.00797244	0.0332434	0.38073	-0.604355	-1.74514	19	C3 TGFB3 CX3CR1 MAP4K4 MAPRE2 CX3CL1 ITGAM IQSEC1 TREM2
GO_NEGATIVE_REGULATION_OF_AXONOGENESIS	0.00796725	0.0332434	0.38073	-0.413866	-1.59326	70	THY1 DAB1 SLIT2 SEMA7A TNR SEMA4A SEMA5B DRAXIN SPART SEMA6B LINGO1 SEMA6C EPHB2 TRIM46 SYNGAP1 SEMA3G DCC RNF6 NTN1 TRAK2 ARHGAP4 IFRD1 MCF2 SEMA3B WNT5A PTPRO RTN4R SEMA3C CDK5R1 SEMA4C SPP1 NRP1 NGFR SEMA4D
GO_HISTONE_MRNA_METABOLIC_PROCESS	0.00799094	0.0332663	0.38073	0.522727	1.8708	25	CPSF3 EXOSC10 SNRPF SLBP SNRPB ZNF473 SNRPG MTPAP TENT4A TENT2 TENT4B SNRPE DCP2 NCBP2 LSM11 XRN1 SNRPD3 LSM10 EXOSC4 SSB CPSF2
GO_STEROL_HOMEOSTASIS	0.00798648	0.0332663	0.38073	-0.392943	-1.54276	82	LIPG MALRD1 ABCA2 APOC2 HDAC9 VDR CYP7B1 RORA APOA1 PLSCR3 LPL ABCB11 DISP3 CES1 PLA2G10 LIPC GPIHBP1 ABCG8 NR5A2 ACSM3 XBP1 MYLIP ABCG5 PCSK9
GO_RRNA_3_END_PROCESSING	0.0080029	0.0332889	0.38073	0.689213	1.86167	10	RPS21 EXOSC10 ERI3 ERI2 EXOSC7 EXOSC3
GO_SPHINGOLIPID_MEDIATED_SIGNALING_PATHWAY	0.00801609	0.0333167	0.38073	-0.681884	-1.70911	11	S1PR3 S1PR1 SPHK1 S1PR2
GO_POSITIVE_REGULATION_OF_MYELOID_CELL_DIFFERENTIATION	0.00809672	0.0336244	0.38073	-0.373959	-1.49356	97	PRKCA RAB7B KITLG LEF1 IL12B INHBA RHEX TESC DCSTAMP GPR68 ETS1 RB1 TAL1 IL23A FADD SCIN GATA1 ROR2 CCR1 HOXA5 CASP8 IL20 MIR145 INPP5D HCLS1 EVI2B TREM2 OCSTAMP PF4 CSF3 TRIB1 RUNX1
GO_DENDRITIC_CELL_APOPTOTIC_PROCESS	0.00813484	0.0337553	0.38073	-0.67985	-1.70401	11	CCL19 CCL21 BLK CCR7 LGALS9 CXCL12 LYN
GO_ANION_TRANSMEMBRANE_TRANSPORT	0.00820881	0.0340316	0.38073	-0.303712	-1.39075	292	SLC1A2 SLC26A9 SLC9A4 SLC38A11 RGS4 GABRA5 SLC1A7 GABRP SLC25A11 AGT CLCN1 SLC24A2 SLC6A13 PDPN SLC26A7 SLC26A5 SLC7A8 SLC43A2 SLC5A5 PRAF2 SLC1A6 SLC4A4 LRRC8C SLC37A2 THBS1 STRA6 SLC6A1 CLCN4 ADAMTS8 SLC37A1 SLC26A8 CLCN3 PTAFR SLC27A1 SLC16A3 SLC7A5 BEST1 CFTR TTYH3 AQP9 CLTRN LRRC8E SLC6A14 SLC13A3 SLC25A29 SLC9C1 SLC38A1 TTYH2 LRRC8B GABRD SLC26A10 CLCN7 SLC16A2 CLIC2 SLC9A2 ANO8 CLCNKA IRS2…
GO_PROTEIN_LOCALIZATION_TO_AXON	0.00821476	0.0340316	0.38073	-0.699716	-1.69476	10	MAL NFASC CNTNAP2 CNTN2 TRIM46 COPA
GO_CHROMATIN_ORGANIZATION_INVOLVED_IN_REGULATION_OF_TRANSCRIPTION	0.00823618	0.0340927	0.38073	0.327009	1.51137	89	ZNF304 SIRT1 DPY30 MORF4L1 SMARCD1 HDAC1 TRIM28 ATAD2B TASOR SERTAD1 HDAC2 ARID1B TET1 ARID1A SERTAD2 PPHLN1 PCGF1 CHEK1 BEND3 RIF1 MECP2 EZH2 ELOF1 CDKN2A SUV39H1 ASF1A ATF7IP CENPV SIRT2
GO_POSITIVE_REGULATION_OF_LEUKOCYTE_CHEMOTAXIS	0.00828429	0.0342641	0.38073	-0.383199	-1.52588	93	LBP VEGFC RARRES2 THBS4 CCL19 CCL21 MDK CREB3 CCR7 THBS1 DAPK2 CCL7 IL23A DEFB124 LGALS9 DYSF IL12A FPR2 TNFSF14 RAC2 CCR1 GPSM3 RIPOR2 CAMK1D CXCL12 IL6R PLA2G7 WNT5A IL6 VEGFD IL4 CCR2 CXCR2 CXCL13 TMEM102 CCL1 VEGFA GAS6 HMGB1 NCKAP1L MAPK1 CXCL14
GO_DICARBOXYLIC_ACID_TRANSPORT	0.00831906	0.0343801	0.38073	-0.384161	-1.52374	90	SLC1A2 SLC26A9 SLC1A7 SNAP25 SLC25A11 SLC26A7 SLC26A5 ABAT PRAF2 SLC1A6 LRRC8C GRM2 ADORA1 SLC26A8 AVPR1A TRH PPFIA2 LRRC8E SLC13A3 SLC26A10 TRPV1 APBA1 ITGB1 CCK ATP1A2 HRH3 SLC19A2 TSPOAP1 SLC25A18 NTSR1 FOLR3 SLC13A5 CPLX1 SLC38A7 LRRC8A SLC26A1 SLC19A1 SLC26A6 SLC26A4 SLC25A32
GO_CELL_ADHESION_MOLECULE_PRODUCTION	0.00834721	0.0344685	0.38073	-0.668652	-1.73804	12	NOTCH4 GCNT1 APOA1 NOTCH1 FUT7 COLEC12 IL1B
GO_DNA_STRAND_ELONGATION_INVOLVED_IN_DNA_REPLICATION	0.00840492	0.0346788	0.38073	0.552834	1.81816	19	POLD2 MCM4 POLA1 POLE DNA2 MCM7 PCNA GINS2 MCMDC2 LIG1
GO_FORMATION_OF_EXTRACHROMOSOMAL_CIRCULAR_DNA	0.0084546	0.0348395	0.38073	0.623668	1.802	13	TERF1 EXO1 ERCC1 TERF2 XRCC5 DNA2 NBN
GO_REGULATION_OF_NUCLEOCYTOPLASMIC_TRANSPORT	0.00845751	0.0348395	0.38073	0.297006	1.41495	112	NUTF2 PIK3R1 RAN PPP1CC TARDBP TRIM28 NUP54 ZPR1 EMD RBM27 NOLC1 IFNG BARD1 LEP HSP90AB1 PTPN11 TGFB1 NUP153 DNAJC27 KHDRBS1 CDK5 NUP62 SFN SETD2 AAAS ECT2 SHH UHMK1 RIOK2 CTDSPL2 EFCAB7 CDK1 PPM1A HDAC3 BAG3 PARK7 AGTR2 ANP32B
GO_NEGATIVE_REGULATION_OF_SODIUM_ION_TRANSMEMBRANE_TRANSPORT	0.00848077	0.0349071	0.38073	-0.66776	-1.73573	12	HECW2 HECW1 OSR1 NEDD4L ATP1A2 PRKCE PCSK9
GO_POSITIVE_REGULATION_OF_CYTOKINE_PRODUCTION_INVOLVED_IN_IMMUNE_RESPONSE	0.00849998	0.034958	0.38073	-0.433176	-1.58949	54	SPON2 IL1R1 IL18R1 SEMA7A CLNK TNFSF4 HLA-G RAET1G CD36 MALT1 SLC7A5 HLA-A NOD2 SASH3 NLRP3 SCIMP TLR4 IL1B TNFRSF14 DDX58 WNT5A IL6 HLA-F
GO_NEUROMUSCULAR_JUNCTION_DEVELOPMENT	0.00851663	0.0349984	0.38073	-0.455497	-1.64508	49	TNC MUSK COL4A1 SHANK1 KALRN COLQ UNC13A CHRNA1 DOK7 LRRK2 P2RX2 ETV5 SIX4 CACNB2
GO_RESPONSE_TO_IONIZING_RADIATION	0.00852429	0.0350017	0.38073	0.284392	1.41071	140	ERCC8 RAD51 GTF2H5 LZIC TLK2 SIRT1 MYC TOPBP1 GATA3 KDM4D RAD51AP1 MSH2 RNF8 ERCC1 HUS1 POLB SPIDR TSPYL5 XRCC5 ERCC6 HSF1 UIMC1 ZMPSTE24 KAT5 TICRR RHOB CRYAB XRCC4 RAD54L ECT2 BAK1 FANCD2 KRT14 RNF168 USP28 EYA3 SWI5 HRAS THBD RFWD3 BRCC3 CXCL10 EGR1 INTS7 POLG COP1 PAXIP1 STK11 DNMT3B BABAM2 YAP1 INO80 RAD1 NABP2 BCL2L1 PML PRKDC KDM1A ABRAXAS1 XRCC6 RRM1 MAPK14 SFRP1 BLM CHEK2 GRB2 NIPBL
GO_MYELIN_MAINTENANCE	0.00854499	0.0350585	0.38073	0.562505	1.75856	16	DEGS1 NDRG1 AKT2 MPP5 SOD1 PTEN PRX
GO_METANEPHRIC_NEPHRON_DEVELOPMENT	0.00857545	0.0351552	0.38073	-0.473448	-1.60837	38	FMN1 KIF26B PDGFRA SALL1 GREM1 IRX1 PDGFRB TCF21 CD34 LHX1 CTNNB1 PDGFB LGR4 TFAP2B OSR1 RET SMO
GO_CATECHOLAMINE_SECRETION	0.0085932	0.0351715	0.38073	-0.433031	-1.58524	53	SNCG ADRA2A SNCA SYT11 AGT SYT7 SYT12 ABAT SYT8 SYT3 OXT CHRNA4 CHRNA6 CNR1 HTR2A CXCL12 KCNA2 ADRA2B HRH3 DRD2 VIP CHGA HTR1B NISCH
GO_REGULATION_OF_MUSCLE_ORGAN_DEVELOPMENT	0.0085895	0.0351715	0.38073	-0.347361	-1.46111	138	KCNK2 LEF1 NRG1 RGS4 GREM1 LOX TWIST1 FGF9 HDAC9 GATA6 TLL2 IGF1 FGFR1 KLHL41 TGFBR2 NOTCH1 LMOD3 AKAP6 LUC7L SIX4 FGF2 CTNNB1 TBX5 EFNB2 FZD7 WNT2 BCL2 HEY2 TBX2 MEF2C MAPK11 ZFPM2 NOG MYOCD TP73 HAMP ACTN3 DDX39B ARRB2 MYF6 WNT10B S100B ARNTL NIBAN2
GO_REGULATION_OF_SODIUM_ION_TRANSMEMBRANE_TRANSPORT	0.00861873	0.0352478	0.38073	-0.425542	-1.61128	63	SCN2B FXYD7 ATP1B1 TESC FXYD6 NETO1 SCN4B NOS1 HECW2 STOM HECW1 DMD FXYD5 OSR1 ATP1B2 NEDD4L ATP1A2 PRKCE PCSK9 KLHL24
GO_CELLULAR_RESPONSE_TO_ACID_CHEMICAL	0.00863538	0.0352876	0.38073	-0.403181	-1.55968	72	MMP2 COL1A1 KLHL22 COL4A1 COL1A2 COL3A1 PDGFRA COL6A1 COL16A1 PDGFD ZEB1 AVPR1A KLF2 NSMF SOCS1 SPAAR
GO_GLUCOSAMINE_CONTAINING_COMPOUND_METABOLIC_PROCESS	0.00866351	0.0353743	0.38073	-0.538279	-1.6884	26	CHST6 NAGK CHST1 CHST3 CHIT1 CHST7 GNE GNPDA2 RENBP CTBS CHST5 AMDHD2 CHST2
GO_GASTRIC_ACID_SECRETION	0.00870272	0.035506	0.38073	-0.602049	-1.73848	19	SLC9A4 SCT KCNQ1 PTGER3 SLC26A7 OXT GHRL UCN HRH2 CCKBR TRPV1
GO_RENAL_FILTRATION	0.00874305	0.0356421	0.38073	-0.545353	-1.69583	25	SULF1 MCAM IGHA1 CD34 ADORA1 ADGRF5 IGHA2 PDGFB CORO2B GJA5 CYBA SULF2 ITGA3 PTPRO
GO_HYALURONAN_CATABOLIC_PROCESS	0.00875563	0.0356649	0.38073	-0.619322	-1.71925	16	LYVE1 CEMIP HYAL1 FGF2 STAB2 CD44
GO_CELL_MIGRATION_INVOLVED_IN_SPROUTING_ANGIOGENESIS	0.00878447	0.0357538	0.38073	-0.434433	-1.61773	59	SRPX2 SLIT2 JCAD GREM1 RHOJ HDAC9 HDAC7 MMRN2 MEOX2 NOTCH1 KDR THBS1 FGF2 DLL4 EFNB2 CLEC14A FOXC2 CARD10
GO_SOMATIC_RECOMBINATION_OF_IMMUNOGLOBULIN_GENE_SEGMENTS	0.00880915	0.0358257	0.38073	0.379894	1.60128	54	UNG NSD2 EXO1 MSH2 THOC1 RNF8 KMT5B ERCC1 MSH3 BCL6 SHLD3 EXOSC6 POLB TGFB1 MSH6 XRCC4 SHLD2 KMT5C RIF1 RNF168 NBN TCF3 NDFIP1 EXOSC3 TFRC
GO_FATTY_ACID_BIOSYNTHETIC_PROCESS	0.00883737	0.0358834	0.38073	-0.343031	-1.46143	152	LIPG PLA2G4F PTGIS ALOX15 SLC45A3 PTGS1 LIPH CBR4 PRKAG3 PTGDS APOC2 ALOX15B CYP2E1 CYP1A1 CEACAM1 APOA1 HACD4 RGN OLAH ALOX5 LPL AVPR1A ACADVL HPGDS FADS2 LIPC ACSM5 ALOX5AP ACADL PDK4 PLP1 ERLIN2 ACSM3 LTC4S PLA2G4A ABHD2 XBP1 ACLY MYO5A CYP4F11 IL1B TBXAS1 MLXIPL PLA2G1B CYP2D6 PTGS2 PRKAA1
GO_PHAGOCYTOSIS_RECOGNITION	0.00883737	0.0358834	0.38073	-0.387119	-1.51264	77	TULP1 FCN3 IGHV3-64D IGHV3-15 IGHV1-69D CLEC7A IGHV3-35 IGHA1 CD36 IGHV3-33 IGHA2 PEAR1 IGHE IGLC7 IGHV3-72 IGHV4-31 IGLL5 FCN1 IGHV5-10-1 IGHG4 IGLC3 IGHV3-49 COLEC12 IGHV6-1 IGHV3-53 TRBC2 IGHV1-24 FCN2 MEGF10 MFGE8 IGHV3-7 IGHV4-61 IGHV4-4 IGKC IGLC6 IGLC2 TRDC IGHV3-30 IGHV1-3
[truncated: 3,850 more rows]
