# Supplementary material for: Gene expression signatures as candidate biomarkers of response to PD-1 blockade in non-small cell lung cancers
Source: PLoS One. 2021 Nov 29;16(11):e0260500. doi: 10.1371/journal.pone.0260500 (PMC8629226; doi:10.1371/journal.pone.0260500)
Supplement: S14 Table — (XLSX) [file pone.0260500.s040.xlsx]

## Sheet: FGSEA_GO.Pre-WB.LUSC
pathway	pval	padj	log2err	ES	NES	size	leadingEdge
GO_ESTABLISHMENT_OF_PROTEIN_LOCALIZATION_TO_ENDOPLASMIC_RETICULUM	2.22201e-24	5.39232e-21	1.27903	0.657167	3.26517	116	RYR2 RPS12 CHMP4B UBA52 RPL23A RPL35A RPS11 RPLP2 RPL32 RPS23 RPL21 RPS29 RPL30 RPS25 RPL41 RPL38 RPS15A RPS3 RPS14 RPL37 RPS15 GET3 RPS27A RPL10 RPL24 RPS27 RPS21 RPL27A RPS20 RPL19 RPLP1 RPS4X GET1 RPL11 RPL13 RPL35 RPS8 RPL6 RPL10A SRP14 RPL13A RPL12 RPL3 RN7SL3 RPL18 RPS7 RPS6 SEC61B RPS18 RPS2 RPL34 RPL31 RN7SL1 RPS19 RPL27 RPSA RPL14 RPL36 BHLHE40-AS1 RPS13 RPS16 RPL37A RPL26 RPL29 RPL23 RP…
GO_PROTEIN_LOCALIZATION_TO_ENDOPLASMIC_RETICULUM	2.2907e-24	5.39232e-21	1.27903	0.621315	3.13671	139	RYR2 RPS12 CHMP4B UBA52 BCAP31 RPL23A RPL35A RPS11 RPLP2 RPL32 RPS23 RPL21 RPS29 RPL30 RPS25 RPL41 RPL38 RPS15A RPS3 RPS14 RPL37 RPS15 GET3 RPS27A PPP1R15A RPL10 RPL24 RPS27 RPS21 RPL27A RPS20 RPL19 RPLP1 RPS4X GET1 RPL11 RPL13 RPL35 RPS8 RPL6 RPL10A UBAC2 SRP14 RPL13A RPL12 RPL3 RN7SL3 RPL18 RPS7 RPS6 SEC61B RPS18 RPS2 RPL34 RPL31 RN7SL1 RPS19 RPL27 RPSA RPL14 RPL36 BHLHE40-AS1 RPS13 RPS16 RPL37…
GO_COTRANSLATIONAL_PROTEIN_TARGETING_TO_MEMBRANE	2.72534e-23	4.27696e-20	1.24623	0.679764	3.27599	101	RPS12 UBA52 RPL23A RPL35A RPS11 RPLP2 RPL32 RPS23 RPL21 RPS29 RPL30 RPS25 RPL41 RPL38 RPS15A RPS3 RPS14 RPL37 RPS15 RPS27A RPL10 RPL24 RPS27 RPS21 RPL27A RPS20 RPL19 RPLP1 RPS4X RPL11 RPL13 RPL35 RPS8 RPL6 RPL10A SRP14 RPL13A RPL12 RPL3 RN7SL3 RPL18 RPS7 RPS6 SEC61B RPS18 RPS2 RPL34 RPL31 RN7SL1 RPS19 RPL27 RPSA RPL14 RPL36 BHLHE40-AS1 RPS13 RPS16 RPL37A RPL26 SSR2 RPL29 RPL23 RPL7A RPS10 RPS5 RP…
GO_ESTABLISHMENT_OF_PROTEIN_LOCALIZATION_TO_MEMBRANE	2.61796e-20	3.08134e-17	1.16907	0.438411	2.48576	322	UBL4A KRT18 RPS12 CALM3 CHMP4B PARD3 CIB1 UBA52 BAD FIS1 YWHAH NACAD REEP1 RPL23A RPL35A RPS11 RPLP2 RPL32 RPS23 RPL21 RPS29 RPL30 REEP2 RPS25 ZDHHC1 RPL41 RPL38 RAB11B RPS15A RPS3 TIMM29 SYS1 PDZK1 RPS14 RPL37 E2F1 RPS15 INPP5K GET3 RPS27A RPL10 RPL24 RPS27 RPS21 RPL27A RPS20 RPL19 BBC3 YWHAE CD24 RPLP1 BID RPS4X ZDHHC4 GET1 RPL11 RPL13 RPL35 RPS8 RPL6 RPL10A SRP14 CHP1 RPL13A RPL12 RPL3 ARFRP1 …
GO_HUMORAL_IMMUNE_RESPONSE_MEDIATED_BY_CIRCULATING_IMMUNOGLOBULIN	7.41402e-20	6.98104e-17	1.15122	-0.617533	-2.78341	130	IGHV3-30 IGHV3-11 IGHV3-49 IGKV1-39 IGHV3-53 IGHV1-24 IGHV2-70 IGHV6-1 IGHV5-51 IGHG1 IGHV3-33 IGHV3-74 IGHG3 IGHV4-39 IGHV4-59 C4A IGLV2-8 IGLV1-40 IGKC IGLV3-1 IGHG2 IGKV1D-39 IGHV1-69D IGHV3-48 IGHV3-73 IGLV3-19 IGHV2-26 IGKV4-1 IGHV3-7 IGLV6-57 IGHV1-58 IGKV1D-12 C1QA IGKV1-17 IGHV1-18 IGHV4-31 IGHV7-4-1 C1QB IGHA1 IGKV5-2 IGHV3-64D MASP2 IGHV3-23 IGKV3-20 IGLV3-25 IGKV2D-28 IGHV3-43 IGLV2-11…
GO_PROTEIN_TARGETING_TO_MEMBRANE	3.57243e-19	2.80317e-16	1.13309	0.516377	2.7726	194	RPS12 CHMP4B PARD3 CIB1 UBA52 FIS1 NACAD RPL23A RPL35A RPS11 RPLP2 RPL32 RPS23 RPL21 RPS29 RPL30 RPS25 ZDHHC1 RPL41 RPL38 RPS15A RPS3 PDZK1 RPS14 RPL37 RPS15 INPP5K GET3 RPS27A RPL10 RPL24 RPS27 RPS21 RPL27A RPS20 RPL19 RPLP1 RPS4X ZDHHC4 GET1 RPL11 RPL13 RPL35 RPS8 RPL6 RPL10A SRP14 CHP1 RPL13A RPL12 RPL3 RN7SL3 RPL18 RPS7 RPS6 SEC61B PAK1 RPS18 RPS2 RPL34 RPL31 RN7SL1 YIF1B RPS19 RPL27 NCF1 RPS…
GO_NUCLEAR_TRANSCRIBED_MRNA_CATABOLIC_PROCESS_NONSENSE_MEDIATED_DECAY	1.03275e-18	6.94597e-16	1.11466	0.597682	2.98607	120	RPS12 UBA52 RPL23A RPL35A RPS11 RPLP2 RPL32 RPS23 RPL21 RPS29 RPL30 RPS25 RPL41 RPL38 RPS15A RPS3 RPS14 RPL37 RPS15 RPS27A RPL10 RPL24 RPS27 RPS21 RPL27A RPS20 RPL19 RPLP1 RPS4X MAGOH RPL11 RPL13 RPL35 RPS8 RPL6 RPL10A RPL13A RPL12 RPL3 RPL18 RPS7 RPS6 RPS18 RPS2 RPL34 RPL31 RPS19 RPL27 RPSA RPL14 RPL36 RPS13 RPS16 RPL37A RPL26 RPL29 RPL23 RPL7A RPS10 RPS5 RPL4 RPL5 RPL9 GSPT1 RPS24 RPL17 RPL7 CA…
GO_COMPLEMENT_ACTIVATION	1.15115e-17	6.77451e-15	1.08644	-0.583006	-2.6594	140	IGHV3-30 IGHV3-11 IGHV3-49 IGKV1-39 IGHV3-53 IGHV1-24 IGHV2-70 IGHV6-1 IGHV5-51 IGHG1 IGHV3-33 IGHV3-74 IGHG3 IGHV4-39 IGHV4-59 C4A IGLV2-8 IGLV1-40 IGKC IGLV3-1 IGHG2 IGKV1D-39 IGHV1-69D IGHV3-48 IGHV3-73 IGLV3-19 IGHV2-26 IGKV4-1 IGHV3-7 IGLV6-57 FCN2 IGHV1-58 IGKV1D-12 C1QA IGKV1-17 IGHV1-18 C3AR1 IGHV4-31 IGHV7-4-1 C1QB IGHA1 IGKV5-2 IGHV3-64D MASP2 IGHV3-23 IGKV3-20 IGLV3-25 IGKV2D-28 CFB IG…
GO_TRANSLATIONAL_INITIATION	1.50796e-16	7.88828e-14	1.04763	0.500367	2.63528	184	RPS12 NCK2 EIF2AK1 UBA52 PPP1CA HABP4 RPL23A CCL5 EIF4E2 RPL35A RPS11 RPLP2 RPL32 RPS23 RPL21 RPS29 RPL30 RPS25 EIF1 RPL41 RPL38 CDC123 RPS15A RPS3 RPS14 RPL37 RPS15 RPS27A PPP1R15A RPL10 RPL24 RPS27 RPS21 RPL27A RPS20 RPL19 RPLP1 RPS4X EIF4EBP2 RPL11 RPL13 RPL35 EIF4EBP3 RPS8 RPL6 RPL10A POLR2G RPL13A EIF3K RPL12 RPL3 EIF4EBP1 RXRA RPL18 RPS7 RPS6 RPS18 ATF4 RPS2 RPL34 RPL31 RPS6KB2 C8orf88 EIF4…
GO_B_CELL_MEDIATED_IMMUNITY	2.99499e-14	1.41004e-11	0.965328	-0.494934	-2.36801	201	IGHV3-30 IGHV3-11 IGHV3-49 IGKV1-39 IGHV3-53 IGHV1-24 IGHV2-70 IGHV6-1 IGHV5-51 IGHG1 IGHV3-33 IGHV3-74 IGHG3 IGHV4-39 RIF1 IGHV4-59 C4A IGLV2-8 IGLV1-40 IGKC IGLV3-1 IGHG2 IGKV1D-39 IGHV1-69D IGHV3-48 LIG4 IGHV3-73 IGLV3-19 IGHV2-26 IGKV4-1 IGHV3-7 IGLV6-57 IGHV1-58 IGKV1D-12 PAXIP1 C1QA MSH2 IGKV1-17 IGHV1-18 IGHV4-31 IGHV7-4-1 C1QB IGHA1 IGKV5-2 IGHV3-64D MASP2 IGHV3-23 IGKV3-20 IGLV3-25 IGKV2…
GO_VIRAL_GENE_EXPRESSION	5.49908e-13	2.3536e-10	0.921426	0.449467	2.41334	194	RPS12 POLR2C SEC13 UBA52 NELFE RPL23A CCL5 RPL35A RPS11 RPLP2 RPL32 RPS23 RPL21 RPS29 RPL30 RPS25 USF2 RPL41 RPL38 RPS15A RPS3 POLR2F RPS14 RPL37 RPS15 INPP5K RPS27A RPL10 RPL24 RPS27 RPS21 RPL27A RPS20 RPL19 POLR2E RPLP1 RPS4X RAE1 RPL11 RPL13 RPL35 CTDP1 RPS8 RPL6 RPL10A POLR2G RPL13A RPL12 RPL3 NUP214 RPL18 RPS7 RPS6 TRIM27 PCBP2 TRIM8 RPS18 RPS2 RPL34 RPL31 RPS19 RPL27 HPN POLR2L RPSA RPL14 R…
GO_PROTEIN_TARGETING	7.91754e-13	3.10632e-10	0.921426	0.352903	2.05889	415	ABLIM3 CLU RPS12 CHMP4B PARD3 CRAT CIB1 UBA52 DNLZ FIS1 TSPO MICALL2 NACAD RPL23A RPL35A RPS11 RPLP2 RPL32 RPS23 UBL5 RPL21 RPS29 RPL30 RPS25 ZDHHC1 AP1M2 RPL41 RPL38 RPS15A RPS3 TIMM29 CDC37 PDZK1 RPS14 RPL37 RPS15 INPP5K GET3 RPS27A FBXO7 RPL10 TIMM17B RPL24 RPS27 RPS21 TIMM23 RPL27A RPS20 RPL19 SCP2 YWHAE RPLP1 BID RPS4X ZDHHC4 GET1 RPL11 RPL13 RPL35 RPS8 RPL6 RPL10A SRP14 CHP1 RPL13A RPL12 RP…
GO_ATP_SYNTHESIS_COUPLED_ELECTRON_TRANSPORT	1.22475e-12	4.43547e-10	0.91012	0.593973	2.73676	82	NDUFA3 SDHAF2 ISCU COX6B1 PARK7 UQCR11 NDUFS6 NDUFS5 UQCC3 SDHC NDUFA2 NDUFA6 NDUFV3 UQCRH NDUFA8 NDUFB8 NDUFAF1 NDUFB4 BID UQCR10 COX5B NDUFB10 COX6A1 NDUFB2 NDUFS3 UQCRQ COX4I1 NDUFC1 UQCRFS1 COX8A AFG1L NDUFA4 NDUFB7 UQCRC1 NDUFA1 SNCA PINK1 NDUFB11 NDUFS2 COX5A UQCRC2 NDUFB3 COX7C NDUFB9 COX6C NDUFB6 COX7B
GO_REGULATION_OF_HUMORAL_IMMUNE_RESPONSE	1.34456e-12	4.52157e-10	0.91012	-0.571231	-2.50509	109	IGHV3-30 IGHV3-11 IGKV1-39 IGHV3-53 IGHV2-70 IGHG1 IGHV3-33 IGHG3 IGHV4-39 IGHV4-59 C4A IGLV2-8 IGLV1-40 IGKC IGLV3-1 IGHG2 IGKV1D-39 IGHV3-48 IGLV3-19 IGKV4-1 IGHV3-7 IGLV6-57 IGKV1D-12 C1QA IGKV1-17 C3AR1 C1QB IGKV5-2 IGHV3-23 IGKV3-20 IGLV3-25 IGKV2D-28 CFB IGLV2-11 IGKV2-28 IGLV1-47 IGHG4 CD46 IGKV1-16 IGLV2-14 IGLV2-23 C3 IGKV2D-30 IGLV1-44 SERPING1 IGKV2-30 ZP3 IGKV2-40 C4BPA C5 C2 C1QC IGL…
GO_OXIDATIVE_PHOSPHORYLATION	6.11619e-12	1.91967e-09	0.887075	0.50868	2.5416	126	NDUFA3 SDHAF2 ISCU COX6B1 PARK7 UQCR11 NDUFS6 ATP5F1E NDUFS5 UQCC3 ATP5MF SDHC NDUFA2 NDUFA6 NDUFV3 UQCRH NDUFA8 NDUFB8 NDUFAF1 NDUFB4 BID ATP5MG UQCR10 COX5B SURF1 NDUFB10 ATP5ME COX6A1 NDUFB2 RHOA NDUFS3 UQCRQ COX4I1 COX7A2 STOML2 ATP5F1B ATP5PO NDUFC1 ATP5PD PPIF UQCRFS1 COX8A AFG1L NDUFA4 ATP5PF NDUFB7 PGK1 ATP5F1D UQCRC1 NDUFA1 SNCA PINK1 NDUFB11 NDUFS2 COX5A UQCRC2 NDUFB3 COX7C NDUFB9 COX6C…
GO_PHAGOCYTOSIS_RECOGNITION	2.69657e-11	7.93466e-09	0.863415	-0.621301	-2.55331	71	IGHV3-30 IGHV3-11 IGHV3-49 IGHV3-53 IGHV1-24 IGHV2-70 IGHV6-1 IGHV5-51 IGHG1 IGHV3-33 IGHV3-74 IGHG3 IGHV4-39 IGHV4-59 IGKC IGHG2 IGHV1-69D IGHV3-48 IGHV3-73 IGHV2-26 IGHV3-7 FCN2 IGHV1-58 IGHV1-18 IGHV4-31 IGHV7-4-1 IGHA1 IGHV3-64D IGHV3-23 IGHV3-43 IGHV3-38 IGHG4 CD36 IGLL5 CLEC7A IGLC2 IGHV3-20 IGHV3-64 IGHV3-72 IGLL1 TUB TRDC IGLC6 IGHV4-28 ADGRB1
GO_LYMPHOCYTE_MEDIATED_IMMUNITY	4.32132e-11	1.19675e-08	0.851339	-0.397749	-1.99969	323	IGHV3-30 IGHV3-11 IGHV3-49 IGKV1-39 IGHV3-53 IGHV1-24 IGHV2-70 IGHV6-1 IGHV5-51 IGHG1 IGHV3-33 IGHV3-74 IGHG3 P2RX7 IGHV4-39 NCR1 RIF1 IGHV4-59 SH2D1B C4A IGLV2-8 IGLV1-40 IGKC IGLV3-1 JAG1 KIR3DL1 IGHG2 IGKV1D-39 IGHV1-69D IGHV3-48 LIG4 IGHV3-73 IGLV3-19 IGHV2-26 IGKV4-1 IGHV3-7 IGLV6-57 IGHV1-58 CADM1 IGKV1D-12 PAXIP1 C1QA MSH2 IGKV1-17 IGHV1-18 ZBTB1 IGHV4-31 IGHV7-4-1 RASGRP1 SCART1 C1QB IGHA…
GO_ADAPTIVE_IMMUNE_RESPONSE_BASED_ON_SOMATIC_RECOMBINATION_OF_IMMUNE_RECEPTORS_BUILT_FROM_IMMUNOGLOBULIN_SUPERFAMILY_DOMAINS	5.55804e-11	1.45374e-08	0.851339	-0.402454	-2.02952	328	IGHV3-30 IGHV3-11 IGHV3-49 IGKV1-39 IGHV3-53 IGHV1-24 IGHV2-70 IGHV6-1 IGHV5-51 IGHG1 IGHV3-33 IGHV3-74 IGHG3 P2RX7 IGHV4-39 RIF1 IGHV4-59 C4A IGLV2-8 IGLV1-40 IGKC IGLV3-1 JAG1 IGHG2 IGKV1D-39 IGHV1-69D MEF2C IGHV3-48 LIG4 IGHV3-73 IGLV3-19 IGHV2-26 IGKV4-1 IGHV3-7 IGLV6-57 IGHV1-58 IGKV1D-12 PAXIP1 C1QA BACH2 MSH2 IGKV1-17 IGHV1-18 ZBTB1 IGHV4-31 IGHV7-4-1 ADAM17 SCART1 C1QB IGHA1 IGKV5-2 IGHV3…
GO_COAGULATION	1.11794e-10	2.77013e-08	0.839089	0.376803	2.09484	272	PF4 MPIG6B ALOX12 THBS1 ADRA2A MYL9 PDGFA PRKAR1B VWF GP9 GP6 SELP ITGA2B TREML1 ITGB3 EHD3 MMRN1 GP1BA RAC1 CAPZB GATA1 EHD2 HBB PRDX2 PROC PRTN3 SERPINE2 TFPI FERMT3 SERPINC1 TFPI2 TBXA2R GNA12 ITGA2 CSRP1 VKORC1 CD40 PLAT F2RL3 PEAR1 F8 PDGFRA PROS1 ACTB VCL PDGFB HMG20B EHD1 MAPK3 PRKG1 MYL12A SH2B2 PRCP CD9 PRKAR2B MAFF GNB1 NFE2 SEMG1 ADORA2A GNAS TYRO3 TLN1 F12 SERPINA1 SYK PLAU WAS ARRB2 …
GO_PLATELET_DEGRANULATION	1.92489e-10	4.53118e-08	0.826657	0.50324	2.44582	108	PF4 ORM1 ENDOD1 THBS1 PDGFA SPARC PPBP CLU LY6G6F VWF SELP ITGA2B TMSB4X ITGB3 MMRN1 TAGLN2 EGF HABP4 FERMT3 TIMP3 TUBA4A F8 PROS1 VCL PDGFB ABCC4 ALDOA TIMP1 CYB5R1 ACTN1 SOD1 CD9 PECAM1 WDR1 SYTL4 TLN1 TGFB1 SERPINA1 SYK FCER1G F5 DMTN CALM1 F13A1 VTI1B CHID1
GO_WOUND_HEALING	2.63654e-10	5.91088e-08	0.814036	0.324815	1.88984	410	PF4 MPIG6B TPM1 ALOX12 THBS1 ADRA2A FGF2 MYL9 PDGFA SPARC PRKAR1B CD151 VWF GP9 GP6 SELP ADIPOR2 ITGA2B TREML1 ITGB3 VIL1 EHD3 MMRN1 RAB3A GP1BA RAC1 CAPZB GATA1 EHD2 HBB PRDX2 PROC PRTN3 SERPINE2 TFPI SDC4 FERMT3 GPX1 SERPINC1 TFPI2 TBXA2R GNA12 ITGA2 CSRP1 VKORC1 CD40 S100A8 FGFR2 PLAT F2RL3 PEAR1 F8 PDGFRA PROS1 ACTB VCL PDGFB AJAP1 HMG20B EHD1 MAPK3 PRKG1 TIMP1 MYL12A CCM2L MYLK GSN SH2B2 PRC…
GO_B_CELL_RECEPTOR_SIGNALING_PATHWAY	2.39971e-09	5.13539e-07	0.774939	-0.505562	-2.244	118	IGHV3-30 IGHV3-11 IGHV3-49 IGHV3-53 IGHV1-24 IGHV2-70 IGHV6-1 IGHV5-51 IGHG1 IGHV3-33 IGHV3-74 IGHG3 IGHV4-39 IGHV4-59 IGKC IGHG2 IGHV1-69D MEF2C IGHV3-48 CD38 PTPN22 IGHV3-73 IGHV2-26 SLC39A10 IGHV3-7 IGHV1-58 IGHV1-18 IGHV4-31 IGHV7-4-1 IGHA1 IGHV3-64D IGHV3-23 ABL1 ELF1 IGHV3-43 IGHV3-38 IGHG4 BLNK PLEKHA1 IGLL5 CBFB
GO_ELECTRON_TRANSPORT_CHAIN	2.62667e-09	5.37668e-07	0.774939	0.432116	2.23705	158	MAOB NDUFA3 SDHAF2 IDO1 ISCU SH3BGRL3 COX6B1 PARK7 UQCR11 GLRX5 NDUFS6 NDUFS5 UQCC3 SDHC NDUFA2 NDUFA6 NDUFV3 UQCRH NDUFA8 NDUFB8 NDUFAF1 NDUFB4 BID GLRX3 UQCR10 COX5B ETFA SURF1 NDUFB10 COX6A1 NDUFB2 NDUFS3 ALDH2 SDHB POR UQCRQ AKR7A2 COX4I1 COX7A2 NCF1 PHGDH NDUFC1 DEGS1 UQCRFS1 COX8A AFG1L NDUFA4 NCF2 NDUFB7 UQCRC1 NDUFA1 SNCA PINK1 NDUFB11 NDUFS2 COX5A CYBA UQCRC2 TSTA3 NDUFB3 COX7C ALDH4A1 N…
GO_REGULATION_OF_CELLULAR_AMINE_METABOLIC_PROCESS	2.80118e-09	5.49497e-07	0.774939	0.558798	2.49474	71	MAOB ODC1 NQO1 OAZ1 PSMD4 PARK7 PSMA7 PSMB8 PSMA5 PSMB9 PSMC1 PSMB3 OAZ2 PSMB6 PSMB5 PNKD PSMB4 PSMB7 PSMF1 PSMB1 PSMC5 PSMD8 OAZ3 DRD4 PSMD13 PSMD7 ABAT ITGB2 PSMC4 PSME1 PSMD1 PSMC3 PSMD3 PDE1B PSMD14 PSMA6 VPS35 ACMSD PSMA8 PSMD2 PSMA3 PSMB2 ITGAM SLC6A3 PSMB10
GO_RESPIRATORY_ELECTRON_TRANSPORT_CHAIN	4.84406e-09	9.12233e-07	0.761461	0.494484	2.36293	99	NDUFA3 SDHAF2 ISCU COX6B1 PARK7 UQCR11 NDUFS6 NDUFS5 UQCC3 SDHC NDUFA2 NDUFA6 NDUFV3 UQCRH NDUFA8 NDUFB8 NDUFAF1 NDUFB4 BID UQCR10 COX5B ETFA NDUFB10 COX6A1 NDUFB2 NDUFS3 SDHB UQCRQ COX4I1 NDUFC1 UQCRFS1 COX8A AFG1L NDUFA4 NDUFB7 UQCRC1 NDUFA1 SNCA PINK1 NDUFB11 NDUFS2 COX5A UQCRC2 NDUFB3 COX7C NDUFB9 COX6C NDUFB6 COX7B UQCRB SLC25A18 NDUFAF2 NDUFAB1 ETFDH NDUFS7 NDUFA12
GO_NUCLEAR_TRANSCRIBED_MRNA_CATABOLIC_PROCESS	5.67588e-09	1.02777e-06	0.761461	0.384154	2.05305	205	NT5C3B RPS12 UBA52 NBDY RPL23A RPL35A RPS11 RPLP2 RPL32 RPS23 RPL21 RPS29 RPL30 RPS25 RPL41 RPL38 RPS15A RPS3 RPS14 RPL37 RPS15 RPS27A RPL10 RPL24 RPS27 RPS21 RPL27A RPS20 RPL19 RPLP1 RPS4X MAGOH RPL11 RPL13 RPL35 RPS8 RPL6 RPL10A POLR2G RPL13A RPL12 RPL3 RPL18 RPS7 RPS6 RPS18 RPS2 RPL34 BTG2 RPL31 RPS19 RPL27 LSM6 RPSA RPL14 RPL36 AGO1 RPS13 RPS16 RPL37A RPL26 EXOSC1 RPL29 RPL23 RPL7A RPS10 RPS5…
GO_REGULATION_OF_CELLULAR_AMINO_ACID_METABOLIC_PROCESS	2.10216e-08	3.66554e-06	0.733762	0.575951	2.43685	57	ODC1 NQO1 OAZ1 PSMD4 PARK7 PSMA7 PSMB8 PSMA5 PSMB9 PSMC1 PSMB3 OAZ2 PSMB6 PSMB5 PSMB4 PSMB7 PSMF1 PSMB1 PSMC5 PSMD8 OAZ3 PSMD13 PSMD7 PSMC4 PSME1 PSMD1 PSMC3 PSMD3 PSMD14 PSMA6 ACMSD PSMA8 PSMD2 PSMA3 PSMB2
GO_POSITIVE_REGULATION_OF_B_CELL_ACTIVATION	2.68607e-08	4.51643e-06	0.733762	-0.473119	-2.13249	130	IGHV3-30 IGHV3-11 IGHV3-49 IGHV3-53 IGHV1-24 IGHV2-70 IGHV6-1 IGHV5-51 IGHG1 IGHV3-33 IGHV3-74 IGHG3 IGHV4-39 RIF1 IGHV4-59 TIRAP IGKC IGHG2 IGHV1-69D MEF2C IGHV3-48 CD38 IGHV3-73 IGHV2-26 SLC39A10 IGHV3-7 ATP11C IGHV1-58 PAXIP1 MSH2 IGHV1-18 IGHV4-31 IGHV7-4-1 IGHA1 IGHV3-64D IGHV3-23 IGHV3-43 IGHV3-38 IGHG4 NSD2 IL7 IGLL5 TP53BP1
GO_ATP_METABOLIC_PROCESS	3.05132e-08	4.95367e-06	0.719513	0.343472	1.90704	268	GUK1 TMSB4X NDUFA3 SDHAF2 ENPP3 SEC13 ISCU BAD TSPO IFNG PGM1 COX6B1 PARK7 UQCR11 TPI1 NDUFS6 ATP5F1E NDUFS5 UQCC3 IL4 ATP5MF PKM SDHC NDUFA2 HSPA1A NDUFA6 ALDOA NDUFV3 UQCRH ENO1 NDUFA8 NDUFB8 NDUFAF1 NDUFB4 BID ATP5MG UQCR10 COX5B RAE1 SURF1 NDUFB10 ATP5ME COX6A1 NDUFB2 RHOA NDUFS3 NUDT5 GPI NUP214 PFKFB3 GAPDH UQCRQ COX4I1 CBFA2T3 TGFB1 COX7A2 STOML2 ATP5F1B ATP5PO NDUFC1 ATP5PD PPIF UQCRFS1 C…
GO_PLATELET_AGGREGATION	6.95868e-08	1.09205e-05	0.704976	0.583381	2.4486	53	ALOX12 MYL9 ITGA2B ITGB3 GP1BA GATA1 HBB SERPINE2 FERMT3 CSRP1 PEAR1 PDGFRA ACTB VCL PRKG1 MYL12A CD9 GNAS TYRO3 TLN1 SYK CLIC1 ACTG1 PTPN6 MYH9 DMTN P2RY12 ABAT
GO_MITOCHONDRIAL_ELECTRON_TRANSPORT_NADH_TO_UBIQUINONE	8.43321e-08	1.28076e-05	0.704976	0.603297	2.45054	46	NDUFA3 ISCU PARK7 NDUFS6 NDUFS5 NDUFA2 NDUFA6 NDUFV3 NDUFA8 NDUFB8 NDUFAF1 NDUFB4 NDUFB10 NDUFB2 NDUFS3 NDUFC1 NDUFA4 NDUFB7 NDUFA1 SNCA PINK1 NDUFB11 NDUFS2 NDUFB3 NDUFB9 NDUFB6 NDUFAB1 NDUFS7 NDUFA12 DNAJC15 NDUFA7 NDUFS4 COQ9 NDUFA13
GO_MITOCHONDRIAL_RESPIRATORY_CHAIN_COMPLEX_ASSEMBLY	9.32124e-08	1.37139e-05	0.704976	0.477298	2.26984	96	NDUFAF3 NDUFA3 SDHAF2 NDUFAF8 SDHAF1 NDUFS6 COA8 NDUFS5 UQCC3 NDUFA2 NDUFA6 NDUFV3 NDUFA8 NDUFB8 NDUFAF1 NDUFB4 UQCR10 COX17 SURF1 NDUFB10 NDUFB2 NDUFS3 NDUFC1 TMEM126A COA3 NDUFB7 COA4 NDUFA1 PET117 NDUFB11 COX14 SMIM20 NDUFS2 NDUFB3 NDUFB9 ECSIT NDUFB6 SDHAF4 NDUFAF4 UQCRB NDUFAF2 UQCC2 PET100 NDUFAB1 NDUFAF5 TIMMDC1 NDUFS7 NDUFA12 CHCHD4 COX16 NDUFA7 NDUFS4 OXA1L NDUFA13 TACO1 DMAC2 NDUFB1 TIM…
GO_TRANSLATIONAL_TERMINATION	1.0927e-07	1.55892e-05	0.704976	0.458125	2.2309	104	EIF5A MRPL36 TRMT112 MRPL21 MRPS11 MRPS6 EIF5AL1 CHCHD1 MRPS36 MRPL51 MRPL57 MRPL43 GADD45GIP1 AURKAIP1 MRPL49 MRPL41 MRPL27 C12orf65 MRPS7 MRPS15 MRPL22 GSPT1 MRPL11 MRPS18C MRPL23 MRPS21 MRPS23 DAP3 MRPL14 MRPL18 MRPL20 MTRF1L MRPL39 MRPL46 MRPL3 MRPS33 MRPL50 MRPS17 ERAL1 MRPL13 MRPL24 MRPS14 MRPS34 GLE1 MRPL45 MRPL17 MRPL33 MRPL47 APEH MRPL32 MRPS22 MRPL48 MRPL15 MRPL58 OXA1L MRPL55 MRPS18B M…
GO_PLATELET_ACTIVATION	1.15741e-07	1.60268e-05	0.704976	0.416134	2.10294	138	PF4 MPIG6B ALOX12 ADRA2A MYL9 PDGFA VWF GP9 GP6 SELP ITGA2B TREML1 ITGB3 GP1BA GATA1 HBB SERPINE2 FERMT3 GNA12 CSRP1 CD40 F2RL3 PEAR1 F8 PDGFRA ACTB VCL PDGFB MAPK3 PRKG1 MYL12A CD9 GNB1 GNAS TYRO3 TLN1 SYK ARRB2 CLIC1 FCER1G ARRB1 ACTG1 VAV1 PTPN6 PIK3R6 MYH9 DMTN P2RY12
GO_INTERFERON_ALPHA_PRODUCTION	1.31389e-07	1.76737e-05	0.690132	-0.727132	-2.44597	26	DHX36 TLR3 IFIH1 DDX58 STAT1 TLR7 DDX3X TBK1 HAVCR2 IRF5 CHUK IRF7 NLRC3 TLR9
GO_MITOCHONDRIAL_TRANSLATIONAL_TERMINATION	1.54179e-07	2.01632e-05	0.690132	0.479226	2.22692	88	MRPL36 MRPL21 MRPS11 MRPS6 CHCHD1 MRPS36 MRPL51 MRPL57 MRPL43 GADD45GIP1 AURKAIP1 MRPL49 MRPL41 MRPL27 MRPS7 MRPS15 MRPL22 MRPL11 MRPS18C MRPL23 MRPS21 MRPS23 DAP3 MRPL14 MRPL18 MRPL20 MTRF1L MRPL39 MRPL46 MRPL3 MRPS33 MRPL50 MRPS17 ERAL1 MRPL13 MRPL24 MRPS14 MRPS34 MRPL45 MRPL17 MRPL33 MRPL47 MRPL32 MRPS22 MRPL48 MRPL15 MRPL58 OXA1L MRPL55 MRPS18B MRPL9 MRPL37 MRPL54 MRRF MRPL4 MRPL40 MRPL28 MRP…
GO_REGULATION_OF_B_CELL_ACTIVATION	2.34925e-07	2.98926e-05	0.690132	-0.425407	-1.98837	173	IGHV3-30 IGHV3-11 IGHV3-49 IGHV3-53 IGHV1-24 AHR IGHV2-70 IGHV6-1 IGHV5-51 IGHG1 IGHV3-33 IGHV3-74 IGHG3 ATM IGHV4-39 RIF1 IGHV4-59 TIRAP IGKC IGHG2 IGHV1-69D MEF2C IGHV3-48 MZB1 CD38 IGHV3-73 IGHV2-26 SLC39A10 IGHV3-7 ATP11C IGHV1-58 PAXIP1 MSH2 IGHV1-18 IGHV4-31 IGHV7-4-1 IGHA1 IGHV3-64D IGHV3-23 ZFP36L2 IGHV3-43 IGHV3-38 IGHG4 NSD2 IL7 TNFAIP3 IGLL5 TP53BP1
GO_ANTIGEN_PROCESSING_AND_PRESENTATION	2.61425e-07	3.23892e-05	0.674963	0.350426	1.8961	217	THBS1 ITGB5 AP2S1 RAB4A DYNLL2 SEC13 RAB33A DYNLL1 CAPZB KIF3C BCAP31 HLA-DOB PSMD4 AP2M1 PSMA7 CD8A DCTN3 AP1M2 RILP RELB AP1M1 ARF1 PSMB8 PSMA5 PSMB9 PSMC1 PSMB3 PSMB6 PSMB5 RAB35 PSMB4 HLA-F PSMB7 RAB3C CD1C CTSD RAB7A RAB32 HLA-DQA2 PSMF1 PSMB1 PYCARD NCF1 PSMC5 HLA-DQA1 WAS PSMD8 RAB5B AP1S1 RAB34 FCER1G ACTR1A HLA-DQB2 OSBPL1A PSMD13 VAMP8 HLA-E HLA-DRA NCF2 CLTA PSMD7 HLA-B CTSV CYBA DCTN2…
GO_NADH_DEHYDROGENASE_COMPLEX_ASSEMBLY	3.14842e-07	3.8007e-05	0.674963	0.547704	2.35102	59	NDUFAF3 NDUFA3 NDUFAF8 NDUFS6 NDUFS5 NDUFA2 NDUFA6 NDUFV3 NDUFA8 NDUFB8 NDUFAF1 NDUFB4 NDUFB10 NDUFB2 NDUFS3 NDUFC1 TMEM126A NDUFB7 NDUFA1 NDUFB11 NDUFS2 NDUFB3 NDUFB9 ECSIT NDUFB6 NDUFAF4 NDUFAF2 NDUFAB1 NDUFAF5 TIMMDC1 NDUFS7 NDUFA12 NDUFA7 NDUFS4 OXA1L NDUFA13 DMAC2 NDUFB1 TIMM21 TMEM126B NDUFA11 NDUFS8 NDUFAF7 NDUFA10 NDUFA9 NDUFC2 DMAC1 NDUFB5
GO_CELLULAR_RESPIRATION	3.65618e-07	4.30332e-05	0.674963	0.378319	1.97464	164	NDUFA3 SDHAF2 ISCU IFNG COX6B1 PARK7 UQCR11 SUCLG1 NDUFS6 NDUFS5 UQCC3 IL4 SDHC NDUFA2 NDUFA6 NDUFV3 UQCRH NDUFA8 NDUFB8 NDUFAF1 NDUFB4 BID UQCR10 COX5B ETFA SURF1 NDUFB10 COX6A1 NDUFB2 NOP53 NDUFS3 SDHB UQCRQ COX4I1 BLOC1S1 CBFA2T3 NDUFC1 NOS2 NR4A3 UQCRFS1 COX8A MTFR1L AFG1L NDUFA4 NDUFB7 ATP5F1D UQCRC1 NDUFA1 SNCA PINK1 NDUFB11 NDUFS2 MDH2 COX5A UQCRC2 CAT NDUFB3 COX7C PDHB NDUFB9 COX6C NDUFB6…
GO_POSITIVE_REGULATION_OF_INTERFERON_ALPHA_PRODUCTION	4.90696e-07	5.63463e-05	0.659444	-0.769853	-2.45513	20	DHX36 TLR3 IFIH1 DDX58 STAT1 TLR7 DDX3X TBK1 IRF5 CHUK IRF7 TLR9
GO_HUMORAL_IMMUNE_RESPONSE	5.06438e-07	5.67693e-05	0.659444	-0.37253	-1.81966	255	IGHV3-30 IGHV3-11 IGHV3-49 IGKV1-39 IGHV3-53 IGHV1-24 IGHV2-70 IGHV6-1 IGHV5-51 IGHG1 SFTPD IGHV3-33 IGHV3-74 IGHG3 ATP7A IGHV4-39 IGHV4-59 C4A IGLV2-8 IGLV1-40 IGKC IGLV3-1 IGHG2 IGKV1D-39 IGHV1-69D MEF2C IGHV3-48 IGHV3-73 IGLV3-19 IGHV2-26 IGKV4-1 IGHV3-7 IGLV6-57 FCN2 IGHV1-58 IGKV1D-12 C1QA IGKV1-17 IGHV1-18 C3AR1 IGHV4-31 IGHV7-4-1 C1QB IGHA1 IGKV5-2 CXCL2 IGHV3-64D MASP2 IGHV3-23 IGKV3-20 S…
GO_GENERATION_OF_PRECURSOR_METABOLITES_AND_ENERGY	8.0837e-07	8.85071e-05	0.659444	0.277234	1.62442	461	MAOB NDUFA3 SDHAF2 IDO1 SEC13 ISCU PPP1CA IFNG SH3BGRL3 PGM1 COX6B1 PARK7 UQCR11 SUCLG1 AVPR1A GLRX5 TPI1 NDUFS6 COA8 PGD ATP5F1E NDUFS5 TALDO1 UQCC3 G6PD IL4 ATP5MF INPP5K PKM SDHC NDUFA2 NDUFA6 ALDOA KHK NDUFV3 UQCRH ENO1 NDUFA8 NDUFB8 NDUFAF1 RPIA NDUFB4 BID GBE1 GLRX3 ATP5MG UQCR10 COX5B COX17 RAE1 ETFA SURF1 NDUFB10 ATP5ME SLC27A5 STK40 COX6A1 NDUFB2 RHOA GNAS NOP53 NDUFS3 GPI NUP214 PFKFB3 …
GO_HOMOTYPIC_CELL_CELL_ADHESION	9.45719e-07	0.000101192	0.659444	0.482425	2.16357	73	ALOX12 MYL9 ITGA2B ITGB3 GP1BA XG GATA1 HBB SERPINE2 CCL5 FERMT3 CSRP1 CD99 PEAR1 PDGFRA ACTB VCL PRKG1 MYL12A CCM2L CD9 GNAS TYRO3 TLN1 SYK CLIC1 ACTG1 PTPN6 MYH9 DMTN P2RY12 MEGF11 ABAT DSC2
GO_REGULATION_OF_IMMUNE_EFFECTOR_PROCESS	1.20951e-06	0.000126542	0.643552	-0.32424	-1.6649	412	IGHV3-30 IGHV3-11 GPRC5B IGKV1-39 IGHV3-53 DDX60 IGHV2-70 IGHG1 IGHV3-33 IGHG3 P2RX7 HERC5 IGHV4-39 NCR1 RIF1 IGHV4-59 SH2D1B C4A IGLV2-8 IGLV1-40 IGKC DHX36 IGLV3-1 IGHG2 IGKV1D-39 TRIM6 APOA2 IGHV3-48 MZB1 NPPA TLR3 PTPN22 IGLV3-19 IGKV4-1 IGHV3-7 IGLV6-57 DDX21 DHX58 CADM1 IGKV1D-12 PAXIP1 C1QA MSH2 IGKV1-17 C3AR1 ZBTB1 RASGRP1 APPL1 DDX58 C1QB STAT1 CD47 IGKV5-2 IGHV3-23 IGKV3-20 SPON2 IGLV3-…
GO_CELL_RECOGNITION	1.97268e-06	0.000201899	0.627257	-0.411519	-1.90016	160	IGHV3-30 IGHV3-11 IGHV3-49 IGHV3-53 IGHV1-24 IGHV2-70 IGHV6-1 IGHV5-51 IGHG1 IGHV3-33 IGHV3-74 IGHG3 IGHV4-39 IGHV4-59 IGKC IGHG2 IGHV1-69D IGHV3-48 SEMA3A IGHV3-73 IGHV2-26 IGHV3-7 FCN2 IGHV1-58 CADM1 IGHV1-18 IGHV4-31 IGHV7-4-1 PALLD IGHA1 IGHV3-64D IGHV3-23 PRF1 ATP8B3 IGHV3-43 IGHV3-38 IGHG4 CD36 IGLL5 HAVCR2 DLG1 FOLR2 CNR1 ZP3 CLEC7A NRCAM IGLC2 IGHV3-20 IGHV3-64 PCSK4 CATSPERG CATSPER2 IGH…
GO_GRANULOCYTE_MIGRATION	2.11867e-06	0.000212228	0.627257	0.412505	2.03011	113	PF4 THBS1 PPBP JAM3 CXCL5 RAC1 XG PRTN3 CCL5 CD99 S100A8 IL34 IL4 MPP1 MAPK3 FUT7 RHOG IL1B CCL8 PECAM1 JAGN1 DYSF WDR1 SYK CSF1 RAC2 FCER1G VAV1 CAMK1D SLAMF8 PTK2 PPIB MCOLN2 ITGB2 ADGRE2 CCL23 PIK3CD THBS4 PF4V1 UMODL1 CXCR1 CXCR2 IL23A C5AR1 MCU JAML C1QBP CD74 XCL1 CD300H
GO_FC_RECEPTOR_MEDIATED_STIMULATORY_SIGNALING_PATHWAY	2.2687e-06	0.000222521	0.627257	-0.430546	-1.95716	137	IGHV3-30 IGHV3-11 IGKV1-39 IGHV3-53 PRKCE IGHV2-70 IGHG1 IGHV3-33 IGHG3 IGHV4-39 IGHV4-59 IGLV2-8 IGLV1-40 IGKC IGLV3-1 IGHG2 IGKV1D-39 IGHV3-48 IGLV3-19 IGKV4-1 IGHV3-7 IGLV6-57 IGKV1D-12 IGKV1-17 APPL1 CD47 IGKV5-2 IGHV3-23 ABL1 IGKV3-20 IGLV3-25 VAV2 IGKV2D-28 PIK3R1 IGLV2-11 IGKV2-28 IGLV1-47 IGHG4 IGKV1-16 IGLV2-14 IGLV2-23 IGKV2D-30 CD247 IGLV1-44 YES1 IGKV2-30
GO_DNA_CONFORMATION_CHANGE	4.5166e-06	0.000425186	0.610527	-0.359209	-1.75646	258	SMC2 MCM8 CENPS DNA2 SMC4 TSPYL5 PURA SMARCAD1 ATRX INCENP RFC3 CHD5 CENPC DHX36 CHD1 KNL1 NASP DDX11 SMCHD1 TET1 GINS4 PARP10 DDX12P MIS18BP1 SHPRH SMARCA5 ZNF304 RECQL TOP2A ASCC3 CHTF18 HJURP TSPYL4 ABL1 NCAPH CHD9 NAP1L3 DQX1 RESF1 NAV2 SIRT1 SPTY2D1 AKAP8 RAD54L MCM4 DDX3X CHD6 HMGA2 MRE11 DNMT1 RAD18 WRN HELLS CENPU SETX TOP3B TASOR HP1BP3 CENPO PIF1 RBBP7 CCNB1 TTN BEND3 RAD54L2 NAA40 SUPV…
GO_NEUTROPHIL_MIGRATION	4.60061e-06	0.000425186	0.610527	0.431664	2.03256	92	PF4 PPBP JAM3 CXCL5 RAC1 XG PRTN3 CCL5 CD99 S100A8 MPP1 FUT7 RHOG IL1B CCL8 PECAM1 JAGN1 DYSF WDR1 SYK RAC2 FCER1G VAV1 CAMK1D SLAMF8 PPIB MCOLN2 ITGB2 CCL23 PIK3CD THBS4 PF4V1 UMODL1 CXCR1 CXCR2 IL23A C5AR1 MCU JAML C1QBP CD74 XCL1 CD300H
GO_REGULATION_OF_TRANSCRIPTION_FROM_RNA_POLYMERASE_II_PROMOTER_IN_RESPONSE_TO_HYPOXIA	4.60588e-06	0.000425186	0.610527	0.465683	2.08446	74	UBA52 ELOB EGLN3 RBX1 PSMD4 PSMA7 RPS27A PSMB8 PSMA5 PSMB9 PSMC1 PSMB3 PSMB6 PSMB5 SIRT2 PSMB4 PSMB7 PSMF1 PSMB1 PSMC5 PSMD8 PSMD13 EGLN1 UBB PSMD7 EGR1 PSMC4 PSME1 PSMD1 EPAS1 PSMC3 PSMD3 HIGD1A PSMD14 PSMA6 PSMA8 PSMD2 PSMA3 PSMB2
GO_DNA_REPLICATION	5.17725e-06	0.000468741	0.610527	-0.344356	-1.69179	266	CCNE1 BRCA2 MCM8 CENPS GINS1 DNA2 POLK PURA ATRX CCDC88A DBF4B ATM RFC3 ZGRF1 REV1 USP37 TICRR LIG3 ZBTB38 RFC1 POLA1 LIG4 SLFN11 NASP DDX11 RRM2 GINS4 ORC2 CCNA2 CDK2 RPA4 DONSON CDC45 ESCO1 RECQL EREG CHTF18 SLX4 FAM111A CHEK1 EME2 MCM4 CCNE2 DBF4 MRE11 RFWD3 CDC7 DTL BRCA1 BAZ1A RMI1 WRN OBI1 RRM2B PDS5A EHMT2 PCLAF E2F7 PIF1 RBBP7 RMI2 SDE2 TIMELESS CTC1 HELB CHEK2 ZMPSTE24 MMS22L MCM6 RBBP4 …
GO_RNA_CATABOLIC_PROCESS	6.63047e-06	0.000588986	0.610527	0.278675	1.60636	387	NT5C3B RPS12 UBA52 TRIR NBDY PSMD4 RPL23A RPL35A RPS11 RPLP2 RPL32 RPS23 RPL21 PSMA7 RPS29 RPL30 RPS25 RPL41 RPL38 RPS15A RPS3 DDX49 RPS14 RPL37 YBX1 E2F1 RPS15 RPS27A PSMB8 HSPA1A RPL10 PSMA5 RPL24 RPS27 RPS21 RPL27A RPS20 RPL19 PSMB9 PSMC1 RPLP1 RPS4X PSMB3 PSMB6 RNASE2 MAGOH RPL11 PSMB5 RPL13 RPL35 PSMB4 CARHSP1 RPS8 RPL6 RPL10A POLR2G PSMB7 RPL13A RPL12 RPL3 DEDD2 NUP214 RPL18 RPS7 RPS6 YBX3 …
GO_REGULATION_OF_BODY_FLUID_LEVELS	6.82908e-06	0.000595395	0.610527	0.282829	1.63271	388	PF4 MPIG6B ALOX12 THBS1 ADRA2A MYL9 PDGFA PRKAR1B VWF GP9 GP6 SELP ITGA2B TREML1 ITGB3 EHD3 MMRN1 GP1BA RAC1 CAPZB GATA1 EHD2 HBB GUCA1B PRDX2 PROC PRTN3 SERPINE2 TFPI FERMT3 SERPINC1 TFPI2 TBXA2R GNA12 ITGA2 CSRP1 VKORC1 CD40 USF2 PLAT F2RL3 PEAR1 F8 PDGFRA PROS1 ACTB VCL PDGFB INPP5K CYP4F12 HMG20B EHD1 MAPK3 PRKG1 MYL12A ATP7B SH2B2 PRCP CD9 PRKAR2B MAFF GNB1 GNAI2 NFE2 ADORA2A GNAS ANXA7 GPI …
GO_PRODUCTION_OF_MOLECULAR_MEDIATOR_OF_IMMUNE_RESPONSE	7.06501e-06	0.000604765	0.610527	-0.351727	-1.73326	269	IGLV3-9 GPRC5B IGKV1-39 IGLV5-37 IGKV1-6 IGLV10-54 ATM RIF1 IGLV2-8 IGKV1D-43 IGLV1-40 IGKC DHX36 IGLV3-1 IGKV1D-39 TRIM6 APOA2 MZB1 IGKV1-27 IGLV8-61 LIG4 TLR3 PTPN22 IGLV3-19 IGKV4-1 IGLV6-57 DDX21 IGLV3-10 IGKV1D-12 PAXIP1 MSH2 IGKV1-17 IGLV5-48 DDX58 IGKV3D-15 IGKV1-9 IGKV5-2 IGKV6-21 IGKV3-20 SPON2 IGLV3-25 IGKV1-8 SIRT1 IGKV2D-28 IGKV1D-13 IGLV5-45 IGLV2-11 IGKV3-7 DENND1B KIR2DL4 IGKV2-28 …
GO_CYTOPLASMIC_TRANSLATION	8.24803e-06	0.0006922	0.593325	0.427125	2.03123	96	RPL35A RPL32 RPS23 RPS29 RPL30 RPL41 RPL38 PKM RPL24 RPS21 RPL19 RPLP1 RPL11 RPL6 RPL10A RPL13A EIF3K EIF4EBP1 RWDD1 RPL18 YBX3 TMA7 RPL31 EIF4H RPSA RPL36 DRG1 EIF3I RPL26 RPL29 RPL9 GSPT1 RPL17 RPL39 EIF2S2 RPS28 RPL18A EIF3D RPL26L1 EIF3H EIF3F RPL8 CNBP RPLP0 RPL22 DPH5 RPL15 EIF4B EEF2
GO_MEMBRANE_INVAGINATION	8.3805e-06	0.0006922	0.593325	-0.427415	-1.91416	124	IGHV3-30 IGHV3-11 IGHV3-49 IGHV3-53 IGHV1-24 IGHV2-70 IGHV6-1 IGHV5-51 IGHG1 IGHV3-33 IGHV3-74 MSR1 IGHG3 IGHV4-39 IGHV4-59 IGKC IGHG2 IGHV1-69D IGHV3-48 IGHV3-73 IGHV2-26 IGHV3-7 SPIRE1 IGHV1-58 IGHV1-18 IGHV4-31 IGHV7-4-1 XKR7 IGHA1 ABCA1 IGHV3-64D FCHO2 IGHV3-23 IGHV3-43 AURKB IGHV3-38 IGHG4 ARHGAP12 C3 CD36
GO_B_CELL_ACTIVATION	9.62939e-06	0.000781641	0.593325	-0.346278	-1.70856	282	IGHV3-30 IGHV3-11 IGHV3-49 IGHV3-53 IGHV1-24 AHR FLT3 IGHV2-70 IGHV6-1 IGHV5-51 IGHG1 IGHV3-33 IGHV3-74 IGHG3 ATM IGHV4-39 RIF1 IGHV4-59 TIRAP IGKC HDAC9 DLL1 IGHG2 IGHV1-69D MEF2C IGHV3-48 MZB1 LIG4 CD38 IGHV3-73 IGHV2-26 SLC39A10 IGHV3-7 ATP11C IGHV1-58 PAXIP1 MSH2 IGHV1-18 ZBTB1 IGHV4-31 IGHV7-4-1 RASGRP1 ADAM17 IGHA1 ITGA4 IGHV3-64D IGHV3-23 ABL1 ZFP36L2 IGHV3-43 PIK3R1 IGHV3-38 IGHG4 DOCK10 …
GO_REGULATION_OF_DNA_TEMPLATED_TRANSCRIPTION_IN_RESPONSE_TO_STRESS	1.01982e-05	0.000813783	0.593325	0.39601	1.93661	110	DNAJB1 NCK2 UBA52 ELOB EGLN3 RBX1 PSMD4 PSMA7 RPS27A PSMB8 CEBPB HSPA1A PSMA5 RPS6KA1 PSMB9 PSMC1 PSMB3 PSMB6 PSMB5 SIRT2 PSMB4 PSMB7 PSMF1 PSMB1 ATF4 PSMC5 PSMD8 PSMD13 EGLN1 UBB PSMD7 EGR1 KLF2 PSMC4 PSME1 HSF1 PSMD1 EPAS1 DDIT3 PSMC3 PSMD3 HIGD1A PSMD14 PSMA6 RELA PSMA8 PSMD2 TMBIM6 PSMA3 SESN2 PSMB2 HMOX1 RGS14
GO_PROTEIN_LOCALIZATION_TO_MITOCHONDRION	1.09792e-05	0.0008615	0.593325	0.37041	1.87001	139	ABLIM3 CALM3 DNLZ BAD FIS1 TSPO YWHAH MICALL2 UBL5 TIMM29 E2F1 FBXO7 TIMM17B TIMM23 BBC3 YWHAE BID HAX1 GSK3A TOMM7 BAP1 RAC2 HSPA1L ATG13 UBE2J2 UBE2L3 SREBF1 YWHAB TOMM5 PARL GRPEL1 SREBF2 PINK1 IMMP1L MFF PMPCB PPP3R1 TIMM8B TIMM13 ROMO1 BAX BNIP3L DDIT3 TIMM22 MTCH2 HK1 HK2 AKT1 TOMM22 DNAJA1 FZD5 DNAJC19 SH3GLB1 NPEPPS CHCHD4 MFN2 TIMM23B TIMM17A DNAJC15 VPS11 PDCD5 OXA1L ATP5IF1 NDUFA13 TFD…
GO_ENERGY_DERIVATION_BY_OXIDATION_OF_ORGANIC_COMPOUNDS	1.31594e-05	0.00101564	0.593325	0.317425	1.72556	237	NDUFA3 SDHAF2 ISCU PPP1CA IFNG PGM1 COX6B1 PARK7 UQCR11 SUCLG1 NDUFS6 NDUFS5 UQCC3 IL4 INPP5K SDHC NDUFA2 NDUFA6 KHK NDUFV3 UQCRH NDUFA8 NDUFB8 NDUFAF1 NDUFB4 BID GBE1 UQCR10 COX5B ETFA SURF1 NDUFB10 STK40 COX6A1 NDUFB2 GNAS NOP53 NDUFS3 SDHB UQCRQ COX4I1 BLOC1S1 CBFA2T3 GSK3A POMC PHKA1 NDUFC1 NOS2 PYGL NR4A3 UQCRFS1 COX8A NHLRC1 MTFR1L AFG1L PHLDA2 NDUFA4 CALM1 NDUFB7 ATP5F1D UQCRC1 RUBCNL NDUF…
GO_RESPONSE_TO_TOXIC_SUBSTANCE	1.78986e-05	0.00135914	0.57561	0.324121	1.73898	206	MAOB PTGS1 NQO1 SNN CDKN1A PRDX5 SRXN1 SLC6A4 GPX4 UBA52 HBQ1 FIS1 TPO BAK1 HBB PRDX2 CCS PARK7 CCL5 GPX1 HBA1 RALBP1 SLC7A8 AQP10 LPO LTC4S PDZK1 MAPK3 HBA2 OPRD1 MAP1B SOD1 TXNDC2 SCN1B MPST CES1 PDZD3 LCN2 SLC22A18 ALOX5AP TXN NXN ATF4 SRSF9 GJC2 MPO SELENOW GSTO1 MGST3 SLC23A1 PIM1 GPX3 MT1X PINK1 GPX7 MT1E PRDX1 MGST2 TXNDC17 CAT XPA FBLN5 SELENOS MBP MT2A SRF SCN2B HBD BAX TXNRD2 KDM5B PRXL…
GO_PHAGOCYTOSIS	2.44053e-05	0.00182381	0.57561	-0.323584	-1.63697	337	TXNDC5 ITGAV IGHV3-30 IGHV3-11 IGHV3-49 IGKV1-39 IGHV3-53 PRKCE KIAA1109 IGHV1-24 IGHV2-70 IGHV6-1 IGHV5-51 IGHG1 SFTPD IGHV3-33 IGHV3-74 MSR1 IGHG3 P2RX7 IGHV4-39 IGHV4-59 C4A IGLV2-8 IGLV1-40 IGKC IGLV3-1 IGHG2 IGKV1D-39 IGHV1-69D APOA2 IGHV3-48 IGHV3-73 IGLV3-19 IGHV2-26 IGKV4-1 IGHV3-7 IGLV6-57 FCN2 IGHV1-58 RUBCN IGKV1D-12 IGKV1-17 MST1R RAB11FIP2 IGHV1-18 IGHV4-31 IGHV7-4-1 XKR7 APPL1 IGHA1…
GO_ANTIMICROBIAL_HUMORAL_RESPONSE	2.81041e-05	0.00206741	0.57561	0.452144	2.01858	71	PF4 PPBP CLU LTF CXCL5 PRTN3 WFDC3 RPL30 S100A8 CXCL14 PGLYRP1 PGLYRP2 SEMG1 LCN2 HMGN2 SLPI GAPDH BPI RPS19 CAMP BCL3 RNASE3 ITLN1 DEFA3 PI3 HLA-E
GO_POSITIVE_REGULATION_OF_CELL_CYCLE_PROCESS	3.04057e-05	0.00220231	0.57561	-0.339225	-1.66334	252	CENPJ DAB2IP HSPA2 PRKCE PKN2 PHIP ADAMTS1 PLAGL1 ATRX CDC14A DBF4B ATM SOX4 MAP10 SMC5 RB1 MIR590 SPAG5 TNKS1BP1 ROCK2 ZNF711 HYAL1 MED1 DDX11 ANAPC4 PDGFRB FAP RACGAP1 CEP120 CNOT6L CDK2 CEP295 CDC45 ADAM17 MDM2 EREG MTBP DLGAP5 KIF23 PIDD1 AURKB DDX3X HMGA2 DBF4 EDN3 PLCB1 CDC7 DTL BRCA1 KMT2E CDK10 RCC2 PIWIL2 CNOT6 SLF2 E2F7 PKD2 CCNB1 CSPP1 GTSE1 CNOT8 STOX1 RDX CDC27 DRD3 KIF14 UHRF2 LSM11…
GO_ANTIMICROBIAL_HUMORAL_IMMUNE_RESPONSE_MEDIATED_BY_ANTIMICROBIAL_PEPTIDE	3.163e-05	0.00225628	0.557332	0.573509	2.17654	36	PF4 PPBP LTF CXCL5 RPL30 CXCL14 PGLYRP1 SEMG1 HMGN2 GAPDH RPS19 CAMP RNASE3 DEFA3 RPL39 PF4V1 ROMO1 ELANE
GO_ANTIGEN_PROCESSING_AND_PRESENTATION_OF_PEPTIDE_ANTIGEN	3.30313e-05	0.00229225	0.557332	0.328755	1.73232	183	ITGB5 AP2S1 DYNLL2 SEC13 DYNLL1 CAPZB KIF3C BCAP31 HLA-DOB PSMD4 AP2M1 PSMA7 DCTN3 AP1M2 RILP AP1M1 ARF1 PSMB8 PSMA5 PSMB9 PSMC1 PSMB3 PSMB6 PSMB5 PSMB4 HLA-F PSMB7 CTSD RAB7A HLA-DQA2 PSMF1 PSMB1 PYCARD NCF1 PSMC5 HLA-DQA1 PSMD8 AP1S1 FCER1G ACTR1A HLA-DQB2 OSBPL1A PSMD13 VAMP8 HLA-E HLA-DRA NCF2 CLTA PSMD7 HLA-B CTSV CYBA DCTN2 PSMC4 HLA-DPB1 LGMN B2M VAMP3 PSME1 PSMD1 NCF4 HLA-C HLA-DMA PSMC3 …
GO_MITOCHONDRIAL_TRANSPORT	3.31081e-05	0.00229225	0.557332	0.30211	1.65014	252	MCUR1 ABLIM3 DNLZ BAD SLC25A1 FIS1 TSPO YWHAH BAK1 MICALL2 MPC2 SMDT1 UBL5 FZD9 ATP5F1E TST TIMM29 ATP5MF E2F1 HSPA1A FBXO7 TIMM17B TIMM23 BBC3 YWHAE BID ATP5MG COX5B MUL1 ATP5ME MID1IP1 SLC25A29 HAX1 MICU1 GSK3A STOML2 TOMM7 BAP1 ATP5F1B ATP5PO RAC2 ATP5PD HSPA1L PPIF ACACA ATG13 SLC25A38 ALKBH7 UBE2J2 ATP5PF UBE2L3 SREBF1 YWHAB TOMM5 TMEM14DP ATP5F1D PARL GRPEL1 SREBF2 TMEM14B PINK1 BCL2L2 IMMP…
GO_DOUBLE_STRAND_BREAK_REPAIR	3.67214e-05	0.00246977	0.557332	-0.356284	-1.73817	229	KLHL15 HERC2 BRCA2 MCM8 ZFYVE26 DNA2 TRIP13 SMARCAD1 ATM ABRAXAS1 RIF1 SMC5 LIG3 RNF169 POLA1 TNKS1BP1 LIG4 SPIRE1 DDX11 SMCHD1 ARID2 GINS4 PAXIP1 MSH2 RAD52 RPA4 CDC45 RECQL GGN SLX4 CHEK1 EME2 RAD54L MCM4 HMGA2 PALB2 FANCD2 MRE11 RFWD3 UBR5 CDC7 RADX BRCA1 NSD2 RMI1 WRN TP53BP1 ERCC4 SETX SLF2 RNF138 RMI2 TIMELESS MDC1 DTX3L NABP1 MEIOC HELB CHEK2 MMS22L MCM6 FIGNL1 PARP1 RNF168 GEN1 PARP9 PARP…
GO_MEIOTIC_CELL_CYCLE	3.72459e-05	0.00246977	0.557332	-0.366003	-1.74442	197	CCNE1 SMC2 HSPA2 BRCA2 CENPS SMC4 TRIP13 ATRX INCENP ATM NDC1 SPIN1 CENPC ZNF711 SPIRE1 SGO1 TUBGCP6 NEK2 SUN1 CDK2 STAG2 TOP2A NSUN2 EREG LIF SLX4 BTBD18 NCAPH EME2 NUF2 YTHDC2 ZNF318 RAD54L CCNE2 FANCD2 MRE11 PLCB1 RMI1 TDRD12 NPR2 PRKACB ERCC4 PIWIL2 BUB1 MYBL1 MEIOC SYCP2L WBP2NL BUB3 TUBG1 ASPM FIGNL1 PIWIL4 SPDYA TOP2B MAJIN MSH4 KIF18A FBXO5 MASTL TDRD9 MSH6 SMC3 SMC1A REC8 NBN NUMA1 SPIRE…
GO_REGULATION_OF_SMALL_GTPASE_MEDIATED_SIGNAL_TRANSDUCTION	3.72459e-05	0.00246977	0.557332	-0.329569	-1.63224	284	KANK1 DAB2IP ARHGAP5 ARHGEF28 ARFGEF2 ARHGEF26 CAVIN4 ARHGAP11A ARAP2 HEG1 JAK2 DENND4C MYO9A RASA4 CD2AP SRGAP1 TRIO RASA2 OGT PSD2 PDGFRB RALGAPB RACGAP1 MCF2 RASGRP1 SYNGAP1 FAM13A LPAR1 EPS8 RASAL1 ABCA1 ARHGAP8 RASIP1 OPHN1 DENND4A EPS8L1 ARHGEF3 ABL1 SRGAP2 ARHGAP32 VAV2 SOS1 ARHGEF4 RASGEF1A SPRY3 ALS2 SCAI FGD2 ARHGAP12 NF1 DENND4B ERBIN GNA13 PPP2CB AUTS2 PRAG1 GPR17 ARHGAP23 ARFGEF1 REL…
GO_CELLULAR_RESPONSE_TO_TOXIC_SUBSTANCE	4.06527e-05	0.00265824	0.557332	0.398669	1.92397	102	PTGS1 NQO1 PRDX5 SRXN1 GPX4 HBQ1 FIS1 TPO HBB PRDX2 CCS PARK7 GPX1 HBA1 LPO LTC4S HBA2 OPRD1 SOD1 TXNDC2 ALOX5AP TXN NXN MPO SELENOW GSTO1 MGST3 PIM1 GPX3 PINK1 GPX7 PRDX1 MGST2 TXNDC17 CAT FBLN5 SELENOS HBD TXNRD2 PRXL2B SOD2 LOXHD1 PRDX6 GSTK1 SESN2 TXNRD1 S100A9 DUOX1 ADH5 NOS3 AKR1A1 HBG1 ESD SELENOT PRXL2C
GO_GRANULOCYTE_CHEMOTAXIS	4.71513e-05	0.00304094	0.557332	0.399423	1.88342	93	PF4 THBS1 PPBP JAM3 CXCL5 RAC1 CCL5 S100A8 IL34 IL4 MPP1 MAPK3 IL1B CCL8 DYSF SYK CSF1 RAC2 FCER1G VAV1 CAMK1D PTK2 PPIB ITGB2 ADGRE2 CCL23 PIK3CD THBS4 PF4V1 CXCR1 CXCR2 IL23A C5AR1 MCU JAML C1QBP CD74 XCL1 CD300H
GO_MYELOID_LEUKOCYTE_MIGRATION	4.81464e-05	0.00306315	0.557332	0.326474	1.72199	173	PF4 THBS1 PPBP JAM3 CXCL5 RAC1 XG PRTN3 CCL5 CD99 S100A8 IL34 EMILIN1 IL4 MPP1 PDGFB NBL1 MAPK3 CD9 FUT7 RHOG IL1B CCL8 PECAM1 JAGN1 DYSF WDR1 RPS19 SYK CSF1 RAC2 FCER1G CREB3 VAV1 CAMK1D SLAMF8 PTK2 PPIB P2RY12 MCOLN2 AIF1 HMGB1 ITGB2 ADGRE2 CCL23 ARHGEF5 PIK3CD THBS4 SERPINE1 PF4V1 UMODL1 CXCR1 LGMN SIRPA CXCR2 STAT5B IL23A C5AR1 MCU JAML PTK2B IL6R C1QBP STAP1 VEGFB CD74 LYN XCL1 CD300H
GO_NEGATIVE_REGULATION_OF_COAGULATION	4.97963e-05	0.00312588	0.557332	0.556584	2.17465	40	ALOX12 THBS1 PDGFA GP1BA PROC SERPINE2 TFPI PLAT PDGFRA PROS1 PDGFB PRKG1 CD9 F12 PLAU
GO_MUSCLE_CONTRACTION	6.09695e-05	0.00372785	0.557332	0.29744	1.623	246	TPM1 TPM4 ADRA2A ITGB5 MYL9 FKBP1B RYR2 CALD1 SYNM CALM3 CTTN GUCY1A1 TNNC2 GAMT EHD3 GNAO1 MYL4 C12orf57 ARG2 TBXA2R PDE5A ITGA2 MYL12B NDUFS6 SLC8A3 KCNIP2 MYL6 PTGER3 VCL SNTA1 SRI ALDOA PRKG1 ENO1 MYL12A RGS2 MYLK SPX SOD1 HTR2B MYOM1 KCND3 TPM3 SCN1B MAP2K3 RHOA DAPK3 DYSF TLN1 CACNB2 CNN1 RCSD1 TNNI2 GSTO1 KCNQ1 PRKACA
GO_RIBOSOME_ASSEMBLY	6.0687e-05	0.00372785	0.557332	0.459155	1.99008	64	RPL23A MPV17L2 RPL38 MRPS11 RPS14 RPS15 RPL10 RPL24 RPS27 RPL11 RPL6 NOP53 RPL12 RPL3 RPS19 RPSA MRPS7 ABT1 RPS10 RPS5 RPL5 MRPL22 MRPL11 RPS27L MRTO4 RPS28 RPL3L MRPL20 NSUN4 RPLP0
GO_PURINE_NUCLEOSIDE_TRIPHOSPHATE_METABOLIC_PROCESS	6.38004e-05	0.00385092	0.538434	0.418489	1.91281	79	GUK1 NME4 TMSB4X NUDT1 ATP5F1E UQCC3 IL4 ATP5MF PKM ALDOA ENO1 ATP5MG COX5B NME6 ATP5ME RHOA TGFB1 IMPDH1 ADK STOML2 ATP5F1B ATP5PO ATP5PD DGUOK ATP5PF ATP5F1D NUDT2 RAN PINK1 NME1 AMPD3 ATP5MC2 ANTKMT VCP GIMAP7
GO_DETOXIFICATION	6.68847e-05	0.00396731	0.538434	0.377836	1.85591	112	PTGS1 NQO1 PRDX5 SRXN1 GPX4 HBQ1 TPO HBB PRDX2 CCS PARK7 GPX1 HBA1 RALBP1 LPO LTC4S PDZK1 HBA2 SOD1 TXNDC2 SLC22A18 ALOX5AP TXN NXN MPO SELENOW GSTO1 MGST3 PIM1 GPX3 MT1X GPX7 MT1E PRDX1 MGST2 TXNDC17 CAT FBLN5 SELENOS MT2A HBD TXNRD2 PRXL2B SOD2 LOXHD1 MT1F
GO_IMMUNOGLOBULIN_PRODUCTION	6.74139e-05	0.00396731	0.538434	-0.365377	-1.73604	186	IGLV3-9 IGKV1-39 IGLV5-37 IGKV1-6 IGLV10-54 ATM RIF1 IGLV2-8 IGKV1D-43 IGLV1-40 IGKC IGLV3-1 IGKV1D-39 MZB1 IGKV1-27 IGLV8-61 LIG4 IGLV3-19 IGKV4-1 IGLV6-57 IGLV3-10 IGKV1D-12 PAXIP1 MSH2 IGKV1-17 IGLV5-48 IGKV3D-15 IGKV1-9 IGKV5-2 IGKV6-21 IGKV3-20 IGLV3-25 IGKV1-8 IGKV2D-28 IGKV1D-13 IGLV5-45 IGLV2-11 IGKV3-7 IGKV2-28 IGLV1-47 IGLV1-36 IGKV1-16 IGLV2-14 IGLV2-23 IGKV2D-30 NSD2 IGLV1-44 TP53BP1 …
GO_SISTER_CHROMATID_SEGREGATION	8.42264e-05	0.00489553	0.538434	-0.363177	-1.72559	186	SMC2 SMC4 TRIP13 LATS1 ATRX INCENP ATM KIF18B MAP10 SMC5 CENPC RB1 SPAG5 FBXW7 KIF2C DDX11 ANAPC4 SGO1 PDS5B NEK2 RACGAP1 PIBF1 DDX12P STAG2 ESCO1 TOP2A DLGAP5 KIF23 NCAPH STAG3L2 NUF2 TNKS MAD1L1 AKAP8 AURKB POGZ ZWINT MRE11 MSTO1 PDS5A SLF2 CCNB1 TTN RMI2 CHAMP1 BUB1 CDC27 ZNF207 APC KIF14 BUB3 NAA50 TUBG1 TOP2B GEN1 CDC6 KIF18A AXIN2 FBXO5 NCAPG2 ESCO2 NUP62 RRS1 FEN1 SMC3 SMC1A REC8 NUMA1 STA…
GO_ANTIGEN_PROCESSING_AND_PRESENTATION_OF_EXOGENOUS_PEPTIDE_ANTIGEN_VIA_MHC_CLASS_I	9.39276e-05	0.00539282	0.538434	0.413258	1.8889	79	ITGB5 PSMD4 PSMA7 PSMB8 PSMA5 PSMB9 PSMC1 PSMB3 PSMB6 PSMB5 PSMB4 HLA-F PSMB7 PSMF1 PSMB1 NCF1 PSMC5 PSMD8 FCER1G PSMD13 VAMP8 HLA-E NCF2 PSMD7 HLA-B CYBA PSMC4 B2M VAMP3 PSME1 PSMD1 NCF4 HLA-C PSMC3 PSMD3 PSMD14 PSMA6 PSMA8 PSMD2 SNAP23 PSMA3 PSMB2
GO_CORONARY_VASCULATURE_MORPHOGENESIS	0.000101787	0.00577367	0.538434	-0.756923	-2.135	13	SPRED1 HEY2 PDGFRB ARID2 SGCD TBX1 TGFBR3 TGFBR1 VEGFA
GO_HYDROGEN_PEROXIDE_METABOLIC_PROCESS	0.000105166	0.00589433	0.538434	0.501485	2.03699	46	MAOB PRDX5 HBQ1 TPO RAC1 HBB PRDX2 PARK7 GPX1 HBA1 LPO HBA2 SOD1 MPO RAC2 GPX3 SNCA PINK1 PRDX1 CYBA CAT CTNS HBD
GO_MITOCHONDRIAL_TRANSLATION	0.000108378	0.00600286	0.538434	0.349226	1.75377	132	MRPL36 MPV17L2 MRPL21 MRPS11 MRPS6 MALSU1 CHCHD1 MRPS36 MRPL51 MRPL57 MRPL43 GADD45GIP1 AURKAIP1 MTG1 MRPL49 MRPL41 MRPL27 MRPS7 COA3 MRPS15 MRPL22 MRPL11 MRPS18C MRPL23 MRPS21 MRPS23 DAP3 MRPL14 MRPL18 MRPL20 NSUN4 ALKBH1 MTRF1L MRPL39 MRPL46 MRPL3 MRPS33 MRPL50 NGRN MRPS17 C1QBP ERAL1 MRPL13 UQCC2 MRPL24 MRPS14 MRPS34 MRPL45 MRPL17 MRPL33 MRPL47 MRPL32 TRMT10C MRPS22 MRPL48 NDUFA7 MRPL15 MRPL58…
GO_CELLULAR_OXIDANT_DETOXIFICATION	0.000125162	0.0068519	0.518848	0.405145	1.88273	87	PTGS1 NQO1 PRDX5 SRXN1 GPX4 HBQ1 TPO HBB PRDX2 CCS PARK7 GPX1 HBA1 LPO LTC4S HBA2 SOD1 TXNDC2 ALOX5AP TXN NXN MPO SELENOW GSTO1 MGST3 GPX3 GPX7 PRDX1 MGST2 TXNDC17 CAT FBLN5 SELENOS HBD TXNRD2 PRXL2B SOD2 LOXHD1
GO_REGULATION_OF_LEUKOCYTE_MIGRATION	0.000131415	0.00711149	0.518848	0.314821	1.66052	173	THBS1 JAM3 SELP ITGA2B RAC1 XG MADCAM1 CCL5 SELENOK ITGA2 CD99 CXCL14 IL34 EMILIN1 IL4 MPP1 NBL1 MAPK3 FADD AIRE GPSM3 CD9 FUT7 RHOG CCL8 RHOA ZNF580 DYSF PYCARD CSF1 RAC2 CREB3 BCR CAMK1D SLAMF8 PTK2 P2RY12 SMPD3 AIF1 HMGB1 MSN STK10 THBS4 SERPINE1 CCL28 LGMN CXCR2 PTAFR APP IL23A C5AR1 GPR18 MCU ELANE PTK2B IL6R C1QBP STAP1 VEGFB CD74 AKT1 LYN XCL1
GO_PROTEASOMAL_UBIQUITIN_INDEPENDENT_PROTEIN_CATABOLIC_PROCESS	0.000135759	0.00726309	0.518848	0.626293	2.04418	21	PSMA7 PSMB8 PSMA5 PSMB9 PSMB3 PSMB6 PSMB5 PSMB4 PSMB7 PSMB1 PSMA6 PSMA8 PSMA3 PSMB2 PSMB10
GO_ANAPHASE_PROMOTING_COMPLEX_DEPENDENT_CATABOLIC_PROCESS	0.00014468	0.00765342	0.518848	0.409294	1.88238	80	ECRG4 UBA52 PSMD4 PSMA7 ANAPC11 RPS27A PSMB8 PSMA5 PSMB9 PSMC1 CDC26 PSMB3 PSMB6 PSMB5 PSMB4 PSMB7 PSMF1 PSMB1 PSMC5 PSMD8 ANAPC16 PSMD13 UBB PSMD7 ANAPC7 PSMC4 UBE2S PSME1 PSMD1 PSMC3 PSMD3 ANAPC5 PSMD14 PSMA6 PSMA8 PSMD2 AURKA FZR1 PSMA3 PSMB2
GO_REGULATION_OF_COAGULATION	0.000157994	0.00826484	0.518848	0.422596	1.88275	70	ALOX12 THBS1 PDGFA SELP GP1BA PRDX2 PROC SERPINE2 TFPI SERPINC1 TBXA2R VKORC1 PLAT PDGFRA PROS1 PDGFB PRKG1 CD9 F12 SYK PLAU FCER1G
GO_RIBONUCLEOSIDE_TRIPHOSPHATE_BIOSYNTHETIC_PROCESS	0.000162484	0.00840189	0.518848	0.43451	1.89024	63	NME4 TMSB4X ATP5F1E UQCC3 IL4 ATP5MF PKM ALDOA ENO1 ATP5MG COX5B NME6 ATP5ME TGFB1 IMPDH1 STOML2 ATP5F1B ATP5PO ATP5PD UCK1 ATP5PF ATP5F1D NUDT2 PINK1 NME1
GO_SOMITE_DEVELOPMENT	0.000164183	0.00840189	0.518848	-0.469821	-1.87809	63	MIB1 ATM DLL1 WDR19 CRB2 SEMA3C BMPR1A PTCH1 TBX6 EPB41L5 PALB2 KDM6A ZEB2 LRP6 NUP133 SMAD4 LEF1 ROR2 MTHFD1 AXIN2 SCX POGLUT1 KAT2A WNT4 SMO PPP2R3A EP300 NKD1 MESP1 NLE1 FOXB1 POFUT1 FOXC1
GO_NUCLEOSIDE_TRIPHOSPHATE_METABOLIC_PROCESS	0.000167502	0.00847955	0.518848	0.378185	1.80718	99	GUK1 NME4 TMSB4X ENPP3 NUDT1 ATP5F1E DUT UQCC3 IL4 ATP5MF PKM ALDOA ENO1 ATP5MG COX5B NME6 ATP5ME RHOA TBPL1 TGFB1 IMPDH1 ADK STOML2 ATP5F1B ATP5PO ATP5PD DGUOK UCK1 ATP5PF ATP5F1D NUDT2 RAN PINK1 NME1 DTYMK AMPD3 ATP5MC2 ANTKMT VCP GIMAP7
GO_POSITIVE_REGULATION_OF_CELL_CYCLE	0.000172657	0.00864755	0.518848	-0.310595	-1.56787	333	CENPJ DAB2IP CCNT2 HSPA2 BRCA2 PRKCE PKN2 PHIP ADAMTS1 PLAGL1 NUPR1 ATRX CDC14A DBF4B ATM SOX4 MAP10 SMC5 RB1 MIR590 SPAG5 TNKS1BP1 ROCK2 ZNF711 HYAL1 MED1 DDX11 ANAPC4 PDGFRB FAP RACGAP1 CEP120 CNOT6L CDK2 CEP295 CDC45 ADAM17 MDM2 EREG MTBP DLGAP5 RPS6KB1 KIF23 ABL1 PIDD1 CHEK1 YTHDC2 PKD1 MLXIPL AURKB DDX3X HMGA2 DBF4 EDN3 PLCB1 CDC7 DTL BRCA1 KMT2E ZNF268 CDK10 MIR26B LRP6 HCFC1 PTPN11 RCC2 PI…
GO_MESENCHYME_DEVELOPMENT	0.000178286	0.00883547	0.518848	-0.350444	-1.67774	202	KBTBD8 DAB2IP FBXL17 BNC2 DDX5 SPRED1 PHLDB2 NODAL DCHS1 CLASP2 WNT16 DLG5 HEY2 JAG1 MIR590 MEF2C HGF SEMA3A PDGFRB CUL7 CRB2 SEMA3C MYC PBLD BMPR1A NOLC1 MDM2 STAT1 BMPR2 FN1 MIR573 EPB41L5 GSC PDCD6 HMGA2 EDN3 SEMA6A POFUT2 ERBB3 TBX1 MTOR ZEB2 TGFBR3 LRP6 RDH10 BCL9L SEMA4G PKD2 SEMA3B TEAD2 NUP133 SMAD7 HEYL PDCD4 SNAI1 EOMES SMAD4 DDX17 SOX8 LEF1 TIAM1 SEMA4C EDNRB TGFBR1 TRIM62 AMER1 MDM4 A…
GO_REGULATION_OF_WOUND_HEALING	0.000180455	0.00884979	0.518848	0.355575	1.75847	114	ALOX12 THBS1 ADRA2A FGF2 PDGFA SELP VIL1 RAB3A GP1BA PRDX2 PROC SERPINE2 TFPI SERPINC1 TBXA2R VKORC1 PLAT PDGFRA PROS1 PDGFB AJAP1 PRKG1 MYLK CD9 SYTL4 F12 SYK PLAU FCER1G ACTG1 PTK2 MYH9 DMTN TNFRSF12A
GO_ATP_SYNTHESIS_COUPLED_PROTON_TRANSPORT	0.000193581	0.00910074	0.518848	0.603765	2.07973	25	ATP5F1E ATP5MF ATP5MG COX5B ATP5ME STOML2 ATP5F1B ATP5PO ATP5PD ATP5PF ATP5F1D ATP5MC2 ANTKMT ATP5MC3 ATP5F1C CYC1 ATPSCKMT
GO_CARDIAC_RIGHT_VENTRICLE_MORPHOGENESIS	0.000192929	0.00910074	0.518848	-0.771931	-2.05835	11	SOX4 HEY2 JAG1 SEMA3C BMPR1A
GO_MUSCLE_SYSTEM_PROCESS	0.000192173	0.00910074	0.518848	0.26713	1.51086	314	TPM1 TPM4 ADRA2A ITGB5 MYL9 FKBP1B RYR2 CALD1 SYNM CALM3 CTTN GUCY1A1 TNNC2 GAMT EHD3 GNAO1 MYL4 LMNA C12orf57 ARG2 TBXA2R PDE5A ITGA2 MYL12B NDUFS6 SLC8A3 KCNIP2 MYL6 PTGER3 VCL G6PD PIN1 SNTA1 SRI ALDOA PRKG1 ENO1 MYL12A RGS2 MYLK SPX GSN LMCD1 SOD1 HTR2B GLRX3 MYOM1 KCND3 TPM3 SCN1B IL1B CTDP1 MAP2K3 RHOA DAPK3 DYSF TLN1 PAK1 GSK3A CACNB2 CNN1 RCSD1 TNNI2 GSTO1 KCNQ1 PRKACA NR4A3 EMD PTK2 PXN …
GO_NUCLEAR_CHROMOSOME_SEGREGATION	0.00019128	0.00910074	0.518848	-0.333724	-1.62618	243	CCNE1 SMC2 CENPS SMC4 TRIP13 LATS1 ATRX INCENP ATM ABRAXAS1 KIF18B MAP10 NDC1 SMC5 CENPC RB1 SPAG5 FBXW7 KNL1 KIF2C DDX11 ANAPC4 SGO1 PDS5B NEK2 RACGAP1 PIBF1 DDX12P SUN1 STAG2 ESCO1 TOP2A DLGAP5 SLX4 KIF23 NCAPH STAG3L2 EME2 NUF2 TNKS MAD1L1 AKAP8 AURKB POGZ ZWINT CCNE2 FANCD2 MRE11 RMI1 RCC2 ERCC4 MSTO1 PDS5A SLF2 CCNB1 TTN RMI2 CHAMP1 BUB1 CDC27 ZNF207 APC ABRAXAS2 MEIOC KIF14 BUB3 NAA50 TUBG1…
GO_REGULATION_OF_RELEASE_OF_CYTOCHROME_C_FROM_MITOCHONDRIA	0.000195237	0.00910074	0.518848	0.487203	1.97898	46	CLU BAD HRK BAK1 LMNA BIK GPX1 FAM162A BBC3 BID PYCARD ARRB2 PPIF PARL PINK1 BCL2L2 MMP9 MFF BCL2L1 FXN BNIP3 BAX HIGD1A AKT1
GO_ATTACHMENT_OF_SPINDLE_MICROTUBULES_TO_KINETOCHORE	0.000198568	0.00916525	0.518848	-0.567682	-2.02823	34	ABRAXAS1 CENPC RB1 SPAG5 KNL1 KIF2C SGO1 NEK2 RACGAP1 NUF2 MAD1L1 AURKB RCC2 CCNB1 CHAMP1 ZNF207 APC ABRAXAS2 BUB3
GO_MITOCHONDRIAL_TRANSMEMBRANE_TRANSPORT	0.000201568	0.00921341	0.518848	0.379068	1.78744	93	MCUR1 DNLZ SLC25A1 MPC2 SMDT1 ATP5F1E TST ATP5MF TIMM17B TIMM23 ATP5MG COX5B ATP5ME MID1IP1 SLC25A29 MICU1 STOML2 TOMM7 ATP5F1B ATP5PO ATP5PD ACACA SLC25A38 ATP5PF ATP5F1D GRPEL1 MRPL18 SLC25A37 MPC1 ROMO1 ATP5MC2 ANTKMT MCU SLC25A18 UCP3 SFXN3 DNAJC19 ATP5MC3 UCP2 CHCHD4 TIMM23B TIMM17A DNAJC15 SFXN5
GO_PROTEIN_TARGETING_TO_MITOCHONDRION	0.000208791	0.00945179	0.518848	0.384301	1.82758	96	ABLIM3 DNLZ FIS1 TSPO MICALL2 UBL5 TIMM29 FBXO7 TIMM17B TIMM23 BID HAX1 GSK3A TOMM7 BAP1 RAC2 HSPA1L ATG13 UBE2J2 UBE2L3 SREBF1 TOMM5 PARL GRPEL1 SREBF2 PINK1 IMMP1L MFF PMPCB TIMM8B TIMM13 ROMO1 BNIP3L TIMM22 TOMM22 FZD5 DNAJC19 SH3GLB1 NPEPPS CHCHD4 MFN2 TIMM23B TIMM17A DNAJC15 VPS11 PDCD5 ATP5IF1 NDUFA13 MGARP PAM16 AIP MTERF4
GO_ACTIN_POLYMERIZATION_OR_DEPOLYMERIZATION	0.000211148	0.0094675	0.518848	0.30317	1.62075	192	TMSB4Y WHAMMP3 WASF3 CTTN ACTR3B TMSB4X VIL1 ESAM NCK2 COTL1 RAC1 CAPZB BRK1 MICALL2 ARPC4 CDC42EP1 TMSB15B PFN1 TRIOBP ARF1 CFL1 GSN ARHGAP6 FLII WASF1 ARPC2 FAM107A DSTN PPP1R9B TMSB10 HCK VASP RHOA ALOX15 HAX1 WDR1 TRIM27 CYFIP2 DBNL PYCARD SEMA5A CORO1A SPATC1L WAS GMFG GRB2 MSRB1 WASHC3 DIAPH1 TWF2 DMTN MYADM AIF1 MSRB2 MYO1C WASF2 ARF6 ADD1 HCLS1 CAPG
GO_CENTROMERE_COMPLEX_ASSEMBLY	0.000225627	0.0100213	0.518848	-0.525861	-1.94566	40	CENPS CENPC RB1 KNL1 NASP MIS18BP1 SMARCA5 HJURP DLGAP5 POGZ HELLS CENPU CENPO RBBP7 RBBP4 CENPP RSF1 CENPL MIS12 SENP6 CENPH CENPF
GO_NEGATIVE_REGULATION_OF_WOUND_HEALING	0.000229089	0.0100799	0.518848	0.444118	1.87906	57	ALOX12 THBS1 FGF2 PDGFA GP1BA PROC SERPINE2 TFPI PLAT PDGFRA PROS1 PDGFB AJAP1 PRKG1 CD9 F12 PLAU
GO_GENE_SILENCING	0.000239163	0.0104257	0.518848	-0.341618	-1.64873	216	DDX5 ATAD2B MOV10 ATAD2 POU5F1 NDC1 RIF1 NUP160 MIR590 SMCHD1 FMR1 ESR1 CNOT6L CDK2 CDC45 NUP155 PUS10 NCBP1 NUP107 TSNAX TNRC6A DICER1 RANBP2 HELZ SIRT1 NEAT1 POM121 MEG3 MIR573 MIRLET7G BMI1 DNMT1 SPOUT1 MIR26B MIR657 PCGF2 TDRD12 MIER1 NUP205 PIWIL2 CNOT6 H19 NUP54 CNOT8 NUP133 TUT4 LIMD1 KMT2D AJUBA DDX17 PUM1 WTIP ZMPSTE24 TRIM71 NUP188 SNIP1 MIR34AHG PIWIL4 MIR199A1 CNOT11 CNOT2 POLR2B NRDE…
GO_HYDROGEN_PEROXIDE_CATABOLIC_PROCESS	0.000254663	0.0109176	0.498493	0.573218	2.03164	28	PRDX5 HBQ1 TPO HBB PRDX2 GPX1 HBA1 LPO HBA2 MPO GPX3 SNCA PRDX1 CAT HBD
GO_NUCLEOSIDE_TRIPHOSPHATE_BIOSYNTHETIC_PROCESS	0.000255085	0.0109176	0.498493	0.406185	1.82165	73	NME4 TMSB4X ATP5F1E UQCC3 IL4 ATP5MF PKM ALDOA ENO1 ATP5MG COX5B NME6 ATP5ME TBPL1 TGFB1 IMPDH1 ADK STOML2 ATP5F1B ATP5PO ATP5PD UCK1 ATP5PF ATP5F1D NUDT2 PINK1 NME1 DTYMK
GO_RESPONSE_TO_CATECHOLAMINE	0.000264833	0.0112327	0.498493	0.405815	1.81999	73	RYR2 GNAO1 GNB5 CHRM5 MAPK3 HTR2B KLF16 GNB1 SIRT2 PALM GNAS ADCY6 GSK3A ATF4 HTR6 KCNQ1 SLC9A3R1 ARRB2 PRKACA NR4A3 DRD4 HCN3 HRH2 PRMT5 SNCA APLP1 GNA14 RNLS GNA15 GNG2 APP CALY CAV2 GSK3B VPS35
GO_REGULATION_OF_RESPONSE_TO_WOUNDING	0.00027415	0.0115241	0.498493	0.332282	1.67972	140	ALOX12 THBS1 ADRA2A FGF2 FKBP1B PDGFA SELP VIL1 RAB3A GP1BA PRDX2 PROC SERPINE2 TFPI SERPINC1 TBXA2R VKORC1 PLAT PDGFRA PROS1 PDGFB AJAP1 PRKG1 MYLK SPP1 NDEL1 CD9 SYTL4 STK24 F12 SYK PLAU FCER1G ACTG1 PTK2 MYH9 TNR DMTN TNFRSF12A
GO_ACTIN_FILAMENT_ORGANIZATION	0.000292017	0.0119563	0.498493	0.252763	1.45163	368	TMSB4Y SAMD14 WHAMMP3 TPM1 TPM4 ITGB5 WASF3 GAS2L1 PDLIM1 CTTN ACTR3B RGCC TMSB4X VIL1 ESAM NCK2 RHOBTB1 COTL1 RAC1 BCAR1 CAPZB BRK1 MICALL2 MARCKSL1 SDC4 ARPC4 CDC42EP1 ZYX TMSB15B PFN1 TRIOBP ARF1 SFRP1 ELMO1 INPP5K SH3KBP1 ALDOA ACTN1 CFL1 GSN ARHGAP6 FLII WASF1 ARPC2 FAM107A DSTN PPP1R9B TMSB10 TPM3 RHOG HCK VASP ESPN RHOA ALOX15 HAX1 SHANK3 WDR1 PAK1 TRIM27 CYFIP2 DBNL PYCARD SEMA5A RAC2 COR…
GO_REGULATION_OF_DEFENSE_RESPONSE_TO_VIRUS_BY_VIRUS	0.000292052	0.0119563	0.498493	0.553816	1.97883	29	CD8B AP2S1 RAC1 AP2M1 AP1M2 AP1M1 ARF1 ELMO1 HCK PACS1 AP1S1
GO_RIBOSOMAL_LARGE_SUBUNIT_BIOGENESIS	0.000287579	0.0119563	0.498493	0.403513	1.80967	73	GTF3A RPL23A RPL35A SNU13 RPL38 RPL10 RPL24 MALSU1 RPL11 RPL35 RPL6 RPL10A NOP53 ZNHIT3 ZNF622 RPL12 RPL3 RPL14 RPL26 RPL7A RPL5 MRPL11 RPL7 MRTO4 RPL3L RPL26L1 MRPL20 RPLP0 RSL1D1 RRP15 NSA2
GO_REGULATION_OF_RAS_PROTEIN_SIGNAL_TRANSDUCTION	0.000298393	0.0121106	0.498493	-0.359529	-1.67866	171	KANK1 DAB2IP ARHGEF28 ARFGEF2 CAVIN4 HEG1 JAK2 DENND4C RASA4 RASA2 OGT PSD2 PDGFRB RASGRP1 SYNGAP1 LPAR1 EPS8 RASAL1 ABCA1 RASIP1 OPHN1 DENND4A EPS8L1 ARHGEF3 ABL1 RASGEF1A SPRY3 ALS2 SCAI NF1 DENND4B ERBIN PPP2CB AUTS2 PRAG1 GPR17 ARFGEF1 IQSEC3 SGSM3 RDX ABL2 F2R KIF14 GPR65 ADGRG1 PLCE1 ARHGEF25 RASGRF2 PSD CYTH3 EPHB2 SHOC2 ARHGAP42 NUP62 RASA1 RALGPS1 KCTD10 NET1 LZTR1 ITGB1 GPR174 EPO ARHGE…
GO_REGULATION_OF_PEPTIDASE_ACTIVITY	0.000308965	0.0124325	0.498493	0.258119	1.47841	339	BEX3 ALOX12 THBS1 LTF DAP PRDX5 VIL1 PCSK1N BAD FIS1 EGLN3 BAK1 BCAP31 TRADD PARK7 SERPINE2 TFPI GPX1 TIMP3 SERPINC1 TFPI2 WFDC3 SVBP CDKN2D CASP9 S100A8 CSTB KHDC1 CRADD FAM162A PROS1 RPS3 PRR7 TTBK1 PSMB8 MAPK3 DNAJB6 TIMP1 FADD RPS6KA1 PSMB9 BBC3 GSN YWHAE HSPE1 BID BCL2L12 EFNA1 MUL1 SERPINI1 SIAH2 UBXN1 ANP32B SEMG1 LAMTOR5 ADORA2A RHOA DHCR24 SLPI CTSD GAPDH POR CYFIP2 PSMF1 SERPINA1 RNF34 …
GO_VIRION_ASSEMBLY	0.000314458	0.0125464	0.498493	0.519198	2.02858	40	CHMP4C CHMP4B CHMP6 UBA52 RAB1B CHMP1A VPS28 RPS27A SNF8 PPIA CHMP2A SPCS1 UBB VPS37B TBC1D20 VPS37C CHMP3
GO_REGULATION_OF_PROTEIN_CONTAINING_COMPLEX_ASSEMBLY	0.00032932	0.0130289	0.498493	0.247932	1.43187	392	TMSB4Y WHAMMP3 WASF3 CLU JAM3 CTTN SELP ACTR3B TMSB4X VIL1 ESAM NCK2 RAB3A COTL1 RAC1 HRK STXBP6 CAPZB IFNG BAK1 BRK1 RBX1 BIK STUB1 SVIP PPP2R5B PARK7 TPPP3 ARPC4 CDC42EP1 TAL1 TMSB15B PFN1 ZDHHC1 LMO4 RPS3 TRIOBP STMP1 RPA2 ARF1 TTBK1 HSPA1A OPRD1 GSN MAP1B FLII WASF1 BID ARPC2 TMSB10 SIRT2 ARL2 HCK VASP RHOA NOP53 RPL13A ALOX15 EIF4EBP1 HAX1 PAK1 TRIM27 CYFIP2 TGFB1 DBNL FKBP4 CHD1L PYCARD SYK…
GO_AEROBIC_ELECTRON_TRANSPORT_CHAIN	0.000336284	0.0131935	0.498493	0.683692	2.02829	16	COX6B1 COX5B COX6A1 COX4I1 COX8A AFG1L NDUFA4 COX5A COX7C COX6C COX7B
GO_CRISTAE_FORMATION	0.000353035	0.0137363	0.498493	0.523298	1.94292	33	CHCHD6 ATP5F1E MICOS13 UQCC3 ATP5MF ATP5MG ATP5ME ATP5F1B ATP5PO ATP5PD ATP5PF ATP5F1D PINK1
GO_CHROMOSOME_SEGREGATION	0.000358264	0.0138255	0.498493	-0.304725	-1.51981	302	CCNE1 SMC2 CENPS SMC4 TRIP13 CEP85 LATS1 SMARCAD1 ATRX INCENP ATM ABRAXAS1 KIF18B MAP10 NDC1 SMC5 CENPC RB1 SPAG5 FBXW7 KNL1 KIF2C DDX11 ANAPC4 SGO1 PDS5B SMC6 NEK2 RACGAP1 PIBF1 DDX12P SUN1 STAG2 TLK1 ESCO1 TOP2A HJURP DLGAP5 SLX4 KIF23 NCAPH STAG3L2 EME2 NUF2 TNKS MAD1L1 AKAP8 AURKB POGZ DDX3X ZWINT CCNE2 FANCD2 MRE11 RAD18 BRCA1 RMI1 MKI67 RCC2 ERCC4 MSTO1 PDS5A TOP3B SLF2 CCNB1 TTN RMI2 CHAMP…
GO_NEGATIVE_REGULATION_OF_SMALL_GTPASE_MEDIATED_SIGNAL_TRANSDUCTION	0.000406667	0.0155658	0.498493	-0.484258	-1.86368	50	KANK1 DAB2IP HEG1 RASA4 CD2AP RASA2 SYNGAP1 RASAL1 RASIP1 SPRY3 SCAI ARHGAP12 NF1 PPP2CB ABL2 EPHB2 ARHGAP42 NUP62 RASA1 KCTD10 LZTR1 ITGB1
GO_RECOMBINATIONAL_REPAIR	0.000420632	0.0159705	0.498493	-0.378125	-1.70349	129	KLHL15 BRCA2 MCM8 ZFYVE26 ATM RIF1 SMC5 LIG3 SMCHD1 ARID2 GINS4 RAD52 RPA4 CDC45 RECQL SLX4 CHEK1 RAD54L MCM4 PALB2 MRE11 RFWD3 CDC7 RADX BRCA1 RMI1 WRN TP53BP1 ERCC4 RNF138 RMI2 TIMELESS NABP1 HELB MMS22L MCM6 FIGNL1 PARP1 GEN1 PARPBP SAMHD1 FAN1 REV3L FEN1 KDM4D REC8 NBN RAD51B MCM2 SPIDR EXD2 MCM3 RECQL4 RAD51 ACTR2 KDM1A PPP4R2 ERCC6 MMS19
GO_COVALENT_CHROMATIN_MODIFICATION	0.000437907	0.0162462	0.498493	-0.281861	-1.45026	428	BRCA2 ELK4 SATB1 SMARCAD1 ATRX INCENP JAK2 ATM NCOA3 USP49 RIF1 CHD5 MYSM1 ATF2 HDAC9 PCGF3 ZNF711 UFL1 CHD1 OGT KMT2C TET1 PAXIP1 MAP3K12 FMR1 KANSL1L CCNA2 PAXBP1 SUZ12 CDK2 ZNF304 ARID4B ARID4A EZHIP TET2 LIF BRD1 CLOCK REST BRMS1L ZNF451 JADE3 JMJD1C SETD1A PRKAA1 CHEK1 RESF1 SIRT1 AKAP8 AURKB BMI1 HMGA2 CAMK2D DNMT1 PRMT7 UBR5 TAF1 BRCA1 KMT2E KDM6A BAZ1A NSD2 RAG1 HELLS PHF20L1 HCFC1 PCGF2 …
GO_DNA_DEPENDENT_DNA_REPLICATION	0.000438247	0.0162462	0.498493	-0.364832	-1.67248	150	CCNE1 BRCA2 CENPS GINS1 DNA2 PURA ATRX DBF4B RFC3 ZGRF1 TICRR LIG3 RFC1 POLA1 SLFN11 DDX11 GINS4 ORC2 CDK2 RPA4 DONSON CDC45 RECQL CHTF18 EME2 MCM4 CCNE2 DBF4 MRE11 RFWD3 CDC7 BAZ1A WRN RRM2B E2F7 TIMELESS HELB CHEK2 ZMPSTE24 MMS22L MCM6 PRIM2 GEN1 ATAD5 CDC6 FBXO5 SAMHD1 POLE REV3L FEN1 NBN RFC4 MCM2 EXD2 MCM3 RECQL4
GO_PENTOSE_METABOLIC_PROCESS	0.000436143	0.0162462	0.498493	0.733363	1.97481	12	DCXR PGD TALDO1 G6PD RPIA NUDT5 RBKS TKT
GO_POSITIVE_REGULATION_OF_APOPTOTIC_SIGNALING_PATHWAY	0.000442373	0.016271	0.498493	0.311001	1.62097	165	THBS1 NCK2 BAD FIS1 PPP1CA HRK YWHAH BAK1 BCAP31 BIK PARK7 TIMP3 S100A8 CRADD FAM162A RPS3 SFRP1 E2F1 PRR7 STYXL1 FADD BBC3 GSN YWHAE BID SOD1 RPL11 SEPTIN4 ADORA2A DAPK3 DEDD2 RPS7 GSK3A BECN1 PYCARD SLC9A3R1 MAL PPIF RACK1 RPL26 PIAS4 YWHAB TNFRSF12A G0S2 UBB PINK1 MMP9 MFF PPP2R1A TRIM39 PPP3R1 CTNNA1 TNFSF12 BCL2L1 BNIP3 BAX DDIT3 PEA15
GO_POSITIVE_REGULATION_OF_ESTABLISHMENT_OF_PROTEIN_LOCALIZATION_TO_MITOCHONDRION	0.00045391	0.016566	0.498493	0.430007	1.81936	57	ABLIM3 BAD YWHAH MICALL2 UBL5 E2F1 BBC3 YWHAE BID GSK3A TOMM7 BAP1 RAC2 HSPA1L ATG13 UBE2J2 UBE2L3 YWHAB SREBF2 PINK1 PPP3R1
GO_NEGATIVE_REGULATION_OF_PLATELET_ACTIVATION	0.000497697	0.0180243	0.477271	0.673434	1.99786	16	ALOX12 PDGFA SERPINE2 PDGFRA PDGFB PRKG1 CD9 ABAT PRKCD NOS3 THBD F2
GO_PROTEIN_FOLDING	0.000501593	0.0180267	0.477271	0.289601	1.55825	203	FKBP1B CLU DNAJB1 GNAZ AHSA1 GNAO1 DNLZ BAG1 DNAJB5 UNC45B DNAJB2 GNB5 PTGES3L PPIAL4H CDC37 PFDN1 HSPA1A DNAJB6 PPIA RAD23B PFDN2 PSMC1 AHSP PFDN5 FKBP1A HSPE1 GNB2 PFDN6 PDRG1 MLEC CSNK2B GNB1 UBXN1 GNAI2 ST13 ERP29 TTC1 TBCC FKBP4 FKBP8 P4HB HSP90B2P HSPA1L PPIF PRKCSH PPIB NFYC AMFR ERP27 NUDC GRPEL1 DNAJC4 PFDN4 HSPA8 SGTA
GO_AUTOPHAGY_OF_MITOCHONDRION	0.000543313	0.019089	0.477271	0.398804	1.79279	75	FUNDC2 CTTN FIS1 TSPO PARK7 CISD2 CDC37 FBXO7 MAP1LC3A MUL1 SQSTM1 WDR45 MAP1LC3B GABARAPL1 HAX1 GSK3A TOMM7 BECN1 OPTN WIPI1 ATG13 WIPI2 SREBF1 PARL SREBF2 PINK1 GABARAPL2 MARK2 ATG7 PHB2 BNIP3 BNIP3L HK2 FZD5 RNF41 MFN2 ATG5 CLEC16A
GO_REGULATION_OF_ION_TRANSPORT	0.000542237	0.019089	0.477271	0.235511	1.39049	494	MAOB THBS1 ADRA2A CACNG8 FKBP1B RYR2 HOMER2 CALM3 TMSB4X CLDN10 ITGB3 EHD3 FHL1 RAMP3 ISCU SLC6A4 RAB3A TSPO IFNG EGF YWHAH BAK1 PARK7 SERPINE2 CCL5 ATP1B2 KCNH4 GAL HCRT AVPR1A GNB5 COA8 CA2 KCNIP2 F2RL3 RAB11B FXYD2 KCNK13 G6PD SNTA1 CACNG6 PDGFB PDZK1 ARF1 SRI INPP5K TESC CEBPB RGS2 OPRD1 MYLK YWHAE FKBP1A COX17 KCND3 SCN11A SCN1B CES1 GNAI2 IL1B SEMG1 SLC31A2 CAPN1 ADORA2A RHOA NTSR1 CHP1 KCN…
GO_VIRAL_BUDDING_VIA_HOST_ESCRT_COMPLEX	0.000543008	0.019089	0.477271	0.594346	1.93991	21	CHMP4C CHMP4B CHMP6 CHMP1A VPS28 SNF8 CHMP2A VPS37B VPS37C CHMP3 TSG101
GO_RESPONSE_TO_CORTICOSTERONE	0.000572509	0.0199657	0.477271	0.702056	1.94479	13	MAOB CALM3 CDKN1A AVPR1A
GO_REGULATION_OF_CYSTEINE_TYPE_ENDOPEPTIDASE_ACTIVITY	0.000654456	0.0225468	0.477271	0.285387	1.53557	203	BEX3 ALOX12 THBS1 LTF DAP PRDX5 VIL1 BAD FIS1 EGLN3 BAK1 BCAP31 TRADD PARK7 GPX1 CDKN2D CASP9 S100A8 KHDC1 CRADD FAM162A RPS3 PRR7 TTBK1 DNAJB6 FADD RPS6KA1 PSMB9 BBC3 GSN YWHAE HSPE1 BID BCL2L12 MUL1 SIAH2 ANP32B LAMTOR5 ADORA2A RHOA DHCR24 CTSD POR CYFIP2 RNF34 PYCARD SYK ARRB2 ATP2A3 ARRB1 RACK1 NLRP12 DIABLO NLRC4 SNCA MTCH1 HMGB1 RPS27L
GO_ZYMOGEN_ACTIVATION	0.000656099	0.0225468	0.477271	0.484571	1.9357	43	THBS1 BAD BAK1 SERPINE2 PLAT FADD ENO1 DHCR24 PLGRKT CYFIP2 F12 PYCARD HPN PLAU CTSZ PGK1 NLRC4 FURIN SERPINE1 LGMN VSIR CD5L KLKB1
GO_RIBOSOMAL_LARGE_SUBUNIT_ASSEMBLY	0.000705498	0.0240687	0.477271	0.530172	1.89435	29	RPL23A RPL38 RPL10 RPL24 RPL11 RPL6 NOP53 RPL12 RPL3 RPL5 MRPL11 MRTO4 RPL3L MRPL20 RPLP0
GO_KILLING_OF_CELLS_OF_OTHER_ORGANISM	0.000710917	0.0240791	0.477271	0.514143	1.94754	35	PF4 LTF BAD IFNG RPL30 TUSC2 PGLYRP1 SEMG1 HMGN2 GAPDH RPS19 SYK NOS2 CAMP DEFA3
GO_PURINE_CONTAINING_COMPOUND_BIOSYNTHETIC_PROCESS	0.000725743	0.0244057	0.477271	0.299285	1.5686	177	PRTFDC1 GUK1 MTHFD2L GUCY1A1 NME4 TMSB4X SLC25A1 SCD MPC2 GUCA1B DCAKD GUCY1B1 ACSBG1 ATP5F1E UQCC3 IL4 ATP5MF PKM ALDOA ELOVL7 ENO1 ATP5MG COX5B PNP NME6 GMPR ATP5ME PDZD3 ADCY6 HSD17B8 TGFB1 IMPDH1 ADK STOML2 ATP5F1B ATP5PO NOS2 PDK2 ATP5PD ACACA DGUOK ATP5PF ACAT1 ATP5F1D PPCDC NUDT2 GMPR2 ELOVL1 ACOT7 PINK1 APRT NME1
GO_RESPONSE_TO_OXYGEN_LEVELS	0.000746322	0.0249197	0.477271	0.253	1.43991	327	THBS1 RYR2 PDLIM1 CDKN1A RGCC SLC6A4 UBA52 ELOB BAD FIS1 XRCC1 EGLN3 DDAH1 LMNA RBX1 STUB1 PSMD4 PSMA7 ITGA2 PLAT SLC8A3 FAM162A PIN1 SFRP1 E2F1 PKM RPS27A PSMB8 PSMA5 ENO1 PLK3 OPRD1 PSMB9 HMOX2 PSMC1 CHCHD2 CD24 PSMB3 PSMB6 GNB1 PSMB5 SIRT2 CHRNA7 PSMB4 TBL2 NDRG1 VASN PSMB7 RHOA NOP53 EIF4EBP1 ATP6V0D1 PAK1 PSMF1 PSMB1 CBFA2T3 ATF4 TXN2 PSMC5 P4HB NOS2 PLAU IRAK1 PSMD8 BNIP1 PSMD13 EGLN1 PGK1 …
GO_ORGANELLE_FISSION	0.000759708	0.0251881	0.477271	-0.284549	-1.45846	404	CCNE1 CEP192 SMC2 HSPA2 BRCA2 PHIP CENPS SMC4 TRIP13 CEP85 ATRX CLASP2 INCENP CDC14A STAT2 ATM ABRAXAS1 KIF18B MAP10 KNTC1 NDC1 SMC5 CENPC RB1 TOGARAM1 SPAG5 ZNF711 MX1 SPIRE1 KIF2C ANAPC4 PDGFRB CUL7 SGO1 PDS5B KIF11 NEK2 RACGAP1 PIBF1 SUN1 TMEM135 STAG2 TOP2A EPS8 EREG LIF MTBP DLGAP5 SLX4 BTBD18 KIF23 NCAPH C11orf65 CHEK1 SLC25A46 EME2 NUF2 TNKS MAD1L1 AKAP8 KIFC2 RAD54L AURKB POGZ ZWINT CCNE2…
GO_SOMITOGENESIS	0.000772333	0.0252754	0.477271	-0.467286	-1.7899	49	MIB1 ATM DLL1 CRB2 SEMA3C BMPR1A TBX6 EPB41L5 PALB2 KDM6A ZEB2 LRP6 SMAD4 LEF1 ROR2 AXIN2 POGLUT1 KAT2A EP300 NKD1 MESP1 NLE1 FOXB1 POFUT1 FOXC1
GO_SUBSTANTIA_NIGRA_DEVELOPMENT	0.00077308	0.0252754	0.477271	0.503242	1.93185	38	MAOB CALM3 DYNLL1 YWHAH COX6B1 BASP1 ACTB G6PD TTBK1 YWHAE SIRT2 RHOA NDUFS3 CDC42 ATP5PF CALM1 NDRG2
GO_DNA_PACKAGING	0.000778983	0.0252928	0.477271	-0.357209	-1.63246	148	SMC2 CENPS SMC4 TSPYL5 ATRX INCENP CHD5 CENPC KNL1 NASP SMCHD1 TET1 PARP10 MIS18BP1 SHPRH SMARCA5 ZNF304 TOP2A HJURP TSPYL4 NCAPH NAP1L3 RESF1 SIRT1 SPTY2D1 AKAP8 HMGA2 DNMT1 HELLS CENPU TASOR HP1BP3 CENPO RBBP7 CCNB1 TTN BEND3 NAA40 RBBP4 TSPYL2 CENPP MCPH1 RSF1 NCAPG2 NRDE2 FAM172A CENPL KAT6B
GO_DNA_GEOMETRIC_CHANGE	0.000835804	0.0269518	0.477271	-0.379261	-1.67199	111	MCM8 DNA2 PURA SMARCAD1 ATRX RFC3 CHD5 DHX36 CHD1 DDX11 GINS4 DDX12P RECQL TOP2A ASCC3 CHTF18 CHD9 DQX1 NAV2 RAD54L MCM4 DDX3X CHD6 MRE11 RAD18 WRN SETX PIF1 RAD54L2 SUPV3L1 ERCC3 HELB MCM6 PARP1 CHD2 DDB2 HNRNPA2B1 GTF2H4 NBN RFC4 MCM2 ERCC6L G3BP1 CHD3 MCM3 RECQL4 RAD51 POT1 ERCC6 CUL4B GTF2H2
GO_NEGATIVE_REGULATION_OF_RESPONSE_TO_WOUNDING	0.000842182	0.0269727	0.477271	0.397117	1.77291	71	ALOX12 THBS1 FGF2 PDGFA GP1BA PROC SERPINE2 TFPI PLAT PDGFRA PROS1 PDGFB AJAP1 PRKG1 SPP1 CD9 F12 PLAU TNR SIGLEC10 ABAT
GO_LATE_ENDOSOME_TO_VACUOLE_TRANSPORT	0.000849481	0.0270227	0.477271	0.584694	1.97891	24	CHMP4C CHMP4B CHMP6 CHMP1A VPS28 SNF8 CHMP2A BECN1 VPS25
GO_CHRONIC_INFLAMMATORY_RESPONSE	0.000859727	0.0271249	0.477271	0.637764	1.95506	17	PTGES THBS1 IDO1 CCL5 S100A8 IL4
GO_RELEASE_OF_CYTOCHROME_C_FROM_MITOCHONDRIA	0.000864218	0.0271249	0.477271	0.432119	1.83108	56	CLU BAD FIS1 HRK BAK1 LMNA BIK GPX1 FZD9 FAM162A BBC3 BID PYCARD ARRB2 PPIF PARL PINK1 BCL2L2 MMP9 MFF BCL2L1 FXN BNIP3 BAX HIGD1A SOD2 AKT1
GO_CHROMATIN_REMODELING_AT_CENTROMERE	0.000969315	0.0296447	0.477271	-0.552897	-1.91933	31	CENPS CENPC KNL1 NASP MIS18BP1 SMARCA5 HJURP HELLS CENPU CENPO RBBP7 RBBP4 CENPP RSF1 CENPL
GO_NEUTROPHIL_CHEMOTAXIS	0.000958008	0.0296447	0.477271	0.388471	1.74634	75	PF4 PPBP JAM3 CXCL5 RAC1 CCL5 S100A8 MPP1 IL1B CCL8 DYSF SYK RAC2 FCER1G VAV1 CAMK1D PPIB ITGB2 CCL23 PIK3CD THBS4 PF4V1 CXCR1 CXCR2 IL23A C5AR1 MCU JAML C1QBP CD74 XCL1 CD300H
GO_TRANSLATIONAL_ELONGATION	0.000969685	0.0296447	0.477271	0.322431	1.61665	129	EIF5A RPLP2 MRPL36 RPL30 EEF1D MRPL21 MRPS11 MRPS6 EIF5AL1 RPLP1 CHCHD1 MRPS36 MRPL51 MRPL57 MRPL43 GADD45GIP1 AURKAIP1 MRPL49 MRPL41 MRPL27 MRPS7 RACK1 EEF1B2 MRPS15 MRPL22 MRPL11 MRPS18C MRPL23 MRPS21 MRPS23 DAP3 MRPL14 MRPL18 EEF1A1 MRPL20 ALKBH1 MRPL39 ABTB1 MRPL46 MRPL3 MRPS33 DPH5 MRPL50 MRPS17 ERAL1 MRPL13 EEF2 MRPL24 MRPS14 MRPS34 MRPL45 MRPL17 MRPL33 MRPL47 MRPL32 MRPS22 MRPL48 MRPL15 MR…
GO_UROGENITAL_SYSTEM_DEVELOPMENT	0.000962613	0.0296447	0.477271	-0.315794	-1.53589	240	COL4A4 PLAG1 SDC1 ADAMTS1 WNK4 ZBTB16 FRS2 DCHS1 ALOX15B SOX4 PPAT SLC34A1 ASS1 FAT4 DLG5 DLL1 JAG1 NUP160 CEP290 MEF2C PTPRO PCSK5 PDGFRB ILK MYC PAX8 SMAD5 PTCH1 ESR1 C1GALT1 UBE3A NUP107 STAT1 APAF1 LIF CYP19A1 GZF1 ARID5B CALB1 MTSS1 PKD1 NF1 TNC ANGPT1 PRKX PODXL WFS1 RARB RDH10 RRM2B DLG1 GCNT1 PKD2 RPGRIP1L CPLANE1 NUP133 SMAD7 HEYL MMP17 LGR4 FEM1B SMAD4 KLHL3 SOX8 GPC3 WNT9B PLCE1 PRLR Z…
GO_MITOCHONDRIAL_MEMBRANE_ORGANIZATION	0.000987505	0.0298024	0.45506	0.325104	1.63288	130	CHCHD6 CALM3 BAD TMEM11 YWHAH BAK1 FZD9 ATP5F1E MICOS13 UQCC3 TIMM29 ATP5MF E2F1 HSPA1A BBC3 YWHAE BID ATP5MG MUL1 ATP5ME GSK3A ATP5F1B ATP5PO ATP5PD PPIF ALKBH7 ATP5PF YWHAB ATP5F1D PINK1 BCL2L2 PPP3R1 TIMM13 BCL2L1 ROMO1 ATP5MC2 BNIP3 BAX BNIP3L TIMM22 GSK3B HK2 TOMM22 ATP5MC3 MICOS10 MFN2 DYNLT1 STAT3 APOO PDCD5 SLC35F6 SLC9A1 OXA1L MTX1 ATP5IF1 THEM4 NDUFA13 ATP5F1C TFDP1
GO_REGULATION_OF_MUSCLE_CONTRACTION	0.000981474	0.0298024	0.45506	0.334903	1.6668	117	TPM1 ADRA2A MYL9 FKBP1B RYR2 CALM3 CTTN GUCY1A1 TNNC2 EHD3 C12orf57 TBXA2R PDE5A ITGA2 SLC8A3 SRI PRKG1 ENO1 RGS2 SPX SOD1 RHOA DAPK3 CNN1 TNNI2 GSTO1 KCNQ1 PRKACA CALM1 ABAT DSC2 TACR2 TNNT1 FGF13
GO_REGULATION_OF_CHROMOSOME_ORGANIZATION	0.00103178	0.0309403	0.45506	-0.291707	-1.46799	319	ATAD2B TRIP13 ATAD2 ATRX ATM RIF1 SMC5 XRN1 RB1 SMG1 DHX36 TENT4B LIG4 SMG5 OGT DDX11 SMG6 ANAPC4 HMBOX1 TET1 PAXIP1 NEK2 MYC PARP10 FMR1 PAXBP1 ZNF304 NEK7 CDC45 TLK1 TNKS2 TOP2A EZHIP LIF DLGAP5 SLX4 ZNF451 SETD1A CHEK1 RESF1 SIRT1 SPTY2D1 TNKS MAD1L1 AKAP8 AURKB MRE11 CAMK2D DNMT1 UBR5 BRCA1 KMT2E MKI67 MIER1 AUTS2 ERCC4 PIWIL2 SLF2 TASOR PIF1 CCNB1 RMI2 BUB1 BCOR NAA40 CDC27 ZNF207 SMAD4 APC …
GO_REGULATION_OF_SYSTEM_PROCESS	0.00106977	0.0318764	0.45506	0.241131	1.40408	409	RETN MGLL TPM1 ADRA2A CACNG8 WASF3 MYL9 FKBP1B RYR2 CALM3 CTTN THRB GUCY1A1 TNNC2 PARD3 EHD3 GNAO1 MYL4 HCAR2 ADORA3 LMNA C12orf57 ATP1B2 GAL HCRT AVPR1A TBXA2R PDE5A ITGA2 SLC8A3 KCNIP2 FXYD2 PTGER3 G6PD PIN1 SNTA1 TSHZ3 CACNG6 PDGFB SRI INPP5K FABP5 BEGAIN PRKG1 ENO1 RGS2 OPRD1 SPX YWHAE LMCD1 SOD1 GLRX3 KCND3 SCN11A SCN1B CHRNA7 GNAI2 IL1B CTDP1 ADORA2A RHOA GNAS NTSR1 DAPK3 MTG1 SH3GL1 SHANK3…
GO_ATP_BIOSYNTHETIC_PROCESS	0.00108145	0.0320218	0.45506	0.448655	1.84467	48	TMSB4X ATP5F1E UQCC3 IL4 ATP5MF PKM ALDOA ENO1 ATP5MG COX5B ATP5ME TGFB1 STOML2 ATP5F1B ATP5PO ATP5PD ATP5PF ATP5F1D NUDT2 PINK1 ATP5MC2 ANTKMT VCP
GO_TELOMERE_ORGANIZATION	0.00111321	0.0327562	0.45506	-0.357014	-1.62758	141	CCNE1 BRCA2 DNA2 ATRX ATM RFC3 RIF1 SMC5 XRN1 RFC1 SMG1 DHX36 TENT4B POLA1 TNKS1BP1 SMG5 TEP1 SMG6 HMBOX1 SMC6 NEK2 MYC NEK7 TNKS2 SLX4 TNKS AURKB CCNE2 MRE11 WRN ERCC4 PIF1 TELO2
GO_POSITIVE_REGULATION_OF_CELLULAR_AMIDE_METABOLIC_PROCESS	0.00121143	0.0350879	0.45506	0.311795	1.5847	147	THBS1 CLU NCK2 IFNG HABP4 CCL5 EIF5A MPV17L2 RPL30 ITGA2 SMPD2 CDC123 PKM MAPK3 PPP1R15A EIF5AL1 RPS4X EFNA1 CHRNA7 POLR2G RHOA RXRA YBX3 GSK3A RPS6KB2 PRR16 BCL3 RACK1 RPL26 COA3 RPL5 SMPD3 PINK1 RPS27L NIBAN1 EIF3D NSUN5 NSUN4 POLDIP3 CNBP PCIF1 PTAFR APP TNFRSF1A YTHDF1 PYM1 RPS9 NGRN PTK2B VIM C1QBP PRKCD EEF2 UQCC2 RELA METTL5
GO_POSITIVE_REGULATION_OF_LYMPHOCYTE_ACTIVATION	0.00121481	0.0350879	0.45506	-0.296094	-1.48351	314	IGHV3-30 IGHV3-11 IGHV3-49 IGHV3-53 IGHV1-24 IGHV2-70 IGHV6-1 IGHV5-51 IGHG1 ZBTB16 IGHV3-33 IGHV3-74 IGHG3 SOX4 IGHV4-39 RIF1 IGHV4-59 TIRAP TNFSF11 IGKC IL6ST IGHG2 IGHV1-69D MEF2C IGHV3-48 TOX CD38 PTPN22 IGHV3-73 IGHV2-26 SLC39A10 IGHV3-7 ATP11C IGHV1-58 PAXIP1 MSH2 IGHV1-18 ZBTB1 BTN2A2 IGHV4-31 IGHV7-4-1 RASGRP1 IGHA1 CD47 AXL IGHV3-64D IGHV3-23 IGHV3-43 PIK3R1 IGHV3-38 IGHG4 CD46 ZAP70 NSD…
GO_PROTEIN_POLYMERIZATION	0.00121225	0.0350879	0.45506	0.260887	1.43848	264	TMSB4Y WHAMMP3 WASF3 CTTN ACTR3B TMSB4X CHMP4B VIL1 ESAM NCK2 GPX4 NDE1 COTL1 RAC1 CAPZB BRK1 MICALL2 TPPP3 ARPC4 CDC42EP1 TMSB15B PFN1 RPS3 TRIOBP ARF1 TTBK1 HSPA1A GSN ARHGAP6 MAP1B FLII WASF1 ARPC2 NDEL1 FAM107A TMSB10 CHMP2A ARL2 MID1IP1 HCK VASP RHOA ALOX15 HAX1 PAK1 TRIM27 CYFIP2 DBNL FKBP4 PYCARD DRG1 CORO1A WAS GMFG GRB2 MSRB1 WASHC3 DIAPH1 DNM3 TWF2 DMTN MYADM CDK5RAP2 AIF1 MSRB2 SNCA PI…
GO_RESPIRATORY_BURST	0.0012311	0.0351274	0.45506	0.493892	1.83374	33	CD52 RAC1 PRDX2 SELENOK CD24 HCK RPS19 NCF1 MPO RAC2 BCR CAMK1D SLAMF8 NCF1C NCF2 PGAM1 PIK3CD CYBA NCF4 GRN SLC11A1 NCF1B
GO_STEROL_BIOSYNTHETIC_PROCESS	0.00123099	0.0351274	0.45506	0.399068	1.7536	66	ACAT2 FDFT1 SCD CYB5R3 G6PD PMVK DHCR7 FAXDC2 CYB5R1 SOD1 CES1 DHCR24 POR ERG28 EBP ACACA MVK NFYC SREBF1 FDPS RAN SREBF2
GO_PLASMINOGEN_ACTIVATION	0.00127151	0.036062	0.45506	0.646746	1.91868	16	THBS1 SERPINE2 PLAT ENO1 DHCR24 PLGRKT F12 HPN PLAU CTSZ PGK1 SERPINE1 KLKB1
GO_ACTIVATION_OF_IMMUNE_RESPONSE	0.00132223	0.037054	0.45506	-0.270826	-1.41626	498	IGHV3-30 IGHV3-11 IGHV3-49 IGKV1-39 IGHV3-53 PRKCE TXK IGHV1-24 TRIM5 IGHV2-70 IGHV6-1 IGHV5-51 IGHG1 IGHV3-33 IGHV3-74 CLEC6A IGHG3 IGHV4-39 GBP1 TAB3 IGHV4-59 C4A IGLV2-8 IGLV1-40 IGKC IGLV3-1 IGHG2 IGKV1D-39 IGHV1-69D MEF2C IGHV3-48 CD38 PTPN22 IGHV3-73 IGLV3-19 IGHV2-26 IGKV4-1 SLC39A10 IGHV3-7 IGLV6-57 FCN2 IGHV1-58 IGKV1D-12 C1QA IGKV1-17 IGHV1-18 C3AR1 BTN2A2 IGHV4-31 CMKLR1 IGHV7-4-1 APPL…
GO_HISTONE_H3_K4_METHYLATION	0.00131475	0.037054	0.45506	-0.48359	-1.83803	47	ZNF711 OGT KMT2C PAXIP1 ARID4A TET2 SETD1A DNMT1 BRCA1 KMT2E KDM6A AUTS2 BEND3 BCOR KMT2D SMAD4 KMT2A PRMT6 ASH1L GATA3 SETD1B KDM1A RBBP5 ZNF335 TET3
GO_TUMOR_NECROSIS_FACTOR_MEDIATED_SIGNALING_PATHWAY	0.00134997	0.0376074	0.45506	0.298528	1.54386	157	KRT18 TMSB4X COMMD7 SHARPIN TRADD PSMD4 PSMA7 CD40 PSMB8 HSPA1A PSMA5 PSMB9 PSMC1 PSMB3 LTB PSMB6 PSMB5 CPNE1 PSMB4 PSMB7 PSMF1 PSMB1 PYCARD SYK PSMC5 PSMD8 TNFRSF4 TNFSF9 RACK1 PSMD13 PIAS4 TNFRSF12A PSMD7 TNFRSF1B EDARADD LIMS1 CASP4 TXNDC17 CD70 PSMC4 TNFSF12 PSME1 PSMD1 CLIP3 TNFRSF1A PSMC3 PSMD3 TNFSF4 PTK2B PSMD14 RFFL PSMA6 RELA SPATA2 PSMA8 PSMD2 ACTN4 CDIP1 PSMA3 PSMB2 LTBR
GO_POSITIVE_REGULATION_OF_LEUKOCYTE_MIGRATION	0.00137329	0.0380322	0.45506	0.336307	1.66081	115	THBS1 SELP ITGA2B RAC1 XG MADCAM1 CCL5 SELENOK ITGA2 CD99 CXCL14 IL34 IL4 MAPK3 FADD GPSM3 FUT7 CCL8 RHOA ZNF580 DYSF PYCARD CSF1 RAC2 CREB3 CAMK1D PTK2 P2RY12 AIF1 HMGB1 THBS4 SERPINE1 LGMN CXCR2 PTAFR APP IL23A C5AR1 MCU ELANE PTK2B IL6R C1QBP VEGFB CD74
GO_REGULATION_OF_SUPRAMOLECULAR_FIBER_ORGANIZATION	0.00138174	0.0380422	0.45506	0.252655	1.43092	315	TMSB4Y WHAMMP3 TPM1 WASF3 CLU CTTN ACTR3B MAP6D1 RGCC TMSB4X VIL1 ESAM CIB1 NCK2 COTL1 RAC1 CAPZB BRK1 PARK7 SDC4 ARPC4 CDC42EP1 MAP1A GPX1 TMSB15B PFN1 EMILIN1 RPS3 TRIOBP ARF1 SFRP1 INPP5K HSPA1A CFL1 GSN ARHGAP6 MAP1B FLII WASF1 ARPC2 DSTN TMSB10 ARL2 CHRNA7 MID1IP1 HCK VASP RHOA ALOX15 DAPK3 HAX1 LDLR SHANK3 WDR1 PAK1 TRIM27 CYFIP2 DBNL FKBP4 PYCARD SEMA5A DRG1 CORO1A WAS S100A10 GMFG GRB2 TA…
GO_POSITIVE_REGULATION_OF_MITOCHONDRION_ORGANIZATION	0.00140567	0.038476	0.45506	0.329125	1.61976	113	ABLIM3 BAD FIS1 HRK YWHAH BAK1 MICALL2 BIK PARK7 UBL5 FAM162A CDC37 E2F1 FBXO7 BBC3 YWHAE BID MUL1 GSK3A TOMM7 PYCARD BAP1 OPTN RAC2 HSPA1L PPIF ATG13 UBE2J2 UBE2L3 YWHAB SREBF2 PINK1 MMP9 MFF PPP3R1
GO_MEIOTIC_CELL_CYCLE_PROCESS	0.00145723	0.0396568	0.45506	-0.349842	-1.60376	150	CCNE1 SMC2 HSPA2 BRCA2 CENPS SMC4 TRIP13 ATRX INCENP ATM NDC1 CENPC ZNF711 SPIRE1 SGO1 SUN1 TOP2A NSUN2 EREG LIF SLX4 BTBD18 NCAPH EME2 NUF2 RAD54L CCNE2 FANCD2 MRE11 PLCB1 RMI1 TDRD12 ERCC4 PIWIL2 BUB1 MYBL1 MEIOC SYCP2L TUBG1 ASPM FIGNL1 SPDYA TOP2B MAJIN MSH4 KIF18A FBXO5 MASTL TDRD9 MSH6 REC8 SPIRE2 RAD51B WNT4 SYCP2
GO_HEART_MORPHOGENESIS	0.00150155	0.0403961	0.45506	-0.330171	-1.55896	178	MIB1 ADAMTS1 NODAL HEG1 DCHS1 SOX4 FAT4 ATF2 WNT16 DLL1 HEY2 JAG1 MEF2C MED1 ARID2 SEMA3C ILK BMPR1A PTCH1 TBX6 MDM2 EPHB4 BMPR2 STIL SOS1 FGFRL1 ARL13B DSP TBX1 KDM6A MTOR NSD2 RARB TGFBR3 RBM15 PKD2 TEAD2 TTN ADGRG6 C2CD3 SMAD7 HEYL PDCD4 SNAI1 EOMES SMAD4 BMP10 ZMPSTE24 TGFBR1 MDM4 AXIN2 MEGF8 DVL2 BBS7 VEGFA CPE MKS1 GATA3 COL5A1 JUN NEDD4 CERT1
GO_RENAL_TUBULE_DEVELOPMENT	0.00149542	0.0403961	0.45506	-0.437761	-1.76185	64	WNK4 DCHS1 FAT4 DLL1 JAG1 MEF2C ILK MYC PAX8 PTCH1 STAT1 LIF GZF1 CALB1 MTSS1 PKD1 DLG1 PKD2 HEYL LGR4 SMAD4 KLHL3 SOX8 GPC3 WNT9B WNT2B VEGFA GATA3 HOXB7 MAGED1 LAMA5 WNT4 SMO
GO_RIBONUCLEOSIDE_TRIPHOSPHATE_METABOLIC_PROCESS	0.00155211	0.0415189	0.45506	0.37925	1.71256	77	NME4 TMSB4X ATP5F1E UQCC3 IL4 ATP5MF PKM ALDOA ENO1 ATP5MG COX5B NME6 ATP5ME RHOA TGFB1 IMPDH1 STOML2 ATP5F1B ATP5PO ATP5PD UCK1 ATP5PF ATP5F1D NUDT2 RAN PINK1 NME1 AMPD3 ATP5MC2 ANTKMT VCP GIMAP7
GO_DEFENSE_RESPONSE_TO_VIRUS	0.00161035	0.0428335	0.45506	-0.317585	-1.53633	220	DDX60 TRIM5 MOV10 TRIM22 STAT2 OAS3 HERC5 GBP1 DHX36 TRIM6 TLR3 MX1 PTPN22 SLFN11 DDX21 DHX58 IFIH1 IFIT5 EIF2AK2 OAS2 DDX58 ZMYND11 IFIT2 STAT1 IRF9 IFIT3 EXOC1 FAM111A SPON2 PRF1 TLR7 IFI44L ZBP1 TBK1 RNF125 RSAD2 MIR26B TNFAIP3 DDIT4 TRIM56 IRF5 PPM1B IFIT1 DTX3L TSPAN6 IRF7 SHFL DDX17 IL15 PUM1 TRIM52 ZMPSTE24 TTC4 USP15 TLR9 SLFN13 OAS1 IFI6 BIRC2 NCBP3 TRIM44 PARP9 APOBEC3F OASL LILRB1 SAMH…
GO_CELL_CHEMOTAXIS	0.0016612	0.0439377	0.45506	0.268563	1.45469	235	PF4 THBS1 FGF2 PPBP JAM3 TMSB4X CXCL5 PLXNB3 RAC1 BCAR1 CCL5 CNR2 HSD3B7 S100A8 CXCL14 PDGFRA IL34 IL4 MPP1 PDGFB NBL1 MAPK3 GPSM3 CCR3 RHOG IL1B CCL8 ZNF580 DYSF CCR10 RPS19 SYK SEMA5A CSF1 RAC2 CORO1A ARRB2 IL16 FCER1G CREB3 VAV1 CAMK1D SLAMF8 PTK2 PPIB HOXB9 ACKR2 AIF1 HMGB1 BIN2 ITGB2 ADGRE2 CCL23 ARHGEF5 PIK3CD THBS4 SERPINE1 CCL28 PF4V1 CXCR1 LGMN CXCR2 HMGB2 IL23A C5AR1 GPR18 ALOX5 EPHA2 M…
GO_KETONE_CATABOLIC_PROCESS	0.00172111	0.045268	0.45506	0.697984	1.87954	12	HAGH PARK7 CBR3 CYP4F12 PNKD ALDH8A1
GO_RNA_DESTABILIZATION	0.00175167	0.0458158	0.45506	-0.533531	-1.88266	32	MOV10 CPEB3 ROCK1 DHX36 ROCK2 CNOT6L ZFP36L2 YTHDF3 METTL16 MEX3D PUM1 TRIM71 PLEKHN1 RC3H1 HNRNPR METTL14
GO_MITOTIC_SISTER_CHROMATID_SEGREGATION	0.00176714	0.0459651	0.45506	-0.338451	-1.56197	155	SMC2 SMC4 TRIP13 ATRX INCENP ATM KIF18B MAP10 SMC5 CENPC RB1 SPAG5 KIF2C ANAPC4 SGO1 PDS5B NEK2 RACGAP1 PIBF1 DLGAP5 KIF23 NCAPH NUF2 TNKS MAD1L1 AKAP8 AURKB POGZ ZWINT MSTO1 PDS5A SLF2 CCNB1 TTN CHAMP1 BUB1 CDC27 ZNF207 APC KIF14 BUB3 NAA50 TUBG1 GEN1 CDC6 KIF18A FBXO5 NCAPG2 NUP62 RRS1 SMC1A REC8 NUMA1 VPS4B MIS12 CDC23 PLK1 NCAPG DIS3L2 SEH1L SGO2 NCAPD2 KIF4A CENPF ANKRD53 RIOK2 UBE2C
GO_ANTIGEN_PROCESSING_AND_PRESENTATION_OF_PEPTIDE_ANTIGEN_VIA_MHC_CLASS_I	0.00180018	0.0465672	0.45506	0.3464	1.65336	97	ITGB5 SEC13 BCAP31 PSMD4 PSMA7 PSMB8 PSMA5 PSMB9 PSMC1 PSMB3 PSMB6 PSMB5 PSMB4 HLA-F PSMB7 PSMF1 PSMB1 NCF1 PSMC5 PSMD8 FCER1G PSMD13 VAMP8 HLA-E NCF2 PSMD7 HLA-B CYBA PSMC4 B2M VAMP3 PSME1 PSMD1 NCF4 HLA-C PSMC3 PSMD3 PSMD14 PSMA6 PSMA8 PSMD2 SNAP23 PSMA3 PSMB2
GO_POSITIVE_REGULATION_OF_RELEASE_OF_CYTOCHROME_C_FROM_MITOCHONDRIA	0.00182938	0.0470639	0.45506	0.532342	1.87416	27	BAD HRK BAK1 BIK FAM162A BBC3 BID PYCARD PPIF PINK1 MMP9 MFF BNIP3 BAX
GO_LEUKOCYTE_CHEMOTAXIS	0.00186835	0.0475969	0.45506	0.280956	1.48457	180	PF4 THBS1 PPBP JAM3 CXCL5 RAC1 CCL5 CNR2 HSD3B7 S100A8 CXCL14 IL34 IL4 MPP1 PDGFB NBL1 MAPK3 GPSM3 IL1B CCL8 ZNF580 DYSF RPS19 SYK CSF1 RAC2 CORO1A IL16 FCER1G CREB3 VAV1 CAMK1D SLAMF8 PTK2 PPIB AIF1 HMGB1 ITGB2 ADGRE2 CCL23 ARHGEF5 PIK3CD THBS4 SERPINE1 PF4V1 CXCR1 LGMN CXCR2 IL23A C5AR1 GPR18 ALOX5 MCU JAML PTK2B IL6R C1QBP STAP1 VEGFB CD74 LYN XCL1 CD300H CXCL16 PADI2 CXCR3 AZU1
GO_REGULATION_OF_PROTEIN_POLYMERIZATION	0.00187031	0.0475969	0.45506	0.278433	1.49694	200	TMSB4Y WHAMMP3 WASF3 CTTN ACTR3B TMSB4X VIL1 ESAM NCK2 COTL1 RAC1 CAPZB BRK1 TPPP3 ARPC4 CDC42EP1 TMSB15B PFN1 RPS3 TRIOBP ARF1 TTBK1 HSPA1A GSN MAP1B FLII WASF1 ARPC2 TMSB10 ARL2 HCK VASP RHOA ALOX15 HAX1 PAK1 TRIM27 CYFIP2 DBNL FKBP4 PYCARD DRG1 CORO1A WAS GMFG GRB2 TWF2 DMTN MYADM CDK5RAP2 SNCA PINK1 MYO1C WASF2 ARF6 ADD1 HCLS1 PRUNE1 CAPG FES MAPRE1
GO_REGIONALIZATION	0.00189334	0.0479238	0.45506	-0.316342	-1.52995	219	MIB1 BHLHE41 TBC1D32 NODAL ZBTB16 FRS2 CELSR2 ATM TSHZ1 DLL1 HEY2 WDR19 MEF2C SEMA3A PCSK5 CRB2 SEMA3C C1QA PAX8 BMPR1A PTCH1 TBX6 HIPK2 BMPR2 HOXA3 EPB41L5 GSC BMI1 PALB2 ARL13B BPTF C3 TBX1 KDM6A ZEB2 DYNC2H1 LRP6 PCGF2 PRKACB WNT3 RPGRIP1L RELN HEYL SNAI1 EOMES SMAD4 TTC21B INTU GPC3 LEF1 GORAB ATP6AP2 ADGRG1 TMEM107 WNT2B DISP1 TULP3 PGAP1 ROR2 TGFBR1 ACVR2A DSCAML1 AXIN2 MEGF8 DVL2 HIPK1 MKS…
GO_DENDRITIC_CELL_CYTOKINE_PRODUCTION	0.00194042	0.0488529	0.45506	-0.686031	-1.93504	13	DHX36 TLR3 DDX21 DDX58
GO_NEURAL_NUCLEUS_DEVELOPMENT	0.00195254	0.0488966	0.45506	0.431434	1.77387	48	MAOB CALM3 DYNLL1 YWHAH COX6B1 BASP1 ACTB G6PD TTBK1 YWHAE SIRT2 RHOA NDUFS3 CDC42 ATP5PF CALM1 NDRG2
GO_AMINE_METABOLIC_PROCESS	0.002009	0.0493497	0.431708	0.327415	1.63684	122	MAOB ODC1 NQO1 IDO1 OAZ1 PSMD4 PARK7 PSMA7 ASMT PSMB8 PSMA5 PSMB9 PSMC1 PSMB3 SMOX OAZ2 PSMB6 PSMB5 PNKD PSMB4 PSMB7 CHDH PSMF1 PSMB1 PSMC5 PSMD8 OAZ3 DRD4 PSMD13 SMS GDE1 PSMD7 ABAT ITGB2 PSMC4 PSME1 PSMD1 PSMC3 PSMD3 PDE1B PSMD14 PSMA6 VPS35 ACMSD PSMA8 PSMD2 PSMA3 PSMB2 VCAM1 ITGAM
GO_POSITIVE_REGULATION_OF_PEPTIDASE_ACTIVITY	0.00201256	0.0493497	0.431708	0.29115	1.51639	167	BEX3 ALOX12 DAP BAD FIS1 EGLN3 BAK1 BCAP31 TRADD CASP9 S100A8 KHDC1 CRADD FAM162A RPS3 PRR7 TTBK1 MAPK3 FADD BBC3 GSN HSPE1 BID EFNA1 MUL1 ANP32B SEMG1 RHOA CTSD CYFIP2 PYCARD SYK ATP2A3 ARRB1 RACK1 NLRP12 DIABLO NLRC4 SNCA PINK1 MTCH1 HMGB1 DDRGK1 RPS27L PSENEN ADRM1 LGMN MBP PSME1 HSF1 PCOLCE APP BCL2L13 BAX VSIR VCP AKIRIN2 SFRP2 GRN PSMD14 HIP1
GO_POSITIVE_REGULATION_OF_PROTEOLYSIS	0.00201008	0.0493497	0.431708	0.245276	1.38957	320	BEX3 ALOX12 ADRA2A CLU DAP BAD FIS1 EGLN3 IFNG EGF BAK1 BCAP31 RBX1 STUB1 TRADD TNIP1 DNAJB2 CASP9 S100A8 KHDC1 CRADD FAM162A RPS3 PRR7 TTBK1 HSPA1A MAPK3 FADD ENO1 PLK3 BBC3 GSN PSMC1 HSPE1 BID EFNA1 MUL1 SIRT2 IL1B ANP32B SEMG1 RHOA NOP53 AURKAIP1 CTSD PLGRKT CEBPA CYFIP2 CBFA2T3 GSK3A F12 PYCARD SYK HPN ATP2A3 ARRB1 RACK1 PTK2 CLN6 MYH9 NLRP12 SUMO2 DIABLO NLRC4 FURIN RNF185 SNCA RAD23A TNFRSF…
GO_REGULATION_OF_MUSCLE_SYSTEM_PROCESS	0.00201256	0.0493497	0.431708	0.289441	1.51185	170	TPM1 ADRA2A MYL9 FKBP1B RYR2 CALM3 CTTN GUCY1A1 TNNC2 EHD3 LMNA C12orf57 TBXA2R PDE5A ITGA2 SLC8A3 G6PD PIN1 SRI PRKG1 ENO1 RGS2 SPX LMCD1 SOD1 GLRX3 CTDP1 RHOA DAPK3 PAK1 GSK3A CNN1 TNNI2 GSTO1 KCNQ1 PRKACA NR4A3 PTK2 CALM1 PI16 AIF1 TNFRSF1B ABAT DSC2 TACR2 TNNT1 FGF13
GO_MITOCHONDRIAL_RNA_METABOLIC_PROCESS	0.00204006	0.0497647	0.431708	-0.477364	-1.80167	45	PNPT1 PPARGC1B DARS2 SARS2 TRIT1 LRPPRC PRKAA1 FASTKD1 TRNT1 WARS2 SUPV3L1 TBRG4 TARS2 TFB2M ELAC2 PDE12 PRORP GRSF1 EARS2 POLRMT TFAM TRMT10B TEFM
GO_NATURAL_KILLER_CELL_ACTIVATION_INVOLVED_IN_IMMUNE_RESPONSE	0.00206736	0.0501709	0.431708	0.690448	1.85925	12	PGLYRP1 PGLYRP2 HLA-F CORO1A IFNK ZNF683 LAMP1 UNC13D
GO_AEROBIC_RESPIRATION	0.00212328	0.0511873	0.431708	0.373621	1.68714	77	SDHAF2 COX6B1 SUCLG1 SDHC UQCRH UQCR10 COX5B SURF1 COX6A1 NOP53 SDHB COX4I1 BLOC1S1 CBFA2T3 COX8A MTFR1L AFG1L NDUFA4 ATP5F1D UQCRC1 MDH2 COX5A UQCRC2 CAT COX7C PDHB COX6C COX7B FXN BNIP3 VCP IDH3G UQCRB
GO_HISTONE_METHYLATION	0.00213099	0.0511873	0.431708	-0.360571	-1.60987	122	SATB1 ATRX RIF1 CHD5 ZNF711 OGT KMT2C TET1 PAXIP1 PAXBP1 SUZ12 ZNF304 ARID4B ARID4A EZHIP TET2 SETD1A SIRT1 DNMT1 PRMT7 BRCA1 KMT2E KDM6A NSD2 AUTS2 PRDM4 EHMT2 BEND3 BCOR SUV39H2 KMT2D SMAD4 PHF19 KMT2A PRMT6 MTHFR ASH1L GATA3 KDM4D SETD1B MTF2 KDM4C EZH2 PRDM11 SETD5 KDM1A RBBP5 MEN1 PAX5 ZNF335
GO_PURINE_NUCLEOSIDE_BIOSYNTHETIC_PROCESS	0.00214988	0.051379	0.431708	0.553034	1.80507	21	PRTFDC1 GUK1 NME4 NME6 IMPDH1 ADK APRT NME1
GO_KIDNEY_MORPHOGENESIS	0.00218961	0.052064	0.431708	-0.427776	-1.72627	66	WNK4 DCHS1 SOX4 FAT4 PDGFRB ILK MYC PAX8 PTCH1 STAT1 LIF GZF1 CALB1 PKD1 PRKX DLG1 GCNT1 PKD2 LGR4 SMAD4 KLHL3 SOX8 GPC3 WNT9B ZMPSTE24 WNT2B GCNT4 VEGFA GATA3 HOXB7 MAGED1 LAMA5 WNT4 SMO LRRK2 ASXL1 LZTS2 BCL2
GO_APPENDAGE_DEVELOPMENT	0.00222954	0.0527355	0.431708	-0.359411	-1.60469	122	RECK TBC1D32 ZBTB16 ATRX SOX4 RNF165 WDR19 PCSK5 MED1 RSPO4 SEMA3C BMPR1A LNPK PTCH1 BMPR2 KREMEN2 LMBR1 FZD6 RARB IFT80 DYNC2H1 LRP6 ZNF141 RDH10 WNT3 RPGRIP1L ZNRF3 C2CD3 CPLANE1 SMAD4 INTU GPC3 LEF1 ITGA6 TMEM107 TULP3 ROR2 MEGF8 RC3H2 BBS7 RUNX2 MKS1 MBNL1 SCX FLVCR1 CRABP2 KAT2A
GO_CELL_CYCLE_G1_S_PHASE_TRANSITION	0.00224025	0.0527355	0.431708	-0.295754	-1.44844	259	CCNE1 ADAMTS1 MCM8 PLAGL1 NPAT LATS1 ATM SOX4 CDK17 PPAT USP37 RB1 MIR590 POLA1 TNKS1BP1 FBXW7 HYAL1 SLFN11 NASP RRM2 BCAT1 MYC BTN2A2 ORC2 CCNA2 CNOT6L CDK2 RPA4 APPL1 CDC45 ADAM17 MDM2 CUL5 MTBP RPS6KB1 PIDD1 PKD1 MCM4 DDX3X CCNE2 DBF4 DACT1 RFWD3 PLCB1 CDC7 GPNMB TAF1 KMT2E CDK10 CDK18 CNOT6 E2F7 PKD2 CCNB1 CDK6 GTSE1 CNOT8 RDX RBL1 KIF14 KLF11 LSM11 CHEK2 KHDRBS1 RBL2 TRIM71 BACH1 MCM6 PRIM2 …
GO_DNA_DEPENDENT_DNA_REPLICATION_MAINTENANCE_OF_FIDELITY	0.00227808	0.053095	0.431708	-0.474769	-1.77791	44	BRCA2 CENPS DNA2 ATRX ZGRF1 SLFN11 DDX11 DONSON EME2 MRE11 RFWD3 WRN TIMELESS MMS22L GEN1 SAMHD1 POLE
GO_LYSOSOME_LOCALIZATION	0.00227036	0.053095	0.431708	0.374748	1.66958	70	RAB3A BORCS6 CPLX2 BORCS5 IL4 LAMTOR1 NDEL1 SYTL4 BLOC1S1 SYK RAC2 KXD1 RAB34 FCER1G TFEB NR4A3 VAMP8 MYH9 ADGRE2 STXBP2 FGR PIK3CD FES MILR1 LAT2 BTK IL4R GATA2 LYN UNC13D SNAP23 DEF8 HMOX1 CHGA PLEKHM1
GO_SECOND_MESSENGER_MEDIATED_SIGNALING	0.00232557	0.0539348	0.431708	0.246733	1.39738	315	SAMD14 PF4 THBS1 ADRA2A FKBP1B RYR2 PRKAR1B HOMER2 CALM3 SELP GUCY1A1 CDC34 GPR61 CIB1 RAMP3 MAFA FIS1 FHL2 DDAH1 BCAP31 SELENOK GAL PTGDR2 AVPR1A CNR2 TBXA2R PDE5A GUCY1B1 CAMTA1 PTGER3 RASD2 PDGFB SRI PRKG1 RGS2 SLA2 LMCD1 FKBP1A HTR2B MCOLN1 PRKAR2B PPP1R9B EIF4EBP2 CCR3 GNB1 HINT1 GNAI2 ADORA2A PDZD3 GNAS CHP1 ADCY6 GPR161 SPPL3 GSK3A NR5A1 CCR10 SYK S1PR4 ADGRE3 NOS2 GSTO1 SLC9A3R1 NUDT4 PDK…
GO_VIRAL_BUDDING	0.00236336	0.0545427	0.431708	0.537202	1.86876	26	CHMP4C CHMP4B CHMP6 CHMP1A VPS28 SNF8 CHMP2A VPS37B VPS37C CHMP3 TSG101
GO_REGULATION_OF_ACTIN_FILAMENT_LENGTH	0.00243372	0.0558926	0.431708	0.288967	1.50613	165	TMSB4Y WHAMMP3 WASF3 CTTN ACTR3B TMSB4X VIL1 ESAM NCK2 COTL1 CAPZB BRK1 ARPC4 CDC42EP1 TMSB15B PFN1 TRIOBP ARF1 CFL1 GSN FLII WASF1 ARPC2 DSTN TMSB10 HCK VASP RHOA ALOX15 HAX1 WDR1 TRIM27 CYFIP2 DBNL PYCARD SEMA5A CORO1A WAS GMFG GRB2 TWF2 DMTN MYADM
GO_NEPHRON_DEVELOPMENT	0.00245767	0.0561684	0.431708	-0.377105	-1.63866	102	COL4A4 WNK4 DCHS1 FAT4 DLL1 JAG1 NUP160 MEF2C PTPRO PDGFRB ILK MYC PAX8 PTCH1 NUP107 STAT1 LIF GZF1 CALB1 MTSS1 PKD1 ANGPT1 PODXL DLG1 PKD2 NUP133 HEYL LGR4 SMAD4 KLHL3 SOX8 GPC3 WNT9B PLCE1 WNT2B VEGFA GATA3 HOXB7 MAGED1 ACTA2 LAMA5 WNT4 SMO PDGFD
GO_METANEPHRIC_NEPHRON_EPITHELIUM_DEVELOPMENT	0.00253029	0.0567268	0.431708	-0.675043	-1.90404	13	FAT4 PAX8 STAT1 LIF CALB1 PKD1 PKD2 LGR4 SOX8
GO_PEPTIDYL_LYSINE_MODIFICATION	0.00252335	0.0567268	0.431708	-0.277295	-1.41434	367	BRCA2 ATRX ATP7A SOX4 NCOA3 SENP7 NDC1 RIF1 CHD5 ATF2 HDAC9 NUP160 SUMO1P1 ZNF711 CAPN3 OGT KMT2C PAXIP1 IFIH1 KANSL1L SUZ12 PIAS2 ZNF304 ARID4B HEATR4 ARID4A NUP155 MDM2 ESCO1 NUP107 EZHIP TET2 LIF BRD1 CLOCK RANBP2 EEF1AKMT2 ZNF451 JADE3 SETD1A PRKAA1 CHEK1 SIRT1 POM121 DNMT1 ETFBKMT TAF1 BRCA1 KMT2E KDM6A BAZ1A NSD2 PLOD2 PHF20L1 HCFC1 PCGF2 NUP205 AUTS2 PIWIL2 EHMT2 NUP54 IRF4 BEND3 NUP133 YE…
GO_POSITIVE_REGULATION_OF_PROTEIN_CONTAINING_COMPLEX_ASSEMBLY	0.00251694	0.0567268	0.431708	0.266744	1.43447	230	WHAMMP3 WASF3 CLU CTTN ACTR3B VIL1 NCK2 RAC1 HRK IFNG BAK1 BRK1 RBX1 BIK STUB1 PPP2R5B PARK7 TPPP3 ARPC4 CDC42EP1 TAL1 PFN1 ZDHHC1 RPS3 STMP1 RPA2 ARF1 TTBK1 HSPA1A GSN MAP1B WASF1 BID ARPC2 ARL2 HCK VASP RHOA ALOX15 PAK1 TRIM27 TGFB1 CHD1L PYCARD SYK PSMC5 DRG1 CORO1A WAS GMFG GRB2 RACK1 P2RY12 CDK5RAP2 RPA3 NR1H2 SNCA UNC13B PINK1 MYO1C MSN WASF2 ARF6 ARHGEF5 FES MAPRE1 PSMC4 FSCN1 XPA MTLN ARP…
GO_REGULATION_OF_SYNAPSE_MATURATION	0.00253029	0.0567268	0.431708	-0.674702	-1.90308	13	DAB2IP ADGRL1 NFATC4 NEURL1 RELN CLSTN1 DISC1 NRXN1 ANAPC2
GO_POLYAMINE_BIOSYNTHETIC_PROCESS	0.00256273	0.0571816	0.431708	0.662524	1.83528	13	ODC1 OAZ1 SMOX OAZ2 OAZ3 SMS
GO_REGULATION_OF_LYMPHOCYTE_ACTIVATION	0.00266029	0.0588296	0.431708	-0.262207	-1.35872	454	SH3RF1 IGHV3-30 IGHV3-11 IGHV3-49 IGHV3-53 IGHV1-24 AHR IGHV2-70 IGHV6-1 IGHV5-51 IGHG1 SFTPD ZBTB16 IGHV3-33 IGHV3-74 IGHG3 ATM SOX4 IGHV4-39 RIF1 IGHV4-59 TIRAP TNFSF11 DLG5 IGKC IL6ST TWSG1 IGHG2 ERBB2 IGHV1-69D MEF2C IGHV3-48 MZB1 TOX CD38 PTPN22 IGHV3-73 IGHV2-26 SLC39A10 IGHV3-7 ATP11C IGHV1-58 PAXIP1 MSH2 IGHV1-18 PIBF1 ZBTB1 BTN2A2 IGHV4-31 IGHV7-4-1 RASGRP1 IGHA1 CD47 AXL IGHV3-64D PAG1 …
GO_SMALL_GTPASE_MEDIATED_SIGNAL_TRANSDUCTION	0.00266158	0.0588296	0.431708	-0.260788	-1.35055	452	KANK1 RAB9B DAB2IP ARHGAP5 ARHGEF28 RTKN ARFGEF2 ARHGEF26 CAVIN4 ARHGAP11A ARAP2 HEG1 CCDC88A DOCK9 JAK2 ROCK1 DENND4C MYO9A RASA4 CD2AP RB1 SRGAP1 TRIO ROCK2 HACE1 RASA2 OGT PSD2 PDGFRB RALGAPB KSR1 RACGAP1 MCF2 CCNA2 USO1 RASGRP1 CDK2 ZNF304 SYNGAP1 FAM13A LPAR1 EPS8 RASAL1 ABCA1 ARHGAP8 RASIP1 OPHN1 DENND4A EPS8L1 ARHGEF3 RAB39A ABL1 SRGAP2 ARHGAP32 VAV2 CHM CHML SOS1 ARHGEF4 RASGEF1A SPRY3 AL…
GO_APPENDAGE_MORPHOGENESIS	0.00269619	0.0593162	0.431708	-0.377354	-1.63807	100	RECK TBC1D32 ZBTB16 ATRX SOX4 RNF165 WDR19 PCSK5 MED1 SEMA3C BMPR1A LNPK PTCH1 LMBR1 FZD6 RARB DYNC2H1 LRP6 ZNF141 RDH10 WNT3 RPGRIP1L C2CD3 CPLANE1 SMAD4 INTU GPC3 LEF1 TMEM107 TULP3 ROR2 MEGF8 RUNX2 MKS1 MBNL1
GO_DEFENSE_RESPONSE_TO_GRAM_NEGATIVE_BACTERIUM	0.00271202	0.0593869	0.431708	0.424338	1.72363	46	SELP LTF RPL30 TUSC2 PYCARD BPI RPS19 OPTN NOS2 CAMP PRB3 RNASE3 DEFA3 SERPINE1 ROMO1 HMGB2 IL22RA1 CTSG IL23A ELANE IL6R SLC11A1 AZU1 CD160
GO_DNA_STRAND_ELONGATION_INVOLVED_IN_DNA_REPLICATION	0.00274853	0.059563	0.431708	-0.601408	-1.89112	19	GINS1 DNA2 RFC3 LIG3 POLA1 GINS4 MCM4
GO_GOLGI_TO_ENDOSOME_TRANSPORT	0.00274762	0.059563	0.431708	-0.626204	-1.90539	17	VPS13C AP1AR KIF16B DOP1A MON2 VPS13A KLHL20
GO_REGULATION_OF_MITOCHONDRION_ORGANIZATION	0.00275802	0.059563	0.431708	0.274972	1.45295	180	ABLIM3 CLU CTTN BAD FIS1 HRK TSPO YWHAH BAK1 MICALL2 LMNA BIK PARK7 UBL5 GPX1 FZD9 FAM162A CDC37 E2F1 HSPA1A FBXO7 VAT1 BBC3 YWHAE BID MUL1 SQSTM1 HAX1 GSK3A TOMM7 PYCARD BAP1 OPTN RAC2 ARRB2 HSPA1L PPIF ATG13 UBE2J2 UBE2L3 SREBF1 YWHAB PARL SREBF2 PINK1 BCL2L2 MMP9 MFF
GO_REGULATION_OF_SMOOTH_MUSCLE_CONTRACTION	0.00279627	0.0601133	0.431708	0.46666	1.82331	40	ADRA2A CTTN GUCY1A1 TBXA2R ITGA2 PRKG1 RGS2 SPX SOD1 RHOA DAPK3 CNN1 ABAT TACR2 SRF OXTR PTAFR
GO_ACTIVATION_OF_INNATE_IMMUNE_RESPONSE	0.00281132	0.0601623	0.431708	0.311185	1.56087	128	PSMD4 PSMA7 SKP1 RELB PSMB8 PSMA5 PSMB9 PSMC1 PSMB3 PSMB6 MUC20 PSMB5 PSMB4 HCK PSMB7 PQBP1 PAK1 PSMF1 PSMB1 MUC16 PYCARD SYK PSMC5 PSMD8 PRKACA FCER1G CLEC10A PSMD13 ICAM3 NLRC4 PSPC1 PSMD7 HMGB1 PLCG2 RBM14 PSMC4 ICAM2 PSME1 PSMD1 PSMC3 PSMD3 PRKCD NFKB1 PSMD14 PSMA6 RELA LYN PSMA8 PSMD2 PSMA3 PSMB2 MATR3 HRAS CD209 PSMB10
GO_PATTERN_SPECIFICATION_PROCESS	0.00283331	0.0603585	0.431708	-0.293066	-1.45012	286	MIB1 BHLHE41 TBC1D32 NODAL ZBTB16 FRS2 DCHS1 CELSR2 ATM TSHZ1 DLL1 HEY2 WDR19 MEF2C SEMA3A TTC8 PCSK5 CRB2 SEMA3C C1QA PAX8 SMAD5 BMPR1A PTCH1 TBX6 HIPK2 SYNGAP1 OFD1 BMPR2 HOXA3 STIL EPB41L5 GSC BMI1 APC2 PALB2 ARL13B BPTF C3 TBX1 KDM6A ZEB2 DYNC2H1 DNAI2 LRP6 PCGF2 PRKACB PKD2 WNT3 RPGRIP1L CC2D2A C2CD3 RELN HEYL BCOR SNAI1 EOMES SMAD4 APC TTC21B INTU GPC3 LEF1 GORAB ATP6AP2 ADGRG1 TMEM107 WNT2…
GO_DOPAMINE_RECEPTOR_SIGNALING_PATHWAY	0.00285946	0.0604774	0.431708	0.467832	1.75771	34	GNAO1 GNB5 KLF16 GNB1 PALM GNAS ADCY6 GSK3A SLC9A3R1 ARRB2 DRD4 PRMT5 GNA14 GNA15 GNG2 CALY CAV2 GSK3B VPS35
GO_RESPIRATORY_BURST_INVOLVED_IN_DEFENSE_RESPONSE	0.00286458	0.0604774	0.431708	0.696256	1.86432	11	PRDX2 SELENOK HCK RPS19 MPO SLAMF8 PIK3CD GRN
GO_IMMUNE_RESPONSE_REGULATING_SIGNALING_PATHWAY	0.00291982	0.0613684	0.431708	-0.263419	-1.37272	471	IGHV3-30 IGHV3-11 IGHV3-49 IGKV1-39 IGHV3-53 PRKCE TXK IGHV1-24 IGHV2-70 IGHV6-1 IGHV5-51 IGHG1 IGHV3-33 IGHV3-74 CLEC6A IGHG3 IGHV4-39 GBP1 TAB3 IGHV4-59 IGLV2-8 MAP3K1 IGLV1-40 IGKC IGLV3-1 IGHG2 IGKV1D-39 IGHV1-69D MEF2C IGHV3-48 CD38 PTPN22 IGHV3-73 IGLV3-19 IGHV2-26 IGKV4-1 SLC39A10 IGHV3-7 IGLV6-57 IGHV1-58 IGKV1D-12 IGKV1-17 IGHV1-18 C3AR1 BTN2A2 IGHV4-31 CMKLR1 IGHV7-4-1 APPL1 NFATC3 IGHA…
GO_SISTER_CHROMATID_COHESION	0.00294333	0.0615875	0.431708	-0.436862	-1.72088	58	ATRX SMC5 RB1 FBXW7 DDX11 SGO1 PDS5B DDX12P STAG2 ESCO1 STAG3L2 TNKS POGZ MRE11 PDS5A SLF2 BUB1 NAA50 AXIN2 ESCO2 FEN1 SMC3 SMC1A REC8 STAG1
GO_LIPID_TRANSLOCATION	0.00297291	0.0619312	0.431708	-0.476258	-1.74722	39	ATP8A1 P2RX7 PLSCR2 ATP11C ABCB1 XKR7 TMEM30A ABCA1 ATP11A ATP8B3 ATP10D KCNN4 ATP11B ATP10A ANO7 ABCC1 RFT1 PLSCR3 XKR6 ABCA2 PLSCR4 ATP8B2 ABCA7 ATP8B1
GO_REGULATION_OF_GRANULOCYTE_CHEMOTAXIS	0.00302705	0.0627814	0.431708	0.449834	1.78478	42	THBS1 JAM3 RAC1 CCL5 IL34 IL4 MPP1 MAPK3 DYSF CSF1 RAC2 CAMK1D PTK2 THBS4 CXCR2 IL23A C5AR1 MCU C1QBP CD74 XCL1
GO_DNA_RECOMBINATION	0.00304794	0.0629372	0.431708	-0.294839	-1.44113	256	KLHL15 BRCA2 MCM8 ZFYVE26 CENPS TRIP13 SMARCAD1 ATM RIF1 SMC5 LIG3 ZNF711 LIG4 TEP1 SMCHD1 ARID2 SMC6 GINS4 PAXIP1 MSH2 RAD52 RPA4 INO80D CDC45 RECQL TOP2A SLX4 CHEK1 EME2 RAD54L MCM4 PALB2 FANCD2 MRE11 RFWD3 UCHL5 CDC7 RADX NFRKB BRCA1 NSD2 RMI1 RAG1 WRN TP53BP1 ERCC4 SETX RNF138 PIF1 DCAF1 RMI2 TIMELESS SUPV3L1 NABP1 HELB LEF1 MMS22L MCM6 FIGNL1 PARP1 RNF168 TOP2B GEN1 ATAD5 TFRC BCL11B MSH4 PA…
GO_RIBOSOMAL_SMALL_SUBUNIT_ASSEMBLY	0.00306688	0.0630519	0.431708	0.580161	1.8586	20	RPL38 MRPS11 RPS14 RPS15 RPS27 RPS19 RPSA MRPS7 ABT1 RPS10 RPS5 RPS27L RPS28
GO_CELLULAR_RESPONSE_TO_ALCOHOL	0.003112	0.0631521	0.431708	-0.394948	-1.63746	75	AKR1C2 PRKCE AHR ADCY7 GRAMD1C TP53INP1 XRN1 PTGER4 PTCH1 MLC1 GRAMD1B LARP1 ABCA1 PRKAA1 ATP2B1 AKAP8 AKR1C3 TNC BRCA1 LRP6 LRP8 CYBB KLF9 JUP
GO_MITOCHONDRIAL_ELECTRON_TRANSPORT_UBIQUINOL_TO_CYTOCHROME_C	0.00310443	0.0631521	0.431708	0.657238	1.82064	13	UQCR11 UQCC3 UQCRH UQCR10 UQCRQ UQCRFS1 UQCRC1 UQCRC2 UQCRB CYC1 MECP2
GO_POSITIVE_REGULATION_OF_MRNA_CATABOLIC_PROCESS	0.00308881	0.0631521	0.431708	-0.465177	-1.75684	46	PNPT1 MOV10 CPEB3 ROCK1 DHX36 ROCK2 CNOT6L TNRC6A ZFP36L2 YTHDF3 METTL16 CNOT8 MEX3D PUM1 TRIM71 PLEKHN1 RC3H1 TNRC6C HNRNPR METTL14 TOB1
GO_NUCLEOTIDE_EXCISION_REPAIR_DNA_DAMAGE_RECOGNITION	0.00318063	0.0642678	0.431708	0.542809	1.83548	23	CETN2 UBA52 RBX1 RPS27A RAD23B COPS3 COPS7A UBB COPS6 XPA
GO_NEURONAL_STEM_CELL_POPULATION_MAINTENANCE	0.00321803	0.0647456	0.431708	-0.614717	-1.89742	18	DLL1 JAG1 FOXO1 REST PCM1 FANCD2 HOOK3 ASPM MCPH1 SS18
GO_BLOOD_COAGULATION_INTRINSIC_PATHWAY	0.00327111	0.0653191	0.431708	0.655263	1.81516	13	VWF GP9 GP1BA SERPINC1 F8 PRCP F12 KLKB1 C1QBP A2M
GO_REACTIVE_OXYGEN_SPECIES_METABOLIC_PROCESS	0.00327428	0.0653191	0.431708	0.263189	1.41937	231	MAOB ALOX12 THBS1 CLU NQO1 CDKN1A PRDX5 HBQ1 TPO RAC1 TSPO DDAH1 IFNG ACP5 HBB PRDX2 CCS PARK7 ARG2 GADD45A GPX1 HBA1 COA8 TUSC2 G6PD LPO PDGFB HBA2 SOD1 PRCP SIRT2 GNAI2 IL1B RHOA NDUFS3 POR TGFB1 PTX3 SYK NCF1 MPO NOS2 RAC2 AATF GRB2 BCR VAV1 GPX3 FOXM1 NCF1C NCF2 INAVA PARL AIF1 SNCA PINK1 ITGB2 PRDX1 KLF2 CYBA CAT FBLN5 SELENOS SIRPA ROMO1 CTNS NCF4 HBD ALOX5 BNIP3
GO_ACTIVATION_OF_CYSTEINE_TYPE_ENDOPEPTIDASE_ACTIVITY	0.00331278	0.0657692	0.431708	0.654227	1.8123	13	BAD BAK1 FADD CYFIP2 PYCARD NLRC4 LGMN
GO_NEPHRON_EPITHELIUM_DEVELOPMENT	0.00332478	0.0657692	0.431708	-0.39367	-1.63216	75	WNK4 DCHS1 FAT4 DLL1 JAG1 MEF2C PTPRO ILK MYC PAX8 PTCH1 STAT1 LIF GZF1 CALB1 MTSS1 PKD1 PODXL DLG1 PKD2 HEYL LGR4 SMAD4 KLHL3 SOX8 GPC3 WNT9B WNT2B VEGFA GATA3 HOXB7 MAGED1 LAMA5 WNT4 SMO
GO_DNA_REPLICATION_INDEPENDENT_NUCLEOSOME_ORGANIZATION	0.00338424	0.0663875	0.431708	-0.488021	-1.78321	38	CENPS ATRX CENPC KNL1 NASP MIS18BP1 SMARCA5 HJURP CENPU CENPO RBBP7 RBBP4 CENPP SUPT16H RSF1 CENPL
GO_ORGAN_OR_TISSUE_SPECIFIC_IMMUNE_RESPONSE	0.00337102	0.0663875	0.431708	0.596155	1.85766	18	LTF IL4 RNASE2 NOS2 CAMP RNASE3 DEFA3 RAB17 RPL39 IL6R XCL1 C17orf99 CD160
GO_POSITIVE_REGULATION_OF_ATPASE_ACTIVITY	0.00352984	0.0686786	0.431708	0.410831	1.68662	49	TPM1 DNAJB1 RAB4A DYNLL2 AHSA1 RAB3A MYL4 DYNLL1 ATP1B2 DNAJB2 PFN1 DNAJB6 HSCB
GO_RESPONSE_TO_INTERFERON_ALPHA	0.00353021	0.0686786	0.431708	-0.579772	-1.85667	21	LAMP3 KLHL20 EIF2AK2 IFIT2 AXL IFIT3 RO60
GO_REGULATION_OF_ESTABLISHMENT_OF_PROTEIN_LOCALIZATION_TO_MITOCHONDRION	0.00366996	0.0711035	0.431708	0.365128	1.6301	71	ABLIM3 BAD YWHAH MICALL2 UBL5 E2F1 BBC3 YWHAE BID HAX1 GSK3A TOMM7 BAP1 RAC2 HSPA1L ATG13 UBE2J2 UBE2L3 SREBF1 YWHAB PARL SREBF2 PINK1
GO_CELL_CYCLE_CHECKPOINT	0.0038271	0.0734332	0.431708	-0.30925	-1.4842	208	DNA2 TRIP13 PLAGL1 ATM SOX4 ABRAXAS1 KNTC1 TICRR ATF2 RB1 TNKS1BP1 CDK5RAP3 MSH2 CNOT6L CDK2 RPA4 DONSON CDC45 MDM2 TOP2A NSUN2 CRY1 CLOCK PIDD1 CHEK1 EME2 MAD1L1 ZWILCH AURKB ZWINT HMGA2 FANCD2 WDR76 MRE11 RFWD3 DTL BRCA1 PTPN11 TP53BP1 DLG1 CNOT6 E2F7 CCNB1 GTSE1 CNOT8 TIMELESS MDC1 BUB1 FEM1B ZNF207 NABP1 APC TAOK1 BUB3 CHEK2 RBL2 TIPRL TOP2B CNOT11 GEN1 CDC6 MDM4 CNOT2
GO_GLUCOSE_6_PHOSPHATE_METABOLIC_PROCESS	0.00383067	0.0734332	0.431708	0.537183	1.81646	23	PGD TALDO1 G6PD RPIA GPI PGAM1 RBKS TKT PGLS HK1 HK2
GO_REGULATION_OF_PLATELET_ACTIVATION	0.003837	0.0734332	0.431708	0.491543	1.77065	30	ALOX12 PDGFA SELP SERPINE2 PDGFRA PDGFB PRKG1 CD9 SYK FCER1G DMTN ABAT PLEK PRKCD LYN F11R NOS3 THBD F2
GO_RECEPTOR_MEDIATED_ENDOCYTOSIS	0.00389336	0.0742103	0.431708	-0.283302	-1.39888	281	HSPG2 IGHV3-30 IGHV3-11 IGKV1-39 IGHV3-53 IGHV2-70 SFTPD IGHV3-33 MSR1 IGHV4-39 IGHV4-59 IGLV2-8 CD2AP IGLV1-40 IGKC DLL1 IGLV3-1 IGKV1D-39 IGHV3-48 MX1 IGLV3-19 PICK1 IGKV4-1 IGHV3-7 IGLV6-57 ACKR3 IGKV1D-12 CUBN PIKFYVE IGKV1-17 FMR1 IGHA1 ITGA4 IGKV5-2 OPHN1 FCHO2 IGHV3-23 IGKV3-20 IGLV3-25 IGKV2D-28 IGLV2-11 IGKV2-28 IGLV1-47 IGKV1-16 IGLV2-14 ANGPT1 IGLV2-23 MRC1 C3 SCARF1 CD36 HSP90B1 IGKV2…
GO_EMBRYONIC_CAMERA_TYPE_EYE_DEVELOPMENT	0.00407615	0.0767621	0.407018	-0.539535	-1.80585	25	FRS2 WNT16 WDR19 HIPK2 ALDH1A3 LRP6 RDH10 TULP3 HIPK1 SP3 KDM2B PHACTR4 IFT172 ARID1A ZEB1 IFT140
GO_MONOCARBOXYLIC_ACID_BIOSYNTHETIC_PROCESS	0.00406122	0.0767621	0.407018	0.266734	1.40481	184	PTGES MGLL ALOX12 PTGS1 ADIPOR2 GAMT MCAT IDO1 GPX4 LIPC OSBPL6 SCD PARK7 AVPR1A HSD3B7 ACSBG1 SDS LTC4S FABP5 PKM ELOVL7 SCP2 ADIPOR1 ALDH8A1 SLC27A5 CES1 MID1IP1 IL1B FADS2 ALOX15 ALOX5AP CYP27A1 HSD17B8 CYP2E1 DEGS1 ACACA OSBPL1A SLC27A2 LIAS CYP2C8 NR1H2 ELOVL1 ACOT7 ABAT WDTC1 MECR LIPH PRKAG1 CSPG4 INSIG1 ACSM3 ALOX5 PRXL2B APOC1 FADS1 CD74 SLC45A3 HPGD NDUFAB1 ACMSD OSBPL2 ABCD1 PECR FA2H …
GO_ORGANELLE_DISASSEMBLY	0.00404636	0.0767621	0.407018	0.331848	1.61284	105	FUNDC2 CTTN FIS1 TSPO PARK7 CISD2 CDC37 FBXO7 PLK3 MAP1LC3A MUL1 SQSTM1 RETREG3 WDR45 STX5 MAP1LC3B GABARAPL1 HAX1 GSK3A TOMM7 BECN1 OPTN WIPI1 ATG13 UFC1 WIPI2 SREBF1 PARL SREBF2 PINK1 GABARAPL2 DDRGK1 TEX264 MARK2 ATG7 PHB2 BNIP3 BNIP3L VCP PELO HK2 FZD5 RNF41 KLC1 MFN2 ATG5 CLEC16A
GO_POSITIVE_REGULATION_OF_CYSTEINE_TYPE_ENDOPEPTIDASE_ACTIVITY	0.00411093	0.0771086	0.407018	0.304357	1.52868	130	BEX3 ALOX12 DAP BAD FIS1 EGLN3 BAK1 BCAP31 TRADD CASP9 S100A8 KHDC1 CRADD FAM162A RPS3 PRR7 TTBK1 FADD BBC3 GSN HSPE1 BID MUL1 ANP32B RHOA CTSD CYFIP2 PYCARD SYK ATP2A3 ARRB1 RACK1 NLRP12 DIABLO NLRC4 SNCA MTCH1 HMGB1 RPS27L
GO_RESPONSE_TO_INTERLEUKIN_1	0.00412852	0.0771312	0.407018	0.271124	1.41277	168	HYAL3 UBA52 RBX1 PSMD4 TFPI CCL5 TOLLIP PSMA7 SKP1 CD40 CHI3L1 SFRP1 RPS27A PSMB8 CEBPB MAPK3 PSMA5 PSMB9 PSMC1 PSMB3 PSMB6 SQSTM1 PSMB5 PSMB4 IL1B CCL8 PSMB7 LCN2 PSMF1 PSMB1 PYCARD TLE5 TNIP2 PSMC5 IRAK1 PSMD8 PSMD13 UBB PSMD7 SNCA EGR1 KLF2 CCL23 IGBP1 CYBA PSMC4 SIRPA OTUB1 PSME1 PSMD1 TAF9 APP PSMC3 PSMD3 MAPK11 NFKB1 PSMD14 PSMA6 ZC3H12A RELA XCL1 PSMA8 PSMD2 AKAP12 MYD88 PSMA3 PSMB2 HYAL2 …
GO_MONOSACCHARIDE_CATABOLIC_PROCESS	0.00415461	0.0773118	0.407018	0.386643	1.65759	58	DCXR BAD SORD PGM1 TPI1 PKM ALDOA KHK ENO1 FUT7 NUDT5 GPI GAPDH GALK1 PGK1 PGAM1 ALDOC RBKS BPGM GLYCTK PFKM
GO_MESENCHYMAL_CELL_DIFFERENTIATION	0.00418658	0.0776001	0.407018	-0.326311	-1.52028	167	KBTBD8 DAB2IP FBXL17 DDX5 SPRED1 PHLDB2 CLASP2 WNT16 DLG5 HEY2 JAG1 MIR590 MEF2C HGF SEMA3A CUL7 CRB2 SEMA3C PBLD BMPR1A NOLC1 STAT1 FN1 MIR573 EPB41L5 GSC PDCD6 HMGA2 EDN3 SEMA6A POFUT2 TBX1 MTOR ZEB2 TGFBR3 LRP6 RDH10 BCL9L SEMA4G SEMA3B SMAD7 HEYL PDCD4 SNAI1 EOMES SMAD4 DDX17 SOX8 LEF1 TIAM1 SEMA4C EDNRB TGFBR1 TRIM62 AMER1 AXIN2
GO_PROTEIN_IMPORT_INTO_MITOCHONDRIAL_MATRIX	0.00426147	0.0786629	0.407018	0.585428	1.82423	18	DNLZ TIMM17B TIMM23 TOMM7 GRPEL1 ROMO1 DNAJC19 TIMM23B TIMM17A DNAJC15 PAM16 TIMM21
GO_REGULATION_OF_AXON_GUIDANCE	0.00427734	0.0786629	0.407018	-0.51738	-1.79555	30	ZSWIM4 PTPRO SEMA3A SEMA3C BMPR2 MYCBP2 ZSWIM6 SEMA6A SEMA4G WNT3 SEMA3B SEMA4C MEGF8 VEGFA PLXNA4 SEMA3G
GO_POSITIVE_REGULATION_OF_INTRINSIC_APOPTOTIC_SIGNALING_PATHWAY	0.00429811	0.0787374	0.407018	0.399367	1.6871	54	NCK2 BAD FIS1 BCAP31 PARK7 S100A8 RPS3 STYXL1 BBC3 BID SOD1 RPL11 SEPTIN4 RPS7 BECN1 SLC9A3R1 RACK1 RPL26 PIAS4 UBB
GO_NUCLEOSIDE_PHOSPHATE_BIOSYNTHETIC_PROCESS	0.00435574	0.0794666	0.407018	0.256798	1.37701	229	GUK1 MTHFD2L GUCY1A1 NME4 TMSB4X IDO1 SLC25A1 SCD MPC2 GUCA1B DCAKD GUCY1B1 ACSBG1 ATP5F1E DUT UQCC3 IL4 ATP5MF PKM ALDOA ELOVL7 ENO1 LHPP ATP5MG COX5B PNP NME6 ATP5ME PDZD3 ASPDH TBPL1 ADCY6 HSD17B8 TGFB1 IMPDH1 ADK STOML2 ATP5F1B ATP5PO NOS2 PDK2 NAPRT ATP5PD ACACA DGUOK NMNAT3 UCK1 ATP5PF ACAT1 ATP5F1D PPCDC NUDT2 ELOVL1 ACOT7 PINK1 PARP16 APRT RAD50 NME1 DTYMK NAXE
GO_POSITIVE_REGULATION_OF_SUPRAMOLECULAR_FIBER_ORGANIZATION	0.00437167	0.0794666	0.407018	0.273184	1.44623	182	WHAMMP3 TPM1 WASF3 CLU CTTN ACTR3B RGCC VIL1 NCK2 RAC1 BRK1 SDC4 ARPC4 CDC42EP1 GPX1 PFN1 RPS3 ARF1 SFRP1 HSPA1A CFL1 GSN MAP1B WASF1 ARPC2 DSTN ARL2 HCK VASP RHOA ALOX15 WDR1 PAK1 TRIM27 PYCARD SEMA5A DRG1 CORO1A WAS S100A10 GMFG GRB2 CDC42 PXN ITGB1BP1 CDK5RAP2
GO_REGULATION_OF_PATTERN_RECOGNITION_RECEPTOR_SIGNALING_PATHWAY	0.0044614	0.0807856	0.407018	-0.3648	-1.55839	88	DAB2IP DDX60 TIRAP OTUD4 TREML4 TLR3 PTPN22 DHX58 WDFY1 ESR1 APPL1 DDX3X PJA2 ERBIN CD36 RNF125 RSAD2 TNFAIP3 IRF4 TSPAN6 LGR4 IRF7 LRRC14 PUM1 USP15 TLR9 PDPK1 PELI1 XIAP BIRC2
GO_FAT_SOLUBLE_VITAMIN_METABOLIC_PROCESS	0.00462002	0.0814646	0.407018	0.490186	1.73735	28	PLTP IFNG VKORC1 CYP4F12 CYP11A1 IL1B CYP27A1 VDR PIAS4 LGMN NFKB1 CYP27B1
GO_NEGATIVE_REGULATION_OF_TRANSPORT	0.0045609	0.0814646	0.407018	0.230784	1.32447	360	MAOB THBS1 ADRA2A FKBP1B PKIG CALM3 RGCC SNX12 ITGB3 OAZ1 ISCU RAC1 STXBP6 EGF PRTN3 SVIP PARK7 SERPINE2 ARG2 HCRT FZD9 GNB5 PPP1R11 PTGER3 SFRP1 SRI INPP5K FABP5 LRRC32 HSPA1A RGS2 SPX YWHAE MAP1B OAZ2 PNKD GNAI2 IL1B HLA-F SEMG1 ERP29 UBAC2 NTSR1 CHP1 SERGEF JAGN1 RAB7A DYSF SYTL4 TRIM27 TXN GSK3A ATF4 MIDN WWP2 GSTO1 CORO1A SLC9A3R1 TNFRSF4 SNX3 PPIF PACSIN2 RACK1 BCR OAZ3 RAP1A DRD4 VAMP8 ATP…
GO_NEGATIVE_REGULATION_OF_T_CELL_APOPTOTIC_PROCESS	0.00455954	0.0814646	0.407018	0.577442	1.79934	18	PTCRA IDO1 CCL5 ARG2 FADD EFNA1
GO_PLATELET_MORPHOGENESIS	0.00459893	0.0814646	0.407018	0.527473	1.74839	22	MPIG6B CIB1 GATA1 TAL1 CASP9 ACTN1 WDR1 PTPN6 MYH9
GO_POSITIVE_REGULATION_OF_PROTEIN_POLYMERIZATION	0.00458431	0.0814646	0.407018	0.310894	1.55425	122	WHAMMP3 WASF3 CTTN ACTR3B VIL1 NCK2 RAC1 BRK1 TPPP3 ARPC4 CDC42EP1 PFN1 RPS3 ARF1 TTBK1 HSPA1A GSN MAP1B WASF1 ARPC2 ARL2 HCK VASP RHOA ALOX15 PAK1 TRIM27 PYCARD DRG1 CORO1A WAS GMFG GRB2
GO_REGULATION_OF_PROTEIN_TARGETING	0.00461691	0.0814646	0.407018	0.35904	1.6213	77	ABLIM3 CIB1 FIS1 MICALL2 UBL5 PDZK1 INPP5K CHP1 HAX1 PAK1 GSK3A TOMM7 BAP1 RAC2 HSPA1L ATG13 UBE2J2 UBE2L3 SREBF1 DMTN ITGB1BP1 PARL SREBF2 PINK1 MYO1C ITGB2 MFF BNIP3L GDI1 STOM FZD5 SH3GLB1 CDK5 NPEPPS AKT2 ITGAM HRAS VPS11 PDCD5 NUCB1 ATP5IF1
GO_RESPONSE_TO_UV	0.00459632	0.0814646	0.407018	-0.34186	-1.54011	129	BRCA2 MAP4K3 POLK REV1 USP1 TP53INP1 DHX36 ERCC5 HYAL1 NFATC4 MSH2 MYC FMR1 ZBTB1 MDM2 PTGS2 RO60 PRKAA1 CHEK1 SIRT1 TP53I13 PIK3R1 AURKB UVSSA SPRTN USP47 RAD18 DTL TAF1 WRN PTPRK ERCC4 PCLAF SDE2 TRIM32 ERCC3 PARP1 DDB2 POLH FEN1 MSH6 ATR NEDD4 PML NSMCE3 MC1R USP28 KDM1A ERCC6 CUL4B MEN1 MAPK8 BRSK1 GTF2H2
GO_INNATE_IMMUNE_RESPONSE_ACTIVATING_SIGNAL_TRANSDUCTION	0.00469458	0.0818756	0.407018	0.333682	1.62224	103	PSMD4 PSMA7 SKP1 RELB PSMB8 PSMA5 PSMB9 PSMC1 PSMB3 PSMB6 MUC20 PSMB5 PSMB4 HCK PSMB7 PAK1 PSMF1 PSMB1 MUC16 SYK PSMC5 PSMD8 PRKACA FCER1G CLEC10A PSMD13 ICAM3 PSMD7 PLCG2 PSMC4 ICAM2 PSME1 PSMD1 PSMC3 PSMD3 PRKCD NFKB1 PSMD14 PSMA6 RELA LYN PSMA8 PSMD2 PSMA3 PSMB2 HRAS CD209 PSMB10
GO_LATE_ENDOSOME_TO_VACUOLE_TRANSPORT_VIA_MULTIVESICULAR_BODY_SORTING_PATHWAY	0.00469741	0.0818756	0.407018	0.584373	1.79139	17	CHMP4C CHMP4B CHMP6 VPS28 SNF8 VPS25
GO_NEGATIVE_REGULATION_OF_CELL_CYCLE_G2_M_PHASE_TRANSITION	0.00471289	0.0818756	0.407018	0.318419	1.52159	99	CDC14B CDKN1A CHMP4C BABAM1 FHL1 RBX1 PSMD4 PSMA7 SKP1 PSMB8 PSMA5 PSMB9 PSMC1 PSMB3 PSMB6 PSMB5 PSMB4 PSMB7 NOP53 UIMC1 PSMF1 PSMB1 PSMC5 PSMD8 PSMD13 BABAM2 PSMD7 MIIP TRIM39 PSMC4 PSME1 GPR132 PSMD1 PSMC3 PSMD3 PSMD14 PSMA6 PSMA8 SYF2 PSMD2 AURKA FZR1 PSMA3 PSMB2 BLM
GO_REGULATION_OF_STEM_CELL_POPULATION_MAINTENANCE	0.00466203	0.0818756	0.407018	-0.530815	-1.79816	27	ZNF322 NODAL NCOA3 MYC PAX8 REST HMGA2 WNT9B ZC3H13 WDR43 CNOT2 LOXL2 KDM2B KAT2A SMO
GO_REGULATION_OF_ACTIN_FILAMENT_BASED_PROCESS	0.00476716	0.0825139	0.407018	0.238909	1.36726	334	TMSB4Y WHAMMP3 TPM1 WASF3 RYR2 PDGFA JAM3 CTTN ACTR3B RGCC TMSB4X VIL1 ESAM NCK2 RHOBTB1 COTL1 RAC1 CAPZB BRK1 SDC4 EFNA5 ARPC4 CDC42EP1 TMSB15B PFN1 CNN2 PDGFRA ARHGDIB TRIOBP ARF1 SFRP1 SRI INPP5K CFL1 GSN ARHGAP6 FLII WASF1 ARPC2 FAM107A DSTN TMSB10 RHOG HCK VASP RHOA ALOX15 DAPK3 HAX1 SHANK3 WDR1 PAK1 TRIM27 CYFIP2 DBNL PYCARD SEMA5A RAC2 CORO1A WAS ARHGDIA S100A10 GMFG GRB2 TACSTD2 PEAK3 ACT…
GO_NEPHRON_MORPHOGENESIS	0.00480009	0.0826928	0.407018	-0.437388	-1.70551	52	WNK4 DCHS1 FAT4 PDGFRB ILK MYC PAX8 PTCH1 STAT1 LIF GZF1 PKD1 DLG1 PKD2 LGR4 SMAD4 KLHL3 SOX8 GPC3 WNT9B WNT2B VEGFA GATA3 HOXB7 MAGED1 LAMA5 WNT4 SMO
GO_REGULATION_OF_CELL_SHAPE	0.00481263	0.0826928	0.407018	0.29269	1.48017	136	TPM1 WASF3 VIL1 PARVB RHOBTB1 PLXNB3 RAC1 LST1 CFDP1 CDC42EP1 GNA12 MYL12B BAMBI SH3KBP1 PLEKHO1 ALDOA STRIP2 RHOG HCK MYO10 PALM RHOA ANXA7 DAPK3 WDR1 HPN RAC2 CORO1A SLC9A3R1 PEAK3 PTK2 DIAPH1 ARHGAP15 MYH9 DMTN ARAP1
GO_FC_EPSILON_RECEPTOR_SIGNALING_PATHWAY	0.00484923	0.0830188	0.407018	-0.323333	-1.50034	163	IGHV3-30 IGHV3-11 IGKV1-39 IGHV3-53 IGHV2-70 IGHV3-33 IGHV4-39 TAB3 IGHV4-59 IGLV2-8 MAP3K1 IGLV1-40 IGKC IGLV3-1 IGKV1D-39 IGHV3-48 IGLV3-19 IGKV4-1 IGHV3-7 IGLV6-57 IGKV1D-12 IGKV1-17 NFATC3 IGKV5-2 IGHV3-23 IGKV3-20 IGLV3-25 VAV2 IGKV2D-28 PIK3R1 IGLV2-11 SOS1 IGKV2-28 IGLV1-47 IGKV1-16 IGLV2-14 IGLV2-23 BTRC IGKV2D-30 PSMD5 IGLV1-44 IGKV2-30 IGKV2-40 MALT1 CHUK
GO_HISTONE_H3_K4_TRIMETHYLATION	0.00490556	0.0836789	0.407018	-0.626856	-1.88149	16	OGT ARID4A TET2 SETD1A KMT2E BEND3 KMT2D KMT2A SETD1B ZNF335 TET3
GO_TOLL_LIKE_RECEPTOR_7_SIGNALING_PATHWAY	0.0049652	0.0843905	0.407018	-0.705302	-1.81982	10	TREML4 PTPN22 TLR7 DDX3X RSAD2 HAVCR2
GO_HISTONE_H3_K27_METHYLATION	0.00502594	0.0851155	0.407018	-0.624965	-1.87582	16	CHD5 OGT SUZ12 ZNF304 EZHIP EHMT2 BEND3 PHF19 GATA3 MTF2 EZH2
GO_EMBRYONIC_EYE_MORPHOGENESIS	0.00508724	0.0858448	0.407018	-0.58001	-1.8497	20	FRS2 WNT16 HIPK2 ALDH1A3 RARB LRP6 HIPK1 SP3 KDM2B PHACTR4 FBN2 IFT172 ARID1A ZEB1
GO_DNA_REPLICATION_INITIATION	0.00514742	0.0865502	0.407018	-0.480022	-1.75398	38	CCNE1 PURA TICRR POLA1 ORC2 CDK2 RPA4 CDC45 MCM4 CCNE2 MCM6 PRIM2 CDC6 POLE NBN MCM2 MCM3
GO_INNER_MITOCHONDRIAL_MEMBRANE_ORGANIZATION	0.00520321	0.087177	0.407018	0.402403	1.65203	49	CHCHD6 TMEM11 ATP5F1E MICOS13 UQCC3 TIMM29 ATP5MF ATP5MG ATP5ME ATP5F1B ATP5PO ATP5PD ATP5PF ATP5F1D PINK1 TIMM13 ROMO1 ATP5MC2 TIMM22 ATP5MC3 MICOS10 APOO MTX1 NDUFA13 ATP5F1C
GO_BLOOD_VESSEL_REMODELING	0.00529523	0.088404	0.407018	-0.496898	-1.75339	32	DBH ATP7A JAG1 MEF2C FLT4 SEMA3C MDM2 AXL LIF BMPR2 HOXA3
GO_CORONARY_VASCULATURE_DEVELOPMENT	0.00536609	0.0892706	0.407018	-0.454295	-1.68043	41	SPRED1 HEY2 PCSK5 PDGFRB ARID2 SGCD TBX1 TGFBR3 DYNC2H1 ADAMTS6 CPLANE1 PRDM1 GPC3 TGFBR1 MEGF8 VEGFA
GO_NIK_NF_KAPPAB_SIGNALING	0.00538768	0.089314	0.407018	0.276422	1.43563	160	TMSB4X TRADD PSMD4 PTP4A3 PSMA7 SKP1 CHI3L1 RPS3 RELB PSMB8 PSMA5 PSMB9 PSMC1 PSMB3 PSMB6 ADIPOR1 PSMB5 CPNE1 PSMB4 IL1B TRIM40 PSMB7 RHOA PPP4C LITAF PSMF1 PSMB1 PSMC5 IRAK1 PSMD8 BCL3 AGO1 PSMD13 NLRP12 PSMD7 HMGB1 ADGRG3 PRDX1 EDARADD LIMS1 PSMC4 RASSF2 PSME1 PSMD1 CARD10 NFKB2 APP IL23A PHB2 PSMC3 PSMD3 PHB PSMD14 PSMA6 ZC3H12A AKT1 RELA HDAC7 PSMA8 NLRP3 PSMD2 PPM1A C1QTNF4 MMP8 ACTN4 PSMA3 …
GO_NUCLEAR_ENVELOPE_REASSEMBLY	0.00549699	0.0908065	0.407018	0.5687	1.77211	18	CHMP4B LMNA BANF1 NSFL1C CHMP2A EMD PPP2R1A UBXN2B
GO_SYNAPTIC_TRANSMISSION_DOPAMINERGIC	0.00558222	0.0918919	0.407018	0.568316	1.77091	18	SLC6A4 PARK7 RASD2 PNKD ADORA2A FLOT1 ARRB2 DRD4 SNCA PINK1
GO_POSITIVE_REGULATION_OF_CHROMOSOME_ORGANIZATION	0.00565725	0.0928026	0.407018	-0.32135	-1.49717	167	ATRX ATM RIF1 SMC5 RB1 DHX36 LIG4 OGT DDX11 ANAPC4 HMBOX1 TET1 PAXIP1 NEK2 FMR1 PAXBP1 ZNF304 NEK7 TNKS2 LIF DLGAP5 SLX4 RESF1 SIRT1 TNKS AKAP8 AURKB MRE11 DNMT1 BRCA1 KMT2E MIER1 AUTS2 PIWIL2 SLF2 TASOR CCNB1 CDC27 SMAD4 PHF19 SDR16C5 KMT2A RPS6KA5 VEGFA HNRNPA2B1 GATA3 FEN1 ATR MTF2 NBN NUMA1 NAP1L2 PML KAT2A CDC23 DKC1 KDM1A LRRK2 POT1 CCT8 GTF2H2
GO_FORELIMB_MORPHOGENESIS	0.00569834	0.093152	0.407018	-0.549047	-1.824	24	RECK ZBTB16 ATRX RNF165 LNPK RDH10 WNT3 RPGRIP1L
GO_REGULATION_OF_METAL_ION_TRANSPORT	0.00578443	0.0942322	0.407018	0.243983	1.36018	290	ADRA2A FKBP1B RYR2 HOMER2 CALM3 EHD3 FHL1 RAMP3 ISCU TSPO IFNG EGF YWHAH BAK1 SERPINE2 CCL5 ATP1B2 GAL HCRT GNB5 KCNIP2 F2RL3 FXYD2 G6PD SNTA1 CACNG6 PDGFB ARF1 SRI INPP5K TESC OPRD1 MYLK YWHAE FKBP1A SCN1B GNAI2 SEMG1 SLC31A2 ADORA2A RHOA NTSR1 CHP1 DYSF TRIM27 ATF4 CACNB2 GJC2 WWP2 GRAMD2A GSTO1 KCNQ1 CORO1A SLC9A3R1 ARRB2 IL16 PRKACA FXYD5 PTPN6 DRD4 DIAPH1 CALM1 P2RY12 ORAI1 RRAD MCHR1 COMMD1…
GO_REGULATION_OF_ACTIN_FILAMENT_ORGANIZATION	0.00592572	0.0962011	0.407018	0.255706	1.38506	235	TMSB4Y WHAMMP3 TPM1 WASF3 CTTN ACTR3B RGCC TMSB4X VIL1 ESAM NCK2 COTL1 RAC1 CAPZB BRK1 SDC4 ARPC4 CDC42EP1 TMSB15B PFN1 TRIOBP ARF1 SFRP1 INPP5K CFL1 GSN ARHGAP6 FLII WASF1 ARPC2 DSTN TMSB10 HCK VASP RHOA ALOX15 HAX1 SHANK3 WDR1 PAK1 TRIM27 CYFIP2 DBNL PYCARD SEMA5A CORO1A WAS S100A10 GMFG GRB2 TACSTD2 ACTG1 CDC42 PXN TWF2 DMTN MYADM ITGB1BP1 ARAP1
GO_MULTIVESICULAR_BODY_ORGANIZATION	0.0060194	0.097386	0.407018	0.479962	1.75793	31	CHMP4C CHMP4B CHMP6 CHMP1A VPS28 SNF8 CHMP2A VPS25 RAB11A VPS37B VPS37C CHMP3 IST1 TSG101
GO_CELL_CYCLE_DNA_REPLICATION	0.0060409	0.0973992	0.407018	-0.401423	-1.61918	65	BRCA2 GINS1 DNA2 ATRX DBF4B RFC3 RFC1 POLA1 DONSON CDC45 MCM4 DBF4 CDC7 E2F7 CHEK2 ZMPSTE24 MCM6 PRIM2 ATAD5 FBXO5 POLE FEN1 RFC4 MCM2 MCM3 RAD51
GO_MATING_BEHAVIOR	0.0060757	0.097626	0.407018	0.596992	1.75474	15	THRB AVPR1A PPP1R9B UBE2Q1 PPP1R1B APP MAPK8IP2
GO_HISTONE_H4_K20_METHYLATION	0.0061136	0.0979008	0.407018	-0.69713	-1.79874	10	ARID4B ARID4A BRCA1 NSD2 BEND3
GO_KILLING_OF_CELLS_IN_OTHER_ORGANISM_INVOLVED_IN_SYMBIOTIC_INTERACTION	0.00616571	0.0984006	0.407018	0.596582	1.75354	15	PF4 BAD TUSC2 GAPDH CAMP ROMO1 CTSG ELANE ARG1 AZU1
GO_MEIOTIC_CHROMOSOME_SEGREGATION	0.00624474	0.0993252	0.407018	-0.383988	-1.57805	71	CCNE1 SMC2 CENPS SMC4 TRIP13 ATM NDC1 CENPC SGO1 SUN1 TOP2A SLX4 NCAPH EME2 NUF2 CCNE2 FANCD2 MRE11 RMI1 ERCC4 BUB1 MEIOC TOP2B MAJIN MSH4
GO_MONOAMINE_TRANSPORT	0.00629292	0.0997544	0.407018	0.366931	1.55955	55	MAOB ADRA2A ITGB3 SLC6A4 RAB3A PARK7 CHRM5 ACTB ADORA2A SYK SYT17 FCER1G DRD4 P2RY12 SNCA PINK1 ABAT
GO_CELLULAR_PROTEIN_COMPLEX_DISASSEMBLY	0.00636879	0.100618	0.407018	0.259316	1.39323	207	MAP6D1 VIL1 CIB1 CAPZB EIF5A MAP1A MRPL36 TRMT112 TRIOBP MRPL21 MRPS11 MRPS6 CFL1 EIF5AL1 GSN MAP1B FLII DSTN CHCHD1 PPP1R9B MRPS36 MRPL51 MID1IP1 MRPL57 MRPL43 GADD45GIP1 AURKAIP1 MRPL49 MRPL41 SH3GL1 WDR1 MRPL27 SEMA5A C12orf65 MRPS7 MAP1S MRPS15 TWF2 DMTN MRPL22 GSPT1 MRPL11 MRPS18C MRPL23 HSPA8 FGF13 MRPS21 MRPS23 ADD1 STMN3 DAP3 MRPL14 MRPL18 CAPG MRPL20 SVIL MTRF1L MRPL39 KATNB1 MRPL46 MRPL…
GO_CELLULAR_RESPONSE_TO_OXYGEN_LEVELS	0.00670828	0.104578	0.407018	0.26746	1.44141	196	RGCC UBA52 ELOB BAD EGLN3 DDAH1 LMNA RBX1 STUB1 PSMD4 PSMA7 SLC8A3 FAM162A SFRP1 E2F1 RPS27A PSMB8 PSMA5 ENO1 PLK3 OPRD1 PSMB9 PSMC1 CHCHD2 PSMB3 PSMB6 GNB1 PSMB5 SIRT2 PSMB4 TBL2 NDRG1 VASN PSMB7 NOP53 EIF4EBP1 ATP6V0D1 PSMF1 PSMB1 ATF4 PSMC5 P4HB IRAK1 PSMD8 PSMD13 EGLN1 PGK1 UBB PSMD7 PINK1 ATP6V1G1 EGR1 PSMC4 PSME1 PSMD1 ATG7 PHB2 EPAS1 SLC29A1 BNIP3 BNIP3L PSMC3 PSMD3 HIGD1A ENDOG PSMD14 PSM…
GO_CHAPERONE_MEDIATED_PROTEIN_COMPLEX_ASSEMBLY	0.00668865	0.104578	0.407018	0.553581	1.77345	20	CLU STUB1 PTGES3L HSPA1A NDUFAF1 PFDN6 PSMG3
GO_TRANSPOSITION	0.0066443	0.104578	0.407018	-0.542145	-1.76823	23	MOV10 L1TD1 BTBD18 PIWIL2 TUT4 MYBL1 PIWIL4 APOBEC3F TDRD9 APOBEC3D THAP9 ZNF91
GO_T_HELPER_2_CELL_DIFFERENTIATION	0.00670577	0.104578	0.407018	0.591857	1.73965	15	BATF IL4 HLX BCL3 PRKCZ RARA TNFSF4 IL4R NLRP3
GO_CHROMATIN_ASSEMBLY_OR_DISASSEMBLY	0.00691657	0.106534	0.407018	-0.330296	-1.50039	136	CENPS TSPYL5 ATRX CENPC KNL1 NASP SMCHD1 ARID2 TET1 PARP10 MIS18BP1 SHPRH SMARCA5 ZNF304 TLK1 HJURP TSPYL4 NAP1L3 RESF1 SIRT1 SPTY2D1 HMGA2 DNMT1 HELLS CENPU TASOR HP1BP3 CENPO RBBP7 BEND3 SUV39H2 NAA40 RBBP4 TSPYL2 CENPP SUPT16H RSF1 HIRIP3 NRDE2 FAM172A CENPL SMARCE1 KAT6B NAP1L2 MCM2 CHD3 PHF8 ARID1A CENPH MTA2 ATF7IP BAHD1 MPHOSPH8 BAZ1B SETDB1 CDAN1 SART3 IPO4
GO_DNA_INTEGRITY_CHECKPOINT	0.00694691	0.106534	0.407018	-0.316446	-1.46042	155	DNA2 PLAGL1 ATM SOX4 ABRAXAS1 TICRR ATF2 TNKS1BP1 CDK5RAP3 MSH2 CNOT6L CDK2 RPA4 DONSON CDC45 MDM2 TOP2A CRY1 CLOCK PIDD1 CHEK1 EME2 HMGA2 FANCD2 WDR76 MRE11 RFWD3 DTL BRCA1 PTPN11 TP53BP1 CNOT6 E2F7 CCNB1 GTSE1 CNOT8 TIMELESS MDC1 FEM1B TAOK1 CHEK2 RBL2 TIPRL TOP2B CNOT11 CDC6 MDM4 CNOT2
GO_EMBRYONIC_DIGESTIVE_TRACT_MORPHOGENESIS	0.0069318	0.106534	0.407018	0.672097	1.74709	10	FGFR2 PDGFRA RBPMS2 HLX
GO_GOLGI_ORGANIZATION	0.00691325	0.106534	0.407018	-0.3377	-1.52967	134	LMAN1 TMED7 CLASP2 PI4K2B HOOK1 AKAP9 HACE1 TRIP11 GOLGA8G CUL7 LYSMD3 BHLHA15 GOLGA8M USO1 DNAJC28 ZFP69B TRAPPC8 GCC2 SPTBN5 CAMSAP2 ATP8B3 VCPIP1 RBSN SEC23IP GOLGA8R RAB33B DYNC2H1 STX17 TMED5 RAB30 GOLGA8B GOLPH3L ARFGEF1 VAMP4 USP6NL COG3
GO_MULTIVESICULAR_BODY_SORTING_PATHWAY	0.00694267	0.106534	0.407018	0.427597	1.68565	41	CHMP4C CHMP4B CHMP6 UBXN6 CHMP1A VPS28 RILP SNF8 CHMP2A SYTL4 VPS25 VPS37B TMEM50A VCP VPS37C CHMP3
GO_POSITIVE_REGULATION_OF_DENDRITE_DEVELOPMENT	0.00711006	0.108682	0.407018	-0.405152	-1.63061	64	DAB2IP CPEB3 ZMYND8 DLG5 DHX36 CUL7 NEURL1 ILK FMR1 SHANK1 LPAR1 TMEM106B MTOR MAPK6 LRP8 RELN DNM1L CAPRIN2 TIAM1 C21orf91 CAPRIN1 CDKL5 PACSIN1 OPA1 EZH2 ANAPC2 ACTR2 KALRN ANKRD27 CRTC1 SS18L1
GO_REGULATION_OF_CHROMOSOME_SEGREGATION	0.00716704	0.108846	0.407018	-0.361715	-1.56878	99	TRIP13 ATRX ATM SMC5 RB1 SPAG5 KIF2C DDX11 ANAPC4 SMC6 NEK2 RACGAP1 DLGAP5 TNKS MAD1L1 AURKB RAD18 MKI67 RCC2 SLF2 CCNB1 RMI2 BUB1 CDC27 ZNF207 APC PUM1 BUB3 GEN1 CDC6 AXIN2 FBXO5
GO_SEGMENTATION	0.00714854	0.108846	0.407018	-0.391392	-1.58668	68	MIB1 FRS2 ATM DLL1 SEMA3A CRB2 SEMA3C BMPR1A TBX6 EPB41L5 BMI1 PALB2 KDM6A ZEB2 LRP6 SMAD4 LEF1 ROR2 AXIN2 DVL2 MTF2 POGLUT1 KAT2A MAFB EP300 NKD1 HOXA2 MESP1 WDR77 NLE1 FOXB1 POFUT1 FOXC1
GO_ANTERIOR_POSTERIOR_PATTERN_SPECIFICATION	0.00731464	0.110731	0.407018	-0.329141	-1.49515	136	MIB1 BHLHE41 NODAL ZBTB16 FRS2 CELSR2 ATM TSHZ1 DLL1 HEY2 PCSK5 CRB2 SEMA3C BMPR1A TBX6 HIPK2 BMPR2 HOXA3 EPB41L5 PALB2 BPTF TBX1 KDM6A ZEB2 LRP6 PCGF2 WNT3 HEYL SMAD4 GPC3 LEF1 ATP6AP2 WNT2B TULP3 PGAP1 ROR2 TGFBR1 ACVR2A AXIN2 HIPK1 HOXB7 RNF2 HOXB3 POGLUT1 KDM2B KAT2A SMO GRSF1 EP300 PBX3 NKD1 HOXA2 MESP1 WDR77 NLE1 CDON FOXB1 POFUT1 FOXC1 VANGL2 BMP2 BMP4
GO_MICROTUBULE_ORGANIZING_CENTER_ORGANIZATION	0.00738013	0.111364	0.407018	-0.331897	-1.49523	129	CEP192 CENPJ BRCA2 SLC16A1 CEP85 CLASP2 CEP152 XPO1 ROCK2 USP33 SGO1 KIF11 NEK2 HAUS7 CEP120 CCP110 HAUS5 CDK2 CCDC78 CEP295 PPP1R12A CNTLN GCC2 CHEK1 CEP135 PCM1 HAUS6 STIL CEP68 ALMS1 BRCA1 PCLAF PKD2 C2CD3 HEPACAM2 KIF3A KIAA1614 GEN1 MCPH1 CKAP5 KIF3B NUP62 SASS6 NUMA1 VPS4B ARHGEF10 CCNF TUBE1 KAT2A CHD3 PLK1 CNTROB SSX2IP BRSK1 CROCC PARD6B SPICE1 CEP250 CLASP1 CEP72 PDCD6IP
GO_MAST_CELL_ACTIVATION	0.00745181	0.111653	0.407018	0.387075	1.64021	56	ENPP3 CRLF2 CNR2 CPLX2 IL4 NDRG1 SYK RAC2 FCER1G NR4A3 VAMP8 ADGRE2 STXBP2 FGR PIK3CD FES MILR1 LAT2 BTK IL4R GATA2 LYN UNC13D SNAP23 HMOX1 CHGA
GO_REGULATION_OF_MICROTUBULE_MOTOR_ACTIVITY	0.00747039	0.111653	0.407018	0.657342	1.76012	11	DYNLL2 NDE1 DYNLL1 NDEL1 DNAL4
GO_RESPONSE_TO_TYPE_I_INTERFERON	0.00742527	0.111653	0.407018	-0.380758	-1.59522	81	IRF6 STAT2 OAS3 TRIM6 MX1 XAF1 OAS2 IFIT2 STAT1 IRF9 IFIT3 YTHDF3 ZBP1 TBK1 RSAD2 PTPN11 IRF4 TRIM56 IRF5 IFIT1 IRF8 IRF7 SHFL OAS1 IFI6 OASL SAMHD1 ABCE1
GO_POSITIVE_REGULATION_OF_SUBSTRATE_ADHESION_DEPENDENT_CELL_SPREADING	0.00754126	0.112355	0.407018	0.465354	1.71009	32	CIB1 OLFM4 RAC1 TRIOBP ARPC2 P4HB S100A10 CDC42 DMTN MYADM LIMS1 C1QBP UNC13D CASS4 APOA1 DNM2 FLNA
GO_MIDBRAIN_DEVELOPMENT	0.00761691	0.112415	0.407018	0.349383	1.55657	70	MAOB CALM3 DYNLL1 YWHAH COX6B1 BASP1 FGFR2 ACTB G6PD WLS SFRP1 TTBK1 YWHAE SIRT2 RHOA NDUFS3 UQCRQ HES1 OTX1 CDC42 ATP5PF CALM1 NDRG2
GO_POSITIVE_REGULATION_OF_DNA_DEPENDENT_DNA_REPLICATION	0.00759435	0.112415	0.407018	-0.649024	-1.78806	12	ATRX DBF4B CDK2 DBF4 CDC7 E2F7
GO_REGULATION_OF_MITOTIC_SPINDLE_ASSEMBLY	0.00759481	0.112415	0.407018	0.568278	1.74205	17	CHMP4C CHMP4B CHMP1A HSPA1A CHMP2A DRG1
GO_NEPHRON_TUBULE_EPITHELIAL_CELL_DIFFERENTIATION	0.00767131	0.112433	0.407018	-0.686576	-1.77151	10	FAT4 MEF2C PAX8 STAT1 LIF MTSS1
GO_REGULATION_OF_CALCIUM_ION_TRANSPORT	0.00768561	0.112433	0.407018	0.265597	1.40817	187	ADRA2A FKBP1B RYR2 HOMER2 CALM3 EHD3 RAMP3 TSPO EGF BAK1 CCL5 HCRT GNB5 F2RL3 G6PD CACNG6 PDGFB SRI INPP5K OPRD1 MYLK YWHAE FKBP1A GNAI2 SEMG1 ADORA2A RHOA NTSR1 DYSF TRIM27 CACNB2 GJC2 GRAMD2A GSTO1 CORO1A ARRB2 IL16 PRKACA PTPN6 DRD4 DIAPH1 CALM1 P2RY12 ORAI1 RRAD MCHR1
GO_REGULATION_OF_DNA_REPLICATION	0.00768978	0.112433	0.407018	-0.346313	-1.5201	108	BRCA2 DNA2 ATRX CCDC88A DBF4B RFC3 USP37 TICRR LIG3 ZBTB38 SLFN11 CCNA2 CDK2 DONSON ESCO1 EREG CHTF18 DBF4 CDC7 OBI1 PDS5A EHMT2 E2F7 TIMELESS CTC1 CHEK2 ZMPSTE24 TSPYL2 ATAD5 CDC6 FBXO5 GTPBP4 ESCO2 SMC3 JUN ATR NBN RFC4
GO_NITRIC_OXIDE_MEDIATED_SIGNAL_TRANSDUCTION	0.00777041	0.11326	0.407018	0.567652	1.74013	17	THBS1 GUCY1A1 MAFA DDAH1 PDE5A GUCY1B1 NOS2 FPR1
GO_HISTONE_H3_K9_MODIFICATION	0.00779855	0.11332	0.407018	-0.443455	-1.67369	45	ATRX RIF1 ZNF304 ARID4B ARID4A ZNF451 CHEK1 SIRT1 DNMT1 BRCA1 PIWIL2 EHMT2 BEND3 SUV39H2 SMAD4 KMT2A ASH1L GATA3 KDM4D NAP1L2 KDM4C SETD5 KDM1A PAX5
GO_CELL_COMMUNICATION_BY_ELECTRICAL_COUPLING	0.00786539	0.113801	0.38073	0.508386	1.68512	22	FKBP1B RYR2 CALM3 ATP1B2 SRI GJC2 PRKACA CALM1
GO_DNA_DOUBLE_STRAND_BREAK_PROCESSING	0.0079162	0.113801	0.38073	-0.557728	-1.78607	21	DNA2 SMARCAD1 ATM RAD52 SLX4 MRE11 BRCA1 RNF138 HELB NBN BARD1 EXD2
GO_G_PROTEIN_COUPLED_RECEPTOR_SIGNALING_PATHWAY_COUPLED_TO_CYCLIC_NUCLEOTIDE_SECOND_MESSENGER	0.00792748	0.113801	0.38073	0.277153	1.40812	146	PF4 ADRA2A GNAZ GNAO1 RAMP3 PTGDR2 CNR2 GRK5 TBXA2R GNA12 CHRM5 PTGER3 RGS2 OPRD1 HTR2B CCR3 GNB1 GNAI2 ADORA2A PALM GNAS ADCY6 GPR161 GPR176 GSK3A S1PR4 ADGRE3 HTR6 SLC9A3R1 DRD4 FPR1 P2RY12 GPR3 ADGRG2 MCHR1 HRH2 RIC8A PRMT5 APLP1 ADGRG3 OXER1 ADGRE2 WASF2
GO_PEPTIDYL_LYSINE_METHYLATION	0.0079284	0.113801	0.38073	-0.338752	-1.50424	116	ATRX RIF1 CHD5 ZNF711 OGT KMT2C PAXIP1 SUZ12 ZNF304 ARID4B ARID4A EZHIP TET2 EEF1AKMT2 SETD1A SIRT1 DNMT1 ETFBKMT BRCA1 KMT2E KDM6A NSD2 AUTS2 EHMT2 BEND3 BCOR SUV39H2 EEF1AKMT3 KMT2D SMAD4 PHF19 KMT2A PRMT6 ASH1L GATA3 KDM4D SETD1B MTF2 KDM4C EZH2 SETD5 KDM1A RBBP5 MEN1 PAX5 ZNF335 TET3 VCPKMT MLLT6 SETDB1
GO_GLYCOSYLATION	0.00806601	0.115236	0.38073	-0.29687	-1.44088	222	TMTC4 LMAN1 EOGT EDEM3 GALNT4 TMTC1 B3GNT5 DPY19L4 DERL3 MAN1A2 UGGT2 GFPT1 MGAT2 TRIP11 MAGT1 PGM3 OGT FKTN MAN2A1 TET1 STT3B GALNT7 B3GNT2 B4GALT6 C1GALT1 FUT4 TET2 POMK ALG10B DPY19L1 B3GAT2 LARGE1 POFUT2 NAGPA PIGM GCNT1 GALNT9 GXYLT1 COG6 TMTC2 ARFGEF1 DPY19L3 NPC1 COG3 IL15 NUS1 ALG1L2 B3GALT2 B4GAT1 MGAT4A MAN1C1 RFT1 ALG6 GALNT3 GCNT4 PIGB ST8SIA5 MAN1A1 TMTC3 CLN5 ST8SIA6 A3GALT2 OGA ST3…
GO_POSITIVE_REGULATION_OF_PROTEIN_TARGETING_TO_MITOCHONDRION	0.00807727	0.115236	0.38073	0.468492	1.71592	31	ABLIM3 MICALL2 UBL5 GSK3A TOMM7 BAP1 RAC2 HSPA1L ATG13 UBE2J2 UBE2L3 SREBF2 PINK1 FZD5 SH3GLB1 NPEPPS VPS11 PDCD5
GO_DNA_STRAND_ELONGATION	0.00817368	0.116259	0.38073	-0.509273	-1.71312	26	GINS1 DNA2 RFC3 LIG3 POLA1 GINS4 MCM4 MRE11 POLE NBN RFC4 MCM3 POT1
GO_ANTIGEN_PROCESSING_AND_PRESENTATION_OF_PEPTIDE_OR_POLYSACCHARIDE_ANTIGEN_VIA_MHC_CLASS_II	0.008277	0.116671	0.38073	0.329985	1.56927	96	THBS1 AP2S1 DYNLL2 SEC13 DYNLL1 CAPZB KIF3C HLA-DOB AP2M1 DCTN3 AP1M2 RILP AP1M1 ARF1 CTSD RAB7A HLA-DQA2 PYCARD HLA-DQA1 AP1S1 FCER1G ACTR1A HLA-DQB2 OSBPL1A HLA-DRA CLTA CTSV DCTN2 HLA-DPB1 LGMN
GO_REGULATION_OF_APOPTOTIC_SIGNALING_PATHWAY	0.00823498	0.116671	0.38073	0.227108	1.30648	356	PF4 THBS1 CLU CTTN NCK2 BAD FIS1 PPP1CA HRK GATA1 YWHAH BAK1 BCAP31 PRDX2 LMNA BIK TRADD PARK7 GPX1 TIMP3 FZD9 CDKN2D TMBIM1 S100A8 CRADD FAM162A ACVR1 RPS3 IL4 SFRP1 E2F1 PRR7 STYXL1 HSPA1A UNC5B FADD ENO1 BBC3 GSN YWHAE BID SOD1 BCL2L12 MUL1 SIAH2 RPL11 GNAI2 IL1B SEPTIN4 ERP29 ADORA2A NDUFS3 DAPK3 DEDD2 RPS7 YBX3 TPT1 GSK3A MAZ BECN1 RNF34 PYCARD FAIM2 P4HB SLC9A3R1 ARRB2 AATF MAL PPIF CREB3 R…
GO_TRANSMISSION_OF_NERVE_IMPULSE	0.00825912	0.116671	0.38073	0.40524	1.6188	43	CACNG8 FKBP1B JAM3 HCRT AVPR1A ITGA2 CHRM5 SOD1 SCN11A SCN1B MAG NTRK2 SCN3A TNR CNTNAP2 CNTNAP1 GPR88
GO_MITOTIC_NUCLEAR_DIVISION	0.00844337	0.118661	0.38073	-0.285632	-1.39668	258	CEP192 SMC2 PHIP SMC4 TRIP13 CEP85 ATRX CLASP2 INCENP CDC14A ATM ABRAXAS1 KIF18B MAP10 KNTC1 SMC5 CENPC RB1 TOGARAM1 SPAG5 KIF2C ANAPC4 PDGFRB CUL7 SGO1 PDS5B KIF11 NEK2 RACGAP1 PIBF1 STAG2 EPS8 EREG MTBP DLGAP5 KIF23 NCAPH CHEK1 NUF2 TNKS MAD1L1 AKAP8 KIFC2 AURKB POGZ ZWINT EDN3 MKI67 MSTO1 PDS5A SLF2 CCNB1 TTN CHAMP1 BUB1 CDC27 TOGARAM2 ZNF207 L3MBTL1 APC ABRAXAS2 DRD3 KIF14 BUB3 NAA50 TUBG1 CH…
GO_METANEPHRIC_EPITHELIUM_DEVELOPMENT	0.00852885	0.119505	0.38073	-0.605861	-1.81848	16	FAT4 PAX8 STAT1 LIF CALB1 PKD1 PKD2 LGR4 SOX8 WNT9B
GO_MEGAKARYOCYTE_DIFFERENTIATION	0.00870144	0.121562	0.38073	0.346425	1.53964	69	PF4 MPIG6B THBS1 PITHD1 MYL9 MTURN ITGA2B CIB1 GP1BA MEIS1 GATA1 TAL1 TESC FAXDC2 NFE2 AGO1 NR4A3 RAB7B PTPN6
GO_MORPHOGENESIS_OF_A_POLARIZED_EPITHELIUM	0.00875944	0.12201	0.38073	0.287112	1.44184	132	AP2S1 PARD6A RAC1 PSMD4 AP2M1 PFN1 PSMA7 ACTB AJAP1 SFRP1 PSMB8 PSMA5 PSMB9 MAGI2 PSMC1 PSMB3 PSMB6 PSMB5 PSMB4 PSMB7 RHOA FUZ VANGL1 WDR1 PSMF1 PSMB1 PSMC5 SLC9A3R1 PSMD8 ARRB2 ANKRD6 ACTG1 PSMD13 CDC42
GO_REGULATION_OF_NEURON_MIGRATION	0.00880187	0.122239	0.38073	-0.480125	-1.69421	32	DAB2IP SEMA3A SRGAP2C LRIG2 SRGAP2 ZSWIM6 SEMA6A NEXMIF RELN ADGRG1 ZNF609 GNRH1 GPR173 PLAA
GO_REGULATION_OF_CYTOSKELETON_ORGANIZATION	0.00895557	0.123758	0.38073	0.216119	1.2792	477	TMSB4Y WHAMMP3 TPM1 WASF3 PDGFA JAM3 GAS2L1 CTTN ACTR3B MAP6D1 CHMP4C RGCC TMSB4X CHMP4B VIL1 ESAM CIB1 NCK2 RHOBTB1 SYDE1 COTL1 RAC1 CAPZB BRK1 SDC4 EFNA5 ARPC4 CDC42EP1 MAP1A TMSB15B CDK2AP2 PFN1 S100A8 CHMP1A PDGFRA ARHGDIB MARK4 RPS3 TRIOBP ARF1 SFRP1 INPP5K HSPA1A MAPK3 PFDN2 CFL1 GSN ARHGAP6 POC1A MAP1B FLII WASF1 ARPC2 FAM107A NSFL1C DSTN RAE1 TMSB10 CHMP2A ARL2 RHOG MID1IP1 HCK VASP ESPN …
GO_RIBOSE_PHOSPHATE_BIOSYNTHETIC_PROCESS	0.00896377	0.123758	0.38073	0.26404	1.37917	170	GUK1 GUCY1A1 NME4 TMSB4X SLC25A1 SCD MPC2 DCAKD GUCY1B1 ACSBG1 ATP5F1E UQCC3 G6PD IL4 ATP5MF PKM ALDOA ELOVL7 ENO1 ATP5MG COX5B NME6 ATP5ME ADCY6 HSD17B8 TGFB1 IMPDH1 ADK STOML2 ATP5F1B ATP5PO PDK2 ATP5PD PYGL ACACA UCK1 ATP5PF ACAT1 ATP5F1D PPCDC NUDT2 ELOVL1 ACOT7 PINK1 APRT NME1 TKT MPC1 PDHB ACSL5 AMPD3 ATP5MC2 PPT2 ANTKMT VCP
GO_CELL_COMMUNICATION_BY_ELECTRICAL_COUPLING_INVOLVED_IN_CARDIAC_CONDUCTION	0.00899283	0.123796	0.38073	0.551206	1.71759	18	FKBP1B RYR2 CALM3 ATP1B2 SRI PRKACA CALM1
GO_POSITIVE_REGULATION_OF_CHROMOSOME_SEGREGATION	0.00903198	0.123972	0.38073	-0.477202	-1.68389	32	SMC5 RB1 DDX11 ANAPC4 SMC6 DLGAP5 AURKB RAD18 RCC2 SLF2 CCNB1 CDC27 CDC6 FEN1 NUMA1 CDC23
GO_ESTABLISHMENT_OF_TISSUE_POLARITY	0.00914414	0.124784	0.38073	0.300673	1.48484	115	AP2S1 PARD6A RAC1 PSMD4 AP2M1 PFN1 PSMA7 SFRP1 PSMB8 PSMA5 PSMB9 MAGI2 PSMC1 PSMB3 PSMB6 PSMB5 PSMB4 PSMB7 RHOA FUZ VANGL1 WDR1 PSMF1 PSMB1 PSMC5 PSMD8 ARRB2 ANKRD6 PSMD13 CDC42 PSMD7 PSMC4 PSME1 PSMD1 WNT11 IFT20 PSMC3 PSMD3 SFRP2 PSMD14 PSMA6 DAB2 PSMA8 PSMD2 FZD5 PSMA3 PSMB2
GO_POSITIVE_REGULATION_OF_ACTIVATED_T_CELL_PROLIFERATION	0.00912332	0.124784	0.38073	0.55275	1.75909	19	RPS3 FADD CD24 PYCARD IGFBP2 TNFSF9 IL2RA HMGB1 ICOSLG STAT5B IL23A
GO_DEFENSE_RESPONSE_TO_BACTERIUM	0.00929204	0.126072	0.38073	-0.290309	-1.40789	223	IGHV3-30 IGHV3-11 IGHV3-49 IGHV3-53 IGHV1-24 IGHV2-70 IGHV6-1 IGHV5-51 IGHG1 SFTPD IGHV3-33 IGHV3-74 IGHG3 P2RX7 IGHV4-39 TMF1 IGHV4-59 TIRAP IGKC GBP6 IGHG2 IGHV1-69D IGHV3-48 TLR3 IGHV3-73 IGHV2-26 IGHV3-7 FCN2 IGHV1-58 GBP4 IGHV1-18 IGHV4-31 IGHV7-4-1 ADAM17 VGF IGHA1 SSC5D IGHV3-64D IGHV3-23 IGKV3-20 SPON2 IGHV3-43 SIGLEC16 IGHV3-38 IGHG4 CD36 TBK1 MR1 IGLL5 HAVCR2 COCH LYG2 KLRC4-KLRK1 EPX S…
GO_POSITIVE_REGULATION_OF_TRANSLATION	0.00927484	0.126072	0.38073	0.292167	1.45969	120	THBS1 NCK2 HABP4 CCL5 EIF5A MPV17L2 RPL30 ITGA2 CDC123 PKM MAPK3 PPP1R15A EIF5AL1 RPS4X POLR2G RHOA RXRA YBX3 RPS6KB2 PRR16 BCL3 RPL26 COA3 RPL5 PINK1 RPS27L NIBAN1 EIF3D NSUN5 NSUN4 POLDIP3 CNBP PCIF1 PTAFR YTHDF1 PYM1 RPS9 NGRN PTK2B VIM C1QBP EEF2 UQCC2
GO_NUCLEOSOME_ASSEMBLY	0.00939453	0.126673	0.38073	-0.391902	-1.5815	66	CENPS TSPYL5 ATRX CENPC KNL1 NASP MIS18BP1 SHPRH SMARCA5 HJURP TSPYL4 NAP1L3 SPTY2D1 CENPU HP1BP3 CENPO RBBP7 RBBP4 TSPYL2 CENPP RSF1 CENPL KAT6B NAP1L2 MCM2
GO_POSITIVE_REGULATION_OF_ACTIN_FILAMENT_POLYMERIZATION	0.00940662	0.126673	0.38073	0.312278	1.46218	90	WHAMMP3 WASF3 CTTN ACTR3B VIL1 NCK2 BRK1 ARPC4 CDC42EP1 PFN1 ARF1 GSN WASF1 ARPC2 HCK VASP RHOA ALOX15 TRIM27 PYCARD CORO1A WAS GMFG GRB2
GO_POSITIVE_REGULATION_OF_INTERFERON_BETA_PRODUCTION	0.00943856	0.126673	0.38073	-0.489575	-1.69905	30	TLR3 DHX58 IFIH1 DDX58 TLR7 DDX3X TBK1 PTPN11 IRF5 IRF7 TLR9
GO_REGULATION_OF_INTRINSIC_APOPTOTIC_SIGNALING_PATHWAY	0.009444	0.126673	0.38073	0.284129	1.44158	145	CLU NCK2 BAD FIS1 BCAP31 PARK7 GPX1 CDKN2D S100A8 RPS3 STYXL1 HSPA1A ENO1 BBC3 BID SOD1 BCL2L12 RPL11 SEPTIN4 ERP29 NDUFS3 RPS7 YBX3 TPT1 BECN1 PYCARD P4HB SLC9A3R1 PPIF CREB3 RACK1 RPL26 PIAS4 MAPK8IP1 PARL UBB PINK1 BCL2L2 MMP9 SELENOS BCL2L1 TAF9 BAX DDIT3 GRINA SFRP2 SOD2 RAD9A CD74 AKT1 ARHGEF2 HERPUD1 DNAJA1 HNRNPK TMBIM6 FBH1
GO_POSITIVE_REGULATION_OF_CELL_CYCLE_PHASE_TRANSITION	0.00947924	0.126785	0.38073	-0.352148	-1.50453	92	HSPA2 ADAMTS1 DBF4B RB1 MIR590 HYAL1 ANAPC4 CDC45 ADAM17 MDM2 MTBP DLGAP5 DDX3X PLCB1 CDC7 DTL KMT2E CDK10 RCC2 CCNB1 STOX1 RDX CDC27 LSM11 ATAD5 CDC6 FBXO5 CYP1A1 TMOD3 VPS4B RAD51B CDC23 EZH2 ANKRD17 PLRG1 CUL4B
GO_RESPONSE_TO_DOPAMINE	0.00955092	0.127382	0.38073	0.364351	1.56202	58	GNAO1 GNB5 CHRM5 MAPK3 HTR2B KLF16 GNB1 PALM GNAS ADCY6 GSK3A ATF4 HTR6 SLC9A3R1 ARRB2 DRD4 HCN3 HRH2 PRMT5 GNA14 GNA15 GNG2 CALY CAV2 GSK3B VPS35
GO_NEGATIVE_REGULATION_OF_TRANSMEMBRANE_TRANSPORT	0.00966007	0.127752	0.38073	0.315588	1.46741	89	THBS1 ADRA2A FKBP1B CALM3 OAZ1 ISCU GNB5 SRI INPP5K FABP5 RGS2 YWHAE OAZ2 IL1B NTSR1 DYSF GSK3A GSTO1 SLC9A3R1 PPIF OAZ3 DRD4 CALM1 RRAD COMMD1 KCNAB1 MMP9 SLC43A2 KCNE5 SELENOS
GO_PROTEIN_CONTAINING_COMPLEX_DISASSEMBLY	0.00963956	0.127752	0.38073	0.230342	1.28994	306	MAP6D1 VIL1 CIB1 PPP1CA CAPZB EIF5A MAP1A MRPL36 TRMT112 CHMP1A TRIOBP MRPL21 MRPS11 MRPS6 CFL1 MAP1LC3A EIF5AL1 GSN MAP1B FLII SNAP29 MCOLN1 DSTN CHCHD1 PPP1R9B MRPS36 CHMP2A MRPL51 MID1IP1 MRPL57 NFE2 MRPL43 MAP1LC3B GADD45GIP1 AURKAIP1 GABARAPL1 PHF23 MRPL49 MRPL41 SH3GL1 WDR1 MRPL27 HMGA1 SEMA5A C12orf65 MRPS7 MAP1S FRAT1 VAMP8 RPL23 MRPS15 TWF2 FRAT2 DMTN MRPL22 GSPT1 RUBCNL MRPL11 GABARAPL2…
GO_SIGNAL_TRANSDUCTION_IN_ABSENCE_OF_LIGAND	0.00964516	0.127752	0.38073	0.364197	1.54092	57	PF4 BAD PPP1CA GATA1 BAK1 PRDX2 CASP9 IL4 HSPA1A UNC5B FADD IL1B LCN2 DAPK3 GSK3A MKNK2 BCL2L2 PPP2R1A CTNNA1 BCL2L1 BAX GSK3B AKT1
GO_MATING	0.0102359	0.133492	0.38073	0.458005	1.64984	30	THRB SLC6A4 SERPINE2 AVPR1A PPP1R9B SEMG1 UBE2Q1 PI3 ABAT PPP1R1B OXTR APP MAPK8IP2
GO_POSITIVE_REGULATION_OF_DENDRITIC_SPINE_DEVELOPMENT	0.0102169	0.133492	0.38073	-0.44465	-1.63126	39	CPEB3 ZMYND8 DLG5 DHX36 NEURL1 FMR1 SHANK1 LPAR1 MTOR MAPK6 LRP8 RELN DNM1L CAPRIN2 TIAM1 C21orf91 CAPRIN1 CDKL5 OPA1 ACTR2 KALRN
GO_POSITIVE_REGULATION_OF_INTRACELLULAR_PROTEIN_TRANSPORT	0.010209	0.133492	0.38073	0.258362	1.35554	171	ABLIM3 NUTF2 CIB1 OAZ1 BAD FIS1 IFNG YWHAH MICALL2 BCAP31 UBL5 PDZK1 E2F1 PLK3 BBC3 CAMK1 YWHAE BID OAZ2 IL1B ANP32B CHP1 HDAC3 PAK1 TGFB1 GSK3A TOMM7 BAP1 RAC2 PRKACA HSPA1L ATG13 EMD CDC42 UBE2J2 UBE2L3 YWHAB ITGB1BP1 RAN SREBF2 PINK1 MYO1C ITGB2 MFF HCLS1 PPP3R1 SLC35D3 ZPR1 PDCD10 PRKCD GSK3B ZC3H12A PPM1A STOM FZD5 SH3GLB1 CDK5 NPEPPS AKT2 PSEN1 HYAL2 RIPOR1 ITGAM HRAS VPS11 PDCD5
GO_POSITIVE_REGULATION_OF_NUCLEOTIDE_BIOSYNTHETIC_PROCESS	0.0101918	0.133492	0.38073	0.546654	1.70341	18	TMSB4X GUCA1B IL4 ENO1 NOS2 PINK1 ANTKMT VCP STAT3 NOS3 TREM2 ATPSCKMT
GO_REGULATION_OF_PLATELET_AGGREGATION	0.0101471	0.133492	0.38073	0.577461	1.71314	16	ALOX12 SERPINE2 PRKG1 CD9 SYK DMTN ABAT PRKCD LYN F11R
GO_POSITIVE_REGULATION_OF_VASCULAR_ENDOTHELIAL_GROWTH_FACTOR_PRODUCTION	0.0103486	0.134219	0.38073	-0.560835	-1.78855	20	NODAL CYP1B1 IL6ST FLT4 C3AR1 PTGS2 RORA C3 BRCA1 C5
GO_REGULATION_OF_MEMBRANE_LIPID_DISTRIBUTION	0.0103427	0.134219	0.38073	-0.43477	-1.64091	45	ATP8A1 P2RX7 PLSCR2 ATP11C ABCB1 XKR7 TMEM30A ABCA1 ATP11A ATP8B3 ATP10D KCNN4 ATP11B ATP10A ANO7 ABCC1 RFT1 PLSCR3 XKR6 ABCA2 PLSCR4 ATP8B2 ABCA7 ATP8B1
GO_RIBOSOME_BIOGENESIS	0.0104677	0.135389	0.38073	0.229126	1.2819	303	RPP38 GTF3A RPL23A RPL35A MRPL36 SNU13 TRMT112 TSR3 MPV17L2 ISG20L2 EMG1 NGDN MRM3 RPL38 DDX49 MRPS11 RPS14 POP7 RPS15 RPL10 RPL24 RPS27 RPS21 MALSU1 RPL11 RPL35 RPS8 RPL6 RPL10A NOP53 ZNHIT3 ZNF622 RPL12 RPL3 RPS7 RPS6 RPS2 RPS19 FDXACB1 RRP12 RPL27 TSR2 LSM6 RPSA RPL14 TFB1M MRPS7 AATF FBL RPS16 GLUL RPL26 ABT1 EXOSC1 RPL7A RPS10 RPS5 RPL5 MRPL22 PIN4 RAN NPM3 DCAF13 MRPL11 RPS24 NOP10 POP4 RPS…
GO_ACTIVATION_OF_CYSTEINE_TYPE_ENDOPEPTIDASE_ACTIVITY_INVOLVED_IN_APOPTOTIC_PROCESS	0.0105933	0.135581	0.38073	0.332573	1.51539	78	BEX3 DAP BAD EGLN3 BAK1 TRADD CASP9 S100A8 KHDC1 CRADD FAM162A FADD BBC3 HSPE1 BID MUL1 ANP32B PYCARD ATP2A3 RACK1 NLRP12 DIABLO NLRC4 SNCA MTCH1 RPS27L
GO_METHYLATION	0.0105703	0.135581	0.38073	-0.266258	-1.33973	320	PCMTD2 SATB1 ATRX RIF1 CHD5 ZNF711 PICK1 OGT GTPBP3 CARNMT1 KMT2C TET1 TRMT9B ALKBH8 PAXIP1 MYC PAXBP1 SUZ12 TRMT6 ZNF304 ARID4B ARID4A NSUN2 CMTR1 EZHIP TET2 MTR WDR4 MTRR EEF1AKMT2 SETD1A SIRT1 TRMT13 TRMT1L DNMT1 PRMT7 ETFBKMT SPOUT1 BRCA1 KMT2E KDM6A NSD2 HELLS METTL16 TDRD12 AUTS2 PRDM4 PIWIL2 EHMT2 RBM15 PCMTD1 MAT2A NSUN5P2 BEND3 METTL15 PRDM1 BCOR SUV39H2 CBLL1 EEF1AKMT3 CMTR2 KMT2D SMAD4…
GO_MITOCHONDRION_DISTRIBUTION	0.0105229	0.135581	0.38073	-0.625464	-1.8033	14	BHLHA15 MSTO1 CLUH DNM1L OPA1 KAT2A MEF2A LRRK2 MAPT SYNJ2BP
GO_VASCULAR_ASSOCIATED_SMOOTH_MUSCLE_CONTRACTION	0.0105976	0.135581	0.38073	-0.577245	-1.75642	17	PIK3C2A CD38 ATP2B1 EDN3 DOCK4 EDNRB RAP1GDS1 ARHGAP42 ACTA2 GRIP2 BBS2
GO_DETERMINATION_OF_ADULT_LIFESPAN	0.0107811	0.1374	0.38073	-0.621793	-1.79272	14	ATM MSH2 RAD54L TFCP2L1 LEP ZMPSTE24 IDE MSH6 LRRK2
GO_EMBRYONIC_CAMERA_TYPE_EYE_MORPHOGENESIS	0.0108274	0.1374	0.38073	-0.597416	-1.79313	16	FRS2 WNT16 HIPK2 ALDH1A3 LRP6 HIPK1 SP3 KDM2B PHACTR4 IFT172 ARID1A ZEB1
GO_REGULATION_OF_ENDOTHELIAL_CELL_CHEMOTAXIS	0.0108067	0.1374	0.38073	0.638395	1.70939	11	THBS1 FGF2 TMSB4X SEMA5A LGMN
GO_EXTRINSIC_APOPTOTIC_SIGNALING_PATHWAY	0.0109362	0.138408	0.38073	0.254863	1.37323	195	BEX3 PF4 KRT18 THBS1 CTTN CIB1 BAD PPP1CA IFNG GATA1 BAK1 PRDX2 LMNA TRADD PARK7 GPX1 TIMP3 CASP9 TMBIM1 CRADD ACVR1 IL4 SFRP1 HSPA1A UNC5B FADD BID BCL2L12 SIAH2 IL1B DAXX DEDD LCN2 DAPK3 DEDD2 TGFB1 GSK3A RNF34 PYCARD FAIM2 FGFR3 MAL MKNK2 IFI27 TNFRSF12A DIABLO G0S2 SIVA1 AR TNFRSF1B BCL2L2 TNFRSF10C
GO_REGULATION_OF_TRANSCRIPTION_INVOLVED_IN_G1_S_TRANSITION_OF_MITOTIC_CELL_CYCLE	0.0110534	0.139516	0.38073	-0.457647	-1.6351	34	CCNE1 NPAT CDK17 RB1 POLA1 RRM2 CDC45 CDK18 E2F7 KLF11 BACH1 CDC6 FBXO5
GO_CARDIAC_SEPTUM_DEVELOPMENT	0.0112254	0.140471	0.38073	-0.365058	-1.55042	86	HEG1 FRS2 SOX4 HEY2 JAG1 TRIP11 PCSK5 SEMA3C PAX8 BMPR1A MDM2 LUZP1 BMPR2 FGFRL1 TBX1 NSD2 RARB TGFBR3 RBM15 ADAMTS6 CPLANE1 SMAD7 HEYL PRDM1 SMAD4
GO_NEGATIVE_REGULATION_OF_CALCIUM_ION_TRANSMEMBRANE_TRANSPORT	0.0112484	0.140471	0.38073	0.48286	1.67973	26	ADRA2A FKBP1B CALM3 GNB5 SRI YWHAE NTSR1 DYSF GSTO1 DRD4 CALM1 RRAD
GO_NEGATIVE_REGULATION_OF_RESPONSE_TO_EXTERNAL_STIMULUS	0.0111958	0.140471	0.38073	0.228702	1.28343	308	ALOX12 THBS1 NENF FGF2 PDGFA LTF ENPP3 GP1BA SHARPIN ACP5 PRDX2 PROC TNFAIP8L2 SERPINE2 TFPI SEMA6B ARG2 GPX1 CNR2 PLAT PDGFRA PROS1 PGLYRP1 IL4 PDGFB AJAP1 NBL1 PRKG1 SPX SPP1 SOD1 CD9 MUL1 SIRT2 PSMB4 HLA-F ADORA2A TYRO3 NLRX1 SEC14L1 LDLR PCBP2 F12 PYCARD RPS19 SEMA5A MIR3909 PLAU ARRB2 BCR SLAMF8 MVK HLA-E TNR IL2RA FEM1A NLRP12 CHID1 NR1H2 AIF1 SIGLEC10 TNFRSF1B ABAT ILRUN RNF26 HLA-B SERPIN…
GO_SUPEROXIDE_METABOLIC_PROCESS	0.0112314	0.140471	0.38073	0.357617	1.51996	55	ALOX12 NQO1 ACP5 PRDX2 CCS PARK7 SOD1 GNAI2 TGFB1 SYK NCF1 MPO NOS2 AATF NCF1C NCF2 ITGB2 PRDX1 CYBA FBLN5 NCF4 SOD2 PRKCD NCF1B TYROBP ITGAM DUOX1 NOS3 CD177 SH3PXD2B IMMP2L FANCC FPR2 BST1 PREX1
GO_NEUTROPHIL_EXTRAVASATION	0.0114619	0.142758	0.38073	0.589851	1.6871	14	XG PRTN3 CD99 FUT7 PECAM1 PIK3CD JAML CD99L2 CD177 ADAM8
GO_SMOOTHENED_SIGNALING_PATHWAY	0.0115964	0.144053	0.38073	-0.331156	-1.47522	119	CENPJ FBXL17 TBC1D32 DLG5 RB1 WDR19 ARMC9 PTCH1 MOSMO HIPK2 WDR11 RO60 RORA STIL ARL13B UCHL5 STK36 BTRC SCUBE3 IFT80 DYNC2H1 PRKACB TEDC2 RPGRIP1L CC2D2A C2CD3 GPR37L1 TTC21B INTU GPC3 GORAB TULP3 ROR2 TMEM17 SCUBE1 MEGF8 BBS7 HIPK1 RUNX2 IFT81 MKS1 SEPTIN2 HERC4 TTC23 DZIP1L SMO PKD2L1 PDCL IFT172 TTBK2 PTCH2 DYRK2
GO_MICROTUBULE_ANCHORING	0.0117563	0.144514	0.38073	-0.524807	-1.71168	23	CCDC68 NINL CLASP2 CEP350 GCC2 PCM1 HOOK3 SAXO2 KIF3A CEP57 PEX14 CAMSAP3 CCDC187 CLASP1 BBS4 DAG1
GO_NADPH_REGENERATION	0.0117353	0.144514	0.38073	0.553114	1.69556	17	PGD TALDO1 G6PD RPIA PGAM1 RBKS TKT PGLS
GO_NON_CANONICAL_WNT_SIGNALING_PATHWAY	0.0117391	0.144514	0.38073	0.274476	1.38796	137	AP2S1 GNAO1 PARD6A RAC1 PSMD4 AP2M1 PFN1 FZD9 PSMA7 SFRP1 PSMB8 PSMA5 PSMB9 MAGI2 PSMC1 PSMB3 PSMB6 GNB1 PSMB5 PSMB4 PSMB7 RHOA VANGL1 PSMF1 PSMB1 PSMC5 PSMD8 ARRB2 ANKRD6 AGO1 PSMD13 CDC42 CALM1 PSMD7 SFRP5 PPP3R1 PSMC4 GNG2 PSME1 PSMD1 WNT11 PSMC3 PSMD3 SFRP2 PSMD14 PSMA6 DAB2 PSMA8 PSMD2
GO_POSITIVE_REGULATION_OF_HISTONE_METHYLATION	0.0117534	0.144514	0.38073	-0.458806	-1.65411	35	RIF1 OGT TET1 PAXIP1 PAXBP1 ZNF304 SIRT1 DNMT1 BRCA1 KMT2E AUTS2 SMAD4 PHF19 KMT2A
GO_REGULATION_OF_ALCOHOL_BIOSYNTHETIC_PROCESS	0.0118489	0.145272	0.38073	0.348593	1.54281	67	FDFT1 SCD IFNG PMVK DHCR7 SOD1 IL1B NTSR1 POR VDR ACACA MVK NFYC SREBF1 FDPS RAN SREBF2 SNCA BMP6 PLEK PTAFR PTK2B NFKB1 CYP27B1
GO_HISTONE_PHOSPHORYLATION	0.0120627	0.146298	0.38073	-0.454977	-1.65623	36	INCENP JAK2 ATM MAP3K12 FMR1 CCNA2 CDK2 PRKAA1 CHEK1 AKAP8 AURKB HMGA2 CCNB1 DCAF1 PRKCA ZMPSTE24 RPS6KA5
GO_INTERLEUKIN_1_MEDIATED_SIGNALING_PATHWAY	0.0120879	0.146298	0.38073	0.321922	1.53093	96	UBA52 RBX1 PSMD4 TOLLIP PSMA7 SKP1 RPS27A PSMB8 MAPK3 PSMA5 PSMB9 PSMC1 PSMB3 PSMB6 SQSTM1 PSMB5 PSMB4 IL1B PSMB7 PSMF1 PSMB1 TNIP2 PSMC5 IRAK1 PSMD8 PSMD13 UBB PSMD7 EGR1 PSMC4 PSME1 PSMD1 PSMC3 PSMD3 NFKB1 PSMD14 PSMA6 RELA PSMA8 PSMD2 MYD88 PSMA3 PSMB2
GO_POSITIVE_REGULATION_OF_ION_TRANSPORT	0.0120464	0.146298	0.38073	0.240825	1.30176	214	ADRA2A RYR2 CALM3 TMSB4X EHD3 FHL1 RAMP3 SLC6A4 TSPO IFNG BAK1 PARK7 CCL5 ATP1B2 GAL HCRT AVPR1A COA8 KCNIP2 F2RL3 G6PD PDGFB PDZK1 ARF1 SRI TESC CEBPB MYLK COX17 SCN1B IL1B ADORA2A NTSR1 CHP1 SHANK3 ATF4 CACNB2 GJC2 GSTO1 KCNQ1 SLC9A3R1 ARRB2 DRD4 VAMP8 CALM1 P2RY12 FABP3 ORAI1 MCHR1 SNCA PINK1 ABAT TACR2
GO_POSTSYNAPTIC_SPECIALIZATION_ORGANIZATION	0.0120116	0.146298	0.38073	-0.514415	-1.72178	25	NRXN2 ZMYND8 SHANK1 SYNGAP1 OPHN1 IL1RAP NLGN2 DLG1 RELN
GO_REPLICATION_FORK_PROCESSING	0.0119861	0.146298	0.38073	-0.457673	-1.65002	35	BRCA2 CENPS DNA2 ATRX ZGRF1 DDX11 EME2 MRE11 RFWD3 WRN MMS22L GEN1 SAMHD1
GO_FC_RECEPTOR_SIGNALING_PATHWAY	0.0122225	0.147547	0.38073	-0.286875	-1.39533	231	IGHV3-30 IGHV3-11 IGKV1-39 IGHV3-53 PRKCE IGHV2-70 IGHG1 IGHV3-33 IGHG3 IGHV4-39 TAB3 IGHV4-59 IGLV2-8 MAP3K1 IGLV1-40 IGKC IGLV3-1 IGHG2 IGKV1D-39 IGHV3-48 IGLV3-19 IGKV4-1 IGHV3-7 IGLV6-57 IGKV1D-12 IGKV1-17 APPL1 NFATC3 CD47 IGKV5-2 IGHV3-23 ABL1 IGKV3-20 IGLV3-25 VAV2 IGKV2D-28 PIK3R1 IGLV2-11 SOS1 IGKV2-28 IGLV1-47 IGHG4 IGKV1-16 IGLV2-14 IGLV2-23 BTRC IGKV2D-30 CD247 PSMD5 IGLV1-44 YES1 IGK…
GO_DNA_METHYLATION_OR_DEMETHYLATION	0.0123103	0.148227	0.38073	-0.355247	-1.48425	80	ATRX OTUD4 TOX PICK1 TET1 MYC TET2 MTRR DNMT1 PRMT7 BRCA1 KMT2E HELLS TDRD12 PIWIL2 EHMT2 BEND3 MBD1 ZMPSTE24 PIK3CA PARP1 PIWIL4 HEMK1 KMT2A APOBEC3F TDRD9 GATA3 KDM1B DMAP1 APOBEC3D EZH2 TDG FTO ZFP57 MTA2 TET3 ATF7IP
GO_REGULATION_OF_ATPASE_ACTIVITY	0.0123931	0.148844	0.38073	0.338411	1.50769	70	TPM1 DNAJB1 LTF RAB4A DYNLL2 AHSA1 RAB3A MYL4 DYNLL1 ATP1B2 DNAJB2 PFN1 DNAJB6 HSCB DNAJC9 PPIF DNAL4
GO_POLYAMINE_METABOLIC_PROCESS	0.0124412	0.149041	0.38073	0.566655	1.68108	16	ODC1 OAZ1 SMOX OAZ2 OAZ3 SMS
GO_MITOTIC_DNA_REPLICATION	0.0125222	0.149631	0.38073	-0.588892	-1.76755	16	BRCA2 GINS1 POLA1 CDC45 MCM4 CHEK2 ZMPSTE24 MCM6 MCM2 MCM3 RAD51
GO_PROTEIN_METHYLATION	0.0125943	0.150111	0.38073	-0.311214	-1.43644	158	PCMTD2 SATB1 ATRX RIF1 CHD5 ZNF711 OGT KMT2C TET1 PAXIP1 PAXBP1 SUZ12 ZNF304 ARID4B ARID4A EZHIP TET2 EEF1AKMT2 SETD1A SIRT1 DNMT1 PRMT7 ETFBKMT BRCA1 KMT2E KDM6A NSD2 AUTS2 PRDM4 EHMT2 PCMTD1 BEND3 BCOR SUV39H2 EEF1AKMT3 KMT2D SMAD4 PHF19 FBXO11 FAM98B HEMK1 KMT2A PRMT6 MTHFR ASH1L GATA3 KDM4D SETD1B MTF2 KDM4C EZH2 PRDM11 SETD5 ARMT1 KDM1A RBBP5 MEN1 PAX5 ZNF335
GO_PROTEIN_INSERTION_INTO_MEMBRANE	0.0128341	0.152583	0.38073	0.349742	1.51067	61	UBL4A BAD YWHAH REEP1 TIMM29 E2F1 GET3 BBC3 YWHAE BID GET1 MAL YWHAB SGTA PPP3R1 BAG6 TIMM13 ROMO1 BAX GET4 TIMM22
GO_CELL_KILLING	0.0131663	0.153055	0.38073	0.280031	1.40406	129	PF4 LTF BAD IFNG TUBB4B RPL30 TUSC2 PGLYRP1 IL4 FADD CRTAM HLA-F SEMG1 CD1C HMGN2 GAPDH RPS19 SYK SH2D1A NOS2 CAMP CORO1A ARRB2 DEFA3 VAV1 PTPN6 PIK3R6 HLA-E CD59 LAMP1 HLA-B PRDX1 STXBP2 DNASE1L3 TSTA3 B2M ROMO1 STAT5B CTSG IL23A ELANE CD5L STAP1 XCL1 UNC13D ARG1 AZU1 TYROBP CD160 ITGAM CR1L
GO_HEART_VALVE_DEVELOPMENT	0.0129192	0.153055	0.38073	-0.428073	-1.61671	46	DCHS1 SOX4 ROCK1 RB1 HEY2 JAG1 MEF2C ROCK2 BMPR1A MDM2 BMPR2 FGFRL1 MTOR HEYL PRDM1 SNAI1 SMAD4
GO_INTERFERON_BETA_PRODUCTION	0.0130657	0.153055	0.38073	-0.397163	-1.5213	49	TIRAP TLR3 DHX58 IFIH1 DDX58 TLR7 DDX3X TBK1 MIR26B PTPN11 TRIM56 IRF5 PPM1B IRF7 NLRC3 TLR9 LILRB1
GO_LEUKOCYTE_MIGRATION_INVOLVED_IN_INFLAMMATORY_RESPONSE	0.013147	0.153055	0.38073	0.627591	1.68999	12	JAM3 S100A8 FUT7 SLAMF8 ITGB2 ALOX5 ELANE S100A9 ADAM8
GO_MODIFICATION_OF_POSTSYNAPTIC_STRUCTURE	0.013147	0.153055	0.38073	0.546834	1.67631	17	WASF3 PFN1 WASF1 RHOA CDC42
GO_REGULATION_OF_NEUTROPHIL_MIGRATION	0.0130827	0.153055	0.38073	0.438703	1.67585	37	JAM3 RAC1 XG CD99 MPP1 FUT7 RHOG DYSF RAC2 CAMK1D SLAMF8 THBS4 CXCR2 IL23A C5AR1 MCU C1QBP CD74 XCL1
GO_REGULATION_OF_PODOSOME_ASSEMBLY	0.0130456	0.153055	0.38073	0.594689	1.64737	13	GSN HCK RHOA MSN ARHGEF5 FSCN1 LCP1 ARHGEF2 SRC
GO_REGULATION_OF_TELOMERE_MAINTENANCE_VIA_TELOMERE_LENGTHENING	0.0130895	0.153055	0.38073	-0.399801	-1.57489	58	ATM XRN1 DHX36 TENT4B SMG5 SMG6 HMBOX1 NEK2 NEK7 TNKS2 SLX4 TNKS AURKB ERCC4 PIF1 CTC1 GNL3L PARP1 HNRNPA2B1 DCP2 ATR DKC1 POT1 CCT8 NAT10
GO_REGULATION_OF_T_CELL_APOPTOTIC_PROCESS	0.0130605	0.153055	0.38073	0.447139	1.59766	29	PTCRA IDO1 CCL5 ARG2 FADD EFNA1
GO_NEURAL_TUBE_DEVELOPMENT	0.013268	0.153856	0.38073	-0.324847	-1.47145	134	MIB1 TBC1D32 NODAL DCHS1 SOX4 WDR19 SALL2 SEMA3C PTCH1 FZD3 APAF1 LUZP1 MTHFD1L ABL1 STIL PKD1 GSC DACT1 ARL13B FZD6 NF1 KDM6A ZEB2 LRP6 PRKACB PKD2 RPGRIP1L TEAD2 CC2D2A C2CD3 NUP133 INTU DVL1 SEMA4C GORAB ATP6AP2 TMEM107 TRIM71 TULP3 TSC1 MTHFD1 DVL2 SCRIB MTHFR MKS1
GO_RIBONUCLEOPROTEIN_COMPLEX_SUBUNIT_ORGANIZATION	0.0133043	0.153898	0.38073	0.251552	1.35379	201	RNU4-1 TXNL4A RPL23A SNU13 USP39 RPL38 SNRPD1 MRPS11 RPS14 RPS15 RPL10 RPL24 RPS27 SNRPD2 RPL11 RPL6 ISY1 NOP53 ZNHIT3 RNU4-2 RPL13A EIF3K RPL12 RPL3 SRSF9 EIF4H RAMAC RPS19 RPSA EIF3I MRPS7 SNRPC AGO1 CD2BP2 ABT1 RPS10 RPS5 GEMIN7 RPL5 SNRPB PRMT5 MRPL11 RPS27L SNRPG MRTO4 EIF2S2 RPS28 EIF3D RPL3L GEMIN6 MRPL20 EIF3H SNRPF EIF3F SNRPE RPLP0 TAF9 RNU4ATAC PIH1D1 VCP USP4 SF3A3 EIF4B CELF4 ERAL1 D…
GO_REGULATION_OF_HISTONE_METHYLATION	0.0133825	0.154423	0.38073	-0.401817	-1.58712	59	ATRX RIF1 OGT TET1 PAXIP1 PAXBP1 ZNF304 EZHIP SIRT1 DNMT1 BRCA1 KMT2E AUTS2 BCOR SMAD4 PHF19 KMT2A PRMT6 MTHFR GATA3 KDM4D MTF2 KDM4C
GO_GRANULOCYTE_DIFFERENTIATION	0.0134474	0.154455	0.38073	0.443495	1.58464	29	CEBPE GATA1 TAL1 TESC SPI1 HAX1 JAGN1 CEBPA CBFA2T3 ZBTB46 RARA HCLS1
GO_HISTONE_EXCHANGE	0.0134509	0.154455	0.38073	-0.430452	-1.59224	41	CENPS CHD5 CENPC KNL1 NASP MIS18BP1 SMARCA5 HJURP SPTY2D1 CENPU CENPO RBBP7 RBBP4 CENPP RSF1 CENPL DMAP1
GO_EMBRYONIC_APPENDAGE_MORPHOGENESIS	0.013491	0.154539	0.38073	-0.361012	-1.53324	86	RECK TBC1D32 ZBTB16 WDR19 MED1 BMPR1A LNPK PTCH1 LMBR1 FZD6 RARB DYNC2H1 LRP6 RDH10 WNT3 RPGRIP1L C2CD3 CPLANE1 SMAD4 INTU GPC3 LEF1 TMEM107 TULP3 ROR2 MEGF8 RUNX2 MKS1 MBNL1
GO_BRANCHING_INVOLVED_IN_LABYRINTHINE_LAYER_MORPHOGENESIS	0.0135984	0.155391	0.38073	0.637505	1.65717	10	FGFR2 GRB2 SOCS3 ST14 GCM1 FZD5 ADM
GO_NEGATIVE_REGULATION_OF_PROTEIN_CONTAINING_COMPLEX_ASSEMBLY	0.0137634	0.156896	0.38073	0.287508	1.4357	121	TMSB4Y CLU JAM3 TMSB4X VIL1 CAPZB SVIP PARK7 TMSB15B PFN1 LMO4 TRIOBP OPRD1 GSN FLII TMSB10 SIRT2 NOP53 RPL13A EIF4EBP1 FKBP4 PRKCZ CDC42 TWF2 DMTN MYADM AIDA CTNNBIP1 SNCA HMGB1 CPTP ADD1 CAPG MAPRE1 SVIL PEX5 HSF1 CLIP3
GO_REGULATION_OF_PLASMINOGEN_ACTIVATION	0.013867	0.157695	0.38073	0.627891	1.68126	11	THBS1 SERPINE2 ENO1 PLGRKT F12 HPN CTSZ SERPINE1
GO_CELLULAR_RESPONSE_TO_INSULIN_STIMULUS	0.0140152	0.157971	0.38073	-0.290451	-1.38407	191	KANK1 PIK3C2A PHIP SLC39A14 C2CD5 PPAT BGLAP DENND4C PDE3B LPIN3 HDAC9 MZB1 GKAP1 OGT ATP6V1C2 CPEB2 USO1 PRKCI GCLC APPL1 FOXO1 KL STAT1 RPS6KB1 PRKAA1 SIRT1 ATP2B1 PIK3R1 SOS1 RAB8B OSBPL8 SORBS1 PTPN11 GPT IRS1 LEP YWHAG APC CAPN10 RAB12 PIK3CA GCK PDPK1 PARP1 TSC1 VWA2 SIK2 LPIN1 SOGA1 INSIG2 PCK2 IDE ZNF106 PDK4 TBC1D4 PID1
GO_DENDRITIC_SPINE_DEVELOPMENT	0.0140926	0.157971	0.38073	-0.345725	-1.48123	93	UBA6 CPEB3 ZMYND8 DLG5 DHX36 SLC9A6 MEF2C NEURL1 SRGAP2C FMR1 SHANK1 UBE3A ACSL4 LPAR1 SRGAP2 ADAM10 DOCK10 MTOR MAPK6 LRP8 RELN DNM1L DISC1 DVL1 CAPRIN2 TIAM1 C21orf91 LZTS3 CAPRIN1 EPHB2 CDKL5 OPA1 ARID1B NLGN3 ACTR2 LRRK2 KALRN WASL HDAC2 ARHGAP33
GO_HIPPO_SIGNALING	0.0140807	0.157971	0.38073	-0.450917	-1.62567	35	LATS1 DCHS1 WWC2 FAT4 DLG5 AMOTL1 TJP2 PJA2 MOB3B TEAD2 LIMD1 AJUBA VGLL4 WTIP DVL2 LATS2
GO_INSULIN_SECRETION_INVOLVED_IN_CELLULAR_RESPONSE_TO_GLUCOSE_STIMULUS	0.0140645	0.157971	0.38073	0.36395	1.52759	53	ADRA2A FKBP1B PTPRN BAD RAC1 MPC2 EFNA5 RAB11B SRI
GO_POSITIVE_REGULATION_OF_MRNA_METABOLIC_PROCESS	0.0139781	0.157971	0.38073	-0.368579	-1.51558	72	PNPT1 MOV10 CPEB3 ROCK1 DHX36 ROCK2 CNOT6L NCBP1 TNRC6A ZFP36L2 YTHDF3 METTL16 CCNB1 CNOT8 MEX3D PUM1 TRIM71 PLEKHN1 RC3H1 NUDT21 TNRC6C HNRNPR METTL14 TOB1 TRA2A
GO_RESPONSE_TO_REDOX_STATE	0.0140867	0.157971	0.38073	0.579811	1.65839	14	FKBP1B RYR2 ARHGDIB SIRT2 VASN SMPD3 SELENOS RNF7
GO_NON_MOTILE_CILIUM_ASSEMBLY	0.0142123	0.158558	0.38073	-0.400515	-1.56266	53	CENPJ TBC1D32 BBS10 TOGARAM1 TTC8 PIBF1 EXOC5 CEP135 PCM1 ARL13B IFT80 DYNC2H1 RPGRIP1L CC2D2A C2CD3 DISC1 INTU GORAB TMEM107 TMEM17 BBS7 MKS1
GO_PODOSOME_ASSEMBLY	0.0142058	0.158558	0.38073	0.543821	1.66707	17	GSN HCK RHOA DBNL BIN2 MSN ARHGEF5 FSCN1 LCP1 ARHGEF2 SRC SH3PXD2B
GO_POSITIVE_REGULATION_OF_ENDOTHELIAL_CELL_DIFFERENTIATION	0.0144367	0.160671	0.38073	0.577487	1.65174	14	CLDN5 PROC BMP6 ADD1 ATOH8 ETV2 F11R
GO_T_CELL_TOLERANCE_INDUCTION	0.01447	0.160671	0.38073	0.624836	1.68257	12	IDO1 AIRE CLC IL2RA HLA-B FOXP3 PHLPP1 ICOS TGFBR2 CD3E
GO_MITOTIC_SPINDLE_ORGANIZATION	0.0145216	0.160865	0.38073	-0.32711	-1.45032	113	FSD1 CEP192 CLASP2 ABRAXAS1 MAP10 TOGARAM1 KIF11 NEK2 RACGAP1 PIBF1 STAG2 DLGAP5 KIF23 NUF2 TNKS STIL KIFC2 PKD1 AURKB MSTO1 CCNB1 TOGARAM2 ZNF207 ABRAXAS2 TUBG1 CHEK2 XIAP PCNT TACC1 CEP97 CKAP5 KIF3B SPAST NUP62 SMC3 SMC1A NUMA1 STAG1 VPS4B ARHGEF10 PLK1 CENPH MYBL2 KIF4A ANKRD53 SPICE1 CLASP1 INTS13
GO_REGULATION_OF_AUTOPHAGY_OF_MITOCHONDRION	0.0146354	0.161366	0.38073	0.387747	1.54892	43	CTTN TSPO PARK7 CDC37 FBXO7 MUL1 HAX1 GSK3A TOMM7 OPTN SREBF1 PARL SREBF2 PINK1 BNIP3 BNIP3L HK2 FZD5 RNF41 MFN2 CLEC16A ATP5IF1
GO_TELOMERE_MAINTENANCE_VIA_TELOMERE_LENGTHENING	0.0146249	0.161366	0.38073	-0.364606	-1.51212	76	ATM XRN1 RFC1 DHX36 TENT4B TNKS1BP1 SMG5 SMG6 HMBOX1 NEK2 NEK7 TNKS2 SLX4 TNKS AURKB MRE11 ERCC4 PIF1 TELO2 CTC1 GNL3L PARP1 HNRNPA2B1 DCP2 ATR DKC1 RAD51 POT1 CCT8 NAT10 EXOSC10 PTGES3 PRKCQ HSP90AA1 CTNNB1 MAP3K4
GO_NEGATIVE_REGULATION_OF_STRIATED_MUSCLE_CELL_APOPTOTIC_PROCESS	0.0146793	0.161472	0.38073	-0.535621	-1.7333	22	NUPR1 JAK2 HEY2 MIR590 ILK PAX8
GO_PRO_B_CELL_DIFFERENTIATION	0.0148726	0.163218	0.38073	-0.646396	-1.66783	10	FLT3 SOX4 LIG4 SOS1 FNIP1
GO_SPINDLE_ORGANIZATION	0.0150012	0.164245	0.38073	-0.298897	-1.40529	175	FSD1 CEP192 CENPJ ATRX CLASP2 INCENP ABRAXAS1 MAP10 TOGARAM1 SPAG5 KIF11 TUBGCP6 NEK2 RACGAP1 HAUS7 PIBF1 CEP120 HAUS5 NEK7 STAG2 DLGAP5 KIF23 HAUS6 NUF2 TNKS STIL KIFC2 PKD1 AURKB DLG1 MSTO1 GOLGA8B CCNB1 TOGARAM2 ZNF207 ABRAXAS2 TUBG1 CHEK2 ASPM XIAP PCNT TACC1 FBXO5 CEP97 CKAP5 KIF3B SPAST NUP62 SMC3 SMC1A NUMA1 STAG1 VPS4B ARHGEF10 CHD3 SENP6 PLK1 TUBGCP5 TUBGCP4 CENPH MYBL2 KIF4A ANKRD53 SPI…
GO_CELLULAR_METABOLIC_COMPOUND_SALVAGE	0.01511	0.165053	0.38073	0.445242	1.60386	30	PRTFDC1 CDA ADI1 PNP GMPR ADK NAPRT DGUOK UCK1 GMPR2 APRT
GO_POSITIVE_REGULATION_OF_MITOTIC_CELL_CYCLE	0.0151923	0.165276	0.38073	-0.310642	-1.41809	143	HSPA2 BRCA2 PKN2 PHIP ADAMTS1 DBF4B SMC5 RB1 MIR590 HYAL1 ANAPC4 PDGFRB CDC45 ADAM17 MDM2 EREG MTBP DLGAP5 RPS6KB1 ABL1 AURKB DDX3X EDN3 PLCB1 CDC7 DTL KMT2E CDK10 PTPN11 RCC2 SLF2 CCNB1 STOX1 RDX CDC27 DRD3 PRKCA LSM11
GO_POSITIVE_REGULATION_OF_SMOOTH_MUSCLE_CONTRACTION	0.0152006	0.165276	0.38073	0.52592	1.68483	20	CTTN TBXA2R ITGA2 SPX RHOA ABAT TACR2 SRF OXTR PTAFR GHRL
GO_REGULATION_OF_CHOLESTEROL_BIOSYNTHETIC_PROCESS	0.0153634	0.166661	0.38073	0.400228	1.58796	42	FDFT1 SCD PMVK DHCR7 SOD1 POR ACACA MVK NFYC SREBF1 FDPS RAN SREBF2
GO_EMBRYONIC_PATTERN_SPECIFICATION	0.0155693	0.168506	0.38073	-0.421311	-1.59117	46	NODAL ZBTB16 FRS2 DLL1 SEMA3A SMAD5 PTCH1 TBX6 STIL EPB41L5 KDM6A LRP6 C2CD3 SMAD4 DISP1 PGAP1
GO_LAMELLIPODIUM_ORGANIZATION	0.0158277	0.17091	0.352488	0.329902	1.48972	77	WASF3 ABLIM3 CTTN VIL1 NCK2 PARVB PLXNB3 RAC1 CAPZB BRK1 VCL PLEKHO1 WASF1 ARPC2 RAC2 WAS CDC42 TWF2 DMTN P2RY12 MTSS2 ABLIM2 WASF2 CORO1C
GO_VASCULOGENESIS	0.0158652	0.170923	0.352488	-0.389108	-1.5221	55	ITGAV SPRED1 ITGB8 HEG1 HEY2 FBXW7 ACKR3 PDGFRB CUL7 PAXIP1 FZD4 RASIP1 TGFBR3 QKI TEAD2 RIN2 WARS2
GO_LIPID_PHOSPHORYLATION	0.0162243	0.174393	0.352488	-0.378508	-1.52675	65	PIK3C2A EFR3A PI4K2B FAM126A SMG1 BPNT1 DGKH PIKFYVE PI4KAP2 PI4KAP1 DGKK FAM126B SOCS4 PIK3R1 SOCS6 AGK IMPA1
GO_NEGATIVE_REGULATION_OF_RHO_PROTEIN_SIGNAL_TRANSDUCTION	0.0163032	0.174841	0.352488	-0.539315	-1.69587	19	KANK1 HEG1 RASIP1 SCAI ABL2 ARHGAP42 KCTD10 ITGB1
GO_MITOTIC_CELL_CYCLE_CHECKPOINT	0.0166244	0.177881	0.352488	-0.301666	-1.39292	160	TRIP13 PLAGL1 ATM SOX4 KNTC1 TICRR ATF2 RB1 TNKS1BP1 CDK5RAP3 MSH2 CNOT6L CDK2 DONSON MDM2 TOP2A PIDD1 EME2 MAD1L1 ZWILCH AURKB ZWINT HMGA2 FANCD2 MRE11 RFWD3 BRCA1 DLG1 CNOT6 E2F7 CCNB1 GTSE1 CNOT8 MDC1 BUB1 ZNF207 NABP1 APC TAOK1 BUB3 CHEK2 RBL2 TOP2B CNOT11 GEN1 CDC6 MDM4 CNOT2
GO_MODIFICATION_OF_POSTSYNAPTIC_ACTIN_CYTOSKELETON	0.0167851	0.179194	0.352488	0.618432	1.66532	12	WASF3 PFN1 WASF1 RHOA
GO_RESPONSE_TO_BMP	0.016837	0.179341	0.352488	-0.322502	-1.42177	111	DDX5 NODAL CTDSPL2 RNF165 TWSG1 LEMD3 SKIL CRB2 ILK TMPRSS6 SMAD5 BMPR1A SLC33A1 HIPK2 ZFYVE16 BMPR2 ABL1 TRIM33 GDF15 ZNF8 TGFBR3 SMAD7 HEYL PDCD4 SMAD4 GPC3 BMP10 LEF1 USP15 BMP8B ROR2 XIAP ACVR2A MEGF8 RUNX2 RGMB GATA3 USP9Y NUMA1 SCX
GO_ENDOTHELIAL_CELL_CHEMOTAXIS	0.0170434	0.180962	0.352488	0.528691	1.64743	18	THBS1 FGF2 TMSB4X SEMA5A LGMN
GO_MRNA_MODIFICATION	0.0170661	0.180962	0.352488	-0.528175	-1.70921	22	PUS7 TRUB1 TRMT6 NSUN2 CMTR1 METTL16 CBLL1 CMTR2 ZC3H13
GO_POSITIVE_REGULATION_OF_SEQUESTERING_OF_CALCIUM_ION	0.0171175	0.181099	0.352488	0.617348	1.6624	12	FKBP1B RYR2 CALM3 SRI NTSR1 GSTO1 CALM1 MTLN
GO_REGULATION_OF_EXTRINSIC_APOPTOTIC_SIGNALING_PATHWAY_IN_ABSENCE_OF_LIGAND	0.0171758	0.181309	0.352488	0.409776	1.53959	34	PF4 PPP1CA GATA1 PRDX2 HSPA1A UNC5B IL1B DAPK3 PPP2R1A CTNNA1 BCL2L1
GO_METANEPHRIC_NEPHRON_MORPHOGENESIS	0.0172669	0.181862	0.352488	-0.555004	-1.68874	17	PDGFRB PAX8 STAT1 LIF PKD1 PKD2 LGR4 SOX8 WNT9B WNT4 SMO
GO_RESPONSE_TO_FLUID_SHEAR_STRESS	0.0175204	0.184121	0.352488	-0.470263	-1.63203	30	P2RX7 ASS1 MEF2C PDGFRB ABCA1 PTGS2 MTSS1 PKD1 ADAM9 ETS1 PKD2 SMAD7
GO_POSITIVE_REGULATION_OF_CYTOKINESIS	0.0175977	0.184521	0.352488	-0.480528	-1.63705	28	PRKCE PKN2 CDC14A MAP10 RACGAP1 KIF23 AURKB CSPP1 DRD3 KIF14 CDC6 KIF3B SPAST NUP62 CIT
GO_HEART_DEVELOPMENT	0.0177936	0.186161	0.376039	-0.257987	-1.32562	418	MIB1 ADAMTS1 TBC1D32 SPRED1 NODAL HEG1 FRS2 DCHS1 ATM SOX4 ROCK1 FAT4 ATF2 WNT16 RB1 HDAC9 DLL1 DHX36 HEY2 JAG1 MIR590 ERBB2 MEF2C ROCK2 NPPA PDLIM4 TRIP11 PCSK5 MED1 NFATC4 PDGFRB ARID2 SEMA3C ILK PAX8 DIPK2A BMPR1A PTCH1 CAD TBX6 MDM2 WDR11 EPHB4 LUZP1 AKAP6 BMPR2 REST SGCD FN1 STIL SOS1 PKD1 RB1CC1 FGFRL1 ARL13B NF1 ERBB3 DSP TBX1 KDM6A MTOR NSD2 RARB TGFBR3 DYNC2H1 LRP6 PTPN11 TMEM65 RBM15 PK…
GO_NUCLEOBASE_CONTAINING_SMALL_MOLECULE_BIOSYNTHETIC_PROCESS	0.0181633	0.189187	0.352488	0.301035	1.41949	93	PRTFDC1 GUK1 NME4 ENPP3 NUDT1 NT5M CDA GPX1 PDE5A DUT PNP NME6 HINT1 NUDT5 IMPDH1 ADK NUDT4 NUDT3 UCK1 ACAT1 ACOT7 APRT NME1 DTYMK FHIT SMUG1
GO_REGULATION_OF_TOLL_LIKE_RECEPTOR_SIGNALING_PATHWAY	0.0181583	0.189187	0.352488	-0.381825	-1.53672	64	DAB2IP TIRAP OTUD4 TREML4 TLR3 PTPN22 WDFY1 ESR1 APPL1 DDX3X PJA2 CD36 RSAD2 TNFAIP3 IRF4 LGR4 IRF7 LRRC14 TLR9 PDPK1 PELI1 BIRC2
GO_SERTOLI_CELL_DEVELOPMENT	0.0182751	0.189932	0.352488	-0.608888	-1.71745	13	SDC1 ATRX FNDC3A ARID4B ARID4A
GO_G_PROTEIN_COUPLED_PURINERGIC_RECEPTOR_SIGNALING_PATHWAY	0.0184573	0.190983	0.352488	0.612321	1.63958	11	ADORA3 GNAI2 ADORA2A P2RY12 CNTN2 NECAB2
GO_POSITIVE_REGULATION_OF_CYTOSKELETON_ORGANIZATION	0.0184286	0.190983	0.352488	0.245357	1.31912	200	WHAMMP3 TPM1 WASF3 CTTN ACTR3B RGCC VIL1 NCK2 RAC1 BRK1 SDC4 ARPC4 CDC42EP1 PFN1 RPS3 ARF1 SFRP1 HSPA1A PFDN2 CFL1 GSN POC1A MAP1B WASF1 ARPC2 NSFL1C DSTN ARL2 HCK VASP RHOA ALOX15 HAX1 WDR1 PAK1 TRIM27 PYCARD SEMA5A DRG1 CORO1A WAS GPSM2 S100A10 GMFG GRB2 CDC42 PXN ITGB1BP1 CDK5RAP2
GO_FATTY_ACID_DERIVATIVE_BIOSYNTHETIC_PROCESS	0.0185043	0.191049	0.352488	0.310168	1.4177	79	PTGES ALOX12 PTGS1 SLC25A1 SCD AVPR1A ACSBG1 LTC4S FABP5 ELOVL7 SLC27A5 IL1B ALOX15 ALOX5AP HSD17B8 SYK GGTA1P MGST3 ACACA ACAT1 CYP2C8 ELOVL1 MGST2 ACSL5 PPT2 ALOX5 PRXL2B ACSS3 FADS1 CD74 HPGD
GO_TISSUE_REMODELING	0.0187748	0.193417	0.352488	-0.310752	-1.39785	128	DBH PPARGC1B ATP7A P2RX7 ROCK1 BGLAP WNT16 TNFSF11 JAG1 MEF2C ROCK2 CD38 FLT4 SEMA3C MDM2 AXL LIF BMPR2 HOXA3 SUCO NF1 CLDN18 GPNMB IL7 LRP6 TNFAIP3 LTBP3 LEP LGR4 CCR2 SNX10 F2R IL15 PRKCA
GO_GLYCOPROTEIN_BIOSYNTHETIC_PROCESS	0.0188917	0.194197	0.376039	-0.27538	-1.35821	276	TMTC4 LMAN1 EOGT EDEM3 GALNT4 TMTC1 B3GNT5 ATP7A DPY19L4 DERL3 MAN1A2 UGGT2 GFPT1 MGAT2 NDST2 TRIP11 MAGT1 PGM3 OGT FKTN MAN2A1 TET1 STT3B CSGALNACT2 GALNT7 B3GNT2 B4GALT6 C1GALT1 FUT4 TET2 POMK HS3ST3B1 BMPR2 ALG10B DPY19L1 CHSY3 B3GAT2 LARGE1 CHST10 POFUT2 PLCB1 HS2ST1 NAGPA GCNT1 GALNT9 GXYLT1 TMTC2 SLC35D1 ARFGEF1 DSE DPY19L3 NPC1 COG3 IL15 NUS1 UGDH ALG1L2 B3GALT2 B4GAT1 MGAT4A MAN1C1 PXYLP1…
GO_PROTEIN_NEDDYLATION	0.0189757	0.194635	0.352488	0.551909	1.63733	16	RBX1 UBE2M NEDD8 RPL11 TRIM40 COPS9 RPL5 RNF7 UBE2F DCUN1D5
GO_POSITIVE_REGULATION_OF_HETEROTYPIC_CELL_CELL_ADHESION	0.0194137	0.198264	0.352488	0.609313	1.63152	11	CEACAM6 IL1B FLOT1 ALOX15 GCNT2 SKAP1 CD44
GO_REGULATION_OF_RESPONSE_TO_DNA_DAMAGE_STIMULUS	0.0193964	0.198264	0.352488	-0.285122	-1.36886	207	KLHL15 DDX5 SPRED1 ATM ABRAXAS1 USP1 RIF1 SMG1 RNF169 SKIL SPIRE1 DDX11 SMCHD1 ACKR3 ARID2 PAXIP1 MYC FMR1 RAD52 MDM2 CRY1 ABL1 BCLAF1 CHEK1 SIRT1 HMGA2 WDR76 RFWD3 USP47 UBR5 RADX BRCA1 NSD2 TP53BP1 ERCC4 SLF2 RMI2 TRIM32 TIMELESS NEK4 DTX3L SNAI1 FEM1B HELB CHEK2 ZMPSTE24 FIGNL1 PARP1 RNF168 ATAD5 AXIN2 PARP9 FBXO5 PARPBP POLH KDM4D HDAC10 ATR FAM168A SPIRE2 PML DDIAS GTF2I PYHIN1 DEK SPIDR RAD…
GO_REGULATION_OF_MAST_CELL_ACTIVATION	0.0195465	0.198758	0.352488	0.401901	1.57028	40	ENPP3 CRLF2 CNR2 IL4 SYK RAC2 FCER1G NR4A3 VAMP8 ADGRE2 STXBP2 FGR FES MILR1 IL4R GATA2 LYN UNC13D HMOX1 SPHK2 STXBP1 HAVCR1 TSLP LGALS9
GO_REGULATION_OF_PROTEIN_TARGETING_TO_MITOCHONDRION	0.0195465	0.198758	0.352488	0.376782	1.50512	43	ABLIM3 MICALL2 UBL5 HAX1 GSK3A TOMM7 BAP1 RAC2 HSPA1L ATG13 UBE2J2 UBE2L3 SREBF1 PARL SREBF2 PINK1 BNIP3L FZD5 SH3GLB1 NPEPPS VPS11 PDCD5 ATP5IF1
GO_DETECTION_OF_STIMULUS_INVOLVED_IN_SENSORY_PERCEPTION_OF_PAIN	0.019685	0.199735	0.352488	0.526504	1.61399	17	ITGA2 ASIC3 PHF24 NTSR1 ARRB2 TMEM120A
GO_BLOOD_VESSEL_MORPHOGENESIS	0.0197905	0.200373	0.352171	-0.244175	-1.27115	466	HSPG2 ITGAV RECK VASH2 DAB2IP PIK3C2A ADAMTS1 ANGPT4 SPRED1 ITGB8 VASH1 NODAL HEG1 SOX4 SLC12A2 ROCK1 ATF2 PDE3B RNF213 HDAC9 DLL1 CYP1B1 HEY2 JAG1 ERBB2 CCDC134 ROCK2 HGF FBXW7 TLR3 UBP1 HYAL1 MED1 ACKR3 NFATC4 PDGFRB CUL7 ARID2 FAP FLT4 PAXIP1 COL15A1 C3AR1 BMPR1A MTDH F3 C1GALT1 ZNF304 HIPK2 COL4A2 FZD4 CLIC4 STAT1 PLXDC1 EPHB4 EREG PTGS2 ESM1 AMOTL1 RASIP1 BMPR2 ABL1 SGCD EPHA1 VAV2 PRL SIRT1…
GO_SECRETORY_GRANULE_LOCALIZATION	0.0200396	0.20246	0.352488	-0.602593	-1.69969	13	USO1 RASGRP1 SYBU KIF5B
GO_LABYRINTHINE_LAYER_MORPHOGENESIS	0.0201802	0.202577	0.352488	0.550085	1.61687	15	FGFR2 DNAJB6 GJB5 GRB2 SOCS3 ST14 GCM1 FZD5 ADM
GO_MITOCHONDRIAL_GENOME_MAINTENANCE	0.020169	0.202577	0.352488	-0.523258	-1.69329	22	DNA2 LIG3 SLC25A36 MSTO1 PIF1 STOX1 PARP1 OPA1 MEF2A FLCN AKT3 POLG2
GO_MITOTIC_CYTOKINETIC_PROCESS	0.0201691	0.202577	0.352488	0.477059	1.61315	23	CHMP4C CHMP4B CHMP6 CHMP1A ARF1 CHMP2A RHOA KLHDC8B
GO_SPINDLE_ASSEMBLY	0.0202515	0.202859	0.352488	-0.326113	-1.43586	110	CEP192 CLASP2 INCENP ABRAXAS1 MAP10 TOGARAM1 SPAG5 KIF11 TUBGCP6 NEK2 RACGAP1 HAUS7 PIBF1 HAUS5 NEK7 STAG2 KIF23 HAUS6 TNKS KIFC2 AURKB MSTO1 GOLGA8B TOGARAM2 ZNF207 ABRAXAS2 CHEK2 ASPM XIAP FBXO5 CEP97 KIF3B SMC3 SMC1A NUMA1 STAG1 VPS4B ARHGEF10 SENP6 PLK1 TUBGCP5 TUBGCP4 MYBL2 KIF4A SPICE1 LZTS2 CLASP1
GO_REGULATION_OF_LIPID_BIOSYNTHETIC_PROCESS	0.0206261	0.206173	0.352488	0.253556	1.31688	160	PDGFA ADIPOR2 FDFT1 SCD ORMDL3 TSPO IFNG CTDNEP1 AVPR1A SMPD2 PMVK PDGFB FABP5 DHCR7 ORMDL2 SOD1 HTR2B ADIPOR1 CES1 MID1IP1 IL1B LDLR POR NR5A1 HSD17B13 LPCAT1 VDR ACACA RACK1 MVK NFYC SREBF1 FDPS FABP3 SMPD3 RAN SREBF2 NR1H2 EGR1 BMP6 WDTC1
GO_MAINTENANCE_OF_CELL_NUMBER	0.020704	0.206514	0.352488	-0.307935	-1.39882	136	ZNF322 NODAL POU5F1 SOX4 NCOA3 RIF1 DLL1 JAG1 LIG4 TET1 MYC PAX8 BMPR1A FOXO1 LIF REST ZFP36L2 EPHA1 PCM1 HMGA2 FANCD2 KLF10 HOOK3 BCL9L PIWIL2 TUT4 EOMES MED14 SMAD4 WNT9B ZC3H13 WDR43 ASPM MCPH1 FZD7 CNOT2 POLR2B NKAP SS18 SMC3 SMC1A MTF2 LOXL2 KDM4C METTL14 KDM2B KAT2A DPPA4 EZH2 SMO
GO_POSITIVE_REGULATION_OF_INNATE_IMMUNE_RESPONSE	0.0210164	0.209186	0.352488	0.236708	1.2473	185	PSMD4 CCL5 PSMA7 SKP1 RELB PSMB8 FADD PSMA5 CRTAM PSMB9 PSMC1 PSMB3 PSMB6 MUC20 PSMB5 PSMB4 HCK HLA-F PSMB7 PQBP1 PAK1 PSMF1 PSMB1 MUC16 PYCARD RPS19 SYK PSMC5 SH2D1A PSMD8 PRKACA FCER1G IFNK CLEC10A VAV1 PSMD13 ICAM3 HLA-E NLRC4 HMGB3 PSPC1 PSMD7 LAMP1 HMGB1 PLCG2 RBM14 PSMC4 ICAM2 HMGB2 PSME1 PSMD1 STAT5B PSMC3 PSMD3 PRKCD NFKB1 PSMD14 PSMA6 RELA LYN PSMA8 PSMD2
GO_INORGANIC_ANION_TRANSPORT	0.0212164	0.210732	0.376039	-0.312793	-1.39047	115	SLC4A7 SLC39A14 WNK4 SLC12A8 SLC4A11 SLC12A2 SLC34A1 CLCC1 SLC26A2 SLC4A10 ABCB1 SLC34A3 RACGAP1 SLC4A4 CLIC4 SLC37A4 PRNP LRRC8C SLC25A10 BSND MTOR SLC17A3 LRRC8B PACC1 CLCN4 CLCN6 ANO7 NMUR1 SLC12A4 ANO8 XPR1 TTYH2 ANO5 SLC5A5 CLCN2 CLIC3 SLC4A3 SLC1A4 CLCN7 SLC26A6 GABRR2 SLC4A8 ANO9 SLC12A7 SLC25A30 SLC20A1 CLCN5
GO_BLASTOCYST_DEVELOPMENT	0.0213586	0.211698	0.352488	-0.339955	-1.44846	90	BRCA2 GINS1 NODAL LATS1 POU5F1 PHF6 GABPA SKIL NASP TET1 GINS4 THOC2 NEK2 SLC25A34 PALB2 HCFC1 ZP3 BCOR PPP4R4 EOMES RRP7A ACVR1C NECAB1 TGFBR1 TBL1XR1 CNOT2 NCAPG2 CCDC24 SP3 ST8SIA6 NBN KDM4C CAPN2
GO_NEGATIVE_REGULATION_OF_ION_TRANSPORT	0.0216308	0.212162	0.352488	0.29192	1.41559	106	MAOB THBS1 ADRA2A FKBP1B CALM3 ISCU SERPINE2 HCRT GNB5 SRI INPP5K RGS2 YWHAE SEMG1 NTSR1 DYSF TRIM27 ATF4 GSTO1 SLC9A3R1 PPIF DRD4 ATP5PF CALM1 RRAD COMMD1 KCNAB1 SNCA ABAT MMP9 SLC43A2 KCNE5
GO_NEURAL_CREST_CELL_DIFFERENTIATION	0.0215319	0.212162	0.352488	-0.385901	-1.54104	62	KBTBD8 FBXL17 JAG1 MEF2C SEMA3A SEMA3C BMPR1A NOLC1 FN1 GSC PDCD6 EDN3 SEMA6A TBX1 ZEB2 LRP6 RDH10 SEMA4G SEMA3B SMAD4 SOX8 SEMA4C EDNRB FAM172A SEMA3G LAMA5 SMO TCOF1 PHACTR4
GO_NEURON_MATURATION	0.0214828	0.212162	0.352488	-0.434993	-1.58945	38	AGRN RB1 PICK1 C1QA B4GALT6 TBX6 RND1 C3 SCARF1 MTOR NR4A2 SPTBN4 NRCAM EDNRB CLN5 GLDN OPA1 FARP2 KDM1A LRRK2
GO_POSITIVE_REGULATION_OF_ESTABLISHMENT_OF_PROTEIN_LOCALIZATION	0.021621	0.212162	0.352488	0.21535	1.23554	343	ORM1 ABLIM3 NUTF2 RGCC CIB1 OAZ1 PARD6A BAD HCAR2 FIS1 RAC1 IFNG YWHAH MICALL2 MPC2 BCAP31 PTP4A3 SELENOK UBL5 VPS28 PDZK1 ARF1 WLS E2F1 SRI CRTAM PLK3 PPIA BBC3 CAMK1 YWHAE BID HTR2B MYOM1 OAZ2 WRAP53 IL1B ANP32B ADORA2A CHP1 GPI GAPDH SYTL4 HDAC3 PAK1 TGFB1 GSK3A TOMM7 PYCARD BAP1 SYK RAC2 PRKACA TNFRSF4 HSPA1L ATG13 EMD ARRB1 RACK1 GLUL PRKCZ CDC42 UBE2J2 HLA-E UBE2L3 YWHAB ITGB1BP1 RAN SREBF2…
GO_POSITIVE_REGULATION_OF_EXTRINSIC_APOPTOTIC_SIGNALING_PATHWAY	0.0215916	0.212162	0.352488	0.377138	1.5319	46	THBS1 PPP1CA TIMP3 SFRP1 FADD BID DAPK3 DEDD2 PYCARD MAL TNFRSF12A G0S2 PPP2R1A CTNNA1 TNFSF12 PEA15 HYAL2 LTBR FAF1 RET BCL10 PTEN
GO_ANION_HOMEOSTASIS	0.0217527	0.212914	0.352488	-0.407124	-1.53759	46	ABCB11 SLC12A8 SLC12A2 SLC34A1 GLS SLC34A3 ABCA1 PRKAA1 SIRT1 MLXIPL
GO_KINETOCHORE_ORGANIZATION	0.0218397	0.213323	0.352488	-0.52085	-1.6855	22	SMC2 CENPS SMC4 CENPC DLGAP5 NUF2 POGZ
GO_KIDNEY_EPITHELIUM_DEVELOPMENT	0.021913	0.213595	0.352488	-0.330871	-1.43041	98	SDC1 WNK4 DCHS1 FAT4 DLL1 JAG1 MEF2C PTPRO ILK MYC PAX8 SMAD5 PTCH1 STAT1 LIF GZF1 CALB1 MTSS1 PKD1 PODXL RARB DLG1 PKD2 SMAD7 HEYL LGR4 SMAD4 KLHL3 SOX8 GPC3 WNT9B
GO_CELLULAR_RESPONSE_TO_ETHANOL	0.0219677	0.213685	0.352488	-0.634107	-1.63612	10	PRKCE ADCY7 TP53INP1 PRKAA1 CYBB
GO_REGULATION_OF_MEGAKARYOCYTE_DIFFERENTIATION	0.0221582	0.215094	0.352488	0.361635	1.49639	52	PF4 THBS1 PITHD1 MYL9 MTURN ITGA2B CIB1 GP1BA GATA1 TESC FAXDC2 NFE2 AGO1 NR4A3 RAB7B
GO_G0_TO_G1_TRANSITION	0.0224019	0.216567	0.352488	-0.41286	-1.54391	43	DAB2IP PHC3 MED1 RRM2 SUZ12 APAF1 CHEK1 BMI1 CBX5 CDC7 BRCA1 PCGF2 EHMT2 RBBP7 RBBP4 MGA PHC1 RNF2 PCGF6
GO_RIBOSOMAL_SMALL_SUBUNIT_BIOGENESIS	0.0223924	0.216567	0.352488	0.322057	1.44157	74	SNU13 TSR3 EMG1 NGDN RPL38 MRPS11 RPS14 RPS15 RPS27 RPS21 RPS8 RPS7 RPS6 RPS19 TSR2 LSM6 RPSA MRPS7 RPS16 ABT1 RPS10 RPS5 DCAF13 RPS24 RPS27L RPS28 RRP36 RPP40 RCL1
GO_REGULATION_OF_CATECHOLAMINE_METABOLIC_PROCESS	0.0227254	0.219245	0.352488	0.542168	1.5936	15	MAOB PARK7 PNKD DRD4 ABAT ITGB2 PDE1B VPS35 ITGAM SLC6A3
GO_CIRCADIAN_RHYTHM	0.022853	0.219359	0.352488	-0.29719	-1.39515	174	BHLHE41 FBXL17 NRIP1 AHR ASS1 GFPT1 NCOA2 ROCK2 PER3 FBXW7 OGT KCNA2 RAI1 NR1D2 UBE3A FBXL3 TOP2A CRY1 CLOCK CPT1A OPN3 PRKAA1 SIRT1 RORA MYCBP2 PPP1CB PTGDS KLF10 BTRC PDE6B MTOR PIWIL2 SETX TIMELESS F7 SUV39H2 LEP LGR4 KDM8 DRD3 GNA11
GO_MIDBODY_ABSCISSION	0.0228771	0.219359	0.352488	0.518394	1.58913	17	CHMP4C CHMP4B CHMP6 CHMP1A CHMP2A
GO_NLS_BEARING_PROTEIN_IMPORT_INTO_NUCLEUS	0.0228265	0.219359	0.352488	-0.589005	-1.7309	15	KPNA5 RGPD8 CBLB RANBP2 NUP54 KPNA3
GO_RNA_EXPORT_FROM_NUCLEUS	0.0229756	0.219856	0.352488	-0.303411	-1.37638	135	NDC1 XPO1 SMG1 NUP160 SMG5 SRSF11 SMG6 THOC2 U2AF1 NUP155 NCBP1 NUP107 NSUN2 ZC3H11B RANBP2 CDC40 RBM26 POM121 XPOT NUP205 SRSF2 NUP54 FYTTD1 NUP133 SRSF1 NXF1 NOP9 NOL6 SRRM1 KHDRBS1 NUP188 TSC1 CPSF1 DDX39A NRDE2 UPF2 HNRNPA2B1 ABCE1 NUP62 RRS1 XPO5 NUP210 LSG1 SRSF5 NUP58
GO_FATTY_ACID_DERIVATIVE_METABOLIC_PROCESS	0.0230785	0.220393	0.352488	0.274221	1.38227	134	PTGES MGLL ALOX12 PTGS1 THEM5 GPX4 SLC25A1 SCD AVPR1A GPX1 ACSBG1 LTC4S FABP5 CYP4F12 MAPK3 ELOVL7 SLC27A5 IL1B ALOX15 ALOX5AP HSD17B8 SYK GGTA1P MAPKAPK2 MGST3 CYP2E1 ACACA ACAT1 LYPLA2 CYP2C8 ELOVL1 ACOT7 MGST2 DGAT2 ACSL5 PPT2 TNFRSF1A ALOX5 ACOX1 CYP2A6 PRXL2B ACSS3 FADS1 CD74 HPGD
GO_NEGATIVE_REGULATION_OF_CELL_ACTIVATION	0.0231262	0.220401	0.352488	0.240707	1.26278	178	ALOX12 PDGFA IDO1 ENPP3 PRDX2 LST1 TNFAIP8L2 SERPINE2 SDC4 ARG2 GAL CNR2 PDE5A PDGFRA EMILIN1 PGLYRP1 IL4 PDGFB SFRP1 LRRC32 CEBPB PGLYRP2 FBXO7 PRKG1 CRTAM CD9 HLA-F ADORA2A HLX TYRO3 LDLR BPI BCR PTPN6 IFNL1 TMEM131L IL2RA HMGB3 ABAT HMGB1 LGALS9C CLEC4G FGR CTLA4 CST7 MILR1 VSIR BTK TNFSF4 GRN IL4R PRKCD CD74 ZC3H12A LYN XCL1 FOXP3 PKN1 TARM1 ARG1 TYROBP ZBTB7B
GO_CHROMATIN_REMODELING	0.0232371	0.220565	0.352488	-0.295622	-1.38779	174	CENPS SATB1 SMARCAD1 ATRX CHD5 MYSM1 CENPC RB1 CHD1 KNL1 NASP SMCHD1 TET1 MYC ZBTB1 ESR1 MIS18BP1 SMARCA5 ZNF304 PBRM1 HJURP RESF1 SIRT1 SPTY2D1 HMGA2 DNMT1 BPTF KDM6A BAZ1A HELLS HCFC1 CENPU TASOR CENPO RBBP7 BEND3 DR1 SUV39H2 NAA40 GATAD1 RBBP4 CENPP RSF1 BAZ2B PABPC1L NRDE2 GATA3 FAM172A CENPL SMARCE1 KDM4D DMAP1 KDM4C ARID1B KAT2A CHD3 ACTL6A SATB2 PHF8 ERCC6 ARID1A TFAM CENPH HDAC2 MTA2 ATF7…
GO_SPINDLE_MIDZONE_ASSEMBLY	0.0232257	0.220565	0.352488	-0.627799	-1.67402	11	INCENP MAP10 RACGAP1 KIF23 AURKB
GO_RESPONSE_TO_NICOTINE	0.0233679	0.22136	0.352488	0.454439	1.58086	26	CHRNA2 BAD PPP1R9B CHRNA7 CHRNB1 ABAT PPP1R1B B2M NFKB1 RELA HMOX1 SLC6A3
GO_CEREBELLAR_CORTEX_FORMATION	0.0234719	0.221899	0.352488	-0.519773	-1.63442	19	ATP7A DLL1 OPHN1 RORA SLC25A46 PTPN11 HERC1 TTC21B
GO_RESOLUTION_OF_MEIOTIC_RECOMBINATION_INTERMEDIATES	0.0235916	0.222466	0.352488	-0.587851	-1.72751	15	CENPS TOP2A SLX4 EME2 RMI1 ERCC4 TOP2B MSH4
GO_UNSATURATED_FATTY_ACID_METABOLIC_PROCESS	0.0236264	0.222466	0.352488	0.296846	1.39775	92	PTGES MGLL ALOX12 PTGS1 GPX4 SCD AVPR1A GPX1 LTC4S FABP5 CYP4F12 MAPK3 ELOVL7 SCP2 IL1B FADS2 ALOX15 ALOX5AP CYP2E1 DEGS1 LYPLA2 CYP2C8 ELOVL1 TNFRSF1A ALOX5 ACOX1 CYP2A6 PRXL2B ACAA1 FADS1 CD74 HPGD
GO_POSITIVE_REGULATION_OF_LEUKOCYTE_DEGRANULATION	0.0239389	0.224959	0.352488	0.468675	1.5848	23	IL4 HLA-F SYK FCER1G VAMP8 LAMP1 ITGB2 FGR PTAFR IL4R GATA2 STX4 ITGAM CD177 SPHK2 STXBP1
GO_CARDIAC_CHAMBER_DEVELOPMENT	0.0241477	0.226468	0.352171	-0.307414	-1.38134	126	ADAMTS1 HEG1 FRS2 SOX4 HEY2 JAG1 MEF2C TRIP11 PCSK5 MED1 SEMA3C PAX8 BMPR1A TBX6 MDM2 LUZP1 BMPR2 SOS1 FGFRL1 DSP TBX1 NSD2 RARB TGFBR3 TMEM65 RBM15 ADAMTS6 ADGRG6 CPLANE1 SMAD7 HEYL PRDM1 SMAD4 BMP10 ZMPSTE24 TGFBR1 MDM4 CPE MKS1 GATA3
GO_HEART_PROCESS	0.0241958	0.226468	0.352488	0.246921	1.30915	187	TPM1 CACNG8 FKBP1B RYR2 CALM3 THRB EHD3 GNAO1 RAMP3 MYL4 ADORA3 ATP1B2 AVPR1A GPX1 PDE5A SLC8A3 KCNIP2 FXYD2 SNTA1 CACNG6 SRI RGS2 SPX YWHAE SOD1 GLRX3 KCND3 SCN1B GNAI2 MAP2K3 GSK3A CACNB2 TNNI2 GSTO1 KCNQ1 ATP2A3 PRKACA RYR3 CDC42 ATP5PF SREBF1 CALM1
GO_APOPTOTIC_MITOCHONDRIAL_CHANGES	0.0245957	0.228095	0.352488	0.281784	1.38411	112	CLU BAD FIS1 HRK YWHAH BAK1 LMNA BIK GPX1 FZD9 FAM162A E2F1 HSPA1A BBC3 YWHAE BID MUL1 GSK3A PYCARD ARRB2 PPIF YWHAB PARL PINK1 BCL2L2 MMP9 MFF PPP3R1 BCL2L1 FXN BNIP3 BAX BNIP3L HIGD1A SOD2 GSK3B HK2 AKT1 VPS35
GO_ENDOCARDIAL_CUSHION_DEVELOPMENT	0.0245464	0.228095	0.352488	-0.476056	-1.61266	27	DCHS1 HEY2 JAG1 BMPR1A MDM2 BMPR2 ERBB3 HEYL SNAI1 SMAD4 TGFBR1 MDM4 NEDD4
GO_EPITHELIAL_TUBE_MORPHOGENESIS	0.0244845	0.228095	0.332263	-0.276981	-1.34766	241	MIB1 AREG WNK4 NODAL DCHS1 SOX4 FAT4 DLG5 DLL1 CEP290 MEF2C MED1 NFATC4 ILK MYC PAX8 PTCH1 ESR1 FZD3 TBX6 CLIC4 APAF1 LUZP1 GZF1 RASIP1 MTHFD1L ABL1 MTSS1 STIL PKD1 ARL13B FZD6 TNC PRKX PODXL BTRC KDM6A GNA13 ZEB2 LRP6 RDH10 PRKACB DLG1 RBM15 PKD2 TEAD2 CC2D2A C2CD3 STOX1 TIMELESS LGR4 EOMES SMAD4 KLHL3 SOX8 DVL1 GPC3 WNT9B LEF1 SEMA4C TRIM71 WNT2B TULP3 TSC1 MTHFD1 MEGF8 DVL2 SCRIB BBS7 VEGFA MT…
GO_MAGNESIUM_ION_TRANSPORT	0.0246117	0.228095	0.352488	-0.585242	-1.71984	15	MAGT1 ZDHHC17 CNNM4 SLC41A1 CNNM2 KCNJ2 ZDHHC13
GO_PROTON_TRANSMEMBRANE_TRANSPORT	0.02447	0.228095	0.352488	0.274543	1.36895	125	TMSB4X ATP6V1E1 COX6B1 PARK7 COA8 ATP5F1E ATP5MF TESC ATP5MG COX5B COX17 SURF1 ATP5ME COX6A1 CHP1 ATP6V0D1 COX4I1 COX7A2 STOML2 ATP5F1B ATP5PO SLC9A3R1 ATP6V0E1 ATP2A3 ATP5PD PPIF COX8A DRD4 NDUFA4 ATP5PF ATP5F1D HVCN1 SLC25A3 ATP6V1G1 COX5A ATP6V1F ATP6V1D COX7C COX6C COX7B CYB5A PHB2 ATP5MC2 ANTKMT ATP6V1B2 SLC9A2 UCP3 NDUFS7 ACTN4 ATP5MC3 UCP2 SLC25A14 SLC9A1 ATP5F1C SLC9A4 ATP6V0B TACO1 ATP6A…
GO_REGULATION_OF_DNA_METABOLIC_PROCESS	0.0246609	0.228101	0.323471	-0.261502	-1.30741	311	KLHL15 SMARCAD1 ATRX ATM RFC3 ABRAXAS1 USP1 RIF1 TICRR XRN1 SMG1 DHX36 OTUD4 RNF169 TENT4B HGF TOX ZNF711 SMG5 SPIRE1 DDX11 SMG6 SMCHD1 PDGFRB ARID2 HMBOX1 PAXIP1 NEK2 MSH2 MYC RAD52 CDK2 NEK7 TNKS2 APAF1 CHTF18 SLX4 BMPR2 CHEK1 SIRT1 TNKS AURKB HMGA2 MRE11 UBR5 RADX BRCA1 NSD2 WRN TP53BP1 ERCC4 SLF2 PIF1 RMI2 STOX1 TIMELESS DTX3L CTC1 HELB MBD1 ZMPSTE24 GNL3L PIK3CA FIGNL1 PARP1 RNF168 ATAD5 TFR…
GO_CELLULAR_RESPONSE_TO_INTERFERON_ALPHA	0.0247828	0.228331	0.352488	-0.624429	-1.66504	11	IFIT2 AXL IFIT3 RO60 GATA3 PYHIN1 PDE12
GO_FEMALE_GAMETE_GENERATION	0.0247453	0.228331	0.352171	-0.325993	-1.41656	102	BRCA2 ADAMTS1 MCM8 NRIP1 TRIP13 ATM SPIRE1 TOP2A EREG PTGS2 NCAPH RXFP2 SIRT1 YTHDC2 SOS1 NPR2 PIWIL2 ZP3 CCNB1 TUT4 DDX20 LEP KMT2D MEIOC ASPM TAF4B MSH4 PABPC1L FBXO5 MASTL REC8 SPIRE2 WNT4 SYCP2 PLK1
GO_RESPONSE_TO_TUMOR_NECROSIS_FACTOR	0.0249731	0.229635	0.352488	0.230581	1.26699	257	HYAL3 KRT18 THBS1 TMSB4X CIB1 COMMD7 SHARPIN TRADD PSMD4 CCL5 PSMA7 CD40 CHI3L1 RPS3 SFRP1 INPP5K PSMB8 HSPA1A MAPK3 PSMA5 PSMB9 PSMC1 PSMB3 LTB PSMB6 PSMB5 CPNE1 PSMB4 CCL8 PSMB7 LCN2 YBX3 CEBPA PSMF1 PSMB1 PYCARD SYK PSMC5 PSMD8 TNFRSF4 TNFSF9 RACK1 PSMD13 PIAS4 TNFRSF12A SMPD3 PSMD7 TNFRSF1B EDARADD KLF2 LIMS1 CCL23 IGBP1 CYBA CASP4 TXNDC17 CD70 PSMC4 TNFSF12 PSME1 PSMD1 CLIP3 MAP2K7 TNFRSF1A …
GO_POSITIVE_REGULATION_OF_CELL_ACTIVATION	0.0251799	0.231085	0.315325	-0.256631	-1.30831	364	IGHV3-30 IGHV3-11 IGHV3-49 IGHV3-53 IGHV1-24 IGHV2-70 IGHV6-1 IGHV5-51 IGHG1 ZBTB16 IGHV3-33 IGHV3-74 IGHG3 JAK2 SOX4 IGHV4-39 RIF1 IGHV4-59 TIRAP TNFSF11 IGKC IL6ST IGHG2 IGHV1-69D MEF2C IGHV3-48 NPPA TOX CD38 PTPN22 IGHV3-73 IGHV2-26 SLC39A10 IGHV3-7 CAPN3 ATP11C IGHV1-58 PDGFRB PAXIP1 MSH2 IGHV1-18 ZBTB1 BTN2A2 IGHV4-31 IGHV7-4-1 RASGRP1 IGHA1 CD47 AXL IGHV3-64D IGHV3-23 IGHV3-43 PIK3R1 IGHV3-…
GO_NEGATIVE_REGULATION_OF_DNA_DEPENDENT_DNA_REPLICATION	0.0253309	0.23112	0.352488	-0.514324	-1.61729	19	BRCA2 LIG3 SLFN11 DONSON TIMELESS CHEK2 FBXO5
GO_REGULATION_OF_TELOMERE_MAINTENANCE	0.0252976	0.23112	0.352171	-0.358966	-1.49896	77	ATRX ATM XRN1 SMG1 DHX36 TENT4B SMG5 SMG6 HMBOX1 NEK2 MYC NEK7 TNKS2 SLX4 TNKS AURKB MRE11 ERCC4 PIF1 CTC1 GNL3L PARP1 HNRNPA2B1 DCP2 ATR NBN PML DKC1 POT1 CCT8 NAT10
GO_SYNAPSE_MATURATION	0.0252981	0.23112	0.352488	-0.502453	-1.66921	24	DAB2IP ADGRL1 NFATC4 NEURL1 SHANK1 SYBU RELN CX3CR1 CLSTN1 DISC1 NFIA BCAN NRXN1 ANAPC2
GO_REGULATION_OF_PROTEASOMAL_UBIQUITIN_DEPENDENT_PROTEIN_CATABOLIC_PROCESS	0.025389	0.231202	0.352488	0.279433	1.39697	122	CLU BCAP31 RBX1 STUB1 SVIP PARK7 MAP1A DNAJB2 GNA12 HSPA1A PLK3 RAD23B RPL11 UBXN1 SIRT2 NOP53 CEBPA CBFA2T3 GSK3A ARAF DESI1 RACK1 N4BP1 SUMO2 COMMD1 RAD23A DDRGK1 SGTA ZFAND2A RNF19B ZER1 TRIM39 BAG6 FHIT KEAP1 TAF9 SH3RF2 VCP GSK3B AKT1 DAB2 HERPUD1 AURKA FZR1 TLK2 TRIB1 PSEN1 CLEC16A COP1 CAMLG
GO_ANATOMICAL_STRUCTURE_MATURATION	0.025641	0.233046	0.332263	-0.289957	-1.35501	172	RECK BRCA2 AGRN TRIP13 DCHS1 FAT4 RB1 PICK1 C1QA BHLHA15 B4GALT6 TBX6 NSUN2 EREG AXL BRD1 RXFP2 L3MBTL3 RND1 TFCP2L1 NF1 C3 SCARF1 MTOR NOM1 IFT80 NPR2 CBFB NR4A2 CCNB1 SPTBN4 TUT4 CLEC7A NRCAM CX3CR1 LEP FEM1B SOX8 KIF14 IL15 PCSK4 EDNRB BFSP2 CATSPER2 PABPC1L FBXO5 RUNX2 VEGFA CLN5 GLDN GATA3 REC8 OPA1 FLVCR1 EPO TYMS FARP2 ANKRD17 RFX3 SLC26A6 KDM1A LRRK2
GO_NEGATIVE_REGULATION_OF_RELEASE_OF_CYTOCHROME_C_FROM_MITOCHONDRIA	0.0260492	0.2363	0.352488	0.51667	1.64427	19	CLU LMNA GPX1 ARRB2 PPIF PARL BCL2L2 BCL2L1 FXN HIGD1A AKT1 TRIAP1 PAM16
GO_DOUBLE_STRAND_BREAK_REPAIR_VIA_BREAK_INDUCED_REPLICATION	0.0262238	0.23697	0.376039	-0.602994	-1.66124	12	GINS4 CDC45 MCM4 CDC7 MCM6 MCM2 MCM3
GO_HISTONE_MRNA_CATABOLIC_PROCESS	0.0262238	0.23697	0.376039	-0.611118	-1.68362	12	ATM XRN1 TENT4B MTPAP TENT2
GO_ENDOCARDIAL_CUSHION_FORMATION	0.0264085	0.237727	0.376039	-0.553341	-1.62609	15	DCHS1 HEY2 BMPR1A HEYL SNAI1 SMAD4 TGFBR1
GO_TRICARBOXYLIC_ACID_METABOLIC_PROCESS	0.026362	0.237727	0.376039	-0.569642	-1.64236	14	IDH3A SLC34A1 ASS1 IREB2
GO_PROTEIN_ACETYLATION	0.0265604	0.238638	0.323471	-0.289312	-1.36471	180	BRCA2 NUPR1 SOX4 NCOA3 CHD5 ATF2 NAA30 OGT PAXIP1 KANSL1L CEP295 FOXO1 ESCO1 NAA16 LIF BRD1 CLOCK ZNF451 JADE3 PRKAA1 CHEK1 SIRT1 DDX3X TAF1 BRCA1 BAZ1A PHF20L1 HCFC1 PCGF2 AUTS2 PIWIL2 IRF4 BEND3 YEATS2 DR1 NAA40 SMAD4 TRRAP BRPF1 TAOK1 LEF1 NAA50 ZMPSTE24 SDR16C5 MSL2 JADE2 TAF5 KMT2A RSF1 RPS6KA5 ESCO2 TADA1 GATA3 NAA15 EP400 KAT6B DMAP1 NAP1L2 SUPT7L KAT2A ACTL6A MAP3K7 SETD5 ING5 FAM161A DPF…
GO_CALCIUM_MEDIATED_SIGNALING_USING_INTRACELLULAR_CALCIUM_SOURCE	0.026821	0.239904	0.352488	0.514312	1.63676	19	FKBP1B RYR2 HOMER2 SELP FIS1 BCAP31 PRKACA DMTN AZU1 PTPRJ VCAM1 PTGFR CCL20
GO_REGULATION_OF_TRANSPOSITION	0.0267851	0.239904	0.352488	-0.523571	-1.66971	20	MOV10 BTBD18 PIWIL2 TUT4 MYBL1 PIWIL4 APOBEC3F TDRD9 APOBEC3D ZNF91
GO_RHYTHMIC_PROCESS	0.0268542	0.239904	0.315325	-0.274099	-1.3344	238	BHLHE41 ADAMTS1 FBXL17 NRIP1 DDX5 AHR ASS1 GFPT1 NCOA2 ROCK2 PER3 FBXW7 OGT ESR1 KCNA2 RAI1 NR1D2 FZD4 UBE3A FBXL3 TOP2A CRY1 EREG AXL CLOCK CPT1A OPN3 PRKAA1 SIRT1 RORA MYCBP2 PPP1CB PTGDS KLF10 PLEKHA1 BTRC DTL PDE6B MTOR ETS1 PIWIL2 SETX ADNP ZP3 TIMELESS F7 NFYA SUV39H2 LEP LGR4 KDM8 DNM1L
GO_CIRCADIAN_REGULATION_OF_GENE_EXPRESSION	0.0272436	0.24254	0.352171	-0.37854	-1.49114	58	BHLHE41 NRIP1 AHR GFPT1 NCOA2 PER3 OGT RAI1 CRY1 CLOCK SIRT1 RORA MYCBP2 PPP1CB
GO_HISTONE_H4_K16_ACETYLATION	0.0272857	0.24254	0.352488	-0.522962	-1.66777	20	OGT KANSL1L SIRT1 BRCA1 HCFC1 AUTS2 ZMPSTE24 MSL2 KMT2A
GO_MULTICELLULAR_ORGANISMAL_SIGNALING	0.0273037	0.24254	0.352488	0.263753	1.32293	131	CACNG8 FKBP1B RYR2 JAM3 CALM3 EHD3 ATP1B2 HCRT AVPR1A ITGA2 SLC8A3 KCNIP2 FXYD2 CHRM5 CACNG6 SRI YWHAE SOD1 KCND3 SCN11A SCN1B MAG CACNB2 NTRK2 KCNQ1 ATP2A3 PRKACA RYR3 SCN3A TNR CALM1 DSC2 KCNA5 ATP2B2 CNTNAP2
GO_INTRACILIARY_RETROGRADE_TRANSPORT	0.0273723	0.24269	0.376039	-0.640226	-1.65191	10	WDR19 WDR35 TCTEX1D2 DYNC2H1 TTC21B TTC21A
GO_CELL_MATURATION	0.0275547	0.243848	0.352488	-0.308426	-1.39017	130	BRCA2 AGRN TRIP13 RB1 PICK1 C1QA BHLHA15 B4GALT6 TBX6 EREG AXL BRD1 RXFP2 L3MBTL3 RND1 TFCP2L1 C3 SCARF1 MTOR NPR2 CBFB NR4A2 CCNB1 SPTBN4 TUT4 CLEC7A NRCAM FEM1B SOX8 KIF14 IL15 PCSK4 EDNRB BFSP2 CATSPER2 PABPC1L FBXO5 RUNX2 VEGFA CLN5 GLDN GATA3 REC8 OPA1 FLVCR1 EPO TYMS FARP2 RFX3 SLC26A6 KDM1A LRRK2
GO_MITOTIC_SPINDLE_ASSEMBLY	0.0277415	0.245041	0.352488	-0.37891	-1.51312	62	CEP192 CLASP2 ABRAXAS1 MAP10 TOGARAM1 KIF11 NEK2 RACGAP1 PIBF1 STAG2 KIF23 KIFC2 AURKB MSTO1 TOGARAM2 ZNF207 ABRAXAS2 CHEK2 XIAP CEP97 KIF3B SMC3 SMC1A STAG1 VPS4B ARHGEF10 PLK1 MYBL2 KIF4A SPICE1 CLASP1
GO_COLLAGEN_FIBRIL_ORGANIZATION	0.0279146	0.245649	0.352171	-0.418704	-1.53608	39	ATP7A RB1 CYP1B1 ADAMTS14 ADAMTS2 COL13A1 COL11A2 NF1 MMP11 COL5A3 AEBP1 LOX P4HA1 TGFBR1 COL5A1 DDR2 LOXL2 SCX
GO_REGULATION_OF_CIRCADIAN_RHYTHM	0.0279001	0.245649	0.332263	-0.326761	-1.41263	98	FBXL17 ROCK2 PER3 FBXW7 KCNA2 NR1D2 UBE3A FBXL3 TOP2A CRY1 CLOCK OPN3 PRKAA1 RORA PPP1CB PTGDS KLF10 BTRC PDE6B MTOR PIWIL2 TIMELESS SUV39H2 DRD3 GNA11
GO_ACTIN_CYTOSKELETON_REORGANIZATION	0.0283446	0.246345	0.352488	0.289423	1.34492	88	CTTN ESAM PARVB SYDE1 BCAR1 MICALL2 PDGFRA ARHGDIB GSN PLEK2 HCK RHOA DAPK3 HAX1 PAK1 ARHGDIA GMFG GRB2 CDC42 PARVG MYH9 DMTN ARAP1 THSD7A HCLS1 FES PLEK MCU PTK2B STAP1 SIPA1L1 F11R CDK5 CASS4 HRAS DTNBP1 PTK7
GO_DNA_METHYLATION_DEPENDENT_HETEROCHROMATIN_ASSEMBLY	0.0281196	0.246345	0.352488	-0.509067	-1.60076	19	TET1 ZNF304 RESF1 SIRT1 DNMT1 HELLS TASOR
GO_NEGATIVE_REGULATION_OF_PROTEOLYSIS	0.0280625	0.246345	0.352488	0.222954	1.22933	264	BEX3 THBS1 LTF PRDX5 SNX12 VIL1 PCSK1N SVIP PARK7 SERPINE2 TFPI MAP1A GPX1 TIMP3 SERPINC1 TFPI2 WFDC3 CDKN2D PLAT CSTB PROS1 DNAJB6 TIMP1 RPS6KA1 YWHAE BCL2L12 GAS1 F8A1 EFNA1 SERPINI1 SIAH2 RPL11 UBXN1 LAMTOR5 UBAC2 ADORA2A NOP53 DHCR24 SLPI GAPDH RPS7 POR PSMF1 SERPINA1 RNF34 ARRB2 ARRB1 SERPINB6 CTSZ RPL23 PI3 SERPIND1 RPL5 N4BP1 FURIN CPAMD8 PI16 NR1H2 SERPINB10 PTPN3 SNCA GABARAPL2 DDRGK1 SG…
GO_NEGATIVE_REGULATION_OF_RNA_CATABOLIC_PROCESS	0.0283019	0.246345	0.341793	-0.38557	-1.50346	52	TIRAP DHX36 TENT4B TENT5A FMR1 LARP1 NSUN2 LRPPRC TENT2 MTOR METTL16 MEIOC TRDMT1 SYNCRIP AXIN2 NRDE2 ANGEL2 TENT5B TOB1 DKC1
GO_RAS_PROTEIN_SIGNAL_TRANSDUCTION	0.02836	0.246345	0.300682	-0.258913	-1.29489	306	KANK1 RAB9B DAB2IP ARHGAP5 ARHGEF28 RTKN ARFGEF2 CAVIN4 HEG1 JAK2 ROCK1 DENND4C RASA4 RB1 ROCK2 HACE1 RASA2 OGT PSD2 PDGFRB KSR1 CCNA2 RASGRP1 CDK2 ZNF304 SYNGAP1 LPAR1 EPS8 RASAL1 ABCA1 RASIP1 OPHN1 DENND4A EPS8L1 ARHGEF3 RAB39A ABL1 SOS1 RASGEF1A SPRY3 ALS2 SCAI DNMT1 NF1 DENND4B ERBIN RAB33B GNA13 PPP2CB AUTS2 RAB30 PRAG1 G3BP2 GPR17 CHUK ARFGEF1 IQSEC3 SGSM3 RDX ABL2 F2R KIF14 GPR65 NRAS MRAS…
GO_REGULATION_OF_CELLULAR_KETONE_METABOLIC_PROCESS	0.0282845	0.246345	0.352488	0.261047	1.34398	152	ODC1 NQO1 ADIPOR2 OAZ1 PSMD4 PARK7 AVPR1A PSMA7 FABP5 PSMB8 PSMA5 PSMB9 PSMC1 PSMB3 OAZ2 PSMB6 ADIPOR1 PSMB5 CES1 MID1IP1 PSMB4 IL1B PSMB7 PSMF1 PSMB1 PSMC5 PDK2 PSMD8 NR4A3 OAZ3 PSMD13 SREBF1 FABP3 NR1H2 PSMD7 EGR1 BMP6 WDTC1 PSMC4 DGAT2 PSME1 PSMD1 INSIG1 PSMC3 PSMD3 APOC1 PSMD14 CD74 PSMA6 SLC45A3 HPGD AKT1 ACMSD PSMA8 PSMD2 ABCD1 PSMA3 ADM AKT2 PSMB2
GO_REGULATION_OF_EXOCYTOSIS	0.0282756	0.246345	0.352488	0.247725	1.30662	173	HYAL3 ADRA2A CALM3 TRPV6 RAB3A STXBP6 IFNG SDC4 CPLX2 CPLANE2 IL4 ARF1 SNF8 CHMP2A GNAI2 HLA-F SEPTIN4 ADORA2A RAB3C RAB7A SYTL4 CACNB2 SYK SYT17 RAC2 FCER1G BCR RAP1A VAMP8 RALB SMPD3 LAMP1 SYN1 SNCA UNC13B RAB3D ITGB2 ADGRE2 STXBP2 FGR FES RAB26 RAB8A PTAFR APBA1 PRAM1 IL4R GSK3B GATA2 P2RY4 LYN UNC13D STX4 TSG101 CDK5 ITGAM RAB13 RPH3AL HMOX1 PRKCB RAB27B DTNBP1 CD177 VAMP2 SDCBP HTR1B ATP6AP1…
GO_GLYCOLYTIC_PROCESS_THROUGH_FRUCTOSE_6_PHOSPHATE	0.0286873	0.247424	0.352488	0.444884	1.54762	26	TPI1 PKM ALDOA ENO1 GPI GAPDH GALK1 PGK1 PGAM1 ALDOC BPGM PFKM HK1 HK2
GO_NEGATIVE_REGULATION_OF_INFLAMMATORY_RESPONSE	0.028625	0.247424	0.352488	0.271335	1.35494	121	ENPP3 SHARPIN ACP5 PROC TNFAIP8L2 GPX1 CNR2 PGLYRP1 IL4 SOD1 PSMB4 ADORA2A TYRO3 NLRX1 LDLR PYCARD RPS19 MIR3909 BCR SLAMF8 MVK IL2RA FEM1A NLRP12 CHID1 SIGLEC10 TNFRSF1B SELENOS SIRPA FFAR4 CST7 TNFRSF1A ALOX5 SOCS3 ELANE NLRP6 GRN PRKCD NFKB1 SERPINF1 ZC3H12A VPS35 NLRP3 FOXP3 GHRL ABCD1
GO_ORGANOPHOSPHATE_ESTER_TRANSPORT	0.0286944	0.247424	0.323471	-0.312761	-1.37882	111	ATP8A1 P2RX7 PLSCR2 APOA2 ATP11C SLC25A13 ABCB1 SLC33A1 XKR7 SLC25A24 TMEM30A ABCA1 SLC37A4 SLC25A36 ATP11A ATP8B3 OSBPL5 PLEKHA3 ATP10D OSBPL8 SLC25A40 KCNN4 PRELID3A SLC17A3 SCARB2 ATP11B ATP10A ANO7 ABCC1 SLC25A19 PLSCR3 XKR6 SLC25A45 SLC25A41 CERT1 PLEKHA8 SLC25A22 PLSCR4 ATP8B2 SLC35B2 EPG5 ABCA7 ATP8B1
GO_REGULATION_OF_RHO_PROTEIN_SIGNAL_TRANSDUCTION	0.0286145	0.247424	0.332263	-0.365346	-1.51302	74	KANK1 ARHGEF28 CAVIN4 HEG1 PDGFRB LPAR1 EPS8 ABCA1 RASIP1 OPHN1 EPS8L1 ARHGEF3 ABL1 SCAI PRAG1 GPR17 ABL2 F2R GPR65 ADGRG1 ARHGEF25 RASGRF2 ARHGAP42 KCTD10 NET1 ITGB1 GPR174 ARHGEF10 AKAP13 GPR20 KALRN F2RL1 LPAR6 FLCN
GO_EPITHELIAL_TO_MESENCHYMAL_TRANSITION	0.0288892	0.248194	0.352488	-0.313984	-1.39394	117	KBTBD8 DAB2IP DDX5 SPRED1 PHLDB2 CLASP2 WNT16 DLG5 HEY2 JAG1 MIR590 HGF CUL7 CRB2 PBLD NOLC1 MIR573 EPB41L5 GSC PDCD6 HMGA2 POFUT2 MTOR TGFBR3 LRP6 BCL9L SMAD7 HEYL PDCD4 SNAI1 EOMES SMAD4 DDX17 LEF1 TIAM1
GO_POSITIVE_REGULATION_OF_STEM_CELL_PROLIFERATION	0.0288625	0.248194	0.352171	-0.457738	-1.55941	28	CCNE1 FZD3 HMGA2 LTBP3 CX3CR1 DISC1 ASPM N4BP2L2 VEGFA SMO KDM1A ATXN1L ZNF335 PTPRC CTNNB1
GO_I_KAPPAB_KINASE_NF_KAPPAB_SIGNALING	0.0289673	0.248411	0.300682	-0.269818	-1.32628	264	GPRC5B DAB2IP PRKCE TRIM5 TRIM22 CLEC6A ROCK1 TAB3 TIRAP TNFSF11 DHX36 TRIM6 CASP10 ROCK2 UFL1 TLR3 CAPN3 DDX21 IFIT5 ESR1 MTDH ZMYND11 LPAR1 STAT1 MIB2 ZDHHC17 ABL1 PIDD1 TRIM68 TLR7 SIRT1 RORA OTUD7B MID2 TLE1 ANGPT1 BTRC CD36 TBK1 TNFAIP3 MIER1 GOLT1B TRIM14 PPM1B MALT1 TRIM32 CHUK ATP2C1 CX3CR1 TSPAN6 NLRC3 AJUBA CTH F2R ERC1 RNF31 TNFRSF10B TRIM52 CARD8 TLR9 SNIP1 PDPK1 PELI1 TRIM62 UNC5CL B…
GO_REGULATION_OF_HETEROTYPIC_CELL_CELL_ADHESION	0.0291364	0.249408	0.352488	0.51046	1.6245	19	CEACAM6 IL1B FLOT1 ALOX15 MYADM MBP GCNT2 SKAP1 CD44 APOA1 MAP2K5 IL1RN
GO_NEGATIVE_REGULATION_OF_DOUBLE_STRAND_BREAK_REPAIR_VIA_HOMOLOGOUS_RECOMBINATION	0.0294118	0.251308	0.352171	-0.501806	-1.57793	19	KLHL15 RIF1 SMCHD1 RADX TP53BP1 RMI2 HELB PARPBP
GO_ANION_TRANSMEMBRANE_TRANSPORT	0.0295348	0.251902	0.352488	-0.28394	-1.37256	218	SLC16A7 SLC4A7 SLC47A1 SLC16A1 ABCD3 SLC12A8 SLC46A1 SLC4A11 SLC12A2 SLC34A1 SLC23A2 CLCC1 CPT1B SLC38A2 SLC9A6 SLC26A2 PRKAG2 SLC4A10 SLC38A1 SLC25A13 ABCB1 SLC4A4 GOPC MPC1L CLIC4 SLC37A4 PRNP CPT1A SLC16A11 LRRC8C SLC25A10 SLC36A4 BSND SLC16A8 MTOR SLC7A6 FOLR2 LRRC8B SLC9A3 PACC1 SLC35D1 CLCN4 SLC6A13 CLCN6 SLC7A1 STK39 ANO7 SLC9A5 ABCC1 SLC12A4 SLC5A6 ANO8 SLC25A19 SLC1A7 SLC38A9 XPR1 SLC35A…
GO_NEGATIVE_REGULATION_OF_TUMOR_NECROSIS_FACTOR_SUPERFAMILY_CYTOKINE_PRODUCTION	0.0296131	0.252113	0.352488	0.35499	1.46889	52	ORM1 LTF TSPO ACP5 ARG2 IL4 CHRNA7 TRIM27 POMC BPI ARRB2 BCL3 SLAMF1 PTPN6 ILRUN RARA SELENOS SIRPA HSF1 GPR18 VSIR ZC3H12A FOXP3 GHRL
GO_DEVELOPMENTAL_MATURATION	0.0299479	0.253588	0.300682	-0.271186	-1.31156	219	RECK DAB2IP BRCA2 AGRN TRIP13 ADGRL1 DCHS1 FAT4 RB1 PICK1 NFATC4 NEURL1 C1QA BHLHA15 B4GALT6 TBX6 SHANK1 NSUN2 EREG AXL BRD1 RXFP2 L3MBTL3 RND1 SYBU TFCP2L1 NF1 C3 SCARF1 MTOR NOM1 IFT80 NPR2 CBFB NR4A2 CCNB1 SPTBN4 RELN TUT4 CLEC7A NRCAM CX3CR1 LEP FEM1B CLSTN1 SOX8 KIF14 IL15 DISC1 PCSK4 EDNRB BFSP2 CATSPER2 PABPC1L FBXO5 NFIA RUNX2 SYP VEGFA CLN5 GLDN GATA3 BCAN REC8 OPA1 NRXN1 FLVCR1 EPO ANAP…
GO_OLIGODENDROCYTE_DEVELOPMENT	0.0299194	0.253588	0.352488	0.400035	1.5153	35	WASF3 CLU HDAC11 GSN CD9 KCNJ10 MAG SOX10 PRDM8 OLIG1 CNTN2 B4GALT5 NSUN5 CNTNAP1 LYN FA2H EIF2B2
GO_S_ADENOSYLMETHIONINE_METABOLIC_PROCESS	0.029877	0.253588	0.352171	-0.56274	-1.62246	14	MRI1 MTRR METTL16 MAT2A MTHFR AHCYL2
GO_PROTEIN_K48_LINKED_DEUBIQUITINATION	0.030303	0.256134	0.341793	-0.427393	-1.51868	33	USP37 OTUD4 USP13 USP33 USP25 MINDY4 OTUD7B VCPIP1 USP34 TNFAIP3 YOD1 MINDY2 DESI2 USP15
GO_SENSORY_PERCEPTION_OF_MECHANICAL_STIMULUS	0.0303657	0.256203	0.352488	0.268965	1.34147	118	HOMER2 THRB TMPRSS3 RAB3A SERPINE2 GPX1 ITGA2 CDKN2D TBL1X RPL38 ASIC3 TRIOBP MYO3B SOD1 GET1 PHF24 ESPN TSPEAR WDR1 HPN USH1G KCNQ1 SLC9A3R1 ADGRV1 SERPINB6 DIAPH1 TMIE TMEM120A
GO_FATTY_ACID_BIOSYNTHETIC_PROCESS	0.0304847	0.256747	0.352488	0.261573	1.31199	131	PTGES MGLL ALOX12 PTGS1 ADIPOR2 MCAT GPX4 LIPC SCD AVPR1A ACSBG1 LTC4S FABP5 ELOVL7 ADIPOR1 MID1IP1 IL1B FADS2 ALOX15 ALOX5AP HSD17B8 CYP2E1 DEGS1 ACACA LIAS CYP2C8 NR1H2 ELOVL1 ACOT7 WDTC1 MECR LIPH PRKAG1 INSIG1 ACSM3 ALOX5 PRXL2B APOC1 FADS1 CD74 SLC45A3 HPGD NDUFAB1
GO_DNA_MODIFICATION	0.0305677	0.256987	0.315325	-0.324615	-1.40914	100	ATRX OTUD4 TOX PICK1 TET1 MYC ASCC3 TET2 MTRR NEIL1 DNMT1 PRMT7 BRCA1 KMT2E HELLS TDRD12 PIWIL2 EHMT2 BEND3 MBD1 ZMPSTE24 PIK3CA PARP1 PIWIL4 HEMK1 KMT2A APOBEC3F TDRD9 GATA3 KDM1B DMAP1 ASCC1 APOBEC3D PARP2 EZH2 TDG FTO ZFP57 MTA2 TET3 ATF7IP
GO_AXIS_SPECIFICATION	0.0307443	0.258011	0.332263	-0.378654	-1.4812	55	NODAL FRS2 DLL1 HEY2 TTC8 BMPR1A PTCH1 TBX6 STIL EPB41L5 ARL13B KDM6A LRP6 WNT3 C2CD3 BCOR SMAD4 GPC3 PGAP1
GO_HETEROCHROMATIN_ORGANIZATION	0.0308485	0.258424	0.352488	-0.400918	-1.52681	48	SMCHD1 TET1 SMARCA5 ZNF304 RESF1 SIRT1 HMGA2 DNMT1 HELLS TASOR HP1BP3 BEND3 SNAI1 NAA40 NRDE2 MTHFR FAM172A LOXL2 PHF8 HDAC2 ATF7IP BAHD1 MPHOSPH8 SETDB1 SETD7
GO_POSITIVE_REGULATION_OF_SYNAPSE_ASSEMBLY	0.0310966	0.26004	0.332263	-0.414526	-1.51455	37	TPBG AGRN ADGRL1 DLG5 IL1RAP CLSTN3 NLGN2 LINGO2 ADNP AMIGO2 CLSTN1 SLITRK4 EPHB2 ADGRB1 NRXN1
GO_DETECTION_OF_STIMULUS	0.0311576	0.260089	0.352488	0.241345	1.30148	199	RYR2 CALM3 OR6N1 OR6K3 UBA52 TSPO GUCA1B RBX1 GRK4 SERPINE2 TAS2R38 ITGA2 PKD1L1 KCNIP2 CA6 ASIC3 PKD1L3 PGLYRP1 RPS3 LPO MRPS11 RPA2 TAS1R1 DACH1 RPS27A PGLYRP2 ABCA4 CRTAM PHF24 GNB1 NTSR1 PAK1 HPN RFC2 ARRB2 ADGRV1 ARRB1 CALM1 RPA3 NLRC4 TMEM120A PKDREJ UBB OR10AD1 HLA-B PPEF1 POLD4 UBE2B
GO_CARDIAC_ATRIUM_DEVELOPMENT	0.0318021	0.264531	0.341793	-0.473128	-1.53107	22	HEG1 SOX4 HEY2 MDM2 BMPR2 SOS1 NSD2 BMP10 MDM4
GO_RIBONUCLEOSIDE_METABOLIC_PROCESS	0.0317523	0.264531	0.321776	0.321417	1.3982	65	PRTFDC1 GUK1 NME4 CDA MPP1 AICDA PNP NME6 RHOA IMPDH1 ADK DGUOK RAN GMPR2 CDADC1 APRT NME1 PEMT AMPD3 GIMAP7
GO_HINDLIMB_MORPHOGENESIS	0.0322922	0.266304	0.321776	-0.514339	-1.64027	20	ZBTB16 MED1 BMPR1A PTCH1 RARB WNT3 RPGRIP1L GPC3
GO_RESPONSE_TO_AXON_INJURY	0.0321903	0.266304	0.321776	0.320678	1.39499	65	FKBP1B JAM3 TSPO MAX MORN4 SPP1 MAP1B SOD1 NDEL1 MAG STK24 TXN2 TNR P2RY12 AIF1 CTNNA1 LGALS1 DPYSL3 BNIP3 CERS2 BAX GRN CST3 LYN PTPRF FOLR1 ARG1 TYROBP
GO_RESPONSE_TO_VIRUS	0.0322981	0.266304	0.282013	-0.258632	-1.28727	293	DDX60 CREBZF TRIM5 MOV10 TRIM22 STAT2 OAS3 HERC5 GBP1 DHX36 TRIM6 TLR3 MX1 PTPN22 HYAL1 SLFN11 DDX21 DHX58 IFIH1 IFIT5 MST1R FMR1 EIF2AK2 OAS2 DDX58 ZMYND11 IFIT2 STAT1 IRF9 IFIT3 EXOC1 FAM111A SPON2 PRF1 TLR7 DDX3X HMGA2 RRP1B IFI44L ZBP1 TBK1 RNF125 RSAD2 MIR26B TNFAIP3 DDIT4 TRIM56 IRF5 PPM1B CDK6 CHUK IFIT1 DTX3L TSPAN6 IFI44 IRF7 SHFL DDX17 IL15 PUM1 IVNS1ABP TRIM52 LGALS8 ZMPSTE24 TTC4 USP1…
GO_RETINA_VASCULATURE_DEVELOPMENT_IN_CAMERA_TYPE_EYE	0.032077	0.266304	0.321776	-0.572348	-1.65016	14	CYP1B1 PDGFRB FZD4 CLIC4 BMPR2
GO_RNA_DEPENDENT_DNA_BIOSYNTHETIC_PROCESS	0.0322581	0.266304	0.315325	-0.357313	-1.45814	69	ATM XRN1 RFC1 TENT4B TNKS1BP1 SMG5 TEP1 SMG6 HMBOX1 NEK2 NEK7 TNKS2 TNKS AURKB MRE11 PIF1 TELO2
GO_REGULATION_OF_SISTER_CHROMATID_COHESION	0.032452	0.267105	0.321776	-0.511747	-1.63882	21	ATRX SMC5 RB1 DDX11 TNKS SLF2 BUB1 AXIN2 FEN1
GO_REGULATION_OF_GENE_SILENCING	0.0325926	0.267794	0.30775	-0.325027	-1.39614	94	DDX5 ATAD2B ATAD2 POU5F1 NDC1 NUP160 FMR1 ESR1 CDK2 CDC45 NUP155 NUP107 TNRC6A RANBP2 NEAT1 POM121 MIER1 NUP205 NUP54 NUP133 LIMD1 AJUBA PUM1 WTIP ZMPSTE24 TRIM71 NUP188 POLR2B NUP62 IPO8 XPO5 NUP210
GO_POSITIVE_REGULATION_OF_MYELOID_LEUKOCYTE_CYTOKINE_PRODUCTION_INVOLVED_IN_IMMUNE_RESPONSE	0.0326777	0.268026	0.321776	-0.524564	-1.59612	17	GPRC5B DHX36 DDX21 DDX58 SPON2 CD36
GO_NEGATIVE_REGULATION_OF_CHROMOSOME_ORGANIZATION	0.0327635	0.268262	0.300682	-0.301971	-1.35472	127	ATAD2B TRIP13 ATAD2 ATRX ATM XRN1 TENT4B SMG6 TET1 TNKS2 TOP2A EZHIP SLX4 ZNF451 SIRT1 TNKS MAD1L1 AURKB DNMT1 UBR5 BRCA1 ERCC4 PIF1 CCNB1 BUB1 BCOR ZNF207 APC CTC1 BUB3 SDR16C5 GNL3L PARP1 GEN1 FBXO5 PRMT6 KDM4D DCP2 MTF2 NBN KDM4C MCM2 PLK1 PHF8 KDM1A POT1 PAX5 CENPF NAT10
GO_OOCYTE_DIFFERENTIATION	0.0328407	0.268427	0.323471	-0.408681	-1.5121	40	BRCA2 TRIP13 ATM EREG RXFP2 YTHDC2 NPR2 ZP3 CCNB1 TUT4 KMT2D MEIOC PABPC1L FBXO5 REC8 WNT4
GO_MITOTIC_DNA_INTEGRITY_CHECKPOINT	0.033189	0.270804	0.300682	-0.313792	-1.36792	105	PLAGL1 ATM SOX4 TICRR ATF2 TNKS1BP1 CDK5RAP3 MSH2 CNOT6L CDK2 DONSON MDM2 TOP2A PIDD1 EME2 HMGA2 FANCD2 MRE11 RFWD3 CNOT6 E2F7 CCNB1 GTSE1 CNOT8 MDC1 TAOK1 CHEK2 RBL2 TOP2B CNOT11 CDC6 MDM4 CNOT2
GO_POSITIVE_REGULATION_OF_DOUBLE_STRAND_BREAK_REPAIR	0.0334459	0.271767	0.321776	-0.427781	-1.54226	35	RIF1 SPIRE1 DDX11 SMCHD1 ARID2 SLF2 TIMELESS DTX3L PARP1 PARP9 KDM4D SPIRE2 SPIDR ACTR2 ERCC6 MMS19
GO_POSITIVE_REGULATION_OF_G1_S_TRANSITION_OF_MITOTIC_CELL_CYCLE	0.0334802	0.271767	0.321776	-0.42628	-1.55176	36	ADAMTS1 MIR590 HYAL1 CDC45 ADAM17 MDM2 MTBP DDX3X PLCB1 KMT2E CDK10 RDX LSM11 CDC6 CYP1A1 ANKRD17 PLRG1 CUL4B
GO_REGULATION_OF_DENDRITIC_SPINE_DEVELOPMENT	0.0333839	0.271767	0.30775	-0.357336	-1.46852	71	CPEB3 ZMYND8 DLG5 DHX36 MEF2C NEURL1 SRGAP2C FMR1 SHANK1 UBE3A LPAR1 ADAM10 MTOR MAPK6 LRP8 RELN DNM1L DISC1 CAPRIN2 TIAM1 C21orf91 LZTS3 CAPRIN1 CDKL5 OPA1 NLGN3 ACTR2 LRRK2 KALRN HDAC2 ARHGAP33
GO_3_UTR_MEDIATED_MRNA_DESTABILIZATION	0.0335759	0.271911	0.321776	-0.567485	-1.66766	15	MOV10 CPEB3 DHX36 ZFP36L2 TRIM71 PLEKHN1 RC3H1
GO_POSITIVE_REGULATION_OF_PATTERN_RECOGNITION_RECEPTOR_SIGNALING_PATHWAY	0.0336134	0.271911	0.323471	-0.427435	-1.52715	34	DDX60 TIRAP TREML4 TLR3 PTPN22 DHX58 WDFY1 DDX3X PJA2 RSAD2 PUM1 USP15 TLR9 PELI1
GO_NEGATIVE_REGULATION_OF_PROTEIN_CATABOLIC_PROCESS	0.0336931	0.272088	0.321776	0.266126	1.32959	120	SNX12 SVIP PARK7 SERPINE2 MAP1A TIMP3 BANP RILP PIN1 TIMP1 F8A1 EFNA1 RPL11 UBXN1 SIRT2 TRIM40 UBAC2 NOP53 CTSA RPS7 DYSF PSMF1 ATRAID NOS2 SNX3 RPL23 RPL5 N4BP1 FURIN PTPN3 SNCA GABARAPL2 DDRGK1 SGTA MAD2L2 TRIM39 BAG6 FHIT MGAT3 F8A3 TAF9 DERL2
GO_ANTIGEN_RECEPTOR_MEDIATED_SIGNALING_PATHWAY	0.0339196	0.27265	0.276501	-0.257801	-1.28171	299	IGHV3-30 IGHV3-11 IGHV3-49 IGHV3-53 TXK IGHV1-24 IGHV2-70 IGHV6-1 IGHV5-51 IGHG1 IGHV3-33 IGHV3-74 IGHG3 IGHV4-39 GBP1 IGHV4-59 IGKC IGHG2 IGHV1-69D MEF2C IGHV3-48 CD38 PTPN22 IGHV3-73 IGHV2-26 SLC39A10 IGHV3-7 IGHV1-58 IGHV1-18 BTN2A2 IGHV4-31 IGHV7-4-1 IGHA1 IGHV3-64D PAG1 IGHV3-23 ABL1 PRNP BTNL10 ELF1 IGHV3-43 PIK3R1 DENND1B BTN2A3P IGHV3-38 IGHG4 BLNK PLEKHA1 BTRC ZAP70 NFKBIZ KCNN4 CD247 PS…
GO_CHROMOSOME_SEPARATION	0.0338235	0.27265	0.300682	-0.336941	-1.43938	88	CENPS TRIP13 SMARCAD1 ATM RB1 ANAPC4 TOP2A DLGAP5 SLX4 NCAPH EME2 MAD1L1 AURKB RMI1 ERCC4 CCNB1 BUB1 CDC27 ZNF207 APC BUB3 TOP2B GEN1 CDC6 MSH4 FBXO5 NUMA1 CDC23 PLK1 DIS3L2 NCAPD2 CENPF RIOK2 UBE2C TTK RAD21 MLH1 SPDL1
GO_GLYCOPROTEIN_METABOLIC_PROCESS	0.0339806	0.27265	0.271289	-0.253905	-1.28089	331	TMTC4 LMAN1 EOGT EDEM3 GALNT4 TMTC1 B3GNT5 ATP7A ADAMTS13 DPY19L4 DERL3 SLC34A1 MAN1A2 UGGT2 GFPT1 MGAT2 NDST2 GNPTAB TRIP11 HYAL1 MAGT1 PGM3 OGT FKTN MAN2A1 TET1 STT3B CSGALNACT2 GALNT7 B3GNT2 B4GALT6 C1GALT1 FUT4 TET2 POMK HS3ST3B1 BMPR2 ALG10B DPY19L1 CHSY3 B3GAT2 EDEM1 SPOCK3 LARGE1 CHST10 POFUT2 PLCB1 HS2ST1 SEL1L CTSL NAGPA GCNT1 GALNT9 GXYLT1 FBXO44 TMTC2 SLC35D1 ARFGEF1 DSE IDUA LEP DPY19…
GO_TYPE_I_INTERFERON_PRODUCTION	0.0339943	0.27265	0.294067	-0.298094	-1.33337	123	HERC5 TIRAP DHX36 POLA1 TLR3 PTPN22 DHX58 IFIH1 DTX4 DDX58 STAT1 TLR7 UBA7 DDX3X MRE11 ZBP1 TBK1 RNF125 MIR26B PTPN11 TNFAIP3 HAVCR2 TRIM56 IRF5 PPM1B TRIM32 CHUK IRF7 NLRC3
GO_CELLULAR_KETONE_METABOLIC_PROCESS	0.0344144	0.272711	0.321776	0.228411	1.2312	212	ODC1 NQO1 ADIPOR2 IDO1 OAZ1 HAGH PSMD4 PARK7 AVPR1A TPI1 PSMA7 CBR3 FABP5 CYP4F12 PSMB8 PSMA5 PSMB9 PSMC1 PSMB3 CYP11A1 OAZ2 PSMB6 ADIPOR1 PSMB5 PNKD ALDH8A1 CES1 MID1IP1 PSMB4 IL1B PSMB7 AKR7A2 PSMF1 PSMB1 PSMC5 PDK2 PSMD8 NR4A3 OAZ3 PSMD13 SREBF1 FABP3 NR1H2 PSMD7 EGR1 BMP6 WDTC1 COQ5 PSMC4 DGAT2 PSME1 PSMD1 INSIG1 STAT5B LHB PSMC3 PSMD3 APOC1 PSMD14 CD74 PSMA6 SLC45A3 HPGD AKT1 ACMSD PSMA8 PSM…
GO_CYTOPLASMIC_MICROTUBULE_ORGANIZATION	0.0348653	0.272711	0.30775	-0.368288	-1.46511	61	FSD1 CENPJ CLIP4 CCDC88A DST MAP10 HOOK1 TUBGCP6 CEP120 KATNAL2 CAMSAP2 PCM1 HOOK3 DLG1 DVL1 TUBG1 SLK FIGNL1 SPAST NUMA1 VPS4B TUBGCP5 WDR73 TUBGCP4 IFT172 CAMSAP3 MAPT CCDC88C CLASP1
GO_ESTABLISHMENT_OF_RNA_LOCALIZATION	0.0349288	0.272711	0.276501	-0.274757	-1.3088	189	PNPT1 PURA ATM NDC1 XPO1 NPIPA1 SMG1 NUP160 SMG5 SRSF11 SMG6 THOC2 FMR1 U2AF1 NUP155 NCBP1 NUP107 NSUN2 ZC3H11B RANBP2 CDC40 LRPPRC TNKS RBM26 POM121 XPOT NUP205 QKI SRSF2 NUP54 FYTTD1 G3BP2 NUP133 SRSF1 NXF1 NOP9 NOL6 SRRM1 KHDRBS1 NUP188 TSC1 NCBP3 CPSF1 PARP11 NXT2 DDX39A NRDE2 UPF2 CKAP5 HNRNPA2B1 ABCE1 NUP62 RRS1 SIDT1 XPO5 ATR NUP210 LSG1 SRSF5 NUP58
GO_FAT_SOLUBLE_VITAMIN_BIOSYNTHETIC_PROCESS	0.0348837	0.272711	0.376039	0.580685	1.60857	13	PLTP IFNG IL1B CYP27A1 VDR NFKB1 CYP27B1
GO_MESONEPHRIC_TUBULE_MORPHOGENESIS	0.0344262	0.272711	0.315325	-0.3902	-1.46121	44	DCHS1 FAT4 ILK MYC PAX8 PTCH1 GZF1 DLG1 PKD2 LGR4 SMAD4 SOX8 GPC3 WNT9B WNT2B VEGFA GATA3 HOXB7 MAGED1 LAMA5 WNT4 SMO
GO_MYELOID_DENDRITIC_CELL_DIFFERENTIATION	0.034642	0.272711	0.376039	0.563176	1.61081	14	BATF IL4 RELB BATF3 SPI1
GO_NEURON_PROJECTION_EXTENSION_INVOLVED_IN_NEURON_PROJECTION_GUIDANCE	0.0343053	0.272711	0.323471	-0.455272	-1.53147	26	SEMA3A SEMA3C BMPR2 SEMA6A ALCAM SEMA4G WNT3 SEMA3B SEMA4C MEGF8 VEGFA PLXNA4 SEMA3G
GO_PEPTIDYL_SERINE_MODIFICATION	0.0349127	0.272711	0.271289	-0.265194	-1.30855	273	SMTNL1 PRKCE PKN2 GALNT4 LATS1 ATM ROCK1 UHMK1 RICTOR SMG1 AKAP9 TRIM6 TNKS1BP1 CSNK1G3 ROCK2 HGF FNIP2 CSNK1G1 PAQR3 MAP3K12 ILK HIPK3 PRKCI CDK2 HIPK2 TLK1 DMD TENM1 LIF PTGS2 CNKSR3 RPS6KB1 RPS6KA3 PRKAA1 TNKS SPOCK3 PKD1 MLXIPL AURKB HMGA2 CLK1 MORC3 CAMK2D ANGPT1 CDC7 PRKX FNIP1 TAF1 TBK1 MTOR DDIT4 MTCP1 CCNB1 VRK2 SPTBN4 CHUK STOX1 SMAD7 STK38L STK39 PKN3 PRKCA CAPRIN2 CHEK2 PIK3CA PDPK1 P…
GO_PHOSPHATIDYLINOSITOL_PHOSPHORYLATION	0.0345912	0.272711	0.30775	-0.377945	-1.47373	52	PIK3C2A EFR3A PI4K2B FAM126A SMG1 BPNT1 PIKFYVE PI4KAP2 PI4KAP1 FAM126B SOCS4 PIK3R1 SOCS6 IMPA1 IPMK PIK3C2B PIK3CA
GO_POSITIVE_REGULATION_OF_PROTEIN_SUMOYLATION	0.0348837	0.272711	0.376039	0.579118	1.60423	13	TOLLIP RASD2 MUL1 UBE2I PIAS4
GO_PROTEIN_LOCALIZATION_TO_CHROMOSOME	0.0345865	0.272711	0.300682	-0.341378	-1.43023	81	BRCA2 MCM8 ATRX ATM RB1 KNL1 MSH2 ESR1 TNKS2 MTBP TNKS AURKB RCC2 SLF2 TASOR CHAMP1 BUB3 GNL3L ESCO2 ATR MIS12 EZH2 DKC1 SPIDR PLK1 POT1 CCT8 TTK RAD21 HASPIN
GO_REGULATION_OF_DNA_DEPENDENT_DNA_REPLICATION	0.0345912	0.272711	0.30775	-0.378798	-1.47705	52	BRCA2 ATRX DBF4B RFC3 TICRR LIG3 SLFN11 CDK2 DONSON CHTF18 DBF4 CDC7 E2F7 TIMELESS CHEK2 ZMPSTE24
GO_REGULATION_OF_DOUBLE_STRAND_BREAK_REPAIR	0.0345865	0.272711	0.300682	-0.340891	-1.42819	81	KLHL15 RIF1 RNF169 SPIRE1 DDX11 SMCHD1 ARID2 CHEK1 HMGA2 UBR5 RADX NSD2 TP53BP1 SLF2 RMI2 TIMELESS DTX3L HELB FIGNL1 PARP1 PARP9 PARPBP KDM4D SPIRE2 PML DEK SPIDR RAD51 ACTR2 KDM1A POT1 PPP4R2 ERCC6 MMS19
GO_REGULATION_OF_STEM_CELL_PROLIFERATION	0.0345395	0.272711	0.315325	-0.402804	-1.48997	41	CCNE1 FZD3 EIF2AK2 HMGA2 NF1 LTBP3 CX3CR1 DISC1 ASPM N4BP2L2 VEGFA AGO3 SMO NF2 KDM1A LRRK2 ATXN1L ACE ZNF335
GO_REGULATION_OF_SUPEROXIDE_ANION_GENERATION	0.0345391	0.272711	0.321776	0.500587	1.59309	19	ACP5 SOD1 GNAI2 TGFB1 SYK AATF ITGB2 CYBA PRKCD TYROBP ITGAM CD177
GO_VENTRICULAR_SEPTUM_DEVELOPMENT	0.0347003	0.272711	0.30775	-0.370862	-1.46174	56	HEG1 FRS2 SOX4 HEY2 TRIP11 PAX8 MDM2 LUZP1 BMPR2 FGFRL1 NSD2 TGFBR3 RBM15 CPLANE1 SMAD7 HEYL PRDM1 SMAD4
GO_ANATOMICAL_STRUCTURE_HOMEOSTASIS	0.0354191	0.274265	0.261664	-0.246274	-1.26077	378	CCNE1 BRCA2 DNA2 SFTPD PPARGC1B ATRX IGHG3 WDR36 ATM BBS10 RFC3 P2RX7 SLC12A2 BGLAP RIF1 SMC5 TNFSF11 XRN1 RFC1 RB1 IGKC SMG1 DHX36 CDH23 TENT4B POLA1 TNKS1BP1 CD38 SMG5 CAPN3 TEP1 SMG6 PDGFRB HMBOX1 SMC6 CUBN NEK2 MYC PBLD NXNL2 TSPOAP1 ILDR2 NEK7 DMD TNKS2 IGHA1 PTGS2 SLX4 TJP2 CALB1 PRKAA1 TNKS ATP2B1 AURKB LARGE1 CCNE2 MRE11 NF1 CLDN18 ANGPT1 WRN IL7 PTPN11 TNFAIP3 ERCC4 CNR1 PIF1 TELO2 TRIM3…
GO_NUCLEAR_TRANSCRIBED_MRNA_POLY_A_TAIL_SHORTENING	0.0353535	0.274265	0.315325	-0.420735	-1.49503	33	CPEB3 TENT4B TNKS1BP1 CNOT6L PAN2 PAN3 TNRC6A CNOT6 CNOT8 TUT4 CNOT11 CNOT2 TNRC6C TOB1
GO_POSITIVE_REGULATION_OF_BMP_SIGNALING_PATHWAY	0.0353357	0.274265	0.323471	-0.469202	-1.51836	22	RNF165 TWSG1 CRB2 ILK BMPR2 SMAD4 GPC3
GO_RESPONSE_TO_MINERALOCORTICOID	0.0352941	0.274265	0.376039	0.460252	1.55774	24	MAOB CALM3 CDKN1A AVPR1A RPL27 CYBA CCN2 FOS HTR1B SRC
GO_T_CELL_RECEPTOR_SIGNALING_PATHWAY	0.0353782	0.274265	0.321776	0.234255	1.26191	197	GRAP2 CD3D BCAR1 PSMD4 TRBV7-9 TRAV29DV5 PSMA7 TRAV19 SKP1 RPS3 PSMB8 PSMA5 PSMB9 PSMC1 SLA2 TRBV12-3 PSMB3 PSMB6 PSMB5 PSMB4 PSMB7 PAK1 HLA-DQA2 PSMF1 PSMB1 SPPL3 BTNL8 STOML2 PSMC5 HLA-DQA1 SH2D1A WAS PSMD8 HLA-DQB2 PTPN6 PSMD13 HLA-DRA CSK PSMD7 UBASH3A PLCG2 PIK3CD CTLA4 PSMC4 HLA-DPB1 ICOSLG PSME1 PSMD1 TRAC PSMC3 PSMD3 PRAM1 NFKB1 STK11 PSMD14 PSMA6 ZC3H12A RELA PSMA8 PSMD2 FOXP3 SKAP1 EIF2…
GO_BRANCHING_MORPHOGENESIS_OF_AN_EPITHELIAL_TUBE	0.0361795	0.278034	0.287857	-0.314563	-1.36854	104	AREG DCHS1 FAT4 DLG5 MED1 NFATC4 ILK MYC PAX8 PTCH1 ESR1 CLIC4 GZF1 RASIP1 ABL1 PKD1 TNC BTRC GNA13 LRP6 RDH10 DLG1 RBM15 PKD2 TIMELESS LGR4 SMAD4 SOX8 GPC3 WNT9B LEF1 WNT2B VEGFA MKS1 DDR1 HOXB7 MAGED1 PML LAMA5 WNT4 SMO
GO_CHROMOSOME_ORGANIZATION_INVOLVED_IN_MEIOTIC_CELL_CYCLE	0.0361635	0.278034	0.300682	-0.373219	-1.4553	52	CCNE1 SMC2 SMC4 TRIP13 ATRX INCENP ATM NDC1 SGO1 SUN1 NCAPH CCNE2 FANCD2 MRE11
GO_DEVELOPMENTAL_GROWTH	0.0360046	0.278034	0.257206	-0.234412	-1.22674	499	ULK2 DRAXIN PLAG1 BRCA2 TXK GINS1 BNC2 AREG APBA2 AGRN LATS1 HEG1 ATRX WDR36 ATM WWC2 PLS1 DLL1 SLC9A6 HEY2 MIR590 MEF2C NPPA MEX3C SEMA3A CAPN3 MED1 SLC4A10 PDGFRB ARID2 SEMA3C GINS4 ILK C9orf72 DIPK2A BMPR1A PTCH1 ESR1 RAI1 SHANK1 LPAR3 UBE3A TNKS2 WDR11 CLIC4 RASAL1 EREG ITGA4 CYP19A1 ARID5B AKAP6 BMPR2 ABL1 PRL FLRT1 FN1 PAK6 STIL SOS1 EPB41L5 CDH4 LARGE1 SEMA6A PALB2 ALCAM GDF15 PLCB1 TNC PL…
GO_HISTONE_H3_K14_ACETYLATION	0.0362495	0.278034	0.321776	-0.564538	-1.62764	14	BRD1 SIRT1 PIWIL2 BRPF1 KMT2A GATA3 NAP1L2 KAT2A ING5
GO_MEIOTIC_CHROMOSOME_SEPARATION	0.036242	0.278034	0.321776	-0.504715	-1.6163	21	CENPS TOP2A SLX4 NCAPH EME2 RMI1 ERCC4 TOP2B MSH4
GO_MICROTUBULE_ANCHORING_AT_CENTROSOME	0.0364964	0.278034	0.323471	-0.611335	-1.57737	10	CCDC68 NINL PCM1 HOOK3 KIF3A
GO_MICROTUBULE_NUCLEATION_BY_MICROTUBULE_ORGANIZING_CENTER	0.0364964	0.278034	0.323471	-0.621076	-1.6025	10	CEP192 CENPJ TUBGCP6
GO_POSITIVE_REGULATION_OF_SIGNAL_TRANSDUCTION_BY_P53_CLASS_MEDIATOR	0.0363322	0.278034	0.315325	-0.49159	-1.5458	19	DDX5 SPRED1 ATM CHD5 CDK5RAP3
GO_REGULATION_OF_SMOOTHENED_SIGNALING_PATHWAY	0.0364742	0.278034	0.294067	-0.354068	-1.45814	73	FBXL17 DLG5 RB1 ARMC9 PTCH1 MOSMO WDR11 RORA UCHL5 STK36 BTRC SCUBE3 DYNC2H1 PRKACB TEDC2 RPGRIP1L C2CD3 GPR37L1 TTC21B INTU GPC3 GORAB TULP3 SCUBE1 MEGF8 RUNX2 IFT81 MKS1 HERC4 TTC23
GO_STRIATED_MUSCLE_CONTRACTION	0.0363885	0.278034	0.321776	0.264836	1.32315	120	TPM1 FKBP1B RYR2 SYNM CALM3 TNNC2 EHD3 MYL4 C12orf57 ARG2 PDE5A SLC8A3 SNTA1 SRI ALDOA RGS2 KCND3 SCN1B MAP2K3 CACNB2 RCSD1 TNNI2 GSTO1 KCNQ1 PRKACA CALM1 CHRNB1 DSC2 KCNA5 TNNT1 FGF13
GO_OOCYTE_MATURATION	0.0366993	0.278678	0.321776	-0.499281	-1.6157	22	BRCA2 TRIP13 EREG RXFP2 NPR2 CCNB1 TUT4 PABPC1L FBXO5 REC8
GO_POSITIVE_REGULATION_OF_INTRACELLULAR_TRANSPORT	0.0366875	0.278678	0.321776	0.234031	1.25738	207	ABLIM3 NUTF2 CIB1 OAZ1 BAD FIS1 IFNG EHD2 YWHAH MICALL2 BCAP31 UBL5 BORCS5 PDZK1 ARF1 E2F1 EHD1 PLK3 BBC3 CAMK1 SCP2 YWHAE BID OAZ2 IL1B ANP32B CHP1 HDAC3 PAK1 TGFB1 GSK3A TOMM7 BAP1 RAC2 PRKACA HSPA1L ATG13 EMD CDC42 UBE2J2 UBE2L3 YWHAB ITGB1BP1 RAN SREBF2 PINK1 MYO1C ITGB2 MFF MSN HCLS1 PPP3R1
GO_CELL_CYCLE_ARREST	0.0368421	0.27878	0.271289	-0.270489	-1.30038	210	KLLN DAB2IP IRF6 PNPT1 JMY PLAGL1 VASH1 CDC14A ATM SOX4 UHMK1 TP53INP1 RB1 TNKS1BP1 SKIL PRKAG2 FAP RRAGB ILK MSH2 MYC CNOT6L CDK2 CDKN1C MDM2 MTBP ABL1 PIDD1 PRNP PRKAA1 PKD1 MLXIPL HMGA2 BRCA1 KMT2E MTOR ZNF268 CNOT6 E2F7 PKD2 CCNB1 CDK6 GTSE1 CNOT8 SDE2 SGSM3 APC UHRF2 WDR6 TBRG4 CHEK2 RBL2 TGFBR1 CNOT11 MCPH1 MDM4 CNOT2 SLC38A9
GO_MUSCLE_FILAMENT_SLIDING	0.0368092	0.27878	0.321776	0.453859	1.5361	24	TPM1 TPM4 TNNC2 MYL4 MYL6 TPM3 TNNI2
GO_REGULATION_OF_LEUKOCYTE_CHEMOTAXIS	0.0368904	0.27878	0.321776	0.286877	1.38255	101	THBS1 JAM3 RAC1 CCL5 CXCL14 IL34 IL4 MPP1 NBL1 MAPK3 GPSM3 ZNF580 DYSF CSF1 RAC2 CREB3 CAMK1D SLAMF8 PTK2 AIF1 HMGB1 THBS4 SERPINE1 LGMN CXCR2 IL23A C5AR1 GPR18 MCU PTK2B IL6R C1QBP STAP1 VEGFB CD74 LYN XCL1
GO_POSITIVE_REGULATION_OF_CHEMOTAXIS	0.0370651	0.279326	0.321776	0.275771	1.34029	108	THBS1 FGF2 TMSB4X RAC1 CCL5 ITGA2 CXCL14 IL34 IL4 PDGFB MAPK3 GPSM3 ZNF580 DYSF TGFB1 SEMA5A CSF1 RAC2 IL16 CREB3 CAMK1D PTK2 P2RY12 AIF1 HMGB1 THBS4 SERPINE1 LGMN CXCR2 IL23A C5AR1 MCU PTK2B IL6R C1QBP VEGFB CD74
GO_SKELETAL_SYSTEM_DEVELOPMENT	0.0370813	0.279326	0.257206	-0.250374	-1.277	362	GDF10 SLC39A14 ITGB8 NODAL PPARGC1B ZBTB16 DCHS1 ATP7A SOX4 P2RX7 USP1 BGLAP BBX FAT4 TNFSF11 WDR19 MEF2C CREB3L2 MEX3C FBXW7 TRIP11 HYAL1 PCSK5 MED1 PDGFRB PTGER4 SMAD5 BMPR1A LNPK MBTD1 CMKLR1 RAI1 COL13A1 ARID5B BMPR2 SCIN MTHFD1L RPS6KA3 HOXA3 PAPSS1 PKD1 COL11A2 GSC HMGA2 FGFRL1 CLDN18 PLEKHA1 TBX1 RAB33B NSD2 RARB IFT80 LRP6 PCGF2 PTPN11 RDH10 NPR2 DLG1 PRPSAP2 SLC35D1 MAF LTBP3 SMAD7 SNAI1…
GO_EPITHELIAL_CELL_DIFFERENTIATION_INVOLVED_IN_KIDNEY_DEVELOPMENT	0.0376068	0.28169	0.30775	-0.428813	-1.48859	31	FAT4 JAG1 MEF2C PTPRO PAX8 STAT1 LIF MTSS1 PRKX PODXL
GO_MAINTENANCE_OF_SISTER_CHROMATID_COHESION	0.0376344	0.28169	0.315325	-0.606693	-1.61774	11	ATRX SMC5 RB1 TNKS SLF2
GO_PATHWAY_RESTRICTED_SMAD_PROTEIN_PHOSPHORYLATION	0.0375817	0.28169	0.300682	-0.37904	-1.45188	49	GDF10 NODAL TWSG1 PBLD BMPR1A BMPR2 MIRLET7G GDF15 TGFBR3 SMAD7 SMAD4 BMP10 RBPMS USP15 BMP8B TGFBR1 ACVR2A
GO_PROTEIN_MANNOSYLATION	0.0376344	0.28169	0.315325	-0.462494	-1.50844	23	TMTC4 TMTC1 DPY19L4 FKTN DPY19L1 LARGE1 TMTC2 DPY19L3 NUS1 B4GAT1 TMTC3
GO_CARDIAC_SEPTUM_MORPHOGENESIS	0.0382166	0.285528	0.294067	-0.376028	-1.46712	53	SOX4 HEY2 JAG1 SEMA3C BMPR1A MDM2 BMPR2 FGFRL1 TBX1 NSD2 RARB TGFBR3 RBM15 SMAD7 HEYL SMAD4
GO_POSITIVE_REGULATION_OF_GLYCOPROTEIN_BIOSYNTHETIC_PROCESS	0.0383275	0.285528	0.30775	-0.500319	-1.54431	18	ALG10B PLCB1 ARFGEF1 IL15 PXYLP1 ABCA2 SOAT1 POMT2 TCF7L2 CTNNB1 CCR7 POMT1
GO_STEROID_BIOSYNTHETIC_PROCESS	0.0383292	0.285528	0.321776	0.255993	1.31796	152	ACAT2 OSBPL6 FDFT1 SCD TSPO IFNG PBX1 HSD3B7 CYB5R3 G6PD PMVK SDR42E2 DHCR7 FAXDC2 CYB5R1 SCP2 SOD1 CYP11A1 SLC27A5 CES1 IL1B DHCR24 CYP27A1 POR HSD17B8 NR5A1 ERG28 EBP VDR ACACA OSBPL1A MVK SLC27A2 NFYC SREBF1 FDPS RAN SREBF2
GO_RESPONSE_TO_CALCIUM_ION	0.038437	0.28561	0.321776	0.270429	1.32643	111	PTGES THBS1 RYR2 SPARC CALM3 TRPV6 CPNE5 BAD JUND PEF1 KCNIP2 ANXA11 MCOLN1 CPNE9 CPNE1 ALOX15 ANXA7 ALOX5AP JUNB SYT17 RYR3 ADGRV1 PPIF DMTN CALM1
GO_RESPONSE_TO_PEPTIDE_HORMONE	0.0384615	0.28561	0.252961	-0.247865	-1.26177	359	KANK1 VPS13C PIK3C2A PHIP SLC39A14 PNPT1 AREG C2CD5 ADCY7 STAT2 JAK2 PPAT SLC34A1 ROCK1 BGLAP ASS1 DENND4C PDE3B LPIN3 HDAC9 MZB1 ROCK2 NPPA GKAP1 ADCY9 OGT ATP6V1C2 CPEB2 CCNA2 CAD USO1 PRKCI GCLC APPL1 FOXO1 MDM2 KL VGF STAT1 CRY1 EREG PTGS2 RPS6KB1 PRKAA1 PRL SIRT1 ATP2B1 PIK3R1 SOS1 RAB8B OSBPL8 GDF15 CRHR2 SORBS1 MTOR TGFBR3 LRP6 PTPN11 PRKACB NR4A2 GCNT1 CHUK F7 GPT STAT4 IRS1 LEP CYBB YWHA…
GO_BETA_CATENIN_TCF_COMPLEX_ASSEMBLY	0.0386555	0.285698	0.300682	-0.435673	-1.49601	29	MYC TLE1 DACT1 BCL9L KMT2D TRRAP LEF1 AXIN2 RBBP5 MEN1 EP300 BCL9 TCF7L2 CTNNB1 TCF7
GO_CHROMOSOME_CONDENSATION	0.0386555	0.285698	0.300682	-0.438423	-1.50545	29	SMC2 SMC4 INCENP TOP2A NCAPH AKAP8 HMGA2 CCNB1 TTN MCPH1 NCAPG2
GO_VASCULAR_ENDOTHELIAL_GROWTH_FACTOR_PRODUCTION	0.0386555	0.285698	0.300682	-0.431577	-1.48194	29	NODAL CYP1B1 IL6ST FLT4 C3AR1 PTGS2 RORA C3 BRCA1 C5 CCR2 ADGRG1 MIR199A1
GO_CEREBELLAR_PURKINJE_CELL_LAYER_MORPHOGENESIS	0.0397271	0.291787	0.321776	-0.554951	-1.63082	15	ATP7A DLL1 RORA SLC25A46 HERC1 KIF14 TTC21B SPTBN2
GO_EMBRYONIC_PLACENTA_MORPHOGENESIS	0.0397196	0.291787	0.352171	0.50006	1.55822	18	FGFR2 DNAJB6 GJB5 GRB2 SOCS3 ST14 GCM1 FZD5 ADM ZNF568 ZFP36L1 TRIM28 SPINT1
GO_POSITIVE_REGULATION_OF_CELLULAR_PROTEIN_LOCALIZATION	0.0396738	0.291787	0.321776	0.211821	1.19607	311	ABLIM3 NUTF2 VIL1 CIB1 OAZ1 RAMP3 GLIS2 PARD6A BAD FIS1 IFNG EGF YWHAH MICALL2 BCAP31 PARK7 MAP1A UBL5 ZDHHC1 VPS28 MARK4 PDZK1 E2F1 PLK3 BBC3 CAMK1 YWHAE BID OAZ2 PPP1R9B SQSTM1 RHOG WRAP53 IL1B ANP32B LAMTOR5 CHP1 HDAC3 PAK1 TRIM8 TGFB1 GSK3A TOMM7 BAP1 RAC2 GPSM2 PRKACA HSPA1L FCER1G ATG13 EMD RACK1 MEPCE TRAPPC12 CDC42 UBE2J2 UBE2L3 YWHAB ITGB1BP1 RAN SREBF2 PINK1 DDRGK1 MYO1C ITGB2 RAB11A MF…
GO_PROTEIN_ACTIVATION_CASCADE	0.0397196	0.291787	0.352171	0.504402	1.57175	18	VWF GP9 GP1BA TFPI SERPINC1 F8 PRCP F12 F13A1 KLKB1 C1QBP A2M
GO_NERVE_DEVELOPMENT	0.04	0.293333	0.287857	-0.370496	-1.43271	51	RNF165 SEMA3A ILK KCNA2 LPAR1 DICER1 ITGA4 LRIG2 NAV2 SLC25A46 HOXA3 ERBB3 TBX1
GO_HISTONE_H3_K9_METHYLATION	0.0403361	0.293636	0.294067	-0.415786	-1.48553	34	ATRX RIF1 ZNF304 ARID4B ARID4A SIRT1 DNMT1 BRCA1 EHMT2 BEND3 SUV39H2 ASH1L KDM4D KDM4C SETD5 KDM1A PAX5 SETDB1 SETD7
GO_METANEPHROS_MORPHOGENESIS	0.0402802	0.293636	0.300682	-0.476183	-1.52493	21	PDGFRB PAX8 STAT1 LIF CALB1 PKD1 PKD2 LGR4 SOX8 WNT9B
GO_MORPHOGENESIS_OF_A_BRANCHING_STRUCTURE	0.0402501	0.293636	0.321776	-0.302066	-1.37718	138	AREG FRS2 DCHS1 FAT4 DLG5 HGF SEMA3A MED1 NFATC4 SEMA3C ILK MYC PAX8 PTCH1 ESR1 ERMN CLIC4 COL13A1 GZF1 RASIP1 ABL1 PKD1 TNC BTRC GNA13 LRP6 RDH10 DLG1 RBM15 PKD2 BTBD7 TIMELESS PRDM1 LGR4 FEM1B SMAD4 SOX8 GPC3 WNT9B LEF1
GO_REGULATION_OF_MESODERM_DEVELOPMENT	0.040146	0.293636	0.30775	-0.600479	-1.54936	10	PUS7 NODAL BMPR1A MIXL1
GO_SENSORY_SYSTEM_DEVELOPMENT	0.0403531	0.293636	0.252961	-0.260659	-1.28059	266	TBC1D32 SPRED1 LIM2 FRS2 CNTF CRYBG3 WNT16 DLL1 CYP1B1 TWSG1 JAG1 CEP290 WDR19 SKIL SEMA3A SALL2 MED1 PDGFRB MAN2A1 PDS5B C1QA PRKCI HIPK2 FZD4 CLIC4 CALB1 BMPR2 ATP2B1 SOS1 ALDH1A3 NF1 C3 TENT2 PDE6B ZEB2 RARB LAMC3 LRP6 RDH10 DLG1 GPD2 RPGRIP1L RDH13 CC2D2A MAF TUG1 PRDM1 MERTK SOX8 WNT9B ZNF513 WNT2B TULP3 TGFBR1 BFSP2 COL8A2 BCL11B MYO7A SCO2 TUB EPHB2 BBS7 HIPK1 VEGFA SP3 GATA3 CYP1A1 COL5A1…
GO_NEURON_PROJECTION_GUIDANCE	0.0406824	0.295575	0.257206	-0.267848	-1.28593	207	DRAXIN ZSWIM4 NCAM1 FRS2 RNF165 ERBB2 TRIO PTPRO SEMA3A USP33 SEMA3C PTCH1 B3GNT2 FZD3 PALLD EPHB4 OPHN1 BMPR2 SPTBN5 EPHA1 DPYSL4 MYCBP2 ZSWIM6 PIK3R1 SOS1 CDH4 SEMA6A ALCAM ETV1 PTPN11 KIF5B SEMA4G WNT3 SEMA3B SPTBN4 RELN POU4F3 NRCAM SMAD4 PLCG1 KIF3A DVL1 PRKCA SEMA4C SPTBN2 NTN5 PIK3CA KLF7 DSCAML1 MATN2 BCL11B MEGF8 RPS6KA5 EPHB2 LAMA2 VEGFA GATA3 PLXNA4 LHX4 SPTA1 SEMA3G NRXN1
GO_MITOTIC_SISTER_CHROMATID_COHESION	0.0407956	0.295941	0.321776	-0.486162	-1.61509	24	ATRX SMC5 RB1 SGO1 PDS5B TNKS POGZ PDS5A SLF2 NAA50 SMC1A REC8
GO_KERATINOCYTE_PROLIFERATION	0.0410256	0.297152	0.294067	-0.423684	-1.47078	31	IRF6 AREG WNT16 MED1 PTCH1 EREG PTPRK INTU SDR16C5 KLF9 BCL11B
GO_INTERLEUKIN_27_MEDIATED_SIGNALING_PATHWAY	0.0412186	0.297634	0.300682	-0.595288	-1.58733	11	JAK2 IL6ST STAT1
GO_RESPONSE_TO_LEUKEMIA_INHIBITORY_FACTOR	0.0411765	0.297634	0.271289	-0.332422	-1.42007	88	RIF1 SYNGR1 TNFSF11 MCF2 B3GNT2 SMARCA5 FZD4 EPS8 ARID5B WDR35 BCLAF1 ILDR1 SIRT1 DTX1 TWISTNB RNF138 MAT2A SMAD7 SNX10 GLDC CTH MRAS TFRC SHMT1 KAT6B MTF2 PML EIF4A2 MYBL2 NCL NEFH KLF4 GCLM PLA2G10 GNPNAT1 CREB1 SPOCK2
GO_SECRETION_BY_TISSUE	0.0415225	0.299369	0.294067	-0.455692	-1.52522	25	PRKCE WNK4 CELSR2 CEL SYTL2 KCNN4 STK39
GO_NEGATIVE_REGULATION_OF_ORGAN_GROWTH	0.0416667	0.299491	0.352171	0.425614	1.53316	30	SLC6A4 MEIS1 G6PD RGS2 CTDP1 PAK1 GSK3A WWC1 PTK2 PI16 WWC3 FXN MAPK11
GO_RESPONSE_TO_COPPER_ION	0.0416667	0.299491	0.352171	0.424425	1.52888	30	SORD PARK7 ATP7B MAP1LC3A SOD1 DAXX MT1X ATP5F1D SNCA MT1E MT2A HSF1 APP MT1F
GO_OVULATION	0.0418118	0.300076	0.294067	-0.497941	-1.53697	18	ADAMTS1 NRIP1 EREG PTGS2 SIRT1 LEP
GO_RENAL_VESICLE_DEVELOPMENT	0.041958	0.300667	0.294067	-0.571716	-1.57507	12	PAX8 STAT1 LIF SOX8 WNT9B WNT4 SMO BMP4 CTNNB1 FMN1
GO_REGULATION_OF_CATION_TRANSMEMBRANE_TRANSPORT	0.0425118	0.304173	0.321776	0.223377	1.22238	253	ADRA2A CACNG8 FKBP1B RYR2 CALM3 TMSB4X EHD3 FHL1 RAMP3 ISCU IFNG YWHAH PARK7 ATP1B2 GAL GNB5 COA8 KCNIP2 F2RL3 FXYD2 G6PD SNTA1 CACNG6 PDZK1 ARF1 SRI TESC RGS2 YWHAE FKBP1A COX17 SCN1B SLC31A2 CAPN1 NTSR1 CHP1 SHANK3 DYSF CACNB2 GJC2 WWP2 GSTO1 KCNQ1 CORO1A SLC9A3R1 PRKACA PPIF FXYD5 PTPN6 DRD4 DIAPH1 CALM1 RRAD COMMD1 PTPN3 KCNAB1 SNCA PINK1 MMP9 FGF13 SLC43A2 PLCG2 CYBA
GO_CELL_AGING	0.0428994	0.305057	0.266351	-0.317956	-1.36824	95	BRCA2 PNPT1 NUAK1 VASH1 ATM BGLAP SMC5 WNT16 MIR590 SMC6 ILK BMPR1A ABL1 CHEK1 SIRT1 KIR2DL4 HMGA2 MORC3 MTOR WRN CDK6 PDCD4 NEK4 RBL1 CTC1 CHEK2 ZMPSTE24 FBXO5 PRMT6 NUP62 ATR OPA1 PML ZKSCAN3
GO_INTRA_S_DNA_DAMAGE_CHECKPOINT	0.0428027	0.305057	0.321776	-0.552249	-1.62288	15	ATF2 MSH2 EME2 FANCD2 MRE11 MDC1 CHEK2
GO_POSITIVE_REGULATION_OF_RESPONSE_TO_DNA_DAMAGE_STIMULUS	0.0428994	0.305057	0.266351	-0.317752	-1.36736	95	DDX5 SPRED1 ATM ABRAXAS1 RIF1 SKIL SPIRE1 DDX11 SMCHD1 ARID2 PAXIP1 MYC FMR1 BCLAF1 SIRT1 HMGA2 BRCA1 SLF2 TIMELESS DTX3L PARP1 RNF168 PARP9 KDM4D HDAC10 ATR FAM168A SPIRE2 GTF2I PYHIN1 SPIDR ACTR2 ERCC6 TIGAR MMS19
GO_REGULATION_OF_T_HELPER_2_CELL_DIFFERENTIATION	0.0427928	0.305057	0.332263	0.60129	1.61004	11	HLX PRKCZ RARA TNFSF4 IL4R NLRP3
GO_SUPEROXIDE_ANION_GENERATION	0.0429594	0.305057	0.341793	0.434107	1.51013	26	ALOX12 ACP5 SOD1 GNAI2 TGFB1 SYK NCF1 AATF NCF2 ITGB2 CYBA PRKCD TYROBP ITGAM DUOX1 CD177
GO_POSITIVE_REGULATION_OF_RESPONSE_TO_CYTOKINE_STIMULUS	0.0432692	0.306637	0.276501	-0.369837	-1.44296	54	TXK TRIM6 MED1 IFIH1 ADAM17 DDX58 PARP14 AXL CREBRF ZBP1 TBK1 IL7 TRIM32 LRRC70 IRF7 TRIM44 PARP9
GO_RESPONSE_TO_LIGHT_STIMULUS	0.0433121	0.306637	0.245042	-0.263411	-1.29001	260	DBH BRCA2 MAP4K3 FBXL17 POLK REV1 USP1 TP53INP1 DHX36 PER3 ERCC5 HYAL1 SLC4A10 NFATC4 MSH2 MYC FMR1 ZBTB1 TANC1 SYNGAP1 MDM2 FBXL3 CRY1 PTGS2 CACNA2D4 CLOCK RO60 OPN3 PRKAA1 CHEK1 SIRT1 TP53I13 PPP1CB PIK3R1 AURKB UVSSA SPRTN USP47 RAD18 NF1 TENT2 DTL TAF1 PDE6B MTOR RAG1 WRN CACNA1F PTPRK ERCC4 PCLAF METAP1 RDH13 SDE2 TRIM32
GO_DNA_BIOSYNTHETIC_PROCESS	0.0434783	0.307351	0.252961	-0.279079	-1.30303	171	USP43 POLK ATM RFC3 REV1 LIG3 XRN1 RFC1 TENT4B POLA1 TNKS1BP1 HGF LIG4 SMG5 TEP1 SMG6 PDGFRB HMBOX1 NEK2 MYC PARP10 ZBTB1 NEK7 TNKS2 CHTF18 BMPR2 SIRT1 TNKS LIN9 AURKB MRE11 SPRTN DTL WRN PCLAF PIF1 TELO2
GO_BLEB_ASSEMBLY	0.0437956	0.308206	0.294067	-0.597452	-1.54155	10	P2RX7 ROCK1 LPAR3 LPAR1
GO_GAS_TRANSPORT	0.0437788	0.308206	0.332263	0.535348	1.57355	15	HBQ1 HBB HBA1 CA2 HBA2
GO_LYMPHANGIOGENESIS	0.0437956	0.308206	0.294067	-0.598117	-1.54326	10	VASH1 FLT4 BMPR2
GO_INOSITOL_PHOSPHATE_BIOSYNTHETIC_PROCESS	0.0440835	0.309086	0.332263	0.468547	1.52931	21	FGF2 IP6K1 NTSR1 SNCA ITPKC PLCG2 PLEK PTAFR ITPKA PTK2B IPPK
GO_POSITIVE_REGULATION_OF_LEUKOCYTE_CHEMOTAXIS	0.0439883	0.309086	0.376039	0.310019	1.40136	76	THBS1 RAC1 CCL5 CXCL14 IL34 IL4 MAPK3 GPSM3 ZNF580 DYSF CSF1 RAC2 CREB3 CAMK1D PTK2 AIF1 HMGB1 THBS4 SERPINE1 LGMN CXCR2 IL23A C5AR1 MCU PTK2B IL6R C1QBP VEGFB CD74 XCL1
GO_RNA_STABILIZATION	0.0441176	0.309086	0.276501	-0.386772	-1.44635	43	TIRAP DHX36 TENT4B TENT5A LARP1 NSUN2 TENT2 MTOR METTL16 MEIOC TRDMT1 SYNCRIP AXIN2 ANGEL2 TENT5B
GO_NEGATIVE_REGULATION_OF_HOMOTYPIC_CELL_CELL_ADHESION	0.044186	0.309105	0.332263	0.581532	1.56596	12	ALOX12 SERPINE2 PRKG1 CCM2L CD9 ABAT PRKCD
GO_CYCLIC_NUCLEOTIDE_MEDIATED_SIGNALING	0.0447989	0.312492	0.321776	0.255073	1.27939	131	PF4 THBS1 ADRA2A PRKAR1B CDC34 GPR61 RAMP3 GAL CNR2 TBXA2R GUCY1B1 PTGER3 RASD2 PRKG1 RGS2 HTR2B PRKAR2B EIF4EBP2 GNB1 GNAI2 ADORA2A PDZD3 GNAS ADCY6 GPR161 GSK3A S1PR4 ADGRE3 SLC9A3R1 NUDT4
GO_SYMPATHETIC_NERVOUS_SYSTEM_DEVELOPMENT	0.0448029	0.312492	0.287857	-0.587084	-1.56546	11	SOX4 SEMA3A FZD3 NF1 GATA3 PLXNA4
GO_POSITIVE_REGULATION_OF_LIPASE_ACTIVITY	0.0450928	0.314049	0.352171	0.342029	1.41884	51	FGF2 CCL5 AVPR1A FGFR2 PDGFRA GPR55 ARHGAP6 HTR2B RHOA NTRK2 S1PR4 FGFR3 PRKCZ P2RY12 NR1H2 ABHD5 GNA15 RASGRP4 PTAFR C5AR1 PHB2
GO_CENTRIOLE_CENTRIOLE_COHESION	0.0454545	0.314678	0.282013	-0.557923	-1.57369	13	SGO1 NEK2 CNTLN CEP135 CEP68 KIF3A CROCC CEP250 CTNNB1 RTTN ODF2 NIN
GO_DICARBOXYLIC_ACID_BIOSYNTHETIC_PROCESS	0.0454545	0.314678	0.282013	-0.555704	-1.56743	13	GLS MTHFD1L KYNU MTHFD1 GLUD1 GLUD2 SLC25A12 KMO GOT2
GO_DIVALENT_INORGANIC_CATION_TRANSPORT	0.0457639	0.314678	0.321776	0.216096	1.24112	365	SLC39A3 MCUR1 ADRA2A CACNG8 FGF2 FKBP1B RYR2 HOMER2 CALM3 TRPV6 TMEM163 EHD3 RAMP3 TSPO EGF BAK1 CCL5 SELENOK SMDT1 HCRT GNB5 PKD1L1 SLC8A3 F2RL3 PKD1L3 GJA4 G6PD CACNG6 PDGFB SRI INPP5K OPRD1 SLC24A3 ATP7B MYLK YWHAE FKBP1A HTR2B MCOLN1 CHRNA7 GNAI2 CCL8 SEMG1 ADORA2A RHOA NTSR1 DYSF TRIM27 TPT1 MICU1 ORAI2 CACNB2 TMEM37 STOML2 TCN1 GJC2 GRAMD2A GSTO1 CORO1A ARRB2 IL16 ATP2A3 PRKACA VDR RYR3 PTP…
GO_DNA_REPLICATION_CHECKPOINT	0.0458554	0.314678	0.282013	-0.516402	-1.54997	16	DNA2 TICRR CDC45 TIMELESS CDC6 CLSPN RAD9B TOPBP1 RAD17
GO_ENDOCARDIAL_CUSHION_MORPHOGENESIS	0.0455342	0.314678	0.282013	-0.469094	-1.50223	21	DCHS1 HEY2 BMPR1A MDM2 HEYL SNAI1 SMAD4 TGFBR1 MDM4
GO_MRNA_METHYLATION	0.0458554	0.314678	0.282013	-0.516096	-1.54905	16	TRMT6 NSUN2 CMTR1 METTL16 CBLL1 CMTR2 ZC3H13
GO_NEGATIVE_REGULATION_OF_CALCIUM_ION_TRANSPORT	0.0458015	0.314678	0.341793	0.383126	1.49693	40	ADRA2A FKBP1B CALM3 GNB5 SRI INPP5K YWHAE SEMG1 NTSR1 DYSF TRIM27 GSTO1 DRD4 CALM1 RRAD
GO_NEGATIVE_REGULATION_OF_STEM_CELL_DIFFERENTIATION	0.0456942	0.314678	0.282013	-0.501587	-1.52621	17	JAG1 TRIM6 REST ZFP36L2 HSPA9
GO_POSITIVE_REGULATION_OF_TELOMERE_MAINTENANCE	0.0457516	0.314678	0.271289	-0.373252	-1.42971	49	ATRX ATM DHX36 HMBOX1 NEK2 NEK7 TNKS2 SLX4 TNKS AURKB MRE11
GO_T_CELL_APOPTOTIC_PROCESS	0.0459184	0.314678	0.341793	0.36084	1.44171	44	PTCRA IDO1 BAK1 CCL5 ARG2 FADD EFNA1 CLC IL2RA KDELR1 BAX TSC22D3 AKT1
GO_VENTRICULAR_TRABECULA_MYOCARDIUM_MORPHOGENESIS	0.0454545	0.314678	0.282013	-0.554177	-1.56313	13	HEG1 HEY2 MED1 BMPR1A
GO_ARACHIDONIC_ACID_METABOLIC_PROCESS	0.0460358	0.314916	0.341793	0.352953	1.42397	45	PTGES MGLL ALOX12 PTGS1 GPX4 GPX1 CYP4F12 MAPK3 ALOX15
GO_HEXOSE_CATABOLIC_PROCESS	0.0461538	0.314916	0.341793	0.350298	1.43811	49	BAD PGM1 TPI1 PKM ALDOA KHK ENO1 FUT7 GPI GAPDH GALK1 PGK1 PGAM1 ALDOC BPGM GLYCTK PFKM HK1 HK2
GO_UNSATURATED_FATTY_ACID_BIOSYNTHETIC_PROCESS	0.0461538	0.314916	0.341793	0.350872	1.44047	49	PTGES ALOX12 PTGS1 SCD AVPR1A LTC4S FABP5 ELOVL7 IL1B FADS2 ALOX15 ALOX5AP
GO_EMBRYONIC_ORGAN_MORPHOGENESIS	0.0464191	0.315638	0.24134	-0.268157	-1.27674	195	MIB1 NODAL FRS2 TSHZ1 WNT16 DLL1 CEP290 WDR19 MEF2C HYAL1 CRB2 PAX8 FZD3 TBX6 FOXI1 HIPK2 MTHFD1L HOXA3 STIL GSC ALDH1A3 ARL13B FZD6 SOBP TBX1 KDM6A RARB LRP6 PCGF2 RDH10 DLG1 PKD2 TEAD2 C2CD3 STOX1 PDZD7 POU4F3 EOMES DVL1 WNT9B TULP3 ROR2 TGFBR1 MTHFD1 DSCAML1 MYO7A MEGF8 DVL2 EPHB2 SCRIB BBS7 HIPK1 RUNX2 SP3 GATA3 HOXB7 INSIG2 HOXB3 KCNQ4 FLVCR1 KDM2B SMO PHACTR4 MYO6 SATB2 MAFB FBN2 IFT172 ARI…
GO_FIBRINOLYSIS	0.046729	0.315638	0.323471	0.490712	1.52909	18	THBS1 GP1BA PLAT PROS1 F12 PLAU SERPINE1 KLKB1 KRT1 THBD F2 ANXA2 PLAUR USF1
GO_HEME_METABOLIC_PROCESS	0.046683	0.315638	0.332263	0.43108	1.54028	29	PGRMC1 TSPO SLC25A39 HMOX2 SRRD BLVRB UROD SLC25A38 ALAS1 HMBS FXN TMEM14C HMOX1 UROS ATP5IF1 HPX FECH
GO_HOMOPHILIC_CELL_ADHESION_VIA_PLASMA_MEMBRANE_ADHESION_MOLECULES	0.0466867	0.315638	0.257206	-0.343805	-1.42542	75	CDHR5 DSC1 TRO PCDHGB5 DCHS1 CELSR2 CDH20 FAT4 CDH23 CADM1 FAT2 PALLD CLSTN3 PKD1 CDH4 AMIGO2 CLSTN1 PCDHGA12 CDH24 CD84
GO_POSITIVE_REGULATION_OF_MORPHOGENESIS_OF_AN_EPITHELIUM	0.0467128	0.315638	0.276501	-0.443662	-1.48496	25	PAX8 LIF ABL1 MTOR STOX1 LGR4 SOX8 WNT2B VEGFA GATA3 HOXB7 MAGED1 WNT4 SMO
GO_POST_GOLGI_VESICLE_MEDIATED_TRANSPORT	0.0465793	0.315638	0.252961	-0.311375	-1.35166	100	VPS13C ARFGEF2 AP1AR SCAMP1 KIF16B DOP1A PREPL MON2 ANKFY1 CCDC93 GOPC VPS13A KLHL20 EXOC5 LYPLA1 EXOC1 OSBPL5 RBSN EXOC8 AMN GOLPH3L EXOC2 RP2 CCDC91 EPS15
GO_REGULATION_OF_HISTONE_H3_K9_ACETYLATION	0.046595	0.315638	0.282013	-0.585294	-1.56068	11	ZNF451 CHEK1 BRCA1 PIWIL2 SMAD4 KMT2A GATA3 NAP1L2
GO_REGULATION_OF_CHROMATIN_ASSEMBLY	0.0468109	0.315739	0.321776	-0.501035	-1.59784	20	TET1 PARP10 ZNF304 RESF1 SPTY2D1 DNMT1 TASOR NAA40
GO_SECONDARY_PALATE_DEVELOPMENT	0.0470383	0.316366	0.276501	-0.492146	-1.51908	18	TSHZ1 COL11A2 TBX1 TGFBR3 DLG1 SMAD4 LEF1
GO_STRIATED_MUSCLE_CELL_PROLIFERATION	0.0470016	0.316366	0.266351	-0.367027	-1.41251	50	JAK2 HEY2 MIR590 MEF2C ARID2 DIPK2A BMPR1A PAXBP1 ANGPT1 TGFBR3 CCNB1 VGLL4 BMP10 TGFBR1 MIR199A1
GO_MICROTUBULE_ANCHORING_AT_MICROTUBULE_ORGANIZING_CENTER	0.0472028	0.316568	0.276501	-0.566929	-1.56188	12	CCDC68 NINL PCM1 HOOK3 KIF3A
GO_PLASMA_MEMBRANE_PHOSPHOLIPID_SCRAMBLING	0.0472028	0.316568	0.276501	-0.566395	-1.56041	12	P2RX7 PLSCR2 XKR7 ANO7 PLSCR3 XKR6 PLSCR4 ANO9
GO_NEURON_PROJECTION_ARBORIZATION	0.0472855	0.316671	0.276501	-0.466756	-1.49474	21	MOV10 ROCK1 MYO9A SEMA3A FZD4 PAK6
GO_HISTONE_SERINE_PHOSPHORYLATION	0.0474453	0.316883	0.282013	-0.596295	-1.53856	10	PRKAA1 AURKB HMGA2 CCNB1 RPS6KA5 MST1 AURKC VRK1 RPS6KA4
GO_NUCLEAR_PORE_ORGANIZATION	0.0474517	0.316883	0.276501	-0.538902	-1.55373	14	NDC1 NUP107 NUP205 NUP54 NUP133
GO_CELLULAR_RESPONSE_TO_PEPTIDE_HORMONE_STIMULUS	0.0478589	0.31915	0.231127	-0.258589	-1.27109	264	KANK1 PIK3C2A PHIP SLC39A14 C2CD5 ADCY7 JAK2 PPAT ROCK1 BGLAP ASS1 DENND4C PDE3B LPIN3 HDAC9 MZB1 ROCK2 GKAP1 ADCY9 OGT ATP6V1C2 CPEB2 CCNA2 USO1 PRKCI GCLC APPL1 FOXO1 MDM2 KL STAT1 RPS6KB1 PRKAA1 PRL SIRT1 ATP2B1 PIK3R1 SOS1 RAB8B OSBPL8 GDF15 CRHR2 SORBS1 PTPN11 PRKACB NR4A2 GPT IRS1 LEP YWHAG APC CAPN10 PRLR RAB12 PIK3CA GCK PDPK1 PARP1 TSC1 VWA2 SIK2 CDC6 NR4A1 LPIN1 SOGA1 INSIG2 PCK2 IDE ZN…
GO_DNA_METHYLATION	0.0484375	0.31959	0.257206	-0.353456	-1.399	57	ATRX PICK1 MYC MTRR DNMT1 PRMT7 BRCA1 KMT2E HELLS TDRD12 PIWIL2 EHMT2 BEND3 MBD1 ZMPSTE24 PIK3CA PARP1 PIWIL4 HEMK1 KMT2A TDRD9 KDM1B DMAP1 EZH2 ZFP57 MTA2 TET3 ATF7IP MPHOSPH8
GO_EMBRYONIC_MORPHOGENESIS	0.0485782	0.31959	0.222056	-0.236868	-1.21846	427	MIB1 ITGAV RECK TBC1D32 PHLDB2 NODAL ZBTB16 LATS1 KIF16B FRS2 CLASP2 POU5F1 SOX4 ROCK1 TSHZ1 WNT16 DLL1 TWSG1 CEP290 WDR19 MEF2C ROCK2 HYAL1 MED1 CRB2 PAX8 BMPR1A LNPK PTCH1 FZD3 TBX6 FOXI1 HIPK2 COL4A2 APAF1 LUZP1 ITGA4 BMPR2 MTHFD1L ABL1 LMBR1 FN1 HOXA3 STIL SOS1 EPB41L5 GSC ALDH1A3 HMGA2 DACT1 ARL13B FZD6 POFUT2 SOBP TBX1 KDM6A ZEB2 RARB DYNC2H1 LRP6 PCGF2 RDH10 PRKACB DLG1 PKD2 MIXL1 WNT3 RPG…
GO_INORGANIC_ION_IMPORT_ACROSS_PLASMA_MEMBRANE	0.0482866	0.31959	0.257206	-0.347759	-1.40336	66	TRPV3 SLC30A1 SLC39A14 WNK4 SLC12A8 SLC12A2 SLC34A1 SLC9A6 SLC39A10 PRNP SLC39A6 DLG1 SLC9A3 ATP1A3 FAM155B SLC9A5 KCNH2 SLC12A4 KCNJ2
GO_INTERLEUKIN_35_MEDIATED_SIGNALING_PATHWAY	0.0483871	0.31959	0.276501	-0.582689	-1.55374	11	JAK2 IL6ST STAT1 STAT4
GO_MITOTIC_RECOMBINATION	0.0483128	0.31959	0.321776	-0.49974	-1.59371	20	BRCA2 SMC5 TEP1 SMC6 RAD52 MRE11 ERCC4
GO_NEGATIVE_REGULATION_OF_GENE_EXPRESSION_EPIGENETIC	0.0485437	0.31959	0.261664	-0.358678	-1.40306	55	CREBZF ATAD2B ATAD2 RIF1 SMCHD1 SUZ12 CDC45 SIRT1 BMI1 DNMT1 PCGF2 MIER1 TASOR RBBP7 KMT2D PHF19 RBBP4 MTHFR AEBP2
GO_NEGATIVE_REGULATION_OF_HISTONE_METHYLATION	0.0481928	0.31959	0.271289	-0.471495	-1.50364	20	EZHIP SIRT1 DNMT1 BRCA1 BCOR PRMT6 KDM4D MTF2 KDM4C KDM1A PAX5 MLLT6
GO_NUCLEOBASE_BIOSYNTHETIC_PROCESS	0.0487284	0.31959	0.321776	-0.507734	-1.5672	18	PAICS PPAT CAD MTOR GART SHMT1 CPS1 DHODH
GO_POSITIVE_REGULATION_OF_PATHWAY_RESTRICTED_SMAD_PROTEIN_PHOSPHORYLATION	0.0487395	0.31959	0.266351	-0.409428	-1.46282	34	GDF10 NODAL TWSG1 BMPR1A BMPR2 GDF15 SMAD4 BMP10 RBPMS BMP8B TGFBR1 ACVR2A
GO_REGULATION_OF_GENE_EXPRESSION_EPIGENETIC	0.0480226	0.31959	0.245042	-0.292809	-1.32163	131	CREBZF ATAD2B TAF1A ATAD2 SF3B1 RIF1 PCGF3 POLR1B SMCHD1 DDX21 SUZ12 SMARCA5 ARID4B CDC45 ARID4A CHEK1 SIRT1 TAF1C BMI1 DNMT1 PRMT7 TAF1D POLR1A BRCA1 PCGF2 MIER1 TWISTNB TASOR RBM15 RBBP7 KMT2D PHF19 RBBP4 PABPC1L MTHFR CDCA4 AEBP2 MYBBP1A KDM1B MTF2 ARID1B KAT2A EZH2 ZMIZ2 DEK TDG RLIM ERCC6 ARID1A LRIF1 ZNF335 EP300 ZFP57 HDAC2
GO_REGULATION_OF_LEUKOCYTE_DEGRANULATION	0.0487179	0.31959	0.332263	0.367192	1.46681	43	IL4 HLA-F SYK RAC2 FCER1G BCR VAMP8 LAMP1 ITGB2 ADGRE2 STXBP2 FGR FES PTAFR PRAM1 IL4R GATA2 LYN UNC13D STX4 ITGAM HMOX1 CD177 SPHK2 STXBP1
GO_REGULATION_OF_T_CELL_TOLERANCE_INDUCTION	0.0484581	0.31959	0.30775	0.618345	1.60736	10	IDO1 CLC IL2RA HLA-B FOXP3 PHLPP1 TGFBR2 CD3E
GO_REGULATION_OF_HEMATOPOIETIC_STEM_CELL_DIFFERENTIATION	0.0488506	0.319873	0.352171	0.308871	1.37608	70	GATA1 PSMD4 TAL1 PSMA7 PSMB8 PSMA5 PSMB9 PSMC1 PSMB3 PSMB6 PSMB5 PSMB4 PSMB7 PSMF1 PSMB1 PSMC5 PSMD8 PSMD13 PSMD7 PSMC4 PSME1 PSMD1 PSMC3 PSMD3 PSMD14 GATA2 PSMA6 PSMA8 PSMD2 PSMA3 PSMB2
GO_PROTEIN_TRANSMEMBRANE_IMPORT_INTO_INTRACELLULAR_ORGANELLE	0.0490196	0.320534	0.323471	0.393138	1.45965	33	DNLZ TIMM17B TIMM23 TOMM7 GRPEL1 PEX10 ROMO1 PEX5 PEX16 DNAJC19 CHCHD4 TIMM23B TIMM17A DNAJC15 PAM16 TIMM21
GO_NCRNA_EXPORT_FROM_NUCLEUS	0.0490998	0.320613	0.261664	-0.394918	-1.44301	38	NDC1 NUP160 NUP155 NUP107 RANBP2 POM121 XPOT NUP205 NUP54 NUP133 NOL6 NUP188 TSC1 NUP62 NUP210 NUP58
GO_CELLULAR_RESPONSE_TO_STEROL	0.04947	0.322136	0.271289	-0.450014	-1.45627	22	GRAMD1C PTCH1 MLC1 GRAMD1B ABCA1 RORA LRP6 LRP8 INSIG2 OSBPL7 SMO HMGCS1
GO_NEGATIVE_REGULATION_OF_SIGNAL_TRANSDUCTION_IN_ABSENCE_OF_LIGAND	0.0494118	0.322136	0.315325	0.444965	1.50599	24	PF4 GATA1 PRDX2 HSPA1A UNC5B IL1B
GO_CHAPERONE_MEDIATED_PROTEIN_FOLDING	0.0497238	0.322451	0.341793	0.32989	1.39576	57	FKBP1B CLU DNAJB1 BAG1 DNAJB5 UNC45B DNAJB2 HSPA1A FKBP1A HSPE1 ST13 FKBP4 HSPA1L PPIB HSPA8 SGTA DNAJB12
GO_ROOF_OF_MOUTH_DEVELOPMENT	0.0496894	0.322451	0.252961	-0.347716	-1.39944	64	IRF6 BNC2 TSHZ1 MEF2C BMPR1A ARID5B SOS1 COL11A2 PLEKHA1 TBX1 TGFBR3 LRP6 DLG1 CPLANE1 BCOR SNAI1 SMAD4 INTU WNT9B LEF1 TGFBR1 EPHB2 BBS7 INSIG2
GO_SMAD_PROTEIN_SIGNAL_TRANSDUCTION	0.0496795	0.322451	0.257206	-0.35682	-1.40939	59	GDF10 NODAL JAK2 BTBD11 LNPEP PBLD SMAD5 BMPR1A SLC33A1 HIPK2 GDF15 SMAD7 SMAD4 BMP10 RBPMS BMP8B PARP1 ROR2 TGFBR1
GO_MYELOID_LEUKOCYTE_CYTOKINE_PRODUCTION	0.0498282	0.322684	0.266351	-0.430369	-1.45789	27	GPRC5B DHX36 DDX21 DDX58 SPON2 SIRT1 CD36
GO_CELL_MIGRATION_INVOLVED_IN_GASTRULATION	0.0501792	0.323568	0.271289	-0.576107	-1.53619	11	NODAL CRB2 EPB41L5 MIXL1 GPC3 MEGF8
GO_HEMATOPOIETIC_STEM_CELL_DIFFERENTIATION	0.0504458	0.323568	0.321776	0.295078	1.35832	83	GATA1 PSMD4 TAL1 PSMA7 BATF SFRP1 PSMB8 PSMA5 PSMB9 PSMC1 PSMB3 PSMB6 PSMB5 PSMB4 PSMB7 PSMF1 PSMB1 PSMC5 PSMD8 PSMD13 PSMD7 PSMC4 SRF PSME1 PSMD1 PSMC3 PSMD3 PSMD14 GATA2 PSMA6 PSMA8 PSMD2
GO_INTERFERON_GAMMA_MEDIATED_SIGNALING_PATHWAY	0.0502959	0.323568	0.245042	-0.321253	-1.36129	85	IRF6 TXK TRIM5 NCAM1 TRIM22 JAK2 OAS3 GBP1 MED1 OAS2 STAT1 PARP14 IRF9 TRIM68 CAMK2D IRF4 IRF5 IRF8 IRF7 OAS1 TRIM62 IFNGR1 PARP9 OASL
GO_PATTERN_RECOGNITION_RECEPTOR_SIGNALING_PATHWAY	0.0501982	0.323568	0.231127	-0.270942	-1.27917	179	DAB2IP PRKCE DDX60 SFTPD TAB3 TIRAP MAP3K1 OTUD4 TREML4 TLR3 PTPN22 DHX58 WDFY1 IFIH1 RAB11FIP2 ESR1 APPL1 DDX58 RPS6KA3 TLR7 DDX3X PJA2 ERBIN CD36 HSP90B1 TBK1 RNF125 RSAD2 CTSL TNFAIP3 HAVCR2 IRF4 CHUK LACC1 TSPAN6 LGR4 IRF7 LRRC14 PUM1 USP15 TLR9 PDPK1 PELI1 XIAP BIRC2
GO_PROTEIN_LOCALIZATION_TO_CILIUM	0.0503145	0.323568	0.252961	-0.364768	-1.42234	52	TBC1D32 CCDC88A WDR19 WDR35 ARL13B INVS IFT80 DYNC2H1 CC2D2A CPLANE1 SNX10 TTC21B RABEP1 TMEM107 TULP3 TTC21A TUB DZIP1L RAB11FIP3 EFCAB7 CROCC LRRC6 IFT140 BBIP1 BBS4 NPHP4
GO_REGULATION_OF_INTRACELLULAR_TRANSPORT	0.0503112	0.323568	0.321776	0.207496	1.18115	325	ABLIM3 NUTF2 PKIG SH3TC2 SNX12 CIB1 OAZ1 BAD FIS1 IFNG EHD2 YWHAH MICALL2 BCAP31 REEP1 SVIP PARK7 UBL5 REEP2 BORCS5 RAB11B PDZK1 ARF1 E2F1 INPP5K EHD1 MAPK3 PLK3 BBC3 CAMK1 SCP2 YWHAE MAP1B BID GAS1 NDEL1 OAZ2 IL1B ANP32B UBAC2 CHP1 HAX1 NUP214 HDAC3 PAK1 TXN TGFB1 GSK3A TOMM7 BAP1 RAC2 WWC1 PRKACA HSPA1L SNX3 ATG13 EMD CDC42 UBE2J2 UBE2L3 SREBF1 YWHAB DMTN IFI27 AKAP8L ITGB1BP1 PARL RAN SREBF2 L…
GO_RESPONSE_TO_METAL_ION	0.050442	0.323568	0.321776	0.215755	1.21029	282	PTGES MAOB THBS1 RYR2 SPARC CALM3 NQO1 TRPV6 CPNE5 NUDT1 BAD PPP1CA SORD TSPO BSG JUND PARK7 PEF1 CASP9 CA2 S100A8 KCNIP2 TESMIN G6PD MAPK3 KHK ATP7B ANXA11 MAP1LC3A GSN SOD1 MCOLN1 CPNE9 CPNE1 DAXX NDRG1 ALOX15 ANXA7 ALOX5AP CEBPA CRIP1 JUNB GSK3A ATF4 NCF1 SYT17 IGFBP2 RYR3 ADGRV1 PPIF MT1X DMTN CALM1 ATP5F1D SMPD3 SNCA HVCN1 ABAT MMP9 MT1E BMP6 DTYMK ADD1 CAT FBP1 LGMN MT2A B2M CUTA HSF1 APP C…
GO_CYTOSOLIC_TRANSPORT	0.0507545	0.323688	0.234393	-0.284022	-1.30889	157	RAB9B VPS13C AP1AR KIF16B DOP1A EEA1 HOOK1 PREPL MON2 TMEM87B ANKFY1 MYO1D PIKFYVE VPS13A KLHL20 TRAPPC10 GOSR1 GCC2 ARFIP1 RGP1 RBSN RIC1 SYBU SGSM2 RHOBTB3 HEATR5B SRSF10 HOOK3 KIF5B TBC1D23 CCDC91 WASH3P EPS15 RDX WDR81 ERC1 RAB41
GO_POSITIVE_REGULATION_OF_ACTIN_NUCLEATION	0.0506912	0.323688	0.30775	0.529885	1.55749	15	WASF3 BRK1 GSN WASF1 TRIM27 WAS WASF2
GO_POSITIVE_REGULATION_OF_DNA_DAMAGE_RESPONSE_SIGNAL_TRANSDUCTION_BY_P53_CLASS_MEDIATOR	0.0506993	0.323688	0.266351	-0.556016	-1.53182	12	DDX5 SPRED1 ATM
GO_POSTSYNAPTIC_SPECIALIZATION_ASSEMBLY	0.0506993	0.323688	0.266351	-0.555361	-1.53001	12	NRXN2 SHANK1 IL1RAP NLGN2
GO_PROTEIN_MATURATION_BY_IRON_SULFUR_CLUSTER_TRANSFER	0.0508083	0.323688	0.30775	0.548945	1.5701	14	GLRX3 HSCB CIAO2B CISD3 ISCA1 MAGEF1 ISCA2 YAE1
GO_CELLULAR_RESPONSE_TO_LITHIUM_ION	0.0510949	0.324116	0.271289	-0.59269	-1.52926	10	ADCY7 LIG4 NFATC4
GO_POSITIVE_REGULATION_OF_SMAD_PROTEIN_SIGNAL_TRANSDUCTION	0.0510563	0.324116	0.266351	-0.51851	-1.52374	15	NODAL JAK2 BMPR1A SMAD4 RBPMS PARP1 TGFBR1
GO_POSITIVE_REGULATION_OF_TRANSMEMBRANE_RECEPTOR_PROTEIN_SERINE_THREONINE_KINASE_SIGNALING_PATHWAY	0.0511278	0.324116	0.245042	-0.33297	-1.39255	79	GDF10 NODAL JAK2 RNF165 TWSG1 CRB2 ILK BMPR1A CDKN1C HIPK2 ADAM17 BMPR2 GDF15 TGFBR3 SMAD4 GPC3 BMP10 RBPMS BMP8B PARP1 TGFBR1 ACVR2A
GO_REGULATION_OF_MITOCHONDRIAL_OUTER_MEMBRANE_PERMEABILIZATION_INVOLVED_IN_APOPTOTIC_SIGNALING_PATHWAY	0.0511509	0.324116	0.323471	0.346604	1.39835	45	BAD YWHAH BAK1 FZD9 E2F1 HSPA1A BBC3 YWHAE BID MUL1 GSK3A
GO_NEGATIVE_REGULATION_OF_GENE_SILENCING	0.0512367	0.324224	0.266351	-0.448903	-1.45268	22	ATAD2B ATAD2 POU5F1 ESR1 NEAT1
GO_REGULATION_OF_INTRACELLULAR_PROTEIN_TRANSPORT	0.0513698	0.32463	0.321776	0.220379	1.20251	246	ABLIM3 NUTF2 PKIG SH3TC2 SNX12 CIB1 OAZ1 BAD FIS1 IFNG YWHAH MICALL2 BCAP31 SVIP PARK7 UBL5 PDZK1 E2F1 INPP5K PLK3 BBC3 CAMK1 YWHAE BID NDEL1 OAZ2 IL1B ANP32B UBAC2 CHP1 HAX1 HDAC3 PAK1 TXN TGFB1 GSK3A TOMM7 BAP1 RAC2 PRKACA HSPA1L SNX3 ATG13 EMD CDC42 UBE2J2 UBE2L3 SREBF1 YWHAB DMTN IFI27 AKAP8L ITGB1BP1 PARL RAN SREBF2 PINK1 MYO1C ITGB2 MFF
GO_RESPONSE_TO_FUNGUS	0.0514706	0.32483	0.315325	0.392068	1.45568	33	LTF COTL1 BAK1 S100A8 JAGN1 GAPDH PTX3 SYK MPO DEFA3 CTSG BTK ELANE ARG1 ATG5 S100A9 CHGA
GO_POSITIVE_REGULATION_OF_RESPONSE_TO_EXTERNAL_STIMULUS	0.0516588	0.325582	0.321776	0.201678	1.17812	419	THBS1 FGF2 FKBP1B TMSB4X IDO1 RAC1 IFNG TRADD PSMD4 PARK7 CCL5 TNIP1 PSMA7 ITGA2 SKP1 S100A8 CXCL14 PTGER3 IL34 IL4 RELB PDGFB TTBK1 PSMB8 CEBPB MAPK3 FADD PSMA5 CRTAM PSMB9 LY86 PSMC1 GPSM3 NDEL1 PSMB3 PSMB6 IL17RB MUC20 PSMB5 PSMB4 HCK IL1B HLA-F PSMB7 ZNF580 PQBP1 LDLR DYSF CEBPA PAK1 PSMF1 PSMB1 TGFB1 MUC16 F12 PYCARD RPS19 SYK OPTN SEMA5A PSMC5 CSF1 SH2D1A RAC2 PSMD8 IL16 PRKACA FCER1G IFNK …
GO_ASPARTATE_FAMILY_AMINO_ACID_BIOSYNTHETIC_PROCESS	0.0522648	0.325858	0.261664	-0.486262	-1.50092	18	MRI1 AASS MTR MTRR PLOD2 MTHFD1 AASDHPPT MTAP MTHFR
GO_CARDIAC_ATRIUM_MORPHOGENESIS	0.0522648	0.325858	0.261664	-0.483839	-1.49344	18	HEG1 SOX4 HEY2 BMPR2 SOS1 NSD2 BMP10
GO_CELLULAR_RESPONSE_TO_PEPTIDE	0.0520581	0.325858	0.216543	-0.247194	-1.24399	319	KANK1 PIK3C2A PHIP SLC39A14 C2CD5 ADCY7 JAK2 PPAT ROCK1 BGLAP ASS1 DENND4C PDE3B LPIN3 HDAC9 MZB1 ROCK2 GKAP1 PTPN22 ADCY9 OGT DDX11 ATP6V1C2 CPEB2 CCNA2 USO1 PRKCI GCLC APPL1 FOXO1 MDM2 KL STAT1 ITGA4 RPS6KB1 PRNP PRKAA1 PRL SIRT1 ATP2B1 PIK3R1 SOS1 RAB8B OSBPL8 GDF15 KLF10 CRHR2 CD36 SORBS1 PTPN11 PRKACB NR4A2 ATP1A3 TIMELESS GPT IRS1 LEP YWHAG APC CAPN10 KLF11 ABCC1 PRLR RAB12 PIK3CA GCK PDPK1…
GO_COMMISSURAL_NEURON_AXON_GUIDANCE	0.0519713	0.325858	0.266351	-0.571949	-1.5251	11	NCAM1 PTCH1 FZD3 EPHB2 VEGFA SMO RYK DAG1
GO_MESENCHYME_MORPHOGENESIS	0.0519263	0.325858	0.257206	-0.412625	-1.45602	32	DCHS1 HEY2 MYC BMPR1A MDM2 HEYL SNAI1 SMAD4 LEF1 TGFBR1 MDM4 ACTA2
GO_NEGATIVE_REGULATION_OF_CELL_SUBSTRATE_ADHESION	0.0518868	0.325858	0.248911	-0.361035	-1.40779	52	KANK1 AP1AR PHLDB2 CLASP2 GBP1 JAG1 PTPRO SPOCK1 FZD4 PIK3R1 NF1 TBCD NEXMIF RCC2
GO_OOGENESIS	0.0520505	0.325858	0.248911	-0.346027	-1.38323	63	BRCA2 TRIP13 ATM EREG RXFP2 YTHDC2 NPR2 PIWIL2 ZP3 CCNB1 TUT4 DDX20 KMT2D MEIOC ASPM TAF4B PABPC1L FBXO5
GO_REGULATION_OF_TRANSLATIONAL_INITIATION	0.0523256	0.325858	0.341793	0.305619	1.37063	73	NCK2 EIF2AK1 PPP1CA HABP4 CCL5 EIF1 CDC123 PPP1R15A EIF4EBP2 EIF4EBP3 POLR2G RPL13A EIF3K EIF4EBP1 RXRA ATF4 RPS6KB2 C8orf88 EIF4H EIF1B
GO_STRIATED_MUSCLE_CELL_APOPTOTIC_PROCESS	0.0521886	0.325858	0.257206	-0.410609	-1.45904	33	NUPR1 JAK2 HEY2 MIR590 ILK PAX8 APAF1 CAMK2D PDPK1 MIR199A1 CAPN2 LTK HMGCR TIGAR
GO_REGULATION_OF_LIPASE_ACTIVITY	0.0524781	0.326377	0.341793	0.303905	1.35677	71	FGF2 PCSK6 LIPC CCL5 AVPR1A FGFR2 PDGFRA GPR55 RGS2 ARHGAP6 HTR2B RHOA POR NTRK2 S1PR4 FGFR3 PRKCZ P2RY12 FURIN NR1H2 SNCA ABHD5 GNA15 RASGRP4 ANGPTL4 PTAFR C5AR1 PHB2 APOC1 PHB
GO_INORGANIC_ANION_TRANSMEMBRANE_TRANSPORT	0.0527108	0.327391	0.24134	-0.333211	-1.38149	75	SLC12A8 SLC4A11 SLC12A2 SLC34A1 CLCC1 SLC26A2 CLIC4 SLC37A4 PRNP SLC25A10 BSND MTOR PACC1 CLCN4 CLCN6 ANO7 SLC12A4 ANO8 XPR1 TTYH2 ANO5 SLC5A5 CLCN2 CLIC3 SLC1A4 CLCN7 SLC26A6 GABRR2 SLC4A8 ANO9 SLC12A7 SLC25A30 SLC20A1 CLCN5
GO_AMINO_SUGAR_BIOSYNTHETIC_PROCESS	0.0541958	0.327841	0.257206	-0.545898	-1.53977	13	GFPT1 PGM3 NANP UAP1L1 GNE GNPDA2
GO_CELLULAR_RESPONSE_TO_VIRUS	0.0544	0.327841	0.245042	-0.360885	-1.39555	51	DDX60 TRIM6 DHX58 IFIH1 FMR1 DDX58 DDX3X RRP1B RNF125 CHUK TSPAN6 IRF7 PUM1 LGALS8 USP15 IFI6 BIRC2 POU2AF1
GO_CRANIAL_NERVE_DEVELOPMENT	0.0537815	0.327841	0.252961	-0.401448	-1.43431	34	SEMA3A KCNA2 LPAR1 NAV2 SLC25A46 HOXA3 ERBB3 TBX1 POU4F3 EPHB2 HOXB3 PLXNA4
GO_EPHRIN_RECEPTOR_SIGNALING_PATHWAY	0.0532544	0.327841	0.341793	0.29488	1.32561	75	EFNB2 CHN1 AP2S1 NCK2 RAC1 EFNA5 ARPC4 AP2M1 ACTB ARPC2 EFNA1 RHOA PAK1 ACTG1 CDC42 PTK2 APH1A MMP9 PSENEN DNM1 ARPC3 EPHA2 ANKS1B EPHA10 SDC2 LYN SIPA1L1 MMP2 ARPC1B PSEN1 HRAS
GO_GLYCOSIDE_METABOLIC_PROCESS	0.0544815	0.327841	0.257206	-0.48842	-1.48614	17	AKR1C2 SLC34A1 CBR4 AKR1C3
GO_HISTONE_H4_ACETYLATION	0.0545171	0.327841	0.24134	-0.345025	-1.39233	66	BRCA2 CHD5 OGT KANSL1L JADE3 SIRT1 BRCA1 HCFC1 AUTS2 IRF4 BEND3 NAA40 TRRAP LEF1 NAA50 ZMPSTE24 MSL2 JADE2 KMT2A EP400 KAT6B DMAP1 KAT2A ACTL6A ING5
GO_IN_UTERO_EMBRYONIC_DEVELOPMENT	0.0533981	0.327841	0.213928	-0.247029	-1.24287	322	MIB1 VASH2 BRCA2 SLC30A1 GINS1 APBA2 VASH1 NPAT NODAL LATS1 HEG1 ATP7A POU5F1 PHF6 GABPA HEY2 WDR19 LIG4 SKIL MED1 ADCY9 NASP UBR3 PDGFRB MAN2A1 TET1 GINS4 THOC2 NEK2 MSH2 BMPR1A PTCH1 NSUN2 SLC25A34 LIF RRN3 ATP11A OTUD7B GJB3 STIL PKD1 BIRC6 EPB41L5 ALS2 ADAM10 PALB2 BPTF ANGPT1 KDM6A GNA13 HCFC1 PCGF2 SMPD4 RDH10 E2F7 PKD2 RPGRIP1L ZP3 CCNB1 C2CD3 PRDM1 BCOR SNAI1 PPP4R4 KIDINS220 EOMES SMAD4 …
GO_LIPID_DROPLET_ORGANIZATION	0.0541176	0.327841	0.300682	0.433388	1.46681	24	BSCL2 PPIA HSD17B13 PNPLA2 SPART ZFYVE1 PTGFRN TMEM159 TBC1D20 AUP1
GO_LONG_TERM_MEMORY	0.0537262	0.327841	0.257206	-0.445469	-1.4799	24	CPEB3 NFATC4 SHANK1 CALB1 PRNP PJA2 MTOR RELN
GO_MYELOID_DENDRITIC_CELL_ACTIVATION	0.0542453	0.327841	0.300682	0.435926	1.50159	25	BATF IL4 RELB BATF3 SPI1 PYCARD CD2 SLAMF1 HMGB1 DOCK2 PSEN1 LTBR
GO_NUCLEAR_TRANSPORT	0.0543478	0.327841	0.2114	-0.243692	-1.22805	327	RANBP6 JAK2 CTDSPL2 UHMK1 NDC1 XPO1 KPNA5 SMG1 NUP160 RGPD8 NEMF STYX SMG5 PSIP1 SRSF11 MED1 TNPO1 SMG6 THOC2 SMN1 BACH2 XPO4 U2AF1 IPO7 APPL1 MDFIC PPP1R12A NUP155 CBLB NOLC1 MDM2 NCBP1 NUP107 NSUN2 HEATR3 PTGS2 ZC3H11B RANBP2 CDC40 PIK3R1 RBM26 POM121 PKD1 HSPA9 UBR5 NF1 ANGPT1 XPOT CD36 PTPN11 NUP205 SRSF2 NUP54 FYTTD1 TNPO2 GTSE1 NUP133 KPNA3 MALT1 SMN2 SRSF1 NXF1 DDX20 MBTPS1 LEP NOP9 NOL6 R…
GO_NUCLEOTIDE_EXCISION_REPAIR_PREINCISION_COMPLEX_ASSEMBLY	0.0540541	0.327841	0.30775	0.415552	1.4848	29	CETN2 UBA52 RBX1 RPA2 RPS27A RAD23B CHD1L RPA3 UBB CDK7 XPA
GO_ORGANIC_CATION_TRANSPORT	0.0534351	0.327841	0.315325	0.36945	1.43155	39	MAOB ITGB3 SLC6A4 RALBP1 SLC7A8 PDZK1 SLC25A29 ADORA2A SLC22A18 SEC14L1 SYK FCER1G SNCA TACR2 SLC22A16
GO_PEPTIDYL_LYSINE_TRIMETHYLATION	0.0537459	0.327841	0.248911	-0.37474	-1.42431	47	ATRX OGT ZNF304 ARID4B ARID4A TET2 SETD1A SIRT1 ETFBKMT KMT2E BEND3 SUV39H2 KMT2D KMT2A KDM4D SETD1B KDM4C SETD5 ZNF335 TET3 VCPKMT
GO_PEPTIDYL_THREONINE_MODIFICATION	0.0539773	0.327841	0.231127	-0.295197	-1.30671	112	CDC42BPG SPRED1 EOGT GALNT4 ROCK1 TRIM6 TNKS1BP1 ROCK2 PRKAG2 MAP3K12 HIPK3 CAD PPEF2 HIPK2 CHEK1 TNKS CLK1 CAMK2D TAF1 TBK1 MTOR CDK10 DDIT4 DCAF1 STOX1 SMAD7 STK39 PRKCA PDPK1 GALNT3 TGFBR1
GO_POSITIVE_REGULATION_OF_EXOCYTOSIS	0.0532544	0.327841	0.341793	0.303906	1.36033	74	HYAL3 RAB3A IFNG SDC4 IL4 ARF1 SNF8 CHMP2A HLA-F RAB7A SYTL4 CACNB2 SYK FCER1G VAMP8 SMPD3 LAMP1 SNCA UNC13B RAB3D ITGB2 FGR PTAFR IL4R GATA2 UNC13D STX4 TSG101 CDK5 ITGAM RAB27B CD177 SDCBP ATP6AP1 SPHK2
GO_PROTEIN_LOCALIZATION_TO_MICROTUBULE_ORGANIZING_CENTER	0.0538721	0.327841	0.252961	-0.409689	-1.45578	33	CEP192 NEDD1 SPAG5 CEP83 PIBF1 PCM1 CCDC14 STIL HOOK3 C2CD3 SNX10 APC DISC1 MCPH1 NUP62 NUMA1
GO_REGULATION_OF_ANTIGEN_PROCESSING_AND_PRESENTATION	0.0537383	0.327841	0.300682	0.479575	1.49438	18	THBS1 HLA-DOB PYCARD WAS YTHDF1 CD74 SLC11A1 NOD2 TREM2 NOD1
GO_REGULATION_OF_DNA_REPAIR	0.0539007	0.327841	0.231127	-0.289781	-1.29381	122	KLHL15 ABRAXAS1 USP1 RIF1 RNF169 SPIRE1 DDX11 SMCHD1 ARID2 RAD52 CHEK1 SIRT1 HMGA2 UBR5 RADX BRCA1 NSD2 TP53BP1 SLF2 RMI2 TIMELESS DTX3L HELB FIGNL1 PARP1 RNF168 AXIN2 PARP9 PARPBP POLH KDM4D HDAC10 FAM168A SPIRE2 PML GTF2I DEK SPIDR RAD51 ACTR2 KDM1A POT1 PPP4R2 ERCC6 TIGAR MMS19
GO_REGULATION_OF_FATTY_ACID_BETA_OXIDATION	0.054007	0.327841	0.257206	-0.480236	-1.48232	18	ABCB11 CPT1A ETFBKMT MTOR CNR1 IRS1 LONP2
GO_REGULATION_OF_INCLUSION_BODY_ASSEMBLY	0.0531178	0.327841	0.300682	0.536005	1.53309	14	CLU DNAJB1 CDC34 DNAJB2 HSPA1A DNAJB6 PSMC5 DNAJA4 HSF1
GO_REGULATION_OF_MITOCHONDRIAL_MEMBRANE_POTENTIAL	0.0545241	0.327841	0.321776	0.314708	1.39284	67	ALOX12 BAD TSPO BAK1 PARK7 FZD9 TUSC2 OPRD1 BID SOD1 MUL1 ADORA2A STOML2 CLIC1 RACK1 UBB PINK1 SPART PIP5KL1 MTLN BCL2L1 CTNS BNIP3 BAX BNIP3L VCP
GO_REGULATION_OF_PLASMA_MEMBRANE_ORGANIZATION	0.0534884	0.327841	0.300682	0.566332	1.52503	12	RAB3A GSN SYTL4 MYH9 AR PRKCD SH3GLB1 S100A9 DNM2
GO_SYNAPTIC_VESICLE_CYTOSKELETAL_TRANSPORT	0.0542453	0.327841	0.300682	0.469332	1.49362	19	BORCS5 AP3S1 BLOC1S1 AP3S2 BLOC1S3 AP3B2 DTNBP1 TRIM46 AP3D1 SNAPIN CNIH2 AP3M2 BLOC1S2
GO_TRANSEPITHELIAL_TRANSPORT	0.054007	0.327841	0.257206	-0.481966	-1.48766	18	SLC12A2 SLC23A2 ITPR1 ABCB1 ABCC1 EDNRB SLC26A6 ABCC2
GO_REGULATION_OF_MORPHOGENESIS_OF_AN_EPITHELIUM	0.0548682	0.329489	0.321776	0.257566	1.30908	147	ALOX12 PDGFA AP2S1 PARD6A RAC1 PSMD4 AP2M1 PFN1 PSMA7 AJAP1 SFRP1 PSMB8 PSMA5 PSMB9 MAGI2 PSMC1 PSMB3 PSMB6 PSMB5 PSMB4 PSMB7 RHOA RXRA VANGL1 PSMF1 PSMB1 ETV5 PSMC5 FKBPL PSMD8 ARRB2 ANKRD6 TACSTD2 PSMD13 CDC42
GO_PLASMA_MEMBRANE_REPAIR	0.0550661	0.329836	0.287857	0.607413	1.57894	10	RAB3A DYSF SYTL4 MYH9 FER1L5
GO_SEQUESTERING_OF_ACTIN_MONOMERS	0.0550661	0.329836	0.287857	0.609323	1.58391	10	TMSB4Y TMSB4X TMSB15B GSN TMSB10 TWF2
GO_AXON_EXTENSION	0.0551524	0.329887	0.231127	-0.305326	-1.32745	103	ULK2 DRAXIN WDR36 SLC9A6 SEMA3A SEMA3C ILK C9orf72 BMPR2 ABL1 FN1 CDH4 SEMA6A ALCAM AUTS2 SEMA4G WNT3 SEMA3B ADNP POU4F3 NRCAM DISC1 DVL1 RNF6 SEMA4C MEGF8 VEGFA CDKL5 PLXNA4 SPG11 GOLGA4 RUFY3 SEMA3G ITGB1 RAPH1 ANAPC2 NLGN3
GO_POSITIVE_REGULATION_OF_MYELOID_CELL_DIFFERENTIATION	0.0552147	0.329887	0.341793	0.287032	1.33385	87	PF4 PITHD1 MTURN IFNG GATA1 TAL1 CA2 IL34 TESC HSPA1A RHEX FADD FAXDC2 HOXA5 GNAS HAX1 TGFB1 CSF1 RAB7B
GO_POSITIVE_REGULATION_OF_VIRAL_RELEASE_FROM_HOST_CELL	0.0554273	0.330737	0.294067	0.53386	1.52696	14	CHMP4C CHMP4B CHMP2A VPS37B CAV2 CHMP3 TSG101 VAPA
GO_CELL_DIFFERENTIATION_INVOLVED_IN_KIDNEY_DEVELOPMENT	0.0556465	0.331013	0.245042	-0.387026	-1.41417	38	FAT4 JAG1 MEF2C PTPRO PAX8 PTCH1 STAT1 LIF MTSS1 PRKX PODXL LGR4 WNT9B AMER1 GATA3 ACTA2 WNT4 SMO
GO_DETECTION_OF_MECHANICAL_STIMULUS_INVOLVED_IN_SENSORY_PERCEPTION	0.0556845	0.331013	0.294067	0.456864	1.49117	21	SERPINE2 ITGA2 ASIC3 PHF24 HPN ADGRV1 TMEM120A
GO_POSITIVE_REGULATION_OF_TELOMERE_MAINTENANCE_VIA_TELOMERE_LENGTHENING	0.0556465	0.331013	0.245042	-0.391658	-1.43099	37	ATM DHX36 HMBOX1 NEK2 NEK7 TNKS2 TNKS AURKB
GO_GLYCOSYL_COMPOUND_BIOSYNTHETIC_PROCESS	0.0559796	0.332348	0.30775	0.377737	1.47587	40	PRTFDC1 GUK1 NME4 CDA NME6 IMPDH1 ADK UCK1 APRT NME1 DTYMK
GO_LEUKOTRIENE_METABOLIC_PROCESS	0.0566038	0.335208	0.294067	0.430558	1.4831	25	ALOX12 LTC4S CYP4F12 ALOX15 ALOX5AP SYK GGTA1P MAPKAPK2 MGST3
GO_RESPONSE_TO_PEPTIDE	0.0566038	0.335208	0.204295	-0.234811	-1.20963	431	KANK1 VPS13C PIK3C2A PHIP SLC39A14 PNPT1 AREG C2CD5 ADCY7 STAT2 JAK2 PPAT SLC34A1 ROCK1 BGLAP ASS1 DENND4C PDE3B LPIN3 HDAC9 JAG1 MZB1 ROCK2 NPPA GKAP1 PTPN22 ADCY9 OGT DDX11 ATP6V1C2 CPEB2 CCNA2 CAD USO1 PRKCI GCLC APPL1 FOXO1 MDM2 KL VGF STAT1 CRY1 EREG PTGS2 ITGA4 RPS6KB1 PRNP PRKAA1 PRL SIRT1 ATP2B1 PIK3R1 SOS1 RAB8B OSBPL8 GDF15 KLF10 CRHR2 ERBIN CD36 SORBS1 MTOR TGFBR3 LRP6 PTPN11 TNFAIP3 P…
GO_AUTONOMIC_NERVOUS_SYSTEM_DEVELOPMENT	0.0571429	0.337025	0.245042	-0.411718	-1.41375	29	SOX4 SEMA3A FZD3 NAV2 FN1 NF1 TBX1 SOX8 EDNRB KIF26A GATA3 PLXNA4
GO_GLUTAMINE_METABOLIC_PROCESS	0.0570934	0.337025	0.248911	-0.46693	-1.46826	19	PPAT GLS GFPT1 CAD
GO_MANNOSYLATION	0.0572831	0.337025	0.24134	-0.393106	-1.431	36	TMTC4 TMTC1 DPY19L4 FKTN DPY19L1 LARGE1 PIGM TMTC2 DPY19L3 NUS1 ALG1L2 B4GAT1 PIGB TMTC3
GO_PEPTIDYL_ASPARAGINE_MODIFICATION	0.0571429	0.337025	0.245042	-0.412229	-1.41551	29	LMAN1 DERL3 UGGT2 MGAT2 MAGT1 STT3B
GO_POSITIVE_REGULATION_OF_BLOOD_PRESSURE	0.0573394	0.337025	0.287857	0.450508	1.49328	22	TPM1 AVPR1A TBXA2R SPX RHOA ATP5PF CYBA TAC3 OXTR
GO_REGULATION_OF_ANIMAL_ORGAN_MORPHOGENESIS	0.0573401	0.337025	0.321776	0.225063	1.20319	192	PDGFA THRB AP2S1 PARD6A RAC1 PSMD4 AP2M1 PFN1 PSMA7 BASP1 FGFR2 ACVR1 AJAP1 SFRP1 PSMB8 PSMA5 PSMB9 MAGI2 PSMC1 PSMB3 PSMB6 PSMB5 PSMB4 PSMB7 RHOA RXRA VANGL1 POR PSMF1 PSMB1 HES1 ETV5 HPN PSMC5 CSF1 PSMD8 ARRB2 ANKRD6 VDR TACSTD2 PIM1 PSMD13 CDC42
GO_ATRIAL_SEPTUM_DEVELOPMENT	0.0576923	0.33783	0.248911	-0.55268	-1.52263	12	SOX4 HEY2 MDM2 BMPR2 NSD2 MDM4 SMO
GO_ENDODERM_DEVELOPMENT	0.0576923	0.33783	0.237794	-0.350745	-1.38539	59	ITGAV NODAL KIF16B POU5F1 BMPR1A COL4A2 ITGA4 FN1 EPB41L5 HMGA2 BPTF MIXL1 EOMES SMAD4
GO_REGULATION_OF_NEURON_PROJECTION_ARBORIZATION	0.0576923	0.33783	0.248911	-0.552709	-1.52271	12	MOV10 MYO9A FZD4 DVL1 DVL2
GO_CARDIAC_VENTRICLE_DEVELOPMENT	0.0580357	0.338998	0.227987	-0.316806	-1.35437	91	HEG1 FRS2 SOX4 HEY2 JAG1 MEF2C TRIP11 MED1 SEMA3C PAX8 BMPR1A MDM2 LUZP1 BMPR2 FGFRL1 DSP NSD2 TGFBR3 TMEM65 RBM15 CPLANE1 SMAD7 HEYL PRDM1 SMAD4 BMP10 ZMPSTE24 TGFBR1 MDM4 CPE GATA3
GO_SERTOLI_CELL_DIFFERENTIATION	0.0579965	0.338998	0.248911	-0.482846	-1.46918	17	SDC1 ATRX FNDC3A ARID4B ARID4A
GO_LIPOXYGENASE_PATHWAY	0.0581395	0.339183	0.287857	0.540014	1.49591	13	ALOX12 GPX4 GPX1 LTC4S ALOX15 ALOX5AP
GO_REGULATION_OF_LIGASE_ACTIVITY	0.0585586	0.340783	0.282013	0.58275	1.56039	11	TMSB4X XRCC1 MID1IP1 ANTKMT
GO_STEROID_CATABOLIC_PROCESS	0.0585198	0.340783	0.245042	-0.454026	-1.44793	20	STS CEL HSD17B6 CYP46A1 CYP19A1 SCARF1 HSD11B1
GO_NUCLEOSOME_ORGANIZATION	0.0587372	0.340795	0.224966	-0.30607	-1.32319	98	CENPS TSPYL5 ATRX CHD5 CENPC KNL1 NASP ARID2 MIS18BP1 SHPRH SMARCA5 HJURP TSPYL4 NAP1L3 SPTY2D1 BPTF CENPU HP1BP3 CENPO RBBP7 RBBP4 TSPYL2 CENPP SUPT16H RSF1 CENPL SMARCE1 KAT6B DMAP1 NAP1L2 MCM2
GO_POSITIVE_REGULATION_OF_CELL_CYCLE_G1_S_PHASE_TRANSITION	0.0589198	0.340795	0.237794	-0.367551	-1.38722	45	ADAMTS1 MIR590 HYAL1 CDC45 ADAM17 MDM2 MTBP DDX3X PLCB1 KMT2E CDK10 RDX LSM11 CDC6 CYP1A1 EZH2 ANKRD17 PLRG1 CUL4B
GO_POSITIVE_REGULATION_OF_DNA_BINDING	0.0588235	0.340795	0.300682	0.338683	1.39251	48	CALM3 IFNG EGF PARK7 ITGA2 EDF1 SIRT2 LAMTOR5 TXN HES1 TGFB1 HMGB1 DDRGK1 MMP9 NME1 SKI HMGB2
GO_PRODUCTION_OF_SMALL_RNA_INVOLVED_IN_GENE_SILENCING_BY_RNA	0.0588235	0.340795	0.237794	-0.35738	-1.36892	49	DDX5 ESR1 PUS10 TSNAX DICER1 SPOUT1 TUT4 PUM1 ZMPSTE24 TRIM71 SNIP1 HNRNPA2B1 AGO3 ZC3H7A ZC3H7B PUM2 TSN METTL3 DROSHA BMP4 MRPL44 SMAD3 AGO2
GO_TOLL_LIKE_RECEPTOR_4_SIGNALING_PATHWAY	0.0589226	0.340795	0.24134	-0.413976	-1.43669	30	DAB2IP PRKCE TIRAP PTPN22 WDFY1 RAB11FIP2 APPL1
GO_PROTEIN_AUTO_ADP_RIBOSYLATION	0.0591398	0.341256	0.248911	-0.563142	-1.50162	11	PARP10 TNKS2 PARP12 TNKS PARP1 PARP11
GO_SODIUM_ION_TRANSPORT	0.0591472	0.341256	0.216543	-0.27245	-1.26336	165	UTRN SLC4A7 PRKCE WNK4 ABCB11 SLC4A11 P2RX7 SLC12A2 SLC34A1 SLC23A2 SLC5A3 SLC38A2 SLC9A6 FGF11 SLC4A10 SLC38A1 SLC34A3 SLC4A4 SCNN1D SCN3B DMD CNKSR3 NETO2 CNNM4 CAMK2D SLC17A3 KIF5B DLG1 SLC9A3 PKD2 ATP1A3 SLC6A13 SPTBN4 STK39 KLHL3 DRD3 SLC41A1 SLC9A5 SLC5A6 ASIC1 ANK3 CACNA1I SLMAP TRPM5
GO_ATRIOVENTRICULAR_VALVE_DEVELOPMENT	0.0592334	0.341335	0.245042	-0.475288	-1.46705	18	DCHS1 SOX4 HEY2 BMPR1A MDM2 BMPR2 HEYL SMAD4 MDM4
GO_CELLULAR_RESPONSE_TO_NITRIC_OXIDE	0.0594406	0.341453	0.245042	-0.546616	-1.50592	12	CCNA2 CDK2 FOXO1 MTR
GO_POSITIVE_REGULATION_OF_ARP2_3_COMPLEX_MEDIATED_ACTIN_NUCLEATION	0.0594714	0.341453	0.276501	0.600142	1.56005	10	WASF3 BRK1 WASF1 WAS WASF2
GO_REGULATION_OF_SKELETAL_MUSCLE_CELL_DIFFERENTIATION	0.0594406	0.341453	0.245042	-0.55013	-1.5156	12	DDX5 MEF2C NR1D2 TBX1 DDX17
GO_NEGATIVE_REGULATION_OF_CARDIAC_MUSCLE_TISSUE_GROWTH	0.059633	0.341964	0.282013	0.448322	1.48603	22	MEIS1 G6PD RGS2 CTDP1 PAK1 GSK3A PI16 MAPK11 SAV1 PTEN YY1 TGFBR2
GO_GAMETE_GENERATION	0.059719	0.34204	0.197822	-0.228234	-1.19087	488	SPIN4 HERC2 HSPA2 BRCA2 ADAMTS1 MCM8 NRIP1 TRIP13 ZBTB16 ATRX ATM TMF1 NDC1 FNDC3A CHD5 HOOK1 SPIN1 DHX36 ICA1L SKIL SLCO4C1 KNL1 PICK1 PGM3 ADAM28 SPIRE1 DNAH1 ZNF449 NEURL1 CADM1 MSH2 RACGAP1 SMAD5 SUN1 NR2C2 GOPC ARID4B ARID4A GGT1 TSNAX NKAPL TOP2A NSUN2 ADAMTS2 EREG GGN AFF4 AXL PTGS2 BTBD18 CCDC136 CLOCK NCAPH RXFP2 SIRT1 GJB3 YTHDC2 SOS1 DDX3X ADAM10 FANCD2 PRMT7 PLEKHA1 GGT2 HSF2 SPIN2B M…
GO_DENDRITE_DEVELOPMENT	0.0602883	0.344671	0.208955	-0.260398	-1.25247	211	UBA6 DAB2IP CELSR2 CPEB3 ZMYND8 DLG5 DHX36 SLC9A6 MEF2C SEMA3A NFATC4 FARP1 CUL7 NEURL1 SRGAP2C ILK MCF2 FMR1 SHANK1 SYNGAP1 UBE3A ACSL4 LPAR1 SRGAP2 CAMSAP2 FLRT1 SLC25A46 TMEM106B ADAM10 DOCK10 SCARF1 MTOR MAPK6 RBFOX2 LRP8 RELN KIDINS220 DNM1L DISC1 DVL1 CAPRIN2 TIAM1 NTN5 C21orf91 KLF7 LZTS3 MATN2 CAPRIN1 EPHB2 BTBD3 CDKL5 STRN SLC11A2 NEDD4 PACSIN1 OPA1 ITGB1 ARID1B EZH2 ANAPC2 RAP2A GRIN3A …
GO_NEGATIVE_REGULATION_OF_MUSCLE_CONTRACTION	0.0603248	0.344671	0.282013	0.448622	1.46427	21	GUCY1A1 PDE5A SRI PRKG1 RGS2 SOD1
GO_CENTRIOLE_ASSEMBLY	0.0605565	0.34544	0.234393	-0.388886	-1.41564	36	CENPJ CEP152 CEP120 CCP110 CDK2 CCDC78 CEP295 CEP135 STIL ALMS1 BRCA1 C2CD3 NUP62 SASS6 VPS4B KAT2A CNTROB SPICE1 CEP72 KIAA0753 PLK2 RTTN
GO_MONONUCLEAR_CELL_MIGRATION	0.0606061	0.34544	0.30775	0.313991	1.35813	62	THBS1 CCL5 IL34 IL4 PDGFB NBL1 MAPK3 CCL8 PECAM1 RPS19 CSF1 CREB3 SLAMF8 PTK2 AIF1 HMGB1 CCL23 SERPINE1 LGMN SIRPA C5AR1 JAML IL6R LYN XCL1
GO_BASEMENT_MEMBRANE_ASSEMBLY	0.0611888	0.346032	0.24134	-0.546255	-1.50493	12	PHLDB2 CLASP2
GO_MORPHOGENESIS_OF_EMBRYONIC_EPITHELIUM	0.0611664	0.346032	0.216543	-0.290126	-1.28802	117	MIB1 NODAL SOX4 WNT16 PAX8 PTCH1 FZD3 APAF1 LUZP1 MTHFD1L ABL1 STIL EPB41L5 ALDH1A3 FZD6 KDM6A ZEB2 LRP6 RDH10 PRKACB TEAD2 CC2D2A SOX8 DVL1 WNT9B SEMA4C TRIM71 WNT2B TULP3 TSC1 MTHFD1 DVL2 SCRIB MTHFR MKS1 GATA3 KDM2B KAT2A LAMA5 WNT4 GRSF1 PHACTR4 STK3 IFT172 ARID1A
GO_NEGATIVE_REGULATION_OF_MEIOTIC_CELL_CYCLE	0.0609319	0.346032	0.245042	-0.559965	-1.49314	11	TRIP13 LIF NPR2 PRKACB FBXO5 TTK PRKAR1A HORMAD1 FBXO43
GO_POSITIVE_REGULATION_OF_MESONEPHROS_DEVELOPMENT	0.0611888	0.346032	0.24134	-0.546565	-1.50578	12	PAX8 LGR4 SOX8 WNT2B VEGFA GATA3 HOXB7 MAGED1 SMO
GO_REGULATION_OF_EPIDERMAL_CELL_DIFFERENTIATION	0.0608553	0.346032	0.234393	-0.370578	-1.39956	46	ALOX15B NCOA3 ROCK1 SGPP1 DLL1 HEY2 ROCK2 MED1 PTCH1
GO_REGULATION_OF_EPITHELIAL_CELL_DIFFERENTIATION_INVOLVED_IN_KIDNEY_DEVELOPMENT	0.0609319	0.346032	0.245042	-0.55867	-1.48969	11	FAT4 PAX8 STAT1 LIF PRKX WNT9B GATA3
GO_REGULATION_OF_SUBSTRATE_ADHESION_DEPENDENT_CELL_SPREADING	0.0612245	0.346032	0.294067	0.34937	1.39589	44	CIB1 OLFM4 RAC1 EFNA5 TRIOBP ARPC2 P4HB S100A10 TACSTD2 CDC42 PTK2 DMTN MYADM ITGB1BP1 LIMS1 CORO1C
GO_NUCLEOBASE_CONTAINING_COMPOUND_TRANSPORT	0.0613811	0.346501	0.204295	-0.259569	-1.26366	238	PNPT1 PURA P2RX7 NDC1 XPO1 NPIPA1 SMG1 NUP160 SMG5 SRSF11 SMG6 SLC25A13 THOC2 FMR1 SLC33A1 U2AF1 SLC25A24 NUP155 NCBP1 NUP107 NSUN2 SLC25A36 ZC3H11B RANBP2 CDC40 LRPPRC TNKS RBM26 POM121 XPOT SLC25A40 NUP205 QKI SRSF2 NUP54 FYTTD1 G3BP2 SLC35A5 SLC35D1 NUP133 SRSF1 NXF1 NOP9 NOL6 SRRM1 KHDRBS1 NUP188 TSC1 NCBP3 SLC25A19 CPSF1 PARP11 NXT2 SLC35E3 DDX39A NRDE2 UPF2 CKAP5 HNRNPA2B1 SLC35A3 ABCE1 NUP…
GO_MRNA_TRANSCRIPTION	0.0617284	0.347213	0.24134	-0.49943	-1.49903	16	DDX5 MED1 HIPK3 ZBTB1 EREG
GO_OLIGODENDROCYTE_DIFFERENTIATION	0.0615836	0.347213	0.315325	0.283988	1.30609	80	WASF3 CLU HDAC11 ZNF365 SOX6 OLIG2 SLC8A3 IL34 GSN CD9 KCNJ10 MAG WDR1 HES1 NTRK2 SOX10 CSK PRDM8 PRMT5 TNFRSF1B OLIG1 CNTN2 B4GALT5 NSUN5 CNTNAP1
GO_POSITIVE_REGULATION_OF_NEURON_MIGRATION	0.0617284	0.347213	0.24134	-0.49942	-1.499	16	DAB2IP SEMA3A SRGAP2C SEMA6A RELN ZNF609
GO_REGULATION_OF_CHROMATIN_BINDING	0.0618375	0.347411	0.24134	-0.440348	-1.42499	22	BTAF1 DDX11 NFATC4 HMBOX1 ZNF304 DTX3L PARP9 KDM4D TDG KDM1A
GO_DICHOTOMOUS_SUBDIVISION_OF_AN_EPITHELIAL_TERMINAL_UNIT	0.0620438	0.347708	0.245042	-0.580084	-1.49674	10	AREG SEMA3A SEMA3C
GO_ICOSANOID_METABOLIC_PROCESS	0.0621118	0.347708	0.323471	0.283052	1.31532	88	PTGES MGLL ALOX12 PTGS1 GPX4 AVPR1A GPX1 LTC4S FABP5 CYP4F12 MAPK3 IL1B ALOX15 ALOX5AP SYK GGTA1P MAPKAPK2 MGST3 CYP2E1
GO_MEIOSIS_I_CELL_CYCLE_PROCESS	0.0620384	0.347708	0.21925	-0.306878	-1.32338	97	CCNE1 HSPA2 BRCA2 CENPS TRIP13 ATM NDC1 CENPC ZNF711 SGO1 SUN1 TOP2A SLX4 BTBD18 EME2 RAD54L CCNE2 FANCD2 MRE11 RMI1 ERCC4 PIWIL2
GO_CORTICAL_ACTIN_CYTOSKELETON_ORGANIZATION	0.0621931	0.34775	0.231127	-0.38363	-1.40177	38	AKAP11 FMNL2 RTKN ROCK1 PLS1 ROCK2 RACGAP1 KIF23
GO_ENGULFMENT_OF_APOPTOTIC_CELL	0.0623557	0.347832	0.276501	0.529077	1.51328	14	THBS1 RHOBTB1 RAC1 RHOG ALOX15 RAC2 XKR8
GO_NEGATIVE_REGULATION_OF_CYSTEINE_TYPE_ENDOPEPTIDASE_ACTIVITY	0.0623145	0.347832	0.315325	0.285705	1.30589	79	BEX3 THBS1 LTF PRDX5 VIL1 PARK7 GPX1 CDKN2D DNAJB6 RPS6KA1 YWHAE BCL2L12 SIAH2 LAMTOR5 ADORA2A DHCR24 POR RNF34 ARRB2 ARRB1
GO_PEPTIDYL_LYSINE_ACETYLATION	0.0627558	0.34965	0.208955	-0.278736	-1.28638	155	BRCA2 SOX4 NCOA3 CHD5 ATF2 OGT PAXIP1 KANSL1L ESCO1 LIF BRD1 CLOCK ZNF451 JADE3 PRKAA1 CHEK1 SIRT1 TAF1 BRCA1 BAZ1A PHF20L1 HCFC1 PCGF2 AUTS2 PIWIL2 IRF4 BEND3 YEATS2 DR1 NAA40 SMAD4 TRRAP BRPF1 LEF1 NAA50 ZMPSTE24 SDR16C5 MSL2 JADE2 TAF5 KMT2A RSF1 RPS6KA5 TADA1 GATA3 EP400 KAT6B DMAP1 NAP1L2 SUPT7L KAT2A ACTL6A MAP3K7 SETD5 ING5 DPF1 EP300 HDAC2 FLCN
GO_NEGATIVE_REGULATION_OF_MUSCLE_CELL_APOPTOTIC_PROCESS	0.0632479	0.351145	0.234393	-0.407203	-1.41357	31	NUPR1 JAK2 HEY2 MIR590 ILK PAX8 DIPK2A DNMT1 LRP6 PDPK1 MIR199A1
GO_POSITIVE_REGULATION_OF_ERK1_AND_ERK2_CASCADE	0.0631579	0.351145	0.341793	0.243455	1.23631	144	FGF2 PDGFA MTURN CIB1 RAMP3 NELFE CCL5 FGFR2 CHI3L1 PDGFRA PDGFB GPR55 MAPK3 HTR2B CHRNA7 GNAI2 CCL8 ALOX15 TGFB1 PYCARD FGFR3 ARRB2 HCRTR1 SLAMF1 ARRB1 GLIPR2 PRKCZ RAP1A CAVIN3 HMGB1 CCL23 SEMA7A FFAR4 ALKAL2 MAP2K7 APP C5AR1 PHB2 GCNT2 PTK2B NDRG4 PHB CD74 TNFAIP8L3 XCL1 NECAB2 AKAP12 PDGFC CCN2 HRAS CCL20 FGF8 NOD2 NQO2 TREM2 CD44 MARCO TNFRSF11A ATP6AP1 SRC NOD1 PTEN PRXL2C
GO_REGULATION_OF_SKELETAL_MUSCLE_TISSUE_DEVELOPMENT	0.0632479	0.351145	0.234393	-0.407554	-1.41479	31	DDX5 HDAC9 DLL1 MEF2C NR1D2 PRKAA1 TBX1 LMOD3 DDX17 ACTN3 HMGCR NLN FBXO22 BCL2 CDON S100B
GO_ACTIVATION_OF_MAPKK_ACTIVITY	0.0635179	0.352229	0.227987	-0.361028	-1.37219	47	FRS2 JAK2 MAP3K1 MAP3K15 MAP3K12 MAP3K21 EIF2AK2 ADAM9 MAP3K8 KIDINS220 F2R MAP3K2 TGFBR1 MAP3K9
GO_REGULATION_OF_HOMOTYPIC_CELL_CELL_ADHESION	0.0636792	0.352329	0.276501	0.422158	1.45417	25	ALOX12 SERPINE2 CCL5 PRKG1 CCM2L CD9 SYK DMTN ABAT LGALS1 PRKCD LYN F11R
GO_REGULATION_OF_SIGNAL_TRANSDUCTION_BY_P53_CLASS_MEDIATOR	0.0636856	0.352329	0.206588	-0.270863	-1.26195	167	DNA2 DDX5 NUAK1 SPRED1 TAF2 JMY ATM RFC3 CHD5 TP53INP1 CDK5RAP3 PRKAG2 CDK2 HIPK2 MDM2 RRN3 PRKAA1 CHEK1 SIRT1 AURKB MRE11 TAF1 BRCA1 RMI1 WRN RRM2B EHMT2 RBBP7 RMI2 SNAI1 L3MBTL1 BRPF1 CHEK2 ZMPSTE24 RBBP4 TAF5 TAF4B ATAD5 SUPT16H MDM4 HIPK1 PRMT6 RRS1 ATR NBN PML RFC4 CHD3 BARD1 PYHIN1 TAF3 ING5 KDM1A DYRK2 EP300 HDAC2 MTA2 BCL2 DYRK1A PRKAB2
GO_CELL_COMMUNICATION_INVOLVED_IN_CARDIAC_CONDUCTION	0.0639386	0.353144	0.287857	0.37913	1.43884	36	FKBP1B RYR2 CALM3 ATP1B2 SRI SCN1B CACNB2 KCNQ1 PRKACA CALM1 DSC2 KCNA5 KCNE5
GO_CELL_PROLIFERATION_IN_FOREBRAIN	0.0640138	0.353144	0.234393	-0.463937	-1.45885	19	NUMBL CEP120 PCM1 HOOK3 ZEB2 KIF14 DISC1
GO_HISTONE_H3_ACETYLATION	0.0641026	0.353144	0.224966	-0.340224	-1.34383	59	BRCA2 LIF BRD1 ZNF451 JADE3 CHEK1 SIRT1 BRCA1 PIWIL2 IRF4 YEATS2 DR1 SMAD4 BRPF1 LEF1 JADE2 TAF5 KMT2A TADA1 GATA3 KAT6B NAP1L2 SUPT7L KAT2A MAP3K7 ING5
GO_TRIGLYCERIDE_CATABOLIC_PROCESS	0.064133	0.353144	0.276501	0.458027	1.46733	20	MGLL LIPC FABP5 FABP3 PNPLA2 ABHD5 LIPH PNPLA1 DAGLB GPLD1 APOA1
GO_MODULATION_BY_HOST_OF_VIRAL_PROCESS	0.0644391	0.353188	0.276501	0.416837	1.45005	26	LTF CFL1 CCL8 PTX3 PPIB IFI27 HSPA8 IGF2R CAV2 PSMC3 TBC1D20 PHB ZC3H12A STOM
GO_POSITIVE_REGULATION_OF_DNA_METHYLATION_DEPENDENT_HETEROCHROMATIN_ASSEMBLY	0.0645161	0.353188	0.237794	-0.551859	-1.47153	11	ZNF304 RESF1 DNMT1 TASOR ATF7IP MPHOSPH8 SETDB1
GO_REGULATION_OF_VASCULATURE_DEVELOPMENT	0.0642317	0.353188	0.197822	-0.254149	-1.24962	267	HSPG2 RECK VASH2 DAB2IP PIK3C2A ADAMTS1 ANGPT4 SPRED1 ITGB8 VASH1 NODAL SLC12A2 ROCK1 ATF2 PDE3B HDAC9 DLL1 CYP1B1 HEY2 ERBB2 ROCK2 HGF FBXW7 TLR3 HYAL1 C3AR1 MTDH F3 ZNF304 HIPK2 COL4A2 NFATC3 STAT1 PTGS2 ABL1 EPHA1 PRL SIRT1 MIRLET7G ADAM10 PDCD6 HMGA2 ERAP1 SEMA6A DNMT1 NF1 GPNMB C3 BRCA1 ETS1 TNFAIP3 SASH1 RIN2 PDCD4 CX3CR1 LEP CYBB CCR2 PLCG1 CTH ISM1 PRKCA
GO_RESPONSE_TO_PLATELET_DERIVED_GROWTH_FACTOR	0.0644599	0.353188	0.234393	-0.469565	-1.44938	18	ATP7A HYAL1 PDGFRB CCNA2 YES1 RDX
GO_TRANSITION_METAL_ION_TRANSPORT	0.0643087	0.353188	0.323471	0.272225	1.32563	104	SLC39A3 LTF SLC48A1 TMEM163 SCARA5 ISCU FTL ATP6V1E1 IFNG ASIC3 RAB11B ATP7B FTH1 MCOLN1 COX17 ATOX1 SLC31A2 LCN2 ATP6V0D1 CUTC FKBP4 TCN1 ATP6V0E1
GO_SODIUM_ION_HOMEOSTASIS	0.0647482	0.354047	0.276501	0.394514	1.44496	31	TMPRSS3 ATP1B2 AVPR1A CYP4F12 SPX GNAI2 ADORA2A
GO_CHROMATIN_ORGANIZATION_INVOLVED_IN_REGULATION_OF_TRANSCRIPTION	0.0650888	0.354676	0.213928	-0.314488	-1.32755	84	ATAD2B ATAD2 RIF1 SMCHD1 TET1 SMARCA5 ZNF304 CDC45 CHEK1 RESF1 SIRT1 BMI1 HMGA2 DNMT1 HELLS PCGF2 MIER1 TASOR BEND3 NAA40 KMT2D PABPC1L NRDE2 MTHFR CDCA4 FAM172A ARID1B EZH2 ZMIZ2 PHF8 ARID1A HDAC2 ATF7IP BAHD1 MPHOSPH8 SETDB1 ZMIZ1 DOT1L CTNNB1
GO_EPITHELIAL_CELL_MORPHOGENESIS	0.0651801	0.354676	0.231127	-0.425118	-1.43004	26	ARHGEF26 HEG1 ROCK1 COL15A1 PALLD CLIC4 EPB41L5
GO_GALACTOSE_METABOLIC_PROCESS	0.0653153	0.354676	0.266351	0.577032	1.54508	11	PGM1 SLC35A2 GALK1 GALK2
GO_PROTEIN_O_LINKED_GLYCOSYLATION	0.0650888	0.354676	0.213928	-0.314878	-1.3292	84	TMTC4 EOGT GALNT4 TMTC1 B3GNT5 PGM3 OGT FKTN TET1 GALNT7 B3GNT2 C1GALT1 TET2 POMK LARGE1 POFUT2 GCNT1 GALNT9 GXYLT1 TMTC2 IL15 B4GAT1 GALNT3 GCNT4 TMTC3 ST8SIA6 OGA POGLUT1 GALNT12 GALNT1 POGLUT3 B3GNT7 LARGE2 TET3 MUC5B B3GLCT POFUT1 POMT2 GALNT8 ST3GAL1 B3GALNT2 ST6GAL1 C1GALT1C1 POGLUT2 POMT1 MUC1 TRAK2 CRPPA
GO_REGULATION_OF_SYNAPTIC_TRANSMISSION_DOPAMINERGIC	0.0653153	0.354676	0.266351	0.577563	1.54651	11	SLC6A4 PNKD FLOT1 ARRB2 DRD4 SNCA PINK1
GO_TUBE_FORMATION	0.0651558	0.354676	0.208955	-0.286332	-1.2771	121	MIB1 DAB2IP NODAL SOX4 CEP290 PAX8 PTCH1 FZD3 APAF1 DICER1 LUZP1 MTHFD1L ABL1 STIL FZD6 PODXL KDM6A ZEB2 LRP6 PRKACB TEAD2 CC2D2A SOX8 DVL1 WNT9B SEMA4C TRIM71 TULP3 TSC1 MTHFD1 DVL2 SCRIB VEGFA MTHFR MKS1 GATA3
GO_REGULATION_OF_PROTEIN_CATABOLIC_PROCESS	0.0654062	0.354761	0.287805	0.204075	1.17408	357	ODC1 ADRA2A CLU SNX12 CHMP6 OAZ1 IFNG EGF BCAP31 RBX1 STUB1 SVIP PARK7 SERPINE2 MAP1A GPX1 DNAJB2 TIMP3 GNA12 BANP VPS28 RILP PIN1 HSPA1A SNF8 TIMP1 PLK3 RAD23B PSMC1 F8A1 OAZ2 EFNA1 RPL11 UBXN1 SIRT2 IL1B TRIM40 STX5 UBAC2 NOP53 CTSA RAB7A LDLR RPS7 DYSF CEBPA PSMF1 CBFA2T3 GSK3A ATRAID ARAF WWP2 DESI1 NOS2 PRKACA LPCAT1 SNX3 RACK1 OAZ3 RPL23 PTK2 EGLN1 RPL5 N4BP1 SUMO2 FURIN UBB RNF185 COMMD1 P…
GO_CIRCULATORY_SYSTEM_PROCESS	0.0658002	0.356487	0.287805	0.203333	1.1738	388	CLDN5 TPM1 ALOX12 ADRA2A CACNG8 FKBP1B RYR2 PTGS1 CALM3 THRB GUCY1A1 EHD3 GNAO1 RAMP3 SLC6A4 MYL4 DDAH1 ADORA3 HBB ATP1B2 PTP4A3 AVPR1A GPX1 TBXA2R PDE5A FGFBP3 GUCY1B1 CPA3 E2F4 CYB5R3 SLC8A3 KCNIP2 FXYD2 SNTA1 CACNG6 PDGFB SRI FABP5 CYP4F12 PRKG1 RGS2 SPX YWHAE SOD1 HTR2B GLRX3 PRCP KCND3 SCN1B CES1 GNAI2 MAP2K3 ADORA2A RHOA NTSR1 ADCY6 TGFB1 GSK3A CACNB2 POMC TNNI2 NOS2 GSTO1 KCNQ1 ATP2A3 PRKA…
GO_CELLULAR_RESPONSE_TO_HORMONE_STIMULUS	0.0659722	0.357008	0.186433	-0.227246	-1.19063	500	KANK1 AKR1C2 PRKCE PIK3C2A PHIP DDX5 SLC39A14 C2CD5 FLT3 ADCY7 NODAL PPARGC1B LATS1 JAK2 NCOA3 PPAT SLC34A1 ROCK1 BGLAP ASS1 TMF1 DENND4C PDE3B LPIN3 HDAC9 NCOA2 MEF2C MZB1 ROCK2 GKAP1 UFL1 MED1 ADCY9 OGT ATP6V1C2 PTGER4 CPEB2 PAX8 CCNA2 ESR1 PIAS2 USO1 PRKCI NR1D2 GCLC APPL1 FOXO1 UBE3A MDM2 KL STAT1 CRY1 RPS6KB1 CREBRF CLOCK REST ZFP36L2 TRIM68 PRKAA1 PRL RXFP2 NR2C1 SIRT1 ATP2B1 PIK3R1 AKAP8 S…
GO_POSITIVE_REGULATION_OF_LIGASE_ACTIVITY	0.0660793	0.357177	0.261664	0.594556	1.54552	10	TMSB4X XRCC1 MID1IP1 ANTKMT
GO_ACTIN_NUCLEATION	0.066313	0.358029	0.287857	0.331478	1.37507	51	WHAMMP3 WASF3 ACTR3B VIL1 BRK1 ARPC4 ARF1 GSN WASF1 ARPC2 TRIM27 CORO1A WAS GMFG
GO_POSITIVE_REGULATION_OF_CELLULAR_COMPONENT_MOVEMENT	0.0665098	0.35868	0.287805	0.196904	1.15533	453	TWIST2 ALOX12 THBS1 ADRA2A FGF2 PDGFA SPARC CD151 SELP ITGA2B TMSB4X FAM89B ITGB3 VIL1 CIB1 SYDE1 RAC1 CEACAM6 BCAR1 IFNG XG EGF MADCAM1 TRADD CDKN2B-AS1 CCL5 SEMA6B SELENOK FERMT3 TMSB15B PFN1 ITGA2 CD99 CD40 BORCS5 CXCL14 PDGFRA IL34 ACVR1 IL4 PDGFB MAPK3 ELP5 FADD MYLK GPSM3 FAM107A FUT7 GNAI2 IL1B CCL8 PECAM1 MAP2K3 RHOA ZNF580 GPI DAPK3 DYSF PAK1 ANXA3 MIEN1 TGFB1 MAZ PYCARD RPS19 ATP5F1B SE…
GO_REGULATION_OF_CALCIUM_MEDIATED_SIGNALING	0.0666667	0.359115	0.30775	0.290311	1.31094	77	FKBP1B HOMER2 CALM3 CIB1 FHL2 SELENOK CAMTA1 SRI SLA2 LMCD1 FKBP1A HINT1 CHP1 SPPL3 SYK GSTO1 PDK2 PRKACA
GO_NEURAL_TUBE_PATTERNING	0.0670017	0.360507	0.224966	-0.396469	-1.39901	32	TBC1D32 WDR19 PTCH1 GSC ARL13B LRP6 PRKACB RPGRIP1L GORAB ATP6AP2 TMEM107 TULP3 MKS1 DZIP1L KDM2B SMO
GO_REGULATION_OF_REACTIVE_OXYGEN_SPECIES_METABOLIC_PROCESS	0.0671642	0.360969	0.341793	0.233563	1.20844	159	THBS1 CLU CDKN1A RAC1 TSPO DDAH1 IFNG ACP5 HBB PRDX2 PARK7 ARG2 GADD45A COA8 TUSC2 G6PD PDGFB SOD1 PRCP SIRT2 GNAI2 IL1B RHOA TGFB1 PTX3 SYK RAC2 AATF GRB2 BCR FOXM1 PARL AIF1 SNCA PINK1 ITGB2 KLF2 CYBA FBLN5 SELENOS SIRPA ROMO1 CTNS
GO_REGULATION_OF_DNA_TEMPLATED_TRANSCRIPTION_INITIATION	0.0673235	0.361413	0.222056	-0.374073	-1.38405	40	DHX36 HEY2 MED1 PAXIP1 ESR1 RRN3 CAND1 ZNF451 BCLAF1 MED13 SETX MED14
GO_POSITIVE_REGULATION_OF_ATP_BIOSYNTHETIC_PROCESS	0.0674419	0.361636	0.266351	0.528401	1.46374	13	TMSB4X IL4 ENO1 PINK1 ANTKMT VCP STAT3 TREM2 ATPSCKMT
GO_ALCOHOL_BIOSYNTHETIC_PROCESS	0.0676681	0.362436	0.287805	0.249703	1.26278	136	FGF2 ACAT2 FDFT1 SCD IFNG PARK7 CYB5R3 G6PD PMVK DHCR7 IP6K1 SOD1 CES1 IL1B NTSR1 DHCR24 SPTLC3 CYP27A1 POR EBP VDR ACACA MVK NFYC SREBF1 FDPS RAN SREBF2 SNCA BMP6 ITPKC PLCG2 CNBP INSIG1 PLEK PTAFR ITPKA ARV1 PTK2B NFKB1 CYP27B1 IMPA2
GO_BLASTOCYST_GROWTH	0.0679443	0.363089	0.227987	-0.467917	-1.44429	18	BRCA2 GINS1 GINS4 PALB2 ACVR1C NCAPG2 NBN
GO_I_KAPPAB_PHOSPHORYLATION	0.0679443	0.363089	0.227987	-0.467728	-1.44371	18	DAB2IP TLR3 TLR7 CHUK CX3CR1 ERC1 TLR9
GO_POSITIVE_REGULATION_OF_CANONICAL_WNT_SIGNALING_PATHWAY	0.0680272	0.36312	0.323471	0.247404	1.24092	131	EGF PSMD4 CTDNEP1 FZD9 PSMA7 FGFR2 TBL1X BAMBI PIN1 WLS SFRP1 PSMB8 ZBED2 PSMA5 PSMB9 GID8 PSMC1 PSMB3 PSMB6 PSMB5 PSMB4 PSMB7 DAPK3 PSMF1 PSMB1 TGFB1 SEMA5A PSMC5 PSMD8 FRAT1 PSMD13 PSMD7 UBE2B PSMC4 RNF220 WNK2 PSME1 PSMD1 COL1A1 VCP PSMC3 PSMD3 SFRP2 NFKB1 PSMD14 PSMA6 SULF2 VPS35 PSMA8 PSMD2 PPM1A
GO_REGULATION_OF_KERATINOCYTE_DIFFERENTIATION	0.0683761	0.364569	0.224966	-0.401947	-1.39532	31	ALOX15B NCOA3 ROCK1 SGPP1 ROCK2 MED1 CTSL CBFB
GO_POSITIVE_REGULATION_OF_MUSCLE_CONTRACTION	0.0686275	0.365068	0.271289	0.382194	1.41902	33	CTTN TBXA2R ITGA2 ENO1 RGS2 SPX RHOA GSTO1 KCNQ1 ABAT TACR2 SRF OXTR PTAFR GHRL CCN2
GO_REGULATION_OF_ACTIN_CYTOSKELETON_REORGANIZATION	0.0686275	0.365068	0.271289	0.383132	1.4225	33	ESAM PDGFRA ARHGDIB HCK DAPK3 HAX1 ARHGDIA GMFG CDC42 HCLS1 FES PTK2B STAP1 F11R CDK5 HRAS
GO_REGULATION_OF_MONONUCLEAR_CELL_MIGRATION	0.0687023	0.365068	0.276501	0.356544	1.39307	40	THBS1 CCL5 IL34 IL4 NBL1 MAPK3 CSF1 CREB3 SLAMF8 PTK2 AIF1 HMGB1 SERPINE1 LGMN C5AR1
GO_ATF6_MEDIATED_UNFOLDED_PROTEIN_RESPONSE	0.0693431	0.368058	0.231127	-0.577973	-1.49129	10	HSP90B1 WFS1 MBTPS1
GO_CELLULAR_RESPONSE_TO_CHOLESTEROL	0.0696864	0.368267	0.224966	-0.465421	-1.43659	18	GRAMD1C PTCH1 MLC1 GRAMD1B ABCA1 LRP6 LRP8 OSBPL7 SMO HMGCS1
GO_EXECUTION_PHASE_OF_APOPTOSIS	0.0698324	0.368267	0.287857	0.294092	1.30786	68	MTRNR2L8 SHARPIN CASP9 RPS3 MTRNR2L11 BBC3 CECR2 SIRT2 DEDD2 MTRNR2L10 STK24 RNF34 CASP6 BNIP1 XKR8 HMGB1 MTRNR2L12 CASP4 DNASE1L3 KPNA1 BCL2L1 HMGB2 HSF1 BLCAP BAX ENDOG RFFL ZC3H12A AKT1
GO_GUANOSINE_CONTAINING_COMPOUND_BIOSYNTHETIC_PROCESS	0.0697674	0.368267	0.261664	0.557214	1.50047	12	GUK1 NME4 NME6 IMPDH1 NME1
GO_HISTONE_H3_K9_ACETYLATION	0.0699301	0.368267	0.224966	-0.526049	-1.48379	13	ZNF451 CHEK1 BRCA1 PIWIL2 SMAD4 KMT2A GATA3 NAP1L2
GO_IRON_ION_TRANSPORT	0.0698324	0.368267	0.287857	0.30554	1.32914	65	LTF SLC48A1 SCARA5 ISCU FTL ATP6V1E1 IFNG ASIC3 RAB11B FTH1 MCOLN1 LCN2 ATP6V0D1 ATP6V0E1 ATP6V1G1 SLC25A37 ATP6V1F NECTIN1 ATP6V1D B2M
GO_SEX_DIFFERENTIATION	0.0699208	0.368267	0.193813	-0.260447	-1.24611	201	SDC1 BRCA2 ADAMTS1 NRIP1 BOK NUPR1 ATRX ATM TMF1 FNDC3A WDR19 TLR3 SEMA3A NASP PDGFRB MSH2 SMAD5 BMPR1A ESR1 ARID4B ARID4A FZD4 UBE3A NUP107 VGF EREG AXL CYP19A1 ARID5B RXFP2 SIRT1 PKD1 RHOBTB3 AKR1C3 PLEKHA1 LRP6 PTPN11 RDH10 ZP3 LEP LGR4 SMAD4 MERTK SOX8 WNT9B ADGRG1 ASPM WNT2B ROR2 TGFBR1 ACVR2A EIF2B5 MSH4 KIF18A
GO_TRANSCRIPTION_COUPLED_NUCLEOTIDE_EXCISION_REPAIR	0.0697674	0.368267	0.294067	0.288516	1.29393	73	POLR2C UBA52 XRCC1 RBX1 POLR2F RPA2 RPS27A COPS3 POLR2E POLR2G ISY1 POLR2L RFC2 COPS7A POLR2I POLR2J RPA3 UBB CDK7 COPS6 POLD4
GO_REGULATION_OF_NUCLEAR_CELL_CYCLE_DNA_REPLICATION	0.0702988	0.369795	0.224966	-0.478433	-1.45576	17	ATRX DBF4B DBF4 CDC7 CHEK2 ZMPSTE24
GO_ARACHIDONIC_ACID_SECRETION	0.0712644	0.369915	0.257206	0.490975	1.45656	16	PLA2G12A PROCA1 NTSR1 SYK DRD4 ATP5PF NMB
GO_ARP2_3_COMPLEX_MEDIATED_ACTIN_NUCLEATION	0.0712468	0.369915	0.271289	0.358713	1.38995	39	WHAMMP3 WASF3 ACTR3B BRK1 ARPC4 ARF1 WASF1 ARPC2 TRIM27 WAS GMFG
GO_CHAPERONE_MEDIATED_AUTOPHAGY	0.0712644	0.369915	0.257206	0.492722	1.46174	16	CLU STUB1 PLK3 CTSA SNCA HSPA8 EEF1A1 ATG7
GO_CHONDROCYTE_DIFFERENTIATION	0.0705706	0.369915	0.206588	-0.3159	-1.31901	78	SLC39A14 ZBTB16 MEF2C CREB3L2 MEX3C TRIP11 BMPR1A LNPK BMPR2 SCIN HMGA2 RARB IFT80 PTPN11 MAF LTBP3 SMAD7 WNT2B TGFBR1 AXIN2 RUNX2 LOXL2 SCX TRPS1 EIF2AK3
GO_HYALURONAN_METABOLIC_PROCESS	0.0712531	0.369915	0.266351	0.379087	1.42428	34	HYAL3 FGF2 EGF PDGFB HAS1 IL1B CHP1 TGFB1 PIM1 SMPD3 NFKB1 HAS3 AKT1 HYAL2 SLC9A1 STAB2 ITIH2 CD44
GO_MITOCHONDRIAL_CALCIUM_ION_TRANSMEMBRANE_TRANSPORT	0.0707547	0.369915	0.261664	0.420367	1.448	25	MCUR1 SMDT1 SLC8A3 MICU1 STOML2 PARL PMPCB PHB2 MCU PHB
GO_MITOCHONDRIAL_GENE_EXPRESSION	0.071161	0.369915	0.332263	0.234993	1.21639	162	MRPL36 MPV17L2 MRPL21 MRPS11 MRPS6 MALSU1 CHCHD1 MRPS36 MRPL51 MRPL57 MRPL43 GADD45GIP1 AURKAIP1 MTG1 MRPL49 MRPL41 MRPL27 MRPS7 COA3 MRPS15 MRPL22 HSD17B10 MRPL11 MRPS18C MRPL23 MRPS21 MRPS23 DAP3 MRPL14 MRPL18 MRPL20 NSUN4 ALKBH1 MTRF1L MRPL39 MRPL46 MRPL3 MRPS33 MRPL50 NGRN MRPS17 C1QBP ERAL1 MRPL13 UQCC2 MRPL24 MRPS14 MRPS34 MRPL45 MRPL17 MRPL33 MRPL47 MRPL32 TRMT10C MRPS22 MRPL48 NDUFA7 MRPL…
GO_NON_RECOMBINATIONAL_REPAIR	0.0710059	0.369915	0.204295	-0.305735	-1.29553	85	HERC2 ATM ABRAXAS1 RIF1 LIG3 POLA1 LIG4 SMCHD1 PAXIP1 RAD52 SLX4 HMGA2 MRE11 BRCA1 NSD2 TP53BP1 ERCC4 RNF138 MDC1 DTX3L
GO_POSITIVE_REGULATION_OF_HISTONE_H3_K4_METHYLATION	0.0705467	0.369915	0.224966	-0.489236	-1.46843	16	PAXIP1 DNMT1 BRCA1 KMT2E AUTS2 SMAD4 KMT2A
GO_REGULATION_OF_CENTRIOLE_REPLICATION	0.0706714	0.369915	0.224966	-0.437104	-1.41449	22	CENPJ CEP120 CCP110 CEP295 STIL ALMS1 BRCA1
GO_REGULATION_OF_MAST_CELL_ACTIVATION_INVOLVED_IN_IMMUNE_RESPONSE	0.0712531	0.369915	0.266351	0.394752	1.41048	29	ENPP3 IL4 SYK RAC2 FCER1G VAMP8 ADGRE2 STXBP2 FGR FES IL4R GATA2 LYN UNC13D HMOX1 SPHK2 STXBP1
GO_REGULATION_OF_SPINDLE_ASSEMBLY	0.0705882	0.369915	0.261664	0.424463	1.4366	24	CHMP4C CHMP4B CHMP1A HSPA1A CHMP2A DRG1 GPSM2
GO_3_PHOSPHOADENOSINE_5_PHOSPHOSULFATE_METABOLIC_PROCESS	0.0720562	0.370539	0.222056	-0.473207	-1.43986	17	BPNT1 SLC26A2 SULT1A2 PAPSS1 SULT1A3 SULT1A1 PAPSS2
GO_NEGATIVE_REGULATION_OF_EXECUTION_PHASE_OF_APOPTOSIS	0.072093	0.370539	0.257206	0.523739	1.45083	13	MTRNR2L8 MTRNR2L11 MTRNR2L10 RNF34 MTRNR2L12 BCL2L1 RFFL
GO_NEGATIVE_REGULATION_OF_MUSCLE_HYPERTROPHY	0.0720721	0.370539	0.252961	0.433413	1.46556	23	LMNA G6PD RGS2 GLRX3 CTDP1 PAK1 GSK3A PI16 TNFRSF1B
GO_NEURON_MIGRATION	0.0719424	0.370539	0.199915	-0.291224	-1.28225	110	SH3RF1 DAB2IP CELSR2 NAV1 MEF2C SEMA3A SPOCK1 SRGAP2C FZD3 AXL POMK LRIG2 SRGAP2 PCM1 ZSWIM6 SEMA6A NEXMIF AUTS2 NR4A2 DDIT4 RELN NRCAM DISC1 ADGRG1 ASPM TOP2B MATN2 VEGFA ZNF609 GATA3 CDKL5 ACAP3
GO_PEPTIDYL_METHIONINE_MODIFICATION	0.0716783	0.370539	0.222056	-0.523638	-1.47699	13	APOA2 NAA30 NAA16 METAP1 METAP1D NAA15 PDF NAA35 METAP2 NAA25
GO_REGULATION_OF_HELICASE_ACTIVITY	0.0716783	0.370539	0.222056	-0.532974	-1.46834	12	MSH2 SIRT1 IFIT1 MSH6 MCM2 POT1 GTF2H2
GO_SENSORY_ORGAN_DEVELOPMENT	0.071934	0.370539	0.179782	-0.232856	-1.19449	386	SLC4A7 BNC2 TBC1D32 SPRED1 LIM2 FRS2 DCHS1 CNTF TSHZ1 CRYBG3 FAT4 WNT16 DLL1 CYP1B1 HEY2 CDH23 TWSG1 JAG1 CEP290 WDR19 SKIL SALL2 TRIP11 MED1 SMCHD1 PDGFRB MAN2A1 PDS5B PAX8 SLC25A27 CCNA2 FZD3 PRKCI FOXI1 HIPK2 FZD4 C1QB CLIC4 CALB1 BMPR2 ATP2B1 SOS1 GSC ALDH1A3 ADAM10 FZD6 NF1 SOBP TENT2 PDE6B TBX1 ZEB2 RARB LAMC3 LRP6 PTPN11 RDH10 DLG1 GPD2 RPGRIP1L RDH13 CC2D2A MAF STOX1 TUG1 PDZD7 PRDM1 POU4…
GO_SMOOTH_MUSCLE_CONTRACTION	0.0718391	0.370539	0.287857	0.296902	1.32276	70	ADRA2A FKBP1B CTTN GUCY1A1 TBXA2R ITGA2 PTGER3 PRKG1 RGS2 MYLK SPX SOD1 HTR2B RHOA DAPK3 CNN1
GO_TONGUE_DEVELOPMENT	0.0716783	0.370539	0.222056	-0.523271	-1.47595	13	BNC2 TBX1 INTU LEF1 HDAC2 WDPCP CTNNB1
GO_HETEROPHILIC_CELL_CELL_ADHESION_VIA_PLASMA_MEMBRANE_CELL_ADHESION_MOLECULES	0.0723906	0.371377	0.216543	-0.405615	-1.40768	30	ADGRL1 DCHS1 FAT4 CRB2 CADM1 CD164 TENM1 CDH4 ALCAM AMIGO2
GO_STEROL_METABOLIC_PROCESS	0.0724138	0.371377	0.315325	0.246049	1.24026	134	ACAT2 LIPC FDFT1 SCD CYB5R3 G6PD IL4 PMVK DHCR7 FAXDC2 CYB5R1 SOD1 CYP11A1 CES1 SNX17 DHCR24 RXRA CYP27A1 LDLR POR CEBPA ERG28 EBP ACACA OSBPL1A MVK CLN6 SOAT2 NFYC SREBF1 FDPS RAN SREBF2 CAT HDLBP DGAT2 SULT2B1 EBPL CNBP INSIG1 APOBR APP
GO_MALE_MEIOSIS_I	0.0726644	0.371852	0.21925	-0.456575	-1.4357	19	HSPA2 BRCA2 TRIP13 BTBD18 MYBL1 MEIOC TDRD9 REC8
GO_REGULATION_OF_SISTER_CHROMATID_SEGREGATION	0.0726172	0.371852	0.204295	-0.318	-1.32863	80	TRIP13 ATRX ATM SMC5 RB1 DDX11 ANAPC4 DLGAP5 TNKS MAD1L1 AURKB SLF2 CCNB1 RMI2 BUB1 CDC27 ZNF207 APC BUB3 GEN1 CDC6 AXIN2 FBXO5
GO_NEGATIVE_REGULATION_OF_EXTRINSIC_APOPTOTIC_SIGNALING_PATHWAY	0.0736196	0.375033	0.294067	0.279159	1.28876	85	PF4 THBS1 CTTN GATA1 PRDX2 LMNA TRADD PARK7 GPX1 TMBIM1 ACVR1 IL4 HSPA1A UNC5B FADD SIAH2 IL1B RNF34 FAIM2
GO_RAB_PROTEIN_SIGNAL_TRANSDUCTION	0.0735552	0.375033	0.21925	-0.44227	-1.41633	21	RAB9B DENND4C DENND4A RAB39A DENND4B RAB33B RAB30 SGSM3 RAB12
GO_REGULATION_OF_ATTACHMENT_OF_SPINDLE_MICROTUBULES_TO_KINETOCHORE	0.0734266	0.375033	0.21925	-0.521142	-1.46995	13	SPAG5 NEK2 RACGAP1 AURKB RCC2 CCNB1 APC
GO_REGULATION_OF_CARBOHYDRATE_CATABOLIC_PROCESS	0.0736842	0.375033	0.202072	-0.314484	-1.31756	81	NUPR1 P2RX7 NDC1 NUP160 PRKAG2 OGT GPD1 SLC4A4 NUP155 NUP107 RANBP2 PRKAA1 PPP1CB POM121 MLXIPL NUP205 NUP54 DDIT4 NUP133 SCARB2
GO_SMOOTH_MUSCLE_CELL_PROLIFERATION	0.0735786	0.375033	0.30775	0.255608	1.26409	114	TPM1 ALOX12 THBS1 FGF2 CDKN1A IFNG CCL5 ITGA2 FGFR2 RBPMS2 PDGFB ABCC4 PRKG1 GNAI2 PAK1 CNN1 IRAK1 NR4A3 SMPD3 AIF1 NOTCH3 NDRG2 CTNNBIP1 MMP9 CYBA PTAFR ELANE NDRG4 PHB IL6R SOD2 HPGD AKT1 ELN MNAT1 MMP2 MFN2 TRIB1 SF1 HMOX1 HBEGF NQO2 NOS3 LDLRAP1 IGFBP3 HTR1B
GO_DETECTION_OF_STIMULUS_INVOLVED_IN_SENSORY_PERCEPTION	0.0739645	0.375647	0.287857	0.287872	1.28855	74	OR6N1 OR6K3 SERPINE2 TAS2R38 ITGA2 CA6 ASIC3 PKD1L3 LPO TAS1R1 PHF24 NTSR1 HPN ARRB2 ADGRV1 TMEM120A OR10AD1 PPEF1 OR2B6 FFAR4 OR4D1 OR7D2 REEP6
GO_INTERACTION_WITH_SYMBIONT	0.0739645	0.375647	0.287857	0.285527	1.27806	74	PF4 LTF CCL5 GPX1 TUSC2 INPP5K CFL1 CTDP1 CCL8 GAPDH PTX3 HPN CAMP PPIB IFI27 HSPA8 IGF2R ROMO1 SMARCB1 CTSG CAV2 PSMC3 ELANE TBC1D20 PHB ZC3H12A STOM GTF2B ARG1 AZU1
GO_POSITIVE_REGULATION_OF_TOLL_LIKE_RECEPTOR_SIGNALING_PATHWAY	0.0742049	0.376462	0.21925	-0.434007	-1.40447	22	TIRAP TREML4 TLR3 PTPN22 WDFY1 DDX3X PJA2 RSAD2 TLR9 PELI1
GO_MONOVALENT_INORGANIC_ANION_HOMEOSTASIS	0.0743945	0.377017	0.216543	-0.455253	-1.43154	19	SLC12A8 SLC12A2 SLC34A1 SLC34A3 SLC12A4 CA12 XPR1
GO_RESPONSE_TO_INSULIN	0.0745501	0.3774	0.184706	-0.254055	-1.23529	239	KANK1 VPS13C PIK3C2A PHIP SLC39A14 C2CD5 PPAT BGLAP DENND4C PDE3B LPIN3 HDAC9 MZB1 NPPA GKAP1 OGT ATP6V1C2 CPEB2 CAD USO1 PRKCI GCLC APPL1 FOXO1 KL VGF STAT1 CRY1 RPS6KB1 PRKAA1 SIRT1 ATP2B1 PIK3R1 SOS1 RAB8B OSBPL8 SORBS1 MTOR PTPN11 GCNT1 GPT IRS1 LEP YWHAG APC CAPN10 ACVR1C RAB12 PIK3CA GCK PDPK1 PARP1 TSC1 VWA2 SIK2 EPM2AIP1 LPIN1 SOGA1 INSIG2 PCK2 IDE ZNF106 PDK4 TBC1D4 PID1 SORT1 OPA1 STXBP3
GO_NEUROMUSCULAR_JUNCTION_DEVELOPMENT	0.0752864	0.37828	0.208955	-0.379842	-1.38782	37	UTRN AGRN CACNB4 ERBB2 SHANK1 ALS2 TNC DOK7 COLQ F2R DVL1 ANK3 NEDD4 CACNA2D2 LRRK2 KALRN GPHN DNAJA3
GO_PERICARDIUM_DEVELOPMENT	0.0752688	0.37828	0.21925	-0.546147	-1.4563	11	HEG1 SOS1 LRP6 RPGRIP1L
GO_POSITIVE_REGULATION_OF_I_KAPPAB_KINASE_NF_KAPPAB_SIGNALING	0.075067	0.37828	0.188204	-0.264925	-1.24575	176	GPRC5B PRKCE TRIM5 TRIM22 CLEC6A TAB3 TIRAP TNFSF11 DHX36 TRIM6 CASP10 TLR3 DDX21 IFIT5 MTDH LPAR1 MIB2 ZDHHC17 ABL1 TRIM68 MID2 CD36 TBK1 MIER1 GOLT1B TRIM14 MALT1 TRIM32 CHUK ATP2C1 CX3CR1 TSPAN6 AJUBA CTH F2R RNF31 TNFRSF10B TRIM52 TLR9 PELI1 TRIM62 UNC5CL BIRC2 TFRC
GO_RECEPTOR_INTERNALIZATION	0.0750751	0.37828	0.287857	0.276634	1.30258	92	CACNG8 EFNB2 ITGB3 RAMP3 EGF GRK4 AP2M1 ARF1 MAGI2 HTR2B CD9 FLOT1 SYK ARRB2 FCER1G GRB2 ARRB1 DRD4 DNM3 SNCA RAB31 ITGB2 PLCG2 CNTN2 DNM1 CXCR1 CXCR2
GO_REGULATION_OF_NEUTROPHIL_CHEMOTAXIS	0.0750605	0.37828	0.257206	0.399273	1.41513	28	JAM3 RAC1 MPP1 DYSF RAC2 CAMK1D THBS4 CXCR2 IL23A C5AR1 MCU C1QBP CD74 XCL1
GO_SODIUM_ION_TRANSMEMBRANE_TRANSPORT	0.0750708	0.37828	0.193813	-0.281125	-1.25747	123	UTRN SLC4A7 PRKCE WNK4 ABCB11 SLC4A11 SLC12A2 SLC34A1 SLC9A6 FGF11 SLC4A10 SLC34A3 SLC4A4 SCNN1D SCN3B DMD CNKSR3 NETO2 CNNM4 CAMK2D SLC17A3 KIF5B DLG1 SLC9A3 PKD2 ATP1A3 SLC6A13 STK39 DRD3 SLC41A1 SLC9A5 ASIC1 ANK3 CACNA1I SLMAP TRPM5
GO_VITAMIN_TRANSMEMBRANE_TRANSPORT	0.0752688	0.37828	0.21925	-0.54735	-1.45951	11	SLC46A1 SLC23A2 SLC19A2 FOLR2 SLC5A6 SLC25A19
GO_MUSCLE_ORGAN_MORPHOGENESIS	0.0754717	0.378403	0.204295	-0.346445	-1.3509	52	SMTNL1 HEG1 CNTF HEY2 MED1 BMPR1A LIF ARID5B GSC DSP TBX1 TGFBR3 TTN SMAD7 SMAD4 BMP10 TGFBR1
GO_POSITIVE_REGULATION_OF_MONOOXYGENASE_ACTIVITY	0.0754717	0.378403	0.252961	0.412509	1.42093	25	CALM3 IFNG PARK7 HTR2B IL1B POR VDR PTK2B CYP27B1 AKT1
GO_EMBRYONIC_FORELIMB_MORPHOGENESIS	0.0757315	0.378841	0.213928	-0.446079	-1.42258	20	RECK LNPK RDH10 WNT3 RPGRIP1L RUNX2 CRABP2
GO_LAMELLIPODIUM_ASSEMBLY	0.0758808	0.378841	0.271289	0.309286	1.32876	60	WASF3 ABLIM3 NCK2 PARVB PLXNB3 RAC1 CAPZB BRK1 VCL ARPC2 RAC2 WAS CDC42 TWF2 DMTN P2RY12 ABLIM2 WASF2 FSCN1
GO_NEGATIVE_REGULATION_OF_DNA_RECOMBINATION	0.0757576	0.378841	0.2114	-0.396698	-1.40961	33	KLHL15 RIF1 SMCHD1 MSH2 RADX TP53BP1 RMI2 HELB PARPBP MSH6
GO_REGULATION_OF_CHROMATIN_ORGANIZATION	0.0758808	0.378841	0.188204	-0.267563	-1.24657	167	ATAD2B ATAD2 ATRX ATM RIF1 OGT TET1 PAXIP1 PARP10 FMR1 PAXBP1 ZNF304 CDC45 TLK1 EZHIP LIF ZNF451 SETD1A CHEK1 RESF1 SIRT1 SPTY2D1 AKAP8 CAMK2D DNMT1 UBR5 BRCA1 KMT2E MKI67 MIER1 AUTS2 PIWIL2 TASOR CCNB1 BCOR NAA40 SMAD4 PHF19 ZMPSTE24 SDR16C5 KMT2A RPS6KA5 VEGFA PRMT6 MTHFR GATA3 KDM4D MTF2 NAP1L2 KDM4C
GO_EXTRINSIC_APOPTOTIC_SIGNALING_PATHWAY_VIA_DEATH_DOMAIN_RECEPTORS	0.0762463	0.379752	0.282013	0.274307	1.26157	80	BEX3 THBS1 BAD TRADD PARK7 GPX1 TIMP3 TMBIM1 CRADD SFRP1 FADD BID DAXX DEDD DEDD2 RNF34 FAIM2 MAL DIABLO TNFRSF10C SERPINE1 BCL2L1 HMGB2 TNFRSF1A BAX ZDHHC3 PEA15 SFRP2 GSK3B RFFL ARHGEF2
GO_ORGANIC_HYDROXY_COMPOUND_TRANSPORT	0.0763052	0.379752	0.332263	0.223527	1.18066	181	MAOB ADRA2A CLU PLTP ABCC3 ITGB3 SLC6A4 RAB3A SLC10A3 LIPC OSBPL6 TSPO EGF PARK7 GAL RALBP1 ASIC3 CHRM5 ACTB AQP10 LAMTOR1 EEPD1 SCP2 SPP1 SLC27A5 CES1 ADORA2A RXRA LDLR POMC SYK GRAMD1A SYT17 FCER1G OSBPL1A DRD4 SOAT2 P2RY12 MFSD10 SREBF2 NR1H2 OSBP2 SNCA PINK1 ABAT
GO_REGULATION_OF_DNA_BINDING	0.0761905	0.379752	0.294067	0.266213	1.28474	102	CALM3 TMSB4X IFNG EGF GATA1 HABP4 PARK7 HEY1 ITGA2 EDF1 E2F1 SRI GZMA CSNK2B SIRT2 CPNE1 LAMTOR5 TXN HES1 TGFB1 BCL3 CTNNBIP1 HMGB1 DDRGK1 ILRUN MMP9 MAD2L2 NME1
GO_NEGATIVE_REGULATION_OF_CANONICAL_WNT_SIGNALING_PATHWAY	0.0763868	0.379756	0.287805	0.242831	1.24649	149	SDHAF2 RBX1 PSMD4 PSMA7 SFRP1 PSMB8 PSMA5 PSMB9 PSMC1 PFDN5 PSMB3 PSMB6 SIAH2 PSMB5 PSMB4 UBAC2 PSMB7 FUZ PSMF1 PSMB1 GSK3A TMEM88 TLE5 PSMC5 IGFBP2 SLC9A3R1 PSMD8 ANKRD6 EMD PSMD13 SOX10 AMFR TMEM131L CSNK1A1L PSMD7 EGR1 MAD2L2 SFRP5 TLE3 PSMC4 PSME1 PSMD1 WNT11 DDIT3 PSMC3 PSMD3 SFRP2 GSK3B STK11 PSMD14 PSMA6 DAB2 PSMA8 PSMD2
GO_BLOOD_VESSEL_ENDOTHELIAL_CELL_PROLIFERATION_INVOLVED_IN_SPROUTING_ANGIOGENESIS	0.0771028	0.380491	0.248911	0.465847	1.45161	18	THBS1 FGF2 SEMA5A ITGB1BP1 JCAD EPHA2 PDCD10 GATA2 HMOX1
GO_CRANIAL_NERVE_MORPHOGENESIS	0.0770578	0.380491	0.213928	-0.441054	-1.41243	21	SEMA3A KCNA2 HOXA3 TBX1 EPHB2 HOXB3 PLXNA4 MAFB ATP8B1 PLXNA3 HOXA1 HOXB2 ADARB1 CHRNB2
GO_EMBRYONIC_DIGIT_MORPHOGENESIS	0.0771757	0.380491	0.206588	-0.370977	-1.3726	40	TBC1D32 ZBTB16 BMPR1A LNPK LMBR1 FZD6 C2CD3 CPLANE1 SMAD4 INTU TMEM107 TULP3 ROR2 MKS1
GO_HYALURONAN_BIOSYNTHETIC_PROCESS	0.0767442	0.380491	0.248911	0.512199	1.41886	13	EGF PDGFB HAS1 IL1B TGFB1 SMPD3 NFKB1 HAS3
GO_PHOSPHATIDYLINOSITOL_3_PHOSPHATE_BIOSYNTHETIC_PROCESS	0.0769231	0.380491	0.213928	-0.518298	-1.46192	13	PIK3C2A ATM PIKFYVE INPP4B PIK3C2B PIK3CA
GO_PRESYNAPTIC_ENDOCYTOSIS	0.0769231	0.380491	0.204295	-0.342754	-1.33729	54	KIAA1109 CEL ROCK1 SYNJ1 SNCG MX1 SYNJ2 OPHN1 FCHO2 NLGN2 AMPH ITSN2 DNM1L VAMP4 SCRIB SYP PACSIN1 DGKQ STON1 SYT1 NLGN3 LRRK2 STX1A
GO_REGULATION_OF_G_PROTEIN_COUPLED_RECEPTOR_SIGNALING_PATHWAY	0.0771812	0.380491	0.300682	0.253893	1.24711	112	MGLL HOMER2 RGS10 RAMP3 GUCA1B GRK4 CCL5 PTGDR2 GRK5 RGS2 GRK6 HTR2B PPP1R9B PHF24 GNAI2 RGS6 GSK3A ARRB2 ARRB1 YWHAB CALM1 RGS16 PRMT5 SNCA PDE6H APLP1 PPEF1 CNTN2 DNM1 RASGRP4 PLEK ZDHHC3 GRK2 PHB NECAB2 NMT2 GNG4 DYNLT1 ADM RPH3AL RGS14 OPRL1 CHGA FGF8 MGRN1 FNTB GNG7 ZDHHC7 HTR1B F2 RGS1 RGS3 GPR27 GIT2 DNM2
GO_REGULATION_OF_PROTEIN_LOCALIZATION_TO_MEMBRANE	0.0766284	0.380491	0.323471	0.229219	1.19729	170	VIL1 CIB1 RAMP3 BAD FIS1 IFNG YWHAH AP2M1 FZD9 TMBIM1 ACTB PDZK1 E2F1 INPP5K BBC3 GSN YWHAE BID PPP1R9B SQSTM1 RHOG CHP1 STX8 PAK1 TGFB1 NHLRC1 RACK1 PRKCZ RAP1A VAMP8 YWHAB DMTN CSK ITGB1BP1 VTI1B AR MYO1C ITGB2 RAB11A MFF CRIPT ARF6 PPP3R1 RER1 BCL2L1 CLIP3 EPHA2 GDI1 CNPY4 AKT1 DAB2 NECAB2 STOM STX4 CDK5 AKT2 ZDHHC5 ITGAM TMEM59 HRAS PDCD5 PPP2R5A
GO_NEGATIVE_REGULATION_OF_CELLULAR_RESPONSE_TO_TRANSFORMING_GROWTH_FACTOR_BETA_STIMULUS	0.0775862	0.38129	0.276501	0.285464	1.2801	72	VEPH1 FAM89B UBA52 IL17RD STUB1 LTBP1 TGFB1I1 EMILIN1 BAMBI PIN1 RPS27A HSPA1A VASN HTRA3 TGFB1 PEG10 CHST11 UBB
GO_NEGATIVE_REGULATION_OF_ION_TRANSMEMBRANE_TRANSPORT	0.0775862	0.38129	0.276501	0.288108	1.28358	70	THBS1 ADRA2A FKBP1B CALM3 ISCU GNB5 SRI RGS2 YWHAE NTSR1 DYSF GSTO1 SLC9A3R1 PPIF DRD4 CALM1 RRAD COMMD1 KCNAB1 MMP9 SLC43A2 KCNE5
GO_POSITIVE_REGULATION_OF_SMOOTHENED_SIGNALING_PATHWAY	0.0774411	0.38129	0.208955	-0.393781	-1.39925	33	DLG5 ARMC9 UCHL5 STK36 SCUBE3 DYNC2H1 TEDC2 INTU GPC3 GORAB SCUBE1 TTC23 SMO PDCL IFT172
GO_MEMBRANE_RAFT_ORGANIZATION	0.0779817	0.382834	0.245042	0.436008	1.44521	22	GSN FLOT2 FLOT1 S100A10 CD2 MAL PACSIN2 MYADM NAXE DOCK2 CAV2 FA2H
GO_NEGATIVE_REGULATION_OF_PEPTIDASE_ACTIVITY	0.078125	0.382915	0.323471	0.227159	1.19387	176	BEX3 THBS1 LTF PRDX5 VIL1 PCSK1N PARK7 SERPINE2 TFPI GPX1 TIMP3 SERPINC1 TFPI2 WFDC3 CDKN2D CSTB PROS1 DNAJB6 TIMP1 RPS6KA1 YWHAE BCL2L12 SERPINI1 SIAH2 UBXN1 LAMTOR5 ADORA2A DHCR24 SLPI GAPDH POR PSMF1 SERPINA1 RNF34 ARRB2 ARRB1 SERPINB6 PI3 SERPIND1 FURIN CPAMD8 PI16 SERPINB10 SNCA MMP9 SERPINB1 IGBP1 SERPINE1 UMODL1 CAST CST7 APP PIH1D1 SERPINE3 WFIKKN1 SFRP2 CST3 SERPINF1 RFFL A2M AKT1
GO_POSITIVE_REGULATION_OF_TRIGLYCERIDE_METABOLIC_PROCESS	0.0781609	0.382915	0.245042	0.487701	1.44685	16	CTDNEP1 LDLR SREBF1 NR1H2 PNPLA2 ABHD5 DGAT2 DAGLB GPLD1 APOA1 SCARB1 PLIN5
GO_INCLUSION_BODY_ASSEMBLY	0.0788863	0.384071	0.245042	0.439623	1.4349	21	CLU DNAJB1 CDC34 DNAJB2 HSPA1A DNAJB6 PSMC5 DNAJA4 HSF1 VCP PSAP
GO_METANEPHROS_DEVELOPMENT	0.0788644	0.384071	0.199915	-0.335224	-1.32128	56	FAT4 DLG5 PDGFRB MYC PAX8 PTCH1 STAT1 LIF CALB1 PKD1 NF1 RDH10 PKD2 LGR4 SMAD4 SOX8 GPC3 WNT9B
GO_PROTEIN_HETEROTETRAMERIZATION	0.0786713	0.384071	0.2114	-0.511525	-1.44282	13	RRM2 CBR4 PKD1 PKD2 NUDT21 RRM1 FARSB
GO_REGULATION_OF_PINOCYTOSIS	0.0786713	0.384071	0.2114	-0.514406	-1.45095	13	PROM2 ANKFY1 APPL1 AXL
GO_REGULATION_OF_PROTON_TRANSPORT	0.0788863	0.384071	0.245042	0.439429	1.43427	21	TMSB4X PARK7 COA8 TESC COX17 CHP1 SLC9A3R1 PPIF DRD4 PHB2 ANTKMT ACTN4 TACO1 SPHK2 ATPSCKMT
GO_TELOMERE_MAINTENANCE_VIA_RECOMBINATION	0.0786713	0.384071	0.2114	-0.513201	-1.44755	13	BRCA2 SMC5 TEP1 SMC6 ERCC4
GO_REGULATION_OF_VASCULAR_PERMEABILITY	0.0790123	0.384287	0.252961	0.381876	1.40333	32	CLDN5 DDAH1 PTP4A3 FGFBP3 ADORA2A TGFB1 BCR CTNNBIP1 TACR2 BMP6 CXCR2 AKAP12 AZU1 ADM PTPRJ MYLK3
GO_HISTONE_H3_K9_TRIMETHYLATION	0.0793651	0.38481	0.2114	-0.479738	-1.43992	16	ATRX ZNF304 ARID4B ARID4A SIRT1 BEND3 SUV39H2 KDM4D KDM4C
GO_NEGATIVE_REGULATION_OF_GLUCONEOGENESIS	0.0792254	0.38481	0.2114	-0.493819	-1.45118	15	CRY1 GCK SOGA1 MST1 EP300 LEPR C1QTNF3 FAM3C CLK2
GO_RESPONSE_TO_LITHIUM_ION	0.0793651	0.38481	0.2114	-0.478495	-1.43619	16	ADCY7 LIG4 NFATC4 PTGS2 ARL13B
GO_MESONEPHROS_DEVELOPMENT	0.0798771	0.384914	0.195789	-0.326454	-1.33221	69	SDC1 ZBTB16 DCHS1 FAT4 ILK MYC PAX8 SMAD5 PTCH1 GZF1 CALB1 PKD1 RARB DLG1 PKD2 SMAD7 LGR4 SMAD4 SOX8 GPC3 WNT9B WNT2B VEGFA GATA3 HOXB7 MAGED1 LAMA5 WNT4 SMO
GO_PHOSPHOLIPID_TRANSPORT	0.0798193	0.384914	0.193813	-0.315847	-1.3095	75	ATP8A1 P2RX7 PLSCR2 APOA2 ATP11C ABCB1 XKR7 TMEM30A ABCA1 ATP11A ATP8B3 OSBPL5 PLEKHA3 ATP10D OSBPL8 KCNN4 PRELID3A SCARB2 ATP11B ATP10A ANO7 ABCC1
GO_POSTSYNAPSE_ASSEMBLY	0.0795848	0.384914	0.208955	-0.450103	-1.41534	19	NRXN2 CEL SHANK1 IL1RAP NLGN2 EPHB2 NRXN1 NLGN3
GO_PRIMARY_ALCOHOL_METABOLIC_PROCESS	0.0798771	0.384914	0.195789	-0.326382	-1.33192	69	AKR1C2 CYP1B1 SULT1A2 GPD1 REST CBR4 CYP3A5 ALDH1A3 AKR1C3 RDH10 ALDH3B2 GPD2 RDH13 GDPD1 SULT1A3 CYP2D6 SULT1A1 SDR16C5 CYP1A1 NAAA ALDH3A2 CLCN2 RDH5 DGKQ WNT4 ALDH1A1 AKR1C4 CACNA1H PNPLA4 NAPEPLD CHKA RDH16 BMP2
GO_REGULATION_OF_GTPASE_ACTIVITY	0.0795724	0.384914	0.170932	-0.231359	-1.18759	411	DAB2IP ARHGAP5 RTKN AGRN ARHGEF26 AGAP9 ARHGAP11A ARAP2 DOCK9 TBC1D8B MYO9A RASA4 RICTOR PROM2 TBC1D24 RGPD8 SRGAP1 ERBB2 RASA2 FGD6 RALGAPB CPEB2 RACGAP1 RAB11FIP2 RASGRP1 SYNGAP1 FAM13A RASAL1 ALS2CL ARHGAP8 TBC1D9 RASIP1 OPHN1 AGAP6 RANBP2 SRGAP2 ARHGAP32 EPHA1 VAV2 CHM CHML SOS1 RGP1 DENND1B SGSM1 ALS2 RIC1 APC2 RRP1B DOCK10 FGD2 ARHGAP12 SGSM2 PLCB1 NF1 TRAPPC6B TBCD MTOR RGS11 RCC2 USP6 SNX…
GO_STEM_CELL_PROLIFERATION	0.0796992	0.384914	0.193813	-0.306959	-1.28603	81	CCNE1 FRS2 NUMBL ABCB1 RACGAP1 FZD3 EIF2AK2 HMGA2 NF1 WNT3 ZNRF3 LTBP3 CX3CR1 CTC1 RNF43 DISC1 LEF1 ASPM TRIM71 WNT2B DAGLA N4BP2L2 VEGFA AGO3 NKAP SMO NF2 KDM1A LRRK2 ATXN1L ARTN ACE ZNF335
GO_DNA_SYNTHESIS_INVOLVED_IN_DNA_REPAIR	0.0801964	0.386058	0.202072	-0.343295	-1.30736	48	USP43 POLK RFC3 REV1 RFC1 POLA1 PARP10 ZBTB1 SIRT1 SPRTN DTL WRN PCLAF
GO_POSITIVE_REGULATION_OF_MITOTIC_SISTER_CHROMATID_SEGREGATION	0.0805604	0.387031	0.208955	-0.438464	-1.40414	21	SMC5 RB1 ANAPC4 DLGAP5 AURKB SLF2 CDC27
GO_RESPONSE_TO_HYDROXYUREA	0.0806452	0.387031	0.2114	-0.54204	-1.44535	11	ATRX DDX11 FMR1 DDI2 TIMELESS NSMCE3 SPIDR RAD51
GO_RNA_POLYADENYLATION	0.0805921	0.387031	0.202072	-0.35156	-1.32774	46	PNPT1 CPEB3 TENT4B CSTF3 MTPAP PAPOLG PCF11 TENT2 TUT4 ZC3H14 CCNT1 CPSF1 PABPC1L TUT1 NUDT21
GO_PURINE_CONTAINING_COMPOUND_SALVAGE	0.0808314	0.387136	0.24134	0.506338	1.44824	14	PRTFDC1 PNP GMPR ADK DGUOK GMPR2 APRT AMPD3 AMPD2
GO_REGULATION_OF_EXCRETION	0.0808314	0.387136	0.24134	0.507482	1.45151	14	AVPR1A SPX GNAI2 ADORA2A SLC9A3R1 CORIN
GO_CELL_DIFFERENTIATION_INVOLVED_IN_METANEPHROS_DEVELOPMENT	0.0809859	0.387481	0.208955	-0.491378	-1.444	15	FAT4 PAX8 STAT1 LIF LGR4 WNT9B WNT4 SMO
GO_NEGATIVE_REGULATION_OF_CALCIUM_MEDIATED_SIGNALING	0.0811456	0.387851	0.245042	0.404946	1.40869	26	FKBP1B HOMER2 CALM3 FHL2 SRI SLA2 CHP1 GSTO1 CALM1
GO_NEGATIVE_REGULATION_OF_CALCIUM_ION_TRANSPORT_INTO_CYTOSOL	0.0813953	0.388545	0.24134	0.509984	1.41272	13	FKBP1B CALM3 SRI NTSR1 GSTO1 CALM1
GO_NEGATIVE_REGULATION_OF_TELOMERE_MAINTENANCE_VIA_TELOMERE_LENGTHENING	0.0814558	0.388545	0.206588	-0.422281	-1.40286	24	XRN1 TENT4B TNKS2 SLX4 TNKS ERCC4 PIF1 CTC1 GNL3L PARP1 DCP2 POT1 NAT10 EXOSC10
GO_POSTREPLICATION_REPAIR	0.081761	0.389484	0.195789	-0.33881	-1.32113	52	USP43 POLK RFC3 REV1 RFC1 MSH2 PARP10 ZBTB1 SPRTN RAD18 DTL BRCA1 PCLAF
GO_REGULATION_OF_STEROID_BIOSYNTHETIC_PROCESS	0.0818182	0.389484	0.276501	0.283582	1.28056	77	FDFT1 SCD TSPO IFNG PMVK DHCR7 SOD1 CES1 IL1B POR NR5A1 VDR ACACA MVK NFYC SREBF1 FDPS RAN SREBF2 EGR1 BMP6
GO_CENTROSOME_DUPLICATION	0.0820189	0.389652	0.195789	-0.333716	-1.33402	63	CEP192 CENPJ BRCA2 CEP152 XPO1 ROCK2 USP33 CEP120 CCP110 CDK2 CEP295 CEP135 STIL ALMS1 BRCA1 PKD2 C2CD3 GEN1 CKAP5 NUP62 SASS6 VPS4B ARHGEF10 CCNF KAT2A CNTROB BRSK1 SPICE1 CEP72 PDCD6IP
GO_NCRNA_CATABOLIC_PROCESS	0.0819398	0.389652	0.202072	-0.380203	-1.37073	35	PNPT1 ZCCHC8 XRN1 TENT4B SLFN11 NSUN2 TENT2 DIS3 TUT4 TRDMT1 SLFN13
GO_MRNA_3_END_PROCESSING	0.082232	0.39027	0.188204	-0.2933	-1.26798	98	PNPT1 CPEB3 DHX36 TENT4B CSTF3 SRSF11 MTPAP THOC2 PAPOLG U2AF1 NCBP1 PCF11 CDC40 TENT2 SRSF2 CCNB1 SRSF1 TUT4 ZC3H14 CCNT1 LSM11 SRRM1 CPSF1 PABPC1L DDX39A TUT1
GO_ANATOMICAL_STRUCTURE_ARRANGEMENT	0.0826011	0.390421	0.206588	-0.503776	-1.45246	14	DLL1 SEMA3A BMPR1A KCNA2
GO_DNA_UNWINDING_INVOLVED_IN_DNA_REPLICATION	0.0828924	0.390421	0.206588	-0.474427	-1.42398	16	PURA RECQL MCM4 WRN MCM6 MCM2 RECQL4 RAD51
GO_FOCAL_ADHESION_ASSEMBLY	0.0828402	0.390421	0.271289	0.279578	1.25143	74	THBS1 CTTN RAC1 SDC4 EFNA5 ITGA2 VCL SFRP1 ACTN1 ARHGAP6 FAM107A RHOA DAPK3 S100A10 ACTG1 BCR PTK2 DMTN ITGB1BP1 LIMS1 CORO1C MAP4K4
GO_IRON_ION_HOMEOSTASIS	0.0828402	0.390421	0.271289	0.279846	1.25263	74	LTF SCARA5 EIF2AK1 ISCU FTL IFNG SKP1 NEDD8 SRI HMOX2 FTH1 SOD1 GLRX3 LCN2 ATP6V0D1
GO_MITOCHONDRIAL_TRANSCRIPTION	0.0828924	0.390421	0.206588	-0.473902	-1.42241	16	PPARGC1B PRKAA1 TFB2M POLRMT TFAM TEFM MTRES1 TWNK METTL4
GO_MULTI_ORGANISM_CELLULAR_PROCESS	0.0826011	0.390421	0.206588	-0.460535	-1.4013	17	PIKFYVE FCHSD1 CTSL SIGLEC1 TPCN2 EPS15 FCHSD2
GO_NEGATIVE_REGULATION_OF_DNA_REPLICATION	0.0837521	0.390421	0.199915	-0.387644	-1.36787	32	BRCA2 LIG3 SLFN11 DONSON PDS5A TIMELESS CHEK2 TSPYL2 CDC6 FBXO5 GTPBP4 ATR
GO_PHAGOSOME_MATURATION	0.0837563	0.390421	0.248911	0.344833	1.35938	41	ATP6V1E1 MCOLN1 RAB7A RAB32 ATP6V0D1 CORO1A ATP6V0E1 RAB34 RAB7B SLAMF8 RAB20 UNC13B ATP6V1G1 RAB31 ATP6V1F ATP6V1D
GO_POSITIVE_REGULATION_OF_CELL_KILLING	0.0833333	0.390421	0.252961	0.310629	1.32025	55	BAD IFNG FADD CRTAM HLA-F CD1C GAPDH SYK SH2D1A NOS2 VAV1 HLA-E LAMP1 HLA-B B2M STAT5B IL23A CD5L STAP1 XCL1 ARG1 TYROBP CD160 ITGAM
GO_POSITIVE_REGULATION_OF_MUSCLE_HYPERTROPHY	0.0831889	0.390421	0.204295	-0.420633	-1.39739	24	ROCK1 IL6ST ROCK2 AKAP6 CAMK2D MTOR PRKCA BMP10 PARP1 MIR199A1 PDE9A PARP2 MEF2A
GO_POSTSYNAPTIC_CYTOSKELETON_ORGANIZATION	0.0837209	0.390421	0.237794	0.546668	1.47208	12	ACTB ARF1 DBNL ACTG1 WASF2
GO_PROTEIN_ACYLATION	0.0835476	0.390421	0.173748	-0.251607	-1.2219	224	BRCA2 NUPR1 SOX4 NCOA3 CHD5 ATF2 ZDHHC20 NAA30 OGT PAXIP1 KANSL1L ZDHHC21 CEP295 FOXO1 ABHD17B ESCO1 NAA16 LIF ZDHHC17 BRD1 CLOCK ZNF451 JADE3 PRKAA1 CHEK1 SIRT1 ZDHHC23 DDX3X TAF1 BRCA1 BAZ1A PHF20L1 HCFC1 PCGF2 AUTS2 PIWIL2 IRF4 PPM1B BEND3 YEATS2 DR1 NAA40 SMAD4 TRRAP BRPF1 TAOK1 LEF1 NAA50 ZMPSTE24 SDR16C5 MSL2 JADE2 TAF5 KMT2A RSF1 RPS6KA5 ESCO2 ZDHHC13 TADA1 GATA3 NAA15 EP400 ZDHHC6 KAT6B D…
GO_PSEUDOURIDINE_SYNTHESIS	0.0836237	0.390421	0.204295	-0.456576	-1.40929	18	PUS7 PUS7L TRUB1 PUS10
GO_REGULATION_OF_SENSORY_PERCEPTION	0.0833333	0.390421	0.234393	0.422748	1.4295	23	MGLL FABP5 OPRD1 SPX SCN11A NTSR1
GO_REGULATION_OF_SMALL_MOLECULE_METABOLIC_PROCESS	0.0827327	0.390421	0.287805	0.202491	1.16776	382	ODC1 NQO1 ADIPOR2 TMSB4X OAZ1 SEC13 BAD TFF3 FDFT1 SCD PPP1CA IFNG EGF CDA GUCA1B PSMD4 PARK7 AVPR1A PSMA7 IL4 PMVK PDGFB INPP5K FABP5 PSMB8 DHCR7 KHK PSMA5 ENO1 PSMB9 PSMC1 SOD1 PSMB3 OAZ2 PSMB6 RAE1 ADIPOR1 PSMB5 CES1 MID1IP1 PSMB4 IL1B PSMB7 PDZD3 NTSR1 NUP214 PFKFB3 LDLR POR PSMF1 PSMB1 CBFA2T3 TGFB1 GSK3A POMC MIDN PSMC5 NOS2 PDK2 PSMD8 VDR NR4A3 ACACA OAZ3 PSMD13 MVK NFYC PHLDA2 SREBF1 FDPS…
GO_REGULATION_OF_TELOMERASE_ACTIVITY	0.0834697	0.390421	0.197822	-0.354529	-1.33807	45	SMG6 HMBOX1 NEK2 MYC NEK7 TNKS AURKB PIF1 HNRNPA2B1 NVL DKC1 POT1 MEN1 KLF4 PTGES3 PRKCQ HSP90AA1 CTNNB1 MAP3K4 PARM1 HNRNPD
GO_RESPONSE_TO_EPINEPHRINE	0.0837209	0.390421	0.237794	0.544974	1.46751	12	RYR2 SIRT2 KCNQ1 PRKACA SNCA RNLS
GO_TOLL_LIKE_RECEPTOR_SIGNALING_PATHWAY	0.0833333	0.390421	0.183024	-0.276405	-1.24758	131	DAB2IP PRKCE SFTPD TAB3 TIRAP MAP3K1 OTUD4 TREML4 TLR3 PTPN22 WDFY1 RAB11FIP2 ESR1 APPL1 RPS6KA3 TLR7 DDX3X PJA2 CD36 HSP90B1 TBK1 RSAD2 CTSL TNFAIP3 HAVCR2 IRF4 CHUK LGR4 IRF7 LRRC14 TLR9 PDPK1 PELI1 BIRC2
GO_EMBRYONIC_HINDLIMB_MORPHOGENESIS	0.0843585	0.392063	0.204295	-0.458314	-1.39454	17	ZBTB16 MED1 RARB WNT3 RPGRIP1L GPC3
GO_NEGATIVE_REGULATION_OF_AXON_GUIDANCE	0.0843373	0.392063	0.202072	-0.442929	-1.41254	20	PTPRO SEMA3A SEMA3C SEMA6A SEMA4G WNT3 SEMA3B SEMA4C
GO_NEGATIVE_REGULATION_OF_FIBROBLAST_PROLIFERATION	0.0841924	0.392063	0.202072	-0.404884	-1.37156	27	DAB2IP NUPR1 TP53INP1 MYC PARP10 MORC3 NF1 TRIM32 NLRC3
GO_CELLULAR_IRON_ION_HOMEOSTASIS	0.0846561	0.392083	0.252961	0.303906	1.30451	59	LTF SCARA5 ISCU FTL IFNG SKP1 NEDD8 SRI HMOX2 FTH1 SOD1 GLRX3 LCN2 ATP6V0D1
GO_CELL_DIFFERENTIATION_IN_HINDBRAIN	0.0846561	0.392083	0.204295	-0.473799	-1.4221	16	ATP7A OPHN1 RORA SLC25A46 HERC1 TTC21B
GO_NUCLEOTIDE_EXCISION_REPAIR_DNA_DUPLEX_UNWINDING	0.0848624	0.392083	0.234393	0.431904	1.43161	22	CETN2 UBA52 RBX1 RPS27A RAD23B CHD1L UBB XPA
GO_POSITIVE_REGULATION_OF_CILIUM_ASSEMBLY	0.0847751	0.392083	0.202072	-0.445865	-1.40202	19	CENPJ CCDC88A CEP120 CCP110 CEP135
GO_POSITIVE_REGULATION_OF_POSTTRANSCRIPTIONAL_GENE_SILENCING	0.0848057	0.392083	0.204295	-0.4255	-1.37694	22	DDX5 FMR1 LIMD1 AJUBA PUM1 WTIP TRIM71 XPO5
GO_REGULATION_OF_HISTONE_H3_K4_METHYLATION	0.0847751	0.392083	0.202072	-0.418458	-1.4006	25	PAXIP1 DNMT1 BRCA1 KMT2E AUTS2 BCOR SMAD4 KMT2A PRMT6 GATA3 KDM1A ZNF335
GO_PROTEIN_KINASE_B_SIGNALING	0.0853659	0.394022	0.315325	0.218445	1.17993	198	THBS1 FGF2 PDGFA CIB1 RAMP3 RAC1 EGF PPP2R5B PARK7 CCL5 GPX1 CD40 FGFR2 CHI3L1 PEAR1 PDGFRA RASD2 PDGFB INPP5K PLK3 MAGI2 MUL1 SIRT2 RHOG CPNE1 IL1B NOP53 TYRO3 HAX1 TXN TGFB1 MAZ NTRK2 RPS6KB2 SEMA5A FGFR3 RAC2 SLC9A3R1 ARRB2 GRB2 RACK1 VAV1 PTK2 ITGB1BP1 P2RY12 SMPD3 CAVIN3 PINK1
GO_AMINO_ACID_ACTIVATION	0.0858586	0.394058	0.197822	-0.392855	-1.36339	30	DARS2 SARS2 MARS2 AARSD1 VARS2 WARS2 TARS2 PARS2 FARSB IARS2 EARS2 LARS2
GO_ATTACHMENT_OF_MITOTIC_SPINDLE_MICROTUBULES_TO_KINETOCHORE	0.0862676	0.394058	0.202072	-0.485673	-1.42724	15	CENPC KIF2C NUF2 MAD1L1 AURKB CHAMP1
GO_CAMP_METABOLIC_PROCESS	0.0862676	0.394058	0.202072	-0.485284	-1.42609	15	ADCY7 ADCY9 PDE8A PDE8B PDE7A PDE4B PDE7B PDE4D
GO_CARDIAC_EPITHELIAL_TO_MESENCHYMAL_TRANSITION	0.0860215	0.394058	0.204295	-0.422483	-1.37794	23	WNT16 HEY2 JAG1 TGFBR3 HEYL PDCD4 SNAI1 SMAD4 TGFBR1
GO_CELLULAR_RESPONSE_TO_REACTIVE_NITROGEN_SPECIES	0.086116	0.394058	0.202072	-0.500464	-1.44291	14	CCNA2 CDK2 FOXO1 MTR
GO_LYMPH_VESSEL_MORPHOGENESIS	0.0862676	0.394058	0.202072	-0.484919	-1.42502	15	VASH1 FLT4 BMPR2 SVEP1 PKD1 LGALS8 VEGFA PTPN14
GO_MOLTING_CYCLE	0.0856269	0.394058	0.188204	-0.316761	-1.30251	72	TRPV3 ATP7A MYSM1 FZD3 ZDHHC21 NSUN2 PTGS2 CLOCK SOS1 FZD6 NF1 NOM1 SNAI1 LGR4 SMAD4 INTU GORAB ZMPSTE24 APCDD1 NUMA1 LAMA5 SMO FARP2 NGFR PTCH2 HDAC2 BCL2 EDAR DNASE1L2 TGM3
GO_POSITIVE_REGULATION_OF_REGULATED_SECRETORY_PATHWAY	0.0862944	0.394058	0.245042	0.333267	1.3537	46	HYAL3 RAB3A IL4 ARF1 HLA-F CACNB2 SYK FCER1G VAMP8 LAMP1 UNC13B RAB3D ITGB2 FGR PTAFR IL4R GATA2 UNC13D STX4 CDK5 ITGAM
GO_REGULATION_OF_EXTRINSIC_APOPTOTIC_SIGNALING_PATHWAY	0.0859364	0.394058	0.287805	0.250252	1.26145	134	PF4 THBS1 CTTN PPP1CA GATA1 PRDX2 LMNA TRADD PARK7 GPX1 TIMP3 TMBIM1 ACVR1 IL4 SFRP1 HSPA1A UNC5B FADD BID BCL2L12 SIAH2 IL1B DAPK3 DEDD2 RNF34 PYCARD FAIM2
GO_REGULATION_OF_TOLL_LIKE_RECEPTOR_4_SIGNALING_PATHWAY	0.086116	0.394058	0.202072	-0.456092	-1.38778	17	DAB2IP TIRAP PTPN22 WDFY1 APPL1 TNFAIP3
GO_REPRODUCTIVE_SYSTEM_DEVELOPMENT	0.0859564	0.394058	0.165657	-0.235614	-1.18795	329	PLAG1 VASH2 SDC1 BRCA2 ADAMTS1 NRIP1 BOK ITGB8 NUPR1 VASH1 NODAL FRS2 ATRX ALOX15B ATM TMF1 FNDC3A HEY2 WDR19 CCDC134 TLR3 SEMA3A MED1 NASP PDGFRB CUL7 MSH2 PTCH1 ESR1 ARID4B ARID4A FZD4 UBE3A NUP107 VGF EREG AXL LIF PTGS2 CYP19A1 ARID5B BMPR2 RXFP2 SIRT1 GJB3 PKD1 BIRC6 RHOBTB3 AKR1C3 BPTF TNC PLEKHA1 LRP6 PTPN11 RDH10 DLG1 RBM15 E2F7 PKD2 ZP3 PRDM1 SNAI1 LEP LGR4 EOMES FEM1B SMAD4 MERTK SOX8 WN…
GO_NEGATIVE_REGULATION_OF_LYASE_ACTIVITY	0.0864198	0.394248	0.202072	-0.473226	-1.42038	16	AKAP9 GALR2 MTRR AKAP5 LTB4R2 CCR2 DRD3 EDNRB
GO_ESTABLISHMENT_OF_PROTEIN_LOCALIZATION_TO_MITOCHONDRIAL_MEMBRANE	0.0871795	0.396561	0.245042	0.32468	1.33294	49	CALM3 BAD YWHAH TIMM29 E2F1 BBC3 YWHAE BID YWHAB PPP3R1 TIMM13 ROMO1 BAX TIMM22 TOMM22 PDCD5 OXA1L NDUFA13 TFDP1 YWHAZ YWHAQ
GO_POSITIVE_REGULATION_OF_GLUCOSE_TRANSMEMBRANE_TRANSPORT	0.0871022	0.396561	0.195789	-0.384241	-1.35586	32	C2CD5 PRKCI APPL1 PIK3R1 OSBPL8 C3 SORBS1 PTPN11 IRS1 CAPN10 GPC3
GO_REGULATION_OF_DOUBLE_STRAND_BREAK_REPAIR_VIA_HOMOLOGOUS_RECOMBINATION	0.0871711	0.396561	0.193813	-0.350069	-1.32211	46	KLHL15 RIF1 SMCHD1 ARID2 CHEK1 RADX TP53BP1 RMI2 TIMELESS HELB FIGNL1 PARP1 PARPBP SPIDR RAD51 ACTR2 KDM1A PPP4R2 ERCC6 MMS19 UBQLN4
GO_ACTIVATION_OF_MAPKKK_ACTIVITY	0.0874126	0.396855	0.199915	-0.521755	-1.43743	12	DAB2IP MAP4K3 KSR1 MAP4K5
GO_POSITIVE_REGULATION_OF_GTPASE_ACTIVITY	0.0873786	0.396855	0.164406	-0.231289	-1.17188	343	DAB2IP ARHGAP5 AGRN ARHGEF26 AGAP9 ARHGAP11A ARAP2 DOCK9 TBC1D8B MYO9A RASA4 TBC1D24 RGPD8 SRGAP1 ERBB2 RASA2 RALGAPB RACGAP1 RAB11FIP2 RASGRP1 SYNGAP1 FAM13A RASAL1 ALS2CL ARHGAP8 TBC1D9 OPHN1 AGAP6 RANBP2 SRGAP2 ARHGAP32 EPHA1 CHM CHML SOS1 RGP1 DENND1B SGSM1 ALS2 RIC1 APC2 DOCK10 ARHGAP12 SGSM2 PLCB1 NF1 TBCD RGS11 RCC2 USP6 SNX9 TBC1D16 ARHGAP23 ARFGEF1 RP2 RIN2 RASAL2 RABGAP1 SGSM3 DNM1L USP…
GO_ACUTE_INFLAMMATORY_RESPONSE	0.0881459	0.399799	0.266351	0.267987	1.23362	83	PTGES ORM1 EIF2AK1 PARK7 SERPINC1 S100A8 F8 PTGER3 ACVR1 IL4 CEBPB PRCP FUT7 IL1B F12 SERPINA1 FCER1G HLA-E CTNNBIP1 DNASE1L3 ORM2 SELENOS CXCR2 BTK ELANE TNFSF4 KLKB1 IL6R
GO_MORPHOGENESIS_OF_AN_EPITHELIAL_SHEET	0.0885246	0.40113	0.191892	-0.358706	-1.34327	44	PHLDB2 CLASP2 JAG1 ADAM17 SOS1 ARHGAP12 MTOR MPP5 LRP6 AJUBA CARMIL2 DVL1 MEGF8 DVL2 DDR1 COL5A1 PHACTR4 CLASP1 DLL4 LIN7C CEACAM1 VANGL2 DAG1
GO_PROTEIN_HETEROOLIGOMERIZATION	0.0888502	0.401832	0.197822	-0.449407	-1.38716	18	RRM2 CBR4 PKD1 PKD2 MAT2A NUDT21 RRM1 FARSB SYT1 CALHM3
GO_PROTEIN_LOCALIZATION_TO_KINETOCHORE	0.0888502	0.401832	0.197822	-0.450232	-1.38971	18	KNL1 MTBP AURKB RCC2 CHAMP1 BUB3 MIS12 TTK HASPIN SPDL1
GO_PTERIDINE_CONTAINING_COMPOUND_METABOLIC_PROCESS	0.0892256	0.403142	0.193813	-0.389531	-1.35186	30	SLC46A1 GCH1 MTR MTRR MTHFD1L FOLR2 GART DHFR2 MTHFD1 SHMT1 MTHFR TYMS ALDH1L2 DHFR MTHFD2
GO_POSITIVE_REGULATION_OF_GLIOGENESIS	0.0894309	0.403296	0.248911	0.298964	1.28441	60	TSPO SERPINE2 ZNF365 OLIG2 IL34 E2F1 TTBK1 IL1B MAG HES1 TGFB1 ETV5 GJC2 CSF1 SOX10 P2RY12 PRMT5 TNFRSF1B
GO_SENSORY_PERCEPTION_OF_PAIN	0.0893855	0.403296	0.252961	0.290227	1.26252	65	MGLL NIPSNAP1 CNR2 ITGA2 ASIC3 NDN FABP5 MAPK3 OPRD1 SPX SCN11A PHF24 NTSR1
GO_DECIDUALIZATION	0.0900693	0.403352	0.227987	0.464828	1.42492	17	BSG TPPP3 MAPK3 SPP1 EPOR JUNB VDR CTSV CTSB CYP27B1 GHRL
GO_FIBROBLAST_MIGRATION	0.0897436	0.403352	0.24134	0.340319	1.35946	43	THBS1 FGF2 PDLIM1 SDC4 GNA12 HAS1 PAK1 TGFB1 LAMTOR2 SGPL1 PTK2 DMTN ITGB1BP1 TNS1 CORO1C
GO_LYMPHOID_PROGENITOR_CELL_DIFFERENTIATION	0.0896309	0.403352	0.197822	-0.4537	-1.3805	17	FLT3 SOX4 LIG4 ZBTB1 SOS1 FNIP1
GO_MACROAUTOPHAGY	0.09	0.403352	0.341793	0.20466	1.14489	295	RNF5 CHMP4C CHMP4B CHMP6 DYNLL2 DYNLL1 ATP6V1E1 POLDIP2 UBXN6 RAB1B VPS28 IL4 CDC37 LAMTOR1 MAPK3 SNF8 VPS26B MAP1LC3A SNAP29 NSFL1C MCOLN1 SQSTM1 CSNK2B RETREG3 CHMP2A WDR45 CAPN1 LAMTOR5 MAP1LC3B MTMR14 GABARAPL1 PHF23 RAB7A GAPDH ATP6V0D1 TOMM7 BECN1 OPTN VPS25 LAMTOR2 LAMTOR4 WIPI1 CAPNS1 ATP6V0E1 PRKACA EMC6 ATG13 UFC1 VAMP8 WIPI2 RRAGA RAB1C TOMM5 RALB RUBCNL PINK1 GABARAPL2 DDRGK1 ILRUN AT…
GO_NEGATIVE_REGULATION_OF_DEFENSE_RESPONSE	0.0901288	0.403352	0.315325	0.218994	1.16093	186	ENPP3 SHARPIN ACP5 PROC TNFAIP8L2 ARG2 GPX1 CNR2 PGLYRP1 IL4 SOD1 MUL1 SIRT2 PSMB4 HLA-F ADORA2A TYRO3 NLRX1 SEC14L1 LDLR PCBP2 PYCARD RPS19 MIR3909 ARRB2 BCR SLAMF8 MVK HLA-E IL2RA FEM1A NLRP12 CHID1 NR1H2 SIGLEC10 TNFRSF1B ILRUN RNF26 HLA-B SELENOS SIRPA FFAR4 CST7 TNFRSF1A ALOX5 SOCS3 SUSD4 ELANE NLRP6 GRN C1QBP PRKCD NFKB1 NPLOC4 SERPINF1 A2M ZC3H12A VPS35 NLRP3 FOXP3 GHRL ABCD1
GO_POLYSACCHARIDE_METABOLIC_PROCESS	0.0898204	0.403352	0.261664	0.268719	1.25822	90	PPP1CA EGF PGM1 PDGFB HAS1 INPP5K KHK GBE1 STK40 TGFB1 GSK3A POMC PHKA1 PYGL NHLRC1 PHLDA2 CALM1 RUBCNL SMPD3 GYG1 B3GNT9 PYGB B4GALT5 SELENOS CSGALNACT1 PHKG1 B3GNT8 CHIT1 GSK3B NFKB1 HAS3 AKT1 GYS1 B3GNT4 UGP2 MGAM PHKG2 AKT2
GO_POSITIVE_REGULATION_OF_VIRAL_PROCESS	0.0900322	0.403352	0.271289	0.262457	1.27807	104	CHMP4C POLR2C CHMP4B NELFE CCL5 POLR2F PPIA CFL1 POLR2E CHMP2A CTDP1 POLR2G RAB7A HPN POLR2L P4HB PPIB POLR2I POLR2J RAD23A HSPA8 TMEM250 VPS37B IGF2R LGALS1 SMARCB1 CAV2 TBC1D20 CHMP3 CD74 POLR2K NELFB STOM GTF2B VAPB TRIM11 PABPC1 TSG101
GO_PROTEIN_LOCALIZATION_TO_CHROMOSOME_CENTROMERIC_REGION	0.090106	0.403352	0.197822	-0.422607	-1.36758	22	RB1 KNL1 MTBP AURKB RCC2 CHAMP1 BUB3 MIS12 TTK HASPIN SPDL1
GO_NEGATIVE_REGULATION_OF_TRANSMEMBRANE_RECEPTOR_PROTEIN_SERINE_THREONINE_KINASE_SIGNALING_PATHWAY	0.0909091	0.405303	0.261664	0.266383	1.26681	96	VEPH1 FAM89B UBA52 IL17RD STUB1 LTBP1 TGFB1I1 ACVR1 EMILIN1 BAMBI PIN1 RBPMS2 SFRP1 NBL1 RPS27A HSPA1A MAGI2 VASN HTRA3 TGFB1
GO_RECEPTOR_METABOLIC_PROCESS	0.0909091	0.405303	0.294067	0.225222	1.17302	167	CACNG8 EFNB2 ITGB3 AP2S1 EHD3 RAMP3 IFNG EGF GRK4 AP2M1 RAB11B PLEKHJ1 ARF1 LAMTOR1 MAGI2 HTR2B CNPY2 CD9 HOXA5 CAPN1 FLOT1 TGFB1 BECN1 SYK OPTN ARRB2 FCER1G GRB2 ARRB1 DRD4 DNM3 ARAP1 FURIN CLTA SNCA RAB31 ITGB2 PLCG2 CNTN2 ECE1 DNM1 CXCR1 LGMN CXCR2 VAMP3
GO_REGULATION_OF_CYTOKINESIS	0.0907716	0.405303	0.181383	-0.306892	-1.27277	76	FSD1 BRCA2 PRKCE PKN2 ZFYVE26 INCENP CDC14A MAP10 KLHL9 RACGAP1 CCP110 KIF23 AURKB BIRC6 PRPF40A E2F7 CSPP1 DRD3 KIF14 CDC6 PDXP KIF3B SPAST NUP62
GO_SMOOTHENED_SIGNALING_PATHWAY_INVOLVED_IN_DORSAL_VENTRAL_NEURAL_TUBE_PATTERNING	0.0909091	0.405303	0.195789	-0.502779	-1.41815	13	TBC1D32 WDR19 PTCH1 PRKACB GORAB TULP3 MKS1
GO_POSITIVE_REGULATION_OF_DNA_METABOLIC_PROCESS	0.0911493	0.405989	0.168238	-0.260542	-1.23007	179	ATRX ATM RFC3 ABRAXAS1 RIF1 DHX36 OTUD4 HGF TOX ZNF711 SPIRE1 DDX11 SMCHD1 PDGFRB ARID2 HMBOX1 PAXIP1 NEK2 MSH2 MYC CDK2 NEK7 TNKS2 CHTF18 SLX4 SIRT1 TNKS AURKB MRE11 BRCA1 NSD2 WRN TP53BP1 SLF2 TIMELESS DTX3L PARP1 RNF168 ATAD5 TFRC PARP9 HNRNPA2B1 KDM4D HDAC10 ATR NBN FAM168A SPIRE2 PML RFC4 APLF GTF2I NVL DKC1 SPIDR RAD51 ACTR2 POT1 ERCC6 TIGAR MMS19 CCT8
GO_ICOSANOID_BIOSYNTHETIC_PROCESS	0.0913706	0.406286	0.237794	0.3389	1.33599	41	PTGES ALOX12 PTGS1 AVPR1A LTC4S FABP5 IL1B ALOX15 ALOX5AP SYK GGTA1P MGST3 CYP2C8 MGST2 ALOX5 PRXL2B FADS1 CD74 HPGD
GO_WOUND_HEALING_SPREADING_OF_EPIDERMAL_CELLS	0.0913884	0.406286	0.195789	-0.494074	-1.42449	14	PHLDB2 CLASP2 ADAM17 MTOR AJUBA COL5A1
GO_POSITIVE_REGULATION_OF_ANION_TRANSPORT	0.0915033	0.406413	0.188204	-0.351503	-1.31446	43	ATP8A1 ABCB11 P2RX7 SLC12A2 SLC34A1 TNFSF11 ABCB1
GO_REGULATION_OF_NON_CANONICAL_WNT_SIGNALING_PATHWAY	0.0916955	0.406883	0.193813	-0.435343	-1.36893	19	RNF213 ABL1 DACT1 IFT80 ZNRF3 GPC3 TIAM1 MKS1
GO_POSITIVE_REGULATION_OF_MACROPHAGE_CHEMOTAXIS	0.091954	0.407646	0.224966	0.477957	1.41794	16	THBS1 CCL5 IL34 MAPK3 CSF1 PTK2
GO_REGULATION_OF_CELL_SUBSTRATE_JUNCTION_ORGANIZATION	0.0925926	0.409705	0.24134	0.297118	1.27538	59	THBS1 RAC1 SDC4 EFNA5 VCL SFRP1 ARHGAP6 FAM107A RHOA DAPK3 S100A10 ACTG1 PTK2 DMTN ITGB1BP1 ARF6 LIMS1 CORO1C MAP4K4
GO_REGULATION_OF_INOSITOL_PHOSPHATE_BIOSYNTHETIC_PROCESS	0.092511	0.409705	0.21925	0.55774	1.44982	10	NTSR1 SNCA PLEK PTAFR PTK2B
GO_REGULATION_OF_PHOSPHOLIPASE_ACTIVITY	0.0928382	0.4098	0.24134	0.317675	1.31782	51	FGF2 CCL5 AVPR1A FGFR2 PDGFRA GPR55 RGS2 ARHGAP6 HTR2B NTRK2 S1PR4 FGFR3 PRKCZ P2RY12 SNCA GNA15 RASGRP4 PTAFR C5AR1 PHB2
GO_REGULATION_OF_TYPE_2_IMMUNE_RESPONSE	0.0928571	0.4098	0.227987	0.391367	1.37785	27	IDO1 ARG2 HLX PRKCZ IFNL1 RARA TNFSF4 IL4R CD74 XCL1 NLRP3 ARG1 NOD2
GO_SIGNAL_TRANSDUCTION_BY_P53_CLASS_MEDIATOR	0.0928753	0.4098	0.16318	-0.24758	-1.21107	249	BRCA2 DNA2 DDX5 NUAK1 BOK SPRED1 TAF2 JMY PLAGL1 NUPR1 ATRX ATM RFC3 SOX4 CHD5 TP53INP1 TNKS1BP1 CDK5RAP3 PRKAG2 PAXIP1 MSH2 CNOT6L CDK2 HIPK2 MDM2 RRN3 PIDD1 PRKAA1 CHEK1 SIRT1 AURKB MRE11 TAF1 BRCA1 RMI1 WRN RRM2B CNOT6 EHMT2 E2F7 DDIT4 RBBP7 CCNB1 RMI2 GTSE1 CNOT8 SNAI1 L3MBTL1 BRPF1 CHEK2 ZMPSTE24 RBL2 RBBP4 TAF5 TAF4B CNOT11 ATAD5 SUPT16H MDM4 CNOT2 HIPK1 PRMT6 MYBBP1A RRS1 ATR NBN EDA2R PML…
GO_CARDIAC_CHAMBER_MORPHOGENESIS	0.0934718	0.41026	0.176694	-0.292383	-1.24683	89	ADAMTS1 HEG1 SOX4 HEY2 JAG1 MEF2C MED1 SEMA3C BMPR1A MDM2 BMPR2 SOS1 FGFRL1 DSP TBX1 NSD2 RARB TGFBR3 RBM15 ADGRG6 SMAD7 HEYL SMAD4 BMP10 TGFBR1 CPE MKS1 GATA3
GO_N_GLYCAN_PROCESSING	0.0934744	0.41026	0.193813	-0.467351	-1.40275	16	MAN1A2 GNPTAB MAN2A1 MGAT4A MAN1C1 ST8SIA5 MAN1A1 ST8SIA6 ST8SIA4
GO_REGULATION_OF_CHROMATIN_ASSEMBLY_OR_DISASSEMBLY	0.0934256	0.41026	0.191892	-0.413508	-1.38403	25	TET1 PARP10 ZNF304 TLK1 RESF1 SPTY2D1 DNMT1 TASOR NAA40
GO_REGULATION_OF_VIRAL_GENOME_REPLICATION	0.0931953	0.41026	0.176694	-0.293913	-1.25925	93	PKN2 DDX5 OAS3 TRIM6 MX1 IFIT5 PARP10 FMR1 EIF2AK2 OAS2 TOP2A LARP1 FAM111A RESF1 YTHDC2 DDX3X HMGA2 RSAD2 TASOR TMEM39A IFIT1 SHFL OAS1 TOP2B APOBEC3F OASL APOBEC3D HACD3 FBXL2 ILF3 PDE12 RNASEL BCL2 CCNK EIF2AK4 MPHOSPH8 IFITM3 SETDB1 ISG15
GO_SKIN_EPIDERMIS_DEVELOPMENT	0.0935024	0.41026	0.183024	-0.326886	-1.3004	61	ATP7A MYSM1 DLL1 FZD3 ZDHHC21 NSUN2 SOS1 FZD6 NF1 NOM1 SNAI1 LGR4 SMAD4 INTU GORAB ZMPSTE24 APCDD1 NUMA1 LAMA5 SMO NGFR HDAC2 BCL2 EDAR DNASE1L2 TGM3
GO_TISSUE_MORPHOGENESIS	0.0932401	0.41026	0.155242	-0.223005	-1.16591	494	MIB1 AREG WNK4 PHLDB2 NODAL HEG1 FRS2 DCHS1 CLASP2 CELSR2 ATP7A SOX4 MYO9A FAT4 WNT16 DLG5 DLL1 HEY2 TWSG1 JAG1 CEP290 MEF2C HGF SEMA3A MED1 NFATC4 CRB2 SEMA3C ILK MYC PAX8 BMPR1A PTCH1 ESR1 FZD3 TBX6 EXOC5 FZD4 ADAM17 MDM2 CLIC4 STAT1 APAF1 LIF LUZP1 GZF1 RASIP1 OPHN1 BMPR2 MTHFD1L ABL1 MTSS1 STIL SOS1 PKD1 EPB41L5 ALDH1A3 HMGA2 DACT1 ARL13B ARHGAP12 FZD6 POFUT2 TNC PRKX PODXL BTRC DSP TBX1 KDM6…
GO_AORTIC_VALVE_DEVELOPMENT	0.0949821	0.412241	0.193813	-0.415002	-1.35354	23	ROCK1 RB1 HEY2 JAG1 ROCK2 BMPR2 HEYL SNAI1
GO_CALCIUM_DEPENDENT_CELL_CELL_ADHESION_VIA_PLASMA_MEMBRANE_CELL_ADHESION_MOLECULES	0.0950704	0.412241	0.191892	-0.477688	-1.40377	15	ARVCF DCHS1 CDH20 CDH23 ATP2C1 AJUBA CDH24
GO_CELLULAR_RESPONSE_TO_EPINEPHRINE_STIMULUS	0.0945946	0.412241	0.21925	0.554365	1.48439	11	RYR2 SIRT2 KCNQ1 PRKACA SNCA
GO_CHLORIDE_TRANSPORT	0.0950156	0.412241	0.179782	-0.321154	-1.296	66	WNK4 SLC12A8 SLC12A2 CLCC1 SLC26A2 SLC4A10 ABCB1 CLIC4 PRNP BSND PACC1 CLCN4 CLCN6 ANO7 NMUR1 SLC12A4 ANO8 TTYH2 ANO5 CLCN2 CLIC3 SLC1A4 CLCN7 SLC26A6 GABRR2 SLC4A8 ANO9 SLC12A7 CLCN5 CLCN3 BEST3
GO_INNER_CELL_MASS_CELL_PROLIFERATION	0.0944056	0.412241	0.191892	-0.502093	-1.41622	13	BRCA2 GINS1 GINS4 PALB2
GO_MAST_CELL_MEDIATED_IMMUNITY	0.0943878	0.412241	0.234393	0.338455	1.35228	44	CPLX2 IL4 SYK RAC2 FCER1G NR4A3 VAMP8 ADGRE2 STXBP2 FGR PIK3CD FES MILR1 LAT2 BTK IL4R GATA2 LYN UNC13D SNAP23 HMOX1 CHGA
GO_NEGATIVE_REGULATION_OF_CHROMOSOME_SEGREGATION	0.0947712	0.412241	0.184706	-0.349645	-1.30751	43	TRIP13 ATRX ATM TNKS MAD1L1 AURKB CCNB1 BUB1 ZNF207 APC BUB3 GEN1 FBXO5
GO_NEGATIVE_REGULATION_OF_LYMPHOCYTE_APOPTOTIC_PROCESS	0.094431	0.412241	0.227987	0.38586	1.36759	28	PTCRA IDO1 CCL5 ARG2 FADD EFNA1
GO_OUTFLOW_TRACT_MORPHOGENESIS	0.0943396	0.412241	0.181383	-0.32905	-1.28307	52	ATF2 HEY2 JAG1 MEF2C SEMA3C ILK BMPR1A BMPR2 TBX1 RARB TGFBR3 HEYL SMAD4 DVL2 VEGFA JUN NEDD4
GO_POSITIVE_REGULATION_OF_CALCIUM_ION_TRANSPORT	0.0945122	0.412241	0.257206	0.261766	1.21715	89	RYR2 CALM3 EHD3 RAMP3 TSPO BAK1 CCL5 HCRT F2RL3 G6PD PDGFB SRI MYLK NTSR1 CACNB2 GJC2 GSTO1 ARRB2 CALM1 ORAI1 MCHR1 SNCA
GO_POSITIVE_REGULATION_OF_UBIQUITIN_DEPENDENT_PROTEIN_CATABOLIC_PROCESS	0.095092	0.412241	0.257206	0.265813	1.2534	93	CLU EGF BCAP31 RBX1 STUB1 DNAJB2 HSPA1A PLK3 SIRT2 NOP53 CEBPA CBFA2T3 GSK3A RACK1 PTK2 SUMO2 RAD23A DDRGK1 SGTA ZFAND2A RNF19B ZER1 KEAP1 MAGEF1 SH3RF2 VCP PTK2B GSK3B AKT1 DAB2 HERPUD1 AURKA FZR1 TRIB1 PSEN1 COP1
GO_REGULATION_OF_NEUTROPHIL_ACTIVATION	0.0945946	0.412241	0.21925	0.555608	1.48772	11	SYK BCR ITGB2 PTAFR PRAM1 GRN ITGAM CD177
GO_UDP_N_ACETYLGLUCOSAMINE_METABOLIC_PROCESS	0.0950704	0.412241	0.191892	-0.47607	-1.39902	15	GFPT1 PGM3 UAP1L1 GNE SLC35A3 GNPDA2 DPAGT1
GO_FOLIC_ACID_CONTAINING_COMPOUND_METABOLIC_PROCESS	0.0953206	0.412472	0.190023	-0.413296	-1.37302	24	SLC46A1 GCH1 MTRR MTHFD1L FOLR2 GART DHFR2 MTHFD1 SHMT1 MTHFR TYMS ALDH1L2 DHFR MTHFD2
GO_REGULATION_OF_CHOLESTEROL_METABOLIC_PROCESS	0.0952381	0.412472	0.237794	0.30902	1.30543	54	FDFT1 SCD PMVK DHCR7 SOD1 CES1 LDLR POR ACACA MVK NFYC SREBF1 FDPS RAN SREBF2
GO_MRNA_EXPORT_FROM_NUCLEUS	0.0954416	0.412616	0.170932	-0.285414	-1.25346	107	NDC1 SMG1 NUP160 SMG5 SRSF11 SMG6 THOC2 U2AF1 NUP155 NCBP1 NUP107 NSUN2 ZC3H11B RANBP2 CDC40 POM121 NUP205 SRSF2 NUP54 FYTTD1 NUP133 SRSF1 NXF1 SRRM1 NUP188 CPSF1 DDX39A UPF2 HNRNPA2B1 NUP62 NUP210 SRSF5 NUP58
GO_NUCLEOBASE_METABOLIC_PROCESS	0.0957983	0.413399	0.186433	-0.386717	-1.32791	29	PAICS PPAT CAD MTOR GART SHMT1 DPYD RRM1 CPS1 TYMS DHODH DPYS KDM1A
GO_RESPONSE_TO_GROWTH_HORMONE	0.0957265	0.413399	0.188204	-0.390173	-1.35445	31	PNPT1 JAK2 SLC34A1 ASS1 PRL PIK3R1 GDF15 F7 PRLR RBBP4
GO_POSITIVE_REGULATION_OF_REACTIVE_OXYGEN_SPECIES_METABOLIC_PROCESS	0.0959752	0.413783	0.257206	0.269754	1.2471	86	THBS1 CLU CDKN1A TSPO DDAH1 IFNG HBB PARK7 GADD45A PDGFB SOD1 GNAI2 IL1B TGFB1 PTX3 SYK GRB2 AIF1 SNCA ITGB2 KLF2 CYBA
GO_ATP_DEPENDENT_CHROMATIN_REMODELING	0.0963303	0.414414	0.176694	-0.315715	-1.29035	70	CENPS SMARCAD1 CHD5 CENPC KNL1 NASP MIS18BP1 SMARCA5 PBRM1 HJURP SPTY2D1 CENPU CENPO RBBP7 RBBP4 CENPP RSF1 CENPL SMARCE1 DMAP1 ARID1B CHD3 ACTL6A ERCC6 ARID1A CENPH HDAC2 MTA2
GO_POSITIVE_REGULATION_OF_TRANSCRIPTION_BY_RNA_POLYMERASE_I	0.0963855	0.414414	0.188204	-0.438254	-1.39763	20	ERBB2 DDX11 MTOR NOL11 UTP15 WDR43 HEATR1 DHX33 EIF2AK3 PHF8 NCL
GO_WATER_SOLUBLE_VITAMIN_METABOLIC_PROCESS	0.0963855	0.414414	0.175204	-0.307192	-1.27362	75	SLC46A1 SLC23A2 SLC19A2 CUBN GCLC MTR MTRR MTHFD1L FOLR2 AMN RFK DHFR2 TKTL1 ABCC1 SLC5A6 MTHFD1 SLC25A19 AASDHPPT PSAT1 SHMT1 PDXP CBLIF MTHFR MCCC1 PNPO PCCA MCCC2 HLCS ALDH1L2 LMBRD1 TPK1 TCN2 DHFR MTHFD2
GO_ANION_TRANSPORT	0.0968495	0.414516	0.152145	-0.223724	-1.16422	475	SLC16A7 SLC4A7 SLC47A1 ATP8A1 SLC39A14 SLC16A1 WNK4 ABCB11 ABCD3 SLC16A6 PPFIA3 SLC12A8 SLC46A1 SLC4A11 P2RX7 SLC12A2 SLC34A1 SLC23A2 SLC19A2 CLCC1 TNFSF11 CPT1B GLS SLC38A2 SLC9A6 NCOA2 PLSCR2 APOA2 SLC26A2 SLCO4C1 PRKAG2 SLC4A10 ATP11C SLC38A1 SLC25A13 ABCB1 SLC34A3 RACGAP1 SLC33A1 TSPOAP1 SLC4A4 GOPC XKR7 MPC1L SLC25A24 TMEM30A ACSL4 CLIC4 ABCA1 RPS6KB1 SLC37A4 SLC25A36 ATP11A PRNP CPT1A ATP8B…
GO_CILIUM_ORGANIZATION	0.0967352	0.414516	0.155242	-0.231213	-1.17005	338	CEP192 CENPJ TBC1D32 WDR90 NINL CDC14A CELSR2 CCDC88A CEP152 LCA5L BBS10 CEP162 NEK1 TOGARAM1 AKAP9 NEDD1 CEP290 WDR19 TTC8 TRIP11 TNPO1 DNAH1 NEURL1 CEP83 NEK2 ARMC9 HAUS7 PIBF1 CEP120 CCP110 HAUS5 EXOC5 OFD1 WDR11 WDR35 RO60 PTPDC1 CEP135 PCM1 HAUS6 CEP78 CNTRL ARL13B TCTEX1D2 ALMS1 STK36 TTC17 AVIL CDK10 IFT80 DYNC2H1 DNAI2 CATIP RAB3IP PKD2 TTC30B RPGRIP1L CC2D2A C2CD3 CPLANE1 DNAAF2 HYDIN YW…
GO_RESPONSE_TO_MUSCLE_ACTIVITY	0.0967742	0.414516	0.21925	0.486121	1.42886	15	RYR2 FIS1 ITGA2 ATP5PF FNDC5
GO_TRNA_TRANSPORT	0.096563	0.414516	0.183024	-0.368268	-1.34059	36	NDC1 NUP160 NUP155 NUP107 RANBP2 POM121 XPOT NUP205 NUP54 NUP133 NOL6 NUP188 NUP62 NUP210 NUP58
GO_UTERUS_DEVELOPMENT	0.0966608	0.414516	0.190023	-0.490344	-1.41373	14	ESR1 CYP19A1 SMAD4 WNT9B ASH1L GATA3
GO_GLIAL_CELL_DEVELOPMENT	0.0969697	0.414653	0.252961	0.261773	1.24489	96	WASF3 CLU HDAC11 SH3TC2 PARD3 BACE2 IFNG S100A8 TTBK1 GSN SOD1 CD9 SIRT2 IL1B NDRG1 ADORA2A KCNJ10 LDLR MAG NTRK2 PHGDH SOX10 PRDM8 OLIG1 CNTN2 B4GALT5 NSUN5 SKI CNTNAP1 APP C5AR1 GRN VIM AKT1 LYN FA2H EIF2B2 CDK5 AKT2 PSEN1
GO_DEFENSE_RESPONSE_TO_FUNGUS	0.0974478	0.415996	0.21925	0.432008	1.41005	21	LTF COTL1 S100A8 JAGN1 GAPDH MPO DEFA3 CTSG ELANE ARG1 S100A9 CHGA
GO_IMPORT_ACROSS_PLASMA_MEMBRANE	0.097561	0.415996	0.169571	-0.282563	-1.24569	111	TRPV3 SLC47A1 SLC30A1 SLC39A14 WNK4 SLC12A8 SLC46A1 SLC12A2 SLC34A1 SLC5A3 SLC9A6 SLC39A10 PRNP SLC36A4 SLC39A6 DLG1 FOLR2 SLC9A3 ATP1A3 SLC6A13 FAM155B SLC7A1 SLC9A5 KCNH2 SLC12A4 SLC5A6 KCNJ2
GO_NEGATIVE_REGULATION_OF_ADENYLATE_CYCLASE_ACTIVITY	0.0979021	0.415996	0.188204	-0.500059	-1.41048	13	AKAP9 GALR2 AKAP5 LTB4R2 CCR2 DRD3 EDNRB
GO_NEGATIVE_REGULATION_OF_PROTEIN_DEPHOSPHORYLATION	0.0978261	0.415996	0.237794	0.301451	1.27738	56	PPP1R14A FKBP1B PPP1R11 ENSA STYXL1 PPP1R15A YWHAE FKBP1A PPP1R9B GNAI2 PPP1R14C YWHAB PPP1R14B BOD1 PPP1R1B SET SH3RF2 GSK3B PHACTR3 PPP1R35 PPP1R10
GO_PROTEIN_TRANSMEMBRANE_TRANSPORT	0.0978261	0.415996	0.237794	0.30394	1.28793	56	CLU DNLZ TIMM17B TIMM23 SEC61B TOMM7 BCR RTN2 GRPEL1 PEX10 BLOC1S3 HSPA8 ROMO1 PEX5 ZFAND2B SEC61G TIMM22 PEX16 TOMM22 DNAJC19 CHCHD4 AKT2 TIMM23B TIMM17A DNAJC15
GO_REGULATION_OF_PROTEIN_DEPHOSPHORYLATION	0.0976431	0.415996	0.266351	0.243157	1.21245	125	PPP1R14A FKBP1B CALM3 PPP2R2D PPP1R7 PPP2R5B CAMTA1 PPP1R11 ENSA PIN1 STYXL1 PPP1R15A MAGI2 YWHAE FKBP1A PPP1R9B GNAI2 VRK3 SPPL3 TGFB1 PPP2R5D PPP1R16A PPP1R14C YWHAB CALM1 PPP1R14B BOD1 PINK1 PPP1R1B PPP2R1A IGBP1 SET
GO_RESPONSE_TO_LAMINAR_FLUID_SHEAR_STRESS	0.0979021	0.415996	0.188204	-0.500295	-1.41114	13	ASS1 ABCA1 ADAM9 ETS1 SMAD7
GO_CELLULAR_RESPONSE_TO_PROSTAGLANDIN_STIMULUS	0.0981067	0.416082	0.186433	-0.437237	-1.39439	20	AKR1C2 PRKCE PTGER4 PRKAA1 AKAP8 AKR1C3 TNC
GO_CELL_SUBSTRATE_JUNCTION_ORGANIZATION	0.0988024	0.416082	0.248911	0.264172	1.23693	90	THBS1 CD151 CTTN RAC1 SDC4 EFNA5 ITGA2 VCL SFRP1 ACTN1 ARHGAP6 FAM107A RHOA DAPK3 TLN1 S100A10 ACTG1 BCR PTK2 DMTN ITGB1BP1 TNS1 ARF6 LIMS1 CORO1C MAP4K4
GO_EPITHELIAL_TUBE_FORMATION	0.0991379	0.416082	0.168238	-0.285524	-1.25041	106	MIB1 NODAL SOX4 CEP290 PAX8 PTCH1 FZD3 APAF1 LUZP1 MTHFD1L ABL1 STIL FZD6 PODXL KDM6A ZEB2 LRP6 PRKACB TEAD2 CC2D2A SOX8 DVL1 WNT9B SEMA4C TRIM71 TULP3 TSC1 MTHFD1 DVL2 SCRIB MTHFR MKS1 GATA3 KDM2B KAT2A WNT4 PHACTR4 STK3 IFT172 ARID1A
GO_LUTEINIZATION	0.0991189	0.416082	0.2114	0.551798	1.43438	10	RETN PTPRN PDGFRA NR5A1 SGPL1 STAT5B
GO_MACROPHAGE_DIFFERENTIATION	0.0989848	0.416082	0.227987	0.335922	1.32425	41	PF4 CEBPE EIF2AK1 IFNG IL34 FADD SPI1 CEBPA TGFB1 CSF1 CDC42 MMP9 ZBTB46 HCLS1
GO_METANEPHRIC_RENAL_VESICLE_MORPHOGENESIS	0.0985401	0.416082	0.191892	-0.559171	-1.44278	10	PAX8 STAT1 LIF WNT9B SMO BMP4 CTNNB1 FMN1
GO_MICROTUBULE_ORGANIZING_CENTER_LOCALIZATION	0.0991597	0.416082	0.183024	-0.386025	-1.32553	29	DYNC1LI2 AKAP9 CEP83 SUN1 DLGAP5 RANBP2 SPOUT1 KIF5B DLG1
GO_MITOCHONDRIAL_CALCIUM_ION_HOMEOSTASIS	0.0990566	0.416082	0.21925	0.400746	1.38041	25	MCUR1 FIS1 BCAP31 SMDT1 SLC8A3 MICU1
GO_POSITIVE_REGULATION_OF_ALCOHOL_BIOSYNTHETIC_PROCESS	0.0990566	0.416082	0.21925	0.445314	1.41718	19	IFNG IL1B NTSR1 POR SREBF1 SNCA BMP6 PTAFR
GO_POSITIVE_REGULATION_OF_CALCIUM_MEDIATED_SIGNALING	0.0980392	0.416082	0.224966	0.369855	1.37321	33	CALM3 CIB1 CAMTA1 LMCD1 HINT1 SPPL3 SYK GSTO1 CALM1
GO_PROTEIN_KINASE_C_SIGNALING	0.0990566	0.416082	0.21925	0.400434	1.37933	25	PRSS33 SEZ6L CD40 PDGFB HTR2B FLOT1 ADGRV1 PRKCZ MYADM PLEK WNT11 AKAP12 AZU1
GO_PROTEIN_MATURATION	0.0982143	0.416082	0.30775	0.215652	1.17414	239	THBS1 FKBP1B TSPAN33 PCSK6 SNX12 BACE2 PCSK1N BAD BAK1 CCS STUB1 SERPINE2 GLRX5 CPA3 PLAT TSPAN5 TESC FADD ENO1 ATP7B GSN FKBP1A BCL2L12 GAS1 GLRX3 CES1 HSCB DHCR24 CIAO2B NAA10 PLGRKT CYFIP2 SPPL3 F12 STOML2 CISD3 PYCARD HPN PLAU PRKACA CPXM2 CTSZ MYH9 TMEM208 LIAS PGK1 NLRC4 FURIN SPCS1 APH1A IMMP1L ISCA1 HM13 IFT52 PSENEN CNTN2 PMPCB SERPINE1 ECE1 LGMN CAST CST7 MAGEF1 LHB CTSG FXN VSIR ATP23 …
GO_REGULATION_OF_GLUCONEOGENESIS	0.0986842	0.416082	0.181383	-0.359256	-1.32888	41	OGT FOXO1 CRY1 RANBP2 SIRT1 GPT LEP GCK SOGA1 MST1 SLC35B4 DGKQ KAT2A NLN EP300 LEPR C1QTNF3 FAM3C CLK2 PTPN2 PPP4R3B
GO_REGULATION_OF_MEMBRANE_POTENTIAL	0.0990099	0.416082	0.323471	0.205545	1.14589	290	CHRNA2 ALOX12 FKBP1B RYR2 GABRD EHD3 FHL1 BAD TSPO YWHAH BAK1 PARK7 ATP1B2 KCNH4 HCRT CNR2 FZD9 SLC8A3 KCNIP2 TUSC2 KCNK13 SNTA1 SRI OPRD1 YWHAE BID SOD1 KCND3 SCN11A MUL1 SCN1B CHRNA7 ADORA2A NTSR1 KCNJ10 SH3GL1 SHANK3 WDR1 GSK3A CACNB2 STOML2 NTRK2 KCNQ3 WWP2 KCNQ1 ARRB2 CLIC1 RACK1 PRKCZ DRD4 HCN3 SCN3A CHRNB1 UBB PTPN3 UNC13B PINK1 ABAT DSC2 KCNA5 SPART FGF13 PIP5KL1 GNA14 KCNE5 KCNK7 GNA15 M…
GO_SCF_DEPENDENT_PROTEASOMAL_UBIQUITIN_DEPENDENT_PROTEIN_CATABOLIC_PROCESS	0.0993789	0.41663	0.252961	0.265958	1.23589	88	RBX1 PSMD4 PSMA7 SKP1 PSMB8 PSMA5 PSMB9 PSMC1 PSMB3 PSMB6 PSMB5 PSMB4 PSMB7 PSMF1 PSMB1 PSMC5 PSMD8 PSMD13 FBXW5 PSMD7 FBXW4 PSMC4 PSME1 PSMD1 PSMC3 PSMD3 PSMD14 PSMA6 FBXL18 PSMA8 PSMD2 FBXO9 PSMA3 PSMB2
GO_GERM_CELL_DEVELOPMENT	0.0996016	0.417192	0.160801	-0.258515	-1.21944	180	HSPA2 BRCA2 TRIP13 ZBTB16 ATM TMF1 FNDC3A CHD5 HOOK1 ICA1L KNL1 DNAH1 NEURL1 MSH2 SMAD5 GOPC NSUN2 EREG AFF4 CCDC136 RXFP2 YTHDC2 MTOR NPR2 PIWIL2 QKI ZP3 CCNB1 CCDC42 PRDM1 TUT4 DDX20 KMT2D MEIOC DPY19L2P2 PCSK4 ASPM RIMBP3C CEP57 TAF4B CATSPER2 TTC21A PABPC1L FBXO5
GO_PTERIDINE_CONTAINING_COMPOUND_BIOSYNTHETIC_PROCESS	0.100176	0.419224	0.186433	-0.485369	-1.39939	14	GCH1 MTHFD1L GART DHFR2 MTHFD1
GO_MANGANESE_ION_TRANSPORT	0.100358	0.419244	0.188204	-0.528324	-1.40877	11	SLC39A14 ATP2C2 ATP2C1 SLC11A2 ATP13A1 TMEM165 TRPC3
GO_NEGATIVE_REGULATION_OF_SECRETION	0.100358	0.419244	0.271289	0.232133	1.17939	146	MAOB ADRA2A FKBP1B RGCC STXBP6 EGF ARG2 PPP1R11 PTGER3 SFRP1 LRRC32 SPX PNKD GNAI2 IL1B HLA-F ERP29 SERGEF JAGN1 RAB7A SYTL4 MIDN TNFRSF4 BCR RAP1A DRD4 VAMP8 ATP5PF SREBF1 NMB NLRP12 P2RY12 SNCA TNFRSF1B ABAT TACR2
GO_EMBRYONIC_AXIS_SPECIFICATION	0.10052	0.419546	0.184706	-0.406879	-1.3517	24	FRS2 PTCH1 TBX6 STIL EPB41L5 KDM6A C2CD3 SMAD4
GO_CELLULAR_RESPONSE_TO_RETINOIC_ACID	0.100977	0.420141	0.17822	-0.339536	-1.29051	47	ATM FZD4 ABCA1 GJB3 TNC TBX1 YES1 SETX WNT3 ADNP2 TEAD2 LEP ABL2 PTK6 WNT9B
GO_CEREBELLAR_CORTEX_MORPHOGENESIS	0.101375	0.420141	0.183024	-0.393508	-1.33303	27	ATP7A DLL1 OPHN1 RORA SLC25A46 PTPN11 HERC1 KIF14 TTC21B SPTBN2
GO_DIACYLGLYCEROL_METABOLIC_PROCESS	0.101576	0.420141	0.184706	-0.425918	-1.36396	21	APOA2 DGKH DGKK AVIL PLCE1 DAGLA DGKQ DGKA GPAM
GO_ENDOCYTIC_RECYCLING	0.101523	0.420141	0.224966	0.327906	1.33192	46	SNX12 EHD3 EHD2 MICALL2 RAB11B EHD1 SNF8 RAB35 SNX17 SNX3 VPS51 RAB17 RAB11FIP4 ARF6
GO_MAINTENANCE_OF_LOCATION_IN_CELL	0.101562	0.420141	0.282013	0.220765	1.16027	176	TMSB4Y FGF2 FKBP1B RYR2 CALM3 TMSB4X FTL TSPO PARK7 TMSB15B SKP1 S100A8 F2RL3 SRI ATP7B GSN FTH1 FKBP1A HTR2B MCOLN1 TMSB10 ARL2 LCN2 NTSR1 TXN NR5A1 GSTO1 CORO1A GPSM2 BCL3 PRKACA RYR3 PTPN6 DIAPH1 TWF2 CALM1 MCOLN2 SNCA PINK1
GO_NEGATIVE_REGULATION_OF_BMP_SIGNALING_PATHWAY	0.10101	0.420141	0.181383	-0.375371	-1.33383	33	CTDSPL2 TWSG1 LEMD3 SKIL TMPRSS6 HIPK2 ABL1 TRIM33
GO_NEGATIVE_REGULATION_OF_TELOMERE_MAINTENANCE	0.10101	0.420141	0.181383	-0.377048	-1.33979	33	ATM XRN1 TENT4B SMG6 TNKS2 SLX4 TNKS ERCC4 PIF1 CTC1 GNL3L PARP1 DCP2 NBN
GO_POSITIVE_REGULATION_OF_T_CELL_APOPTOTIC_PROCESS	0.101322	0.420141	0.208955	0.549852	1.42932	10	IDO1 CCL5 ADAM8 LGALS9
GO_REGULATION_OF_CELLULAR_COMPONENT_SIZE	0.101124	0.420141	0.341793	0.201325	1.15554	331	TMSB4Y WHAMMP3 WASF3 CTTN ACTR3B TMSB4X VIL1 ESAM NCK2 COTL1 PPP1CA RAC1 CAPZB BRK1 EFNA5 SEMA6B ARPC4 CDC42EP1 AP2M1 TMSB15B PFN1 E2F4 RILP TRIOBP ARF1 PPP1R15A SNF8 CFL1 GSN SPP1 MAP1B FLII WASF1 ARPC2 NDEL1 DSTN TMSB10 HCK VASP LAMTOR5 RHOA ALOX15 ANXA7 HAX1 MAP3K13 SHANK3 MAG WDR1 PAK1 TRIM27 CYFIP2 DBNL PYCARD SEMA5A PRR16 LAMTOR4 CORO1A SLC9A3R1 WAS AKT1S1 GMFG GRB2 VAV1 TNR TWF2 DMTN MYADM…
GO_REGULATION_OF_DNA_RECOMBINATION	0.101644	0.420141	0.169571	-0.292865	-1.25125	92	KLHL15 SMARCAD1 RIF1 ZNF711 SMCHD1 ARID2 PAXIP1 MSH2 CHEK1 MRE11 RADX NSD2 WRN TP53BP1 RMI2 TIMELESS HELB FIGNL1 PARP1 ATAD5 TFRC PARPBP MSH6 APLF SPIDR IL7R RAD51 ACTR2 KDM1A PPP4R2 ERCC6 MMS19
GO_RIBONUCLEOPROTEIN_COMPLEX_BIOGENESIS	0.101351	0.420141	0.376039	0.192238	1.12237	439	RNU4-1 TXNL4A RPP38 GTF3A RPL23A RPL35A MRPL36 SNU13 TRMT112 TSR3 MPV17L2 ISG20L2 EMG1 USP39 NGDN MRM3 RPL38 SNRPD1 DDX49 MRPS11 RPS14 POP7 RPS15 RPL10 RPL24 RPS27 RPS21 SNRPD2 MALSU1 RPL11 RPL35 RPS8 RPL6 RPL10A ISY1 NOP53 ZNHIT3 RNU4-2 RPL13A ZNF622 EIF3K RPL12 RPL3 RPS7 RPS6 RPS2 SRSF9 EIF4H RAMAC RPS19 FDXACB1 RRP12 RPL27 TSR2 LSM6 RPSA RPL14 TFB1M EIF3I MRPS7 AATF FBL SNRPC AGO1 RPS16 GLUL R…
GO_CAMERA_TYPE_EYE_DEVELOPMENT	0.101935	0.420918	0.156312	-0.246221	-1.19408	223	TBC1D32 SPRED1 LIM2 FRS2 CRYBG3 WNT16 DLL1 CYP1B1 TWSG1 JAG1 WDR19 SKIL MED1 PDGFRB MAN2A1 PDS5B HIPK2 FZD4 CLIC4 CALB1 BMPR2 ATP2B1 SOS1 ALDH1A3 NF1 TENT2 PDE6B ZEB2 LAMC3 LRP6 RDH10 DLG1 GPD2 RPGRIP1L RDH13 CC2D2A MAF MERTK SOX8 WNT9B ZNF513 WNT2B TULP3 TGFBR1 BFSP2 COL8A2 BCL11B TUB EPHB2 HIPK1 VEGFA SP3 GATA3 CYP1A1 JUN CLCN2 TTLL5 OPA1 RRM1 CABP4 KDM2B NHS NF2 ACTL6A PHACTR4 TOPORS FBN2 IFT1…
GO_CEREBRAL_CORTEX_NEURON_DIFFERENTIATION	0.102113	0.420918	0.184706	-0.470523	-1.38272	15	CHD5 TOX OPHN1 EOMES C21orf91
GO_OPTIC_NERVE_DEVELOPMENT	0.10219	0.420918	0.188204	-0.555271	-1.43271	10	KCNA2 LPAR1 NAV2 SLC25A46
GO_POSITIVE_REGULATION_OF_MRNA_3_END_PROCESSING	0.10219	0.420918	0.188204	-0.55431	-1.43023	10	CPEB3 DHX36 NCBP1 CCNB1 NUDT21
GO_EXIT_FROM_MITOSIS	0.102625	0.421238	0.216543	0.392803	1.36644	26	CDC14B RGCC CHMP4B PPP2R2D PPP1R9B CHMP2A SIRT2 CTDP1
GO_POSITIVE_REGULATION_OF_CELL_CYCLE_G2_M_PHASE_TRANSITION	0.102521	0.421238	0.179782	-0.384216	-1.31932	29	HSPA2 DBF4B CDC7 DTL RCC2 CCNB1 STOX1 ATAD5 FBXO5 VPS4B RAD51B
GO_POSITIVE_REGULATION_OF_PHOSPHOLIPASE_ACTIVITY	0.102564	0.421238	0.224966	0.330042	1.31841	43	FGF2 CCL5 AVPR1A FGFR2 PDGFRA GPR55 ARHGAP6 HTR2B NTRK2 S1PR4 FGFR3 PRKCZ P2RY12 GNA15 RASGRP4 PTAFR C5AR1 PHB2
GO_SUBSTRATE_ADHESION_DEPENDENT_CELL_SPREADING	0.102484	0.421238	0.248911	0.263382	1.22392	88	ITGB3 CIB1 PARVB OLFM4 RAC1 MICALL2 EFNA5 FERMT3 TRIOBP RADIL ARPC2 EFNA1 RHOA TYRO3 P4HB S100A10 TACSTD2 CDC42 PARVG PTK2 PXN DMTN MYADM ITGB1BP1
GO_MULTICELLULAR_ORGANISM_AGING	0.102916	0.421799	0.181383	-0.40137	-1.35015	26	ATM RNF165 MSH2 SEC63 RAD54L TFCP2L1 WRN LEP ZMPSTE24 IDE MSH6
GO_PROTEIN_INSERTION_INTO_MITOCHONDRIAL_MEMBRANE_INVOLVED_IN_APOPTOTIC_SIGNALING_PATHWAY	0.102941	0.421799	0.21925	0.378941	1.36503	30	BAD YWHAH E2F1 BBC3 YWHAE BID YWHAB PPP3R1 BAX
GO_REGULATION_OF_AMYLOID_PRECURSOR_PROTEIN_CATABOLIC_PROCESS	0.103194	0.422101	0.21925	0.360368	1.35395	34	CLU IFNG PIN1 FKBP1A EFNA1 FLOT2 CHRNA7 GSK3A NTRK2
GO_TYPE_2_IMMUNE_RESPONSE	0.103194	0.422101	0.21925	0.361413	1.35788	34	IDO1 ARG2 BATF IL4 HLX BCL3 PRKCZ IFNL1 RARA TNFSF4 IL4R CD74 XCL1 NLRP3 ARG1
GO_ESTABLISHMENT_OR_MAINTENANCE_OF_TRANSMEMBRANE_ELECTROCHEMICAL_GRADIENT	0.103524	0.422716	0.206588	0.546836	1.42148	10	BAK1 ATP1B2 FXYD2 BAX
GO_NEGATIVE_REGULATION_OF_CATION_CHANNEL_ACTIVITY	0.103704	0.422716	0.21925	0.37029	1.36075	32	FKBP1B CALM3 GNB5 SRI DYSF GSTO1 DRD4 CALM1 RRAD KCNAB1 MMP9 KCNE5
GO_NUCLEOSIDE_SALVAGE	0.103687	0.422716	0.2114	0.483133	1.42007	15	PRTFDC1 CDA ADK UCK1 APRT
GO_RESPONSE_TO_RADIATION	0.103695	0.422716	0.148262	-0.228106	-1.16559	370	DBH BRCA2 MAP4K3 FBXL17 POLK TSPYL5 ATM REV1 ABRAXAS1 USP1 TICRR TP53INP1 DHX36 TNKS1BP1 PER3 ERCC5 LIG4 HYAL1 SLC4A10 NFATC4 PAXIP1 MSH2 MYC FMR1 ZBTB1 TANC1 SYNGAP1 MDM2 FBXL3 CRY1 PTGS2 CACNA2D4 CLOCK RO60 OPN3 PRKAA1 CHEK1 SIRT1 TP53I13 PPP1CB PIK3R1 RAD54L AURKB UVSSA HMGA2 FANCD2 SPRTN RFWD3 USP47 RAD18 NF1 TENT2 DTL TAF1 PDE6B BRCA1 MTOR RAG1 WRN CACNA1F PTPRK TP53BP1 ERCC4 PCLAF METAP1 RD…
GO_REGULATION_OF_EPITHELIAL_CELL_MIGRATION	0.103896	0.423134	0.294067	0.217257	1.15188	187	ALOX12 THBS1 FGF2 SPARC RGCC TMSB4X ITGB3 VIL1 CIB1 BCAR1 IFNG GADD45A PFN1 TBXA2R SVBP ITGA2 CD40 IL4 PDGFB PRCP EFNA1 ADIPOR1 CSNK2B MAP2K3 RHOA ZNF580 GPI HDAC5 ANXA3 TGFB1 ATP5F1B SEMA5A STAT5A TACSTD2 GLIPR2 GLUL PTK2 ITGB1BP1 HMGB1 EMC10 MMP9 RAB11A ARF6 CORO1C PLCG2 MAP4K4 DNAJA4 ATOH8 TSTA3 JCAD LGMN
GO_MAMMARY_GLAND_EPITHELIUM_DEVELOPMENT	0.104101	0.423602	0.172324	-0.325116	-1.28144	56	IRF6 BRCA2 AREG LATS1 JAK2 TNFSF11 MED1 PTCH1 ESR1 BTRC LRP6 WNT3 ATP2C2 PRLR SCRIB ZNF703 DDR1 GATA3 MST1 PML WNT4 SMO
GO_PROTEIN_CONTAINING_COMPLEX_LOCALIZATION	0.104534	0.424997	0.152145	-0.24096	-1.18477	267	PURA LCA5L ATM NDC1 XPO1 SMG1 NUP160 WDR19 SMG5 MX1 SRSF11 TRIP11 TNPO1 SMG6 THOC2 U2AF1 NUP155 NCBP1 NUP107 NSUN2 OPHN1 ZC3H11B EXOC1 WDR35 RANBP2 SGCD CDC40 PCM1 POM121 ADAM10 TCTEX1D2 XPOT EXOC3L1 IFT80 DYNC2H1 KIF5B NUP205 RCC2 DLG1 SRSF2 NUP54 FYTTD1 TTC30B NUP133 SRSF1 SMAD7 RELN NXF1 EPS15 NOP9 CLSTN1 DRD3 TTC21B KIF3A NOL6 SRRM1 NUP188 TSC1 TTC21A CPSF1 TUB DDX39A ADAM22 SCRIB UPF2 USP46 …
GO_OXYGEN_TRANSPORT	0.104651	0.425106	0.2114	0.522958	1.40823	12	HBQ1 HBB HBA1 HBA2
GO_REGULATION_OF_PROTEIN_MATURATION	0.104972	0.426043	0.231127	0.299329	1.26646	57	THBS1 SNX12 SERPINE2 ENO1 GSN BCL2L12 GAS1 PLGRKT F12 HPN PRKACA CTSZ MYH9 NLRC4 IFT52 CNTN2 SERPINE1 CAST CST7
GO_BLOOD_VESSEL_ENDOTHELIAL_CELL_MIGRATION	0.105096	0.426172	0.248911	0.252278	1.21581	101	ALOX12 THBS1 FGF2 EFNB2 RGCC TMSB4X CIB1 GADD45A GPX1 TBXA2R CD40 PDGFB PRCP EFNA1 CSNK2B MAP2K3 RHOA HDAC5 TGFB1 ATP5F1B STAT5A
GO_CILIARY_BASAL_BODY_PLASMA_MEMBRANE_DOCKING	0.105185	0.426172	0.165657	-0.289235	-1.2424	94	CEP192 CENPJ NINL CEP152 CEP162 AKAP9 NEDD1 CEP290 CEP83 NEK2 HAUS7 CCP110 HAUS5 OFD1 CEP135 PCM1 HAUS6 CEP78 CNTRL ALMS1 RAB3IP RPGRIP1L CC2D2A C2CD3 YWHAG TUBG1 CEP57 PCNT CEP97 CKAP5 MKS1
GO_NEGATIVE_REGULATION_OF_SUPRAMOLECULAR_FIBER_ORGANIZATION	0.105442	0.426846	0.257206	0.243656	1.21089	124	TMSB4Y CLU MAP6D1 TMSB4X VIL1 CIB1 CAPZB TMSB15B PFN1 EMILIN1 TRIOBP INPP5K GSN ARHGAP6 MAP1B FLII TMSB10 MID1IP1 LDLR SHANK3 FKBP4 CORO1A WAS GMFG TACSTD2 TWF2 DMTN MYADM ARAP1 SNCA HSPA8 FGF13 WASF2 ADD1 CAPG MAPRE1 SVIL KATNB1 CLIP3 CHADL BMERB1 ARPIN PRKCD ARHGEF18
GO_RESPONSE_TO_STEROL	0.105983	0.428666	0.17822	-0.383814	-1.33238	31	GRAMD1C PTCH1 MLC1 GRAMD1B ABCA1 RORA LRP6 LRP8 F7 TGFBR1 INSIG2 ABCA2 OSBPL7 SMO HMGCS1
GO_CONNECTIVE_TISSUE_DEVELOPMENT	0.106355	0.429036	0.153159	-0.255231	-1.21383	188	SLC39A14 ITGB8 ZBTB16 ATP7A ATF2 MEF2C CREB3L2 MEX3C TRIP11 HYAL1 PDGFRB PAXIP1 SMAD5 BMPR1A LNPK ARID5B BMPR2 SCIN SIRT1 HOXA3 PKD1 COL11A2 HMGA2 RARB IFT80 LRP6 PTPN11 MAF LTBP3 SMAD7 SNAI1 LEP SOX8 ARRDC3 BMP10 ZMPSTE24 LOX BMP8B WNT2B PIK3CA ROR2 TGFBR1 KLF7 AMER1 TBL1XR1 AXIN2 CHRDL2 RUNX2 HOXB3 COL5A1 ACTA2 LOXL2 SCX TRPS1 EIF2AK3 KAT2A TYMS BBS2 PDGFD OXCT1
GO_MELANOCYTE_DIFFERENTIATION	0.106272	0.429036	0.179782	-0.433886	-1.33926	18	USP13 MEF2C EDN3 ZEB2 GNA11 EDNRB
GO_NEGATIVE_REGULATION_OF_CELLULAR_SENESCENCE	0.106272	0.429036	0.179782	-0.432741	-1.33572	18	MIR590 ABL1 SIRT1 HMGA2 CDK6 RBL1 FBXO5 ZKSCAN3 AKT3
GO_NUCLEAR_EXPORT	0.106439	0.429036	0.154191	-0.25258	-1.20512	194	CTDSPL2 UHMK1 NDC1 XPO1 SMG1 NUP160 NEMF STYX SMG5 SRSF11 SMG6 THOC2 XPO4 U2AF1 NUP155 MDM2 NCBP1 NUP107 NSUN2 ZC3H11B RANBP2 CDC40 RBM26 POM121 PKD1 HSPA9 XPOT PTPN11 NUP205 SRSF2 NUP54 FYTTD1 GTSE1 NUP133 MALT1 SRSF1 NXF1 NOP9 NOL6 SRRM1 CCHCR1 KHDRBS1 NUP188 TSC1 CPSF1 DDX39A NRDE2 UPF2 HNRNPA2B1 ABCE1 NUP62 RRS1 XPO5 NUP210 LSG1 SRSF5 NUP58 DNAJC27 BARD1 THOC3 PTPN14 AKAP13 RBM27 SEH1L LZTS2 …
GO_POSITIVE_REGULATION_OF_ENDOPLASMIC_RETICULUM_UNFOLDED_PROTEIN_RESPONSE	0.106643	0.429126	0.179782	-0.509756	-1.40437	12	DAB2IP BOK PIK3R1
GO_RESPONSE_TO_POTASSIUM_ION	0.106643	0.429126	0.179782	-0.509708	-1.40424	12	ADAMTS13 SLC12A2 SLC34A1 CARF
GO_POSITIVE_REGULATION_OF_MAST_CELL_ACTIVATION	0.106888	0.429744	0.2114	0.434475	1.39188	20	CRLF2 IL4 SYK FCER1G NR4A3 VAMP8 FGR IL4R GATA2 SPHK2 STXBP1 HAVCR1 TSLP ADORA2B NECTIN2 GAB2
GO_POSITIVE_REGULATION_OF_CYTOKINE_PRODUCTION	0.107015	0.429888	0.145516	-0.227429	-1.16532	398	GPRC5B TXK DDX60 ARFGEF2 NODAL HEG1 CLEC6A ALOX15B GBP5 JAK2 P2RX7 TMF1 TIRAP ATF2 DHX36 CYP1B1 IL6ST TRIM6 APOA2 ROCK2 HGF TLR3 PTPN22 NLRP2 NFATC4 DDX21 FLT4 DHX58 CADM1 PTGER4 IFIH1 PIBF1 C3AR1 RASGRP1 F3 EIF2AK2 APPL1 ADAM17 DDX58 STAT1 EREG PTGS2 SCAMP5 SPON2 TLR7 IL1RAP RORA PIK3R1 SIGLEC16 KIR2DL4 DDX3X CD46 MRE11 PLCB1 ZBP1 C3 CD36 BRCA1 TBK1 RNF125 RSAD2 IL7 MIR657 PTPN11 TBC1D23 HAVCR2 …
GO_CD8_POSITIVE_ALPHA_BETA_T_CELL_ACTIVATION	0.107266	0.430529	0.17822	-0.402773	-1.3481	25	SH3RF1 SATB1 TOX PTPN22 CBFB CD274 EOMES
GO_POSITIVE_REGULATION_OF_T_CELL_PROLIFERATION	0.107362	0.430545	0.24134	0.263358	1.22383	87	CLECL1 NCK2 CCL5 SELENOK RPS3 IL4 FADD CD24 PNP IL1B HES1 PYCARD SYK IGFBP2 CORO1A TNFSF9 HLA-E IL2RA AIF1 HMGB1 CD70 HLA-DPB1 ICOSLG STAT5B IL23A
GO_POSITIVE_REGULATION_OF_NEUROBLAST_PROLIFERATION	0.107584	0.430701	0.179782	-0.455964	-1.36857	16	FZD3 CX3CR1 DISC1 ASPM VEGFA SMO KDM1A ZNF335 CTNNB1
GO_PYRIMIDINE_NUCLEOBASE_METABOLIC_PROCESS	0.107584	0.430701	0.179782	-0.457119	-1.37203	16	CAD MTOR DPYD RRM1 CPS1 TYMS DHODH DPYS
GO_MORPHOGENESIS_OF_AN_ENDOTHELIUM	0.108046	0.432184	0.206588	0.466298	1.38335	16	ALOX12 CSNK2B RHOA CCM2
GO_EPITHELIAL_CELL_PROLIFERATION	0.108344	0.433007	0.148262	-0.235191	-1.17301	302	VASH2 DAB2IP IRF6 BRCA2 AREG PURA NUPR1 VASH1 NODAL FRS2 ATP7A ATF2 WNT16 TNFSF11 RICTOR RB1 ERBB2 MEF2C HGF FBXW7 HYAL1 MED1 FAP FLT4 MYC PBLD BMPR1A PTCH1 ESR1 F3 CDKN1C ZNF304 ADAM17 STAT1 EREG ITGA4 BMPR2 MTSS1 PRL SIRT1 PDCD6 NF1 PRKX BTRC TBX1 MTOR TGFBR3 IFT80 PTPRK TNFAIP3 DLG1 CDK6 STOX1 LEP LGR4 NLRC3 PLCG1 INTU GPC3 PRKCA NRAS SDR16C5 AGGF1 KLF9 PDPK1 EDNRB TGFBR1 ACVR2A COL8A2 BCL11B …
GO_G_PROTEIN_COUPLED_RECEPTOR_INTERNALIZATION	0.108545	0.43331	0.206588	0.486181	1.39059	14	GRK4 HTR2B ARRB2 ARRB1 DNM1 NECAB2 ADM HTR1B DNM2 SAG
GO_NEGATIVE_REGULATION_OF_TRANSPORTER_ACTIVITY	0.108696	0.43331	0.224966	0.292501	1.23946	56	ADRA2A FKBP1B CALM3 GNB5 SRI YWHAE DYSF WWP2 GSTO1 SLC9A3R1 PPIF DRD4 CALM1 RRAD KCNAB1 SNCA MMP9 KCNE5
GO_PURINE_NUCLEOSIDE_METABOLIC_PROCESS	0.108696	0.43331	0.224966	0.292923	1.24125	56	PRTFDC1 GUK1 NME4 MPP1 PNP NME6 RHOA IMPDH1 ADK DGUOK RAN GMPR2 APRT NME1 PEMT AMPD3 GIMAP7
GO_REGULATION_OF_UBIQUITIN_DEPENDENT_PROTEIN_CATABOLIC_PROCESS	0.109192	0.43492	0.287805	0.243895	1.2396	147	CLU EGF BCAP31 RBX1 STUB1 SVIP PARK7 MAP1A DNAJB2 GNA12 HSPA1A PLK3 RAD23B RPL11 UBXN1 SIRT2 NOP53 RPS7 CEBPA CBFA2T3 GSK3A ARAF DESI1 RACK1 RPL23 PTK2 RPL5 N4BP1 SUMO2 COMMD1 RAD23A DDRGK1 SGTA ZFAND2A RNF19B ZER1 TRIM39 BAG6 FHIT KEAP1 TAF9 MAGEF1 SH3RF2 VCP PTK2B GSK3B AKT1 DAB2 HERPUD1 AURKA FZR1 TLK2 TRIB1 PSEN1 CLEC16A COP1 CAMLG
GO_NEURON_REMODELING	0.109489	0.435	0.181383	-0.548392	-1.41496	10	C1QA RND1 C3 SCARF1
GO_REGULATION_OF_TRANSCRIPTION_INITIATION_FROM_RNA_POLYMERASE_II_PROMOTER	0.109428	0.435	0.173748	-0.367571	-1.30611	33	DHX36 HEY2 MED1 PAXIP1 ESR1 CAND1 ZNF451 MED13
GO_SYNAPTIC_VESICLE_ENDOSOMAL_PROCESSING	0.109489	0.435	0.181383	-0.548359	-1.41488	10	EEA1 ITSN2 DNM1L VAMP4
GO_REGULATION_OF_NUCLEAR_TRANSCRIBED_MRNA_CATABOLIC_PROCESS_DEADENYLATION_DEPENDENT_DECAY	0.109756	0.435693	0.176694	-0.427992	-1.32106	18	CPEB3 DHX36 TENT4B TNRC6A ZFP36L2
GO_LYMPH_VESSEL_DEVELOPMENT	0.110155	0.43654	0.175204	-0.420812	-1.342	20	VASH1 HEG1 FLT4 BMPR2 SVEP1 PKD1 TBX1
GO_RETINAL_METABOLIC_PROCESS	0.11014	0.43654	0.176694	-0.504114	-1.38883	12	CYP1B1 ALDH1A3 AKR1C3 RDH10 RDH13 SDR16C5
GO_MITOCHONDRIAL_RNA_PROCESSING	0.110721	0.438412	0.176694	-0.443617	-1.34982	17	PNPT1 TRIT1 TRNT1 SUPV3L1 TBRG4 ELAC2 PRORP TRMT10B FASTKD5 MTO1 TRMT61B TRMT10A CDK5RAP1
GO_CELLULAR_RESPONSE_TO_INTERFERON_BETA	0.111498	0.441121	0.175204	-0.427905	-1.32079	18	PNPT1 TRIM6 TLR3 STAT1
GO_NEGATIVE_REGULATION_OF_TRANSCRIPTION_FROM_RNA_POLYMERASE_II_PROMOTER_IN_RESPONSE_TO_STRESS	0.111628	0.441263	0.204295	0.519455	1.3988	12	DNAJB1 NCK2 HSPA1A SIRT2
GO_MICROTUBULE_CYTOSKELETON_ORGANIZATION_INVOLVED_IN_MITOSIS	0.111888	0.44192	0.155242	-0.269985	-1.22643	136	FSD1 CEP192 CLASP2 ABRAXAS1 MAP10 TOGARAM1 KIF11 NEK2 RACGAP1 PIBF1 STAG2 DLGAP5 KIF23 NUF2 TNKS STIL KIFC2 PKD1 AURKB MSTO1 CCNB1 TOGARAM2 ZNF207 ABRAXAS2 SAPCD2 TUBG1 CHEK2 XIAP MCPH1 PCNT TACC1 CEP97 CKAP5 KIF3B SPAST NUP62 SMC3 SMC1A NUMA1 STAG1 ITGB1 VPS4B ARHGEF10 PLK1 CENPH MYBL2 KIF4A ANKRD53 SPICE1 CLASP1 INTS13 TTK AURKC MAP4 SPDL1 RMDN1 ESPL1 PLK2 HTT
GO_CELLULAR_AMINO_ACID_BIOSYNTHETIC_PROCESS	0.112291	0.442481	0.161979	-0.304753	-1.25242	71	MRI1 ASS1 GLS BCAT1 CAD GGT1 AASS MTR MTRR ASPG RIMKLB PLOD2 GPT CTH MTHFD1 GLUD1 AASDHPPT PSAT1 SHMT1 DPYD MTAP MTHFR
GO_EMBRYONIC_SKELETAL_SYSTEM_DEVELOPMENT	0.112782	0.442481	0.160801	-0.294735	-1.23482	81	NODAL WDR19 MEF2C HYAL1 PCSK5 MBTD1 MTHFD1L HOXA3 GSC TBX1 PCGF2 RDH10 DLG1 SLC35D1 WNT9B TULP3 TGFBR1 MTHFD1 ACVR2A DSCAML1 MEGF8 RUNX2 MKS1 SP3 HOXB7 HOXB3 SCX FLVCR1
GO_INNERVATION	0.112478	0.442481	0.175204	-0.440533	-1.34044	17	RNF165 SEMA3A ITGA4 LRIG2
GO_NEGATIVE_REGULATION_OF_CELL_MORPHOGENESIS_INVOLVED_IN_DIFFERENTIATION	0.112613	0.442481	0.160801	-0.300035	-1.25277	78	ULK2 DRAXIN KANK1 AP1AR GBP1 PTPRO SEMA3A NFATC4 SEMA3C MCF2 SYNGAP1 UBE3A SEMA6A RCC2 SEMA4G WNT3 SEMA3B
GO_NEUROTROPHIN_SIGNALING_PATHWAY	0.112745	0.442481	0.208955	0.374618	1.34946	30	BCAR1 PPP2R5B NDN MAGI2 WASF1 CYFIP2 NTRK2 CORO1A AKT1S1 GRB2 RAP1A
GO_POSITIVE_REGULATION_OF_DENDRITIC_SPINE_MORPHOGENESIS	0.112457	0.442481	0.173748	-0.4266	-1.34144	19	DHX36 LRP8 RELN DNM1L CAPRIN2 TIAM1 CAPRIN1 OPA1 ACTR2 KALRN CUX2
GO_REGULATION_OF_CARDIAC_CONDUCTION	0.112532	0.442481	0.213928	0.312509	1.2849	48	FKBP1B RYR2 CALM3 EHD3 ATP1B2 SLC8A3 FXYD2 SRI ATP2A3 PRKACA RYR3 CALM1
GO_THYMOCYTE_APOPTOTIC_PROCESS	0.112644	0.442481	0.202072	0.459876	1.3643	16	PTCRA BAK1 EFNA1
GO_CELLULAR_RESPONSE_TO_LIPID	0.112922	0.442662	0.1396	-0.221586	-1.15403	473	AKR1C2 DAB2IP PRKCE NRIP1 DDX5 AHR TRIM5 FLT3 NODAL GRAMD1C PPARGC1B LATS1 CARD17 ADAMTS13 JAK2 ATM NCOA3 BGLAP ASS1 TMF1 CMPK2 MEF2C ROCK2 UFL1 PTPN22 MED1 NFATC4 PTGER4 CCNA2 PTCH1 ESR1 PIAS2 MTDH MLC1 FOXO1 FZD4 UBE3A GRAMD1B LPAR1 ABCA1 CRY1 AXL CXCL2 CREBRF CLOCK WDR35 REST ABL1 ZFP36L2 SPON2 CPT1A TRIM68 PRKAA1 NR2C1 SIRT1 RORA DDX18 ATP2B1 AKAP8 GJB3 ADAM9 AKR1C3 UBR5 TNC MRC1 TBX1 CD36 BR…
GO_REGULATION_OF_NUCLEOBASE_CONTAINING_COMPOUND_TRANSPORT	0.11324	0.443541	0.173748	-0.427533	-1.31964	18	THOC2 NSUN2 RBM26 KHDRBS1 NRDE2 RBM27 RIOK2 NUP153
GO_SENSORY_PERCEPTION	0.113772	0.445254	0.332263	0.193495	1.11065	363	MGLL GPR179 HOMER2 THRB LUM TMPRSS3 OR6N1 OR6K3 RAB3A NIPSNAP1 GUCA1B SERPINE2 GPX1 CNR2 TIMP3 TAS2R38 ITGA2 REEP2 CDKN2D PDE6D TBL1X KIFC3 CA6 RPL38 ASIC3 PKD1L3 LPO TRIOBP NDN TAS1R1 FABP5 MAPK3 MYO3B ABCA4 OPRD1 SPX SOD1 SCN11A GET1 PHF24 GNB1 CHRNA7 OLFM2 ESPN ADORA2A GNAS NTSR1 TSPEAR KCNJ10 WDR1 CACNB2 ROM1 HPN USH1G KCNQ1 SLC9A3R1 PRPH2 ARRB2 ADGRV1 TACSTD2 SERPINB6 DIAPH1 CLN6 TMIE TMEM12…
GO_EMBRYONIC_ORGAN_DEVELOPMENT	0.114251	0.445287	0.142901	-0.234601	-1.17483	312	MIB1 VASH2 VASH1 NODAL FRS2 TSHZ1 WNT16 DLL1 HEY2 CEP290 WDR19 CCDC134 MEF2C HYAL1 PCSK5 MED1 PDGFRB ARID2 CRB2 PAX8 BMPR1A PTCH1 FZD3 TBX6 FOXI1 HIPK2 LIF COL13A1 MTHFD1L HOXA3 STIL PKD1 BIRC6 GSC ALDH1A3 PALB2 ARL13B FZD6 BPTF SOBP TBX1 KDM6A RARB LRP6 PCGF2 RDH10 TBC1D23 DLG1 E2F7 PKD2 TEAD2 CC2D2A C2CD3 STOX1 PDZD7 PRDM1 POU4F3 SNAI1 ERCC3 EOMES DVL1 WNT9B LEF1 TULP3 ROR2 TGFBR1 MTHFD1 KMT2A …
GO_EYE_MORPHOGENESIS	0.114537	0.445287	0.157403	-0.283169	-1.22418	98	FRS2 CNTF WNT16 DLL1 JAG1 CEP290 MAN2A1 PRKCI HIPK2 CALB1 ALDH1A3 NF1 RARB LRP6 RPGRIP1L RDH13 TUG1 PRDM1 SOX8 WNT2B COL8A2 MYO7A EPHB2 HIPK1 VEGFA SP3 COL5A1 CABP4 KDM2B PHACTR4 TOPORS FBN2 IFT172 ARID1A ZEB1 NKD1 BCL2 SDK2 CDON TDRD7 BBS4 NAGLU BMP4 CTNNB1
GO_NEGATIVE_REGULATION_OF_APOPTOTIC_SIGNALING_PATHWAY	0.113924	0.445287	0.276501	0.214669	1.15099	193	PF4 THBS1 CLU CTTN GATA1 PRDX2 LMNA TRADD PARK7 GPX1 FZD9 CDKN2D TMBIM1 ACVR1 IL4 HSPA1A UNC5B FADD ENO1 BID BCL2L12 SIAH2 GNAI2 IL1B NDUFS3 YBX3 TPT1 MAZ RNF34 FAIM2 ARRB2 AATF PPIF CREB3 MAPK8IP1 AR PARL PINK1 BCL2L2 MNT NANOS3 MMP9 SERPINE1 CTNNA1 SELENOS BCL2L1 HMGB2 TAF9 FXN BAX PIH1D1 PEA15 MAPK8IP2 GRINA HIGD1A SFRP2 SOD2 GSK3B CD74 RFFL AKT1 RELA ARHGEF2 HERPUD1 DNAJA1 TMBIM6
GO_NEGATIVE_REGULATION_OF_CELLULAR_COMPONENT_MOVEMENT	0.114068	0.445287	0.145516	-0.240872	-1.17974	257	RECK KANK1 DAB2IP ANGPT4 SPRED1 SRGAP2B AP1AR PHLDB2 VASH1 PTPRU NODAL CLASP2 ALOX15B TP53INP1 ZMYND8 DLG5 CYP1B1 JAG1 SRGAP1 MEF2C PTPRO STK26 SEMA3A ARID2 SEMA3C SRGAP2C SINHCAF PTGER4 ILK TMIGD3 PBLD BMPR1A CLIC4 CYP19A1 SRGAP2 EPHA1 SPOCK3 MIRLET7G SCAI SEMA6A PODN OSBPL8 PLCB1 NF1 TGFBR3 NEXMIF PTPRK SEMA4G WNT3 SEMA3B SMAD7 KLRC4-KLRK1 C5 CX3CR1 NAV3 ACVR1C BMP10 SEMA4C ADGRG1 ABHD6 JUP
GO_POSITIVE_REGULATION_OF_LEUKOCYTE_PROLIFERATION	0.114478	0.445287	0.245042	0.239698	1.1952	125	CLECL1 CDKN1A NCK2 CCL5 SELENOK IL5RA CD40 IL34 RPS3 IL4 MAPK3 FADD CD24 PNP IL1B HES1 PYCARD SYK CSF1 IGFBP2 CORO1A TNFRSF4 TNFSF9 PTK2 HLA-E IL2RA AIF1 HMGB1 CD70 HLA-DPB1 CD320 ICOSLG FCRL3 STAT5B IL23A
GO_REGULATION_OF_HEART_RATE	0.114525	0.445287	0.222056	0.283895	1.23047	64	TPM1 FKBP1B RYR2 CALM3 AVPR1A SNTA1 SRI SPX YWHAE KCND3 SCN1B CACNB2 KCNQ1 PRKACA ATP5PF SREBF1 CALM1 DSC2 KCNA5 KCNE5 RNLS SCN2B EPAS1
GO_REGULATION_OF_TISSUE_REMODELING	0.114105	0.445287	0.164406	-0.319095	-1.26941	61	PPARGC1B P2RX7 ROCK1 BGLAP TNFSF11 ROCK2 CD38 FLT4 SUCO NF1 CLDN18 GPNMB TNFAIP3 LTBP3 LEP IL15 PRKCA MIR199A1 TFRC PDK4 DDR2 TF
GO_TYPE_B_PANCREATIC_CELL_PROLIFERATION	0.114486	0.445287	0.202072	0.440946	1.37402	18	PTPRN BAD SFRP1 NR4A3 WDR13 SERPINB1 FMC1
GO_HYALURONAN_CATABOLIC_PROCESS	0.114943	0.44539	0.199915	0.457564	1.35744	16	HYAL3 FGF2 CHP1 TGFB1 HYAL2 SLC9A1 STAB2 CD44
GO_INTRINSIC_APOPTOTIC_SIGNALING_PATHWAY	0.114833	0.44539	0.294067	0.204245	1.12689	262	CLU CDKN1A NCK2 LGALS12 BAD FIS1 BAK1 BCAP31 PARK7 MAEL SELENOK GPX1 CDKN2D CASP9 COA8 S100A8 RPS3 E2F1 STYXL1 CEBPB HSPA1A PPP1R15A ENO1 BBC3 CD24 BID SOD1 BCL2L12 RPL11 HINT1 SEPTIN4 ERP29 NDUFS3 ZNF622 RPS7 YBX3 STK24 CRIP1 TPT1 ATF4 BECN1 PYCARD P4HB SLC9A3R1 PDK2 ATP2A3 BCL3 PPIF CREB3 RACK1 RPL26 PIAS4 DIABLO MAPK8IP1 PARL UBB TNFRSF1B PINK1 BCL2L2 RPS27L MMP9 CASP4 BAG6 XPA FHIT SELENOS BC…
GO_POSITIVE_REGULATION_OF_MACROPHAGE_MIGRATION	0.114679	0.44539	0.199915	0.4105	1.36066	22	THBS1 CCL5 IL34 MAPK3 CSF1 PTK2 P2RY12
GO_VITAMIN_D_BIOSYNTHETIC_PROCESS	0.114865	0.44539	0.197822	0.540997	1.44859	11	IFNG IL1B CYP27A1 VDR NFKB1 CYP27B1
GO_COLLAGEN_CATABOLIC_PROCESS	0.115385	0.446369	0.168238	-0.367351	-1.32439	35	MMP23B ADAMTS14 FAP COL15A1 TMPRSS6 ADAMTS2 COL13A1 MMP11 CTSL MMP17
GO_POSITIVE_REGULATION_OF_SMOOTH_MUSCLE_CELL_PROLIFERATION	0.115385	0.446369	0.227987	0.266885	1.19461	74	ALOX12 THBS1 FGF2 CCL5 ITGA2 FGFR2 RBPMS2 PDGFB ABCC4 GNAI2 PAK1 IRAK1 NR4A3 SMPD3 AIF1 NOTCH3 MMP9 CYBA PTAFR ELANE PHB IL6R HPGD AKT1 MNAT1 MMP2 MFN2 HMOX1 HBEGF NQO2 LDLRAP1 HTR1B
GO_ALCOHOL_CATABOLIC_PROCESS	0.116013	0.44747	0.165657	-0.341455	-1.27689	43	CEL SYNJ1 BPNT1 CYP46A1 SULT1A2 SYNJ2 GK5 AKR1C3 SCARF1 IMPA1 ALDH3B2 GPD2 SULT1A3 SULT1A1
GO_GLUCOSE_CATABOLIC_PROCESS	0.116049	0.44747	0.206588	0.362175	1.33093	32	BAD TPI1 PKM ALDOA ENO1 GPI GAPDH PGK1 PGAM1 ALDOC BPGM PFKM HK1 HK2
GO_REGULATION_OF_ION_TRANSMEMBRANE_TRANSPORT	0.116022	0.44747	0.315325	0.197142	1.13153	342	THBS1 ADRA2A CACNG8 FKBP1B RYR2 CALM3 TMSB4X EHD3 FHL1 RAMP3 ISCU IFNG YWHAH PARK7 ATP1B2 KCNH4 GAL GNB5 COA8 KCNIP2 F2RL3 FXYD2 KCNK13 G6PD SNTA1 CACNG6 PDZK1 ARF1 SRI TESC RGS2 YWHAE FKBP1A COX17 KCND3 SCN11A SCN1B SLC31A2 CAPN1 NTSR1 CHP1 KCNJ10 SHANK3 DYSF WDR1 CACNB2 TMEM37 GJC2 KCNQ3 WWP2 GSTO1 KCNQ1 CORO1A SLC9A3R1 CLIC1 PRKACA PPIF FXYD5 PTPN6 DRD4 HCN3 DIAPH1 SCN3A CALM1 RRAD COMMD1 PTPN…
GO_REGULATION_OF_JUN_KINASE_ACTIVITY	0.115789	0.44747	0.158514	-0.296735	-1.24101	79	DAB2IP TNFSF11 NPPA PTPN22 MAP3K12 MAP3K21 HIPK3 MDFIC PPEF2 FZD4 MAP4K5 BIRC7 FGD2 ZEB2 SASH1 PDCD4 TAOK1 TIAM1 TLR9 MAP3K2 ROR2 MAP3K9 DVL2 ZNF675 HACD3 TF SPAG9 MAP3K7 ERCC6
GO_REGULATION_OF_RNA_EXPORT_FROM_NUCLEUS	0.116402	0.448424	0.172324	-0.448535	-1.34627	16	THOC2 NSUN2 RBM26 KHDRBS1 NRDE2 RBM27 RIOK2 NUP153
GO_TRNA_CATABOLIC_PROCESS	0.116487	0.448424	0.173748	-0.521757	-1.39126	11	SLFN11 NSUN2 TRDMT1 SLFN13 EXOSC10 POP1
GO_CALCIUM_ION_TRANSMEMBRANE_TRANSPORT	0.117117	0.45048	0.282013	0.210207	1.14271	237	MCUR1 ADRA2A CACNG8 FGF2 FKBP1B RYR2 CALM3 TRPV6 EHD3 RAMP3 SMDT1 GNB5 PKD1L1 SLC8A3 F2RL3 PKD1L3 G6PD CACNG6 SRI SLC24A3 YWHAE FKBP1A HTR2B MCOLN1 CHRNA7 NTSR1 DYSF MICU1 ORAI2 CACNB2 TMEM37 STOML2 GJC2 GSTO1 CORO1A ATP2A3 PRKACA RYR3 PTPN6 DRD4 DIAPH1 CALM1 P2RY12 ORAI1 RRAD MCOLN2 PARL PKDREJ ORAI3 SNCA
GO_POSITIVE_REGULATION_OF_CARDIAC_MUSCLE_CELL_PROLIFERATION	0.117338	0.450961	0.170932	-0.417524	-1.33708	21	HEY2 MIR590 MEF2C BMPR1A TGFBR3 CCNB1 BMP10 MIR199A1
GO_CALCIUM_ION_REGULATED_EXOCYTOSIS	0.117647	0.451044	0.208955	0.315878	1.27439	45	HYAL3 ADRA2A TRPV6 RAB3A ARF1 SYN2 GNAI2 CHP1 SYT17
GO_MICROTUBULE_NUCLEATION	0.117647	0.451044	0.166934	-0.379712	-1.30385	29	CEP192 CENPJ CLASP2 AKAP9 TUBGCP6
GO_PHAGOSOME_ACIDIFICATION	0.117647	0.451044	0.199915	0.396634	1.34242	24	ATP6V1E1 RAB7A ATP6V0D1 ATP6V0E1 SLAMF8 RAB20 ATP6V1G1 ATP6V1F ATP6V1D ATP6V1B2
GO_MRNA_TRANSPORT	0.11822	0.451358	0.15017	-0.267104	-1.21934	143	NDC1 XPO1 NPIPA1 SMG1 NUP160 SMG5 SRSF11 SMG6 THOC2 FMR1 U2AF1 NUP155 NCBP1 NUP107 NSUN2 ZC3H11B RANBP2 CDC40 LRPPRC TNKS POM121 NUP205 QKI SRSF2 NUP54 FYTTD1 G3BP2 NUP133 SRSF1 NXF1 SRRM1 NUP188 NCBP3 CPSF1 PARP11 NXT2 DDX39A UPF2 HNRNPA2B1 NUP62
GO_NEGATIVE_REGULATION_OF_BLOOD_VESSEL_DIAMETER	0.1184	0.451358	0.161979	-0.325466	-1.25858	51	SMTNL1 DBH PIK3C2A CD38 PTGS2 BMPR2 WDR35 ATP2B1 KCNMB4 EDN3 LEP F2R DOCK4 EDNRB RAP1GDS1 HRH1 ARHGAP42 ACTA2 GRIP2 BBS2 HMGCR
GO_POSITIVE_REGULATION_OF_SKELETAL_MUSCLE_TISSUE_DEVELOPMENT	0.118166	0.451358	0.170932	-0.446288	-1.33952	16	DLL1 MEF2C PRKAA1 TBX1 LMOD3 ACTN3 HMGCR BCL2 CDON CTNNB1
GO_PROTEIN_TARGETING_TO_LYSOSOME	0.118375	0.451358	0.170932	-0.413124	-1.33689	22	GNPTAB ZFYVE16 GCC2 AP3M1 NAGPA SCARB2 WASH3P SORT1 NEDD4 NUMA1
GO_REGULATION_OF_DENDRITE_DEVELOPMENT	0.117978	0.451358	0.151149	-0.268954	-1.21827	134	DAB2IP CPEB3 ZMYND8 DLG5 DHX36 MEF2C NFATC4 CUL7 NEURL1 SRGAP2C ILK FMR1 SHANK1 UBE3A LPAR1 CAMSAP2 TMEM106B ADAM10 MTOR MAPK6 LRP8 RELN DNM1L DISC1 CAPRIN2 TIAM1 C21orf91 LZTS3 CAPRIN1 CDKL5 NEDD4 PACSIN1 OPA1 EZH2 ANAPC2 RAP2A NLGN3 ID1 ACTR2 LRRK2 KALRN SARM1 ANKRD27 HDAC2 ARHGAP33 CRTC1 SS18L1
GO_REGULATION_OF_GLIOGENESIS	0.118182	0.451358	0.227987	0.25127	1.19494	96	TSPO SERPINE2 ATP1B2 ZNF365 OLIG2 IL34 E2F1 TTBK1 SIRT2 IL1B LDLR MAG WDR1 HES1 TGFB1 ETV5 GJC2 CSF1 RNF10 SOX10 P2RY12 PRMT5 TNFRSF1B DAB1 CNTN2 SKI CERS2 BMERB1 STAP1 SLC45A3 RELA LYN
GO_VITAMIN_TRANSPORT	0.117845	0.451358	0.166934	-0.374314	-1.29905	30	SLC46A1 SLC23A2 SLC19A2 CUBN SLC35F3 FOLR2 AMN ABCC1 SLC5A6 SLC25A19 CBLIF
GO_LOW_DENSITY_LIPOPROTEIN_PARTICLE_RECEPTOR_CATABOLIC_PROCESS	0.118605	0.451772	0.197822	0.492315	1.36378	13	AP2S1 AP2M1 FURIN CLTA
GO_DEVELOPMENT_OF_PRIMARY_SEXUAL_CHARACTERISTICS	0.118758	0.451992	0.147331	-0.258698	-1.20733	168	SDC1 BRCA2 ADAMTS1 NRIP1 BOK NUPR1 ATRX ATM TMF1 FNDC3A WDR19 TLR3 SEMA3A NASP PDGFRB MSH2 ESR1 ARID4B ARID4A FZD4 UBE3A NUP107 VGF EREG CYP19A1 ARID5B RXFP2 SIRT1 RHOBTB3 AKR1C3 PLEKHA1 RDH10 ZP3 LEP SMAD4 SOX8 ADGRG1 ASPM WNT2B TGFBR1 ACVR2A EIF2B5 MSH4 KIF18A VEGFA DHX37 GATA3 ADAM29 REC8 SCX RRM1 GNRH1
GO_POSITIVE_REGULATION_OF_VASCULATURE_DEVELOPMENT	0.119015	0.452362	0.148262	-0.263915	-1.21611	153	VASH2 PIK3C2A ANGPT4 ITGB8 NODAL HDAC9 DLL1 CYP1B1 HGF TLR3 HYAL1 C3AR1 MTDH F3 ZNF304 HIPK2 PTGS2 ABL1 EPHA1 SIRT1 MIRLET7G PDCD6 HMGA2 ERAP1 C3 BRCA1 ETS1 SASH1 RIN2 CX3CR1 CYBB PLCG1 CTH PRKCA AGGF1 JUP PDPK1 MIR199A1 ADM2 ADAM12 HIPK1 VEGFA
GO_REGULATION_OF_CELL_CELL_ADHESION	0.119048	0.452362	0.323471	0.192898	1.10788	365	GRAP2 ALOX12 SELP EFNB2 CLECL1 RGCC NCK2 IDO1 BAD RAC1 CEACAM6 IFNG PRDX2 TNFAIP8L2 SERPINE2 CCL5 SDC4 EFNA5 SELENOK ARG2 FERMT3 PDE5A RPS3 IL4 LRRC32 CEBPB PRKG1 FADD CRTAM CCM2L CD24 CD9 FUT7 PNP FLOT2 CD83 IL1B MYO10 ADORA2A HLX RHOA FLOT1 ALOX15 PAK1 HES1 TGFB1 PYCARD SYK IGFBP2 CORO1A IRAK1 TNFSF9 NR4A3 GRB2 FXYD5 PRKCZ VAV1 PTPN6 PIK3R6 CDC42 PTK2 HLA-E TNR IFNL1 TMEM131L IL2RA DMTN CSK MYA…
GO_PROTEIN_LOCALIZATION_TO_CHROMATIN	0.119377	0.453248	0.168238	-0.38962	-1.30408	25	MCM8 RB1 MSH2 ESR1 TASOR ESCO2 EZH2 PLK1 RAD21 MCM9 CDCA5 PPHLN1 WAPL
GO_AMYLOID_FIBRIL_FORMATION	0.119816	0.453768	0.195789	0.467784	1.37496	15	CLU GSN FKBP1A CHRNA7 LDLR B2M APP SERF1B PSEN1
GO_ARTERY_MORPHOGENESIS	0.119672	0.453768	0.16318	-0.344117	-1.27998	42	SOX4 HEY2 JAG1 PDGFRB ARID2 BMPR1A BMPR2 NF1 TBX1 PKD2 SMAD7 PRDM1
GO_CELL_FATE_DETERMINATION	0.120072	0.453768	0.170932	-0.40458	-1.31955	23	DLL1 JAG1 MEF2C PTCH1 DSCAML1 GATA3 PTCH2 KLF4 HOXA2 MESP1 TRIM15 BMP4 CTNNB1
GO_CELL_JUNCTION_DISASSEMBLY	0.119929	0.453768	0.169571	-0.443599	-1.33145	16	C1QA C1QB C3 CX3CR1 C1QC TGFBR1
GO_CHEMOKINE_BIOSYNTHETIC_PROCESS	0.120092	0.453768	0.195789	0.479364	1.37109	14	IFNG IL4 IL1B EGR1 APP ELANE CD74 HMOX1
GO_PEPTIDE_CATABOLIC_PROCESS	0.120072	0.453768	0.170932	-0.404917	-1.32065	23	ADAMTS13 LNPEP GGT1 ERAP1 GGT2 GGTLC1
GO_RESPONSE_TO_INTERFERON_BETA	0.120275	0.454093	0.166934	-0.387343	-1.31214	27	PNPT1 TRIM6 TLR3 XAF1 STAT1
GO_KIDNEY_MESENCHYME_DEVELOPMENT	0.120438	0.454146	0.172324	-0.542228	-1.39906	10	PDGFRB MYC STAT1 PKD2 SMAD4 AMER1 WNT4
GO_MUSCLE_HYPERTROPHY_IN_RESPONSE_TO_STRESS	0.120482	0.454146	0.166934	-0.418588	-1.33491	20	HEY2 MEF2C NPPA FOXO1 BMP10 ATP2A2 MIR199A1 EZH2 INPP5F TRPC3 SMAD3 MIR25 ERRFI1
GO_REGULATION_OF_DNA_METHYLATION_DEPENDENT_HETEROCHROMATIN_ASSEMBLY	0.120629	0.454338	0.168238	-0.486737	-1.3729	13	TET1 ZNF304 RESF1 DNMT1 TASOR
GO_RESPONSE_TO_MOLECULE_OF_BACTERIAL_ORIGIN	0.12093	0.455108	0.282013	0.202933	1.1346	281	PTGES MAOB PF4 CEBPE SPARC PPBP SELP LTF IDO1 CXCL5 TSPO ACP5 PRDX2 TFPI CCL5 CNR2 TBXA2R CASP9 CD40 S100A8 FGFR2 AICDA CEBPB MAPK3 LY86 CD24 NFKBIB SIRT2 HCK IL1B RHOA LCN2 HDAC5 SLPI LITAF TGFB1 PYCARD BPI ALPL TNIP2 MPO NOS2 MAPKAPK2 IRAK1 DEFA3 BCR LIAS INAVA SNCA TNFRSF1B HMGB1 MAPKAPK3 BMP6 RARA PLCG2 MGST2 SERPINE1 PF4V1 SELENOS PAF1 SIRPA B2M HMGB2 HSF1 NFKB2 PTAFR CTSG C5AR1 LOXL1 AKIRIN…
GO_REGULATION_OF_INFLAMMATORY_RESPONSE	0.121359	0.455993	0.287857	0.201005	1.12982	299	MGLL TMSB4X IDO1 ENPP3 GPX4 SHARPIN IFNG ACP5 PROC TRADD TNFAIP8L2 PARK7 CCL5 TNIP1 ZYX GPX1 CNR2 ITGA2 S100A8 PTGER3 PGLYRP1 IL4 TTBK1 CEBPB PGLYRP2 GPSM3 SOD1 FUT7 IL17RB PSMB4 HCK IL1B ADORA2A ALOX15 TYRO3 NLRX1 LDLR CEBPA F12 PYCARD RPS19 BAP1 MIR3909 NOS2 IL16 FCER1G BCR SLAMF8 VAMP8 MVK HLA-E IL2RA FEM1A NLRP12 CHID1 IL17B SNCA SIGLEC10 TNFRSF1B PER1 MMP9 MGST2 BRD4 CASP4 SERPINE1 DNASE1L3 …
GO_SODIUM_ION_IMPORT_ACROSS_PLASMA_MEMBRANE	0.121265	0.455993	0.168238	-0.471729	-1.36006	14	SLC12A2 SLC34A1 SLC9A6 SLC9A3 SLC9A5
GO_ADENYLATE_CYCLASE_INHIBITING_G_PROTEIN_COUPLED_RECEPTOR_SIGNALING_PATHWAY	0.122951	0.457636	0.2114	0.304936	1.26178	52	ADRA2A GNAZ PTGDR2 CHRM5 RGS2 OPRD1 GNAI2 PALM ADCY6 GPR176 DRD4 P2RY12 MCHR1 RIC8A PRMT5 OXER1
GO_CELLULAR_SENESCENCE	0.122029	0.457636	0.158514	-0.313925	-1.24884	61	PNPT1 NUAK1 VASH1 SMC5 WNT16 MIR590 SMC6 BMPR1A ABL1 SIRT1 KIR2DL4 HMGA2 CDK6 NEK4 RBL1 ZMPSTE24 FBXO5 PRMT6 OPA1 PML ZKSCAN3
GO_CYTOKINE_PRODUCTION_INVOLVED_IN_IMMUNE_RESPONSE	0.122963	0.457636	0.152145	-0.282063	-1.21159	94	GPRC5B DHX36 TRIM6 APOA2 TLR3 DDX21 DDX58 SPON2 SIRT1 DENND1B KIR2DL4 IL31RA CD36 RSAD2 MR1 DLG1 MALT1 SMAD7 LACC1 CCR2
GO_GLYCOPROTEIN_CATABOLIC_PROCESS	0.122837	0.457636	0.165657	-0.419529	-1.3192	19	EDEM3 STT3B EDEM1 CTSL FBXO44
GO_NOREPINEPHRINE_TRANSPORT	0.122402	0.457636	0.193813	0.447108	1.3706	17	ADRA2A ACTB ADORA2A P2RY12 SNCA OXTR SLC6A3 KCNB1 HRH3 SLC22A1
GO_PURINE_CONTAINING_COMPOUND_METABOLIC_PROCESS	0.122581	0.457636	0.332263	0.192184	1.10944	388	PRTFDC1 GUK1 MTHFD2L GUCY1A1 NME4 TMSB4X ACOT11 THEM5 SEC13 NUDT1 BAD SLC25A1 SCD IFNG MPC2 GUCA1B PGM1 DCAKD GPX1 PDE5A TPI1 GUCY1B1 ACSBG1 ATP5F1E UQCC3 IL4 PMVK MPP1 ATP5MF PKM ALDOA ELOVL7 ENO1 ATP5MG COX5B RAE1 PNP NME6 GMPR HINT1 ATP5ME TPST2 PDZD3 RHOA GPI NUP214 PFKFB3 GAPDH ADCY6 HSD17B8 CBFA2T3 TGFB1 IMPDH1 ADK STOML2 ATP5F1B ATP5PO NOS2 NUDT4 PDK2 SULT1E1 ATP5PD ACACA MVK NUDT3 DGUOK A…
GO_REGULATION_OF_ACTIN_NUCLEATION	0.12285	0.457636	0.199915	0.37118	1.32626	29	WASF3 VIL1 BRK1 ARF1 GSN WASF1 TRIM27 CORO1A WAS GMFG
GO_REGULATION_OF_ADENYLATE_CYCLASE_ACTIVITY	0.122203	0.457636	0.165657	-0.417397	-1.33111	20	AKAP9 GALR2 AKAP5 NF1 LTB4R2 CCR2 DRD3 EDNRB
GO_REGULATION_OF_CALCIUM_ION_TRANSMEMBRANE_TRANSPORTER_ACTIVITY	0.122283	0.457636	0.2114	0.282791	1.23022	63	ADRA2A FKBP1B RYR2 CALM3 EHD3 GNB5 SRI YWHAE FKBP1A DYSF CACNB2 GSTO1 PRKACA DRD4 CALM1 RRAD
GO_REGULATION_OF_CELLULAR_RESPONSE_TO_INSULIN_STIMULUS	0.122671	0.457636	0.156312	-0.312018	-1.25577	64	KANK1 BGLAP MZB1 GKAP1 OGT USO1 RPS6KB1 PRKAA1 SIRT1 ATP2B1 PIK3R1 OSBPL8 SORBS1 PTPN11 IRS1 LEP TSC1 VWA2 SIK2
GO_REGULATION_OF_CELL_ADHESION_MEDIATED_BY_INTEGRIN	0.122137	0.457636	0.204295	0.328539	1.28365	40	JAM3 CIB1 CCL5 FERMT3 TESC EFNA1 SYK PLAU PTPN6 PTK2 ITGB1BP1 P2RY12 SERPINE1 EPHA2 SFRP2 LYN SKAP1
GO_REGULATION_OF_FIBROBLAST_MIGRATION	0.122302	0.457636	0.197822	0.363051	1.32973	31	THBS1 FGF2 SDC4 GNA12 HAS1 PAK1 TGFB1 PTK2 DMTN ITGB1BP1 CORO1C RFFL AKT1 AKAP12 HYAL2
GO_CELLULAR_RESPONSE_TO_HEAT	0.124161	0.457694	0.234393	0.244147	1.20155	113	THBS1 DNAJB1 CDKN1A SCARA5 SEC13 BAG1 HSBP1L1 STUB1 RPA2 HSPA1A MAPK3 DNAJB6 YWHAE RAE1 DAXX NUP214 ST8SIA1 FKBP4 MAPKAPK2 IRAK1 AKT1S1 PRKACA HSPA1L
GO_HEART_TRABECULA_MORPHOGENESIS	0.123711	0.457694	0.164406	-0.385117	-1.3046	27	ADAMTS1 HEG1 HEY2 MED1 BMPR1A SOS1 TGFBR3 ADGRG6 BMP10 TGFBR1
GO_MALE_SEX_DIFFERENTIATION	0.123229	0.457694	0.148262	-0.270099	-1.20815	123	SDC1 BOK NUPR1 ATRX TMF1 FNDC3A TLR3 SEMA3A NASP PDGFRB MSH2 SMAD5 BMPR1A ESR1 ARID4B ARID4A ARID5B RXFP2 RHOBTB3 AKR1C3 PLEKHA1 LGR4 SMAD4 SOX8 WNT9B ADGRG1 ASPM WNT2B ROR2 TGFBR1 ACVR2A KIF18A DHX37 GATA3 ADAM29 REC8 SCX RRM1 WNT4 SYCP2
GO_NEGATIVE_REGULATION_OF_GLIAL_CELL_PROLIFERATION	0.123874	0.457694	0.190023	0.527448	1.41231	11	TSPO HES1 RNF10 SOX10 SKI CERS2
GO_NUCLEOSIDE_TRIPHOSPHATE_CATABOLIC_PROCESS	0.123874	0.457694	0.190023	0.526688	1.41028	11	ENPP3 NUDT1 DUT ITPA NUDT15 DCTPP1
GO_PORPHYRIN_CONTAINING_COMPOUND_METABOLIC_PROCESS	0.123762	0.457694	0.199915	0.348963	1.32185	35	PGRMC1 EIF2AK1 TSPO SLC25A39 HMOX2 SRRD BLVRB UROD SLC25A38 ALAS1 HMBS FXN TMEM14C HMOX1 UROS ATP5IF1 HPX FECH
GO_POST_EMBRYONIC_DEVELOPMENT	0.123853	0.457694	0.154191	-0.303786	-1.2416	70	HEG1 ATRX ATM ITPR1 SLC4A10 SEMA3C IREB2 ARID5B ABL1 MORC3 SLC18A2 PLEKHA1 STK36 MTOR NR4A2 PRDM1 SZT2 TGFBR1 SCUBE1 BCL11B MYO7A RC3H2 VEGFA ASH1L GATA3
GO_REGULATION_OF_INTRACELLULAR_STEROID_HORMONE_RECEPTOR_SIGNALING_PATHWAY	0.124224	0.457694	0.155242	-0.312858	-1.26194	65	DDX5 NODAL LATS1 UFL1 MED1 ESR1 PIAS2 CRY1 CLOCK TRIM68 SIRT1 BRCA1 CBFB STRN3 HEYL KMT2D RNF6 PARP1 CNOT2 RNF14
GO_REGULATION_OF_NEUROTRANSMITTER_UPTAKE	0.123874	0.457694	0.190023	0.527713	1.41302	11	ITGB3 FLOT1 DRD4 SNCA
GO_REGULATION_OF_ORGAN_GROWTH	0.124242	0.457694	0.222056	0.265783	1.20018	77	FGF2 SLC6A4 MEIS1 MAEL BASP1 FGFR2 G6PD PIN1 RGS2 SOD1 CTDP1 HLX POR YBX3 PAK1 GSK3A WWC1 PIM1 PTK2
GO_REGULATION_OF_STRESS_ACTIVATED_PROTEIN_KINASE_SIGNALING_CASCADE	0.123684	0.457694	0.142057	-0.247816	-1.18965	206	SH3RF1 DAB2IP TIRAP WNT16 TNFSF11 NPPA HGF TLR3 SEMA3A PTPN22 FKTN FLT4 MAP3K12 MAP3K21 MYC HIPK3 RASGRP1 EIF2AK2 KLHDC10 MDFIC PPEF2 HIPK2 FOXO1 FZD4 TPD52L1 ZMYND11 MAP4K5 BIRC7 RB1CC1 DACT1 FGD2 PLCB1 PJA2 RELL2 ZEB2 DLG1 SASH1 PDCD4 LEP TAOK1 TIAM1 SEMA4C ZMPSTE24 TLR9 MAP3K2 FCGR2B ROR2 UNC5CL MAP3K9 FZD7 DVL2 VEGFA ZNF675 EDA2R HACD3 TF FAS TRAF5 CYLD HMGCR RAP2A SPAG9 MAP3K7 STK3 ERCC6 MEN…
GO_REGULATION_OF_VESICLE_MEDIATED_TRANSPORT	0.12406	0.457694	0.287805	0.189827	1.1175	456	HYAL3 ADRA2A PRKAR1B CLU CD151 CALM3 RUFY1 EFNB2 TRPV6 SNX12 ITGB3 AP2S1 RAB4A RAB3A RAC1 STXBP6 IFNG EGF EHD2 PRTN3 SDC4 ITGA2 CPLX2 CPLANE2 STON2 RAB11B VPS28 IL4 ARF1 EHD1 MAPK3 SNF8 MAGI2 SOD1 GAS1 RAB5C CHMP2A GNAI2 HCK IL1B HLA-F SNX17 SEPTIN4 ADORA2A RAB3C FLOT1 ALOX15 RAB7A SH3GL1 DYSF SYTL4 CACNB2 PTX3 PYCARD SYK SYT17 RAC2 CORO1A ARRB2 RAB5B FCER1G SNX3 PACSIN2 ARRB1 RACK1 BCR CAMK1D RA…
GO_RNA_3_END_PROCESSING	0.123249	0.457694	0.147331	-0.268445	-1.22029	137	INTS6L PNPT1 INTS2 CPEB3 DHX36 TENT4B CSTF3 SRSF11 MTPAP THOC2 PAPOLG U2AF1 NCBP1 PCF11 CDC40 ERI2 TENT2 SRSF2 CCNB1 TRNT1 SRSF1 TUT4 SUPV3L1 ZC3H14 CCNT1 LSM11 SRRM1 PTCD1 CPSF1 PABPC1L DDX39A TUT1 NUDT21 SRSF5 ELAC2 BARD1 DKC1 THOC3 GRSF1 INTS12 SCAF8
GO_PROTEIN_DNA_COMPLEX_SUBUNIT_ORGANIZATION	0.124836	0.459224	0.141225	-0.248735	-1.18678	194	CENPS BDP1 TSPYL5 ATRX CHD5 CENPC RB1 HEY2 ERCC5 KNL1 NASP ARID2 MYC ESR1 RAD52 MIS18BP1 SHPRH SMARCA5 CDC45 HJURP RRN3 DLGAP5 TSPYL4 CAND1 NAP1L3 SPTY2D1 TAF1C TCF4 MCM4 POGZ BPTF TAF1 HELLS CENPU HP1BP3 CENPO RBBP7 DR1 ERCC3 MCM6 RBBP4 PARP1 TSPYL2 CENPP SUPT16H RSF1 DDB2 CENPL SMARCE1 KAT6B DMAP1 GTF2H4 BRF1 NAP1L2 MIS12 MCM2
GO_REGULATION_OF_NEURON_PROJECTION_DEVELOPMENT	0.124853	0.459224	0.132846	-0.222851	-1.14683	422	ULK2 DRAXIN KANK1 DAB2IP ZSWIM4 MOV10 CCDC88A CNTF WDR36 CPEB3 MYO9A ZMYND8 DLG5 DHX36 MEF2C CREB3L2 HGF TOX PTPRO CD38 SKIL SEMA3A SPOCK1 PAQR3 NFATC4 CUL7 NEURL1 SEMA3C SRGAP2C THOC2 ILK MCF2 FMR1 PRKCI TBX6 SHANK1 LPAR3 FZD4 SYNGAP1 UBE3A MDM2 TMEM30A LPAR1 RASAL1 RRN3 BMPR2 LRIG2 ABL1 CAMSAP2 MYCBP2 FN1 ZSWIM6 TMEM106B CDH4 ADAM10 SEMA6A SCARF1 AVIL MTOR ZEB2 MAPK6 SEMA4G SETX PRAG1 CNR1 WNT3…
GO_HEPATICOBILIARY_SYSTEM_DEVELOPMENT	0.125178	0.46006	0.147331	-0.274641	-1.21788	114	PNPT1 NODAL ATP7A ASS1 HGF CDK5RAP3 FBXW7 MED1 MAN2A1 PTCH1 CAD ARID5B SEC63 WDR35 PKD1 RB1CC1 NF1 TGFBR3 TNFAIP3 E2F7 PKD2 RPGRIP1L ZMPSTE24 PIK3CA UPF2 MKS1 SP3 LIMS2 PCK2 CYP1A1 JUN SRSF5 CPS1 WNT4 EZH2 TYMS
GO_RESPONSE_TO_ETHER	0.125448	0.460694	0.166934	-0.514319	-1.37143	11	NFATC4 MDM2 LARP1
GO_POSITIVE_REGULATION_OF_ACTIN_FILAMENT_DEPOLYMERIZATION	0.125581	0.460821	0.191892	0.509712	1.37256	12	VIL1 CFL1 DSTN WDR1 SEMA5A PLEK
GO_POSITIVE_REGULATION_OF_CHROMATIN_ORGANIZATION	0.12574	0.460821	0.15017	-0.281543	-1.21154	95	ATM RIF1 OGT TET1 PAXIP1 FMR1 PAXBP1 ZNF304 LIF RESF1 SIRT1 AKAP8 DNMT1 BRCA1 KMT2E MIER1 AUTS2 PIWIL2 TASOR CCNB1 SMAD4 PHF19 SDR16C5 KMT2A RPS6KA5 VEGFA GATA3 MTF2 NAP1L2 KAT2A
GO_REGULATION_OF_EPIDERMIS_DEVELOPMENT	0.125776	0.460821	0.154191	-0.311121	-1.25216	64	ALOX15B NCOA3 ROCK1 MYSM1 SGPP1 DLL1 HEY2 ROCK2 MED1 PTCH1
GO_RESPONSE_TO_INORGANIC_SUBSTANCE	0.126004	0.461296	0.249247	0.189941	1.11519	445	PTGES MAOB THBS1 FKBP1B RYR2 SPARC CALM3 NQO1 TRPV6 CPNE5 NUDT1 BAD FIS1 PPP1CA SORD TSPO BAK1 HBB PRDX2 CCS BSG JUND PARK7 PEF1 AVPR1A GPX1 HBA1 GUCY1B1 CASP9 CA2 S100A8 KCNIP2 RTF2 TESMIN RPS3 G6PD OSER1 MAPK3 KHK HBA2 ATP7B ANXA11 MAP1LC3A GSN MAP1B SOD1 MCOLN1 CD9 CBX8 CPNE9 CPNE1 DAXX NDRG1 LCN2 ZNF580 ALOX15 ANXA7 ALOX5AP CEBPA STK24 CRIP1 JUNB TXN MIEN1 GSK3A ATF4 BAP1 NCF1 MPO SELENOW SYT…
GO_STEROID_METABOLIC_PROCESS	0.126126	0.461384	0.271289	0.210347	1.1503	247	ACAT2 LIPC OSBPL6 FDFT1 SCD TSPO IFNG YWHAH STUB1 GAL PBX1 HSD3B7 CYB5R3 PDGFRA G6PD IL4 PMVK LAMTOR1 SDR42E2 DHCR7 FAXDC2 CYB5R1 SCP2 SPP1 SOD1 CYP11A1 SLC27A5 CES1 IL1B SNX17 DHCR24 RXRA CYP27A1 LDLR POR CEBPA HSD17B8 NR5A1 ERG28 EBP SULT1E1 CYP2E1 VDR ACACA SGPL1 OSBPL1A PIAS4 MVK SLC27A2 CLN6 SOAT2 NFYC SREBF1 ACAT1 FDPS CYP2C8 RAN SREBF2 EGR1 BMP6 CAT HDLBP DGAT2 LGMN SULT2B1 EBPL CNBP INSIG…
GO_CEREBELLAR_PURKINJE_CELL_LAYER_DEVELOPMENT	0.126516	0.462093	0.16318	-0.39047	-1.29719	24	ATP7A DLL1 RORA SLC25A46 HERC1 KIF14 TTC21B SPTBN2
GO_HISTONE_H2A_MONOUBIQUITINATION	0.126538	0.462093	0.164406	-0.433769	-1.31986	17	PCGF3 BMI1 PCGF2 BCOR RNF168 DDB2 RNF2 PCGF6 KDM2B CUL4B
GO_REGULATION_OF_ENDOTHELIAL_CELL_MIGRATION	0.126712	0.462093	0.234393	0.233289	1.17326	133	ALOX12 THBS1 FGF2 SPARC RGCC TMSB4X ITGB3 CIB1 BCAR1 GADD45A TBXA2R SVBP CD40 PDGFB PRCP EFNA1 CSNK2B MAP2K3 RHOA ZNF580 GPI HDAC5 ANXA3 TGFB1 ATP5F1B SEMA5A STAT5A GLUL PTK2 ITGB1BP1 HMGB1 EMC10 DNAJA4 ATOH8 TSTA3 JCAD LGMN CARD10 EPHA2 PDCD10 PTK2B GRN SERPINF1 GATA2 ZC3H12A AKT1 HDAC7 NRP2
GO_REGULATION_OF_REGULATED_SECRETORY_PATHWAY	0.126667	0.462093	0.231127	0.233683	1.17186	127	HYAL3 ADRA2A CALM3 TRPV6 RAB3A CPLX2 IL4 ARF1 GNAI2 HLA-F ADORA2A CACNB2 SYK SYT17 RAC2 FCER1G BCR RAP1A VAMP8 LAMP1 SYN1 UNC13B RAB3D ITGB2 ADGRE2 STXBP2 FGR FES PTAFR APBA1 PRAM1 IL4R GSK3B GATA2 P2RY4 LYN UNC13D STX4 CDK5 ITGAM RPH3AL HMOX1 PRKCB DTNBP1
GO_NEGATIVE_REGULATION_OF_AMYLOID_PRECURSOR_PROTEIN_CATABOLIC_PROCESS	0.127021	0.462501	0.190023	0.475664	1.36051	14	CLU PIN1 FLOT2 CHRNA7 NTRK2
GO_REGULATION_OF_PHOSPHOLIPID_BIOSYNTHETIC_PROCESS	0.127021	0.462501	0.190023	0.476287	1.36229	14	PDGFA PDGFB HTR2B LPCAT1 FABP3
GO_LONG_CHAIN_FATTY_ACID_METABOLIC_PROCESS	0.127273	0.462593	0.21925	0.253403	1.18686	91	PTGES MGLL ALOX12 PTGS1 GPX4 GPX1 ACSBG1 LTC4S CYP4F12 MAPK3 SCP2 SLC27A5 FADS2 ALOX15 CYP2E1 SLC27A2 CYP2C8 ELOVL1 ACOT7 ACSL5 ALOX5 AIG1 ACOX1 CYP2A6 ACAA1 FADS1 HPGD
GO_NUCLEOTIDE_TRANSPORT	0.127303	0.462593	0.159647	-0.366276	-1.29247	32	P2RX7 SLC25A13 SLC33A1 SLC25A24 SLC25A36 SLC25A40 SLC25A19 SLC25A45 SLC25A41 SLC25A22 SLC35B2 EPG5
GO_OSSIFICATION	0.127341	0.462593	0.135741	-0.232143	-1.1582	304	GDF10 DDX5 AREG PPARGC1B ZBTB16 DCHS1 CLEC3B P2RX7 SLC34A1 BGLAP FAT4 TNFSF11 ZHX3 DHX36 IL6ST TWSG1 JAG1 MEF2C HGF SLC26A2 UFL1 DDX21 PTGER4 ILK SMAD5 BMPR1A PTCH1 SUN1 KL COL13A1 PTGS2 BMPR2 KREMEN2 REST TXLNG ATP2B1 SUCO NF1 KLF10 TNC GPNMB IFT80 LRP6 PTPN11 NPR2 CBFB WNT3 CDK6 LTBP3 SMAD7 LIMD1 BCOR SNAI1 LEP LGR4 TMEM38B SNX10 SOX8 INTU GPC3 LEF1 ZMPSTE24 NAB1 LOX SYNCRIP BMP8B FIGNL1 ROR2 Z…
GO_AMELOGENESIS	0.130053	0.463153	0.161979	-0.467776	-1.34866	14	ATF2 FOXO1 CNNM4 TBX1
GO_CHONDROITIN_SULFATE_PROTEOGLYCAN_METABOLIC_PROCESS	0.128763	0.463153	0.158514	-0.356659	-1.28584	35	HYAL1 CSGALNACT2 CHSY3 B3GAT2 SPOCK3 SLC35D1 DSE IDUA UGDH PXYLP1
GO_COLLATERAL_SPROUTING	0.127846	0.463153	0.16318	-0.413134	-1.32302	21	ULK2 LPAR3 ABL1 ZEB2 WNT3 DVL1 RND2
GO_CYCLIC_NUCLEOTIDE_CATABOLIC_PROCESS	0.129032	0.463153	0.164406	-0.50986	-1.35954	11	PDE8A PDE8B PDE7A PDE9A PDE4B PDE7B CNP PDE4D
GO_CYTOPLASM_ORGANIZATION	0.129562	0.463153	0.165657	-0.528729	-1.36423	10	RRN3 SOS1 TFCP2L1 KIF5B
GO_IMMUNOGLOBULIN_SECRETION	0.12933	0.463153	0.188204	0.444224	1.36176	17	CD40 GPI TNFRSF4 HLA-E TNFSF4 TMBIM6 STX4
GO_INTERSTRAND_CROSS_LINK_REPAIR	0.128	0.463153	0.155242	-0.321563	-1.24349	51	MCM8 CENPS ERCC6L2 FANCI USP1 FANCE SLX4 EXO5 FANCD2 RFWD3 ERCC4 FANCL RNF168 FAN1 MSH6 ATR
GO_INTRACELLULAR_ESTROGEN_RECEPTOR_SIGNALING_PATHWAY	0.129296	0.463153	0.156312	-0.325397	-1.2392	48	DDX5 PPARGC1B LATS1 UFL1 MED1 ESR1 BRCA1 CBFB STRN3 RBFOX2 KMT2D DDX17 PARP1 CNOT2
GO_INTRACELLULAR_RECEPTOR_SIGNALING_PATHWAY	0.128499	0.463153	0.13649	-0.240106	-1.16961	230	DDX60 DDX5 AHR NODAL PPARGC1B LATS1 ALOX15B JAK2 TMF1 TAB3 UFL1 PTPN22 MED1 DHX58 IFIH1 NR1I2 ESR1 PIAS2 NR1D2 DDX58 UBE3A CRY1 NR1I3 CLOCK TRIM68 NR2C1 SIRT1 RORA AKR1C3 UBR5 ASXL2 ERBIN TBX1 BRCA1 RNF125 RARB TNFAIP3 CBFB STRN3 NR4A2 RBFOX2 HEYL LEP LACC1 TSPAN6 IRF7 KMT2D DDX17 PUM1 RNF6 USP15 PARP1 DCBLD2 XIAP BIRC2
GO_MITOTIC_CELL_CYCLE_ARREST	0.128736	0.463153	0.188204	0.44861	1.33088	16	CDC14B CDKN1A RGCC GADD45A MAGI2 GADD45GIP1
GO_NOTCH_SIGNALING_INVOLVED_IN_HEART_DEVELOPMENT	0.129562	0.463153	0.165657	-0.529847	-1.36711	10	HEY2 JAG1 HEYL SNAI1
GO_POSITIVE_REGULATION_OF_GLYCOGEN_METABOLIC_PROCESS	0.127622	0.463153	0.16318	-0.479392	-1.35218	13	PPP1R3G SORBS1 IRS1 GCK EPM2AIP1 PPP1R3E DYRK2
GO_POSITIVE_REGULATION_OF_MONOCYTE_DIFFERENTIATION	0.129956	0.463153	0.183024	0.539394	1.40213	10	IL34 CSF1 CTNNBIP1 FES CD74
GO_POSITIVE_REGULATION_OF_TYPE_I_INTERFERON_PRODUCTION	0.129179	0.463153	0.15017	-0.299519	-1.23349	73	DHX36 TLR3 PTPN22 DHX58 IFIH1 DDX58 STAT1 TLR7 DDX3X MRE11 ZBP1 TBK1 PTPN11 IRF5 CHUK IRF7 DHX33 TLR9
GO_REGULATION_OF_CARDIAC_MUSCLE_CONTRACTION_BY_REGULATION_OF_THE_RELEASE_OF_SEQUESTERED_CALCIUM_ION	0.129032	0.463153	0.188204	0.458277	1.34702	15	FKBP1B RYR2 CALM3 GSTO1 PRKACA CALM1
GO_REGULATION_OF_CELL_GROWTH_INVOLVED_IN_CARDIAC_MUSCLE_CELL_DEVELOPMENT	0.129032	0.463153	0.188204	0.456843	1.3428	15	G6PD PIN1 RGS2 CTDP1 PAK1 GSK3A PI16
GO_REGULATION_OF_GLUCOSE_IMPORT	0.127869	0.463153	0.157403	-0.337245	-1.26291	44	C2CD5 PRKAG2 SLC25A27 PRKCI APPL1 PIK3R1 OSBPL8 SORBS1 PTPN11 IRS1 LEP CAPN10 GPC3
GO_REGULATION_OF_LAMELLIPODIUM_ORGANIZATION	0.129442	0.463153	0.197822	0.322373	1.27084	41	VIL1 PLXNB3 RAC1 CAPZB BRK1 ARPC2 RAC2 WAS CDC42 TWF2 DMTN WASF2 CORO1C FSCN1 EPHA2 ARPIN
GO_REGULATION_OF_MEIOTIC_CELL_CYCLE	0.129296	0.463153	0.156312	-0.353841	-1.28807	36	TRIP13 ZNF711 LIF YTHDC2 PLCB1 NPR2 PRKACB PIWIL2 MEIOC ASPM FBXO5
GO_REGULATION_OF_PROTEIN_TARGETING_TO_MEMBRANE	0.129902	0.463153	0.193813	0.352852	1.31008	33	CIB1 FIS1 PDZK1 INPP5K CHP1 PAK1 DMTN ITGB1BP1 MYO1C ITGB2 MFF GDI1 STOM CDK5 AKT2 ITGAM HRAS
GO_RESPONSE_TO_REACTIVE_OXYGEN_SPECIES	0.128514	0.463153	0.252961	0.211297	1.13873	196	TPM1 FKBP1B PTPRN NQO1 PRDX5 BAD BAK1 HBB PRDX2 CCS PARK7 GPX1 HBA1 GUCY1B1 COA8 PDGFRA RPS3 OSER1 MAPK3 HBA2 PLK3 MAP1LC3A SOD1 CBX8 LCN2 ZNF580 STK24 TXN NCF1 MPO PDK2 CYP2E1 PPIF NR4A3 RACK1 EGLN1 PXN SMPD3 PINK1 KCNA5 MMP9 PRDX1 KLF2 CAT FBLN5 SIRPA ROMO1 HSF1 FXN BNIP3 COL1A1 LDHA BTK TXNRD2 PDCD10 PTK2B KDM6B SOD2 CST3 PRKCD ENDOG EEF2 AKT1 RELA PSAP UCP3
GO_RESPONSE_TO_X_RAY	0.12963	0.463153	0.158514	-0.36696	-1.27352	30	BRCA2 ATM LIG4 MSH2 HMGA2 TP53BP1
GO_SECONDARY_METABOLIC_PROCESS	0.129934	0.463153	0.156312	-0.34471	-1.27508	41	AKR1C2 CYP1B1 PMEL APPL1 CBR4 AKR1C3 ZEB2 CYP2D6 CYP1A1 MC1R ABCC2 TIGAR AKR1C4 SLC45A2 BCL2
GO_STRIATED_MUSCLE_ADAPTATION	0.129915	0.463153	0.159647	-0.367186	-1.27465	31	HEY2 MEF2C NPPA FOXO1 MTOR IL15 BMP10 ATP2A2 MIR199A1 ACTN3
GO_SULFUR_AMINO_ACID_BIOSYNTHETIC_PROCESS	0.130053	0.463153	0.161979	-0.468498	-1.35075	14	MRI1 GGT1 MTR MTRR CTH MTHFD1 MTAP MTHFR
GO_T_CELL_EXTRAVASATION	0.127907	0.463153	0.190023	0.48865	1.35363	13	XG CD99 FADD F11R CD99L2 ICAM1 IL27RA CCL2
GO_REGULATION_OF_CALCIUM_ION_TRANSMEMBRANE_TRANSPORT	0.130293	0.463658	0.224966	0.2412	1.17954	110	ADRA2A FKBP1B RYR2 CALM3 EHD3 RAMP3 GNB5 F2RL3 G6PD CACNG6 SRI YWHAE FKBP1A NTSR1 DYSF CACNB2 GJC2 GSTO1 CORO1A PRKACA PTPN6 DRD4 DIAPH1 CALM1 RRAD SNCA
GO_ENDOTHELIAL_CELL_MIGRATION	0.130435	0.463812	0.248911	0.216928	1.1373	175	ALOX12 THBS1 FGF2 SPARC EFNB2 RGCC TMSB4X ITGB3 CIB1 LGALS12 BCAR1 PTP4A3 GADD45A GPX1 TBXA2R SVBP CD40 PDGFB PRCP EFNA1 CSNK2B PECAM1 MAP2K3 RHOA ZNF580 GPI HDAC5 ANXA3 TGFB1 ATP5F1B SEMA5A STAT5A GLUL PTK2 MYH9 PXN ITGB1BP1 HMGB1 EMC10 ITGB2 DNAJA4 ATOH8 TSTA3 JCAD LGMN TNFSF12 SRF
GO_PHENOL_CONTAINING_COMPOUND_BIOSYNTHETIC_PROCESS	0.13073	0.464161	0.158514	-0.379127	-1.2916	28	DBH GCH1 PMEL APPL1 MOXD1 ZEB2 NR4A2
GO_VESICLE_BUDDING_FROM_MEMBRANE	0.130719	0.464161	0.224966	0.248065	1.20293	106	CHMP4C CHMP4B CHMP6 SEC13 PEF1 AP2M1 TRAPPC1 TRAPPC4 RAB1B F8 RILP ARF1 STX5 RAB7A SERPINA1 S100A10 SNX3 CTSZ DNM3 F5 TMED9 CD59 TRAPPC3
GO_CELLULAR_RESPONSE_TO_UV	0.131024	0.464592	0.148262	-0.29815	-1.23613	75	POLK TP53INP1 DHX36 HYAL1 NFATC4 MYC FMR1 ZBTB1 MDM2 PTGS2 CHEK1 SIRT1 PIK3R1 AURKB USP47 TAF1 PTPRK ERCC4 SDE2
GO_INTESTINAL_LIPID_ABSORPTION	0.131119	0.464592	0.160801	-0.483993	-1.33339	12	CEL APOA2 CD36 LIMA1 LEP
GO_POSITIVE_REGULATION_OF_LEUKOCYTE_CELL_CELL_ADHESION	0.131148	0.464592	0.252961	0.212289	1.13755	208	GRAP2 SELP EFNB2 CLECL1 NCK2 BAD RAC1 IFNG CCL5 SELENOK RPS3 IL4 FADD CD24 FUT7 PNP FLOT2 CD83 IL1B HLX RHOA PAK1 HES1 PYCARD SYK IGFBP2 CORO1A IRAK1 TNFSF9 NR4A3 GRB2 PRKCZ VAV1 PTPN6 PIK3R6 CDC42 HLA-E IL2RA CSK SIRPB1 AIF1 HMGB1 ITGB2 RARA CTLA4 CD70 HLA-DPB1 LGALS1 SIRPA ICOSLG STAT5B PTAFR IL23A ALOX5 VSIR ELANE TNFSF4 IL4R CD74 AKT1 RELA LYN XCL1 NLRP3 FOXP3 SART1 SKAP1 HLA-DPA1 ZBTB7B CD16…
GO_NEGATIVE_REGULATION_OF_GLYCOPROTEIN_METABOLIC_PROCESS	0.131336	0.464911	0.186433	0.456107	1.34064	15	BACE2 PTX3 AATF CST3 TMEM59 HBEGF ACOT8 ITM2A ITM2B
GO_REGULATION_OF_POSTTRANSCRIPTIONAL_GENE_SILENCING	0.131657	0.465695	0.146416	-0.286936	-1.21125	84	DDX5 POU5F1 NDC1 NUP160 FMR1 ESR1 NUP155 NUP107 TNRC6A RANBP2 NEAT1 POM121 NUP205 NUP54 NUP133 LIMD1 AJUBA PUM1 WTIP ZMPSTE24 TRIM71 NUP188 POLR2B NUP62 IPO8 XPO5 NUP210 NUP58
GO_CORNIFICATION	0.13198	0.466137	0.195789	0.307746	1.25004	46	KRT18 KRT23 PCSK6 TGM5 CAPN1 CAPNS1 PI3 FURIN DSC2 KRT86 PKP4
GO_CRANIAL_SKELETAL_SYSTEM_DEVELOPMENT	0.131922	0.466137	0.154191	-0.325705	-1.23794	47	CEP55 NODAL WDR19 MEF2C MTHFD1L RIC1 TBX1 RDH10 WNT9B RAB23 TULP3 TGFBR1 MTHFD1 MEGF8 RUNX2 INSIG2
GO_GLAND_DEVELOPMENT	0.132282	0.466405	0.130777	-0.227808	-1.15117	334	PLAG1 ARHGAP5 IRF6 BRCA2 PNPT1 AREG NODAL LATS1 FRS2 ALOX15B ATP7A JAK2 ATM PPAT ASS1 TNFSF11 TWSG1 HGF CDK5RAP3 FBXW7 SEMA3A MED1 PDGFRB MAN2A1 NEURL1 SEMA3C PAX8 BMPR1A ZBTB1 PTCH1 ESR1 CAD ZDHHC21 OAS2 UBE3A CYP19A1 ARID5B SEC63 WDR35 ABL1 PRL HOXA3 MAD1L1 PKD1 RB1CC1 ALDH1A3 TFCP2L1 NF1 TNC BTRC TBX1 RAG1 TGFBR3 ETS1 LRP6 TNFAIP3 E2F7 PKD2 BTBD7 WNT3 RPGRIP1L ATP2C2
GO_MITOCHONDRIAL_OUTER_MEMBRANE_PERMEABILIZATION	0.132275	0.466405	0.199915	0.291278	1.23048	54	BAD YWHAH BAK1 FZD9 E2F1 HSPA1A BBC3 YWHAE BID MUL1 GSK3A YWHAB PPP3R1 BNIP3 BAX BNIP3L GSK3B
GO_NEGATIVE_REGULATION_OF_PROTEASOMAL_UBIQUITIN_DEPENDENT_PROTEIN_CATABOLIC_PROCESS	0.132353	0.466405	0.191892	0.350214	1.30028	33	SVIP PARK7 MAP1A RPL11 UBXN1 NOP53 N4BP1 DDRGK1 SGTA TRIM39 BAG6 FHIT TAF9 TLK2 CLEC16A CAMLG PBK SDCBP
GO_POSITIVE_REGULATION_OF_ION_TRANSMEMBRANE_TRANSPORT	0.132653	0.467113	0.227987	0.236282	1.17424	124	RYR2 CALM3 TMSB4X EHD3 RAMP3 IFNG PARK7 ATP1B2 GAL COA8 KCNIP2 F2RL3 G6PD PDZK1 ARF1 SRI TESC COX17 NTSR1 CHP1 SHANK3 CACNB2 GJC2 GSTO1 KCNQ1 SLC9A3R1
GO_IRON_SULFUR_CLUSTER_ASSEMBLY	0.133028	0.468082	0.184706	0.400837	1.32863	22	ISCU GLRX3 HSCB CIAO2B NFS1 ISCA1 FXN ISCA2 LYRM4 NUBP1 NUBP2
GO_POSITIVE_REGULATION_OF_NEUTROPHIL_MIGRATION	0.133172	0.46824	0.190023	0.370799	1.31421	28	RAC1 XG CD99 DYSF RAC2 CAMK1D THBS4 CXCR2 IL23A C5AR1 MCU C1QBP CD74 XCL1 CD99L2
GO_POSITIVE_REGULATION_OF_CD4_POSITIVE_ALPHA_BETA_T_CELL_ACTIVATION	0.133333	0.468458	0.191892	0.355385	1.30598	32	IFNG CD83 HLX PRKCZ RARA IL23A TNFSF4 IL4R XCL1 NLRP3 FOXP3 ZBTB7B CD160
GO_CARTILAGE_DEVELOPMENT	0.134266	0.468764	0.140406	-0.265189	-1.20464	136	SLC39A14 ITGB8 ZBTB16 ATP7A MEF2C CREB3L2 MEX3C TRIP11 HYAL1 SMAD5 BMPR1A LNPK BMPR2 SCIN HOXA3 PKD1 COL11A2 HMGA2 RARB IFT80 LRP6 PTPN11 MAF LTBP3 SMAD7 SNAI1 LEP BMP10 ZMPSTE24 BMP8B WNT2B ROR2 TGFBR1 AXIN2 CHRDL2 RUNX2 HOXB3 LOXL2 SCX TRPS1 EIF2AK3 KAT2A TYMS BBS2
GO_CYTOSOLIC_CALCIUM_ION_TRANSPORT	0.133562	0.468764	0.227987	0.232097	1.16727	133	MCUR1 FGF2 FKBP1B RYR2 CALM3 TRPV6 RAMP3 BAK1 SMDT1 SLC8A3 F2RL3 SRI YWHAE FKBP1A HTR2B MCOLN1 NTSR1 MICU1 GSTO1 CORO1A ATP2A3 PRKACA RYR3 PTPN6 DIAPH1 CALM1 MCOLN2 SNCA
GO_EPITHELIAL_TO_MESENCHYMAL_TRANSITION_INVOLVED_IN_ENDOCARDIAL_CUSHION_FORMATION	0.134615	0.468764	0.158514	-0.480343	-1.32334	12	HEY2 HEYL SNAI1 SMAD4 TGFBR1
GO_LIPID_DIGESTION	0.134409	0.468764	0.160801	-0.505017	-1.34662	11	CEL APOA2 CD36 LIMA1 LEP
GO_MITOTIC_NUCLEAR_ENVELOPE_REASSEMBLY	0.134361	0.468764	0.179782	0.537775	1.39792	10	LMNA BANF1 EMD PPP2R1A
GO_NEGATIVE_REGULATION_OF_BONE_REMODELING	0.134615	0.468764	0.158514	-0.480862	-1.32477	12	P2RX7 CD38 CLDN18 TNFAIP3
GO_NEGATIVE_REGULATION_OF_METAPHASE_ANAPHASE_TRANSITION_OF_CELL_CYCLE	0.134206	0.468764	0.153159	-0.351566	-1.27979	36	TRIP13 ATM MAD1L1 AURKB CCNB1 BUB1 ZNF207 APC BUB3 GEN1 FBXO5 PLK1 CENPF TTK RAD21 SPDL1
GO_NEGATIVE_REGULATION_OF_MORPHOGENESIS_OF_AN_EPITHELIUM	0.134409	0.468764	0.160801	-0.505826	-1.34878	11	PHLDB2 CLASP2 STAT1 GATA3 NKD1 CLASP1 BMP4 CTNNB1
GO_NEGATIVE_REGULATION_OF_VASCULAR_ASSOCIATED_SMOOTH_MUSCLE_CELL_PROLIFERATION	0.133641	0.468764	0.184706	0.453936	1.33426	15	TPM1 CDKN1A PRKG1 CNN1
GO_POSITIVE_REGULATION_OF_GRANULOCYTE_CHEMOTAXIS	0.134118	0.468764	0.186433	0.385953	1.30627	24	RAC1 IL4 DYSF RAC2 CAMK1D THBS4 CXCR2 IL23A C5AR1 MCU C1QBP CD74 XCL1
GO_REGULATION_OF_METANEPHROS_DEVELOPMENT	0.133803	0.468764	0.159647	-0.448373	-1.31763	15	FAT4 PDGFRB MYC PAX8 STAT1 LIF
GO_RESPONSE_TO_MITOCHONDRIAL_DEPOLARISATION	0.134571	0.468764	0.184706	0.408788	1.33426	21	CDC37 MUL1 SQSTM1 TOMM7 BECN1 OPTN ATG13 PINK1 HK2 MFN2 ATP5IF1
GO_DE_NOVO_PROTEIN_FOLDING	0.13486	0.468923	0.193813	0.328121	1.27141	39	FKBP1B DNAJB1 BAG1 DNAJB5 HSPA1A FKBP1A HSPE1 ST13
GO_METAL_ION_HOMEOSTASIS	0.134824	0.468923	0.249247	0.186113	1.09888	487	MCUR1 FGF2 FKBP1B RYR2 CALM3 CD52 LTF TRPV6 TMPRSS3 SCARA5 RAMP3 EIF2AK1 ISCU FTL FIS1 IFNG BAK1 BCAP31 CCL5 ATP1B2 SELENOK SMDT1 HCRT AVPR1A FZD9 TBXA2R SKP1 CD40 S100A8 SLC8A3 NEDD8 SLC7A8 F2RL3 PDGFRA PTGER3 TESMIN GPR55 ARF1 SRI CYP4F12 SLC24A3 ATP7B SPX HMOX2 FTH1 YWHAE CD24 FKBP1A SOD1 HTR2B GLRX3 MCOLN1 CCR3 ATOX1 GNB1 CHRNA7 GNAI2 CCL8 SLC31A2 ADORA2A LCN2 NTSR1 ANXA7 KCNJ10 LETM2 ATP6V0D…
GO_MRNA_5_SPLICE_SITE_RECOGNITION	0.135036	0.46919	0.161979	-0.523205	-1.34998	10	LINC01715 PRPF39 PSIP1
GO_DENDRITIC_CELL_DIFFERENTIATION	0.13555	0.469242	0.193813	0.33554	1.28807	38	GATA1 PRTN3 BATF IL4 RELB CEBPB BATF3 SPI1 HMGB1 HLA-B ZBTB46
GO_POSITIVE_REGULATION_OF_OSSIFICATION	0.135514	0.469242	0.148262	-0.307682	-1.24163	66	ZBTB16 P2RX7 ZHX3 IL6ST JAG1 MEF2C HGF ILK SMAD5 BMPR1A KL BMPR2 ATP2B1 SUCO
GO_POSITIVE_REGULATION_OF_POTASSIUM_ION_TRANSMEMBRANE_TRANSPORTER_ACTIVITY	0.135325	0.469242	0.158514	-0.428727	-1.30451	17	AKAP9 NPPA AKAP6 GALR2 ALG10B
GO_REGULATION_OF_TELOMERE_CAPPING	0.135506	0.469242	0.156312	-0.385831	-1.29788	26	ATM SMG6 NEK2 NEK7 TNKS2 TNKS AURKB ERCC4
GO_TRANSFORMING_GROWTH_FACTOR_BETA_RECEPTOR_SIGNALING_PATHWAY	0.135531	0.469242	0.234393	0.220817	1.14316	158	CLDN5 THBS1 VEPH1 ITGB5 PARD3 FAM89B PARD6A UBA52 IL17RD STUB1 ZYX LTBP1 TGFB1I1 ACVR1 EMILIN1 BAMBI PIN1 LRRC32 RPS27A HSPA1A VASN RHOA HTRA3 TGFB1 ARRB2 PEG10 LEFTY1 PRKCZ PTK2 PXN CHST11 FURIN UBB
GO_CHROMATIN_SILENCING	0.135843	0.469911	0.152145	-0.349586	-1.27258	36	ATAD2B ATAD2 RIF1 SMCHD1 CDC45 SIRT1 BMI1 PCGF2 MIER1 KMT2D
GO_HISTONE_H4_DEACETYLATION	0.136201	0.470457	0.159647	-0.502769	-1.34063	11	SMARCAD1 HDAC9 REST
GO_NEGATIVE_REGULATION_OF_MACROPHAGE_DERIVED_FOAM_CELL_DIFFERENTIATION	0.136201	0.470457	0.159647	-0.502233	-1.3392	11	ITGAV ABCA5 ABCA1
GO_DETECTION_OF_CALCIUM_ION	0.136564	0.471366	0.17822	0.536549	1.39474	10	RYR2 CALM3 KCNIP2 CALM1
GO_NEGATIVE_REGULATION_OF_TRANSLATIONAL_INITIATION	0.136792	0.471809	0.184706	0.423056	1.34635	19	EIF2AK1 EIF4EBP2 EIF4EBP3 RPL13A EIF4EBP1 ATF4 C8orf88
GO_DENDRITIC_SPINE_MAINTENANCE	0.137083	0.472118	0.157403	-0.427743	-1.30152	17	ZMYND8 PICK1 TANC1 ABHD17B PRNP
GO_INFLAMMATORY_RESPONSE_TO_ANTIGENIC_STIMULUS	0.137056	0.472118	0.191892	0.306388	1.24452	46	PARK7 IL5RA GPX1 SERPINC1 FUT7 PSMB4 FCER1G HLA-E IL2RA HMGB1 SELENOS CXCR2 HMGB2 BTK ELANE NLRP6 KDM6B
GO_POSITIVE_REGULATION_OF_CELL_CYCLE_ARREST	0.13767	0.472413	0.144631	-0.294268	-1.22041	76	DAB2IP PLAGL1 ATM SOX4 TNKS1BP1 FAP CNOT6L CDK2 MDM2 PIDD1 HMGA2 BRCA1 CNOT6 E2F7 PKD2 CCNB1 GTSE1 CNOT8 UHRF2 CHEK2 RBL2 CNOT11 MDM4 CNOT2
GO_POSITIVE_REGULATION_OF_GLIAL_CELL_DIFFERENTIATION	0.137592	0.472413	0.188204	0.3483	1.30861	34	SERPINE2 ZNF365 OLIG2 IL34 TTBK1 MAG HES1 TGFB1 PRMT5 TNFRSF1B
GO_PROTEIN_LOCALIZATION_TO_GOLGI_APPARATUS	0.137457	0.472413	0.155242	-0.379334	-1.28501	27	VPS13C GBP5 PAQR3 ARL5B VPS13A GCC2 RAB33B
GO_PROTEIN_PEPTIDYL_PROLYL_ISOMERIZATION	0.137592	0.472413	0.188204	0.34523	1.29708	34	FKBP1B PPIAL4H PIN1 PPIA FKBP1A FKBP4 FKBP8 PPIF PPIB PIN4
GO_RESPONSE_TO_PROSTAGLANDIN	0.137521	0.472413	0.154191	-0.375636	-1.27971	28	AKR1C2 PRKCE PTGER4 PRKAA1 AKAP8 AKR1C3 TNC TGFBR3
GO_MULTI_ORGANISM_LOCALIZATION	0.138199	0.473193	0.146416	-0.308473	-1.24426	65	NDC1 XPO1 NUP160 PIKFYVE FMR1 NUP155 NUP107 RANBP2 POM121 CTSL NUP205 NUP54 SIGLEC1 TPCN2 NUP133 KPNA3 IFIT1 EPS15
GO_POSITIVE_REGULATION_OF_ENDOTHELIAL_CELL_MIGRATION	0.138037	0.473193	0.2114	0.250704	1.16503	87	ALOX12 THBS1 FGF2 SPARC TMSB4X ITGB3 CIB1 BCAR1 CD40 PDGFB MAP2K3 ZNF580 GPI ANXA3 TGFB1 ATP5F1B SEMA5A STAT5A ITGB1BP1 HMGB1 EMC10 ATOH8 TSTA3 JCAD LGMN PTK2B GRN GATA2 ZC3H12A AKT1 HDAC7 NRP2
GO_REGULATION_OF_VASCULAR_ASSOCIATED_SMOOTH_MUSCLE_CELL_DIFFERENTIATION	0.138112	0.473193	0.156312	-0.474898	-1.33951	13	HEY2 NFATC3 DNMT1 PDCD4 CTH NFATC2
GO_VITAMIN_D_METABOLIC_PROCESS	0.138568	0.474112	0.181383	0.437777	1.342	17	IFNG CYP11A1 IL1B CYP27A1 VDR PIAS4 LGMN NFKB1 CYP27B1
GO_REGULATION_OF_CIRCADIAN_SLEEP_WAKE_CYCLE_SLEEP	0.138686	0.474172	0.159647	-0.519333	-1.33999	10	PER3 KCNA2 PTGDS DRD3
GO_ENDODERMAL_CELL_DIFFERENTIATION	0.139116	0.474727	0.15017	-0.348425	-1.26835	36	ITGAV NODAL POU5F1 COL4A2 ITGA4 FN1 HMGA2 MIXL1 EOMES
GO_RELEASE_OF_SEQUESTERED_CALCIUM_ION_INTO_CYTOSOL_BY_ENDOPLASMIC_RETICULUM	0.139151	0.474727	0.183024	0.383112	1.31967	25	FKBP1B RYR2 CALM3 SRI GSTO1 PRKACA CALM1
GO_SULFUR_COMPOUND_TRANSPORT	0.139116	0.474727	0.15017	-0.350515	-1.28067	37	SLC19A2 SLC26A2 RACGAP1 SLC33A1 LRRC8C SLC25A10 SLC35F3 SLC6A13 ABCC1 SLC5A6 SLC25A19 SLC1A4 SLC35B2 SLC26A6
GO_ALPHA_AMINO_ACID_BIOSYNTHETIC_PROCESS	0.139423	0.475168	0.148262	-0.311355	-1.22648	58	MRI1 ASS1 GLS BCAT1 CAD GGT1 AASS MTR MTRR PLOD2 CTH MTHFD1 GLUD1 AASDHPPT PSAT1 SHMT1 MTAP MTHFR SEPHS1 CPS1
GO_CELLULAR_RESPONSE_TO_LIGHT_STIMULUS	0.139738	0.475168	0.140406	-0.275208	-1.19588	102	POLK TP53INP1 DHX36 HYAL1 NFATC4 MYC FMR1 ZBTB1 MDM2 CRY1 PTGS2 OPN3 CHEK1 SIRT1 PIK3R1 AURKB USP47 TENT2 TAF1 PDE6B PTPRK ERCC4 METAP1 SDE2
GO_MAST_CELL_MIGRATION	0.13964	0.475168	0.17822	0.511068	1.36846	11	RAC1 RAC2 PIK3CD STAT5B VEGFB PGF CHGA
GO_NOTOCHORD_DEVELOPMENT	0.139785	0.475168	0.157403	-0.499242	-1.33123	11	CRB2 COL13A1 STIL KDM6A TEAD2
GO_REGULATION_OF_EMBRYONIC_DEVELOPMENT	0.139738	0.475168	0.140406	-0.277097	-1.20179	99	PHLDB2 NODAL CLASP2 DLL1 DHX36 CRB2 RACGAP1 BMPR1A NR2C2 FZD3 PLCB1 PRKACB STOX1 SNAI1 DVL1 GORAB WNT2B TULP3 FZD7 DVL2 LAMA2 MKS1 GATA3 COL5A1 UTP25 SCX POGLUT1 LAMA5 WNT4 TDG STK3 NKD1 KLF4 CLASP1 SEPTIN7 MESP1 VANGL2 WDPCP BMP4 CTNNB1 DAG1
GO_NEURON_PROJECTION_EXTENSION	0.140278	0.476499	0.13649	-0.264765	-1.20712	138	ULK2 DRAXIN WDR36 SLC9A6 SEMA3A SEMA3C ILK C9orf72 RASAL1 ITGA4 BMPR2 ABL1 FLRT1 FN1 PAK6 CDH4 SEMA6A ALCAM AUTS2 SEMA4G WNT3 SEMA3B ADNP ITSN2 POU4F3 NRCAM DISC1 DVL1 TIAM1 RNF6 SEMA4C MEGF8 VEGFA RNF157 DDR1 CDKL5 PLXNA4 SPG11 GOLGA4 RUFY3 SEMA3G ITGB1 RAPH1 ANAPC2 PLXNA1 SYT1 NLGN3
GO_CALCIUM_MEDIATED_SIGNALING	0.142292	0.476642	0.237794	0.215489	1.12975	175	SAMD14 FKBP1B RYR2 HOMER2 CALM3 SELP CIB1 FIS1 FHL2 BCAP31 SELENOK PTGDR2 AVPR1A CAMTA1 SRI SLA2 LMCD1 FKBP1A HTR2B MCOLN1 PPP1R9B CCR3 HINT1 CHP1 SPPL3 NR5A1 CCR10 SYK GSTO1 NUDT4 PDK2 PRKACA
GO_CD8_POSITIVE_ALPHA_BETA_T_CELL_DIFFERENTIATION	0.141608	0.476642	0.154191	-0.472846	-1.33372	13	SATB1 TOX CBFB EOMES
GO_CELLULAR_RESPONSE_TO_NITROGEN_STARVATION	0.140969	0.476642	0.175204	0.530645	1.37939	10	MAP1LC3A MAP1LC3B GABARAPL1 BECN1 GABARAPL2 ATG7 ATG5
GO_CELLULAR_RESPONSE_TO_STEROID_HORMONE_STIMULUS	0.142282	0.476642	0.132846	-0.252805	-1.18313	169	DDX5 FLT3 NODAL PPARGC1B LATS1 JAK2 ASS1 TMF1 UFL1 MED1 ESR1 PIAS2 FOXO1 UBE3A CRY1 CREBRF CLOCK REST ZFP36L2 TRIM68 NR2C1 SIRT1 ATP2B1 AKR1C3 UBR5 BRCA1 CBFB STRN3 DDIT4 ATP1A3 RBFOX2 HEYL KMT2D NPC1 DDX17 LEF1 RNF6 KLF9 PARP1
GO_HISTONE_H3_K36_METHYLATION	0.142355	0.476642	0.154191	-0.459527	-1.32488	14	ZNF711 PAXIP1 NSD2 BCOR ASH1L SETD5
GO_INSEMINATION	0.140969	0.476642	0.175204	0.533867	1.38777	10	SLC6A4 SERPINE2 AVPR1A SEMG1 OXTR
GO_METANEPHRIC_NEPHRON_DEVELOPMENT	0.142114	0.476642	0.153159	-0.383507	-1.27405	24	PDGFRB PAX8 STAT1 LIF PKD1 PKD2 LGR4 SOX8 WNT9B
GO_NEGATIVE_REGULATION_OF_LYMPHOCYTE_DIFFERENTIATION	0.141753	0.476642	0.190023	0.308709	1.25746	47	PRDX2 PGLYRP1 IL4 SFRP1 PGLYRP2 FBXO7 HLX IFNL1 TMEM131L HMGB3 HMGB1 CTLA4 TNFSF4 IL4R CD74 ZC3H12A FOXP3 ZBTB7B IRF1
GO_NEGATIVE_REGULATION_OF_WNT_SIGNALING_PATHWAY	0.142292	0.476642	0.237794	0.21486	1.12645	175	TAX1BP3 SDHAF2 RBX1 PSMD4 PSMA7 SFRP1 PSMB8 PSMA5 PSMB9 PSMC1 PFDN5 PSMB3 PSMB6 SIAH2 PSMB5 PSMB4 UBAC2 PSMB7 FUZ PSMF1 PSMB1 GSK3A NXN TMEM88 TLE5 PSMC5 IGFBP2 SLC9A3R1 PSMD8 ANKRD6 EMD RACK1 PSMD13 SOX10 AMFR TMEM131L CSNK1A1L PSMD7 CTNNBIP1 EGR1 MAD2L2 SFRP5 TLE3 PSMC4 PSME1 PSMD1 WNT11 DDIT3 PSMC3 PSMD3 SFRP2 GSK3B STK11 PSMD14 PSMA6 DAB2 PSMA8 PSMD2
GO_NEURAL_PRECURSOR_CELL_PROLIFERATION	0.142446	0.476642	0.138022	-0.269419	-1.18624	110	PTBP2 SHCBP1 FRS2 NUMBL TOX ILK RACGAP1 CEP120 FZD3 FOXO1 RORA PCM1 MELK FZD6 NF1 HOOK3 ZEB2 CX3CR1 GPR37L1 KIF14 DISC1 LEF1 ZNF503 ADGRG1 ASPM TRIM71 DAGLA VEGFA LIMS2 RRM1 WDR47 KDM2B SMO NF2 KDM1A LRRK2 ARTN ZNF335 RAPGEF1 RYK DLL4 CDON
GO_NOREPINEPHRINE_SECRETION	0.141892	0.476642	0.176694	0.509457	1.36414	11	ADRA2A ADORA2A P2RY12 OXTR KCNB1 HRH3
GO_POSITIVE_REGULATION_OF_DENDRITE_MORPHOGENESIS	0.140468	0.476642	0.151149	-0.349059	-1.25844	35	DHX36 CUL7 ILK LRP8 RELN DNM1L CAPRIN2 TIAM1 CAPRIN1 CDKL5 OPA1 ANAPC2 ACTR2 KALRN ANKRD27 SS18L1 CUX2
GO_POSITIVE_REGULATION_OF_GLYCOLYTIC_PROCESS	0.141869	0.476642	0.153159	-0.407541	-1.28151	19	P2RX7 GPD1 SLC4A4 PRKAA1 MLXIPL
GO_PURINE_NUCLEOBASE_BIOSYNTHETIC_PROCESS	0.142336	0.476642	0.157403	-0.515861	-1.33103	10	PAICS PPAT GART SHMT1
GO_REGULATION_OF_CELLULAR_RESPONSE_TO_GROWTH_FACTOR_STIMULUS	0.141079	0.476642	0.245042	0.20895	1.12069	204	FSTL1 THBS1 VEPH1 FGF2 PCSK6 FAM89B ITGB3 UBA52 IL17RD STUB1 PPP2R5B PTP4A3 LTBP1 FGFBP3 TGFB1I1 EMILIN1 BAMBI PIN1 RBPMS2 SFRP1 NBL1 RPS27A HSPA1A WASF1 IL1B VASN FUZ CYFIP2 HTRA3 HES1 TGFB1
GO_REGULATION_OF_LAMELLIPODIUM_ASSEMBLY	0.142157	0.476642	0.184706	0.363038	1.30775	30	PLXNB3 RAC1 CAPZB BRK1 ARPC2 RAC2 WAS CDC42 TWF2 DMTN WASF2 FSCN1 EPHA2
GO_REGULATION_OF_MACROPHAGE_MIGRATION	0.140665	0.476642	0.190023	0.33585	1.28295	37	THBS1 CCL5 IL34 EMILIN1 MAPK3 CD9 CSF1 SLAMF8 PTK2 P2RY12
GO_REGULATION_OF_TRANSMEMBRANE_TRANSPORT	0.1415	0.476642	0.249247	0.196912	1.1477	408	THBS1 ADRA2A CACNG8 FKBP1B RYR2 CALM3 ADIPOR2 TMSB4X EHD3 OAZ1 FHL1 RAMP3 ISCU IFNG YWHAH PARK7 ATP1B2 KCNH4 GAL GNB5 COA8 CA2 KCNIP2 F2RL3 FXYD2 ACTB KCNK13 G6PD SNTA1 CACNG6 PDZK1 ARF1 SRI INPP5K FABP5 TESC RGS2 YWHAE FKBP1A COX17 OAZ2 KCND3 SCN11A SCN1B IL1B SLC31A2 CAPN1 NTSR1 CHP1 KCNJ10 SHANK3 DYSF WDR1 GSK3A CACNB2 TMEM37 GJC2 KCNQ3 WWP2 GSTO1 KCNQ1 CORO1A SLC9A3R1 CLIC1 PRKACA PPIF NR4A3 …
GO_RNA_LOCALIZATION	0.141026	0.476642	0.130106	-0.240386	-1.16673	222	PNPT1 PURA ATM NDC1 XPO1 NPIPA1 SMG1 DHX36 NUP160 SMG5 SRSF11 SMG6 THOC2 FMR1 U2AF1 NUP155 NCBP1 NUP107 NSUN2 ZC3H11B RANBP2 CDC40 LRPPRC TNKS RBM26 POM121 XPOT NUP205 QKI SRSF2 NUP54 FYTTD1 G3BP2 NUP133 SRSF1 NXF1 MEX3D NOP9 NOL6 SRRM1 KHDRBS1 NUP188 TSC1 NCBP3 CPSF1 PARP11 NXT2 DDX39A NRDE2 UPF2 CKAP5 HNRNPA2B1 ABCE1 NUP62 RRS1 SIDT1 XPO5 DCP2 ATR NUP210 LSG1 SRSF5 NUP58
GO_SEROTONIN_TRANSPORT	0.140878	0.476642	0.179782	0.432881	1.32699	17	MAOB ITGB3 SLC6A4 SYK FCER1G SNCA
GO_SYNAPSE_ORGANIZATION	0.1418	0.476642	0.126876	-0.228849	-1.14415	311	UTRN DAB2IP TPBG AGRN CACNB4 ADGRL1 PPFIA3 NRXN2 CEL ZMYND8 DLG5 DHX36 SLC9A6 SNCG ERBB2 MEF2C PTPRO PICK1 NFATC4 FARP1 NEURL1 C1QA ADD2 TANC1 SHANK1 DRP2 SYNGAP1 UBE3A ABHD17B C1QB OPHN1 REST ABL1 PRNP IL1RAP SLC25A46 CLSTN3 NLGN2 RAPSN ALS2 LINGO2 ADAM10 DOCK10 SYBU TNC C3 DOK7 COLQ DLG1 ADNP AMIGO2 LRP8 RELN NRCAM CX3CR1 DNM1L C1QC CNKSR2 CLSTN1 F2R SLITRK4 DISC1 DVL1 CAPRIN2 TIAM1 SPTBN2 FCGR…
GO_REGULATION_OF_GASTRULATION	0.142615	0.476868	0.151149	-0.373009	-1.27076	28	PHLDB2 NODAL CLASP2 CRB2 BMPR1A
GO_ANIMAL_ORGAN_REGENERATION	0.143533	0.47812	0.144631	-0.309004	-1.23523	63	PNPT1 FLT3 PTPRU PPAT APOA2 HGF MED1 CCNA2 PTCH1 CAD AXL WDR35
GO_ENDOSOMAL_TRANSPORT	0.143519	0.47812	0.257206	0.210379	1.13136	230	CHMP4C CHMP4B SNX12 CHMP6 EHD3 RAB6B UBA52 EHD2 MICALL2 YKT6 UBXN6 CHMP1A RAB11B VPS28 RILP PLEKHJ1 LAMTOR1 RPS27A EHD1 SNF8 VPS26B TMCC1 AP5S1 SQSTM1 CHMP2A RAB35 SNX17 STX5 ARFRP1 RAB7A TRIM27 BLOC1S1 VPS25 WAS AP1S1 SNX3 RAB7B TOM1 VPS51 DPY30 VTI1B RAB17 UBB REPS2 SNX8 UBAP1 TBC1D10B RAB11FIP4 RAB11A ARF6 CORO1C VPS37B EPS15L1 VTI1A CLTCL1 STX10 VAMP3 RAB8A CALY TMEM50A VCP ARHGAP1 SNX32 VPS3…
GO_NEGATIVE_REGULATION_OF_CELL_CYCLE_PHASE_TRANSITION	0.143519	0.47812	0.257206	0.210283	1.13084	230	CTDSPL CDC14B CDKN1A CHMP4C RGCC BABAM1 FHL1 GFI1B RBX1 PSMD4 GADD45A CDK2AP2 PSMA7 CDKN2D SKP1 E2F4 CRADD RPA2 E2F1 PSMB8 CTDSP1 FBXO7 PSMA5 PLK3 PRMT2 PSMB9 PSMC1 FAM107A PSMB3 PSMB6 PSMB5 PSMB4 PSMB7 NOP53 TPRA1 UIMC1 PSMF1 PSMB1 BTG2 GJC2 PSMC5 PSMD8 RPL26 PSMD13 BABAM2 TEX14 MYO16
GO_NEGATIVE_REGULATION_OF_T_CELL_RECEPTOR_SIGNALING_PATHWAY	0.14311	0.47812	0.154191	-0.400482	-1.29598	22	GBP1 PTPN22 BTN2A2 PRNP ELF1
GO_POSITIVE_REGULATION_OF_EPIDERMAL_GROWTH_FACTOR_ACTIVATED_RECEPTOR_ACTIVITY	0.143369	0.47812	0.155242	-0.496596	-1.32417	11	AREG FBXW7 NEURL1 ADAM17 EREG
GO_SNRNA_PROCESSING	0.143599	0.47812	0.152145	-0.377143	-1.26232	25	INTS6L INTS2
GO_REGULATION_OF_CARTILAGE_DEVELOPMENT	0.143791	0.478422	0.147331	-0.32328	-1.2383	49	ZBTB16 LNPK BMPR2 SCIN RARB PTPN11 MAF LTBP3 SMAD7 LEP BMP10 TGFBR1 AXIN2 RUNX2 LOXL2 SCX TRPS1 KAT2A
GO_PIGMENT_ACCUMULATION	0.144144	0.478871	0.175204	0.507386	1.3586	11	AP1M1 RAB32 BLOC1S3 SHROOM2 CD63 AP3D1
GO_REGULATION_OF_PROTEIN_STABILITY	0.144231	0.478871	0.261664	0.201319	1.11003	264	RNF5 SERF2 CLU CDKN1A DNLZ BAG1 DPM2 LMNA STUB1 PARK7 ATP1B2 PFN1 TADA3 COA8 TBL1X DAD1 CDC37 PIN1 TESC HSPA1A FBXO7 GSN AHSP FAM107A EFNA1 MUL1 RPL11 FLOT2 NOP53 CHP1 FLOT1 CTSA GAPDH RPS7 HDAC3 TOMM7 PYCARD TMEM88 TNIP2 FKBPL ADGRV1 PIM1 IFT46 RPL23 PPIB SREBF1 RPL5 ZSWIM7 LAMP1 CDK7 SNCA RAD23A PINK1 DDRGK1 HSPA8 USP2 UBE2B TRIM39 SWSAP1 BAG6 B4GALT5 RASSF2
GO_VENTRICULAR_SEPTUM_MORPHOGENESIS	0.144054	0.478871	0.149208	-0.353715	-1.24815	32	SOX4 HEY2 BMPR2 FGFRL1 NSD2 TGFBR3 RBM15 SMAD7 HEYL SMAD4 TGFBR1
GO_REGULATION_OF_EARLY_ENDOSOME_TO_LATE_ENDOSOME_TRANSPORT	0.14486	0.480336	0.17822	0.427378	1.33174	18	SNX12 MAPK3 SNX3 MSN CHMP3 DAB2 VPS11 MAP2K2 SRC DENND10
GO_TELENCEPHALON_GLIAL_CELL_MIGRATION	0.144876	0.480336	0.153159	-0.398362	-1.28912	22	DAB2IP SRGAP2C SUN1 SRGAP2 RELN DISC1 ADGRG1
GO_POSITIVE_REGULATION_OF_GLUCOSE_METABOLIC_PROCESS	0.145299	0.481159	0.15017	-0.361273	-1.25412	31	PPP1R3G FOXO1 SIRT1 SORBS1 GPT IRS1 GCK ACTN3 EPM2AIP1 KAT2A PPP1R3E DYRK2 SLC25A12 PTPN2 PPP4R3B IRS2 DDB1
GO_SEMI_LUNAR_VALVE_DEVELOPMENT	0.145329	0.481159	0.151149	-0.37543	-1.25658	25	ROCK1 RB1 HEY2 JAG1 ROCK2 BMPR2 HEYL SNAI1
GO_POSITIVE_REGULATION_OF_CD4_POSITIVE_ALPHA_BETA_T_CELL_DIFFERENTIATION	0.145585	0.481668	0.179782	0.373015	1.2976	26	IFNG CD83 HLX PRKCZ RARA IL23A TNFSF4 IL4R NLRP3 FOXP3 ZBTB7B
GO_PEPTIDYL_GLUTAMIC_ACID_MODIFICATION	0.145882	0.482313	0.17822	0.381409	1.29089	24	AGBL5 VKORC1 TTLL4 NAA10 TTLL1 TPGS2
GO_AMINE_BIOSYNTHETIC_PROCESS	0.147268	0.482849	0.17822	0.412824	1.32252	20	ODC1 OAZ1 ASMT SMOX OAZ2 OAZ3 SMS
GO_EAR_DEVELOPMENT	0.146611	0.482849	0.132846	-0.259394	-1.18762	146	SLC4A7 DCHS1 TSHZ1 FAT4 DLL1 HEY2 CDH23 JAG1 CEP290 WDR19 TRIP11 PDGFRB PAX8 SLC25A27 CCNA2 FZD3 FOXI1 C1QB CALB1 GSC ALDH1A3 ADAM10 FZD6 SOBP TBX1 PTPN11 RDH10 RPGRIP1L MAF STOX1 PDZD7 POU4F3 DVL1 ROR2 MYO7A DVL2 EPHB2 SCRIB MKS1 DDR1 GATA3 INSIG2
GO_ESTABLISHMENT_OF_LYMPHOCYTE_POLARITY	0.147577	0.482849	0.170932	0.527166	1.37035	10	CRTAM GSN FLOT2 MYH9 DOCK2
GO_HISTONE_H3_K9_DEMETHYLATION	0.146853	0.482849	0.151149	-0.466387	-1.3155	13	JMJD1C KDM7A KDM4D KDM4C PHF8 KDM1A HSF4
GO_HOMOLOGOUS_RECOMBINATION	0.1473	0.482849	0.145516	-0.326889	-1.23375	45	CENPS TRIP13 ATM ZNF711 TOP2A SLX4 EME2 RAD54L FANCD2 MRE11 RMI1 ERCC4
GO_NEGATIVE_REGULATION_OF_AMINE_TRANSPORT	0.147126	0.482849	0.175204	0.440696	1.3074	16	ADRA2A RGS2 P2RY12 SNCA ABAT SLC43A2
GO_NEGATIVE_REGULATION_OF_SMOOTH_MUSCLE_CONTRACTION	0.146512	0.482849	0.176694	0.471391	1.30581	13	GUCY1A1 PRKG1 RGS2 SOD1
GO_POSITIVE_REGULATION_OF_MITOCHONDRIAL_CALCIUM_ION_CONCENTRATION	0.146396	0.482849	0.173748	0.506464	1.35613	11	MCUR1 FIS1 BCAP31 MICU1 BNIP3 MCU
GO_POSITIVE_REGULATION_OF_MITOCHONDRIAL_MEMBRANE_POTENTIAL	0.146396	0.482849	0.173748	0.505928	1.35469	11	BAD BID STOML2 MTLN CTNS VCP AKT1 AKT2
GO_PROTEIN_DENEDDYLATION	0.147577	0.482849	0.170932	0.52566	1.36643	10	COPS3 COPS7A COPS6 GPS1 COPS5 COPS4 TOR1A COPS8 COPS7B
GO_REGULATION_OF_SODIUM_ION_TRANSMEMBRANE_TRANSPORTER_ACTIVITY	0.147059	0.482849	0.145516	-0.329383	-1.23174	43	UTRN PRKCE WNK4 FGF11 SCN3B DMD CNKSR3 NETO2 CAMK2D KIF5B STK39 DRD3 ANK3 SLMAP RANGRF SCN4B NEDD4
GO_REGULATION_OF_URINE_VOLUME	0.147465	0.482849	0.175204	0.449258	1.32051	15	INPP5K GNAI2 ADORA2A ADCY6 ADM HYAL2 OPRL1
GO_SMOOTH_MUSCLE_TISSUE_DEVELOPMENT	0.146853	0.482849	0.151149	-0.469213	-1.32347	13	PDGFRB PTCH1 NF1 DLG1 PKD2 ZFAND5 SMO
GO_TRANSITION_METAL_ION_HOMEOSTASIS	0.147541	0.482849	0.2114	0.235522	1.15522	111	LTF SCARA5 EIF2AK1 ISCU FTL IFNG SKP1 S100A8 NEDD8 ARF1 SRI ATP7B HMOX2 FTH1 SOD1 GLRX3 ATOX1 SLC31A2 LCN2 ATP6V0D1 CUTC EGLN1 MT1X COMMD1 ATP6V1G1 MT1E BMP6 SLC25A37 SLC39A4 MT2A B2M APP FXN EPAS1
GO_VESICLE_DOCKING_INVOLVED_IN_EXOCYTOSIS	0.147583	0.482849	0.184706	0.325115	1.25977	39	RAB3A YKT6 CPLX2 RAB3C RABEPK SCFD2 RALB VTI1B UNC13B RAB3D STXBP2 VAMP3 PLEK RAB8A
GO_CELL_CELL_ADHESION_VIA_PLASMA_MEMBRANE_ADHESION_MOLECULES	0.147838	0.483349	0.132846	-0.259629	-1.18481	144	CDHR5 DSC1 ARVCF CLDN20 ADGRL1 TRO PCDHGB5 DCHS1 CELSR2 CDH20 FAT4 CDH23 CRB2 CADM1 CD164 FAT2 PALLD TENM1 IL1RAP CLSTN3 PKD1 CDH4 FGFRL1 ALCAM CLDN18
GO_CARDIAC_MUSCLE_CELL_PROLIFERATION	0.148026	0.483536	0.145516	-0.335654	-1.24158	41	HEY2 MIR590 MEF2C ARID2 DIPK2A BMPR1A TGFBR3 CCNB1 VGLL4 BMP10 TGFBR1 MIR199A1
GO_NEGATIVE_REGULATION_OF_NEURON_APOPTOTIC_PROCESS	0.148201	0.483536	0.135002	-0.267978	-1.1799	110	DRAXIN BOK RETREG1 CNTF JAK2 ROCK1 MEF2C LIG4 NFATC4 MAP3K12 ILK MSH2 OXR1 PRKCI GCLC HIPK2 SYNGAP1 AXL ERBB3 ANGPT1 WFS1 NR4A2 ADNP CX3CR1 F2R KIF14 PIK3CA PDPK1 HYOU1 RASA1 NRBP2 JUN NAIP
GO_NEURAL_TUBE_FORMATION	0.148204	0.483536	0.138022	-0.280503	-1.19515	90	MIB1 NODAL SOX4 PTCH1 FZD3 APAF1 LUZP1 MTHFD1L ABL1 STIL FZD6 KDM6A ZEB2 LRP6 PRKACB TEAD2 CC2D2A DVL1 SEMA4C TRIM71 TULP3 TSC1 MTHFD1 DVL2 SCRIB MTHFR MKS1
GO_EMBRYONIC_SKELETAL_SYSTEM_MORPHOGENESIS	0.148499	0.483982	0.142057	-0.309242	-1.2284	60	NODAL WDR19 MEF2C HYAL1 MTHFD1L HOXA3 GSC TBX1 PCGF2 RDH10 DLG1 WNT9B TULP3 TGFBR1 MTHFD1 DSCAML1 MEGF8 RUNX2 HOXB7 HOXB3 FLVCR1 SATB2 PAX5 ZEB1 IFT140 HOXA2
GO_FOREBRAIN_REGIONALIZATION	0.148601	0.483982	0.15017	-0.473276	-1.30387	12	EOMES TTC21B ADGRG1 WNT2B PGAP1 BMP2 BMP4 TRA2B
GO_POSITIVE_REGULATION_OF_EPITHELIAL_CELL_MIGRATION	0.148649	0.483982	0.213928	0.231745	1.15341	123	ALOX12 THBS1 FGF2 SPARC TMSB4X ITGB3 VIL1 CIB1 BCAR1 IFNG PFN1 ITGA2 CD40 PDGFB MAP2K3 ZNF580 GPI ANXA3 TGFB1 ATP5F1B SEMA5A STAT5A GLIPR2 ITGB1BP1 HMGB1 EMC10 MMP9 RAB11A ARF6 PLCG2 MAP4K4 ATOH8 TSTA3 JCAD LGMN
GO_REGULATION_OF_SYNAPSE_STRUCTURE_OR_ACTIVITY	0.148794	0.484119	0.129443	-0.250285	-1.17691	176	DAB2IP TPBG AGRN ADGRL1 ZMYND8 DLG5 DHX36 MEF2C PTPRO MX1 NFATC4 NEURL1 SYNGAP1 UBE3A ABHD17B ABL1 PRNP IL1RAP CLSTN3 NLGN2 RAPSN LINGO2 ADAM10 SYBU COLQ ADNP AMIGO2 LRP8 RELN NRCAM DNM1L CLSTN1 SLITRK4 DISC1 CAPRIN2 TIAM1 FCGR2B LZTS3 CAPRIN1 EPHB2 SEPTIN11 CDKL5 ADGRB1 NEDD4 OPA1 NRXN1
GO_MULTICELLULAR_ORGANISM_GROWTH	0.148936	0.484248	0.133555	-0.266509	-1.1899	122	PLAG1 APBA2 HEG1 ATRX ATM PLS1 SLC4A10 PTCH1 RAI1 TNKS2 WDR11 CLIC4 ARID5B PRL STIL SOS1 PALB2 GDF15 PLEKHA1 KDM6A MTOR RMI1 RARB PTPN11 GPD2 SPTBN4 CTC1 DRD3 ZMPSTE24 SPTBN2 PIK3CA ATRN TBL1XR1 RC3H2
GO_REGULATION_OF_CELL_CYCLE_PHASE_TRANSITION	0.149112	0.484487	0.120433	-0.220037	-1.13155	421	CEP192 CENPJ HSPA2 ADAMTS1 TRIP13 PLAGL1 NINL CDC14A CEP152 DBF4B ATM SOX4 ABRAXAS1 KNTC1 TICRR RB1 AKAP9 NEDD1 CEP290 MIR590 TNKS1BP1 CDK5RAP3 FBXW7 HYAL1 SLFN11 ANAPC4 PAXIP1 NEK2 HAUS7 BTN2A2 CNOT6L CCP110 HAUS5 CDK2 APPL1 DONSON CDC45 ADAM17 MDM2 OFD1 MTBP DLGAP5 PIDD1 ZFP36L2 CHEK1 CEP135 PCM1 HAUS6 MAD1L1 CEP78 PKD1 AURKB CNTRL DDX3X HMGA2 DBF4 DACT1 MRE11 RFWD3 USP47 PLCB1 CDC7 GPNMB ALMS1…
GO_ENERGY_HOMEOSTASIS	0.149832	0.485483	0.146416	-0.362003	-1.25632	30	DLL1 MEX3C NR1D2 FOXO1 PRKAA1 PM20D1 MLXIPL CD36
GO_INTERLEUKIN_6_MEDIATED_SIGNALING_PATHWAY	0.149742	0.485483	0.148262	-0.404722	-1.29069	20	JAK2 IL6ST STAT1 ST18 PTPN11 SMAD4
GO_STRESS_FIBER_ASSEMBLY	0.149701	0.485483	0.199915	0.248305	1.16264	90	TPM1 ITGB5 PDLIM1 RGCC RAC1 SDC4 ZYX PFN1 SFRP1 INPP5K ARHGAP6 RHOA PAK1 WAS S100A10 TACSTD2 ARRB1 ACTG1 CDC42 PXN ITGB1BP1 ARAP1
GO_TOLL_LIKE_RECEPTOR_3_SIGNALING_PATHWAY	0.149742	0.485483	0.148262	-0.401543	-1.28055	20	TIRAP TLR3 PTPN22 WDFY1 TNFAIP3 HAVCR2 PELI1 F2RL1 UBQLN1 CASP8
GO_HEMOGLOBIN_METABOLIC_PROCESS	0.150115	0.486069	0.173748	0.460339	1.31667	14	EIF2AK1 AHSP ALAS1 ADD1 CAT EPB42 HPX ALAS2 LDB1 INHBA
GO_POSITIVE_REGULATION_OF_CALCIUM_ION_IMPORT	0.15035	0.486185	0.149208	-0.463107	-1.30625	13	TRPV3 ATP2A1 PDGFRB
GO_REGULATION_OF_CELLULAR_RESPIRATION	0.150358	0.486185	0.176694	0.37005	1.28729	26	ISCU IFNG PARK7 IL4 NOP53 CBFA2T3 NOS2 SNCA PINK1 BNIP3 VCP
GO_CELLULAR_PROTEIN_CONTAINING_COMPLEX_LOCALIZATION	0.15078	0.487215	0.148262	-0.378217	-1.25648	24	NDC1 EXOC1 SGCD EXOC3L1 RCC2 DLG1 NUP133 SMAD7
GO_REGULATION_OF_POLYSACCHARIDE_METABOLIC_PROCESS	0.150895	0.487253	0.183024	0.336713	1.27787	36	PPP1CA EGF PDGFB INPP5K KHK TGFB1 GSK3A POMC PHLDA2 RUBCNL SMPD3 SELENOS GSK3B NFKB1 AKT1 PHKG2 AKT2 PPP1R3B
GO_MORPHOGENESIS_OF_AN_EPITHELIUM	0.151479	0.488507	0.119348	-0.219759	-1.13012	421	MIB1 AREG WNK4 PHLDB2 NODAL FRS2 DCHS1 CLASP2 CELSR2 ATP7A SOX4 MYO9A FAT4 WNT16 DLG5 DLL1 JAG1 CEP290 MEF2C HGF SEMA3A MED1 NFATC4 SEMA3C ILK MYC PAX8 PTCH1 ESR1 FZD3 TBX6 EXOC5 FZD4 ADAM17 CLIC4 STAT1 APAF1 LIF LUZP1 GZF1 RASIP1 OPHN1 MTHFD1L ABL1 MTSS1 STIL SOS1 PKD1 EPB41L5 ALDH1A3 DACT1 ARL13B ARHGAP12 FZD6 TNC PRKX PODXL BTRC KDM6A MTOR GNA13 PSMD5 ZEB2 MPP5 LRP6 RDH10 PRKACB DLG1 RBM15 PKD…
GO_NEGATIVE_REGULATION_OF_PRI_MIRNA_TRANSCRIPTION_BY_RNA_POLYMERASE_II	0.152098	0.488507	0.148262	-0.462862	-1.30556	13	POU5F1 NFATC4 NFATC3
GO_POSITIVE_REGULATION_OF_SPHINGOLIPID_BIOSYNTHETIC_PROCESS	0.151982	0.488507	0.168238	0.521061	1.35448	10	SMPD2 RACK1 SMPD3 TNFRSF1A PRKCD SPHK2 SIRT3
GO_POSITIVE_REGULATION_OF_TELOMERASE_ACTIVITY	0.152174	0.488507	0.144631	-0.34596	-1.24727	35	HMBOX1 NEK2 MYC NEK7 TNKS AURKB HNRNPA2B1 NVL DKC1 POT1 KLF4 PTGES3 PRKCQ HSP90AA1 CTNNB1 MAP3K4 PARM1 HNRNPD
GO_POSITIVE_REGULATION_OF_TYPE_I_INTERFERON_MEDIATED_SIGNALING_PATHWAY	0.15233	0.488507	0.15017	-0.491334	-1.31014	11	TRIM6 ZBP1 TBK1 IRF7
GO_PRIMARY_MIRNA_PROCESSING	0.15233	0.488507	0.15017	-0.491982	-1.31187	11	PUS10 HNRNPA2B1 METTL3 DROSHA MRPL44 SMAD3
GO_REGULATION_OF_CIRCADIAN_SLEEP_WAKE_CYCLE	0.15233	0.488507	0.15017	-0.491601	-1.31085	11	PER3 KCNA2 PTGDS DRD3
GO_REGULATION_OF_KIDNEY_DEVELOPMENT	0.152174	0.488507	0.144631	-0.346284	-1.24844	35	FAT4 PDGFRB MYC PAX8 STAT1 LIF PRKX LGR4 SOX8 WNT9B WNT2B VEGFA GATA3 HOXB7 MAGED1 WNT4 SMO PDGFD
GO_RENAL_SODIUM_EXCRETION	0.152425	0.488507	0.172324	0.459806	1.31515	14	AVPR1A SPX GNAI2 ADORA2A
GO_RESPONSE_TO_ETHANOL	0.152174	0.488507	0.202072	0.248165	1.1532	88	MAOB SPARC NQO1 BAD BAK1 TBXA2R S100A8 FGFR2 G6PD RGS2 GSN SOD1 SPI1 RPL10A RHOA EIF4EBP1 RGS19 CYP2E1 DRD4 EEF1B2 CDO1 ABAT RARA CAT POLB PEMT PTK2B EEF2 PSMD14 HPGD
GO_TRNA_5_END_PROCESSING	0.151724	0.488507	0.172324	0.438545	1.30102	16	RPP38 POP7 RPP14 HSD17B10 POP4 RPP40 RPP25L TRMT10C POP5 THG1L
GO_REGULATION_OF_GENE_EXPRESSION_BY_GENETIC_IMPRINTING	0.1529	0.48903	0.148262	-0.454771	-1.31117	14	PCGF3 ARID4B ARID4A PRMT7 BRCA1
GO_REGULATION_OF_HIPPO_SIGNALING	0.1529	0.48903	0.148262	-0.456556	-1.31631	14	WWC2 DLG5 MOB3B LIMD1 AJUBA VGLL4 WTIP
GO_V_D_J_RECOMBINATION	0.1529	0.48903	0.148262	-0.456108	-1.31502	14	ATM LIG4 RAG1 DCAF1 LEF1 BCL11B
GO_MITOPHAGY	0.153302	0.489319	0.173748	0.373006	1.28486	25	CDC37 SQSTM1 MAP1LC3B TOMM7 BECN1 OPTN ATG13 PINK1 PHB2 RNF41 MFN2 CLEC16A
GO_PRIMARY_ALCOHOL_CATABOLIC_PROCESS	0.153285	0.489319	0.151149	-0.510591	-1.31743	10	SULT1A2 AKR1C3 ALDH3B2 SULT1A3 SULT1A1
GO_REGULATION_OF_PROTEIN_SUMOYLATION	0.153153	0.489319	0.169571	0.382758	1.29428	23	PARK7 TOLLIP RASD2 HMG20B MUL1 UBE2I PIAS4 EGR1
GO_POSITIVE_REGULATION_OF_MITOCHONDRIAL_OUTER_MEMBRANE_PERMEABILIZATION_INVOLVED_IN_APOPTOTIC_SIGNALING_PATHWAY	0.153465	0.489509	0.17822	0.331328	1.25505	35	BAD YWHAH BAK1 E2F1 BBC3 YWHAE BID GSK3A YWHAB PPP3R1 BAX GSK3B ATP5IF1 TFDP1 YWHAZ YWHAQ PPP1R13B
GO_PRODUCTION_OF_MOLECULAR_MEDIATOR_INVOLVED_IN_INFLAMMATORY_RESPONSE	0.153639	0.48973	0.186433	0.280874	1.21321	61	IDO1 PRDX2 GPSM3 PYCARD RPS19 BAP1 SYK NOS2 FCER1G SLAMF8 VAMP8 CHID1 IL17B PER1 SERPINE1 SIRPA ALOX5 BTK GRN IL4R ZC3H12A LYN ABCD1 MYD88 SNAP23 STAT3 MIR93 NOD2 F2 DUSP10 CUEDC2 P2RX1 CD6 TICAM1 IL17RA IL1R2
GO_INTRACELLULAR_LIPID_TRANSPORT	0.153846	0.490059	0.142057	-0.345146	-1.26115	38	RELCH ABCD3 CPT1B SGPP1 PRKAG2 ABCA1 CPT1A LRP6 SERAC1 NPC1 NUS1
GO_NEGATIVE_REGULATION_OF_INTERLEUKIN_17_PRODUCTION	0.154185	0.490083	0.166934	0.518456	1.3477	10	IFNG TUSC2 DDIT3 VSIR TNFSF4 FOXP3
GO_POSITIVE_REGULATION_OF_EMBRYONIC_DEVELOPMENT	0.154374	0.490083	0.145516	-0.373871	-1.25765	26	PHLDB2 CLASP2 NR2C2 PLCB1 STOX1 GORAB WNT2B GATA3 UTP25 SCX WNT4
GO_REGULATION_OF_HISTONE_H3_K9_METHYLATION	0.154116	0.490083	0.147331	-0.402779	-1.28986	21	ATRX RIF1 ZNF304 SIRT1 DNMT1 BRCA1 KDM4D KDM4C KDM1A PAX5
GO_REGULATION_OF_NEUROBLAST_PROLIFERATION	0.154116	0.490083	0.147331	-0.403894	-1.29343	21	FZD3 NF1 CX3CR1 DISC1 ASPM VEGFA SMO KDM1A LRRK2 ZNF335
GO_TRNA_METHYLATION	0.154351	0.490083	0.142057	-0.336978	-1.2468	40	GTPBP3 TRMT9B ALKBH8 TRMT6 NSUN2 WDR4 TRMT13 TRMT1L
GO_POSITIVE_REGULATION_OF_TYPE_2_IMMUNE_RESPONSE	0.154734	0.490565	0.170932	0.45882	1.31233	14	IDO1 PRKCZ RARA TNFSF4 IL4R CD74 XCL1 NLRP3 NOD2
GO_TETRAHYDROFOLATE_METABOLIC_PROCESS	0.154657	0.490565	0.147331	-0.419758	-1.27722	17	GCH1 MTHFD1L GART DHFR2 MTHFD1 SHMT1 MTHFR TYMS ALDH1L2 DHFR MTHFD2
GO_CELLULAR_CARBOHYDRATE_CATABOLIC_PROCESS	0.155216	0.491762	0.179782	0.320429	1.24161	39	PPP1CA SORD PGM1 TPI1 PGD GSK3A PHKA1 PYGL CALM1 PGAM1 PYGB PHKG1 IDNK MGAM PHKG2
GO_NEGATIVE_REGULATION_OF_BLOOD_VESSEL_ENDOTHELIAL_CELL_MIGRATION	0.155556	0.492505	0.176694	0.348985	1.28246	32	THBS1 FGF2 RGCC GADD45A TBXA2R CSNK2B RHOA HDAC5 TGFB1 ITGB1BP1 HMGB1
GO_PROTEIN_DEMANNOSYLATION	0.155709	0.492661	0.145516	-0.399958	-1.25766	19	EDEM3 MAN1A2 UGGT2 EDEM1 SEL1L MAN1C1 SYVN1 MAN1A1
GO_ORGANIC_ANION_TRANSPORT	0.155844	0.492756	0.11725	-0.221856	-1.13566	376	SLC16A7 SLC4A7 SLC47A1 ATP8A1 SLC16A1 ABCB11 ABCD3 SLC16A6 PPFIA3 SLC46A1 SLC4A11 P2RX7 SLC12A2 SLC23A2 SLC19A2 TNFSF11 CPT1B GLS SLC38A2 NCOA2 PLSCR2 APOA2 SLC26A2 SLCO4C1 PRKAG2 SLC4A10 ATP11C SLC38A1 SLC25A13 ABCB1 SLC33A1 TSPOAP1 SLC4A4 XKR7 MPC1L SLC25A24 TMEM30A ACSL4 ABCA1 RPS6KB1 SLC37A4 SLC25A36 ATP11A CPT1A ATP8B3 SLC16A11 OSBPL5 PLEKHA3 ATP10D LRRC8C SLC25A10 OSBPL8 NF1 SLC36A4 SLC25A4…
GO_LYMPHOCYTE_MIGRATION	0.156442	0.494314	0.197822	0.246545	1.14571	87	XG MADCAM1 CCL5 SELENOK HSD3B7 CD99 CXCL14 FADD CRTAM AIRE FUT7 CCL8 RHOA PYCARD SPNS2 AIF1 MSN STK10 CCL23 PIK3CD APP PTK2B AKT1 XCL1 F11R CXCL16 PADI2 CXCR3 CD99L2 CCL20 TNFSF14 RET ADAM8 GCSAML CXCL11
GO_NEGATIVE_REGULATION_OF_CELL_GROWTH	0.156934	0.495538	0.216543	0.219998	1.13102	154	ADIPOR2 CDKN1A FHL1 CDA SERPINE2 SEMA6B DNAJB2 CDKN2D G6PD SFRP1 HSPA1A CCDC85B ENO1 RGS2 SPP1 PPP1R9B MUL1 ADIPOR1 NME6 CTDP1 TRIM40 NDUFS3 MAG PAK1 TGFB1 GSK3A SEMA5A RACK1 TNR TP53TG5 SIPA1 PI16 SERTAD3 SPART FGF13 PPP2R1A FBP1 SEMA7A NDRG3 WNT11 CDHR2 SFRP2 PHB OSGIN1 STK11 CYP27B1
GO_CELL_CYCLE_G2_M_PHASE_TRANSITION	0.157289	0.495992	0.122108	-0.235232	-1.15024	258	CEP192 CENPJ HSPA2 FBXL17 TAF2 NINL LATS1 CEP152 DBF4B ATM ABRAXAS1 TICRR AKAP9 NEDD1 CEP290 CDK5RAP3 ABCB1 PAXIP1 NEK2 HAUS7 CCNA2 CCP110 HAUS5 CDK2 DONSON PPP1R12A TPD52L1 OFD1 FBXL3 CHEK1 CEP135 PCM1 HAUS6 PPP1CB AKAP8 CEP78 AURKB CNTRL HMGA2 MELK MRE11 USP47 PLCB1 CDC7 ALMS1 BTRC DTL BRCA1 PSMD5 RCC2 CCNB1 GTSE1 STOX1 AVEN KDM8 YWHAG CTC1 AJUBA KIF14 TAOK1 TUBG1 CHEK2 KHDRBS1 CEP57 BACH1 ATAD…
GO_PROTEIN_K11_LINKED_UBIQUITINATION	0.157248	0.495992	0.175204	0.357533	1.2775	29	UBE2E3 UBE2D4 ANAPC11 CDC26 UBE2L3 UBE2H RNF26 UBE2B ANAPC7 UBE2S UBE2T ANAPC5
GO_ACTIVATION_OF_ADENYLATE_CYCLASE_ACTIVITY	0.157618	0.496034	0.145516	-0.400969	-1.28407	21	ADCY7 ADCY9 TMIGD3 RXFP2 P2RY11 GIPR LGR4 VIPR2
GO_AORTA_MORPHOGENESIS	0.157618	0.496034	0.145516	-0.401406	-1.28546	21	SOX4 HEY2 JAG1 PDGFRB BMPR1A TBX1
GO_REGULATION_OF_EXECUTION_PHASE_OF_APOPTOSIS	0.157518	0.496034	0.172324	0.369028	1.28374	26	MTRNR2L8 RPS3 MTRNR2L11 SIRT2 MTRNR2L10 RNF34 MTRNR2L12 BCL2L1 HSF1 BAX ENDOG RFFL ZC3H12A
GO_ALPHA_LINOLENIC_ACID_METABOLIC_PROCESS	0.15814	0.496347	0.169571	0.486985	1.31136	12	SCP2 FADS2 ELOVL1 ACOX1 ACAA1 FADS1 ABCD1 ACOT8 ACSL1
GO_PHOSPHATIDYLCHOLINE_METABOLIC_PROCESS	0.158046	0.496347	0.190023	0.260804	1.16952	72	PLAAT1 PLA2G12A PCYT1B LIPC PCTP FABP5 ABHD4 CSNK2B LDLR STARD10 PHOSPHO1 LPCAT1 TMEM86B FABP3 NR1H2 PLAAT4
GO_POSITIVE_REGULATION_OF_PHOSPHATASE_ACTIVITY	0.157983	0.496347	0.142057	-0.368676	-1.26596	29	PPARGC1B JAK2 MEF2C SLC39A10 PDGFRB PPP1R15B PPP1R12A MTMR9 MTOR
GO_RNA_PHOSPHODIESTER_BOND_HYDROLYSIS	0.157895	0.496347	0.127505	-0.259476	-1.19018	149	PNPT1 MOV10 XRN1 CSTF3 SLFN11 SMG6 CNOT6L PAN2 PAN3 NCBP1 PCF11 TSNAX DICER1 TSEN2 ANGEL1 UTP20 ERI2 DBR1 ZC3H12B PIWIL2 CNOT6 HELZ2 DIS3 CNOT8 NOP9 RNASEH1 BMS1 SLFN13 PIWIL4 NYNRIN CPSF1 CNOT2 TUT1 SAMHD1 TSR1 ANGEL2 AGO3 NUDT21 RRS1 FEN1 DCP2 FCF1 RPP30 ELAC2 ZC3H12C KRI1 EXD2 PDE12 PRORP DIS3L2 NOP14 CPSF4 RNASE13 RNASEL DIS3L TSN EXOSC10 POP1
GO_CARDIAC_CONDUCTION	0.159021	0.496516	0.195789	0.242863	1.14731	94	CACNG8 FKBP1B RYR2 CALM3 EHD3 ATP1B2 SLC8A3 KCNIP2 FXYD2 CACNG6 SRI YWHAE KCND3 SCN1B CACNB2 KCNQ1 ATP2A3 PRKACA RYR3 CALM1 DSC2 KCNA5 ATP2B2
GO_CELLULAR_PROCESS_INVOLVED_IN_REPRODUCTION_IN_MULTICELLULAR_ORGANISM	0.158568	0.496516	0.121543	-0.234558	-1.14495	246	HSPA2 BRCA2 TRIP13 ZBTB16 ATM TMF1 FNDC3A CHD5 HOOK1 ICA1L KNL1 PICK1 SPIRE1 DNAH1 ZNF449 NEURL1 MSH2 SMAD5 GOPC FZD4 TOP2A NSUN2 EREG AFF4 BTBD18 CCDC136 NCAPH RXFP2 YTHDC2 SOS1 PRMT7 MTOR TDRD12 NPR2 PIWIL2 FOLR2 QKI ZP3 CCNB1 CCDC42 PRDM1 TUT4 DDX20 MYBL1 KMT2D MEIOC DPY19L2P2 PCSK4 ASPM RIMBP3C CEP57 FIGNL1 PIWIL4 TAF4B SPDYA TGFBR1 CATSPER2 TTC21A KIF18A PABPC1L FBXO5 MASTL CELF1 TDRD9 RNF2
GO_CELLULAR_RESPONSE_TO_ZINC_ION	0.159353	0.496516	0.168238	0.456167	1.30474	14	TSPO MT1X HVCN1 MT1E MT2A MT1F MTF1 P2RX4 MT1G
GO_FIBROBLAST_PROLIFERATION	0.159021	0.496516	0.134273	-0.293857	-1.20102	70	DAB2IP NUPR1 TP53INP1 LIG4 PDGFRB MYC PARP10 CCNA2 ESR1 EREG FN1 BMI1 MORC3 NF1 CCNB1 CDK6 TRIM32 NLRC3 CTC1
GO_MITOCHONDRIAL_DNA_METABOLIC_PROCESS	0.159091	0.496516	0.144631	-0.459204	-1.29524	13	DNA2 LIG3 STOX1 PARP1 FLCN POLG2
GO_NEGATIVE_REGULATION_OF_VIRAL_PROCESS	0.159226	0.496516	0.132147	-0.276709	-1.18296	91	TRIM5 OAS3 TRIM6 MX1 UBP1 IFIT5 PARP10 EIF2AK2 OAS2 STAT1 FAM111A REST RESF1 MID2 HMGA2 RSAD2 TASOR TRIM14 TRIM32 IFIT1 SHFL OAS1 ZNF639 TRIM62 APOBEC3F OASL JUN APOBEC3D PML ILF3
GO_POSITIVE_REGULATION_OF_NERVOUS_SYSTEM_PROCESS	0.158974	0.496516	0.17822	0.298145	1.224	49	WASF3 PARD3 HCRT ITGA2 CHRNA7 NTSR1 SHANK3 MAG RNF10 PRKCZ SOX10 TNR UNC13B TNFRSF1B ABAT
GO_POSITIVE_REGULATION_OF_PROTEIN_KINASE_ACTIVITY	0.158693	0.496516	0.11524	-0.217419	-1.12899	460	GPRC5B DAB2IP CCNT2 MAP4K3 PRRC1 ANGPT4 AREG FLT3 ADCY7 FRS2 INCENP CCDC88A DBF4B JAK2 P2RX7 TAB3 TIRAP TNFSF11 MAP3K1 RICTOR MAP3K15 ERBB2 HGF GPRC5D FBXW7 TLR3 PRKAG2 ADCY9 PDGFRB NEURL1 MAP3K12 KSR1 ILK MAP3K21 MST1R PIBF1 DIPK2A RASGRP1 PILRB EIF2AK2 MDFIC LPAR3 FZD4 ADAM17 TPD52L1 LPAR1 TENM1 EREG MAP4K5 ABL1 PRNP BIRC7 PRKAA1 SIRT1 PAK6 PKD1 ALS2 DDX3X HMGA2 DBF4 EDN3 ADAM9 FGD2 OSBPL8 GDF1…
GO_REGULATION_OF_BONE_REMODELING	0.159278	0.496516	0.1396	-0.33583	-1.24256	40	PPARGC1B P2RX7 BGLAP TNFSF11 CD38 SUCO NF1 CLDN18 TNFAIP3 LTBP3 LEP PRKCA TFRC PDK4 TF
GO_REGULATION_OF_MONOOXYGENASE_ACTIVITY	0.158568	0.496516	0.17822	0.293591	1.20711	48	CALM3 DDAH1 IFNG PARK7 CNR2 HTR2B IL1B NOSIP POR VDR CALM1 SNCA
GO_SENSORY_ORGAN_MORPHOGENESIS	0.159244	0.496516	0.125033	-0.251142	-1.17362	172	FRS2 CNTF TSHZ1 WNT16 DLL1 JAG1 CEP290 WDR19 MAN2A1 PAX8 FZD3 PRKCI FOXI1 HIPK2 CALB1 GSC ALDH1A3 FZD6 NF1 SOBP TBX1 RARB LRP6 RPGRIP1L RDH13 STOX1 TUG1 PDZD7 PRDM1 POU4F3 SOX8 INTU DVL1 WNT2B ROR2 COL8A2 MYO7A DVL2 EPHB2 SCRIB HIPK1 VEGFA SP3 GATA3 INSIG2 COL5A1 KCNQ4 CABP4 KDM2B PHACTR4 MYO6 MAFB TOPORS FBN2 IFT172 ARID1A ZEB1 WHRN HDAC2 NKD1 BCL2 HOXA2 SDK2 CDON LHFPL5 TDRD7 BBS4 NAGLU VANGL2 …
GO_POSITIVE_REGULATION_OF_CENTROSOME_CYCLE	0.159498	0.496639	0.146416	-0.487928	-1.30106	11	CENPJ ROCK2 CEP120 CEP295
GO_CELL_MORPHOGENESIS_INVOLVED_IN_NEURON_DIFFERENTIATION	0.160234	0.496852	0.114751	-0.215071	-1.11932	476	ULK2 DRAXIN ZSWIM4 NCAM1 FRS2 CELSR2 WDR36 RNF165 RB1 DHX36 SLC9A6 NUMBL ERBB2 TRIO MEF2C PTPRO SKIL SEMA3A USP33 NFATC4 FARP1 CUL7 SEMA3C ILK MCF2 C9orf72 PTCH1 B3GNT2 B4GALT6 FZD3 SHANK1 LPAR3 SYNGAP1 UBE3A PALLD EPHB4 ITGA4 OPHN1 BMPR2 SPTBN5 ABL1 EPHA1 SLC25A46 MYCBP2 FN1 ZSWIM6 PIK3R1 SOS1 TMEM106B CDH4 ALS2 ADAM10 SEMA6A DOCK10 ALCAM ETV1 TBCD ZEB2 PTPN11 KIF5B AUTS2 NR4A2 SEMA4G WNT3 SEMA3…
GO_DEVELOPMENTAL_INDUCTION	0.160069	0.496852	0.142901	-0.397183	-1.26665	20	FRS2 HIPK2 WNT3 SOX8 WNT2B HIPK1 WNT4 MESP1 BMP2 BMP4 CTNNB1
GO_GLUTATHIONE_METABOLIC_PROCESS	0.159898	0.496852	0.176694	0.313556	1.23608	41	GPX4 HAGH PARK7 GPX1 G6PD ETHE1 SOD1
GO_POSITIVE_REGULATION_OF_KILLING_OF_CELLS_OF_OTHER_ORGANISM	0.15991	0.496852	0.165657	0.494897	1.32516	11	BAD IFNG GAPDH SYK NOS2
GO_POSITIVE_REGULATION_OF_PHOSPHOLIPID_METABOLIC_PROCESS	0.160305	0.496852	0.176694	0.31623	1.23555	40	FGF2 PDGFRA PDGFB HTR2B TGFB1 STOML2 FGFR3 CDC42 PTK2 P2RY12 FABP3 FGR PTK2B PRKCD LYN TNFAIP8L3
GO_REGULATION_OF_BLOOD_CIRCULATION	0.160173	0.496852	0.234393	0.210199	1.11619	188	TPM1 ADRA2A CACNG8 FKBP1B RYR2 CALM3 THRB EHD3 GNAO1 MYL4 ADORA3 ATP1B2 AVPR1A TBXA2R PDE5A SLC8A3 KCNIP2 FXYD2 SNTA1 CACNG6 SRI RGS2 SPX YWHAE GLRX3 KCND3 SCN1B RHOA GSK3A CACNB2 GSTO1 KCNQ1 ATP2A3 PRKACA RYR3
GO_RELAXATION_OF_MUSCLE	0.15991	0.496852	0.165657	0.380513	1.28669	23	GUCY1A1 PDE5A SRI PRKG1 RGS2 SOD1
GO_FRUCTOSE_METABOLIC_PROCESS	0.161663	0.497735	0.166934	0.455092	1.30166	14	SORD ALDOA KHK PFKFB3 ALDOC GLYCTK FBP1
GO_INTRACELLULAR_STEROID_HORMONE_RECEPTOR_SIGNALING_PATHWAY	0.161572	0.497735	0.129443	-0.273154	-1.18469	99	DDX5 NODAL PPARGC1B LATS1 JAK2 TMF1 UFL1 MED1 ESR1 PIAS2 UBE3A CRY1 CLOCK TRIM68 SIRT1 UBR5 BRCA1 CBFB STRN3 RBFOX2 HEYL KMT2D DDX17 RNF6
GO_LONG_CHAIN_FATTY_ACID_TRANSPORT	0.161202	0.497735	0.183024	0.291786	1.20736	52	PLA2G12A THBS1 FABP5 PROCA1 SPX SLC27A5 MID1IP1 NTSR1 SYK ACACA DRD4 SLC27A2 ATP5PF NMB FABP3
GO_LYTIC_VACUOLE_ORGANIZATION	0.161859	0.497735	0.13649	-0.305667	-1.20734	59	P2RX7 HOOK1 GNPTAB ABCA1 RAB39A TMEM106B HOOK3 MTOR MFSD8 NAGPA TPCN2 SCARB2 MBTPS1 TMEM175 ATP6AP2 MYO7A CLN5 LYST SPG11 ZKSCAN3 LRRK2 VPS33A ARSB TMEM165
GO_MACROPHAGE_CYTOKINE_PRODUCTION	0.161687	0.497735	0.143759	-0.451191	-1.30085	14	GPRC5B SPON2 SIRT1 CD36
GO_NEGATIVE_REGULATION_OF_CIRCADIAN_RHYTHM	0.160839	0.497735	0.143759	-0.468282	-1.29011	12	CRY1 PIWIL2 SUV39H2
GO_NEGATIVE_REGULATION_OF_DNA_METABOLIC_PROCESS	0.161572	0.497735	0.129443	-0.273497	-1.18617	99	KLHL15 ATM RIF1 XRN1 RNF169 TENT4B SMG6 SMCHD1 MSH2 TNKS2 SLX4 BMPR2 TNKS HMGA2 UBR5 RADX TP53BP1 ERCC4 PIF1 RMI2 CTC1 HELB GNL3L PARP1 KMT2A PARPBP GATA3 MSH6 DCP2 NBN ZNF91 POT1 ERCC6 MEN1 NAT10 FLCN UBQLN4
GO_POSITIVE_REGULATION_OF_ANIMAL_ORGAN_MORPHOGENESIS	0.161812	0.497735	0.137251	-0.308413	-1.20644	55	FRS2 JAG1 MED1 SEMA3C MYC PAX8 LIF TNFAIP3 STOX1 LGR4 SMAD4 SOX8 BMP10 WNT2B TGFBR1 VEGFA GATA3 HOXB7 MAGED1 WNT4 SMO
GO_POSITIVE_REGULATION_OF_STRESS_ACTIVATED_PROTEIN_KINASE_SIGNALING_CASCADE	0.161602	0.497735	0.12564	-0.254801	-1.16882	147	SH3RF1 DAB2IP TIRAP WNT16 TNFSF11 TLR3 SEMA3A FLT4 MAP3K12 MAP3K21 RASGRP1 EIF2AK2 KLHDC10 MDFIC HIPK2 FZD4 TPD52L1 MAP4K5 BIRC7 RB1CC1 FGD2 PLCB1 PJA2 RELL2 ZEB2 SASH1 LEP TAOK1 TIAM1 SEMA4C TLR9 MAP3K2 FCGR2B ROR2 UNC5CL MAP3K9 FZD7 DVL2 VEGFA
GO_PROTEIN_LOCALIZATION_TO_CYTOSKELETON	0.161812	0.497735	0.137251	-0.308671	-1.20744	55	CEP192 NEDD1 SPAG5 CEP83 PIBF1 ABHD17B PCM1 MID2 CCDC14 STIL HOOK3 C2CD3 CHAMP1 SNX10 APC DISC1 DVL1
GO_REPLICATIVE_SENESCENCE	0.160839	0.497735	0.143759	-0.46775	-1.28865	12	ATM WNT16 CHEK1 CTC1 CHEK2 ATR
GO_UDP_N_ACETYLGLUCOSAMINE_BIOSYNTHETIC_PROCESS	0.16129	0.497735	0.145516	-0.486737	-1.29788	11	GFPT1 PGM3 UAP1L1 GNPDA2 GNPNAT1
GO_REGULATION_OF_CALCINEURIN_MEDIATED_SIGNALING	0.162162	0.498342	0.172324	0.355093	1.26878	29	HOMER2 CIB1 FHL2 CAMTA1 LMCD1 CHP1 SPPL3
GO_CEREBELLAR_PURKINJE_CELL_LAYER_FORMATION	0.163082	0.499865	0.144631	-0.485772	-1.29531	11	ATP7A RORA SLC25A46 HERC1 TTC21B
GO_NEGATIVE_REGULATION_BY_HOST_OF_VIRAL_PROCESS	0.162996	0.499865	0.161979	0.513114	1.33382	10	LTF CCL8 PTX3 PSMC3 ZC3H12A VAPA
GO_NEGATIVE_REGULATION_OF_HISTONE_H3_K9_METHYLATION	0.163082	0.499865	0.144631	-0.485461	-1.29448	11	SIRT1 DNMT1 BRCA1 KDM4D KDM4C KDM1A PAX5
GO_NEGATIVE_REGULATION_OF_TYPE_I_INTERFERON_PRODUCTION	0.162829	0.499865	0.138022	-0.322109	-1.21651	46	HERC5 DHX58 IFIH1 DDX58 UBA7 TBK1 RNF125 MIR26B TNFAIP3 HAVCR2 PPM1B NLRC3
GO_REGULATION_OF_MESONEPHROS_DEVELOPMENT	0.163445	0.500649	0.142901	-0.447918	-1.29141	14	PAX8 LGR4 SOX8 WNT2B VEGFA GATA3 HOXB7 MAGED1 SMO
GO_CELLULAR_TRANSITION_METAL_ION_HOMEOSTASIS	0.163636	0.50091	0.191892	0.244427	1.14482	91	LTF SCARA5 ISCU FTL IFNG SKP1 S100A8 NEDD8 ARF1 SRI ATP7B HMOX2 FTH1 SOD1 GLRX3 ATOX1 SLC31A2 LCN2 ATP6V0D1
GO_POSITIVE_REGULATION_OF_RESPONSE_TO_BIOTIC_STIMULUS	0.163793	0.501064	0.231127	0.20586	1.11387	217	PSMD4 CCL5 PSMA7 SKP1 RELB PSMB8 MAPK3 FADD PSMA5 CRTAM PSMB9 LY86 PSMC1 PSMB3 PSMB6 MUC20 PSMB5 PSMB4 HCK HLA-F PSMB7 PQBP1 PAK1 PSMF1 PSMB1 MUC16 PYCARD RPS19 SYK OPTN PSMC5 SH2D1A PSMD8 PRKACA FCER1G IFNK CLEC10A VAV1 PSMD13 ICAM3 HLA-E NLRC4 HMGB3 PSPC1 PSMD7 LAMP1 UNC13B HMGB1 BMP6 PLCG2 RBM14 CYBA PSMC4 ICAM2 HMGB2 PSME1 PSMD1 STAT5B PSMC3 PSMD3 GRN PRKCD NFKB1 PSMD14 PSMA6 RELA LYN PSMA8 P…
GO_DNA_DAMAGE_RESPONSE_SIGNAL_TRANSDUCTION_BY_P53_CLASS_MEDIATOR	0.164464	0.501192	0.128789	-0.272104	-1.17635	98	BRCA2 DDX5 SPRED1 PLAGL1 ATRX ATM SOX4 TNKS1BP1 PAXIP1 CNOT6L CDK2 HIPK2 MDM2 PIDD1 SIRT1 BRCA1 CNOT6 E2F7 CCNB1 GTSE1 CNOT8 SNAI1 CHEK2 ZMPSTE24 RBL2 CNOT11 MDM4 CNOT2
GO_MESENCHYMAL_TO_EPITHELIAL_TRANSITION	0.164336	0.501192	0.142057	-0.456729	-1.28826	13	PAX8 STAT1 LIF WNT9B FZD7 GATA3 WNT4 SMO BMP4 CTNNB1
GO_NEGATIVE_REGULATION_OF_TOR_SIGNALING	0.164474	0.501192	0.137251	-0.330905	-1.22401	41	ATM UBR1 PRKAA1 SIRT1 PDCD6 FNIP1 DEPTOR DDIT4 SZT2 BMT2 TSC1 EPM2A C12orf66 MINAR1
GO_NEGATIVE_REGULATION_OF_VIRAL_GENOME_REPLICATION	0.164038	0.501192	0.134273	-0.306025	-1.20619	56	OAS3 TRIM6 MX1 IFIT5 PARP10 EIF2AK2 OAS2 FAM111A RESF1 HMGA2 RSAD2 TASOR IFIT1 SHFL OAS1 APOBEC3F OASL APOBEC3D ILF3 RNASEL CCNK EIF2AK4 MPHOSPH8 IFITM3 SETDB1 ISG15
GO_POSITIVE_REGULATION_OF_ACTIN_FILAMENT_BUNDLE_ASSEMBLY	0.164062	0.501192	0.176694	0.279839	1.18939	55	TPM1 RGCC VIL1 RAC1 SDC4 PFN1 SFRP1 RHOA PAK1 S100A10 CDC42 PXN ITGB1BP1
GO_PROTEIN_REFOLDING	0.164414	0.501192	0.16318	0.379357	1.28278	23	FKBP1B DNAJB2 HSPA1A FKBP1A ST13 HSPA1L HSPA8 DNAJA4 B2M
GO_INTERLEUKIN_17_PRODUCTION	0.164678	0.50149	0.168238	0.366072	1.27345	26	IFNG TUSC2 TGFB1 IL23A DDIT3 VSIR TNFSF4 PHB LY9 FOXP3 MYD88 ZBTB7B NOD2 SPHK1 OSM
GO_PLACENTA_BLOOD_VESSEL_DEVELOPMENT	0.164948	0.501989	0.140406	-0.366752	-1.24239	27	VASH2 ITGB8 VASH1 HEY2 PKD1 RBM15 PKD2
GO_POSITIVE_REGULATION_OF_CELL_DIVISION	0.165312	0.50277	0.179782	0.277252	1.19113	60	FGF2 PDGFA PPBP CDC14B TAL1 FGFR2 PDGFB YBX1 HTR2B SIRT2 IL1B RHOA TGFB1 CDC42 ITGB1BP1 PKP4 THBS4 CAT SVIL
GO_CARDIAC_VENTRICLE_MORPHOGENESIS	0.166124	0.504284	0.135741	-0.31772	-1.20759	47	HEG1 SOX4 HEY2 JAG1 MEF2C MED1 SEMA3C BMPR1A DSP TGFBR3 SMAD7 HEYL SMAD4 BMP10 TGFBR1 CPE GATA3
GO_DICARBOXYLIC_ACID_TRANSPORT	0.166149	0.504284	0.132147	-0.295061	-1.19616	68	PPFIA3 SLC46A1 P2RX7 SLC12A2 SLC19A2 GLS SLC38A2 SLC26A2 SLC25A13 TSPOAP1 LRRC8C SLC25A10 NF1 FOLR2
GO_NEGATIVE_REGULATION_OF_PROTEIN_BINDING	0.166667	0.504284	0.190023	0.243745	1.14163	91	CDKN1A PPP1CA STUB1 PARK7 DNAJB2 ACTB PIN1 PDGFB TTBK1 MAPK3 CCM2L CAMK1 SLPI TLE5 ARRB2 ATP2A3 RACK1 CTSZ TEX14 ITGB1BP1 RALB CTNNBIP1 CCL23 B2M BAX WFIKKN1 PRKCD GSK3B AKT1 DAB2 PTPRF TMBIM6 AURKA
GO_NUCLEOSIDE_METABOLIC_PROCESS	0.166667	0.504284	0.190023	0.240666	1.14451	96	PRTFDC1 GUK1 NME4 NT5M CDA MPP1 AICDA PNP NME6 ERH RHOA IMPDH1 ADK DGUOK UCK1 RAN GMPR2 CDADC1 APRT NME1 DTYMK
GO_PARAXIAL_MESODERM_DEVELOPMENT	0.166084	0.504284	0.141225	-0.455668	-1.28527	13	BMPR1A EPB41L5 TEAD2 NUP133 LEF1 POGLUT1
GO_POSITIVE_REGULATION_OF_TRANSCRIPTION_FROM_RNA_POLYMERASE_II_PROMOTER_INVOLVED_IN_CELLULAR_RESPONSE_TO_CHEMICAL_STIMULUS	0.166375	0.504284	0.141225	-0.398793	-1.2771	21	SMAD5 CARF CHD6 NFYA SMAD4 RUNX2 VEGFA
GO_PROTEIN_SUMOYLATION	0.166667	0.504284	0.129443	-0.284381	-1.18741	78	NDC1 NUP160 SUMO1P1 CAPN3 IFIH1 PIAS2 NUP155 MDM2 NUP107 RANBP2 ZNF451 POM121 NUP205 NUP54 NUP133 HMG20A GNL3L NUP188 PIAS3 NUP62 UBA2 NUP210 NUP58 SENP6 TOPORS SEH1L STX1A SENP1 TRPM4
GO_VASODILATION	0.166667	0.504284	0.161979	0.37825	1.27903	23	GUCY1A1 GPX1 PRKG1 RGS2 SOD1 ADORA2A
GO_RESPONSE_TO_INTERLEUKIN_7	0.167076	0.505199	0.169571	0.354218	1.26565	29	CRLF2 HDGF YBX1 RAD23B ATP5F1B P4HB STAT5A
GO_REGULATION_OF_HIGH_VOLTAGE_GATED_CALCIUM_CHANNEL_ACTIVITY	0.167401	0.505531	0.159647	0.508191	1.32102	10	CALM3 SRI DYSF CACNB2 RRAD
GO_RESPONSE_TO_CARBOHYDRATE	0.167382	0.505531	0.227987	0.20901	1.10079	184	THBS1 ADRA2A FKBP1B SPARC PTPRN BAD MAFA FIS1 RAC1 MPC2 EFNA5 ITGA2 RAB11B ENSA SRI KHK MAP1B IL1B RHOA JAGN1 TXN2 PRKACA ARRB1 RACK1 GLUL RAP1A SREBF1 UNC13B EGR1 NME1 CTSV CYBA CAT PIM3 SELENOS LGALS1 SRF ATG7 SMARCB1 ENY2 SLC29A1 LDHA PIH1D1 PTK2B NDUFAF2 CST3 ENDOG SERPINF1 LYN GJB6 GHRL CCN2 STX4 EIF2B2
GO_NEGATIVE_REGULATION_OF_CELLULAR_AMIDE_METABOLIC_PROCESS	0.167598	0.505801	0.123842	-0.255606	-1.16639	142	PUS7 MOV10 PURA TIA1 CPEB3 ROCK1 XRN1 DHX36 MIR590 ROCK2 CPEB2 FMR1 CNOT6L EIF2AK2 IREB2 LARP1 TNRC6A ZFP36L2 PRNP PRKAA1 DDX3X YTHDF3 METTL16 CNOT8 MEX3D SHFL PAIP2B PUM1 CAPRIN2 TRIM71 SYNCRIP PLEKHN1 TSC1 SHMT1 CAPRIN1 CNOT2 RC3H1 CELF1 AGO3 GZMB TNRC6C HNRNPR METTL14 EIF2AK3 TOB1 ILF3 TYMS
GO_AXIS_ELONGATION	0.16782	0.505824	0.1396	-0.395336	-1.24313	19	AREG MED1 ESR1 TNC LRP6 RDH10
GO_NEGATIVE_REGULATION_OF_ESTABLISHMENT_OF_PROTEIN_LOCALIZATION	0.167785	0.505824	0.199915	0.226595	1.13811	130	ADRA2A FKBP1B PKIG RGCC SNX12 SVIP PARK7 ARG2 PPP1R11 SFRP1 INPP5K LRRC32 IL1B ERP29 UBAC2 CHP1 SERGEF JAGN1 SYTL4 TXN MIDN WWP2 TNFRSF4 SNX3 DRD4 SREBF1 DMTN CSK ITGB1BP1 NLRP12
GO_ANDROGEN_METABOLIC_PROCESS	0.168126	0.506098	0.140406	-0.396994	-1.27134	21	HSD17B6 MED1 ESR1 CYP19A1 PLEKHA1
GO_MIRNA_METABOLIC_PROCESS	0.168081	0.506098	0.138022	-0.365953	-1.24672	28	PNPT1 TENT4B DICER1 TENT2 TUT4 DDX17 TRIM71 RC3H2 RC3H1 XPO5
GO_CELL_SUBSTRATE_ADHESION	0.168269	0.506205	0.24134	0.198444	1.11079	286	THBS1 ITGB5 JAM3 VWF CTTN ITGA2B ITGB3 CIB1 PARVB OLFM4 RAC1 CEACAM6 MICALL2 MADCAM1 SDC4 RSU1 ATP1B2 EFNA5 ZYX FERMT3 ITGA2 NINJ1 EMILIN1 VCL TRIOBP AJAP1 SFRP1 RADIL ACTN1 ARHGAP6 ARPC2 FAM107A EFNA1 ARL2 PECAM1 RHOA ALOX15 DAPK3 TYRO3 CSF1 P4HB PLAU RAC2 CORO1A S100A10 VIT TACSTD2 ACTG1 PRKCZ BCR CDC42 PARVG PTK2 PXN DMTN MYADM TNFRSF12A ITGB1BP1
GO_POSITIVE_REGULATION_OF_GLYCOPROTEIN_METABOLIC_PROCESS	0.168675	0.507101	0.138805	-0.394055	-1.25667	20	ALG10B PLCB1 ARFGEF1 IL15 PXYLP1 ABCA2 SOAT1 POMT2 TCF7L2 CTNNB1 CCR7 POMT1
GO_EXCITATORY_SYNAPSE_ASSEMBLY	0.169312	0.508693	0.140406	-0.423025	-1.2697	16	NRXN2 SHANK1 IL1RAP NLGN2
GO_CYCLOOXYGENASE_PATHWAY	0.169604	0.509243	0.158514	0.505192	1.31323	10	PTGES PTGS1
GO_ACTIVATION_OF_PHOSPHOLIPASE_C_ACTIVITY	0.171765	0.509327	0.16318	0.369273	1.24981	24	AVPR1A GPR55 ARHGAP6 HTR2B NTRK2 S1PR4 P2RY12 GNA15 RASGRP4 C5AR1 PHB2 PHB
GO_BODY_FLUID_SECRETION	0.169954	0.509327	0.128789	-0.289945	-1.19156	71	PRKCE WNK4 CELSR2 ATP7A PPAT CEL MED1 NEURL1 CAD OAS2 PRL SYTL2 KCNN4
GO_EXOCYTIC_PROCESS	0.172012	0.509327	0.183024	0.261516	1.16753	71	RAB3A YKT6 CPLX2 SNAP29 RAB3C RABEPK SCFD2 SYK FCER1G VAMP8 DMTN RALB VTI1B SNCA UNC13B RAB3D SNAP47 STXBP2 VAMP3 PLEK RAB8A BTK LYN STX4 OTOF SNAP23 PSEN1 RAB13 VPS11 STX11
GO_HINDBRAIN_MORPHOGENESIS	0.170213	0.509327	0.134273	-0.336649	-1.22549	36	ATP7A DLL1 OPHN1 ABL1 RORA SLC25A46 LRP6 PTPN11 HERC1 KIF14 TTC21B SPTBN2
GO_KERATINIZATION	0.171958	0.509327	0.173748	0.279595	1.19866	58	KRT18 KRT23 PCSK6 TGM5 SHARPIN CAPN1 KRTAP16-1 CAPNS1 PI3 FURIN DSC2 KRT86 PKP4
GO_LOCOMOTORY_BEHAVIOR	0.171348	0.509327	0.122679	-0.259314	-1.1746	134	UBA6 DBH PRKCE APBA2 ATP7A CDH23 NCOA2 SNCG SLC4A10 GMFB OXR1 VPS13A HIPK2 FZD4 EPS8 CALB1 NAV2 SLC25A46 PAK6 NLGN2 ALS2 ALDH1A3 SLC18A2 SOBP MTOR NR4A2 SPTBN4 RELN NPC1 DRD3 ARRDC3 PUM1 UCHL1 ZMPSTE24 TSC1 ADAM22 DDHD2 STRN SPG11 GRIN2D ABCA2 CNP WDR47
GO_NEGATIVE_REGULATION_OF_AXON_EXTENSION	0.170569	0.509327	0.135741	-0.341113	-1.22979	35	DRAXIN SEMA3A SEMA3C SEMA6A SEMA4G WNT3 SEMA3B RNF6 SEMA4C
GO_NEURAL_CREST_FORMATION	0.171533	0.509327	0.142057	-0.496947	-1.28222	10	KBTBD8 NOLC1 GSC PDCD6 LRP6
GO_NEUROEPITHELIAL_CELL_DIFFERENTIATION	0.171849	0.509327	0.133555	-0.319593	-1.20621	45	SLC4A7 NODAL SOX4 DLL1 HEY2 JAG1
GO_POSITIVE_REGULATION_OF_LIPID_METABOLIC_PROCESS	0.171717	0.509327	0.197822	0.225784	1.12709	119	FGF2 IFNG CTDNEP1 AVPR1A PDGFRA SMPD2 PDGFB HTR2B CES1 MID1IP1 IL1B LDLR POR TGFB1 STOML2 FGFR3 HSD17B13 NR4A3 RACK1 CDC42 PTK2 SREBF1 P2RY12 FABP3 SMPD3 NR1H2 PNPLA2 ABHD5 BMP6 FGR DGAT2 TNFRSF1A PTK2B APOC1 PRKCD CD74 SLC45A3 AKT1 LYN TNFAIP8L3 ABCD1 ADM AKT2 DAGLB GPLD1 SCAP NOD2 LDLRAP1 F2 SRC SPHK2
GO_POSITIVE_REGULATION_OF_NEURON_DEATH	0.170213	0.509327	0.188204	0.249598	1.14897	83	CLU EFNB2 NQO1 CDC34 BAD FIS1 IFNG UBE2M CASP9 PIN1 DAXX RHOA GSK3A ATF4 CDC42 CTSZ SNCA MAP3K11 ITGB2 EGR1
GO_POSITIVE_REGULATION_OF_PROTEIN_DEPHOSPHORYLATION	0.170483	0.509327	0.170932	0.312592	1.22134	40	CALM3 PPP1R7 CAMTA1 PIN1 PPP1R15A MAGI2 VRK3 SPPL3 TGFB1 PPP2R5D CALM1 PINK1
GO_PROTEIN_LOCALIZATION_TO_NUCLEUS	0.171355	0.509327	0.116234	-0.232448	-1.13465	246	RANBP6 ZBTB16 JAK2 XPO1 CD2AP KPNA5 RGPD8 CDK5RAP3 MED1 TNPO1 PIKFYVE SUN1 IPO7 APPL1 MDFIC NUP155 CBLB NOLC1 MDM2 NUP107 HEATR3 LIF PTGS2 RANBP2 OTUD7B PIK3R1 POM121 OSBPL8 MORC3 UBR5 NF1 CLDN18 ANGPT1 POLR1A CD36 WRN TOR1B NOL8 NUP54 TNPO2 GTSE1 NUP133 KPNA3 MBTPS1 DTX3L LEP DVL1 RAB23 NUP188 JUP PARP1 TFRC NXT2 PARP9 SYNE1 NUP62 IPO8 RRS1 TXNIP DMAP1 MAGED1 SUPT7L PML EIF2AK3 NUP58 SPRN TOR1AI…
GO_REGULATION_OF_DEFENSE_RESPONSE_TO_VIRUS	0.171733	0.509327	0.128143	-0.285651	-1.17638	73	DDX60 HERC5 TRIM6 PTPN22 DHX58 DDX58 STAT1 RNF125 MIR26B TNFAIP3 PPM1B IFIT1 DTX3L TSPAN6 IL15 PUM1 ZMPSTE24 USP15 BIRC2 TRIM44 PARP9 APOBEC3F LILRB1
GO_REGULATION_OF_HEMATOPOIETIC_PROGENITOR_CELL_DIFFERENTIATION	0.172107	0.509327	0.184706	0.24888	1.14932	81	GATA1 PSMD4 TAL1 PSMA7 PSMB8 PSMA5 PSMB9 PSMC1 PSMB3 PSMB6 PSMB5 PSMB4 PSMB7 PSMF1 PSMB1 HES1 PSMC5 DPF2 PSMD8 PSMD13 PSMD7 PSMC4 PSME1 PSMD1 PSMC3 PSMD3 PSMD14 GATA2 PSMA6 PSMA8 PSMD2
GO_REGULATION_OF_LEUKOCYTE_PROLIFERATION	0.170833	0.509327	0.222056	0.20548	1.09815	205	CLECL1 CDKN1A NCK2 IDO1 ENPP3 LST1 CCL5 SDC4 SELENOK ARG2 IL5RA GAL PDE5A CD40 IL34 RPS3 IL4 LRRC32 CEBPB MAPK3 FADD CRTAM CD24 PNP IL1B CCL8 CLC HES1 PYCARD SYK CSF1 RAC2 IGFBP2 CORO1A TNFRSF4 TNFSF9 PTPN6 PTK2 HLA-E TMEM131L IL2RA MAPK8IP1 AIF1 TNFRSF1B HMGB1 LGALS9C CLEC4G CTLA4 CD70 HLA-DPB1 CD320 ICOSLG FCRL3 STAT5B IL23A
GO_REGULATION_OF_MACROPHAGE_DERIVED_FOAM_CELL_DIFFERENTIATION	0.171378	0.509327	0.1396	-0.389108	-1.25917	22	ITGAV ABCA5 MSR1 ALOX15B ABCA1 CD36
GO_REGULATION_OF_NUCLEOTIDE_BINDING_OLIGOMERIZATION_DOMAIN_CONTAINING_SIGNALING_PATHWAY	0.171533	0.509327	0.142057	-0.495946	-1.27964	10	PTPN22 ERBIN TNFAIP3 XIAP BIRC2
GO_REGULATION_OF_SHORT_TERM_NEURONAL_SYNAPTIC_PLASTICITY	0.171533	0.509327	0.142057	-0.497527	-1.28372	10	PPFIA3 SYNGR1 SLC4A10
GO_RENAL_FILTRATION	0.170396	0.509327	0.138022	-0.392366	-1.25129	20	TBC1D8B PTPRO IGHA1 IGKV3-20 F2R JCHAIN F2RL1 XPNPEP3 IGHA2 MYO1E CORO2B
GO_RESPONSE_TO_MONOSACCHARIDE	0.17037	0.509327	0.208955	0.215526	1.11816	163	THBS1 ADRA2A FKBP1B SPARC PTPRN BAD MAFA FIS1 RAC1 MPC2 EFNA5 ITGA2 RAB11B ENSA SRI KHK RHOA JAGN1 TXN2 PRKACA ARRB1 RACK1 GLUL SREBF1 UNC13B EGR1 NME1 CTSV CYBA CAT PIM3 SELENOS LGALS1 SRF ATG7 SMARCB1 ENY2 SLC29A1 LDHA PIH1D1 PTK2B NDUFAF2 ENDOG SERPINF1 GJB6 GHRL CCN2 STX4 EIF2B2
GO_SMOOTH_MUSCLE_CELL_MIGRATION	0.171196	0.509327	0.176694	0.277939	1.17775	56	TPM1 PDGFA ITGB3 CCL5 ITGA2 PLAT PDGFB PRKG1 PAK1 PLAU NR4A3 S100A11
GO_STEROID_HORMONE_MEDIATED_SIGNALING_PATHWAY	0.172119	0.509327	0.123257	-0.264016	-1.17211	117	DDX5 NODAL PPARGC1B LATS1 JAK2 TMF1 UFL1 MED1 ESR1 PIAS2 UBE3A CRY1 CREBRF CLOCK TRIM68 NR2C1 SIRT1 UBR5 BRCA1 CBFB STRN3 RBFOX2 HEYL KMT2D DDX17 LEF1 RNF6
GO_POSITIVE_REGULATION_OF_VASCULAR_ASSOCIATED_SMOOTH_MUSCLE_CELL_MIGRATION	0.172232	0.509339	0.138805	-0.442064	-1.27453	14	ADAMTS1 ATP7A MDM2
GO_B_CELL_PROLIFERATION	0.173193	0.510287	0.126876	-0.283857	-1.17555	74	AHR ATM TIRAP MEF2C MZB1 CD38 SLC39A10 RASGRP1 ABL1 IL7 LEF1 TLR9 CR2 FCGR2B PELI1 ATAD5 TFRC NFATC2 RC3H1
GO_MITOTIC_CHROMOSOME_CONDENSATION	0.17284	0.510287	0.138805	-0.421097	-1.26391	16	SMC2 SMC4 NCAPH AKAP8 TTN
GO_POSITIVE_REGULATION_OF_JNK_CASCADE	0.17305	0.510287	0.122679	-0.261222	-1.17156	125	SH3RF1 DAB2IP TIRAP WNT16 TNFSF11 TLR3 SEMA3A FLT4 MAP3K12 MAP3K21 RASGRP1 MDFIC HIPK2 FZD4 TPD52L1 MAP4K5 BIRC7 RB1CC1 FGD2 PLCB1 PJA2 ZEB2 SASH1 TAOK1 TIAM1 TLR9 MAP3K2 FCGR2B ROR2 UNC5CL MAP3K9 FZD7 DVL2
GO_PROTEIN_LOCALIZATION_TO_CILIARY_MEMBRANE	0.173077	0.510287	0.138022	-0.463611	-1.27724	12	WDR19 ARL13B IFT80 RABEP1 TUB EFCAB7 BBIP1 LZTFL1
GO_RESPONSE_TO_DIETARY_EXCESS	0.17301	0.510287	0.137251	-0.391598	-1.23138	19	VGF GDF15 RMI1 LEP ACVR1C TBL1XR1
GO_RESPONSE_TO_GAMMA_RADIATION	0.173203	0.510287	0.132846	-0.315531	-1.20862	49	BRCA2 TSPYL5 ATM LIG4 MYC MDM2 PRKAA1 FANCD2 WRN CHEK2 ZMPSTE24 PARP1 GATA3 ATR PML RAD51 KDM1A ERCC6 TIGAR MEN1
GO_CYTOCHROME_COMPLEX_ASSEMBLY	0.173913	0.511739	0.169571	0.325973	1.23711	36	COA8 UQCC3 UQCR10 COX17 SURF1 COA3 COA4 PET117 COX14 SMIM20 CYBA UQCRB UQCC2 PET100 COX16 OXA1L TACO1 HCCS TIMM21
GO_STEROL_HOMEOSTASIS	0.173913	0.511739	0.128789	-0.297566	-1.19761	64	ABCB11 HDAC9 MIR590 APOA2 TTC39B SEC24A NR1I2 GRAMD1B ABCA1 NR1I3 SIRT1 RORA MED13 APOM LIMA1 NPC1 NUS1
GO_GLOBAL_GENOME_NUCLEOTIDE_EXCISION_REPAIR	0.174224	0.512335	0.16318	0.360971	1.25571	26	CETN2 UBA52 RBX1 RPS27A RAD23B CHD1L UBB XPA
GO_BRAIN_MORPHOGENESIS	0.17479	0.512821	0.134273	-0.361488	-1.24127	29	SLC4A10 FZD3 SHANK1 SOS1 FANCD2 FZD6 NF1
GO_PROCESS_UTILIZING_AUTOPHAGIC_MECHANISM	0.174825	0.512821	0.287857	0.180595	1.06974	498	RNF5 CLU FUNDC2 CTTN DAP CHMP4C CHMP4B CHMP6 DYNLL2 BAD FIS1 DYNLL1 ATP6V1E1 TSPO IFNG STUB1 SVIP PARK7 CISD2 TRAPPC4 TOLLIP POLDIP2 UBXN6 RAB1B S100A8 VPS28 IL4 CDC37 LAMTOR1 MAPK3 SNF8 FBXO7 VPS26B PLK3 MAP1LC3A SNAP29 HTR2B NSFL1C MCOLN1 MUL1 SQSTM1 CSNK2B RETREG3 CHMP2A SIRT2 WDR45 CAPN1 LAMTOR5 ANXA7 MAP1LC3B DAPK3 MTMR14 GABARAPL1 HAX1 PHF23 CTSA RAB7A GAPDH ATP6V0D1 TRIM27 TRIM8 GSK3A TOMM…
GO_REGULATION_OF_CENTROSOME_CYCLE	0.174757	0.512821	0.131458	-0.305264	-1.19412	55	CENPJ CEP85 XPO1 ROCK2 KIF11 NEK2 CEP120 CCP110 CEP295 CHEK1 STIL ALMS1 BRCA1
GO_TOLERANCE_INDUCTION	0.174528	0.512821	0.161979	0.358186	1.23381	25	IDO1 AIRE CLC HLA-E IL2RA HMGB1 HLA-B LYN FOXP3 PHLPP1 ICOS TGFBR2 LGALS9 CD3E
GO_ADAPTATION_OF_SIGNALING_PATHWAY	0.17552	0.513255	0.159647	0.416745	1.27753	17	GRK4 HTR2B ARRB2 ARRB1 DNM1 GRK2 NECAB2 ADM HTR1B DNM2 SAG
GO_COBALAMIN_METABOLIC_PROCESS	0.175559	0.513255	0.135741	-0.389266	-1.2414	20	CUBN MTR MTRR AMN ABCC1 CBLIF LMBRD1 TCN2 MMUT
GO_EPIDERMIS_DEVELOPMENT	0.175258	0.513255	0.11524	-0.232583	-1.13164	241	STS SLC4A7 IRF6 DSC1 LATS1 SATB1 ALOX15B ATP7A NCOA3 ROCK1 MYSM1 WNT16 SGPP1 DLL1 HEY2 JAG1 ROCK2 MED1 PTCH1 FZD3 ZDHHC21 PALLD CLIC4 NSUN2 EREG SVEP1 SOS1 ADAM9 FZD6 AKR1C3 NF1 KRTAP29-1 KRT5 DSP NOM1 CTSL CBFB PDZD7 POU4F3 SNAI1 ATP2C1 LGR4 ERCC3 SMAD4 INTU LIPM GORAB ZMPSTE24 NAB1 JUP ATP2A2 KRTAP5-10 KLF7 BCL11B MYO7A SCRIB CNFN APCDD1 TXNIP ALDH3A2 EDA2R NUMA1 KRT80 CRABP2 LAMA5 EZH2 TGM1 SM…
GO_GOLGI_LOCALIZATION	0.17552	0.513255	0.159647	0.451738	1.29207	14	SLC9A3R1 CDC42 DAB1 PDCD10 STK11 ARHGAP21 RIPOR1 COPG1 YWHAZ
GO_NEGATIVE_REGULATION_OF_HIPPO_SIGNALING	0.175627	0.513255	0.138805	-0.481267	-1.2833	11	WWC2 DLG5 LIMD1 AJUBA VGLL4 WTIP
GO_TRANSLESION_SYNTHESIS	0.17541	0.513255	0.132147	-0.324198	-1.20589	42	USP43 POLK RFC3 REV1 RFC1 PARP10 ZBTB1 SPRTN DTL PCLAF
GO_AXON_DEVELOPMENT	0.175981	0.513552	0.109684	-0.218155	-1.11925	407	ULK2 DRAXIN VASH2 ZSWIM4 NCAM1 FRS2 CNTF WDR36 JAK2 RNF165 SLC9A6 NUMBL ERBB2 TRIO PTPRO SKIL SEMA3A USP33 SEMA3C ILK MCF2 C9orf72 PTCH1 B3GNT2 B4GALT6 FZD3 LPAR3 SYNGAP1 PALLD EPHB4 ITGA4 MTR OPHN1 BMPR2 LRIG2 SPTBN5 ABL1 CAMSAP2 EPHA1 SLC25A46 MYCBP2 FN1 ZSWIM6 PIK3R1 SOS1 SPRY3 CDH4 ALS2 SEMA6A ALCAM TNC ETV1 SCARF1 ZEB2 PTPN11 KIF5B AUTS2 NR4A2 SEMA4G CNR1 WNT3 SEMA3B ADNP TRIM32 SPTBN4 RELN …
GO_REGULATION_OF_CELL_AGING	0.175987	0.513552	0.132147	-0.316966	-1.19709	46	PNPT1 NUAK1 VASH1 MIR590 BMPR1A ABL1 SIRT1 KIR2DL4 HMGA2 CDK6 NEK4 RBL1
GO_RESPONSE_TO_HYDROPEROXIDE	0.176056	0.513552	0.137251	-0.427434	-1.25609	15	JAK2 TP53INP1 CD38 OXR1 CD36 CHUK
GO_NEGATIVE_REGULATION_OF_NUCLEAR_DIVISION	0.176282	0.513892	0.130106	-0.307022	-1.19788	54	TRIP13 ATRX ATM LIF MTBP CHEK1 TNKS MAD1L1 AURKB CCNB1 BUB1 ZNF207 APC BUB3 GEN1 FBXO5
GO_GLYCOSPHINGOLIPID_BIOSYNTHETIC_PROCESS	0.176883	0.514	0.13649	-0.392817	-1.25796	21	B4GALT6 PRKAA1 A4GALT LARGE1 B3GALT2 ST8SIA5 ST8SIA6 A3GALT2 ST3GAL5 ST8SIA4 ST6GALNAC6
GO_NUCLEOTIDE_SALVAGE	0.176744	0.514	0.159647	0.477538	1.28592	12	ADK NAPRT UCK1 APRT AMPD3 AMPD2
GO_POSITIVE_REGULATION_OF_CALCINEURIN_MEDIATED_SIGNALING	0.176744	0.514	0.159647	0.477965	1.28707	12	CIB1 CAMTA1 LMCD1 SPPL3
GO_POSITIVE_REGULATION_OF_VOLTAGE_GATED_POTASSIUM_CHANNEL_ACTIVITY	0.177007	0.514	0.1396	-0.492669	-1.27119	10	NPPA AKAP6 ALG10B
GO_REGULATION_OF_B_CELL_PROLIFERATION	0.176656	0.514	0.128789	-0.300705	-1.18522	56	AHR ATM TIRAP MEF2C MZB1 CD38 SLC39A10 IL7 TLR9 FCGR2B PELI1 ATAD5 TFRC NFATC2 RC3H1
GO_REGULATION_OF_CARDIAC_MUSCLE_CONTRACTION_BY_CALCIUM_ION_SIGNALING	0.176887	0.514	0.160801	0.400073	1.27321	19	FKBP1B RYR2 CALM3 GSTO1 PRKACA CALM1
GO_REGULATION_OF_CELL_CYCLE_ARREST	0.177083	0.514	0.124434	-0.272843	-1.1749	96	DAB2IP PLAGL1 ATM SOX4 TNKS1BP1 FAP CNOT6L CDK2 MDM2 PIDD1 MLXIPL HMGA2 BRCA1 ZNF268 CNOT6 E2F7 PKD2 CCNB1 GTSE1 CNOT8 SDE2 UHRF2 CHEK2 RBL2 CNOT11 MDM4 CNOT2
GO_CELL_PROLIFERATION_INVOLVED_IN_KIDNEY_DEVELOPMENT	0.177504	0.514588	0.13649	-0.437071	-1.26014	14	PDGFRB MYC PTCH1 STAT1 GPC3 GATA3 PDGFD FLCN BMP2 BMP4
GO_POSITIVE_REGULATION_OF_PROTEIN_DEPOLYMERIZATION	0.177419	0.514588	0.158514	0.43916	1.29083	15	VIL1 CFL1 DSTN WDR1 SEMA5A KATNB1 PLEK
GO_RESPONSE_TO_XENOBIOTIC_STIMULUS	0.177914	0.515458	0.184706	0.251074	1.15491	84	PTGS1 GUK1 NQO1 CMBL GPX1 CYB5R3 CBR3 LPO E2F1 ACY3 CES1 POR AKR7A2 AKR7L GSTO1 MGST3 CYP2E1
GO_PROTEIN_LOCALIZATION_TO_CHROMOSOME_TELOMERIC_REGION	0.178151	0.515828	0.132846	-0.359051	-1.23291	29	BRCA2 ATRX ATM TNKS2 TNKS GNL3L ATR DKC1 POT1 CCT8
GO_DNA_METHYLATION_INVOLVED_IN_GAMETE_GENERATION	0.178322	0.516004	0.135741	-0.451617	-1.27384	13	PICK1 PRMT7 TDRD12 PIWIL2 PIWIL4 TDRD9 KDM1B
GO_POSITIVE_REGULATION_OF_COLD_INDUCED_THERMOGENESIS	0.178571	0.516092	0.181383	0.25143	1.14565	78	ADIPOR2 SCD BSCL2 HCRT IL4 FABP5 CEBPB ADIPOR1 LCN2 GNAS HDAC3 SYK GPR3 G0S2 GADD45G DECR1 FFAR4 OXTR HSF1 PEMT EPAS1 IL4R KDM6B YBX2 GHRL PDGFC CNOT3 UCP2 ZBTB7B MFN2
GO_SYNAPTIC_VESICLE_RECYCLING	0.178571	0.516092	0.126876	-0.297028	-1.19544	64	KIAA1109 CEL ROCK1 SYNJ1 SNCG MX1 SYNJ2 OPHN1 FCHO2 NLGN2 AMPH ITSN2 DNM1L VAMP4 SCRIB SYP PACSIN1 DGKQ STON1 SYT1 NLGN3 LRRK2 STX1A PLAA
GO_FOLIC_ACID_METABOLIC_PROCESS	0.179262	0.51777	0.135741	-0.408966	-1.24439	17	SLC46A1 MTRR MTHFD1L FOLR2 DHFR2 MTHFD1 SHMT1 MTHFR ALDH1L2 DHFR MTHFD2
[truncated: 3,078 more rows]
