# Supplementary material for: Gene expression signatures as candidate biomarkers of response to PD-1 blockade in non-small cell lung cancers
Source: PLoS One. 2021 Nov 29;16(11):e0260500. doi: 10.1371/journal.pone.0260500 (PMC8629226; doi:10.1371/journal.pone.0260500)
Supplement: S15 Table — (XLSX) [file pone.0260500.s041.xlsx]

## Sheet: FGSEA_GO.On-WB.LUSC
pathway	pval	padj	log2err	ES	NES	size	leadingEdge
GO_HUMORAL_IMMUNE_RESPONSE_MEDIATED_BY_CIRCULATING_IMMUNOGLOBULIN	1.38693e-18	6.51441e-15	1.11466	-0.603896	-2.77538	130	C4BPA IGHV1-69D IGHV7-4-1 FOXJ1 IGHV3-30 IGLL1 IGKV2D-28 IGHV3-13 IGHV3-38 IGLV3-25 IGHV4-4 IGHV1-3 IGKV2-29 IGHV1-58 IGLC6 IGHV4-61 IGHV3-7 IGLV1-44 IGHV3-33 IGHV3-15 IGKV1-16 IGKV1-5 IGHV3-21 IGHV3-64 IGHV3-53 IGLV6-57 IGLV1-40 IGHV4-34 IGKV2-28 IGKV1-17 IGKV2-30 IGHV4-39 IGLV7-43 IGHA1 IGKV5-2 IGHV1-45 CD46 IGLC3 IGHV5-51 IGHV1-18 IGHV3-48 IGKV1D-12 IGKV3-20 IGHV3-23 IGHD IGLV3-21 IGLV2-23 IGH…
GO_COMPLEMENT_ACTIVATION	2.78347e-18	6.53698e-15	1.10534	-0.594223	-2.7608	139	C4BPA IGHV1-69D IGHV7-4-1 IGHV3-30 IGLL1 IGKV2D-28 IGHV3-13 IGHV3-38 IGLV3-25 IGHV4-4 IGHV1-3 IGKV2-29 IGHV1-58 IGLC6 IGHV4-61 IGHV3-7 IGLV1-44 IGHV3-33 IGHV3-15 IGKV1-16 IGKV1-5 IGHV3-21 IGHV3-64 IGHV3-53 IGLV6-57 IGLV1-40 IGHV4-34 FCN2 IGKV2-28 IGKV1-17 IGKV2-30 IGHV4-39 IGLV7-43 IGHA1 IGKV5-2 IGHV1-45 CD46 IGLC3 IGHV5-51 IGHV1-18 IGHV3-48 IGKV1D-12 IGKV3-20 IGHV3-23 IGHD IGLV3-21 IGLV2-23 KRT1…
GO_PHAGOCYTOSIS_RECOGNITION	3.00302e-13	4.70173e-10	0.932595	-0.651664	-2.71175	71	IGHV1-69D IGHV7-4-1 IGHV3-30 IGLL1 IGHV3-13 IGHV3-38 IGHV4-4 IGHV1-3 IGHV1-58 IGLC6 IGHV4-61 IGHV3-7 IGHV3-33 IGHV3-15 IGHV3-21 IGHV3-64 IGHV3-53 IGHV4-34 FCN2 IGHV4-39 IGHA1 IGHV1-45 IGLC3 IGHV5-51 IGHV1-18 IGHV3-48 IGHV3-23 IGHD IGHV3-43 IGKC IGHV2-26 IGHV5-10-1 IGHA2 IGLL5 IGHG3 IGLC2 IGHV4-31 IGHV2-5 CLEC7A TRDC IGHV3-74 IGHV3-72 IGHV6-1 IGHV3-73 IGHV1-24 IGLC7 IGHG1 IGHG2
GO_B_CELL_MEDIATED_IMMUNITY	9.07088e-12	1.06515e-08	0.875325	-0.456813	-2.24532	202	C4BPA IGHV1-69D IGHV7-4-1 FOXJ1 IGHV3-30 IGLL1 IGKV2D-28 IGHV3-13 IGHV3-38 LIG4 MSH2 IGLV3-25 IGHV4-4 IGHV1-3 IGKV2-29 IGHV1-58 IGLC6 IGHV4-61 IGHV3-7 IGLV1-44 IGHV3-33 IGHV3-15 IGKV1-16 IGKV1-5 MSH6 IGHV3-21 IGHV3-64 SWAP70 IGHV3-53 IGLV6-57 IGLV1-40 IGHV4-34 IGKV2-28 IGKV1-17 IGKV2-30 NBN IGHV4-39 IGLV7-43 IGHA1 IGKV5-2 IGHV1-45 CD46 GCNT3 IGLC3 IGHV5-51 IGHV1-18 IGHV3-48 IGKV1D-12 IGKV3-20 IGH…
GO_PROTEIN_LOCALIZATION_TO_ENDOPLASMIC_RETICULUM	1.15874e-11	1.08852e-08	0.875325	0.49156	2.41176	139	RPL34 RPL26 RPS24 RPL31 RPL23 UBAC2 DDRGK1 PPP1R15A RPL7 RPS27 RPS3A KDELR1 OS9 RPS15A SGTA RPS25 RPL6 RER1 RPS17 RPL35 RPS27A RPSA RPL11 RPL35A BCAP31 RPL23A RPS23 RPL10A GRIK5 RPS29 RPL32 RPL38 RPL17 RPL24 RPS7 GET1 RPL3 RPL13A RPL37 RPL41 RPL14 RPL27A KDELR3 RPS21 RPS18 RPL30 RPS28 RPL4 RPS15 RPS16 RPS20 RPL27 RPS3 RPS8 RYR2 RPL39 RPS6 RPL19 RPL9 SEC61A1 RPL36 RPL13 RPL10 RPS11 RPL15 RPS19 ZFA…
GO_HUMORAL_IMMUNE_RESPONSE	1.96012e-11	1.53444e-08	0.863415	-0.423902	-2.13366	256	C4BPA IGHV1-69D IGHV7-4-1 FOXJ1 IGHV3-30 MEF2C IGLL1 ATP7A IGKV2D-28 IGHV3-13 IGHV3-38 IFNK IGLV3-25 ITLN1 IGHV4-4 IGHV1-3 IGKV2-29 IGHV1-58 IGLC6 IGHV4-61 IGHV3-7 IGLV1-44 IGHV3-33 IGHV3-15 IGKV1-16 IGKV1-5 IGHV3-21 IGHV3-64 IGHV3-53 PAX5 IGLV6-57 IGLV1-40 IGHV4-34 FCN2 IGKV2-28 IGKV1-17 IGKV2-30 IGHV4-39 IGLV7-43 IGHA1 IGKV5-2 CXCL6 IGHV1-45 CD46 IGLC3 IGHV5-51 BCL2 IGHV1-18 RARRES2 IGHV3-48 IG…
GO_COTRANSLATIONAL_PROTEIN_TARGETING_TO_MEMBRANE	1.28698e-10	8.63563e-08	0.826657	0.53073	2.44463	101	RPL34 RPL26 RPS24 RPL31 RPL23 RPL7 RPS27 RPS3A RPS15A RPS25 RPL6 RPS17 RPL35 RPS27A RPSA RPL11 RPL35A RPL23A RPS23 RPL10A RPS29 RPL32 RPL38 RPL17 SSR2 RPL24 RPS7 RPL3 RPL13A RPL37 RPL41 RPL14 RPL27A RPS21 RPS18 RPL30 RPS28 RPL4 RPS15 RPS16 RPS20 RPL27 RPS3 RPS8 RPL39 RPS6 RPL19 RPL9 SEC61A1 RPL36 RPL13 RPL10 RPS11 RPL15 RPS19 ZFAND2B RPL5 RPL21 RPL29 RPL28 RPL18 RPL8 RPS4X RPL12 RPLP0 RPS14 RPL37…
GO_PROTEIN_TARGETING_TO_MEMBRANE	2.18387e-10	1.28221e-07	0.826657	0.421152	2.16043	195	RPL34 RPL26 RPS24 RPL31 RPL23 ZDHHC24 RPL7 ZDHHC11 CEMIP CIB1 RTP5 ITGAM RPS27 ZDHHC1 RPS3A ITGB2 CACNB3 GDI1 NACAD RPS15A ZDHHC18 NACA4P SGTA RPS25 RPL6 RPS17 RPL35 NCF1 RPS27A ZDHHC7 RPSA RPL11 HRAS RPL35A RPL23A RPS23 RPL10A RPS29 RPL32 ZDHHC4 RPL38 RPL17 SSR2 RPL24 RPS7 GET1 VPS37B RPL3 RPL13A RPL37 RABGEF1 RPL41 RPL14 PAK1 RPL27A RPS21 RPS18 RPL30 RPS28 RPL4 RPS15 RPS16 RPS20 RPL27 RPS3 RPS8…
GO_NUCLEAR_TRANSCRIBED_MRNA_CATABOLIC_PROCESS_NONSENSE_MEDIATED_DECAY	4.01109e-10	2.09335e-07	0.814036	0.494866	2.35538	120	RPL34 RPL26 RPS24 RPL31 RPL23 RPL7 RPS27 RPS3A RPS15A RPS25 RPL6 RPS17 UPF1 RPL35 RPS27A RPSA DHX34 RPL11 RPL35A MAGOHB RPL23A RPS23 RPL10A RPS29 RPL32 RPL38 RPL17 SMG7 RPL24 RPS7 CTIF RPL3 RPL13A RPL37 SMG9 RPL41 RPL14 CASC3 RPL27A PYM1 RPS21 RPS18 RPL30 RPS28 RPL4 RPS15 RPS16 RPS20 RPL27 RPS3 RPS8 RPL39 RPS6 RPL19 RPL9 RPL36 MAGOH RPL13 RPL10 RPS11 RPL15 RPS19 RPL5 RPL21 RPL29 RPL28 RPL18 RPL8 …
GO_ATP_SYNTHESIS_COUPLED_ELECTRON_TRANSPORT	4.71957e-10	2.21678e-07	0.801216	0.542988	2.43864	82	COX7B UQCRB NDUFA6 NDUFS5 NDUFA3 COQ9 NDUFA4 COX7C MECP2 COX6C NDUFB3 NDUFS4 NDUFB2 NDUFB8 SDHAF2 NDUFS2 NDUFA8 NDUFV3 NDUFA1 NDUFB10 UQCC3 PARK7 NDUFB11 COX6A1 NDUFA7 NDUFB7 NDUFS7 COX6B1 COX5B NDUFB6 UQCRC1 COX4I1 TAZ NDUFS6 COX5A NDUFS8 NDUFAB1 UQCRQ UQCR10 NDUFA13 UQCRH COX8A NDUFA11 NDUFA12 NDUFB9 NDUFS3
GO_B_CELL_RECEPTOR_SIGNALING_PATHWAY	6.7875e-10	2.83037e-07	0.801216	-0.514202	-2.32597	118	IGHV1-69D IGHV7-4-1 IGHV3-30 MEF2C IGLL1 IGHV3-13 IGHV3-38 PTPN22 IGHV4-4 IGHV1-3 IGHV1-58 IGLC6 IGHV4-61 CBFB IGHV3-7 IGHV3-33 IGHV3-15 IGHV3-21 IGHV3-64 IGHV3-53 PAX5 IGHV4-34 IGHV4-39 IGHA1 IGHV1-45 IGLC3 CD38 IGHV5-51 BCL2 IGHV1-18 IGHV3-48 IGHV3-23 IGHD MNDA ELF1 IGHV3-43 IGKC IGHV2-26 IGHV5-10-1 IGHA2 KLHL6 IGLL5 IGHG3 IGLC2 IGHV4-31 IGHV2-5 TRDC PTPRC BLNK IGHV3-74 IGHV3-72 IGHV6-1 IGHV3-7…
GO_ESTABLISHMENT_OF_PROTEIN_LOCALIZATION_TO_ENDOPLASMIC_RETICULUM	7.2311e-10	2.83037e-07	0.801216	0.49402	2.33887	116	RPL34 RPL26 RPS24 RPL31 RPL23 RPL7 RPS27 RPS3A RPS15A SGTA RPS25 RPL6 RPS17 RPL35 RPS27A RPSA RPL11 RPL35A RPL23A RPS23 RPL10A RPS29 RPL32 RPL38 RPL17 RPL24 RPS7 GET1 RPL3 RPL13A RPL37 RPL41 RPL14 RPL27A RPS21 RPS18 RPL30 RPS28 RPL4 RPS15 RPS16 RPS20 RPL27 RPS3 RPS8 RYR2 RPL39 RPS6 RPL19 RPL9 SEC61A1 RPL36 RPL13 RPL10 RPS11 RPL15 RPS19 ZFAND2B RPL5 RPL21 RPL29 RPL28 RPL18 RPL8 RPS4X RPL12 RPLP0 R…
GO_MITOCHONDRIAL_RESPIRATORY_CHAIN_COMPLEX_ASSEMBLY	1.64686e-09	5.95025e-07	0.788187	0.513017	2.34477	96	UQCRB NDUFA6 NDUFS5 NDUFA3 CHCHD4 NDUFB3 UQCC2 NDUFS4 COA3 NDUFB2 NDUFB8 SDHAF2 SDHAF1 SURF1 DMAC2 NDUFS2 NDUFA8 TMEM126A NDUFV3 NDUFA1 NDUFB10 UQCC3 COX19 NDUFB11 COX16 NDUFA7 NDUFB7 NDUFS7 NUBPL NDUFB6 PET117 SDHAF4 TAZ NDUFS6 COX14 NDUFS8 NDUFAB1 COA1 UQCR10 NDUFA13 NDUFAF8 SLC25A33 NDUFA11 TTC19 SCO2 DMAC1 SMIM20 TMEM126B NDUFA12 NDUFB9 NDUFS3 NDUFAF4 SDHAF3 COA8 NDUFC1 COA4 TIMM21 COX20 BCS1…
GO_REGULATION_OF_HUMORAL_IMMUNE_RESPONSE	4.54909e-09	1.52622e-06	0.761461	-0.506605	-2.28375	108	C4BPA FOXJ1 IGHV3-30 IGKV2D-28 IGHV3-13 IGLV3-25 IGKV2-29 IGLC6 IGHV3-7 IGLV1-44 IGHV3-33 IGKV1-16 IGKV1-5 IGHV3-53 IGLV6-57 IGLV1-40 IGHV4-34 IGKV2-28 IGKV1-17 IGKV2-30 IGHV4-39 IGLV7-43 IGKV5-2 CD46 IGLC3 IGHV3-48 IGKV1D-12 IGKV3-20 IGHV3-23 IGLV3-21 IGLV2-23 IGKC CCR7 IGHG3 IGLV2-8 IGKV3-15 IGKV1-12 IGLC2 IGLV3-27 IGHV2-5 IGKV2D-30 ACOD1 PTPRC CR2 IGLV2-14 IGLV3-19 ZP3 IGLV2-11 IGKV1-39 IGKV4-…
GO_MITOCHONDRIAL_TRANSLATIONAL_TERMINATION	8.09704e-09	2.53545e-06	0.74774	0.522075	2.37269	88	AURKAIP1 MRPL49 MRPL9 MRPL23 MRPS5 MRPL17 MRPS11 MRPS21 GADD45GIP1 MRPS34 MRPS14 MRPS18C MRPL48 MRPL11 MRPS12 DAP3 MRPS22 MRPL36 MRPL28 CHCHD1 MRPL43 MRPL32 MRPL41 MRPL27 MRPL34 MRPL1 MRPL13 MRPL51 MRPL22 MRPS15 MTRF1 MRPL57 MRPL55 MRPL21 MRPS26 MRPL46 MRPL58 MRPL18 MRPS23 MRPL39 MRRF MRPL47 MRPL24 MRPS25 MRPL14 MRPS2 MRPL2 MRPS33 MRPL37 MRPS31 MRPL20 OXA1L MRPS28 MRPL50 MRPS17 MRPL52 MTRF1L MRPL…
GO_OXIDATIVE_PHOSPHORYLATION	2.1301e-08	6.0009e-06	0.733762	0.444268	2.12612	127	COX7B UQCRB NDUFA6 NDUFS5 NDUFA3 COQ9 NDUFA4 COX7C ATP5ME MECP2 COX6C NDUFB3 UQCC2 NDUFS4 NDUFB2 NDUFB8 SDHAF2 ABCD1 SURF1 NDUFS2 NDUFA8 NDUFV3 ATP5MF NDUFA1 NDUFB10 UQCC3 PARK7 NDUFB11 COX6A1 NDUFA7 NDUFB7 ANTKMT NDUFS7 COX6B1 COX5B NDUFB6 ATP5MC2 UQCRC1 COX4I1 TAZ NDUFS6 COX5A ATP5MG NDUFS8 CHCHD10 NDUFAB1 UQCRQ UQCR10 NDUFA13 SLC25A33 UQCRH COX8A NDUFA11 NDUFA12 NDUFB9 NDUFS3
GO_REGULATION_OF_B_CELL_ACTIVATION	2.17192e-08	6.0009e-06	0.733762	-0.424282	-2.04377	174	IGHV1-69D IGHV7-4-1 FOXJ1 IGHV3-30 MEF2C IGLL1 IGHV3-13 IGHV3-38 ATP11C MSH2 SFRP1 IGHV4-4 IGHV1-3 IGHV1-58 IGLC6 IGHV4-61 IGHV3-7 IGHV3-33 IGHV3-15 IGHV3-21 IGHV3-64 IGHV3-53 TNFAIP3 TNFRSF13B IGHV4-34 ATM CYLD MZB1 IGHV4-39 IGHA1 IGHV1-45 IGLC3 CD38 IGHV5-51 BCL2 IGHV1-18 IGHV3-48 IGHV3-23 IGHD MNDA TNFRSF21 IGHV3-43 IGKC IGHV2-26 IGHV5-10-1 IGHA2 BANK1 IGLL5 IGHG3 ZFP36L2 INHBA IGLC2 IGHV4-31 …
GO_POSITIVE_REGULATION_OF_B_CELL_ACTIVATION	2.91855e-08	7.61578e-06	0.733762	-0.469004	-2.15624	131	IGHV1-69D IGHV7-4-1 IGHV3-30 MEF2C IGLL1 IGHV3-13 IGHV3-38 ATP11C MSH2 IGHV4-4 IGHV1-3 IGHV1-58 IGLC6 IGHV4-61 IGHV3-7 IGHV3-33 IGHV3-15 IGHV3-21 IGHV3-64 IGHV3-53 IGHV4-34 IGHV4-39 IGHA1 IGHV1-45 IGLC3 CD38 IGHV5-51 BCL2 IGHV1-18 IGHV3-48 IGHV3-23 IGHD IGHV3-43 IGKC IGHV2-26 IGHV5-10-1 IGHA2 IGLL5 IGHG3 IGLC2 IGHV4-31 IGHV2-5 TIRAP RIF1 TRDC PTPRC IGHV3-74 IGHV3-72 IGHV6-1 IGHV3-73 IGHV1-24 PELI…
GO_CELL_RECOGNITION	5.83191e-08	1.39448e-05	0.719513	-0.431825	-2.05692	160	IGHV1-69D IGHV7-4-1 IGHV3-30 IGLL1 IGHV3-13 IGHV3-38 IGHV4-4 IGHV1-3 IGHV1-58 IGLC6 IGHV4-61 IGHV3-7 IGHV3-33 IGHV3-15 IGHV3-21 IGHV3-64 IGHV3-53 IGHV4-34 FCN2 IGHV4-39 IGHA1 IGHV1-45 IGLC3 IGHV5-51 IGHV1-18 IGHV3-48 IGHV3-23 IGHD SEMA3A EPHB2 CXCR4 TNFRSF21 IGHV3-43 IGKC CD9 CCR7 IGHV2-26 IGHV5-10-1 IGHA2 NDN IGLL5 IGHG3 SPA17 IGLC2 NRP1 IGHV4-31 IGHV2-5 CLEC7A TRDC IGHV3-74 IGHV3-72 ZP3 DSCAML1…
GO_PROTEIN_TARGETING	5.93775e-08	1.39448e-05	0.719513	0.303977	1.72877	416	RPL34 RPL26 RPS24 RPL31 TOMM7 RPL23 CLU ZDHHC24 VPS4A RPL7 ZDHHC11 HSPA1L ARIH2 PEX7 CHCHD4 CEMIP CIB1 RTP5 ITGAM UBE2J2 RPS27 ZDHHC1 RPS3A ITGB2 OS9 HOMER3 CACNB3 GDI1 TIMM17B NACAD RPS15A ACAA1 PEX6 ZDHHC18 NACA4P SGTA RPS25 ACOX3 AIP RPL6 NOS2 HGS ABLIM3 RPS17 AP3D1 RPL35 NCF1 SCP2 RPS27A HAX1 ZDHHC7 RPSA RPL11 ECI2 HRAS RPL35A UBE2L3 RPL23A PECR RPS23 RPL10A RPS29 RPL32 ZDHHC4 RPL38 RPL17 NUC…
GO_RESPIRATORY_ELECTRON_TRANSPORT_CHAIN	6.5104e-08	1.45616e-05	0.704976	0.482417	2.21741	99	COX7B UQCRB NDUFA6 POLG2 NDUFS5 NDUFA3 COQ9 NDUFA4 COX7C MECP2 COX6C NDUFB3 NDUFS4 NDUFB2 NDUFB8 SDHAF2 AIFM2 SLC25A18 NDUFS2 NDUFA8 NDUFV3 NDUFA1 NDUFB10 UQCC3 PARK7 NDUFB11 COX6A1 NDUFA7 NDUFB7 NDUFS7 COX6B1 COX5B NDUFB6 UQCRC1 COX4I1 TAZ NDUFS6 COX5A NDUFS8 ETFB NDUFAB1 UQCRQ ETFA UQCR10 NDUFA13 UQCRH COX8A NDUFA11 SCO2 NDUFA12 NDUFB9 NDUFS3 PINK1 UQCR11 SLC25A22 NDUFC1
GO_DNA_CONFORMATION_CHANGE	1.01708e-07	2.17148e-05	0.704976	-0.370496	-1.86937	259	TTN SMARCA5 BRIP1 RAD54L ATRX SIRT1 RECQL CENPP TWNK CHD1 TOP2B SHPRH SMC2 ASCC3 RFC3 ZRANB3 DHX36 WRN KNL1 SMC4 MCM3 CENPI SMCHD1 MIS18BP1 RAD51 PARP1 CHD9 TASOR KAT6B SMARCAD1 NAP1L2 RPA1 NCAPG2 PPHLN1 RBBP7 CUL4B RESF1 NBN SET TOP2A SETSIP RBBP4 HNRNPA2B1 INCENP FAM172BP POT1 CENPC G3BP1 MCM4 RAD50 RUVBL1 CENPA WAPL MCM2 DNA2 CHD6 PSME4 MCM9 M1AP NCAPD3 DDX3X HHEX TSPYL4 MIS18A DDX1 CENPU FAM1…
GO_IMMUNOGLOBULIN_PRODUCTION	1.38166e-07	2.8216e-05	0.690132	-0.406342	-1.98663	190	IGKV3D-15 IGKV2D-28 IGLV10-54 IGKV1D-13 TRDV1 LIG4 MSH2 IGLV3-25 IGKV2D-29 IGKV2-29 IGKV6-21 IGLV1-44 MSH3 IGKV1-16 IGKV1-5 MSH6 SWAP70 IGLV6-57 IGLV1-40 ATM IGKV2-28 IGKV1-17 IGKV2-30 MZB1 NBN IGLV7-43 IGKV5-2 GCNT3 IGKV1D-12 IGKV3-20 IGKV1D-17 PMS2 IGLV5-37 IGLV3-21 IGLV2-23 IGLV3-9 IGKC TRDV3 IGLV3-10 TMIGD2 IGLV2-8 IGLV5-52 TRAV9-2 TRDV2 IGKV3-15 IGKV1-12 IGLV3-27 IGLV4-69 IGKV3-7 CCR6 IGKV2D…
GO_VIRAL_GENE_EXPRESSION	1.79097e-07	3.50507e-05	0.690132	0.371945	1.90528	194	HPN RPL34 RPL26 RPS24 RPL31 RPL23 TRIM11 CTDP1 RPL7 TRIM27 RPS27 RPS3A USF1 SUPT4H1 NUP214 RPS15A RPS25 RPL6 POLR2F RPS17 NELFE RPL35 RPS27A RPSA RPL11 RPL35A CCL5 POLR2D USF2 RPL23A RPS23 RPL10A RPS29 RPL32 RPL38 RPL17 RPL24 RPS7 RPL3 TRIM8 RPL13A POLR2C ZFP36 RPL37 FURIN RPL41 RPL14 POLR2E RPL27A POLR2H RPS21 EIF3D RPS18 GTF2F1 POLR2A RPL30 NUP98 RPS28 RPL4 RPS15 EIF3G RPS16 RPS20 RPL27 MON1B R…
GO_ESTABLISHMENT_OF_PROTEIN_LOCALIZATION_TO_MEMBRANE	2.54375e-07	4.59539e-05	0.674963	0.31506	1.74165	322	VAMP5 RPL34 RPL26 RPS24 E2F1 RILPL1 RPL31 RPL23 TRARG1 SYS1 ZDHHC24 RPL7 ZDHHC11 CEMIP CIB1 CLN3 RTP5 ITGAM RPS27 ZDHHC1 RPS3A ITGB2 CACNB3 GDI1 UBL4A REEP2 NACAD RPS15A ZDHHC18 NACA4P SGTA RPS25 RPL6 RPS17 BAD REEP1 GGA1 RPL35 NCF1 RPS27A ZDHHC7 RPSA RPL11 HRAS RPL35A CSK RPL23A RPS23 CALM3 RPL10A RPS29 RPL32 ZDHHC4 RPL38 RPL17 SSR2 RPL24 RPS7 GET1 RAB8A VPS37B RPL3 RPL13A RPL37 SYNE3 RABGEF1 RP…
GO_NADH_DEHYDROGENASE_COMPLEX_ASSEMBLY	2.50771e-07	4.59539e-05	0.674963	0.54662	2.29892	59	NDUFA6 NDUFS5 NDUFA3 NDUFB3 NDUFS4 NDUFB2 NDUFB8 DMAC2 NDUFS2 NDUFA8 TMEM126A NDUFV3 NDUFA1 NDUFB10 NDUFB11 NDUFA7 NDUFB7 NDUFS7 NUBPL NDUFB6 TAZ NDUFS6 NDUFS8 NDUFAB1 COA1 NDUFA13 NDUFAF8 NDUFA11 DMAC1 TMEM126B NDUFA12 NDUFB9 NDUFS3 NDUFAF4 NDUFC1 TIMM21 BCS1L NDUFAF7 NDUFB4 NDUFA2 OXA1L
GO_B_CELL_ACTIVATION	3.10801e-07	5.40679e-05	0.674963	-0.360587	-1.83274	283	IGHV1-69D IGHV7-4-1 FOXJ1 IGHV3-30 MEF2C IGLL1 HDAC9 IGHV3-13 IGHV3-38 ATP11C LIG4 MSH2 PIK3R1 IFNK DOCK11 SFRP1 IGHV4-4 IGHV1-3 IGHV1-58 IGLC6 FZD9 IGHV4-61 IGHV3-7 IGHV3-33 IGHV3-15 SP3 MSH6 IGHV3-21 IGHV3-64 SWAP70 IGHV3-53 TNFAIP3 TNFRSF13B IGHV4-34 ATM CYLD MZB1 NBN IGHV4-39 IGHA1 IGHV1-45 IGLC3 DCAF1 CD38 IGHV5-51 BCL2 IGHV1-18 IGHV3-48 IGHV3-23 IGHD MNDA LEF1 TNFRSF21 IGHV3-43 IGKC ITGB1 I…
GO_REGULATION_OF_LEUKOCYTE_MEDIATED_IMMUNITY	7.46136e-07	0.000124514	0.659444	0.367418	1.88314	197	VAMP8 IL18R1 IL20RB CD177 FUT7 RSAD2 CLEC4G IL10 STXBP2 FCER1G AGER SUSD4 CLC FCGR2B HLA-F LAMP1 IL12A UNC13D BST2 WAS ITGAM KMT5C FADD MAVS VAV1 ADORA2B ITGB2 HLA-B CD160 HLA-E LGALS9 HLA-G FES JAK3 IL4R NOS2 CRTAM HLA-A SH2D1A DNASE1L3 ARRB2 GAB2 PTPN6 NOD2 CLCF1 TNFRSF1B HPX HLA-H TNFSF13 TGFB1 MICA NECTIN2 IL27RA HFE PRAM1 ARG1 PRKCZ
GO_SISTER_CHROMATID_SEGREGATION	7.68768e-07	0.000124514	0.659444	-0.391438	-1.91285	186	TTN SGO2 SMC3 PDS5B ATRX ESCO2 BUB1 TOP2B RB1 SMC2 TRIP13 STAG2 STAG1 ZW10 SMC4 SEH1L FBXW7 LATS1 PIBF1 PDS5A KIF14 STAG3L2 NCAPG2 RACGAP1 ATM CHMP2B SGO1 TOP2A MAD2L1 CHAMP1 VPS4B INCENP USP44 HASPIN CENPC INO80 TEX14 RAD21 MAP10 WAPL ESCO1 SMC5 KIFC1 APC FEN1 RRS1 NAA50 NDC80 NCAPD3 TNKS ANAPC1 ZNF207 BUB1B CDC27 CDC23 TTK CCNB1 KIF23 ZWINT AKAP8 AXIN2 AURKB CUL3 KIF4A MIS12 CENPF GEN1 DIS3L2 C…
GO_TRANSLATIONAL_TERMINATION	1.54649e-06	0.000242128	0.643552	0.441643	2.05556	104	AURKAIP1 MRPL49 TRMT112 MRPL9 MRPL23 MRPS5 UPF1 MRPL17 MRPS11 MRPS21 GADD45GIP1 MRPS34 MRPS14 MRPS18C MRPL48 MRPL11 MRPS12 DAP3 MRPS22 MRPL36 MRPL28 CHCHD1 EIF5A MRPL43 MRPL32 MRPL41 MRPL27 MRPL34 MRPL1 MRPL13 MRPL51 MRPL22 MRPS15 MTRF1 MRPL57 MRPL55 MRPL21 MRPS26 MRPL46 EIF5A2 MRPL58 MRPL18 MRPS23 MRPL39 MRRF MRPL47 MRPL24 MRPS25 MRPL14 MRPS2 MRPL2 MRPS33 MRPL37 MRPS31 MRPL20 N6AMT1 OXA1L MRPS28…
GO_MEMBRANE_INVAGINATION	1.7681e-06	0.000267896	0.643552	-0.437511	-1.9948	124	IGHV1-69D IGHV7-4-1 IGHV3-30 SNX18 IGLL1 IGHV3-13 IGHV3-38 FCHO2 ARHGAP12 IGHV4-4 IGHV1-3 IGHV1-58 IGLC6 IGHV4-61 IGHV3-7 IGHV3-33 IGHV3-15 IGHV3-21 IGHV3-64 IGHV3-53 IGHV4-34 IGHV4-39 IGHA1 RHOH IGHV1-45 IGLC3 IGHV5-51 IGHV1-18 IGHV3-48 IGHV3-23 IGHD ABCA1 SNX9 IGHV3-43 IGKC IGHV2-26 IGHV5-10-1 IGHA2 IGLL5 IGHG3 IGLC2 IGHV4-31 IGHV2-5 TRDC IGHV3-74 IGHV3-72 IGHV6-1 IGHV3-73 IGHV1-24 AURKB VAMP7 …
GO_DNA_REPLICATION	2.07621e-06	0.000295513	0.627257	-0.35075	-1.76795	264	POLA1 BRIP1 SMC3 ATRX RECQL ESCO2 TWNK PCNA LIG4 RFC3 CCDC88A REV3L RFC1 POLI ZRANB3 WRN MCM3 RRM2B MSH3 RAD51 TTF1 PDS5A REV1 E2F8 DTL MCM10 RPA1 RBBP7 RRM1 ATM TOPBP1 OBI1 NBN RAD9B SET RBBP4 SDE2 NFIB PRIM2 KAT7 CDC45 BARD1 ZBTB38 FAM111B SIN3A POLH TIMELESS MCM4 POLK RAD50 INO80 SSRP1 CCNA2 ORC1 BOD1L1 TICRR RRM2 WAPL MCM2 CDK2 ESCO1 EXD2 ORC2 DNA2 RFWD3 DBF4 SUPT16H MCM9 ZMPSTE24 FEN1 RBBP6 …
GO_REGULATION_OF_T_CELL_MEDIATED_IMMUNITY	2.04259e-06	0.000295513	0.627257	0.500202	2.17006	68	IL18R1 IL20RB FUT7 RSAD2 CLEC4G AGER CLC FCGR2B HLA-F IL12A WAS FADD HLA-B HLA-E HLA-G HLA-A TNFRSF1B HLA-H NECTIN2 HFE ARG1 PRKCZ CD1C
GO_NEGATIVE_REGULATION_OF_CHROMOSOME_ORGANIZATION	2.14355e-06	0.000296126	0.627257	-0.424542	-1.95529	127	ATRX KDM4D SIRT1 BUB1 ATAD2B UBR5 TRIP13 TNKS2 DCP2 ZW10 ATAD2 XRN1 TENT4B OTUB2 PARP1 PAX5 ATM KDM3A NBN SET TOP2A MAD2L1 NAT10 BCOR POT1 SIN3A USP44 RAD50 TEX14 RAD21 WAPL MCM2 APC ERCC4 TRIP12 NDC80 SMG6 TNKS ZNF207 BUB1B BRCA1 TTK MTF2 CCNB1 PRMT6 SNCA AURKB DNMT1 CENPF MLLT6 RTEL1 GEN1 TPR FBXO5 MAD1L1 PINX1
GO_MEIOTIC_CELL_CYCLE	2.53918e-06	0.000340758	0.627257	-0.381253	-1.87511	197	SGO2 BRIP1 SMC3 RAD54L ATRX AURKA BUB1 TOP2B SMC2 TRIP13 STAG2 FIGNL1 ZW10 SMC4 PDIK1L MSH3 RAD51 MSH6 ASPM CCNB3 RPA1 BCL2L11 NSUN2 ATM WASHC5 NBN SGO1 PRKACB PLCB1 TOP2A DMRTC2 INCENP MOV10L1 SYCP2 TUBGCP3 YTHDF2 TAF1L CENPC RAD50 TEX14 RAD21 YTHDC2 WAPL CDK2 ERCC4 FAM9C ACTR2 M1AP PSMC3IP NCAPD3 BUB1B SPIN1 ING2 TTK CDC25A EREG XRCC2 RMI1 BRCA2 EXO1 ZNF318 SPDYA
GO_T_CELL_ACTIVATION	2.66519e-06	0.000347734	0.627257	0.285265	1.63169	427	CLECL1 EGR1 CD3D IL18R1 IL20RB CD8B MAPK8IP1 FUT7 LGALS1 RSAD2 GPR89B CLEC4G IFNG HLX IL10 MICB FCER1G TNFSF9 BATF CD151 CD8A MDK AGER ZNF683 SLC11A1 ITGAL CLC FCGR2B IL12A GRAP2 APBB1IP WAS SLC46A2 FADD VAV1 KDELR1 CEBPB RARA VSIR CCND3 JMJD6 CLPTM1 FLOT2 PSAP PRKDC SRF CD160 HLA-E CD2 CCDC88B LGALS9 HLA-G ADORA2A JAK3 IL4R PRR7 MYH9 RAC1 PIK3CD ICOS CRTAM HLA-A BAD ADAM8 ITPKB AP3D1 TNFAIP8L2 P…
GO_REGULATION_OF_LEUKOCYTE_DEGRANULATION	2.82703e-06	0.00035888	0.627257	0.583047	2.30004	43	VAMP8 CD177 STXBP2 FCER1G FCGR2B HLA-F LAMP1 UNC13D ITGAM ADORA2B ITGB2 LGALS9 FES IL4R GAB2 PRAM1 STX4 HMOX1 FGR BCR CD300A ABR ADGRE2 RAC2 STXBP1
GO_DNA_GEOMETRIC_CHANGE	4.30485e-06	0.000532102	0.610527	-0.441782	-1.99752	112	BRIP1 RAD54L ATRX RECQL TWNK CHD1 ASCC3 RFC3 ZRANB3 DHX36 WRN MCM3 RAD51 PARP1 CHD9 SMARCAD1 RPA1 CUL4B NBN TOP2A HNRNPA2B1 POT1 G3BP1 MCM4 RAD50 RUVBL1 MCM2 DNA2 CHD6 MCM9 DDX3X DDX1 DDB1 RFC5 GTF2H1 TP53 HELQ RTEL1 GINS2 SETX UBB MCM6 XRCC5 FANCM CHD1L ERCC3 MRE11 DDX11 PURA CHTF18 DHX9 XRCC6 SMARCAL1 BLM GTF2F2 GINS4
GO_NUCLEAR_CHROMOSOME_SEGREGATION	4.9881e-06	0.000600747	0.610527	-0.352997	-1.764	243	TTN SGO2 BRIP1 SMC3 PDS5B ATRX ESCO2 BUB1 TOP2B RB1 SMC2 TRIP13 STAG2 STAG1 ZW10 KNL1 SMC4 SEH1L FBXW7 LATS1 PIBF1 PDS5A KIF14 STAG3L2 NCAPG2 RACGAP1 ATM CHMP2B SGO1 TOP2A MAD2L1 CHAMP1 VPS4B INCENP SYCP2 SPICE1 USP44 HASPIN CENPC ABRAXAS2 INO80 TEX14 RAD21 MAP10 WAPL ESCO1 SMC5 KIFC1 APC ERCC4 ACTR2 M1AP FEN1 RRS1 NAA50 NDC80 NCAPD3 TNKS ABRAXAS1 ANAPC1 ZNF207 BUB1B CDC27 CDC23 TTK CCNB1 KIF23 Z…
GO_MITOCHONDRIAL_ELECTRON_TRANSPORT_NADH_TO_UBIQUINONE	7.39928e-06	0.000868861	0.610527	0.547161	2.20022	46	NDUFA6 NDUFS5 NDUFA3 COQ9 NDUFA4 NDUFB3 NDUFS4 NDUFB2 NDUFB8 NDUFS2 NDUFA8 NDUFV3 NDUFA1 NDUFB10 PARK7 NDUFB11 NDUFA7 NDUFB7 NDUFS7 NDUFB6 NDUFS6 NDUFS8 NDUFAB1 NDUFA13 NDUFA11 NDUFA12 NDUFB9 NDUFS3 PINK1
GO_FC_EPSILON_RECEPTOR_SIGNALING_PATHWAY	8.8025e-06	0.00100842	0.593325	-0.394896	-1.88829	163	IGHV3-30 MAP3K1 IGKV2D-28 IGHV3-13 PIK3R1 IGLV3-25 MAPK8 IGKV2-29 IGLC6 IGHV3-7 IGLV1-44 IGHV3-33 PIK3CA IGKV1-16 IGKV1-5 IGHV3-53 IGLV6-57 IGLV1-40 IGHV4-34 CHUK IGKV2-28 IGKV1-17 IGKV2-30 IGHV4-39 IGLV7-43 IGKV5-2 IGLC3 IGHV3-48 IGKV1D-12 IGKV3-20 IGHV3-23 NFATC1 PSMD12 IGLV3-21 IGLV2-23 IGKC TAB3 PSME4 CUL1 IGLV2-8 IGKV3-15 IGKV1-12 IGLC2 IGLV3-27 PPP3CA MALT1 IGHV2-5 IGKV2D-30 IGLV2-14 FBXW11…
GO_SISTER_CHROMATID_COHESION	9.56876e-06	0.00107011	0.593325	-0.526282	-2.10664	58	SGO2 SMC3 PDS5B ATRX ESCO2 BUB1 RB1 STAG2 STAG1 FBXW7 PDS5A STAG3L2 SGO1 HASPIN RAD21 WAPL ESCO1 SMC5 FEN1 NAA50 TNKS BUB1B
GO_LYMPHOCYTE_MEDIATED_IMMUNITY	1.09234e-05	0.00119319	0.593325	-0.32864	-1.7007	326	C4BPA IGHV1-69D IGHV7-4-1 FOXJ1 IGHV3-30 IGLL1 KLRC2 IGKV2D-28 IGHV3-13 IGHV3-38 LIG4 MSH2 IGLV3-25 IGHV4-4 IGHV1-3 IGKV2-29 IGHV1-58 IGLC6 IGHV4-61 IGHV3-7 IGLV1-44 IGHV3-33 IGHV3-15 IGKV1-16 IGKV1-5 LYST MSH6 IGHV3-21 IGHV3-64 SWAP70 IGHV3-53 SERPINB9 IGLV6-57 IGLV1-40 IGHV4-34 NCR1 IGKV2-28 IGKV1-17 IGKV2-30 STX7 NBN IGHV4-39 IGLV7-43 IGHA1 IGKV5-2 CTSC IGHV1-45 CD46 GCNT3 IGLC3 IGHV5-51 IGHV1…
GO_REGULATION_OF_LYMPHOCYTE_MEDIATED_IMMUNITY	1.16437e-05	0.00124296	0.593325	0.369842	1.82914	144	IL18R1 IL20RB FUT7 RSAD2 CLEC4G IL10 FCER1G AGER SUSD4 CLC FCGR2B HLA-F LAMP1 IL12A WAS KMT5C FADD VAV1 HLA-B CD160 HLA-E LGALS9 HLA-G CRTAM HLA-A SH2D1A ARRB2 PTPN6 CLCF1 TNFRSF1B HPX HLA-H TNFSF13 TGFB1 MICA NECTIN2 IL27RA HFE ARG1 PRKCZ CD1C
GO_CELLULAR_RESPIRATION	1.28632e-05	0.00134263	0.593325	0.360442	1.81249	164	COX7B UQCRB IFNG NDUFA6 POLG2 NDUFS5 NDUFA3 COQ9 NDUFA4 COX7C MECP2 COX6C BLOC1S1 NDUFB3 BNIP3 NDUFS4 NDUFB2 NDUFB8 SDHAF2 AIFM2 NOS2 SLC25A18 SURF1 NDUFS2 CBFA2T3 NDUFA8 NDUFV3 SLC25A14 NDUFA1 NDUFB10 UQCC3 SUCLG1 PARK7 NDUFB11 COX6A1 NDUFA7 NDUFB7 NDUFS7 COX6B1 COX5B NDUFB6 SDHAF4 UQCRC1 COX4I1 TAZ NDUFS6 COX5A NOP53 NDUFS8 CISD1 ETFB NDUFAB1 UQCRQ ETFA UQCR10 NDUFA13 UCN UQCRH COX8A NDUFA11 SC…
GO_ADAPTIVE_IMMUNE_RESPONSE_BASED_ON_SOMATIC_RECOMBINATION_OF_IMMUNE_RECEPTORS_BUILT_FROM_IMMUNOGLOBULIN_SUPERFAMILY_DOMAINS	1.35224e-05	0.00135449	0.593325	-0.32199	-1.66876	331	C4BPA IGHV1-69D IGHV7-4-1 FOXJ1 IGHV3-30 MEF2C IGLL1 IGKV2D-28 IGHV3-13 IGHV3-38 LIG4 MSH2 IGLV3-25 IGHV4-4 IGHV1-3 IGKV2-29 IGHV1-58 IGLC6 IGHV4-61 IGHV3-7 IGLV1-44 IGHV3-33 IGHV3-15 IGKV1-16 IGKV1-5 MSH6 IGHV3-21 IGHV3-64 SWAP70 IGHV3-53 TNFAIP3 IGLV6-57 IGLV1-40 IGHV4-34 IGKV2-28 IGKV1-17 IGKV2-30 STX7 NBN IGHV4-39 IGLV7-43 IGHA1 IGKV5-2 CTSC IGHV1-45 CD46 GCNT3 IGLC3 IGHV5-51 IGHV1-18 IGHV3-4…
GO_MITOTIC_SISTER_CHROMATID_SEGREGATION	1.35536e-05	0.00135449	0.593325	-0.388871	-1.84353	155	TTN SGO2 PDS5B ATRX BUB1 RB1 SMC2 TRIP13 ZW10 SMC4 SEH1L PIBF1 PDS5A KIF14 NCAPG2 RACGAP1 ATM CHMP2B SGO1 MAD2L1 CHAMP1 VPS4B INCENP USP44 HASPIN CENPC INO80 TEX14 RAD21 MAP10 SMC5 KIFC1 APC RRS1 NAA50 NDC80 NCAPD3 TNKS ANAPC1 ZNF207 BUB1B CDC27 CDC23 TTK CCNB1 KIF23 ZWINT AKAP8 AURKB CUL3 KIF4A MIS12 CENPF GEN1 DIS3L2 CHMP4C TPR ANKRD53 NSL1 FBXO5 MAD1L1 PINX1
GO_TRANSLATIONAL_INITIATION	1.4374e-05	0.00140656	0.593325	0.348636	1.77604	185	RPL34 RPL26 RPS24 RPL31 RPL23 PPP1R15A RPL7 HSPB1 RPS27 RPS3A RPS15A PPP1CA RPS25 RPL6 EIF4E2 ATF4 RPS17 RPL35 RPS27A RPSA RPL11 RPL35A CCL5 POLR2D RXRA RPL23A RPS23 RPL10A LTO1 RPS29 RPL32 RPL38 RPL17 RPL24 RPS7 CTIF RPL3 RPL13A RPL37 RPL41 RPL14 RPL27A RPS21 EIF3D RPS18 RPL30 RPS28 RPL4 RPS15 EIF3G RPS16 RPS20 RPL27 RPS3 RPS8 RPL39 RPS6 RPL19 RPL9 RPL36 RPL13 RPL10 HABP4 RPS11 RPL15 RPS19 RPL5 …
GO_CHROMOSOME_SEGREGATION	1.86216e-05	0.00178502	0.57561	-0.326153	-1.67447	302	TTN SGO2 BRIP1 SMC3 PDS5B ATRX ESCO2 BUB1 TOP2B RB1 SMC2 UVRAG SMC6 TRIP13 STAG2 STAG1 ZW10 KNL1 SMC4 SEH1L SPC25 FBXW7 LATS1 PIBF1 PDS5A RIOK3 KIF14 SMARCAD1 STAG3L2 NCAPG2 RACGAP1 ATM CHMP2B SGO1 TOP2A PUM2 MAD2L1 CHAMP1 VPS4B INCENP NR3C1 SYCP2 SPICE1 USP44 HASPIN CENPC ABRAXAS2 INO80 TEX14 RAD21 MAP10 WAPL ESCO1 SMC5 KIFC1 APC ERCC4 ACTR2 M1AP FEN1 RRS1 NAA50 NDC80 NCAPD3 TNKS DDX3X ABRAXAS1 …
GO_MITOTIC_SPINDLE_ORGANIZATION	1.90689e-05	0.00179133	0.57561	-0.421548	-1.90933	113	SMC3 TOGARAM1 AURKA MAP9 CLASP2 STAG2 CEP192 STAG1 SPC25 PIBF1 KIF2A RACGAP1 CHMP2B KIF11 TPX2 VPS4B SPICE1 STIL ABRAXAS2 MAP10 KIFC1 INTS13 BORA NDC80 TNKS ABRAXAS1 ZNF207 GPSM2 TTK CCNB1 KIF23 SPAST KIF3B AURKB KIF4A MAP4 CHMP4C TPR ANKRD53 TBCE TACC1 MZT1 CKAP5 AURKC ARHGEF10
GO_POSITIVE_REGULATION_OF_LEUKOCYTE_DEGRANULATION	2.11606e-05	0.00194885	0.57561	0.671543	2.25332	23	VAMP8 CD177 FCER1G HLA-F LAMP1 ITGAM ADORA2B ITGB2 IL4R GAB2
GO_FC_RECEPTOR_MEDIATED_STIMULATORY_SIGNALING_PATHWAY	2.22098e-05	0.00200615	0.57561	-0.401303	-1.8679	137	IGHV3-30 APPL1 IGKV2D-28 IGHV3-13 PIK3R1 IGLV3-25 IGKV2-29 IGLC6 IGHV3-7 IGLV1-44 IGHV3-33 PIK3CA IGKV1-16 IGKV1-5 IGHV3-53 IGLV6-57 IGLV1-40 IGHV4-34 PRKCE IGKV2-28 IGKV1-17 IGKV2-30 IGHV4-39 IGLV7-43 IGKV5-2 IGLC3 IGHV3-48 IGKV1D-12 IGKV3-20 IGHV3-23 IGLV3-21 IGLV2-23 IGKC ACTR2 IGHG3 IGLV2-8 RAPGEF1 IGKV3-15 IGKV1-12 IGLC2 IGLV3-27 NCK1 IGHV2-5 IGKV2D-30 PTPRC IGLV2-14 ABI1 IGLV3-19 PTK2 HSP90…
GO_REGULATION_OF_CHROMOSOME_ORGANIZATION	2.58044e-05	0.00228685	0.57561	-0.317526	-1.64165	319	ATRX KDM4D SIRT1 BUB1 NEK7 RB1 LIG4 ATAD2B UBR5 HNRNPD TRIP13 MAPK8 TNKS2 DHX36 MYC DCP2 ZW10 ATAD2 FMR1 XRN1 SENP6 TENT4B OTUB2 PARP1 TASOR LRRK2 PAX5 NAP1L2 PARG PPHLN1 ATM KDM3A RESF1 NBN SET TOP2A DKC1 MAD2L1 NAT10 DMRTC2 HNRNPA2B1 BCOR POT1 KAT7 CDC45 SIN3A USP44 SMG1 RPS6KA5 RAD50 SSRP1 TEX14 RAD21 WAPL CAMK2D CCT6A MCM2 SMC5 APC CTR9 ERCC4 TRIP12 ZMPSTE24 FEN1 NDC80 SMG6 TADA2A MIER1 TNKS …
GO_ORGANELLE_FISSION	2.67311e-05	0.00232511	0.57561	-0.297742	-1.57746	403	TTN SGO2 BRIP1 SMC3 RAD54L PDS5B TOGARAM1 ATRX PHIP EPS8 AURKA BUB1 TOP2B MAP9 RB1 CLASP2 SMC2 TRIP13 STAG2 CEP192 ANLN STAG1 FIGNL1 ZW10 SMC4 SEH1L MSH3 RAD51 PIBF1 KIF2A PDS5A OPA1 ASPM LRRK2 KIF14 NCAPG2 BCL2L11 RACGAP1 ATM WASHC5 CHMP2B KIF11 SGO1 PLCB1 TOP2A MAD2L1 TPX2 CHAMP1 DMRTC2 VPS4B INCENP MOV10L1 SYCP2 SPICE1 KIF20B CDC14A USP44 HASPIN TAF1L SLC25A46 CENPC ABRAXAS2 RAD50 INO80 TEX14 …
GO_ELECTRON_TRANSPORT_CHAIN	3.30374e-05	0.00282139	0.557332	0.357904	1.80236	157	COX7B UQCRB NDUFA6 POLG2 NDUFS5 NDUFA3 COQ9 POR NDUFA4 COX7C MECP2 COX6C NDUFB3 NDUFS4 NDUFB2 NDUFB8 SDHAF2 CYBA AIFM2 NCF1 ALDH2 FDX2 SLC25A18 SURF1 NDUFS2 DEGS1 NDUFA8 FDX1 NDUFV3 NDUFA1 AKR1A1 C15orf48 NDUFB10 UQCC3 PARK7 NDUFB11 COX6A1 NDUFA7 NDUFB7 NDUFS7 COX6B1 COX5B NDUFB6 UQCRC1 COX4I1 TAZ NDUFS6 COX5A NDUFS8 ETFB NDUFAB1 UQCRQ AKR7A2 ETFA UQCR10 NDUFA13 NCF2 SH3BGRL3 UQCRH COX8A NDUFA11 …
GO_T_CELL_MEDIATED_IMMUNITY	3.70272e-05	0.00310565	0.557332	0.410183	1.87929	97	IL18R1 IL20RB FUT7 RSAD2 CLEC4G CD8A AGER SLC11A1 CLC FCGR2B HLA-F IL12A WAS FADD KDELR1 HLA-B HLA-E HLA-G HLA-A TNFRSF1B HLA-H MICA NECTIN2 GZMM HFE ARG1 PRKCZ CD1C MYO1G
GO_CELL_KILLING	3.85845e-05	0.00312468	0.557332	0.36707	1.77969	132	IFNG STXBP2 ULBP3 AGER FCGR2B HLA-F LAMP1 IL12A UNC13D PGLYRP4 ITGAM FADD VAV1 PF4 HLA-B CD160 HLA-E LGALS9 HLA-G NOS2 CRTAM HLA-A SH2D1A DNASE1L3 BAD ARRB2 TUBB4B PTPN6 CEBPG CORO1A HLA-H MICA NECTIN2 GAPDH TUSC2 GZMM ARG1 CD1C RPL30 TYROBP
GO_LYSOSOME_LOCALIZATION	3.79456e-05	0.00312468	0.557332	0.456761	1.98202	70	VAMP8 STXBP2 FCER1G S100A13 TFEB UNC13D BLOC1S1 KXD1 ADORA2B NDEL1 LGALS9 FES IL4R PLEKHM1 MYH9 PIK3CD LAT2 GAB2 MILR1 CBL BORCS6 LAMTOR1 HMOX1 VPS33B PLEKHM2 DEF8 FGR RAB34 CD300A ADGRE2 RAC2 STXBP1 HPS6 MAP6 NR4A3 CHGA VPS33A
GO_NEGATIVE_REGULATION_OF_PROTEOLYSIS	4.17136e-05	0.00332082	0.557332	0.308268	1.65047	257	CST7 RPL23 UBAC2 IL1R2 SPINT1 IL10 CSTA LRP1 CARD16 NGFR DDRGK1 ITIH2 POR SERPINA1 CSTB BST2 SERPINF1 CPAMD8 BEX3 SPINK2 EFNA1 CLN3 CST3 SERPINB6 TIMP1 CTSZ UMODL1 OS9 CRB2 RPS6KA1 UBXN1 PCID2 F8A1 ADORA2A SGTA PLAUR SERPINE1 MAP1A SERPINH1 VIL1 NR1H2 ARRB2 DNAJC1 APLP2 SERPIND1 RPL11 DNAJB6 SERPINB2 RNF34 CHAC1 RPS7 ANXA2 SUFU GAS1 MICAL1 PLAT PSEN1 CAMLG GAPDH FURIN IFI6 DHCR24 TIMP2 WNT1 PARK7…
GO_RENAL_TUBULE_DEVELOPMENT	4.28816e-05	0.00335691	0.557332	-0.481909	-1.96188	64	PAX8 BMP2 MEF2C HEYL STAT1 CALB1 TACSTD2 FGF2 MAGED1 MYC ILK AHI1 IRX3 DCHS1 SMO BCL2 MTSS1
GO_NEGATIVE_REGULATION_OF_ORGANELLE_ORGANIZATION	4.57178e-05	0.00352027	0.557332	-0.306726	-1.60189	353	ADD3 GCLC CKAP2 CARMIL1 ATRX KDM4D SIRT1 EPS8 BOK KANK1 BUB1 CLASP2 ATAD2B UBR5 TRIP13 TACSTD2 TNKS2 DCP2 FZD9 CCP110 DLC1 ZW10 ATAD2 CDH5 SCIN XRN1 TENT4B OTUB2 PARP1 SWAP70 OPA1 LRRK2 PAX5 LMAN1 ATM KDM3A NBN SET ADD2 PFN2 TOP2A MAD2L1 TPX2 NAT10 SPTBN2 TWF1 BCOR TMEM67 POT1 ARFGEF1 LMOD1 MDM1 SIN3A USP44 MAP1B CTNNA2 MAPRE1 TAOK1 RAD50 SPTBN4 TEX14 RAD21 BAG4 TMOD1 WAPL RDX LIMA1 MCM2 CCNF APC…
GO_KIDNEY_MORPHOGENESIS	5.39302e-05	0.00408564	0.557332	-0.484387	-1.97498	66	PAX8 FOXJ1 BMP2 STAT1 CALB1 TACSTD2 FGF2 MAGED1 MYC ILK LRRK2 AHI1 IRX3 FRAS1 GCNT3 DCHS1 SMO BCL2 SOX4 ZMPSTE24 GATA3 NOG PRKX
GO_MEIOTIC_CELL_CYCLE_PROCESS	5.89031e-05	0.00439156	0.557332	-0.379544	-1.78328	150	SGO2 BRIP1 RAD54L ATRX AURKA BUB1 TOP2B SMC2 TRIP13 FIGNL1 SMC4 MSH3 RAD51 MSH6 ASPM BCL2L11 NSUN2 ATM WASHC5 SGO1 PLCB1 TOP2A DMRTC2 INCENP MOV10L1 SYCP2 YTHDF2 TAF1L CENPC RAD50 TEX14 RAD21 WAPL ERCC4 ACTR2 M1AP PSMC3IP NCAPD3 BUB1B ING2 TTK CDC25A EREG RMI1 BRCA2 SPDYA
GO_NUCLEAR_TRANSCRIBED_MRNA_CATABOLIC_PROCESS	6.92227e-05	0.0050803	0.538434	0.322532	1.68106	206	RPL34 NT5C3B RPL26 RPS24 RPL31 RPL23 EXOSC4 LSM6 RPL7 RPS27 RPS3A CNOT3 LSM3 PCID2 RPS15A RPS25 RPL6 EDC3 RPS17 UPF1 RPL35 RPS27A PATL2 RPSA DHX34 RPL11 RPL35A MAGOHB NOCT POLR2D LSM7 RPL23A RPS23 RPL10A RPS29 SAMD4B RPL32 RPL38 RPL17 SMG7 RPL24 RPS7 CTIF RPL3 RPL13A ZFP36 RPL37 SMG9 RPL41 RPL14 CASC3 RPL27A PYM1 RPS21 RPS18 RPL30 RPS28 RPL4 RPS15 RPS16 RPS20 LSM4 RPL27 RPS3 RPS8 RPL39 TNRC6B RPS…
GO_UROGENITAL_SYSTEM_DEVELOPMENT	7.26049e-05	0.00524654	0.538434	-0.330968	-1.65842	245	NUP107 TRAF3IP1 PAX8 FOXJ1 BMP2 UBE3A FRS2 SLC34A1 MEF2C ARID5B HEYL STAT1 DLG5 CALB1 SFRP1 TACSTD2 FGF2 MAGED1 MYC RRM2B COL4A3 IFT88 ANGPT1 ILK LRRK2 ADAMTS1 AHI1 PLAG1 BCL2L11 IRX3 EFNB2 FRAS1 EPCAM FBN1 SDC1 GCNT3 DCHS1 NUP160 SMO BCL2 MTSS1 NUP133 TSC1 EPHB2 TGFBR1 SOX4 CD24 SMAD5 ENPEP KIRREL3 FEM1B ZMPSTE24 KLF15 NKX3-1 WFS1 GATA3 NOG APAF1 NRP1 PRKX NFIA NID1 ALOX15B PRLR CYP7B1
GO_PLATELET_DEGRANULATION	8.04323e-05	0.0057241	0.538434	0.378808	1.76949	110	CLU LY6G6F STXBP2 TUBA4A FCER1G TEX264 ITGA2B TAGLN2 TLN1 SERPINA1 ALDOA PPBP SELP PF4 TIMP1 CD63 PSAP EGF SERPINE1 ITGB3 ACTN1 APLP2 F5 SPARC TMSB4X TGFB1 FERMT3 ACTN4 ITIH4 TF SOD1 PECAM1 THBS1 GAS6 LHFPL2 HABP4 WDR1 ECM1 CD109 TOR4A ORM1 ORM2 STXBP1 IGF1 OLA1 CHID1 ALB APP ANXA5 MANF VEGFC VWF PDGFB
GO_PROTEIN_DNA_COMPLEX_SUBUNIT_ORGANIZATION	8.62202e-05	0.00604442	0.538434	-0.350215	-1.72031	194	SMARCA5 ATRX CENPP SHPRH RB1 ANP32E RRN3 MYC KNL1 MCM3 CENPI MIS18BP1 RAD51 SENP6 PARP1 KAT6B BRF2 NAP1L2 RPA1 BDP1 RBBP7 TAF1 CUL4B SET SETSIP RBBP4 ARID2 CDC45 CAND1 TAF1L CENPC ERCC5 CREB1 MCM4 RUVBL1 INO80 CENPA MCM2 PSME4 SUPT16H DR1 TCF4 TSPYL4 MIS18A CENPU DDB1 HP1BP3 RSF1 TSPYL5 GTF2H1 GMNN TP53 SPTY2D1 NAP1L3 MIS12 SETD2 ESR1 HEY2 CENPF NASP GRWD1 SMARCC1 HELLS HJURP CHAF1A CENPQ SMARCE1…
GO_LEUKOCYTE_MEDIATED_CYTOTOXICITY	8.85551e-05	0.00611681	0.538434	0.398961	1.82788	97	STXBP2 ULBP3 AGER FCGR2B HLA-F LAMP1 IL12A UNC13D ITGAM FADD VAV1 HLA-B CD160 HLA-E LGALS9 HLA-G NOS2 CRTAM HLA-A SH2D1A DNASE1L3 ARRB2 TUBB4B PTPN6 CEBPG CORO1A HLA-H MICA NECTIN2 TUSC2 GZMM ARG1 CD1C TYROBP
GO_POSITIVE_REGULATION_OF_REGULATED_SECRETORY_PATHWAY	9.74538e-05	0.00663392	0.538434	0.506612	2.03717	46	VAMP8 CD177 FCER1G HLA-F LAMP1 UNC13D ITGAM ADORA2B ITGB2 IL4R RAB3D GAB2 UNC13B ARF1 SYT1 STX4 SLC4A8 RAB15 FGR STXBP1 STX1A CDK5
GO_ATTACHMENT_OF_SPINDLE_MICROTUBULES_TO_KINETOCHORE	0.000115739	0.00744695	0.538434	-0.565417	-2.01736	34	RB1 KNL1 SEH1L RACGAP1 SGO1 CHAMP1 CENPC ABRAXAS2 TEX14 APC NDC80 ABRAXAS1 ZNF207 CCNB1 AURKB MIS12 MAD1L1 AURKC ECT2 BUB3 RCC2 SPAG5
GO_LEUKOCYTE_DIFFERENTIATION	0.000111896	0.00744695	0.538434	0.253252	1.45843	470	BAK1 EGR1 CD3D IL18R1 FUT7 LGALS1 RSAD2 GPR89B IFNG BATF3 HLX IL10 FCER1G TNFSF9 BATF CD8A MDK AGER IRF7 ZNF683 GPR137 TRPM2 BGLAP PTK2B FCGR2B ADGRG3 IL12A SPI1 CEBPA ACIN1 SLC46A2 FADD FOS VAV1 PDE1B PF4 KDELR1 CEBPB RARA HLA-B VSIR SBNO2 JMJD6 CLPTM1 PSAP PRKDC SRF NFAM1 PCID2 CD2 LGALS9 HLA-G FES JAK3 IL4R PRR7 MYH9 PIK3CD GPR137B ATP6AP1 CRTAM BAD ADAM8 ITPKB AP3D1 GAB2 HDAC5 JAGN1 TRIB1 AIC…
GO_NEPHRON_EPITHELIUM_DEVELOPMENT	0.000112866	0.00744695	0.538434	-0.4507	-1.88555	76	PAX8 FOXJ1 BMP2 MEF2C HEYL STAT1 CALB1 TACSTD2 FGF2 MAGED1 MYC ILK AHI1 IRX3 DCHS1 SMO BCL2 MTSS1 CD24 KLF15 GATA3 NOG
GO_TRNA_TRANSPORT	0.000114471	0.00744695	0.538434	-0.562885	-2.01819	36	NUP107 SEH1L NUP54 RANBP2 NUP155 NUP160 NUP133 NUP93 NOL6 POM121 NUP153 NUP58 XPOT YBX1 SSB TPR NDC1 NUP35 NUP205
GO_TRANSLATIONAL_ELONGATION	0.000122956	0.00780439	0.518848	0.363087	1.74505	129	EEF1B2 EEF1D AURKAIP1 MRPL49 MRPL9 MRPL23 MRPS5 MRPL17 MRPS11 ABTB1 MRPS21 GADD45GIP1 EEF1A1 MRPS34 MRPS14 MRPS18C MRPL48 MRPL11 MRPS12 DAP3 MRPS22 MRPL36 TUFM MRPL28 CHCHD1 EIF5A RPL30 MRPL43 MRPL32 MRPL41 MRPL27 MRPL34 MRPL1 MRPL13 MRPL51 MRPL22 MRPS15 RACK1 MRPL57 MRPL55 MRPL21 MRPS26 MRPL46 EIF5A2 MRPL58 DNAJC24 MRPL18 MRPS23 MRPL39 MRPL47 MRPL24 MRPS25 MRPL14 MRPS2 MRPL2 MRPS33 RPLP2 TSFM MR…
GO_AEROBIC_ELECTRON_TRANSPORT_CHAIN	0.000125224	0.00784238	0.518848	0.702611	2.13844	16	COX7B NDUFA4 COX7C COX6C COX6A1 COX6B1 COX5B COX4I1 COX5A COX8A
GO_ZYMOGEN_ACTIVATION	0.000129383	0.0079962	0.518848	0.517526	2.04157	43	BAK1 HPN KLKB1 MELTF FADD CTSZ VSIR SERPINE1 BAD F12 C1R PYCARD PLAT MMP14 NLRC4 FURIN DHCR24 ENO1 TBC1D10A PLAU THBS1
GO_MITOTIC_NUCLEAR_DIVISION	0.000131425	0.00801692	0.518848	-0.323049	-1.62428	257	TTN SGO2 SMC3 PDS5B TOGARAM1 ATRX PHIP EPS8 AURKA BUB1 MAP9 RB1 CLASP2 SMC2 TRIP13 STAG2 CEP192 ANLN STAG1 ZW10 SMC4 SEH1L PIBF1 KIF2A PDS5A KIF14 NCAPG2 RACGAP1 ATM CHMP2B KIF11 SGO1 MAD2L1 TPX2 CHAMP1 VPS4B INCENP SPICE1 KIF20B CDC14A USP44 HASPIN CENPC ABRAXAS2 INO80 TEX14 RAD21 MAP10 SMC5 KIFC1 APC BORA RRS1 NAA50 NDC80 NCAPD3 TNKS ABRAXAS1 ANAPC1 ZNF207 BUB1B CDC27 CDC23 TTK CCNB1 KIF23 ZWIN…
GO_MITOTIC_SPINDLE_ASSEMBLY	0.00013903	0.00837208	0.518848	-0.470856	-1.91346	62	SMC3 TOGARAM1 MAP9 CLASP2 STAG2 CEP192 STAG1 PIBF1 KIF2A RACGAP1 CHMP2B KIF11 TPX2 VPS4B SPICE1 ABRAXAS2 MAP10 KIFC1 ABRAXAS1 ZNF207 KIF23 KIF3B AURKB KIF4A CHMP4C TPR MZT1 AURKC ARHGEF10
GO_SPINDLE_ASSEMBLY	0.000159284	0.00947034	0.518848	-0.398021	-1.79463	110	SMC3 TOGARAM1 AURKA NEK7 MAP9 CLASP2 STAG2 CEP192 STAG1 SENP6 PIBF1 KIF2A ASPM RACGAP1 HAUS3 WASHC5 CHMP2B KIF11 TPX2 VPS4B INCENP SPICE1 TUBGCP3 MAPRE1 ABRAXAS2 INO80 MAP10 KIFC1 TNKS ABRAXAS1 ZNF207 GPSM2 HAUS6 KIF23 KIF3B AURKB KIF4A CHMP4C TPR HAUS5 MAPRE2 FBXO5 MZT1 GOLGA8B AURKC ARHGEF10
GO_POSITIVE_REGULATION_OF_LEUKOCYTE_MEDIATED_IMMUNITY	0.000164241	0.00952393	0.518848	0.35803	1.72074	129	VAMP8 IL18R1 CD177 RSAD2 FCER1G HLA-F LAMP1 IL12A ITGAM KMT5C FADD MAVS VAV1 ADORA2B ITGB2 HLA-B CD160 HLA-E HLA-G IL4R NOS2 CRTAM HLA-A SH2D1A GAB2 NOD2 CLCF1 HPX HLA-H TNFSF13 TGFB1 NECTIN2 ARG1 PRKCZ CD1C TYROBP STAT6 STX4 STAT5B MAD2L2 CD226
GO_PROTEIN_HETEROTETRAMERIZATION	0.000162517	0.00952393	0.518848	-0.760883	-2.0814	13	CPSF6 FARSB RRM1 NUDT21 KRT1 RRM2
GO_REGULATION_OF_CELL_KILLING	0.000173938	0.00996328	0.518848	0.40615	1.82794	84	IFNG AGER FCGR2B HLA-F LAMP1 IL12A ITGAM FADD VAV1 HLA-B CD160 HLA-E LGALS9 HLA-G NOS2 CRTAM HLA-A SH2D1A DNASE1L3 BAD ARRB2 HLA-H MICA NECTIN2 GAPDH ARG1 CD1C TYROBP
GO_MITOCHONDRIAL_TRANSLATION	0.00017789	0.0100668	0.518848	0.347238	1.68354	132	UQCC2 COA3 AURKAIP1 MRPL49 MRPL9 NGRN MRPL23 MRPS5 MRPL17 MRPS11 RPUSD4 MRPS21 GADD45GIP1 CDK5RAP1 MRPS34 MRPS14 MRPS18C MRPL48 MRPL11 NDUFA7 MRPS12 DAP3 MRPS22 MRPL36 MTG2 TUFM MRPL28 CHCHD1 MRPL43 MALSU1 MRPL32 MRPL41 MRPL27 MRPL34 MRPL1 MRPL13 MRPL51 MRPL22 MRPS15 MTRF1 MRPL57 MRPL55 MRPL21 MRPS26 MRPL46 MRPL58 NSUN4 MRPL18 MRPS23 MTG1 MRPL39 MRRF MRPL47 RPUSD3 MRPL24 MRPS25 MRPL14 MRPS2 MRPL2…
GO_NCRNA_EXPORT_FROM_NUCLEUS	0.000183529	0.0102623	0.518848	-0.550835	-1.99715	38	NUP107 SEH1L NUP54 RANBP2 NUP155 NUP160 NUP133 TSC1 NUP93 NOL6 POM121 NUP153 NUP58 XPOT SSB TPR NDC1 NUP35 NUP205
GO_PHAGOCYTOSIS	0.000228786	0.0126424	0.518848	-0.297187	-1.54001	338	C4BPA MST1R IGHV1-69D IGHV7-4-1 IGHV3-30 IGLL1 CD302 APPL1 IGKV2D-28 IGHV3-13 IGHV3-38 PIK3R1 IGLV3-25 ARHGAP12 KIAA1109 IGHV4-4 LEPR IGHV1-3 IGKV2-29 IGHV1-58 IGLC6 IGHV4-61 IGHV3-7 IGLV1-44 IGHV3-33 PIK3CA IGHV3-15 IGKV1-16 IGKV1-5 LYST ITGAV IGHV3-21 IGHV3-64 IGHV3-53 CDC42SE2 IGLV6-57 IGLV1-40 IGHV4-34 PRKCE FCN2 IGKV2-28 IGKV1-17 IGKV2-30 IGHV4-39 IGLV7-43 IGHA1 IGKV5-2 RHOH IGHV1-45 IGLC3 I…
GO_POSITIVE_REGULATION_OF_CELL_KILLING	0.000235161	0.0128436	0.518848	0.466511	1.94318	56	IFNG HLA-F LAMP1 IL12A ITGAM FADD VAV1 HLA-B CD160 HLA-E HLA-G NOS2 CRTAM HLA-A SH2D1A BAD HLA-H NECTIN2 GAPDH ARG1 CD1C TYROBP
GO_REGULATION_OF_DENDRITIC_CELL_DIFFERENTIATION	0.000257607	0.013813	0.498493	0.751368	2.12031	12	AGER FCGR2B CEBPB HLA-B LGALS9 HLA-G
GO_REGULATION_OF_MAST_CELL_ACTIVATION	0.000258792	0.013813	0.498493	0.509484	1.96283	39	VAMP8 STXBP2 FCER1G UNC13D ADORA2B LGALS9 FES IL4R GAB2 MILR1 NECTIN2 HMOX1 CD226 FGR CD300A ADGRE2 RAC2 STXBP1 NR4A3 ENPP3
GO_REGULATION_OF_GENE_EXPRESSION_EPIGENETIC	0.000262682	0.0138631	0.498493	-0.376069	-1.72897	131	ZFP57 SMARCA5 DDX21 SIRT1 ARID4A SUZ12 ATAD2B ATAD2 SMCHD1 POLR1B TASOR PCGF5 SF3B1 CDYL PPHLN1 RBBP7 ARID4B TWISTNB TAF1D RBBP4 TAF1A CDC45 GLMN LRIF1 SIN3A DEK CDCA4 KDM1B ZMIZ1 MIER1 HDAC2 MYBBP1A KAT2B BRCA1 RIF1 MTF2 CD3EAP AEBP2 BAZ1B TDG SERTAD2 RLIM DNMT1
GO_SPINDLE_ORGANIZATION	0.000304191	0.0158754	0.498493	-0.346451	-1.66997	175	SMC3 TOGARAM1 ATRX AURKA NEK7 CEP120 MAP9 CLASP2 UVRAG STAG2 CEP192 STAG1 SPC25 SENP6 PIBF1 KIF2A ASPM RACGAP1 HAUS3 WASHC5 CHMP2B KIF11 TPX2 VPS4B INCENP SPICE1 TUBGCP3 STIL MAPRE1 ABRAXAS2 INO80 MAP10 KIFC1 INTS13 BORA NDC80 TNKS ABRAXAS1 ZNF207 GPSM2 HAUS6 TTK CCNB1 KIF23 CEP72 SPAST KIF3B AURKB KIF4A MAP4 CHMP4C TPR HAUS5 ANKRD53 MAPRE2 FBXO5 TBCE TACC1 MZT1 GOLGA8B CKAP5 AURKC ARHGEF10 DLG1
GO_KIDNEY_EPITHELIUM_DEVELOPMENT	0.000311772	0.0160922	0.498493	-0.405934	-1.79177	100	PAX8 FOXJ1 BMP2 MEF2C HEYL STAT1 CALB1 SFRP1 TACSTD2 FGF2 MAGED1 MYC ILK AHI1 IRX3 EFNB2 EPCAM SDC1 DCHS1 SMO BCL2 MTSS1 CD24 SMAD5 KLF15 GATA3 NOG
GO_REGULATION_OF_ADAPTIVE_IMMUNE_RESPONSE	0.00031573	0.0161194	0.498493	0.333763	1.68184	158	IL18R1 IL20RB FUT7 RSAD2 CLEC4G HLX IL10 FCER1G AGER IRF7 SLC11A1 SUSD4 CLC FCGR2B HLA-F IL12A WAS TRIM27 KMT5C FADD HLA-B CD160 HLA-E HLA-G JAK3 IL4R HLA-A PKN1 PTPN6 CLCF1 TNFRSF1B HPX HLA-H TNFSF13 TGFB1 NECTIN2 PYCARD IL27RA HFE ARG1 PRKCZ CD1C STAT6 LOXL3 CD48 ADA ZBTB7B MAD2L2 CD226 CR1
GO_PRODUCTION_OF_MOLECULAR_MEDIATOR_OF_IMMUNE_RESPONSE	0.000341189	0.0172319	0.498493	-0.313523	-1.58607	273	DDX21 IGKV3D-15 SIRT1 IGKV2D-28 IGLV10-54 IGKV1D-13 TRDV1 LIG4 MSH2 PTPN22 IGLV3-25 GPRC5B IGKV2D-29 IGKV2-29 DHX36 IGKV6-21 IGLV1-44 MSH3 IGKV1-16 IGKV1-5 MSH6 SWAP70 IGLV6-57 IGLV1-40 ATM IGKV2-28 IGKV1-17 IGKV2-30 MZB1 NBN IGLV7-43 IGKV5-2 GCNT3 IGKV1D-12 IGKV3-20 IGKV1D-17 DENND1B PMS2 IGLV5-37 IGLV3-21 INAVA LACC1 IGLV2-23 IGLV3-9 SEMA7A IGKC TRDV3 IGLV3-10 TMIGD2 IGLV2-8 IL31RA IGLV5-52 TRA…
GO_POSITIVE_REGULATION_OF_PHAGOCYTOSIS	0.000357434	0.0178603	0.498493	0.443593	1.87977	61	IFNG LRP1 FCER1G SLC11A1 FCGR2B LMAN2 CYBA LYAR IL2RG DNM2 SIRPB1 ITGA2 TUB PYCARD PTPRJ IL15RA SIRPA CCL2 ABCA7 DOCK2 SOD1 GAS6 BCR ABR TNF MFGE8 C4A
GO_DOUBLE_STRAND_BREAK_REPAIR	0.000378965	0.0187368	0.498493	-0.317731	-1.57995	227	POLA1 BRIP1 RAD54L KDM4D RECQL ESCO2 LIG4 MSH2 UVRAG REV3L UBR5 TRIP13 FIGNL1 WRN MCM3 SMCHD1 RAD51 OTUB2 KLHL15 PARP1 SMARCAD1 RPA1 ACTR8 ATM PALB2 NBN ARID2 POT1 CDC45 BARD1 RNF169 TIMELESS DEK MCM4 RAD50 INO80 RAD21 MCM2 NABP1 EXD2 SMC5 DNA2 ERCC4 RFWD3 TRIP12 ACTR2 MCM9 FEN1 HERC2 PRPF19 APBB1 ABRAXAS1 BRCA1 RIF1 DDX1 WDR48 APLF XRCC2 PPP4R2 RMI1 BRCA2 TP53 MMS22L BRCC3 SUMO1 HELQ SETD2 PARP2…
GO_ENERGY_DERIVATION_BY_OXIDATION_OF_ORGANIC_COMPOUNDS	0.000389943	0.0189705	0.498493	0.28925	1.54095	238	POMC COX7B UQCRB GYG1 IFNG NDUFA6 POLG2 NDUFS5 NDUFA3 PYGM COQ9 NDUFA4 COX7C MECP2 COX6C BLOC1S1 NDUFB3 BNIP3 STK40 NDUFS4 NDUFB2 NDUFB8 SDHAF2 PPP1CA CAVIN3 PHKG2 AIFM2 PHKG1 NOS2 SLC25A18 SURF1 NDUFS2 CBFA2T3 INSR ACADVL NDUFA8 NDUFV3 SLC25A14 NDUFA1 GSK3A NDUFB10 UQCC3 PYGL SUCLG1 PARK7 NDUFB11 COX6A1 NDUFA7 NDUFB7 NDUFS7 STBD1 COX6B1 COX5B NDUFB6 SDHAF4 UQCRC1 COX4I1 TAZ NDUFS6 COX5A PHKA2 NO…
GO_MICROTUBULE_CYTOSKELETON_ORGANIZATION_INVOLVED_IN_MITOSIS	0.000392625	0.0189705	0.498493	-0.367973	-1.70754	136	SMC3 TOGARAM1 AURKA MAP9 CLASP2 STAG2 CEP192 STAG1 SPRY2 ZW10 SPC25 PIBF1 KIF2A RACGAP1 CHMP2B KIF11 MAD2L1 TPX2 VPS4B SPICE1 STIL ABRAXAS2 CENPA MAP10 ITGB1 KIFC1 INTS13 BORA NDC80 TNKS ABRAXAS1 ZNF207 GPSM2 TTK CCNB1 FBXW11 KIF23 SPAST KIF3B AURKB KIF4A MCPH1 SETD2 MAP4 CHMP4C TPR ANKRD53 TBCE TACC1 MZT1 CKAP5 AURKC ARHGEF10
GO_REGULATION_OF_MYELOID_LEUKOCYTE_MEDIATED_IMMUNITY	0.000395807	0.0189705	0.498493	0.458231	1.87813	54	VAMP8 CD177 STXBP2 FCER1G FCGR2B UNC13D ITGAM MAVS ADORA2B ITGB2 HLA-E LGALS9 FES IL4R DNASE1L3 GAB2 PRAM1 ARG1 TYROBP STX4 HMOX1 FGR BCR CD300A ABR ADGRE2 RAC2 STXBP1
GO_CYTOCHROME_COMPLEX_ASSEMBLY	0.000400296	0.0189918	0.498493	0.52765	1.99902	36	UQCRB UQCC2 COA3 CYBA SURF1 UQCC3 COX19 COX16 PET117 COX14 COA1 UQCR10 SLC25A33 TTC19 SCO2 SMIM20 COA8 COA4 TIMM21 COX20 BCS1L HCCS OXA1L COA5 SCO1 COX10 PET100 COX17 C12orf73
GO_FOREBRAIN_DEVELOPMENT	0.000409819	0.0192492	0.498493	-0.309371	-1.56878	277	BMP2 FRS2 ATP7A ATRX CDH2 UBA6 TOP2B CEP120 AVPR1A GSC LPAR1 ARL13B DCT OXTR DLC1 ALK PCM1 NEFL TWSG1 HOOK3 NOTCH2NLC MYO1D ETS1 ASPM LRRK2 KIF14 PAX5 TENT2 WDR47 GART RRM1 DOCK7 LAMB1 NOTCH2NLA KIF5B PLCB1 DRAXIN NFIB SMO AGTPBP1 SLC38A2 TSC1 SEMA3A EPHB2 DLX2 LEF1 SIN3A STIL METTL14 CREB1 CXCR4 P2RY12 SEMA7A DAB2IP RAPGEF2 KIRREL3 HIF1A ZEB2 ZMIZ1 INHBA WNT7A SCN5A CDON GDF7 NOG APAF1 NRP1 PLXN…
GO_POSITIVE_REGULATION_OF_VASOCONSTRICTION	0.000416313	0.0193606	0.498493	-0.673006	-2.02609	18	AVPR1A HRH1 CAV1 OXTR DBH CD38 ICAM1 PTGS2 SMTNL1
GO_ATP_METABOLIC_PROCESS	0.000437937	0.0197955	0.498493	0.28556	1.54627	270	COX7B UQCRB IFNG NDUFA6 NDUFS5 NDUFA3 COQ9 NDUFA4 COX7C ATP5ME MECP2 COX6C HSPA1A NDUFB3 GALK1 HSPA1B ALDOA UQCC2 PPARA NDUFS4 NUP214 NDUFB2 PRXL2C NDUFB8 SDHAF2 ABCD1 SIRT6 BAD SURF1 TMSB4X NDUFS2 CBFA2T3 PFKFB3 PGAM4 INSR GCKR NUDT5 NDUFA8 NDUFV3 ATP5MF TGFB1 NDUFA1 ZBTB7A PSEN1 PFKP GAPDH NDUFB10 STAT3 UQCC3 HSPA8 PFKFB4 PARK7 NDUFB11 COX6A1 NDUFA7 NDUFB7 ANTKMT NDUFS7 NUDT2 COX6B1 ENO1 COX5B …
GO_NATURAL_KILLER_CELL_MEDIATED_IMMUNITY	0.000438309	0.0197955	0.498493	0.432664	1.8202	60	ULBP3 HLA-F LAMP1 IL12A UNC13D VAV1 HLA-B CD160 HLA-E LGALS9 HLA-G CRTAM HLA-A SH2D1A ARRB2 TUBB4B PTPN6 CEBPG CORO1A MICA NECTIN2
GO_REGULATION_OF_VASOCONSTRICTION	0.000434441	0.0197955	0.498493	-0.544453	-1.94256	34	AVPR1A HRH1 ATP2B1 CAV1 OXTR DOCK4 DBH CD38 ICAM1 PTGS2 KCNMB4 SMTNL1
GO_NEGATIVE_REGULATION_OF_IMMUNE_EFFECTOR_PROCESS	0.000453504	0.0202867	0.498493	0.357753	1.67631	112	IL20RB CLEC4G HTRA1 HLX IL10 MICB GRN SUSD4 FCGR2B HLA-F BST2 NLRX1 HLA-B PRKDC HLA-E LGALS9 HLA-G JAK3 IL4R HLA-A ILRUN ARRB2 PTPN6 NPLOC4 MUL1 TGFB1 MICA SEC14L1 HFE ARG1 PGLYRP2 IFNL1 LOXL3 PCBP2 HMOX1 ZBTB7B CR1 GPATCH3 RPS19 VSIG4 BCR TMBIM6 CD300A ABR TNF TRIM38
GO_CHROMOSOME_ORGANIZATION_INVOLVED_IN_MEIOTIC_CELL_CYCLE	0.000465522	0.0204351	0.498493	-0.474855	-1.86304	52	SGO2 BRIP1 ATRX BUB1 SMC2 TRIP13 SMC4 RAD51 ATM SGO1 INCENP SYCP2 RAD50 RAD21 NCAPD3 BUB1B
GO_PLASMINOGEN_ACTIVATION	0.000462616	0.0204351	0.498493	0.676355	2.05853	16	HPN KLKB1 MELTF CTSZ SERPINE1 F12 PLAT DHCR24 ENO1 PLAU THBS1
GO_MITOTIC_SISTER_CHROMATID_COHESION	0.000489667	0.021296	0.477271	-0.603645	-1.96975	24	PDS5B ATRX RB1 PDS5A SGO1 HASPIN RAD21 SMC5 NAA50 TNKS
GO_IMMUNE_RESPONSE_REGULATING_SIGNALING_PATHWAY	0.00052501	0.0226236	0.477271	-0.27174	-1.44724	472	IGHV1-69D IGHV7-4-1 IGHV3-30 MEF2C IGLL1 MAP3K1 APPL1 IGKV2D-28 IGHV3-13 IGHV3-38 PTPN22 PIK3R1 IGLV3-25 PDE4D IGHV4-4 MAPK8 IGHV1-3 IGKV2-29 PDE4B IGHV1-58 IGLC6 IGHV4-61 CBFB IGHV3-7 KHDRBS1 IGLV1-44 IGHV3-33 PIK3CA IGHV3-15 IGKV1-16 IGKV1-5 BTN1A1 IGHV3-21 IGHV3-64 IGHV3-53 PAX5 IGLV6-57 IGLV1-40 IGHV4-34 CHUK PRKCE IGKV2-28 IGKV1-17 CYLD IGKV2-30 IGHV4-39 IGLV7-43 PRKACB IGHA1 IGKV5-2 IGHV1-4…
GO_MRNA_MODIFICATION	0.000536074	0.0228904	0.477271	-0.618902	-1.97111	22	CBLL1 NSUN2 DKC1 ZC3H13 METTL14 TRUB1 VIRMA METTL16 CMTR2 PUS7 TRMT6 TRMT61B TRMT10C TRMT61A
GO_NEPHRON_DEVELOPMENT	0.000581938	0.0246249	0.477271	-0.390628	-1.74218	104	NUP107 PAX8 FOXJ1 BMP2 MEF2C HEYL STAT1 CALB1 TACSTD2 FGF2 MAGED1 MYC COL4A3 ANGPT1 ILK AHI1 IRX3 DCHS1 NUP160 SMO BCL2 MTSS1 NUP133 CD24 ENPEP KIRREL3 KLF15 GATA3 NOG
GO_NEGATIVE_REGULATION_OF_IMMUNE_RESPONSE	0.000610654	0.0251902	0.477271	0.328141	1.58477	131	IL20RB CLEC4G HLX IL10 GRN SUSD4 FCGR2B HLA-F BST2 TRIM27 NLRX1 HLA-B CD160 HLA-E LGALS9 HLA-G JAK3 IL4R HLA-A NR1H2 ARRB2 PTPN6 NLRP6 MUL1 CTLA4 TGFB1 MICA FAM3A IL27RA HFE ARG1 PGLYRP2 IFNL1 STAT6 LOXL3 GPX1 HMOX1 ZBTB7B CR1 RPS19 VSIG4 BCR CD300A ABR TNF
GO_RNA_EXPORT_FROM_NUCLEUS	0.000604223	0.0251902	0.477271	-0.360068	-1.67628	135	NUP107 CPSF6 SEH1L KHDRBS1 UPF2 NCBP1 NUP54 NOP9 RANBP2 NSUN2 CDC40 NUP155 THOC3 FYTTD1 THOC2 HNRNPA2B1 DDX19A SRSF11 NUP160 NUP133 TSC1 SRRM1 RBM26 SMG1 NUP93 ABCE1 RRS1 SRSF1 NOL6 POM121 SMG6 RBM27 HHEX NUP153 SRSF5 DDX19B SLU7 NUP58 XPOT CPSF2 SDAD1 SETD2 XPO1 SLBP SSB LTV1 TPR NDC1 NUP35 NUP205 POM121B LSG1 CPSF3 SMG5 PHAX ZC3H11B DHX9 NUP188 FIP1L1 EIF4E
GO_RNA_LOCALIZATION	0.000611387	0.0251902	0.477271	-0.31742	-1.57393	221	NUP107 CPSF6 G3BP2 LRPPRC DHX36 DCP2 SEH1L KHDRBS1 FMR1 UPF2 NCBP1 NUP54 NOP9 RANBP2 NSUN2 ATM CDC40 NPIPA1 NUP155 THOC3 DKC1 FYTTD1 THOC2 HNRNPA2B1 DDX19A SRSF11 NUP160 NUP133 TSC1 SRRM1 QKI RBM26 SMG1 RUVBL1 SHQ1 CCT6A NUP93 CETN3 ABCE1 AHCTF1 RRS1 SRSF1 NOL6 POM121 SMG6 TNKS RBM27 HHEX IGF2BP3 NUP153 SRSF5 ATR DDX19B SLU7 NUP58 XPOT NAF1 CPSF2 RFTN1 SDAD1 PARP11 PARN SETD2 YBX1 XPO1 SLBP SSB L…
GO_REGULATION_OF_MAST_CELL_ACTIVATION_INVOLVED_IN_IMMUNE_RESPONSE	0.000624085	0.0254898	0.477271	0.543324	1.92253	29	VAMP8 STXBP2 FCER1G UNC13D ADORA2B LGALS9 FES IL4R GAB2 HMOX1 FGR CD300A ADGRE2 RAC2 STXBP1 ENPP3
GO_NEPHRON_MORPHOGENESIS	0.000647887	0.0262338	0.477271	-0.475814	-1.85579	51	PAX8 BMP2 STAT1 TACSTD2 FGF2 MAGED1 MYC ILK AHI1 IRX3 DCHS1 SMO BCL2
GO_REGULATION_OF_CELL_DIVISION	0.000668246	0.0268269	0.477271	-0.359222	-1.67234	135	AURKA MAP9 GAREM1 UVRAG FGF2 PIK3R4 MYC PRPF40A CCP110 KLHL13 ASPM KIF14 E2F8 NAP1L2 PRKCE RACGAP1 KDF1 PKN2 MACC1 INCENP KIF20B CDC14A SFRP2 RBL2 TEX14 MAP10 THBS4 INTU AHCTF1 NKX3-1 TXNIP NCOA3 MLLT3 KIF23 EREG BBS4 KLHL9 PLK4 BRCA2 SPAST KIF3B AURKB CUL3 SETD2 YBX1 RBL1 CXCR5 CHMP4C ANKRD53 PIK3C3 SFN PGF AURKC KIF20A BCL2L1 ECT2 CENPV
GO_RESPONSE_TO_RADIATION	0.00070606	0.0281048	0.477271	-0.279446	-1.46779	373	RAD54L NPHP1 KDM4D SIRT1 USP47 PCNA PER3 USP1 HRH1 LIG4 MSH2 PIK3R1 GPR52 PPEF1 SFRP1 HMGCS1 MAPK8 ZRANB3 TP53INP1 FIGNL1 DHX36 CDS1 WRN MYC NETO1 PRKAA1 FMR1 RAD51 PARP1 MSH6 REV1 FBXL17 DTL TENT2 DBH RRM1 ATM TAF1 PLEKHB1 CUL4B PPP1CB TOPBP1 RAD9B SDE2 IMPACT BCL2 ICAM1 SIK1 MAP4K3 POLH SFRP2 ERCC5 FBXL3 CREB1 POLK EIF2AK4 INO80 TICRR PTGS2 ITGB1 NABP1 CACNA2D4 RO60 ERCC4 RFWD3 HIF1A ZMPSTE24 H…
GO_NEGATIVE_REGULATION_OF_RESPONSE_TO_EXTERNAL_STIMULUS	0.000734407	0.0289875	0.477271	0.26664	1.47134	310	IL20RB CST7 SEMA6B HTRA1 IL1R2 IL10 MICB CARD16 KLKB1 MDK AGER PROC NENF GRN SUSD4 FCGR2B C1QTNF12 HLA-F SERPINF1 SEMA4D PPARA PDGFRA USF1 NLRX1 HLA-B CXCL13 CACNB3 DUSP1 SEMA4B HLA-E LGALS9 HLA-G ADORA2A ABCD1 NFKBIL1 CORO1B PLAUR SERPINE1 SLC6A3 AOAH ALOX12 HLA-A ILRUN NR1H2 ARRB2 PRKG1 F12 LDLR TRIB1 KREMEN1 TNFAIP8L2 SMPDL3B NPLOC4 SEMA3B TNFRSF1B NLRP6 WNT4 SERPINB2 MUL1 METRNL SIRT2 MICA AN…
GO_PROTEIN_LOCALIZATION_TO_CHROMOSOME	0.000741654	0.0290296	0.477271	-0.403424	-1.71425	81	ATRX ESCO2 RB1 MSH2 TNKS2 ZW10 KNL1 TASOR RPA1 PPHLN1 ATM DKC1 CHAMP1 POT1 HASPIN RAD21 CENPA WAPL CCT6A MCM9 NDC80 TNKS TTK ATR BRCA2 AURKB MIS12 SETD2 ESR1 CCT8 PINX1 CENPQ CTCF XRCC5
GO_ANTIGEN_RECEPTOR_MEDIATED_SIGNALING_PATHWAY	0.000756157	0.0293526	0.477271	-0.290703	-1.48775	299	IGHV1-69D IGHV7-4-1 IGHV3-30 MEF2C IGLL1 IGHV3-13 IGHV3-38 PTPN22 PIK3R1 PDE4D IGHV4-4 IGHV1-3 PDE4B IGHV1-58 IGLC6 IGHV4-61 CBFB IGHV3-7 KHDRBS1 IGHV3-33 PIK3CA IGHV3-15 BTN1A1 IGHV3-21 IGHV3-64 IGHV3-53 PAX5 IGHV4-34 CHUK CYLD IGHV4-39 IGHA1 IGHV1-45 TXK IGLC3 CD38 IGHV5-51 BCL2 IGHV1-18 IGHV3-48 IGHV3-23 IGHD MNDA ELF1 DENND1B PSMD12 TNFRSF21 IGHV3-43 BTNL9 IGKC CCR7 IGHV2-26 IGHV5-10-1 IGHA2 …
GO_ESTABLISHMENT_OF_RNA_LOCALIZATION	0.000772061	0.0296619	0.477271	-0.325009	-1.58404	188	NUP107 CPSF6 G3BP2 LRPPRC SEH1L KHDRBS1 FMR1 UPF2 NCBP1 NUP54 NOP9 RANBP2 NSUN2 ATM CDC40 NPIPA1 NUP155 THOC3 FYTTD1 THOC2 HNRNPA2B1 DDX19A SRSF11 NUP160 NUP133 TSC1 SRRM1 QKI RBM26 SMG1 NUP93 CETN3 ABCE1 AHCTF1 RRS1 SRSF1 NOL6 POM121 SMG6 TNKS RBM27 HHEX IGF2BP3 NUP153 SRSF5 ATR DDX19B SLU7 NUP58 XPOT CPSF2 RFTN1 SDAD1 PARP11 SETD2 YBX1 XPO1 SLBP SSB LTV1 TPR NDC1 NUP35 NUP205 POM121B LSG1 CPSF3…
GO_FC_RECEPTOR_SIGNALING_PATHWAY	0.000776755	0.0296619	0.477271	-0.311165	-1.54894	231	IGHV3-30 MAP3K1 APPL1 IGKV2D-28 IGHV3-13 PIK3R1 IGLV3-25 MAPK8 IGKV2-29 IGLC6 IGHV3-7 IGLV1-44 IGHV3-33 PIK3CA IGKV1-16 IGKV1-5 IGHV3-53 IGLV6-57 IGLV1-40 IGHV4-34 CHUK PRKCE IGKV2-28 IGKV1-17 IGKV2-30 IGHV4-39 IGLV7-43 IGKV5-2 IGLC3 IGHV3-48 IGKV1D-12 IGKV3-20 IGHV3-23 NFATC1 PSMD12 IGLV3-21 IGLV2-23 IGKC TAB3 PSME4 CUL1 ACTR2 IGHG3 IGLV2-8 RAPGEF1 IGKV3-15 IGKV1-12 IGLC2 IGLV3-27 PPP3CA NCK1 MA…
GO_REGULATION_OF_CYTOKINESIS	0.000793888	0.0300717	0.477271	-0.425665	-1.76665	75	AURKA MAP9 UVRAG PIK3R4 PRPF40A CCP110 KLHL13 KIF14 E2F8 PRKCE RACGAP1 PKN2 INCENP KIF20B CDC14A TEX14 MAP10 AHCTF1 KIF23 BBS4 KLHL9 PLK4 BRCA2 SPAST KIF3B AURKB CUL3 SETD2 CXCR5 CHMP4C ANKRD53 PIK3C3 AURKC KIF20A BCL2L1 ECT2 CENPV E2F7 BIRC6
GO_REGULATION_OF_LEUKOCYTE_MEDIATED_CYTOTOXICITY	0.000967867	0.0362118	0.477271	0.418492	1.81211	69	AGER FCGR2B HLA-F LAMP1 IL12A ITGAM FADD VAV1 HLA-B CD160 HLA-E LGALS9 HLA-G NOS2 CRTAM HLA-A SH2D1A DNASE1L3 ARRB2 HLA-H MICA NECTIN2 ARG1 CD1C TYROBP
GO_REGULATION_OF_NEUTROPHIL_ACTIVATION	0.000971403	0.0362118	0.477271	0.751723	2.06373	11	CD177 GRN FCGR2B ITGAM ITGB2 PRAM1 BCR CD300A ABR
GO_NEGATIVE_REGULATION_OF_COAGULATION	0.00100559	0.037191	0.45506	0.479185	1.8461	39	KLKB1 PROC PDGFRA USF1 PLAUR SERPINE1 ALOX12 PRKG1 F12 SERPINB2 ANXA2 PLAT GP1BA VTN TFPI PRKCD PROCR PLAU THBS1
GO_MICROTUBULE_ORGANIZING_CENTER_ORGANIZATION	0.00101725	0.0373283	0.45506	-0.352803	-1.62281	129	CEP76 SASS6 FOXJ1 PPP1R12A AURKA CEP120 MAP9 CLASP2 UVRAG CEP192 CCP110 PCM1 USP33 CNTLN HAUS3 CHMP2B KIF11 SGO1 VPS4B TMEM67 KIF3A SPICE1 MDM1 SLC16A1 STIL CDK2 CCNF CETN3 CHORDC1 GCC2 NDC80 CEP295 HAUS6 KAT2B BRCA1 FBXW11 XRCC2 BBS4 CEP72 PLK4 BRCA2 KIF3B MCPH1 XPO1 GEN1 CHMP3 CEP68 ALMS1 CHMP4C HAUS5
GO_SERINE_FAMILY_AMINO_ACID_METABOLIC_PROCESS	0.00102718	0.0374006	0.45506	-0.513725	-1.80408	32	GCLC PSAT1 GCAT GGT1 THNSL2 MTHFD1 GART TDH SERINC5 CTH GLDC PHGDH GCLM SLC7A11 SRR
GO_ACTIVATION_OF_IMMUNE_RESPONSE	0.00105393	0.0380792	0.45506	-0.256965	-1.37752	498	C4BPA IGHV1-69D IGHV7-4-1 IGHV3-30 MEF2C IGLL1 APPL1 IGKV2D-28 IGHV3-13 IGHV3-38 PTPN22 PIK3R1 IGLV3-25 PDE4D IGHV4-4 IGHV1-3 IGKV2-29 PDE4B IGHV1-58 IGLC6 IGHV4-61 CBFB IGHV3-7 KHDRBS1 IGLV1-44 IGHV3-33 PIK3CA IGHV3-15 IGKV1-16 IGKV1-5 BTN1A1 IGHV3-21 IGHV3-64 IGHV3-53 PAX5 IGLV6-57 IGLV1-40 IGHV4-34 CHUK PRKCE FCN2 IGKV2-28 IGKV1-17 CYLD IGKV2-30 IGHV4-39 IGLV7-43 PRKACB IGHA1 IGKV5-2 IGHV1-45 …
GO_CYTOKINESIS	0.00108341	0.0388457	0.45506	-0.337764	-1.59209	151	CKAP2 SNX18 ROCK1 RASA1 AURKA MAP9 ANK3 USP8 UVRAG PIK3R4 ANLN PRPF40A CCP110 KLHL13 KIF14 SEPTIN2 E2F8 SEPTIN7 PRKCE RACGAP1 WASHC5 CHMP2B PKN2 VPS4B INCENP KIF20B CDC14A CEP55 SNX9 TEX14 CENPA MAP10 APC ACTR2 AHCTF1 SON KIF23 BBS4 KLHL9 PLK4 BRCA2 SPAST KIF3B AURKB CUL3 KIF4A SETD2 CXCR5
GO_REGULATION_OF_SENSORY_PERCEPTION	0.00109257	0.0388774	0.45506	0.581126	1.93593	22	EDNRB IL10 NTSR1 OPRL1 MGLL CACNB3 OPRD1 GRIN2D COMT SLC9A1
GO_DNA_DOUBLE_STRAND_BREAK_PROCESSING	0.00112114	0.0395939	0.45506	-0.610255	-1.91264	21	BRIP1 SMARCAD1 ATM NBN BARD1 RAD50 EXD2 DNA2 BRCA1
GO_CYTOLYSIS	0.00114484	0.0397955	0.45506	0.68394	1.99515	14	GZMA MICB GZMH C8G TGFB1 MICA GZMM
GO_NEGATIVE_REGULATION_OF_NATURAL_KILLER_CELL_MEDIATED_IMMUNITY	0.00115227	0.0397955	0.45506	0.653733	1.98967	16	HLA-F HLA-B HLA-E LGALS9 HLA-G HLA-A ARRB2 MICA
GO_PATTERN_SPECIFICATION_PROCESS	0.00114105	0.0397955	0.45506	-0.29755	-1.51148	281	SEMA3C TRAF3IP1 PAX8 FOXJ1 BMP2 FRS2 MEF2C BHLHE41 AURKA HEYL GPR161 GSC TBC1D32 SFRP1 TTC8 ARL13B GAS8 EPB41L5 RFX3 AHI1 ATM PALB2 IRX3 PRKACB KDM6A RNF111 IFT140 BCOR DCHS1 SMO SEMA3A DLX2 LEF1 ZEB1 SFRP2 STIL TGFBR1 WNT8B WDR19 ATP6AP2 MIB1 SMAD5 APC HIF1A OFD1 TSHZ1 INTU NKX3-1 ZEB2 WNT7A DLL4 CDON HHEX NOG DNAI2 NRP1 SYNGAP1 MTF2 ABI1 MLLT3 TTC25 XRCC2 TRA2B BBS4 DNAH11 DSCAML1 OOEP POFUT1 R…
GO_NEGATIVE_REGULATION_OF_PROTEIN_CONTAINING_COMPLEX_DISASSEMBLY	0.00119377	0.0409281	0.45506	-0.426185	-1.77347	71	ADD3 CKAP2 CARMIL1 EPS8 CLASP2 SCIN SWAP70 ADD2 TPX2 SPTBN2 TWF1 SCAF8 LMOD1 MAP1B TAOK1 SPTBN4 TMOD1 RDX LIMA1 APC CARMIL2 SPTA1 HDGFL3
GO_NEUTROPHIL_MIGRATION	0.00123194	0.0419306	0.45506	0.356926	1.63135	96	CD177 FUT7 XCL2 FCER1G DYSF CD99 MDK MCOLN2 CXCL3 PPBP VAV1 PF4 ITGB2 UMODL1 CXCL13 JAM3 RAC1 PIK3CD RHOG S100A9 ADAM8 CD300H JAGN1 CXCR1 CCL5 PREX1 DAPK2 CD99L2 CCL2 JAML PECAM1 CXCR2 PIP5K1C WDR1 CCL8 CXCL10 CSF3R BST1 C5AR1
GO_DNA_STRAND_ELONGATION	0.00125082	0.0421353	0.45506	-0.579585	-1.93054	26	POLA1 PCNA RFC3 MCM3 NBN POT1 MCM4 RAD50 DNA2 GINS3 GINS1 POLD3 GINS2 NUCKS1 MRE11 LIG3 GINS4 LIG1 POLD2
GO_NEGATIVE_REGULATION_OF_ACTIN_FILAMENT_DEPOLYMERIZATION	0.00125592	0.0421353	0.45506	-0.493401	-1.79266	39	ADD3 CARMIL1 EPS8 SCIN SWAP70 ADD2 SPTBN2 TWF1 LMOD1 SPTBN4 TMOD1 RDX LIMA1 CARMIL2 SPTA1
GO_POSITIVE_REGULATION_OF_EXOCYTOSIS	0.00126486	0.0421353	0.45506	0.398565	1.76534	74	VAMP8 CD177 IFNG FCER1G VPS4A HLA-F LAMP1 UNC13D ITGAM ADORA2B ITGB2 IL4R HGS SNF8 ATP6AP1 RAB3D GAB2 CHMP2A UNC13B
GO_RESPONSE_TO_UV	0.00135968	0.0449747	0.45506	-0.355307	-1.63291	130	SIRT1 USP47 PCNA USP1 MSH2 PIK3R1 MAPK8 ZRANB3 TP53INP1 DHX36 WRN MYC PRKAA1 FMR1 PARP1 MSH6 REV1 DTL TAF1 CUL4B SDE2 IMPACT BCL2 MAP4K3 POLH ERCC5 POLK EIF2AK4 INO80 PTGS2 RO60 ERCC4 FEN1 ZBTB1 ATR CDC25A DDB1 SPRTN BRCA2 NFATC4 AURKB TP53 PRIMPOL HYAL1
GO_REGULATION_OF_NATURAL_KILLER_CELL_MEDIATED_IMMUNITY	0.00141172	0.0463695	0.45506	0.476367	1.85646	41	HLA-F LAMP1 IL12A VAV1 HLA-B CD160 HLA-E LGALS9 HLA-G CRTAM HLA-A SH2D1A ARRB2 MICA NECTIN2
GO_DNA_RECOMBINATION	0.00143723	0.0468206	0.45506	-0.29235	-1.47151	256	BRIP1 RAD54L KPNA2 KDM4D RECQL TOP2B LIG4 MSH2 REV3L SMC6 TRIP13 ZRANB3 FIGNL1 WRN MCM3 SMCHD1 MSH3 RAD51 KLHL15 PARP1 MSH6 SWAP70 SMARCAD1 RPA1 ACTR8 ATM PALB2 UCHL5 NBN TOP2A ARID2 DCAF1 CDC45 THAP9 LEF1 TSN TIMELESS ACTL6A MCM4 RAD50 RUVBL1 INO80 RAD21 NFRKB MCM2 NABP1 EXD2 SMC5 ERCC4 RFWD3 ACTR2 MCM9 PSMC3IP FEN1 INO80D TCF7 CCR6 BRCA1 RIF1 PTPRC WDR48 APLF XRCC2 PPP4R2 RMI1 BRCA2 EXO1
GO_POSITIVE_REGULATION_OF_CYTOKINESIS	0.00144539	0.0468206	0.45506	-0.543781	-1.84119	27	KIF14 PRKCE RACGAP1 PKN2 KIF20B CDC14A MAP10 KIF23 SPAST KIF3B AURKB CUL3 CXCR5 AURKC ECT2 CENPV PKP4 CSPP1 CIT NUP62
GO_REGULATION_OF_RELEASE_OF_CYTOCHROME_C_FROM_MITOCHONDRIA	0.00146166	0.0470233	0.45506	0.443218	1.78563	47	BAK1 CLU HRK BNIP3 PLAUR BAD ARRB2 BCL2L2 FAM162A PYCARD PAM16 NOL3 LMNA TRIAP1 GPX1 BAX MMP9 PRKN GPER1 PLA2G6 PINK1 IGF1
GO_CELLULAR_RESPONSE_TO_ORGANIC_CYCLIC_COMPOUND	0.00156804	0.0500898	0.45506	-0.259343	-1.3839	461	GABPA NRIP1 BMP2 UBE3A GCLC SLC34A1 MEF2C SPP1 REST SIRT1 GRAMD1C RNF6 HEYL USP8 HRH1 STAT1 JUP HTR3A PDE4D GSTM2 UBR5 HNRNPD ATP2B1 SFRP1 CAV1 HMGCS1 STRN3 CRHBP ITGA6 CNOT2 PDE4B CBFB ALK RAD51 XRN1 JAK2 PHEX LATS1 PARP1 FOXO1 KLF5 TMF1 LRRK2 RIOK3 BCL2L11 KDM3A TAF1 HSP90B1 DDX5 ABCB4 CDC5L IMPACT P2RY4 NR3C1 SMO ICAM1 NR1D1 TRIM24 CREBRF LEF1 SIN3A SLC16A1 UFL1 PIAS2 ABCA1 CCL3 P2RY12 CCNA2 H…
GO_TYPE_2_IMMUNE_RESPONSE	0.0015783	0.0500898	0.45506	0.488436	1.85045	36	RSAD2 HLX IL10 BATF RARA IL4R NOD2 BCL3 IL27RA ARG1 PRKCZ IFNL1 STAT6
GO_MAST_CELL_ACTIVATION	0.00163526	0.0515492	0.45506	0.424535	1.7527	55	VAMP8 STXBP2 FCER1G S100A13 UNC13D ADORA2B LGALS9 FES IL4R PIK3CD LAT2 GAB2 MILR1 NECTIN2 CBL HMOX1 CD226 FGR CD300A ADGRE2 RAC2 STXBP1 NR4A3 ENPP3 CHGA
GO_DNA_DEPENDENT_DNA_REPLICATION	0.00171202	0.0530299	0.45506	-0.335773	-1.58023	149	POLA1 ATRX RECQL TWNK PCNA RFC3 REV3L RFC1 ZRANB3 WRN MCM3 RRM2B MSH3 RAD51 E2F8 MCM10 RPA1 TOPBP1 NBN PRIM2 KAT7 CDC45 TIMELESS MCM4 INO80 ORC1 BOD1L1 TICRR MCM2 CDK2 EXD2 ORC2 DNA2 RFWD3 DBF4 MCM9 ZMPSTE24 FEN1 GINS3 BRCA2 RFC5 GMNN CCNE2 MMS22L GINS1 PRIMPOL POLD3 RTEL1 GEN1 ETAA1 FBXO5 GINS2 NUCKS1 ATAD5 MCM6 FANCM MRE11 DDX11 WDHD1 PURA CHTF18 LIG3 E2F7
GO_METANEPHROS_MORPHOGENESIS	0.00172739	0.0530299	0.45506	-0.594899	-1.83396	20	PAX8 FOXJ1 STAT1 CALB1 FRAS1 SMO
GO_NUCLEAR_TRANSPORT	0.00172291	0.0530299	0.45506	-0.286597	-1.48313	326	KPNA3 NUP107 CTDSPL2 NOLC1 KPNA2 PPP1R12A APPL1 CPSF6 SMN2 PIK3R1 PSIP1 HSPA9 PTPN11 JUP UBR5 NEMF SEH1L IPO8 KHDRBS1 JAK2 HEATR3 ANGPT1 UPF2 NCBP1 TNPO1 NUP54 LRRK2 NOP9 RANBP2 NSUN2 STRADB CDC40 NUP155 THOC3 RAB23 SMN1 RSRC1 FYTTD1 THOC2 HNRNPA2B1 DDX19A SRSF11 NUP160 SMO NUP133 TSC1 BARD1 SRRM1 GEMIN4 RBM26 RANBP6 SMG1 IPO5 DDX20 TCF7L2 PTGS2 TNPO2 AHCYL1 NUP93 ABCE1 GEMIN5 RRS1 SRSF1 NOL6 POM…
GO_REGULATION_OF_PEPTIDASE_ACTIVITY	0.00170175	0.0530299	0.45506	0.255933	1.42186	333	BAK1 CST7 RCN3 SPINT1 PSMB9 CSTA RPS27L LRP1 CTSD CARD16 NGFR DDRGK1 ITIH2 AGER GRN POR SERPINA1 CSTB BST2 SERPINF1 PSMB8 CPAMD8 BEX3 SPINK2 EFNA1 CST3 FADD SERPINB6 TIMP1 ABCA2 UMODL1 CRB2 VSIR RPS6KA1 UBXN1 PCID2 LGALS9 ADORA2A PRR7 PCOLCE PLAUR SERPINE1 S100A9 ALOX12 SERPINH1 BAD VIL1 ARRB2 MTCH1 PSENEN DIABLO APLP2 SERPIND1 DNAJB6 BCAP31 SERPINB2 MUL1 RNF34 FAM162A ADRM1 ANXA2 NLRP12 PYCARD M…
GO_COVALENT_CHROMATIN_MODIFICATION	0.00174791	0.0533112	0.45506	-0.265146	-1.40664	427	LEO1 REST HDAC9 ATRX KDM4D SIRT1 CHD1 AURKA ARID4A YEATS4 SUZ12 RCOR3 SATB1 UBR5 MAPK8 TET2 MYSM1 PRKAA1 FMR1 JMJD1C JAK2 OTUB2 TASOR LRRK2 PCGF5 KAT6B SMARCAD1 PAX5 TBL1XR1 NAP1L2 ATF2 PARG PHF14 PPHLN1 ATM KDM3A ARID4B TAF1 CUL4B RESF1 SET KDM6A DMRTC2 INCENP BCOR DCAF1 KAT7 GTF3C4 LEF1 SIN3A IRF4 HASPIN ACTL6A TAF1L UFL1 RPS6KA5 PHF20L1 RUVBL1 TAF5 CCNA2 KDM7A CAMK2D USP15 CDK2 KDM1B CTR9 TRIP…
GO_MAINTENANCE_OF_CELL_NUMBER	0.00184728	0.0557487	0.45506	-0.347667	-1.61331	136	POLR2B PAX8 SMC3 LEO1 REST CDH2 MED14 LIG4 SFRP1 FGF2 CNOT2 MYC BCL9 PCM1 HOOK3 FOXO1 ASPM KDM3A ZC3H13 SMO ZSCAN10 WDR43 METTL14 LDB2 SOX4 KLF10 CTR9 ZFP36L2 FZD7 WNT7A CDC73 NOG NCOA3 RIF1 MTF2 TUT4 SS18 RTF1 FANCC VANGL2 MCPH1 ZHX2 DDX6 PBX1 DIS3L2 SMAD4 EOMES
GO_SYNAPTIC_TRANSMISSION_CHOLINERGIC	0.00185156	0.0557487	0.45506	0.59877	1.90444	19	CHRNB1 CHRNA10 CHRNA2 NQO1 ADORA2A CHRNG CHRNE ACHE RAPSN TACR2 ANXA9 CHRNA7
GO_LEUKOCYTE_CELL_CELL_ADHESION	0.00192862	0.0563665	0.45506	0.250872	1.38001	317	CLECL1 IL20RB CD177 FUT7 LGALS1 CLEC4G IFNG HLX IL10 TNFSF9 MDK AGER ITGAL FCGR2B MADCAM1 ITGA5 IL12A GRAP2 FADD SEMA4D PPARA SELP VAV1 ITGB2 CEBPB RARA VSIR FLOT2 CD160 HLA-E CCDC88B LGALS9 HLA-G ADORA2A JAK3 IL4R RAC1 ICOS S100A9 CRTAM HLA-A BAD ADAM8 ITPKB AP3D1 JAM2 TNFAIP8L2 PTPN6 ZBTB16 NOD2 CCL5 CORO1A IRAK1 CSK CTLA4 SART1 SIRPB1 CD209 PYCARD SELPLG FERMT3 PAK1 IL27RA NRARP LGALS9B HFE LG…
GO_PROTEIN_MATURATION	0.00193209	0.0563665	0.45506	0.271981	1.45126	239	BAK1 HPN CPE CST7 IL1R2 CARD16 KLKB1 MELTF CES1 PISD NAA10 CHCHD4 LDLRAD3 CCS CLN3 SPPL3 LIPT1 FADD MYRFL CTSZ PCSK6 VSIR CIAO2B MYH9 TSPAN17 AIP SERPINE1 TSPAN33 SEC11C SERPINH1 BAD ADAM8 F12 PSENEN TMEM208 BOLA2B ISCA2 LTO1 C1R CHAC1 DHPS GAS1 PYCARD PLAT MMP14 PSEN1 NLRC4 FURIN DHCR24 IMMP1L CPM CISD3 ENO1 TSPAN14 ECE1 NOL3 STUB1 SORL1 CREBBP BIRC7 HSCB NDUFAB1 TBC1D10A PRKACA PLAU THBS1 SEC11…
GO_REGULATION_OF_REGULATED_SECRETORY_PATHWAY	0.00192798	0.0563665	0.45506	0.319511	1.52907	127	VAMP8 CD177 STXBP2 FCER1G FCGR2B HLA-F LAMP1 UNC13D ITGAM ADORA2B ITGB2 CSPG5 LGALS9 ADORA2A FES IL4R DOC2A RAB3D GAB2 UNC13B CALM3 GRIK5 SYT2 VPS18 MICAL1 TRPV6 ARF1 PRAM1 VAMP1 GNAI2 SYT1 APBA1 STX4 SLC4A8 HMOX1 RAB15 SYN1 NOTCH1 FGR BCR CD300A ABR ADGRE2 RAC2 HTR1B STXBP1 STX1A CDK5
GO_REGULATION_OF_STEM_CELL_POPULATION_MAINTENANCE	0.00192064	0.0563665	0.45506	-0.564299	-1.87962	26	PAX8 REST CNOT2 MYC KDM3A ZC3H13 SMO WDR43
GO_SIGNAL_TRANSDUCTION_BY_P53_CLASS_MEDIATOR	0.00189811	0.0563665	0.45506	-0.294821	-1.47995	249	BRIP1 ATRX SIRT1 CNOT6 BOK PCNA AURKA MSH2 RFC3 CNOT6L RRN3 CNOT2 TP53INP1 WRN TAF4B RRM2B PRKAA1 E2F8 RPA1 PLAGL1 JMY RBBP7 ATM TAF1 TOPBP1 NBN RAD9B DDX5 TPX2 RBBP4 BCL2 BARD1 PHLDA3 TRIM24 SPRED1 TAF1L RBL2 RAD50 TAF5 SSRP1 SOX4 TAF3 CDK2 DNA2 TFAP4 SUPT16H ZMPSTE24 DYRK3 RRS1 TAF2 HDAC2 TAF9B GTSE1 MYBBP1A BRCA1 ING2 WWOX ATR CCNB1 EDA2R DYRK1A RMI1 BRCA2 PRMT6 EXO1 PDK2 CNOT11 PRMT1 TOPORS R…
GO_NUCLEOSOME_ASSEMBLY	0.00200022	0.0579941	0.431708	-0.423037	-1.72484	66	SMARCA5 ATRX CENPP SHPRH KNL1 CENPI MIS18BP1 KAT6B NAP1L2 RBBP7 SET SETSIP RBBP4 CENPC RUVBL1 CENPA MCM2 TSPYL4 MIS18A CENPU HP1BP3 RSF1 TSPYL5 SPTY2D1 NAP1L3 NASP GRWD1 HJURP CHAF1A CENPQ TSPY26P
GO_ALPHA_BETA_T_CELL_ACTIVATION	0.0021205	0.0605594	0.431708	0.322369	1.565	133	IL18R1 MAPK8IP1 FUT7 RSAD2 IFNG HLX BATF AGER ZNF683 IL12A RARA VSIR PSAP CD160 HLA-E LGALS9 ADORA2A JAK3 IL4R PRR7 CRTAM HLA-A ITPKB AP3D1 ZBTB16 ZFPM1 BCL3 STAT3 ELF4 LGALS9B HFE LGALS9C TCIRG1 PRKCZ
GO_CELL_CELL_ADHESION_VIA_PLASMA_MEMBRANE_ADHESION_MOLECULES	0.00215763	0.0605594	0.431708	0.306203	1.525	148	CD177 CDHR1 CLDN5 CLDN7 IL10 PLXNB3 CDHR5 RET CLDN9 PCDHGB3 ITGAL ESAM CLDN15 ITGA5 CDHR2 ITGAM SELP CLDN6 ITGB2 MYADM CRB2 PCDHGB2 DSG3 CRTAM MMP24 NTNG2 PTPN23 RIC8A MILR1 MPZ CD209 NECTIN2 CDH4 NECTIN3 LRRC4 CLDN10 EFNA5 FXYD5 BSG SELL
GO_MAST_CELL_MEDIATED_IMMUNITY	0.00216606	0.0605594	0.431708	0.45408	1.8063	44	VAMP8 STXBP2 FCER1G S100A13 UNC13D ADORA2B LGALS9 FES IL4R PIK3CD LAT2 GAB2 MILR1 CBL HMOX1 FGR CD300A ADGRE2 RAC2 STXBP1 NR4A3 CHGA
GO_NEGATIVE_REGULATION_OF_TELOMERE_MAINTENANCE	0.00216205	0.0605594	0.431708	-0.518946	-1.83154	33	TNKS2 DCP2 XRN1 TENT4B PARP1 ATM NBN NAT10 POT1 RAD50 ERCC4 SMG6 TNKS
GO_RESPONSE_TO_LEUKEMIA_INHIBITORY_FACTOR	0.00215774	0.0605594	0.431708	-0.380365	-1.64005	87	SMARCA5 SIRT1 EPS8 ARID5B BCLAF1 NEFH SPRY2 KLF5 KAT6B PTP4A3 KDM3A TWISTNB DTX1 ICAM1 PIGA CTH CREB1 NCL TEX14 SNX10 GLDC RIF1 GCLM MTF2 MAT2A
GO_T_CELL_MEDIATED_CYTOTOXICITY	0.00211132	0.0605594	0.431708	0.452506	1.74625	40	AGER FCGR2B HLA-F IL12A FADD HLA-B HLA-E HLA-G HLA-A HLA-H MICA NECTIN2 GZMM CD1C
GO_DNA_PACKAGING	0.00218219	0.0606495	0.431708	-0.338257	-1.59009	148	TTN SMARCA5 ATRX SIRT1 CENPP SHPRH SMC2 KNL1 SMC4 CENPI SMCHD1 MIS18BP1 TASOR KAT6B NAP1L2 NCAPG2 PPHLN1 RBBP7 RESF1 SET TOP2A SETSIP RBBP4 INCENP FAM172BP CENPC RUVBL1 CENPA WAPL MCM2 PSME4 M1AP NCAPD3 TSPYL4 MIS18A CENPU FAM172A CCNB1 AKAP8 HP1BP3 RSF1 TSPYL5 DNMT1 TP53 SPTY2D1 NAP1L3 MCPH1 NASP GRWD1 TPR BAHD1 HELLS HJURP CHAF1A CENPQ CTCF TSPY26P
GO_GAMETE_GENERATION	0.00222102	0.0612182	0.431708	-0.25277	-1.35189	491	SLCO4C1 NRIP1 FOXJ1 BRIP1 ATRX NPHP1 SIRT1 AURKA HOOK1 ARID4A ATP1A4 FNDC3A MSH2 AFF4 CFAP54 TRIP13 DPY19L2P2 GGT1 GMCL1 FIGNL1 DHX36 KNL1 GORASP2 TAF4B KHDRBS1 CFAP43 TMF1 ASPM LRRK2 SEPTIN2 ADAMTS1 GGT5 PAX5 NKAPL SEPTIN7 CDYL BCL2L11 RACGAP1 ZNF449 NSUN2 ATM KDM3A ARID4B WASHC5 TSNAX ZNF148 TOP2A DMRTC2 SPATA6 MOV10L1 SYCP2 SPAG6 BCL2 SFMBT1 ADAM10 STRBP SPATA5 QKI ETV5 YTHDF2 TAF1L ZNF35 TDRD…
GO_NEURAL_TUBE_PATTERNING	0.00222872	0.0612182	0.431708	-0.510168	-1.75981	30	TRAF3IP1 GPR161 GSC TBC1D32 ARL13B PRKACB IFT140 SMO WDR19 ATP6AP2
GO_T_CELL_DIFFERENTIATION	0.00228786	0.0624772	0.431708	0.27686	1.46427	230	EGR1 CD3D IL18R1 FUT7 RSAD2 GPR89B IFNG HLX FCER1G TNFSF9 BATF CD8A MDK ZNF683 IL12A SLC46A2 FADD VAV1 KDELR1 RARA VSIR JMJD6 CLPTM1 PSAP PRKDC SRF CD2 LGALS9 HLA-G JAK3 IL4R PRR7 PIK3CD CRTAM BAD ADAM8 ITPKB AP3D1 ZBTB16 ZFPM1 JAG2 FZD8 WNT4 CTLA4 BCL3 SART1 PREX1 STAT3 WNT1 NRARP TCIRG1 PRKCZ LMBR1L IFNL1 TMEM131L STAT6 LOXL3 CD3G DOCK2 SOD1 ADA
GO_REGULATION_OF_T_CELL_MEDIATED_CYTOTOXICITY	0.00231097	0.0627435	0.431708	0.509971	1.86849	32	AGER FCGR2B HLA-F IL12A FADD HLA-B HLA-E HLA-G HLA-A HLA-H NECTIN2 CD1C
GO_DEVELOPMENTAL_GROWTH	0.00237149	0.0629315	0.431708	-0.250813	-1.34625	500	SEMA3C ALCAM UBE3A LARGE1 MEF2C SPP1 ATRX WDR36 RNF6 ARID5B ADNP AURKA ACVR1C PTPN11 PDE4D APBA2 SFRP1 LEPR FGF2 TNKS2 AFG3L2 FZD9 SPRY2 BCL9 PIK3CA CLIC4 EPB41L5 PLS1 LATS1 ILK KLF5 ASPM BNC2 C9orf72 TBL1XR1 PLAG1 NCAPG2 BCL2L11 ATM KDF1 PALB2 PKDCC NBN PLCB1 KDM6A WWC2 DRAXIN ARID2 RNF157 FN1 PLAA SPTBN2 SORBS2 WDR11 CCN3 TXK IMPACT SMO BCL2 GOLGA4 NTRK3 SEMA3A SIN3A MBD5 SFRP2 MAP1B DIPK2A STI…
GO_NEGATIVE_REGULATION_OF_PEPTIDASE_ACTIVITY	0.002364	0.0629315	0.431708	0.296183	1.49599	172	CST7 SPINT1 CSTA LRP1 CARD16 NGFR ITIH2 POR SERPINA1 CSTB BST2 SERPINF1 CPAMD8 BEX3 SPINK2 CST3 SERPINB6 TIMP1 UMODL1 CRB2 RPS6KA1 UBXN1 PCID2 ADORA2A PLAUR SERPINE1 SERPINH1 VIL1 ARRB2 APLP2 SERPIND1 DNAJB6 SERPINB2 RNF34 ANXA2 MICAL1 GAPDH FURIN IFI6 DHCR24 TIMP2 PARK7 VTN CDKN2D TFPI ITIH4 NOL3 IGBP1 SORL1 BIRC7 TRIAP1 GPX1 RAF1 SERPINA2 THBS1 GAS6 MMP9 CR1 YWHAE ECM1 CD109 CD44 CFLAR COL7A1
GO_POSITIVE_REGULATION_OF_STEM_CELL_DIFFERENTIATION	0.00234475	0.0629315	0.431708	-0.724908	-1.84081	10	SEMA3C TACSTD2 DHX36 NUDT21 LTBP3
GO_RESPONSE_TO_TYPE_I_INTERFERON	0.00233839	0.0629315	0.431708	0.366992	1.64234	81	EGR1 RSAD2 IRF7 IFIT1 HLA-C HLA-F BST2 PSMB8 FADD MAVS HLA-B HLA-E HLA-G IP6K2 TRIM56 HLA-A IRF3 IFITM2 PTPN6 IRAK1 MUL1 HLA-H OASL IFI6 OAS1 TYK2 ISG20 MYD88 CDC37 IFITM3 USP18 IFITM1 ISG15
GO_PHENOL_CONTAINING_COMPOUND_BIOSYNTHETIC_PROCESS	0.0023954	0.0632089	0.431708	-0.532576	-1.80325	27	APPL1 DCT PMEL DBH MYO5A RAPGEF2 ZEB2 GATA3 DDT SLC7A11 GCH1 SNCA
GO_RESPONSE_TO_LIGHT_STIMULUS	0.0024954	0.0654799	0.431708	-0.292941	-1.47839	262	NPHP1 SIRT1 USP47 PCNA PER3 USP1 HRH1 MSH2 PIK3R1 GPR52 PPEF1 HMGCS1 MAPK8 ZRANB3 TP53INP1 DHX36 CDS1 WRN MYC NETO1 PRKAA1 FMR1 PARP1 MSH6 REV1 FBXL17 DTL TENT2 DBH TAF1 PLEKHB1 CUL4B PPP1CB SDE2 IMPACT BCL2 SIK1 MAP4K3 POLH ERCC5 FBXL3 CREB1 POLK EIF2AK4 INO80 PTGS2 ITGB1 CACNA2D4 RO60 ERCC4 HIF1A FEN1 GNAQ ZBTB1 ASNS CRY1 SYNGAP1 ATR CDC25A DDB1 SLC7A11 SPRTN BRCA2 NFATC4 AURKB KRAS TP53 TAFA2 …
GO_DNA_REPLICATION_INITIATION	0.00252691	0.065574	0.431708	-0.493117	-1.78185	37	POLA1 MCM3 MCM10 TOPBP1 NBN PRIM2 KAT7 CDC45 MCM4 ORC1 TICRR MCM2 CDK2 ORC2
GO_TELOMERE_MAINTENANCE_VIA_TELOMERE_LENGTHENING	0.00251766	0.065574	0.431708	-0.402901	-1.68557	76	NEK7 RFC1 TNKS2 DHX36 DCP2 RAD51 XRN1 TENT4B PARP1 RPA1 ATM DKC1 NAT10 HNRNPA2B1 POT1 RAD50 CCT6A ERCC4 SMG6 TNKS GAR1 ATR HSP90AA1 NAF1 AURKB PARN RTEL1 CCT8 PTGES3 PINX1 SMG5 XRCC5 MRE11
GO_NEGATIVE_REGULATION_OF_PRODUCTION_OF_MOLECULAR_MEDIATOR_OF_IMMUNE_RESPONSE	0.00256273	0.066138	0.431708	0.504861	1.78643	29	IL10 FCGR2B HLA-F BST2 PRKDC JAK3 TGFB1 HFE ARG1 HMOX1 TMBIM6 TNF
GO_NUCLEOSOME_ORGANIZATION	0.00258525	0.0663546	0.431708	-0.364721	-1.60715	98	SMARCA5 ATRX CENPP SHPRH ANP32E KNL1 CENPI MIS18BP1 KAT6B NAP1L2 RBBP7 SET SETSIP RBBP4 ARID2 CENPC RUVBL1 INO80 CENPA MCM2 PSME4 SUPT16H TSPYL4 MIS18A CENPU HP1BP3 RSF1 TSPYL5 SPTY2D1 NAP1L3 SETD2 NASP GRWD1 SMARCC1 HJURP CHAF1A CENPQ SMARCE1 CTCF TSPY26P
GO_CHROMATIN_REMODELING	0.0026075	0.066562	0.431708	-0.313649	-1.51085	174	SMARCA5 PBRM1 ATRX KDM4D SIRT1 CENPP CHD1 RB1 ANP32E SATB1 HCFC2 MYC KNL1 MYSM1 CENPI SMCHD1 MIS18BP1 BAZ2B TASOR SMARCAD1 ACTR8 PPHLN1 RBBP7 RESF1 KDM6A RBBP4 FAM172BP ACTL6A CENPC RUVBL1 INO80 CENPA PSME4 DR1 TFAM TADA2A ZBTB1 HDAC2 GATA3 MYB KAT2B MIS18A CENPU FAM172A
GO_CENTROMERE_COMPLEX_ASSEMBLY	0.00266163	0.0672132	0.431708	-0.467466	-1.71705	40	SMARCA5 CENPP RB1 KNL1 CENPI MIS18BP1 SENP6 RBBP7 RBBP4 CENPC RUVBL1 CENPA MIS18A CENPU RSF1 MIS12 CENPF NASP HELLS HJURP CENPQ
GO_REGULATION_OF_SUPEROXIDE_ANION_GENERATION	0.00264927	0.0672132	0.431708	0.59857	1.86862	18	CD177 ITGAM ITGB2 CYBA AATF TGFB1 GNAI2 TYROBP PRKCD SOD1
GO_NEGATIVE_REGULATION_OF_BLOOD_VESSEL_DIAMETER	0.00274725	0.0690045	0.431708	-0.445907	-1.73914	51	PIK3C2A AVPR1A HRH1 ATP2B1 CAV1 OXTR DOCK4 DBH KEL CD38 ICAM1 PTGS2 KCNMB4 SMTNL1 GRIP2 ADORA1 SLC8A1 BMPR2 BBS2 HMGCR
GO_T_CELL_CYTOKINE_PRODUCTION	0.00279406	0.0698069	0.431708	0.464201	1.80904	41	IL18R1 RSAD2 SLC11A1 CLC HLA-F IL12A KDELR1 HLA-A TNFRSF1B HFE ARG1 PRKCZ
GO_MRNA_PROCESSING	0.00291063	0.0723345	0.431708	-0.255564	-1.36609	486	CCAR1 POLR2B LEO1 KHDRBS3 REST CPSF6 SMN2 MBNL2 STRAP HTATSF1 ECD RNGTT PSIP1 SYNCRIP CSTF2 HNRNPR TGS1 RBM25 HNRNPD CNOT6L DHX36 PRPF40A SREK1 AQR CCNT1 KHDRBS1 PNN FMR1 CSTF2T TENT4B CSDC2 NCBP1 PAN3 SF3B1 U2SURP COIL TENT2 WBP11 DBR1 ZCCHC8 MBNL3 CDC40 PRMT9 THOC3 CWC22 DDX5 TCERG1 SMN1 ZC3H13 RSRC1 SCAF11 THOC2 HNRNPA2B1 CDC5L LUC7L2 PRPF4B SRSF11 SMNDC1 MTPAP DHX15 SCAF8 CWF19L2 BARD1 SRRM1 …
GO_DENDRITIC_CELL_DIFFERENTIATION	0.0029416	0.0727193	0.431708	0.444327	1.71181	39	BATF3 BATF AGER TRPM2 FCGR2B SPI1 CEBPB HLA-B LGALS9 HLA-G LTBR PSEN1 AXL GAS6 FLT3
GO_CELL_PROLIFERATION_IN_FOREBRAIN	0.00303409	0.0746132	0.431708	-0.599058	-1.82479	19	CEP120 DCT PCM1 HOOK3 KIF14 RRM1 DOCK7 ZEB2 WNT7A
GO_CELL_CYCLE_G1_S_PHASE_TRANSITION	0.00306194	0.074906	0.431708	-0.291041	-1.46334	257	NPAT POLA1 APPL1 CNOT6 PCNA AURKA RB1 ECD DACT1 CNOT6L CNOT2 MYC CUL2 MCM3 KHDRBS1 FBXW7 LATS1 BACH1 CDK17 KIF14 WEE1 E2F8 ADAMTS1 MCM10 RPA1 PLAGL1 FBXO7 ATM TAF1 CUL4B PLCB1 PRIM2 BCL2 CUL5 PIM2 CDC45 GSPT1 MCM4 RBL2 INO80 CCNA2 ORC1 SOX4 RRM2 RDX ITGB1 MCM2 CDK2 ORC2 RFWD3 DBF4 CUL1 INHBA CDC73 DDX3X PPP3CA GTSE1 UBE2E2 KMT2E CDC25A FAM107A CCNB1 IQGAP3 SPDYA CNOT11 PRMT1 E2F3 GMNN CUL3 TP53 C…
GO_PIGMENT_BIOSYNTHETIC_PROCESS	0.00312237	0.0759885	0.431708	-0.447222	-1.72075	49	APPL1 PAICS IREB2 DCT GPR143 PMEL GART MYO5A SRRD RAPGEF2 PRPS1 ZEB2 HMBS HPRT1 CPOX DDT SLC7A11 ALAD FECH SLC25A39
GO_RECOMBINATIONAL_REPAIR	0.00315204	0.0763152	0.431708	-0.337828	-1.55647	128	RAD54L KDM4D RECQL REV3L FIGNL1 WRN MCM3 SMCHD1 RAD51 KLHL15 PARP1 RPA1 ATM PALB2 NBN ARID2 CDC45 TIMELESS MCM4 RAD50 INO80 RAD21 MCM2 NABP1 EXD2 SMC5 ERCC4 RFWD3 ACTR2 MCM9 FEN1 BRCA1 RIF1 WDR48 XRCC2 PPP4R2 RMI1 BRCA2 MMS22L HELQ SETD2 RTEL1 GEN1 POLL RBBP8
GO_NEGATIVE_REGULATION_OF_VIRAL_GENOME_REPLICATION	0.00319601	0.076983	0.431708	0.410568	1.69504	55	RSAD2 IFIT1 BST2 MAVS IFITM2 AICDA CCL5 PARP10 BTBD17 MPHOSPH8 OASL OAS1 BANF1 APOBEC3D PRKN ISG20 APOBEC3A ZC3HAV1 CCL8 IFITM3 IFITM1 ISG15 TNF TNIP1 INPP5K
GO_VASCULOGENESIS	0.00330425	0.0791841	0.431708	-0.43085	-1.70634	54	RASA1 CAV1 RASIP1 ACKR3 FBXW7 ITGAV MYO18B SMO GLMN QKI SPRED1 RAPGEF2 ZMIZ1 WNT7A PTK2 ITGB8 AGGF1 MYO1E SETD2 HEY2 RIN2 CD34 FOXM1
GO_IMP_METABOLIC_PROCESS	0.00336726	0.0802844	0.431708	-0.710215	-1.8035	10	PAICS GART PFAS HPRT1 ATIC AMPD3 NT5C2
GO_PHOSPHOLIPID_DEPHOSPHORYLATION	0.00341717	0.081063	0.431708	-0.464355	-1.68713	39	SGPP1 SYNJ2 SGPP2 SACM1L MTMR10 MTMR6 PIP4P1 PLPPR3 PLPP1 MTMR8 EPHX2 MTM1 SYNJ1 MTMR4
GO_ACTIVATION_OF_ADENYLATE_CYCLASE_ACTIVITY	0.0034648	0.0813708	0.431708	0.568721	1.87112	21	ADCY3 TMIGD3 ADORA2B ADCY5 ADORA3 ADRB1 CALM3 RAF1 ADCY9 ADRB2 TSHR
GO_MESENCHYMAL_CELL_PROLIFERATION	0.00344996	0.0813708	0.431708	-0.550488	-1.7963	24	BMP2 STAT1 MYC PHF14 NFIB DCHS1 SMO ZEB1
GO_NEGATIVE_REGULATION_OF_ANIMAL_ORGAN_MORPHOGENESIS	0.00350113	0.081815	0.431708	-0.570206	-1.78711	21	PAX8 STAT1 TACSTD2 FBXW7 NFIB BCOR BCL2 GATA3 NOG
GO_NUCLEAR_EXPORT	0.00352119	0.0818764	0.431708	-0.31146	-1.52741	193	NUP107 CTDSPL2 CPSF6 HSPA9 PTPN11 NEMF SEH1L KHDRBS1 UPF2 NCBP1 NUP54 NOP9 RANBP2 NSUN2 STRADB CDC40 NUP155 THOC3 FYTTD1 THOC2 HNRNPA2B1 DDX19A SRSF11 NUP160 NUP133 TSC1 BARD1 SRRM1 RBM26 SMG1 TCF7L2 AHCYL1 NUP93 ABCE1 RRS1 SRSF1 NOL6 POM121 SMG6 RBM27 HHEX MALT1 GTSE1 UHMK1 NUP153 SRSF5 DDX19B STYX SLU7 NUP58 XPOT XPO4 CPSF2 TP53 SDAD1 CSE1L SETD2 XPO1 SLBP SSB LTV1 TPR NDC1 NUP35 NUP205 POM121B…
GO_RNA_DESTABILIZATION	0.00356132	0.0824016	0.431708	-0.479176	-1.68275	32	ROCK1 YTHDF3 HNRNPR HNRNPD CNOT6L DHX36 YTHDF2 METTL14 ZFP36L2 METTL16 PUM1 FTO
GO_INCLUSION_BODY_ASSEMBLY	0.00368954	0.0849499	0.431708	0.566836	1.86492	21	CLU HSPA1A HSPA1B PSAP HSPA2 DNAJB6 DNAJB1 SORL1 PRKN TRIM37 PSMC5 HSF1 BAG5 DNAJB2
GO_MYELOID_DENDRITIC_CELL_ACTIVATION	0.00374522	0.0858113	0.431708	0.528428	1.83024	26	BATF3 IL10 BATF SPI1 CD2 LTBR PYCARD PSEN1 SLAMF1 DOCK2
GO_FIBRINOLYSIS	0.00377627	0.0861026	0.431708	0.604977	1.8579	17	KLKB1 USF1 PLAUR SERPINE1 F12 SERPINB2 ANXA2 PLAT GP1BA PLAU THBS1
GO_NUCLEAR_PORE_ORGANIZATION	0.0038702	0.0878179	0.431708	-0.659783	-1.85073	14	NUP107 SEH1L NUP54 NUP133 NUP93 AHCTF1 NUP153 TPR NDC1 NUP35 NUP205
GO_NEPHRON_TUBULE_EPITHELIAL_CELL_DIFFERENTIATION	0.00389615	0.0879819	0.431708	-0.701428	-1.8721	12	PAX8 MEF2C STAT1 MTSS1 CD24 GATA3
GO_TELOMERE_ORGANIZATION	0.0039624	0.0890497	0.407018	-0.329945	-1.5406	141	POLA1 ATRX PCNA NEK7 RFC3 SMC6 HNRNPD RFC1 TNKS2 DHX36 WRN MYC DCP2 RAD51 XRN1 TENT4B PARP1 RPA1 ATM NBN DKC1 NAT10 HNRNPA2B1 PRIM2 POT1 SMG1 RAD50 CCT6A SMC5 DNA2 ERCC4 FEN1 SMG6 TNKS GAR1 RIF1 ATR BRCA2 EXO1 HSP90AA1 NAF1 RFC5 YLPM1 AURKB CCNE2
GO_LYMPHOCYTE_DIFFERENTIATION	0.00405964	0.0908005	0.407018	0.250813	1.3885	324	BAK1 EGR1 CD3D IL18R1 FUT7 LGALS1 RSAD2 GPR89B IFNG HLX IL10 FCER1G TNFSF9 BATF CD8A MDK ZNF683 PTK2B FCGR2B ADGRG3 IL12A SPI1 SLC46A2 FADD VAV1 KDELR1 RARA VSIR JMJD6 CLPTM1 PSAP PRKDC SRF NFAM1 PCID2 CD2 LGALS9 HLA-G JAK3 IL4R PRR7 PIK3CD CRTAM BAD ADAM8 ITPKB AP3D1 HDAC5 AICDA PTPN6 ZBTB16 CEBPG ZFPM1 CLCF1 JAG2 FZD8 WNT4 CTLA4 BCL3 SART1 ZBTB7A MMP14 PTPRJ TUSC2 PREX1 STAT3 WNT1 NRARP TCIRG1 …
GO_NEGATIVE_REGULATION_OF_LEUKOCYTE_MEDIATED_CYTOTOXICITY	0.00433903	0.096134	0.407018	0.569207	1.81041	19	FCGR2B HLA-F HLA-B HLA-E LGALS9 HLA-G HLA-A ARRB2 MICA
GO_NEURAL_TUBE_DEVELOPMENT	0.00432833	0.096134	0.407018	-0.337772	-1.56206	133	SEMA3C TRAF3IP1 GPR161 GSC TBC1D32 MTHFD1L DACT1 SFRP1 ARL13B DLC1 SEC24B MTHFD1 PRKACB KDM6A IFT140 DCHS1 SMO NUP133 TSC1 GLMN KIF20B SFRP2 STIL WDR19 PHACTR4 ATP6AP2 MIB1 SOX4 HIF1A INTU ZEB2 TCF7 GDF7 NOG PHGDH APAF1
GO_DETERMINATION_OF_ADULT_LIFESPAN	0.00437656	0.0961562	0.407018	-0.654188	-1.83504	14	RAD54L MSH2 MSH6 LRRK2 ATM ZMPSTE24 IDE TP53
GO_MESONEPHROS_DEVELOPMENT	0.00438097	0.0961562	0.407018	-0.391412	-1.6152	69	PAX8 FOXJ1 BMP2 CALB1 SFRP1 TACSTD2 FGF2 MAGED1 MYC ILK EPCAM SDC1 DCHS1 SMO BCL2
GO_POSITIVE_REGULATION_OF_NATURAL_KILLER_CELL_MEDIATED_CYTOTOXICITY	0.00441357	0.096421	0.407018	0.540944	1.80207	22	HLA-F LAMP1 IL12A VAV1 CD160 HLA-E CRTAM SH2D1A NECTIN2 STAT5B CD226
GO_CELLULAR_RESPONSE_TO_STEROID_HORMONE_STIMULUS	0.0046556	0.100004	0.407018	-0.314223	-1.5103	169	UBE3A REST SIRT1 RNF6 HEYL USP8 UBR5 ATP2B1 SFRP1 STRN3 CNOT2 CBFB JAK2 LATS1 PARP1 FOXO1 TMF1 BCL2L11 KDM3A DDX5 NR3C1 ICAM1 NR1D1 CREBRF LEF1 UFL1 PIAS2 PLPP1 NR3C2 AKR1C3 TFAP4 NKX3-1 ZMIZ1 ZFP36L2 GPAM CRY1 KLF9 RNF14 TRIM68 BRCA1 ACOD1 DEFA1 FAM107A ADTRP MED1 CYP7B1 NCOA4
GO_LEUKOCYTE_MIGRATION	0.00464271	0.100004	0.407018	-0.256642	-1.36507	440	ITGA9 FOXJ1 IGHV3-30 IGLL1 ROCK1 EPS8 IGKV2D-28 IGHV3-13 HRH1 PIK3R1 PTPN11 IGLV3-25 PDE4D PLVAP CAV1 ITGA6 IGKV2-29 PDE4B IGLC6 SDC3 IGHV3-7 MTUS1 IGLV1-44 IGHV3-33 PIK3CA PLA2G7 IGKV1-16 IGKV1-5 LYST ITGAV ANGPT1 SWAP70 IGHV3-53 EPX IGLV6-57 IGLV1-40 IGHV4-34 DBH IGKV2-28 IGKV1-17 CEACAM5 IGKV2-30 IGHV4-39 PTGER4 IGLV7-43 IGHA1 ADD2 IGKV5-2 PLCB1 CXCL6 RHOH EPCAM SDC1 OLR1 FN1 SLC7A10 CCN3 IGLC…
GO_NEGATIVE_REGULATION_OF_CELL_KILLING	0.00470531	0.100004	0.407018	0.557219	1.83328	21	FCGR2B HLA-F HLA-B HLA-E LGALS9 HLA-G HLA-A ARRB2 MICA
GO_NEGATIVE_REGULATION_OF_CHROMATIN_ORGANIZATION	0.00463278	0.100004	0.407018	-0.438346	-1.6866	49	KDM4D SIRT1 ATAD2B UBR5 ATAD2 OTUB2 PAX5 KDM3A SET BCOR SIN3A TRIP12 BRCA1 MTF2 PRMT6 SNCA DNMT1
GO_NEGATIVE_REGULATION_OF_HISTONE_METHYLATION	0.0046637	0.100004	0.407018	-0.568591	-1.75286	20	KDM4D SIRT1 PAX5 KDM3A BCOR BRCA1 MTF2 PRMT6 DNMT1 MLLT6
GO_REGULATION_OF_CATECHOLAMINE_METABOLIC_PROCESS	0.00470496	0.100004	0.407018	0.611628	1.82781	15	ITGAM PDE1B ITGB2 SLC6A3 COMT PARK7 DRD4 PRKN PNKD
GO_METANEPHRIC_NEPHRON_EPITHELIUM_DEVELOPMENT	0.00473825	0.10025	0.407018	-0.650667	-1.82516	14	PAX8 STAT1 CALB1
GO_RNA_SPLICING	0.00478094	0.1007	0.407018	-0.252806	-1.34374	426	CCAR1 POLR2B KHDRBS3 REST FAM98B SMN2 MBNL2 STRAP HTATSF1 ECD PIK3R1 PSIP1 SYNCRIP MPHOSPH10 RBM12 CSTF2 HNRNPR TGS1 RBM25 HNRNPD PRPF40A RBM12B SREK1 AQR KHDRBS1 PNN FMR1 CSTF2T NCBP1 SF3B1 U2SURP COIL WBP11 DBR1 ZCCHC8 MBNL3 CDC40 THOC3 CWC22 DDX5 TCERG1 SMN1 ZC3H13 RSRC1 SCAF11 THOC2 HNRNPA2B1 CDC5L LUC7L2 PRPF4B SRSF11 SMNDC1 DHX15 CWF19L2 SLC38A2 SRRM1 GEMIN4 MBNL1 QKI ZNF638 LINC01715 DDX46…
GO_DETECTION_OF_MECHANICAL_STIMULUS_INVOLVED_IN_SENSORY_PERCEPTION	0.00501436	0.102119	0.407018	0.554628	1.78825	20	HPN CHRNA10 PHF24 CACNB3 ADGRV1 TMEM120A ITGA2
GO_ERROR_PRONE_TRANSLESION_SYNTHESIS	0.00504288	0.102119	0.407018	-0.558757	-1.75123	21	PCNA RFC3 REV3L RFC1 POLI REV1 RPA1 POLH POLK
GO_HISTONE_H3_K9_METHYLATION	0.00493815	0.102119	0.407018	-0.491656	-1.75418	34	ATRX KDM4D SIRT1 ARID4A PAX5 KDM3A ARID4B DMRTC2 MYB BRCA1 RIF1 DNMT1 EHMT1 SUV39H2 SUV39H1 KDM1A PRDM5 ASH1L SETD5 ZNF274 ZNF304 DNMT3B
GO_POSITIVE_REGULATION_OF_MAST_CELL_ACTIVATION	0.00500019	0.102119	0.407018	0.564504	1.79546	19	VAMP8 FCER1G ADORA2B IL4R GAB2 NECTIN2 CD226 FGR STXBP1 NR4A3
GO_REGIONALIZATION	0.00495618	0.102119	0.407018	-0.288473	-1.42193	215	SEMA3C TRAF3IP1 PAX8 FOXJ1 BMP2 FRS2 MEF2C BHLHE41 AURKA HEYL GPR161 GSC TBC1D32 SFRP1 ARL13B EPB41L5 AHI1 ATM PALB2 IRX3 PRKACB KDM6A IFT140 SMO SEMA3A DLX2 LEF1 SFRP2 TGFBR1 WNT8B WDR19 ATP6AP2 MIB1 TSHZ1 INTU NKX3-1 ZEB2 WNT7A DLL4 CDON HHEX NOG NRP1 MTF2 ABI1 MLLT3 XRCC2 TRA2B DSCAML1 POFUT1 ROR2 AXIN2 BMPR2 TP53 VANGL2 HEY2 DPCD PGAP1 WDR77 PBX1 BHLHE40 ALDH1A2 TTC21B SMAD4 EOMES IFT52 HIPK2…
GO_REGULATION_OF_BODY_FLUID_LEVELS	0.00487251	0.102119	0.407018	0.236843	1.33831	384	ADCY3 VAMP8 CD177 EDNRB FCER1G SH2B2 KLKB1 PROC ITGA2B TREML1 TLN1 SERPINA1 OPRL1 MPIG6B ITPK1 HSPB1 CEL WAS GGCX PDGFRA SELP PRKAR1B VAV1 ADCY5 PF4 USF1 STAT5A GUCA1B ELOVL1 CYP4F12 CSRP1 SRF MYL9 GPAT4 ADORA2A EHD2 CYBA MYH9 RAC1 PLAUR SERPINE1 SLC6A3 ITGB3 PHF21A NFE2 NCOR2 VKORC1 ALOX12 NR1H2 BLOC1S3 P2RX4 ARRB2 PRKG1 F12 PTPN6 F5 ZFPM1 SERPIND1 RAD51C DGKD USF2 NLRP6 VDR SERPINB2 ITGA2 ANXA2…
GO_REGULATION_OF_T_CELL_CYTOKINE_PRODUCTION	0.00504401	0.102119	0.407018	0.47734	1.71106	30	IL18R1 RSAD2 CLC HLA-F HLA-A TNFRSF1B HFE ARG1 PRKCZ
GO_SUPEROXIDE_ANION_GENERATION	0.00502873	0.102119	0.407018	0.489757	1.69273	27	CD177 ITGAM ITGB2 CYBA AATF ALOX12 NCF1 TGFB1 GNAI2 TYROBP PRKCD DUOX1 SOD1 NCF2
GO_TELENCEPHALON_DEVELOPMENT	0.00499612	0.102119	0.407018	-0.303477	-1.4791	188	BMP2 CDH2 UBA6 CEP120 AVPR1A LPAR1 ARL13B OXTR ALK NEFL NOTCH2NLC ASPM LRRK2 KIF14 PAX5 TENT2 WDR47 GART LAMB1 NOTCH2NLA KIF5B PLCB1 NFIB SMO AGTPBP1 SLC38A2 TSC1 SEMA3A EPHB2 DLX2 LEF1 CXCR4 P2RY12 SEMA7A DAB2IP KIRREL3 HIF1A ZEB2 ZMIZ1 INHBA SCN5A CDON PLXNA4 HPRT1 TRA2B BBS4 SLC8A1 SLC7A11
GO_POSITIVE_REGULATION_OF_IMMUNE_EFFECTOR_PROCESS	0.0050815	0.102437	0.407018	0.275855	1.41508	195	VAMP8 IL18R1 CD177 RSAD2 IFNG HLX STXBP2 FCER1G HLA-F LAMP1 IL12A UNC13D ITGAM KMT5C FADD MAVS VAV1 ADORA2B ITGB2 RARA HLA-B CD160 HLA-E LGALS9 HLA-G FES IL4R NOS2 CRTAM HLA-A SH2D1A GAB2 NOD2 CLCF1 HPX HLA-H TNFSF13 TGFB1 NECTIN2 PTPRJ CD244 ARG1 PRKCZ CD1C TYROBP STAT6 STX4 HMOX1 STAT5B MAD2L2 CD226 FGR TNFRSF4 RPS19 CD300A TNF ADGRE2 CD80 ZCCHC3 RAC2 STXBP1 B2M NR4A3 ENPP3
GO_NEGATIVE_REGULATION_OF_T_CELL_MEDIATED_IMMUNITY	0.00515462	0.103467	0.407018	0.595535	1.82891	17	IL20RB CLEC4G FCGR2B HLA-F HLA-G HFE ARG1
GO_RIBOSOMAL_LARGE_SUBUNIT_BIOGENESIS	0.00524409	0.104815	0.407018	0.362482	1.60152	73	RPL26 RPL26L1 RPL7 RPL3L RPL6 RPL35 RPL11 RPL35A SNU13 RPL23A RPL10A LTO1 RPL38 RPL24 ZNF622 RPL3 MRPL11 RPL14 GTF3A ZNHIT3 MALSU1 NOP53 NHP2 MRPL1 RPL10 RPL5 NSA2 RPF2 RPL12 RPLP0
GO_PROTON_TRANSMEMBRANE_TRANSPORT	0.00528607	0.105206	0.407018	0.30502	1.4638	125	COX7B NDUFA4 COX7C ATP5ME COX6C SLC4A11 SLC2A9 ATP6V0B ATP6V0D1 OTOP2 ATP6AP1 ATP6V1E2 SURF1 TMSB4X ATP6V0A1 ATP5MF SLC25A14 SLC9A1 SLC9A3R1 C15orf48 PARK7 COX6A1 TCIRG1 ANTKMT NDUFS7 COX6B1 COX5B DRD4 ACTN4 ATP5MC2 SLC15A2 COX4I1 COX5A ATP5MG SLC9A8 UCP3 ATP6V1G1 COX8A ATP6V1E1 SLC9A2 SLC17A7 CHP1 COA8 ATP5F1D ATP6V1F ATP1A3 PHB2 COX7A2 CYB5A
GO_PROTEIN_CATABOLIC_PROCESS_IN_THE_VACUOLE	0.00551521	0.109303	0.407018	0.599128	1.82348	16	LRP1 CLN3 PSAP LDLR TMEM199 GBA TCIRG1 ATP13A2
GO_GENERATION_OF_PRECURSOR_METABOLITES_AND_ENERGY	0.00570032	0.109306	0.407018	0.22606	1.29962	462	POMC COX7B UQCRB RBKS GYG1 IFNG NDUFA6 POLG2 NDUFS5 NDUFA3 PYGM COQ9 POR NDUFA4 COX7C ATP5ME MECP2 COX6C BLOC1S1 NDUFB3 GALK1 CEBPA ALDOA UQCC2 BNIP3 PPARA NRF1 STK40 NDUFS4 NUP214 TKT NDUFB2 PRXL2C NDUFB8 SDHAF2 PPP1CA ABCD1 SIRT6 CYBA CAVIN3 PHKG2 AIFM2 PHKG1 H6PD NOS2 NCF1 ALDH2 FDX2 SLC25A18 SURF1 PGD NDUFS2 CBFA2T3 DEGS1 PFKFB3 PGAM4 INSR PGLS ACADVL GCKR NDUFA8 FDX1 NDUFV3 ATP5MF SLC25A14 N…
GO_GRANULOCYTE_MIGRATION	0.00583183	0.109306	0.407018	0.312319	1.48449	117	CD177 FUT7 XCL2 FCER1G DYSF CD99 MDK MCOLN2 CXCL3 PPBP VAV1 PF4 ITGB2 UMODL1 CXCL13 JAM3 RAC1 PIK3CD RHOG S100A9 ADAM8 CD300H JAGN1 CXCR1 CCL5 IL17RA PREX1 DAPK2 CD99L2 MAPK3 CCL2 TRPV4 JAML PECAM1 CXCR2 THBS1 PIP5K1C WDR1 CCL8 CXCL10 CSF3R CD300A BST1 C5AR1 ADGRE2 RAC2
GO_HISTONE_PHOSPHORYLATION	0.00591094	0.109306	0.407018	-0.468957	-1.67431	35	AURKA PRKAA1 FMR1 JAK2 ATM INCENP DCAF1 HASPIN RPS6KA5 CCNA2 CDK2 ZMPSTE24 PRKCA CCNB1 AKAP8 BAZ1B AURKB
GO_MULTICELLULAR_ORGANISM_AGING	0.00563392	0.109306	0.407018	-0.509974	-1.72672	27	RAD54L MSH2 WRN SEC63 MSH6 LRRK2 ATM ZMPSTE24 CTSV IDE TP53 SLC1A2 TFCP2L1 RNF165
GO_NEGATIVE_REGULATION_OF_LEUKOCYTE_MEDIATED_IMMUNITY	0.00590452	0.109306	0.407018	0.410938	1.65558	47	IL20RB CLEC4G SUSD4 FCGR2B HLA-F BST2 HLA-B HLA-E LGALS9 HLA-G JAK3 HLA-A ARRB2 PTPN6 MICA HFE ARG1 HMOX1 CR1 BCR CD300A ABR
GO_NEGATIVE_REGULATION_OF_LYMPHOCYTE_MEDIATED_IMMUNITY	0.00559049	0.109306	0.407018	0.430322	1.65785	39	IL20RB CLEC4G SUSD4 FCGR2B HLA-F HLA-B HLA-E LGALS9 HLA-G HLA-A ARRB2 PTPN6 MICA HFE ARG1
GO_NEUTROPHIL_EXTRAVASATION	0.00572781	0.109306	0.407018	0.63254	1.84521	14	CD177 FUT7 CD99 MDK PIK3CD ADAM8 CD99L2 JAML PECAM1
GO_POSITIVE_REGULATION_OF_CELL_CELL_ADHESION	0.00580037	0.109306	0.407018	0.258888	1.37958	240	CLECL1 FUT7 LGALS1 IFNG HLX IL10 MYO10 TNFSF9 MDK AGER ADAM19 IL12A GRAP2 FADD SELP VAV1 ITGB2 RARA VSIR CXCL13 FLOT2 CD160 HLA-E CCDC88B LGALS9 HLA-G JAK3 IL4R RAC1 PLAUR ICOS HLA-A BAD ADAM8 ITPKB AP3D1 PTPN6 PTPN23 ZBTB16 NOD2 CCL5 CORO1A IRAK1 CSK CTLA4 SART1 SIRPB1 FSTL3 CD209 FLOT1 PYCARD
GO_POSITIVE_REGULATION_OF_CHEMOKINE_BIOSYNTHETIC_PROCESS	0.00580512	0.109306	0.407018	0.682417	1.87346	11	EGR1 IFNG AGER HMOX1 TNF APP TICAM1
GO_POSITIVE_REGULATION_OF_LYMPHOCYTE_ACTIVATION	0.00580747	0.109306	0.407018	-0.273868	-1.41589	318	IGHV1-69D IGHV7-4-1 IGHV3-30 MEF2C IGLL1 IGHV3-13 IGHV3-38 ATP11C MSH2 PTPN22 PIK3R1 PTPN11 CAV1 IGHV4-4 IGHV1-3 IGHV1-58 IGLC6 IGHV4-61 CBFB IGHV3-7 IGHV3-33 PIK3CA IGHV3-15 IGHV3-21 IGHV3-64 IGHV3-53 IGHV4-34 CYLD IGHV4-39 IGHA1 EFNB2 RHOH IGHV1-45 CD46 IL6ST IGLC3 CD38 IGHV5-51 BCL2 IGHV1-18 IGHV3-48 IGHV3-23 IGHD LEF1 SLC7A1 DPP4 SOX4 CD24 IGHV3-43 IGKC CCR7 IGHV2-26 IGHV5-10-1 IGHA2 SPTA1 IG…
GO_POSITIVE_REGULATION_OF_LYMPHOCYTE_MEDIATED_IMMUNITY	0.00589534	0.109306	0.407018	0.33313	1.53122	99	IL18R1 RSAD2 FCER1G HLA-F LAMP1 IL12A KMT5C FADD VAV1 HLA-B CD160 HLA-E HLA-G CRTAM HLA-A SH2D1A CLCF1 HPX HLA-H TNFSF13 TGFB1 NECTIN2
GO_POSITIVE_REGULATION_OF_MAST_CELL_ACTIVATION_INVOLVED_IN_IMMUNE_RESPONSE	0.00572781	0.109306	0.407018	0.632672	1.8456	14	VAMP8 FCER1G ADORA2B IL4R GAB2
GO_RECEPTOR_MEDIATED_ENDOCYTOSIS	0.00580583	0.109306	0.407018	-0.272413	-1.3836	279	BMP2K IGHV3-30 PIKFYVE IGKV2D-28 IGHV3-13 CALCRL FCHO2 IGLV3-25 CAV1 ACKR3 EPS15 IGKV2-29 IGLC6 IGHV3-7 SCYL2 CD2AP IGLV1-44 IGHV3-33 FMR1 HSPG2 IGKV1-16 IGKV1-5 ANGPT1 CANX IGHV3-53 IGLV6-57 IGLV1-40 REPS1 IGHV4-34 AHI1 IGKV2-28 IGKV1-17 HSP90B1 IGKV2-30 IGHV4-39 IGLV7-43 IGHA1 IGKV5-2 EFNB2 IGLC3 IGHV3-48 IGKV1D-12 IGKV3-20 IGHV3-23 SCARF1 IGLV3-21 HBA2 SNX9 IGLV2-23 IGKC ITGB1 CD9 IGHA2 DNM3 R…
GO_REGULATION_OF_POSTSYNAPTIC_MEMBRANE_POTENTIAL	0.00585944	0.109306	0.407018	0.352757	1.57274	79	NTSR1 CHRNB1 DLG4 CHRNA10 PTK2B CHRNA2 MECP2 CHRND CACNB3 GABRE ADORA2A GABRD P2RX4 ARRB2 UNC13B MAPK8IP2 ADRB1 GRIN2C GRIN2D GRIK5 GSK3A CHRNG DMPK SH3GL1 CHRNE PRKCZ DRD4
GO_REGULATION_OF_PROTEIN_MATURATION	0.00560357	0.109306	0.407018	0.400043	1.65158	55	HPN CST7 IL1R2 CARD16 KLKB1 MELTF LDLRAD3 CLN3 CTSZ MYH9 SERPINE1 ADAM8 F12 CHAC1 GAS1 MMP14 NLRC4 ENO1 NOL3 BIRC7 PRKACA THBS1 CNTN2 GLG1
GO_REGULATION_OF_TYPE_2_IMMUNE_RESPONSE	0.00577842	0.109306	0.407018	0.498369	1.74728	28	RSAD2 HLX RARA IL4R NOD2 IL27RA ARG1 PRKCZ IFNL1 STAT6 ECM1
GO_REGULATION_OF_VESICLE_MEDIATED_TRANSPORT	0.00566012	0.109306	0.407018	0.230076	1.32277	455	VAMP8 CD177 IFNG CLU STXBP2 LRP1 FCER1G DYSF CD151 DLG4 SLC11A1 VPS4A FCGR2B SEPTIN4 HLA-F LAMP1 RAB4A UNC13D ANKRD13D CLN3 ITGAM PRKAR1B ADORA2B ITGB2 CSPG5 ABCA2 MAPK15 CD63 LMAN2 SNX33 LGALS9 ADORA2A EHD2 EGF FES ANKRD13B IL4R CYBA RUFY1 RAC1 MAP2K2 CLIP3 SERPINE1 ITGB3 HGS SNF8 RAB4B ATP6AP1 SEPTIN8 DOC2A VPS28 NR1H2 ARRB2 RAB3D CD14 GAB2 CHMP2A UNC13B PTPN23 LYAR CORO1A DGKD CSK INSR CALM3 I…
GO_T_HELPER_2_CELL_DIFFERENTIATION	0.00608619	0.112105	0.407018	0.604523	1.80658	15	HLX BATF RARA IL4R BCL3 PRKCZ
GO_CATECHOLAMINE_UPTAKE	0.00615724	0.112971	0.407018	0.695984	1.84915	10	MAPK15 SLC6A3 SLC22A1 ACTB SLC29A4 PARK7 DRD4 PRKN
GO_REGULATION_OF_ALPHA_BETA_T_CELL_ACTIVATION	0.00619223	0.113171	0.407018	0.342504	1.55866	90	MAPK8IP1 IFNG HLX AGER ZNF683 IL12A RARA VSIR CD160 HLA-E LGALS9 ADORA2A JAK3 IL4R CRTAM HLA-A ITPKB AP3D1 ZBTB16 LGALS9B HFE LGALS9C PRKCZ
GO_HISTONE_H3_K9_MODIFICATION	0.00644566	0.114727	0.407018	-0.432864	-1.63471	45	ATRX KDM4D SIRT1 ARID4A PAX5 NAP1L2 KDM3A ARID4B DMRTC2 GATA3 MYB KAT2B BRCA1 RIF1 DNMT1 SMAD4 ZNF451 EHMT1 SUV39H2 SUV39H1 KDM1A PRDM5 ASH1L SETD5 ZNF274 ZNF304 DNMT3B
GO_INTRACELLULAR_STEROID_HORMONE_RECEPTOR_SIGNALING_PATHWAY	0.00655444	0.114727	0.407018	-0.352594	-1.56053	101	UBE3A SIRT1 RNF6 HEYL UBR5 SFRP1 STRN3 CNOT2 CBFB JAK2 LATS1 PARP1 TMF1 KDM3A DDX5 NR3C1 UFL1 PIAS2 PLPP1 NR3C2 NKX3-1 ZMIZ1 GPAM CRY1 RNF14 TRIM68 BRCA1 DEFA1 MED1 CYP7B1 NCOA4
GO_MACROPHAGE_ACTIVATION	0.00654877	0.114727	0.407018	0.351295	1.56622	79	CST7 IFNG CLU IL10 DYSF AGER SLC11A1 GRN FCGR2B TNIP2 CEBPA ITGAM ITGB2 SBNO2 JMJD6 IL4R GPR137B LDLR
GO_METAPHASE_PLATE_CONGRESSION	0.00645615	0.114727	0.407018	-0.403012	-1.62357	59	ZW10 SEH1L PIBF1 KIF14 CHMP2B CHAMP1 VPS4B INCENP SPICE1 CENPC KIFC1 RRS1 NDC80 CDC23 CCNB1 AURKB CUL3 MIS12 CENPF CHMP4C ANKRD53 MAD1L1 PINX1 CENPQ
GO_MITOTIC_METAPHASE_PLATE_CONGRESSION	0.00655058	0.114727	0.407018	-0.434626	-1.66178	47	ZW10 SEH1L PIBF1 KIF14 CHMP2B CHAMP1 VPS4B CENPC KIFC1 RRS1 NDC80 CDC23 CCNB1 AURKB CUL3 MIS12 CHMP4C ANKRD53 MAD1L1 PINX1
GO_NEGATIVE_REGULATION_OF_CYTOSKELETON_ORGANIZATION	0.00638326	0.114727	0.407018	-0.32506	-1.49619	132	ADD3 CKAP2 CARMIL1 EPS8 KANK1 CLASP2 TACSTD2 CCP110 DLC1 CDH5 SCIN SWAP70 ADD2 PFN2 TPX2 SPTBN2 TWF1 TMEM67 ARFGEF1 LMOD1 MDM1 MAP1B CTNNA2 MAPRE1 TAOK1 SPTBN4 TMOD1 RDX LIMA1 CCNF APC CARMIL2 SPTA1 HDGFL3 GMFB KAT2B BRCA1 PICK1 CAMSAP2 BBS4 DYRK1A SNCA
GO_NEGATIVE_REGULATION_OF_RESPONSE_TO_BIOTIC_STIMULUS	0.00654121	0.114727	0.407018	0.325419	1.47385	86	HTRA1 MICB CARD16 GRN SUSD4 HLA-F NLRX1 HLA-B HLA-E LGALS9 HLA-G NFKBIL1 HLA-A ILRUN NR1H2 ARRB2 TRIB1 NPLOC4 MUL1 SIRT2 MICA SEC14L1 FAM3A ARG1 PCBP2 LILRA2 CR1 GPATCH3 RPS19 VSIG4
GO_PENTOSE_METABOLIC_PROCESS	0.00657047	0.114727	0.407018	0.633336	1.83781	13	RBKS DCXR TKT PGD NUDT5 TALDO1 G6PD DHDH FGGY
GO_PEPTIDYL_SERINE_MODIFICATION	0.0063513	0.114727	0.407018	-0.279422	-1.40948	270	GALNT4 ROCK1 HIPK3 AURKA CNKSR3 IFNK PDE4D PRKG2 CAV1 MAPK8 MORC3 SPRY2 DMD PRKAA1 RICTOR GALNT1 PIK3CA LATS1 PLCL1 PARP1 ANGPT1 ILK LRRK2 EIF2AK3 CHUK STK38L PRKCE ATM DOCK7 TAF1 SGK1 PFN2 MAST1 PKN2 BCL2 RPS6KA3 NTRK3 PAQR3 SFRP2 SMG1 TGFBR1 RPS6KA5 SPTBN4 BAG4 CAMK2D PTGS2 CDK2 PRKCI NLK DYRK3 SMTNL1 CLSPN SH2D3A FNIP2 CSNK1G3 IL24 TNKS FNIP1 NCK1 PRKX UHMK1 TTK PRKCA AKAP9 ATR TBK1 CCNB1 TRIM…
GO_POSITIVE_REGULATION_OF_CHROMOSOME_ORGANIZATION	0.00638276	0.114727	0.407018	-0.314727	-1.51486	167	ATRX SIRT1 NEK7 RB1 LIG4 HNRNPD TNKS2 DHX36 FMR1 TASOR LRRK2 NAP1L2 PPHLN1 ATM RESF1 NBN DKC1 DMRTC2 HNRNPA2B1 POT1 KAT7 SIN3A RPS6KA5 RAD50 RAD21 CCT6A SMC5 CTR9 FEN1 TADA2A MIER1 TNKS GATA3 MYB KMT2E CDC27 BRCA1 ING2 CDC23 RIF1 MTF2 ATR CCNB1 AKAP8 NAF1 RTF1 AURKB DNMT1 CUL3 TP53
GO_POSITIVE_REGULATION_OF_PROTEIN_LOCALIZATION_TO_CELL_SURFACE	0.00634518	0.114727	0.407018	0.603012	1.80206	15	FCER1G SNX33 MAP1A RANGRF TYROBP ABCA7 STX4 LRIG2 TNF
GO_REGULATION_OF_TELOMERE_MAINTENANCE_VIA_TELOMERE_LENGTHENING	0.00650898	0.114727	0.407018	-0.409828	-1.64049	58	NEK7 TNKS2 DHX36 DCP2 XRN1 TENT4B PARP1 ATM DKC1 NAT10 HNRNPA2B1 POT1 CCT6A ERCC4 SMG6 TNKS ATR NAF1 AURKB PARN RTEL1 CCT8 PINX1 SMG5 XRCC5
GO_NEGATIVE_REGULATION_OF_SMALL_GTPASE_MEDIATED_SIGNAL_TRANSDUCTION	0.00671514	0.116818	0.407018	-0.434131	-1.67761	50	RASA1 KANK1 ARHGAP12 RASIP1 TNK1 SPRY2 DLC1 CD2AP RASA2 CCDC125 EPHB2 DAB2IP ITGB1 RAPGEF1 SYNGAP1 RASA3 CUL3 ITGA3
GO_LEUKOCYTE_APOPTOTIC_PROCESS	0.00675548	0.117087	0.407018	0.3213	1.46852	96	BAK1 IL10 FCER1G IRF7 CLC EFNA1 SLC46A2 FADD PTCRA KDELR1 LGALS9 JAK3 PIK3CD PKN1 IRF3 ADAM8 ITPKB NOD2 CCL5 TSC22D3 LMBR1L HCAR2 CD3G BIRC7 ADA CXCR2 AXL GAS6 BAX
GO_REGULATION_OF_ANTIGEN_PROCESSING_AND_PRESENTATION	0.00684602	0.117787	0.407018	0.566877	1.76968	18	SLC11A1 FCGR2B HLA-DOB WAS CD68 NOD2 PYCARD HFE THBS1
GO_RNA_CATABOLIC_PROCESS	0.00682212	0.117787	0.407018	0.226996	1.28141	389	RPL34 NT5C3B RPL26 RPS24 E2F1 RPL31 RPL23 PSMB9 EXOSC4 LSM6 SLC11A1 RPL7 HSPA1A PSMB8 SLIRP PLEKHN1 MAPKAPK2 HSPA1B HSPB1 RPS27 RPS3A CNOT3 LSM3 TRIR RBM10 DEDD2 NUP214 PCID2 RPS15A ZPR1 RPS25 RPL6 EDC3 PSMB5 RPS17 UPF1 SIDT2 RPL35 PSMB3 RPS27A PATL2 RPSA DHX34 RPL11 TNFRSF1B RPL35A MAGOHB NOCT POLR2D LSM7 RPL23A RPS23 RPL10A RPS29 SAMD4B RPL32 RPL38 RPL17 SMG7 TNFSF13 RPL24 RPS7 CTIF RPL3 RPL13A…
GO_RESPIRATORY_CHAIN_COMPLEX_IV_ASSEMBLY	0.00690271	0.118329	0.407018	0.517467	1.77208	25	COA3 SURF1 COX19 COX16 PET117 COX14 COA1 SCO2 SMIM20 COA8 COA4 TIMM21 COX20 BCS1L OXA1L COA5 SCO1 COX10 PET100 COX17
GO_ANTIGEN_PROCESSING_AND_PRESENTATION_OF_EXOGENOUS_PEPTIDE_ANTIGEN_VIA_MHC_CLASS_I	0.00694267	0.118581	0.407018	0.35026	1.5616	79	VAMP8 PSMB9 FCER1G ITGB5 HLA-C HLA-F PSMB8 HLA-B HLA-E HLA-G CYBA PSMB5 HLA-A NCF1 PSMB3 NCF4 HLA-H PSMA7 CD207 TAPBP PSMA6 NCF2 PSMB6 FCGR1A PSMD4 PSMC3 IFI30 PSMB1 PSMD9 B2M PSMC5 TAP1 PSME2 PSMD8
GO_SENSORY_PERCEPTION_OF_PAIN	0.00699034	0.118962	0.407018	0.358224	1.54349	66	EDNRB IL10 NTSR1 MECP2 OPRL1 PHF24 MGLL CACNB3 OPRD1 MMP24 P2RX4 ARRB2 TMEM120A GRIN2D COMT ITGA2 SLC9A1
GO_NEGATIVE_REGULATION_OF_TELOMERE_MAINTENANCE_VIA_TELOMERE_LENGTHENING	0.00706607	0.119316	0.407018	-0.530604	-1.73141	24	TNKS2 DCP2 XRN1 TENT4B PARP1 NAT10 POT1 ERCC4 TNKS
GO_NEURONAL_STEM_CELL_POPULATION_MAINTENANCE	0.00708733	0.119316	0.407018	-0.597984	-1.80024	18	REST CDH2 PCM1 HOOK3 FOXO1 ASPM
GO_REGULATION_OF_CELLULAR_AMINE_METABOLIC_PROCESS	0.00708292	0.119316	0.407018	0.370898	1.6155	71	PSMB9 NQO1 PSMB8 CLN3 ITGAM PDE1B ITGB2 SLC6A3 PSMB5 PSMB3 COMT PSMA7 PARK7 ATP2B4 DRD4 PSMA6 SLC7A7 PRKN PSMB6 PSMD4 PSMC3 PNKD PSMB1 PSMD9 PSMC5 SIRT4 PSME2 PSMD8
GO_MITOCHONDRIAL_CYTOCHROME_C_OXIDASE_ASSEMBLY	0.00717678	0.119686	0.407018	0.525047	1.74911	22	COA3 SURF1 COX19 COX16 PET117 COX14 COA1 SCO2 SMIM20 COA8 COA4 TIMM21 COX20 BCS1L OXA1L COA5 SCO1 PET100 COX17
GO_MRNA_METHYLATION	0.00719666	0.119686	0.407018	-0.614318	-1.78622	16	CBLL1 NSUN2 ZC3H13 METTL14 VIRMA METTL16 CMTR2 TRMT6 TRMT61B TRMT10C TRMT61A
GO_POSITIVE_REGULATION_OF_T_CELL_MEDIATED_CYTOTOXICITY	0.00721121	0.119686	0.407018	0.515889	1.76668	25	HLA-F IL12A FADD HLA-B HLA-E HLA-G HLA-A HLA-H NECTIN2 CD1C
GO_REGULATION_OF_INFLAMMATORY_RESPONSE	0.00720976	0.119686	0.407018	0.242161	1.33277	306	VAMP8 IL20RB FUT7 CST7 EDNRB DAGLB IFNG IL1R2 IL10 FCER1G KLKB1 MDK AGER PROC GRN ZYX FCGR2B C1QTNF12 SERPINF1 CEBPA PPARA ADORA2B CEBPB MGLL PER1 NLRX1 SPATA2 SBNO2 HLA-E ADORA2A ABCD1 SERPINE1 BRD4 NOS2 AOAH S100A9 DNASE1L3 IRF3 ADAM8 ABHD12 F12 LDLR TNFAIP8L2 SMPDL3B TMSB4X NOD2 TNFRSF1B CCL5 MGST2 NLRP6 CREB3L3 METRNL IL17RA ITGA2 NFE2L1 GBA TNFRSF1A NLRP12 PYCARD LILRA5 GPSM3 FFAR4 STAT3 PAR…
GO_MORPHOGENESIS_OF_A_BRANCHING_STRUCTURE	0.00729654	0.120317	0.407018	-0.317004	-1.47282	139	SEMA3C PAX8 BMP2 FRS2 DLG5 SFRP1 RASIP1 TACSTD2 FGF2 MAGED1 MYC SPRY2 CLIC4 ILK LRRK2 DCHS1 SMO BCL2 SEMA3A DLX2 ETV5 LEF1 TIMELESS SFRP2 GNA13 ESRP2 PRDM1 FEM1B NKX3-1 DLL4 GDF7 AREG NOG NRP1 COL13A1 ERMN MED1 DDR1 NFATC4 KRAS VANGL2 SETD2 ESR1 MAP3K13 PBX1 STK4 SMAD4
GO_NEGATIVE_REGULATION_OF_DEFENSE_RESPONSE	0.00730051	0.120317	0.407018	0.277386	1.41966	188	IL20RB CST7 HTRA1 IL1R2 IL10 MICB MDK AGER PROC GRN SUSD4 FCGR2B C1QTNF12 HLA-F SERPINF1 PPARA NLRX1 HLA-B HLA-E LGALS9 HLA-G ADORA2A ABCD1 AOAH HLA-A ILRUN NR1H2 ARRB2 LDLR TNFAIP8L2 SMPDL3B NPLOC4 TNFRSF1B NLRP6 MUL1 METRNL SIRT2 MICA GBA TNFRSF1A NLRP12 PYCARD FFAR4 SEC14L1 FAM3A ARG1 SIRPA PRKCD GPX1 ALOX5 PCBP2 SOD1 ADA
GO_DNA_STRAND_ELONGATION_INVOLVED_IN_DNA_REPLICATION	0.00743899	0.122171	0.407018	-0.571728	-1.74154	19	POLA1 PCNA RFC3 MCM3 MCM4 DNA2 GINS3 GINS1 POLD3 GINS2 LIG3 GINS4 LIG1 POLD2
GO_MITOCHONDRION_DISTRIBUTION	0.00748783	0.122545	0.407018	-0.631891	-1.77249	14	BHLHA15 OPA1 LRRK2 TRAK2 MEF2A MTM1
GO_ORGANIC_ACID_TRANSPORT	0.00759152	0.12381	0.407018	0.251797	1.33845	243	PROCA1 NMB SLC26A6 NTSR1 STARD10 SLC11A1 SLC38A10 SLC35D2 CES1 PRAF2 ABCC3 ERFE GLS2 SLC25A1 SLC35A2 CLN3 SLC16A3 PPARA MID1IP1 SLC6A12 PLIN2 CPT1A PSAP SLC25A11 SLC43A2 ADORA2A ABCD1 LCN12 HRH3 NOS2 P2RX4 SLC27A4 UNC13B SLC25A18 SLC27A3 SLC25A20 RXRA SLC19A1 LLGL2 SLC25A14 NFE2L1 SLC27A1 SLC7A5P1 PSEN1 SLC9A3R1 SLC29A4 SLC10A1 SLC6A13 ARG1 SLC17A1 DRD4 SYT1 ATP8B1 SLC16A13 APBA1 SLC7A7 SLC66A1 S…
GO_SUPEROXIDE_METABOLIC_PROCESS	0.0077128	0.125353	0.407018	0.395332	1.6467	56	CD177 NQO1 CCS NCF1B ITGAM ITGB2 NCF1C CYBA AATF NOS2 ALOX12 NCF1 NCF4 TGFB1 SH3PXD2B PREX1 PARK7 GNAI2 TYROBP PRKCD DUOX1 SOD1 NCF2 BST1 TNF PRDX1 ACP5
GO_DNA_UNWINDING_INVOLVED_IN_DNA_REPLICATION	0.00778861	0.126149	0.407018	-0.610065	-1.77385	16	RECQL TWNK WRN RAD51 RPA1 MCM4 MCM2
GO_MICROTUBULE_ANCHORING_AT_CENTROSOME	0.00790513	0.127283	0.38073	-0.682702	-1.73363	10	PCM1 HOOK3 KIF3A CCDC68 BBS4 NINL
GO_POSITIVE_REGULATION_OF_CELLULAR_COMPONENT_BIOGENESIS	0.00791286	0.127283	0.38073	-0.252294	-1.34614	460	CARMIL1 ATP7A ROCK1 TOGARAM1 NPHP1 CNOT6 EPS8 ARFIP1 G3BP2 ADNP AP1AR CEP120 CLASP2 DLG5 LINGO2 DOCK11 ACTR3C CCDC88A SFRP1 CAV1 LPAR1 RASIP1 CNOT6L ANLN CNOT2 OXTR CCP110 CDH5 SCIN RICTOR FMR1 EPB41L5 PARP1 SWAP70 TASOR PAN3 SEPTIN7 RPA1 ICE1 JMY PPHLN1 BCL2L11 PRKCE ATM WASHC5 CUL4B UTP15 RESF1 RIOK1 PFN2 SDC1 VPS4B IQGAP2 WASF3 AMIGO2 NTRK3 ICAM1 TSC1 STAM IL1RAP EPHB2 CCL24 LMOD1 CAND1 MAP1B …
GO_REGULATION_OF_G_PROTEIN_COUPLED_RECEPTOR_SIGNALING_PATHWAY	0.00807247	0.129408	0.38073	0.303319	1.41687	110	GNG4 DYNLT1 PRMT5 PDE6H OPRL1 HOMER2 PHF24 MGLL GUCA1B GRK2 KLK14 RGS14 RAMP1 ARRB2 ZDHHC7 CCL5 GPR27 RGS12 FNTB DNM2 APLP1 RGS9 TUB GSK3A RIC8B ATP2B4 GNAI2 RASGRP4 ABHD6
GO_CHROMATIN_ASSEMBLY_OR_DISASSEMBLY	0.00812265	0.129769	0.38073	-0.327632	-1.52034	136	SMARCA5 ATRX SIRT1 CENPP SHPRH KNL1 CENPI SMCHD1 MIS18BP1 TASOR KAT6B NAP1L2 PPHLN1 RBBP7 RESF1 SET SETSIP RBBP4 ARID2 FAM172BP CENPC RUVBL1 CENPA MCM2 SUPT16H M1AP TSPYL4 HIRIP3 MIS18A CENPU FAM172A HP1BP3 RSF1 BAZ1B TSPYL5 DNMT1 TP53 SPTY2D1 NAP1L3 NASP GRWD1 TPR SMARCC1 BAHD1 HELLS TLK1 HJURP CHAF1A CENPQ SMARCE1 CTCF TSPY26P
GO_CRANIAL_SKELETAL_SYSTEM_DEVELOPMENT	0.00819886	0.130542	0.38073	-0.434665	-1.64855	46	MEF2C RIC1 MTHFD1L PAX5 MTHFD1 RAB23 IFT140 DLX2 CEP55 TGFBR1 WDR19 FOXN3
GO_REGULATION_OF_TOLL_LIKE_RECEPTOR_4_SIGNALING_PATHWAY	0.00823254	0.130576	0.38073	-0.5974	-1.76403	17	APPL1 PTPN22 TNFAIP3 NR1D1 WDFY1 DAB2IP TIRAP ACOD1 PELI1
GO_REGULATION_OF_T_HELPER_1_TYPE_IMMUNE_RESPONSE	0.00825659	0.130576	0.38073	0.513168	1.7219	23	IL18R1 HLX SLC11A1 JAK3 IL4R IL27RA
GO_OSTEOBLAST_DEVELOPMENT	0.00830605	0.130918	0.38073	0.624358	1.81176	13	BGLAP JUND SATB2 LRP5L HDAC4 ACHE CLEC5A
GO_ALPHA_AMINO_ACID_METABOLIC_PROCESS	0.00846559	0.132103	0.38073	-0.313589	-1.4995	163	AASDHPPT GCLC PSAT1 ATP7A SLC25A12 GPT MCCC1 GCAT DCT MMUT GGT1 THNSL2 HIBADH PYCR1 MTHFD1 GART GLUD1 CTPS2 ALDH7A1 TDH DPEP1 SERINC5 CTH MTAP CARNMT1 GFPT1 DDAH1 AZIN1 PFAS SARDH DLD GLDC ASNS PHGDH ACAD8 MRI1 GCLM CTPS1 ALDH18A1 CARNS1 MTR SLC7A11 ALDH5A1 IDO2 KYAT3 SRR ALDH6A1 FPGS
GO_CELL_CYCLE_CHECKPOINT	0.00843895	0.132103	0.38073	-0.295106	-1.44609	206	BRIP1 CNOT6 PCNA AURKA BUB1 TOP2B RB1 MSH2 PTPN11 TRIP13 CNOT6L CNOT2 ZW10 WEE1 E2F8 DTL ATF2 PLAGL1 NSUN2 ATM TOPBP1 NBN RAD9B TOP2A MAD2L1 CDC5L CDC45 USP44 TIMELESS TAOK1 RBL2 EIF2AK4 TEX14 ORC1 TICRR SOX4 FOXN3 CDK2 NABP1 DNA2 APC RFWD3 FEM1B CLSPN NDC80 PRPF19 ABRAXAS1 CRY1 GTSE1 ZNF207 BUB1B BRCA1 TTK ATR ZWILCH CCNB1 ZWINT CNOT11 PRMT1 AURKB TP53 BRCC3 CNOT7 CENPF GEN1 RINT1 CHMP4C TPR ETA…
GO_REGULATION_OF_PHAGOCYTOSIS	0.00842349	0.132103	0.38073	0.338501	1.53031	85	IFNG LRP1 FCER1G DYSF SLC11A1 FCGR2B LMAN2 CYBA LYAR CSK IL2RG DNM2 SIRPB1 ITGA2 TUB PYCARD PTPRJ IL15RA SIRPA CCL2 ABCA7 DOCK2 SOD1 GAS6 RACK1 FGR BCR CD300A ABR TNF SPHK1 MFGE8 HCK C4A PRKCG
GO_INTERFERON_GAMMA_PRODUCTION	0.00861603	0.132854	0.38073	0.324429	1.48653	98	IL18R1 IL20RB IL10 SLC11A1 IL12A TRIM27 FADD RARA VSIR CD2 LGALS9 CRTAM HLA-A CD14 CEBPG ZFPM1 HRAS BCL3 PYCARD CD244 IL27RA LGALS9B LGALS9C PGLYRP2 SIRPA IFNL1 BTN3A2 AXL GAS6 CD226
GO_MESONEPHRIC_TUBULE_MORPHOGENESIS	0.00855401	0.132854	0.38073	-0.435923	-1.61641	43	PAX8 BMP2 TACSTD2 FGF2 MAGED1 MYC ILK DCHS1 SMO BCL2
GO_PEPTIDYL_LYSINE_MODIFICATION	0.00862688	0.132854	0.38073	-0.257444	-1.34865	365	NUP107 ATP7A HDAC9 ATRX KDM4D SIRT1 ARID4A YEATS4 SENP7 SUZ12 TET2 SEH1L PRKAA1 SENP6 NUP54 KAT6B SENP1 PAX5 NAP1L2 ATF2 PHF14 RANBP2 KDM3A ARID4B TAF1 NUP155 SET KDM6A DMRTC2 UBA2 BCOR NUP160 KAT7 NUP133 GTF3C4 CTH LEF1 SIN3A IRF4 ACTL6A TAF1L PIAS2 RPS6KA5 PHF20L1 RUVBL1 TAF5 SOX4 ESCO1 CTR9 KMT2C DOHH NUP93 DR1 ZMPSTE24 KLF15 ING3 EPC2 ZMIZ1 NAA50 POM121 TADA2A HDAC2 APBB1 PIAS3 GATA3 MYB HMG2…
GO_POSITIVE_REGULATION_OF_NATURAL_KILLER_CELL_MEDIATED_IMMUNITY	0.00859103	0.132854	0.38073	0.499734	1.73085	26	HLA-F LAMP1 IL12A VAV1 CD160 HLA-E HLA-G CRTAM SH2D1A NECTIN2 STAT5B CD226
GO_HYPERSENSITIVITY	0.00872091	0.133427	0.38073	0.684426	1.81844	10	IL20RB FUT7 FCER1G FCGR2B HLA-E
GO_REGULATION_OF_CALCINEURIN_MEDIATED_SIGNALING	0.00870419	0.133427	0.38073	0.461107	1.65287	30	HOMER2 CIB1 SPPL3 CAMTA1 HOMER3 FHL2 SLC9A1 ATP2B4 RCAN1 TBC1D10C STIMATE TNF CHP1 IGF1 MAPK7
GO_REGULATION_OF_T_CELL_ACTIVATION	0.00877084	0.133755	0.38073	0.246069	1.35203	297	CLECL1 IL20RB MAPK8IP1 LGALS1 CLEC4G IFNG HLX IL10 TNFSF9 MDK AGER ZNF683 CLC FCGR2B IL12A GRAP2 SLC46A2 FADD VAV1 CEBPB RARA VSIR CLPTM1 FLOT2 CD160 HLA-E CD2 CCDC88B LGALS9 HLA-G ADORA2A JAK3 IL4R RAC1 ICOS CRTAM HLA-A BAD ADAM8 ITPKB AP3D1 TNFAIP8L2 PTPN6 ZBTB16 NOD2 TNFRSF1B CCL5 CORO1A CSK CTLA4 SART1 SIRPB1 CD209 PYCARD PAK1 IL27RA NRARP LGALS9B HFE LGALS9C SIT1 ARG1 PRKCZ IGFBP2 SIRPA IFNL…
GO_NEGATIVE_REGULATION_OF_CALCINEURIN_MEDIATED_SIGNALING	0.00888701	0.13422	0.38073	0.621847	1.80448	13	HOMER2 HOMER3 FHL2 ATP2B4 RCAN1 TBC1D10C CHP1 MAPK7
GO_NEGATIVE_REGULATION_OF_INTERFERON_GAMMA_PRODUCTION	0.00883744	0.13422	0.38073	0.462924	1.63804	29	IL20RB IL10 RARA VSIR LGALS9 LGALS9B LGALS9C PGLYRP2 AXL GAS6
GO_RIBOSOME_ASSEMBLY	0.00887445	0.13422	0.38073	0.371356	1.59692	64	RPS27L RPS27 PRKDC RPL3L RPL6 MRPS11 RPSA RPL11 RPL23A RPL38 RPL24 RPL3 MRPL11 RPS28 RPS15 NOP53 RPS10P5 MRPL22 RPL10 MTERF4 RPS19 RPL5 NSUN4 RPF2 RPL12 RPLP0 RPS14
GO_DNA_DEPENDENT_DNA_REPLICATION_MAINTENANCE_OF_FIDELITY	0.00897983	0.135187	0.38073	-0.42543	-1.58464	44	ATRX PCNA ZRANB3 WRN MSH3 RAD51 TIMELESS BOD1L1 EXD2 DNA2 RFWD3 MCM9 BRCA2 MMS22L PRIMPOL RTEL1 GEN1 ETAA1 NUCKS1 FANCM MRE11 DDX11 SMARCAL1 BLM
GO_NUCLEOBASE_CONTAINING_COMPOUND_TRANSPORT	0.0091093	0.136698	0.38073	-0.288277	-1.4408	236	NUP107 SLC25A12 CPSF6 G3BP2 SLC28A3 LRPPRC SLC25A40 SEH1L KHDRBS1 FMR1 UPF2 SLC25A13 NCBP1 NUP54 NOP9 RANBP2 NSUN2 SLC25A41 CDC40 NPIPA1 NUP155 THOC3 FYTTD1 THOC2 HNRNPA2B1 DDX19A SRSF11 NUP160 NUP133 TSC1 SRRM1 QKI RBM26 SLC35D3 SMG1 SLC25A24 NUP93 CETN3 ABCE1 AHCTF1 RRS1 SRSF1 NOL6 POM121 SMG6 SLC25A36 TNKS RBM27 HHEX IGF2BP3 NUP153 SRSF5 SLC35A5 ADORA1 DDX19B SLU7 SLC35A1 NUP58 XPOT CPSF2 RFTN…
GO_MITOCHONDRIAL_GENE_EXPRESSION	0.00917873	0.137301	0.38073	0.286277	1.43782	162	UQCC2 COA3 AURKAIP1 MRPL49 MRPL9 NGRN MRPL23 MRPS5 MRPL17 MRPS11 RPUSD4 MRPS21 GADD45GIP1 TRMT10B CDK5RAP1 MRPS34 MRPS14 MRPS18C MRPL48 MRPL11 NDUFA7 MRPS12 DAP3 MRPS22 MRPL36 MTG2 TUFM MRPL28 CHCHD1 MRPL43 MALSU1 MRPL32 MRPL41 MRPL27 CHCHD10 MRPL34 MRPL1 MRPL13 MRPL51 MRPL22 SLC25A33 MRPS15 MTRF1 MRPL57 HSD17B10 MTERF4 MRPL55 MTERF2 MRPL21 MRPS26 MRPL46 MRPL58 NSUN4 MRPL18 MRPS23 MTG1 MRPL39 MRR…
GO_CHROMATIN_REMODELING_AT_CENTROMERE	0.00954919	0.137963	0.38073	-0.464744	-1.61865	31	SMARCA5 CENPP KNL1 CENPI MIS18BP1 RBBP7 RBBP4 CENPC RUVBL1 CENPA MIS18A CENPU RSF1 NASP HELLS HJURP CENPQ
GO_CHRONIC_INFLAMMATORY_RESPONSE	0.00941456	0.137963	0.38073	0.558414	1.74326	18	IL10 UNC13D PTGES ADORA2B CXCL13 S100A9 CCL5
GO_MONOCARBOXYLIC_ACID_TRANSPORT	0.00937973	0.137963	0.38073	0.303898	1.44644	120	PROCA1 NMB SLC26A6 NTSR1 STARD10 CES1 ABCC3 ERFE SLC16A3 PPARA MID1IP1 SLC6A12 PLIN2 CPT1A ABCD1 LCN12 NOS2 P2RX4 SLC27A4 SLC27A3 SLC25A20 RXRA SLC27A1 SLC9A3R1 SLC10A1 SLC6A13 DRD4 ATP8B1 SLC16A13 APBA1 SLCO3A1 THBS1 ACSL1 AKT2
GO_NEGATIVE_REGULATION_OF_CYTOKINE_PRODUCTION_INVOLVED_IN_IMMUNE_RESPONSE	0.00945709	0.137963	0.38073	0.532106	1.75066	21	IL10 HLA-F BST2 JAK3 TGFB1 HFE ARG1 HMOX1 TNF
GO_NEGATIVE_REGULATION_OF_STRESS_ACTIVATED_PROTEIN_KINASE_SIGNALING_CASCADE	0.0092647	0.137963	0.38073	-0.431201	-1.59073	42	PDCD4 HIPK3 PTPN22 DACT1 SFRP1 MYC FOXO1 CYLD SFRP2 ZMYND11 ITCH DUSP19
GO_PEPTIDYL_L_CYSTEINE_S_PALMITOYLATION	0.00933353	0.137963	0.38073	0.518061	1.72584	22	ZDHHC24 ZDHHC11 ZDHHC1 ZDHHC18 CLIP3 ZDHHC7 ZDHHC4 ZDHHC12 ZDHHC19 ZDHHC23 ZDHHC14
GO_POSITIVE_REGULATION_OF_GENE_EXPRESSION_EPIGENETIC	0.00949628	0.137963	0.38073	-0.434841	-1.66907	48	SMARCA5 DDX21 ATAD2B ATAD2 POLR1B SF3B1 TWISTNB TAF1D TAF1A DEK CDCA4 ZMIZ1 MYBBP1A KAT2B CD3EAP BAZ1B SERTAD2
GO_PROTEIN_PROCESSING	0.00948649	0.137963	0.38073	0.279436	1.41106	173	BAK1 HPN CPE CST7 IL1R2 CARD16 KLKB1 MELTF CES1 PISD LDLRAD3 CLN3 SPPL3 FADD MYRFL CTSZ PCSK6 VSIR MYH9 SERPINE1 SEC11C BAD ADAM8 F12 PSENEN TMEM208 C1R CHAC1 GAS1 PYCARD PLAT MMP14 PSEN1 NLRC4 FURIN DHCR24 IMMP1L CPM ENO1 ECE1 NOL3 BIRC7 TBC1D10A PRKACA PLAU THBS1 SEC11A
GO_REGULATION_OF_PLASMINOGEN_ACTIVATION	0.00957549	0.137963	0.38073	0.657017	1.80373	11	HPN MELTF CTSZ SERPINE1 F12 ENO1 THBS1 PLGRKT SERPINE2 SERPINF2
GO_REGULATION_OF_TELOMERE_MAINTENANCE	0.00938122	0.137963	0.38073	-0.375085	-1.58018	77	ATRX NEK7 HNRNPD TNKS2 DHX36 MYC DCP2 XRN1 TENT4B PARP1 ATM NBN DKC1 NAT10 HNRNPA2B1 POT1 SMG1 RAD50 CCT6A ERCC4 SMG6 TNKS ATR NAF1 YLPM1 AURKB PARN RTEL1 CCT8 PINX1 SMG5 XRCC5 MRE11
GO_S_ADENOSYLMETHIONINE_METABOLIC_PROCESS	0.00937791	0.137963	0.38073	-0.617377	-1.73178	14	MAT2B AHCYL1 MRI1 METTL16 MAT2A MTRR AHCYL2
GO_VITAMIN_D_BIOSYNTHETIC_PROCESS	0.00955145	0.137963	0.38073	0.681035	1.80943	10	IFNG CYP27A1 SNAI1 VDR TNF
GO_POSITIVE_REGULATION_OF_PROTEIN_MATURATION	0.00964207	0.138498	0.38073	0.515758	1.71817	22	HPN KLKB1 MELTF MYH9 ADAM8 F12 MMP14 NLRC4 ENO1 CNTN2 GSN SPON1 PLGRKT
GO_MEIOSIS_I_CELL_CYCLE_PROCESS	0.00972862	0.139315	0.38073	-0.342638	-1.50675	97	SGO2 BRIP1 RAD54L AURKA TOP2B TRIP13 MSH3 RAD51 MSH6 BCL2L11 ATM SGO1 TOP2A DMRTC2 MOV10L1 SYCP2 CENPC RAD50 RAD21 ERCC4 M1AP PSMC3IP ING2 CDC25A RMI1 BRCA2
GO_SECONDARY_METABOLITE_BIOSYNTHETIC_PROCESS	0.00986551	0.140846	0.38073	-0.600852	-1.74707	16	APPL1 DCT PMEL MYO5A RAPGEF2 ZEB2 DDT SLC7A11
GO_IMMUNE_RESPONSE_TO_TUMOR_CELL	0.0100498	0.143042	0.38073	0.539525	1.71601	19	IL12A CD160 CRTAM HLA-A MICA NECTIN2 CD226
GO_BRANCHING_MORPHOGENESIS_OF_AN_EPITHELIAL_TUBE	0.010426	0.144272	0.38073	-0.336377	-1.50023	104	PAX8 BMP2 DLG5 RASIP1 TACSTD2 FGF2 MAGED1 MYC SPRY2 CLIC4 ILK DCHS1 SMO BCL2 ETV5 LEF1 TIMELESS SFRP2 GNA13 ESRP2 NKX3-1 DLL4 GDF7 AREG NOG NRP1 MED1 DDR1 NFATC4 KRAS VANGL2 ESR1 PBX1 STK4 SMAD4 ABL1 PGF DLG1 LRP6 CASR GREM1 MKS1
GO_DNA_REPLICATION_INDEPENDENT_NUCLEOSOME_ORGANIZATION	0.0103801	0.144272	0.38073	-0.445178	-1.61407	38	SMARCA5 ATRX CENPP KNL1 CENPI MIS18BP1 RBBP7 RBBP4 CENPC RUVBL1 CENPA SUPT16H MIS18A CENPU RSF1
GO_FATTY_ACID_TRANSPORT	0.010328	0.144272	0.38073	0.361125	1.57293	71	PROCA1 NMB NTSR1 ERFE PPARA MID1IP1 PLIN2 CPT1A ABCD1 LCN12 NOS2 P2RX4 SLC27A4 SLC27A3 SLC25A20 SLC27A1 DRD4 SLCO3A1 THBS1 ACSL1 AKT2
GO_LEUKOCYTE_MIGRATION_INVOLVED_IN_INFLAMMATORY_RESPONSE	0.0103801	0.144272	0.38073	0.634471	1.79044	12	FUT7 MDK ITGB2 JAM3 S100A9 ADAM8
GO_NEGATIVE_REGULATION_OF_JNK_CASCADE	0.0101951	0.144272	0.38073	-0.471656	-1.68283	34	PDCD4 HIPK3 PTPN22 DACT1 SFRP1 CYLD SFRP2 ZMYND11 ITCH DUSP19
GO_NEGATIVE_REGULATION_OF_LEUKOCYTE_APOPTOTIC_PROCESS	0.010412	0.144272	0.38073	0.423355	1.64986	41	FCER1G IRF7 EFNA1 SLC46A2 FADD PTCRA JAK3 ITPKB NOD2 CCL5 TSC22D3 ADA CXCR2 AXL GAS6
GO_REGULATION_OF_PROTEIN_DEPOLYMERIZATION	0.0104434	0.144272	0.38073	-0.3728	-1.55964	76	ADD3 CKAP2 CARMIL1 EPS8 CLASP2 SCIN SWAP70 ADD2 TPX2 SPTBN2 TWF1 LMOD1 MAP1B TAOK1 SPTBN4 TMOD1 RDX LIMA1 APC CARMIL2 SPTA1 HDGFL3
GO_REGULATION_OF_UNSATURATED_FATTY_ACID_BIOSYNTHETIC_PROCESS	0.0103265	0.144272	0.38073	-0.672432	-1.70755	10	SIRT1 AVPR1A PIBF1 PTGS2 ABCD2
GO_STABILIZATION_OF_MEMBRANE_POTENTIAL	0.010382	0.144272	0.38073	0.677953	1.80124	10	KCNK7 KCNK13 KCNK6 CHCHD10 KCNK17
GO_STEROID_HORMONE_MEDIATED_SIGNALING_PATHWAY	0.010426	0.144272	0.38073	-0.321286	-1.45333	118	UBE3A SIRT1 RNF6 HEYL UBR5 SFRP1 STRN3 CNOT2 CBFB JAK2 LATS1 PARP1 TMF1 KDM3A DDX5 NR3C1 NR1D1 CREBRF LEF1 UFL1 PIAS2 PLPP1 NR3C2 NKX3-1 ZMIZ1 GPAM CRY1 RNF14 TRIM68 BRCA1 DEFA1 MED1 CYP7B1 NCOA4
GO_CELLULAR_LIPID_CATABOLIC_PROCESS	0.0104978	0.144598	0.38073	0.271179	1.38789	188	GM2A DAGLB PNPLA6 SMPD1 LRP1 GDPD3 PEX7 ACOXL CEL PPARA MGLL SMPD2 CPT1A PSAP CYP4F12 ACAA1 ABCD1 ACOX3 AOAH ABHD16A ABHD12 LDLR SLC27A4 NEU1 SMPDL3B SCP2 ABHD5 ECI2 MGST2 PECR ACADVL SIRT2 GBA HADHA ACOT8 GLA PLBD1 HPGD PNPLA1 PRKCD ABHD6 DECR2 ECI1 ECHDC2 SORL1 ETFB GDE1 LYPLA2 ETFA PLA2G15 PNPLA2 AKT2 GBA2 CRAT NUDT19 MLYCD PLCG2
GO_MICROTUBULE_ANCHORING	0.0106916	0.146838	0.38073	-0.523934	-1.68269	23	CLASP2 PCM1 HOOK3 CEP350 KIF3A CCDC68 GCC2 BBS4 NINL CEP57
GO_PROTEIN_ACETYLATION	0.0108485	0.148557	0.38073	-0.293699	-1.42645	180	SIRT1 ESCO2 YEATS4 NAA15 PRKAA1 FOXO1 KAT6B NAP1L2 ATF2 PHF14 TAF1 SET KAT7 GTF3C4 LEF1 SIN3A IRF4 ACTL6A TAF1L TAOK1 RPS6KA5 PHF20L1 RUVBL1 TAF5 NAA16 NAA30 SOX4 ESCO1 DR1 ZMPSTE24 KLF15 ING3 EPC2 NAA50 TADA2A DDX3X HDAC2 CEP295 APBB1 GATA3 NCOA3 YEATS2 MSL2 KAT2B BRCA1
GO_REGULATION_OF_INCLUSION_BODY_ASSEMBLY	0.0110006	0.150202	0.38073	0.604215	1.76258	14	CLU HSPA1A HSPA1B HSPA2 DNAJB6 DNAJB1 SORL1 PSMC5 HSF1 BAG5 DNAJB2
GO_PROTEIN_LOCALIZATION_TO_CHROMOSOME_CENTROMERIC_REGION	0.0111518	0.151826	0.38073	-0.526911	-1.67813	22	RB1 ZW10 KNL1 CHAMP1 HASPIN CENPA NDC80 TTK AURKB MIS12 CENPQ CTCF BUB3 RCC2
GO_POSITIVE_REGULATION_OF_MYELOID_LEUKOCYTE_MEDIATED_IMMUNITY	0.0113909	0.154632	0.38073	0.466911	1.71072	32	VAMP8 CD177 FCER1G ITGAM MAVS ADORA2B ITGB2 HLA-E IL4R GAB2 ARG1 TYROBP STX4
GO_NEGATIVE_REGULATION_OF_HISTONE_MODIFICATION	0.0114918	0.155306	0.38073	-0.439502	-1.61866	41	KDM4D SIRT1 UBR5 OTUB2 PAX5 KDM3A SET BCOR SIN3A TRIP12 BRCA1 MTF2 PRMT6 SNCA DNMT1 MLLT6
GO_RIBOSOMAL_SMALL_SUBUNIT_ASSEMBLY	0.0115066	0.155306	0.38073	0.516508	1.66534	20	RPS27L RPS27 PRKDC MRPS11 RPSA RPL38 RPS28 RPS15 RPS10P5 RPS19 RPS14
GO_SEX_DIFFERENTIATION	0.0116239	0.156439	0.38073	-0.290101	-1.42759	196	NRIP1 NUP107 UBE3A BRIP1 ATRX SIRT1 BOK ARID5B ARID4A FNDC3A MSH2 PTPN11 SFRP1 HMGCS1 CENPI TMF1 ASPM ADAMTS1 BCL2L11 RRM1 ATM ARID4B DMRTC2 SDC1 SYCP2 BCL2 ICAM1 SEMA3A SFRP2 TGFBR1 WDR19 DMRTC1 SMAD5 AKR1C3 CDKL2 CBX2 NKX3-1 TCF7 INHBA WNT7A CTSV GATA3 ING2 WDR48 MMP19 EREG ZP3 BRCA2 NCOA4 RXFP2 ROR2 HSD17B4 RNF38 ESR1 PTX3 AGO4 RBP4 PBX1 LRRC6 NASP
GO_BETA_CATENIN_TCF_COMPLEX_ASSEMBLY	0.0116786	0.156727	0.38073	-0.487673	-1.68173	29	LEO1 DACT1 MYC BCL9 TLE1 LEF1 RUVBL1 TCF7L2 TCF7 CDC73 RBBP5 AXIN2
GO_CHEMOKINE_BIOSYNTHETIC_PROCESS	0.012059	0.160425	0.38073	0.578243	1.72805	15	EGR1 IFNG AGER HMOX1 TNF APP SIGIRR TICAM1 IL6
GO_HISTONE_H3_K9_TRIMETHYLATION	0.0120908	0.160425	0.38073	-0.592883	-1.72389	16	ATRX KDM4D SIRT1 ARID4A ARID4B DMRTC2
GO_MEIOTIC_CHROMOSOME_SEGREGATION	0.0120031	0.160425	0.38073	-0.37813	-1.5735	71	SGO2 BRIP1 BUB1 TOP2B SMC2 TRIP13 SMC4 ATM SGO1 TOP2A SYCP2 CENPC RAD21 WAPL ERCC4 ACTR2 M1AP BUB1B TTK
GO_REGULATION_OF_SIGNAL_TRANSDUCTION_BY_P53_CLASS_MEDIATOR	0.0120837	0.160425	0.38073	-0.303069	-1.45875	167	BRIP1 SIRT1 AURKA RFC3 RRN3 TP53INP1 WRN TAF4B RRM2B PRKAA1 RPA1 JMY RBBP7 ATM TAF1 TOPBP1 NBN RAD9B DDX5 TPX2 RBBP4 BCL2 BARD1 TRIM24 SPRED1 TAF1L RAD50 TAF5 SSRP1 TAF3 CDK2 DNA2 SUPT16H ZMPSTE24 DYRK3 RRS1 TAF2 HDAC2 TAF9B BRCA1 ING2 ATR DYRK1A RMI1 PRMT6 EXO1 RFC5 AURKB TP53
GO_ATP_DEPENDENT_CHROMATIN_REMODELING	0.0121315	0.160461	0.38073	-0.377513	-1.57094	71	SMARCA5 PBRM1 CENPP ANP32E KNL1 CENPI MIS18BP1 SMARCAD1 ACTR8 RBBP7 RBBP4 ACTL6A CENPC RUVBL1 INO80 CENPA PSME4 HDAC2 MIS18A CENPU RSF1 SPTY2D1 SMARCA2 NASP ARID1B SMARCC1 HJURP CENPQ SMARCE1
GO_REGULATION_OF_ACUTE_INFLAMMATORY_RESPONSE	0.0121618	0.160461	0.38073	0.419142	1.63344	41	IL20RB FUT7 EDNRB FCER1G KLKB1 FCGR2B HLA-E DNASE1L3 ADAM8 F12 CREB3L3 PARK7 RHBDD3
GO_CENTROSOME_DUPLICATION	0.012349	0.162474	0.38073	-0.384548	-1.56573	63	CEP76 SASS6 CEP120 CEP192 CCP110 USP33 CHMP2B VPS4B TMEM67 SPICE1 MDM1 STIL CDK2 CCNF CHORDC1 NDC80 CEP295 KAT2B BRCA1 CEP72 PLK4 BRCA2 XPO1 GEN1 CHMP3 ALMS1 CHMP4C
GO_OXYGEN_TRANSPORT	0.0125443	0.164583	0.38073	-0.655847	-1.75045	12	HBG1 MYC CYGB HBA2 HBB HBA1 HBG2
GO_PROTEIN_HETEROOLIGOMERIZATION	0.0126209	0.165127	0.38073	-0.573191	-1.7256	18	CPSF6 CALHM3 FARSB RRM1 NUDT21 KRT1 RRM2 MAT2A
GO_REGULATION_OF_MRNA_3_END_PROCESSING	0.0127178	0.165932	0.38073	-0.498166	-1.70482	28	LEO1 CPSF6 DHX36 CCNT1 NCBP1 BARD1 NUDT21 CTR9 AHCYL1 CDC73 VIRMA CCNB1
GO_POSITIVE_REGULATION_OF_ALPHA_BETA_T_CELL_ACTIVATION	0.0128773	0.167548	0.38073	0.34969	1.46987	58	IFNG HLX IL12A RARA CD160 HLA-E LGALS9 IL4R HLA-A ITPKB AP3D1 ZBTB16
GO_ANDROGEN_RECEPTOR_SIGNALING_PATHWAY	0.0129572	0.168122	0.38073	-0.441285	-1.59996	38	UBE3A SIRT1 RNF6 HEYL SFRP1 TMF1 KDM3A DDX5 PIAS2 PLPP1 NKX3-1 ZMIZ1 RNF14 TRIM68
GO_ACTIN_FILAMENT_DEPOLYMERIZATION	0.0131803	0.16871	0.38073	-0.39475	-1.54876	52	ADD3 CARMIL1 EPS8 SCIN SWAP70 ADD2 SPTBN2 TWF1 LMOD1 SPTBN4 TMOD1 RDX LIMA1 CARMIL2 SPTA1
GO_DETECTION_OF_BIOTIC_STIMULUS	0.0131881	0.16871	0.38073	0.447268	1.60327	30	CDHR2 PGLYRP4 HLA-B CRTAM HLA-A DACH1 NOD2 PTPRJ NLRC4 PAK1 PGLYRP2 LY96
GO_EPITHELIAL_CELL_DIFFERENTIATION_INVOLVED_IN_KIDNEY_DEVELOPMENT	0.0131991	0.16871	0.38073	-0.438141	-1.53865	32	PAX8 FOXJ1 MEF2C STAT1 SMO MTSS1 CD24 KLF15 GATA3 PRKX
GO_POSITIVE_REGULATION_OF_TYPE_2_IMMUNE_RESPONSE	0.0131	0.16871	0.38073	0.573713	1.71451	15	RSAD2 RARA IL4R NOD2 PRKCZ
GO_REGULATION_OF_CHROMATIN_ORGANIZATION	0.0130777	0.16871	0.38073	-0.300145	-1.44468	167	ATRX KDM4D SIRT1 ATAD2B UBR5 MAPK8 ATAD2 FMR1 OTUB2 TASOR LRRK2 PAX5 NAP1L2 PARG PPHLN1 ATM KDM3A RESF1 SET DMRTC2 BCOR KAT7 CDC45 SIN3A RPS6KA5 SSRP1 CAMK2D CTR9 TRIP12 ZMPSTE24 TADA2A MIER1 GATA3 MYB KMT2E BRCA1 ING2 RIF1 MTF2 CCNB1 MLLT3 AKAP8 PRMT6 SNCA RTF1 DNMT1 TP53 SPTY2D1
GO_RESPONSE_TO_STEROID_HORMONE	0.0132338	0.16871	0.38073	-0.266796	-1.35138	275	AGL UBE3A SPP1 REST SIRT1 RNF6 PCNA HEYL AVPR1A USP8 NCOA2 UBR5 ATP2B1 SFRP1 CAV1 STRN3 CNOT2 OXTR CBFB NEFL JAK2 LATS1 PARP1 FOXO1 TMF1 ADAM9 BCL2L11 RBBP7 KDM3A DDX5 SDC1 NR3C1 CD38 BCL2 NTRK3 ICAM1 NR1D1 CREBRF LEF1 UFL1 PIAS2 PLPP1 NR3C2 PTGS2 AKR1C3 TFAP4 NKX3-1 ZMIZ1 ZFP36L2 GPAM TXNIP CTSV AREG CYBB CRY1 KLF9 RNF14 TRIM68 BRCA1 ACOD1 HSD11B2 DEFA1 FAM107A ADTRP CSN1S1 MED1
GO_T_CELL_ACTIVATION_INVOLVED_IN_IMMUNE_RESPONSE	0.013254	0.16871	0.38073	0.327859	1.4822	85	IL18R1 IFNG HLX FCER1G BATF MDK SLC11A1 ITGAL FCGR2B APBB1IP RARA LGALS9 JAK3 IL4R ZFPM1 BCL3 PSEN1 STAT3 PRKCZ CD1C IFNL1 STAT6 LOXL3
GO_NEGATIVE_REGULATION_OF_MYELOID_CELL_APOPTOTIC_PROCESS	0.0133719	0.169751	0.38073	0.607631	1.76322	13	FCER1G IRF7 ITPKB NOD2 CCL5 MAEA CXCR2 CLEC5A
GO_MRNA_TRANSPORT	0.0136242	0.172024	0.38073	-0.314021	-1.46976	143	NUP107 G3BP2 LRPPRC SEH1L FMR1 UPF2 NCBP1 NUP54 RANBP2 NSUN2 CDC40 NPIPA1 NUP155 THOC3 FYTTD1 THOC2 HNRNPA2B1 DDX19A SRSF11 NUP160 NUP133 SRRM1 QKI SMG1 NUP93 CETN3 AHCTF1 SRSF1 POM121 SMG6 TNKS HHEX IGF2BP3 NUP153 SRSF5 DDX19B SLU7 NUP58 CPSF2 PARP11 SETD2 XPO1 SLBP TPR NDC1 NUP35 NUP205 POM121B
GO_REGULATION_OF_EXOCYTOSIS	0.0136191	0.172024	0.38073	0.27488	1.38805	173	VAMP8 CD177 IFNG STXBP2 FCER1G VPS4A FCGR2B SEPTIN4 HLA-F LAMP1 UNC13D ITGAM ADORA2B ITGB2 CSPG5 LGALS9 ADORA2A FES IL4R HGS SNF8 ATP6AP1 DOC2A RAB3D GAB2 CHMP2A UNC13B CALM3 GRIK5 SYT2 VPS18 RAB8A MICAL1 TRPV6 ARF1 PRAM1 VAMP1 GNAI2 STXBP6 SYT1 APBA1 STX4 SLC4A8 HMOX1 RAB15 ATP13A2 PRKN SYN1 NOTCH1 FGR VAMP2 BCR CD300A ABR ADGRE2 PLA2G6 RAC2 HTR1B STXBP1
GO_PROTEIN_LOCALIZATION_TO_CHROMOSOME_TELOMERIC_REGION	0.0137246	0.172826	0.38073	-0.481673	-1.66104	29	ATRX TNKS2 ATM DKC1 POT1 CCT6A TNKS ATR BRCA2 CCT8 PINX1 XRCC5
GO_NEGATIVE_REGULATION_OF_CHROMOSOME_SEGREGATION	0.0137803	0.173065	0.38073	-0.417142	-1.54677	43	ATRX BUB1 TRIP13 ZW10 ATM MAD2L1 USP44 TEX14 RAD21 WAPL APC NDC80 TNKS ZNF207 BUB1B TTK CCNB1 AURKB CENPF GEN1 TPR FBXO5 MAD1L1
GO_LYSOSOMAL_PROTEIN_CATABOLIC_PROCESS	0.0138999	0.1741	0.38073	0.59346	1.73121	14	LRP1 CLN3 PSAP LDLR TMEM199 GBA ATP13A2
GO_HISTONE_H3_K4_METHYLATION	0.0139774	0.174606	0.38073	-0.411414	-1.57303	47	ARID4A TET2 KDM6A BCOR CTR9 KMT2C GATA3 MYB KMT2E BRCA1 PRMT6 WDR82 RBBP5 RTF1 DNMT1 WDR5B SMAD4 AUTS2 ASH2L OGT
GO_POSITIVE_REGULATION_OF_TRIGLYCERIDE_METABOLIC_PROCESS	0.0140723	0.174861	0.38073	0.564067	1.71677	16	DAGLB CTDNEP1 NR1H2 LDLR ABHD5 SLC27A1 PNPLA2 DGAT2 NR1H3
GO_POSITIVE_REGULATION_OF_T_CELL_MEDIATED_IMMUNITY	0.0140556	0.174861	0.38073	0.385829	1.55442	47	IL18R1 RSAD2 HLA-F IL12A FADD HLA-B HLA-E HLA-G HLA-A HLA-H NECTIN2 PRKCZ CD1C
GO_NEGATIVE_REGULATION_OF_PROTEIN_CATABOLIC_PROCESS	0.0142147	0.175702	0.38073	0.296524	1.41135	120	RPL23 UBAC2 IL10 DYSF DDRGK1 EFNA1 CST3 TIMP1 OS9 UBXN1 PIN1 F8A1 SGTA NOS2 MAP1A SNRNP70 RPL11 BANP GRIN2C AGAP2 SIRT2 ATRAID RPS7 ANXA2 SUFU PSEN1 CAMLG FURIN TRIM40 TIMP2 WNT1 PARK7 USP19 CTSA HFE RELA NOP53 CSNK2A2 QRICH2 LRIG2 ATP13A2 MAD2L2
GO_NEGATIVE_REGULATION_OF_VIRAL_LIFE_CYCLE	0.0141925	0.175702	0.38073	0.33774	1.50156	75	RSAD2 TRIM11 IFIT1 BST2 TRIM27 MAVS IFITM2 AICDA CCL5 PARP10 BTBD17 MPHOSPH8 TRIM8 OASL TRIM25 OAS1 BANF1 APOBEC3D PRKN ISG20 APOBEC3A ZC3HAV1 CCL8 IFITM3 IFITM1 ISG15 TNF TNIP1 INPP5K
GO_LYMPHOCYTE_ACTIVATION_INVOLVED_IN_IMMUNE_RESPONSE	0.0142728	0.175957	0.38073	0.271252	1.36937	159	IL18R1 LGALS1 IFNG HLX IL10 FCER1G BATF MDK ZNF683 SLC11A1 PTK2B ITGAL FCGR2B HLA-F LAMP1 UNC13D APBB1IP KMT5C RARA LGALS9 JAK3 IL4R AICDA ZFPM1 CLCF1 CORO1A BCL3 TNFSF13 TGFB1 PSEN1 STAT3 CD244 IL27RA PRKCZ RNF8 CD1C PGLYRP2 IFNL1
GO_T_CELL_APOPTOTIC_PROCESS	0.014319	0.176064	0.38073	0.404818	1.59695	43	BAK1 CLC EFNA1 SLC46A2 FADD PTCRA KDELR1 LGALS9 JAK3 ADAM8 CCL5 TSC22D3 LMBR1L ADA BAX
GO_STEM_CELL_DIVISION	0.0146392	0.17953	0.38073	-0.422031	-1.53335	39	DCT ASPM NAP1L2 DOCK7 THOC2 ETV5 LEF1 SFRP2 ZFP36L2 FZD7 WNT7A NCOA3 ING2 MLLT3 CUL3 VANGL2
GO_NEGATIVE_REGULATION_OF_MUSCLE_HYPERTROPHY	0.014733	0.180211	0.38073	0.499286	1.66329	22	CTDP1 PPARA P2RX4 TNFRSF1B TNFRSF1A GSK3A MIR25 G6PD PAK1 ATP2B4 LMNA NOTCH1
GO_CELLULAR_PROCESS_INVOLVED_IN_REPRODUCTION_IN_MULTICELLULAR_ORGANISM	0.0149179	0.181058	0.38073	-0.272947	-1.36758	248	BRIP1 NPHP1 AURKA HOOK1 FNDC3A MSH2 AFF4 SFRP1 TRIP13 DPY19L2P2 GMCL1 FIGNL1 KNL1 TAF4B CFAP43 TMF1 ASPM CDYL ZNF449 NSUN2 ATM KDM3A WASHC5 TOP2A DMRTC2 MOV10L1 SYCP2 SPAG6 BCL2 STRBP QKI ETV5 YTHDF2 TAF1L TGFBR1 DDX20 PRDM1 TEX14 DMRTC1 YTHDC2 SMAD5 ITGB1 CD9 KDM1B FAM9C PSME4 M1AP DLD ZMIZ1 INHBA TUT7 CCR6 UBE2J1 GMCL2 ING2 TTK CCNB1 FBXW11 PICK1 EREG BBS4 TUT4 ZP3 BRCA2 NEURL1 SPDYA RXFP2 DIAP…
GO_CENTRIOLE_ASSEMBLY	0.0148979	0.181058	0.38073	-0.447106	-1.60307	36	CEP76 SASS6 CEP120 CCP110 VPS4B SPICE1 MDM1 STIL CDK2 CEP295 KAT2B BRCA1 CEP72 PLK4
GO_CORONARY_VASCULATURE_MORPHOGENESIS	0.0149083	0.181058	0.38073	-0.62213	-1.70184	13	SEC24B ARID2 SPRED1 TGFBR1 NRP1 SETD2 HEY2
GO_REGULATION_OF_PROTEIN_K63_LINKED_UBIQUITINATION	0.0149772	0.181309	0.38073	-0.650205	-1.73539	12	PTPN22 UBR5 OTUB2 SASH1 PLAA BIRC2 TRIP12 DDX3X
GO_NEGATIVE_REGULATION_OF_MORPHOGENESIS_OF_AN_EPITHELIUM	0.0150295	0.181475	0.38073	-0.656449	-1.66697	10	CLASP2 STAT1 TACSTD2
GO_NEGATIVE_REGULATION_OF_JUN_KINASE_ACTIVITY	0.015208	0.183159	0.38073	-0.621217	-1.69934	13	PDCD4 HIPK3 PTPN22 SFRP1 SFRP2 DUSP19
GO_CHEMICAL_SYNAPTIC_TRANSMISSION_POSTSYNAPTIC	0.0153523	0.183486	0.38073	0.350331	1.52591	71	NTSR1 CHRNB1 DLG4 CHRNA10 PTK2B CHRNA2 MECP2 CHRND CACNB3 ADORA2A P2RX4 ARRB2 UNC13B MAPK8IP2 GRIN2C GRIN2D GRIK5 GSK3A CHRNG DMPK SH3GL1 CHRNE PRKCZ DRD4
GO_MESENCHYMAL_CELL_DIFFERENTIATION	0.0153195	0.183486	0.38073	-0.293937	-1.41027	168	SEMA3C BMP2 PDCD4 NOLC1 MEF2C HEYL STRAP GSC CLASP2 STAT1 DLG5 SFRP1 SPRY2 USF3 EPB41L5 FBXL17 DDX5 FN1 SMO BCL2 LDLRAD4 SEMA3A SPRED1 LEF1 SFRP2 TGFBR1 PHACTR4 SEMA7A TCF7L2 DAB2IP HIF1A ZEB2 KLHL12 HDAC2 GATA3 NOG NRP1
GO_RESPONSE_TO_INTERFERON_GAMMA	0.0153157	0.183486	0.38073	0.272159	1.37479	171	XCL2 SLC26A6 IFNG STXBP2 IRF7 SLC11A1 TRIM34 ZYX HLA-C HLA-F DAPK3 BST2 WAS HLA-B CXCL16 HLA-E LGALS9 HLA-G NOS2 HLA-A IRF3 NR1H2 IFITM2 VPS26B CCL5 HPX HLA-H GBP7 RAB43 TRIM8 RPL13A OASL IRGM MT2A GAPDH TRIM25 ARG1 OAS1 SIRPA PRKCD VIM CCL2 STXBP4 STX4 CDC42EP4 IFNGR2 SEC61A1 HLA-DQA1 HLA-DRA CDC37 ACTG1 CCL8 IFITM3 CD44 FCGR1A IFITM1 IFI30
GO_HEART_DEVELOPMENT	0.0155351	0.18473	0.38073	-0.244274	-1.29375	413	TTN SEMA3C TRAF3IP1 PAX8 FOXJ1 BMP2 FRS2 PDCD4 MEF2C ROCK1 REST HDAC9 RB1CC1 PCNA HEYL CALCRL RB1 PARVA EPHB4 TBC1D32 PTPN11 ARL13B FGF2 DHX36 OXTR DLC1 C1orf127 HECTD1 SEC24B ILK ADAMTS1 MYO18B ATF2 AHI1 MTHFD1 ATM CERT1 EFNB2 KDM6A IFT140 FBN1 ARID2 FN1 SORBS2 WDR11 BCOR DCHS1 SMO NTRK3 TSC1 DSP NFATC1 SIK1 SPRED1 SFRP2 DIPK2A STIL TGFBR1 CREB1 PRDM1 MIB1 SOX4 ITGB1 DHRS3 HIF1A ZMPSTE24 HAMP NK…
GO_NEUROMUSCULAR_PROCESS_CONTROLLING_BALANCE	0.0155103	0.18473	0.38073	0.41122	1.57303	38	CLRN1 GM2A DLG4 CLN3 ADCY5 CAMTA1 PSAP GRIN2C TIFAB JPH3 JPH4 BCR ABR TPP1 NR4A3 APP
GO_DNA_INTEGRITY_CHECKPOINT	0.0156913	0.184935	0.352488	-0.301963	-1.43085	153	BRIP1 CNOT6 PCNA AURKA TOP2B MSH2 PTPN11 CNOT6L CNOT2 E2F8 DTL ATF2 PLAGL1 ATM TOPBP1 NBN RAD9B TOP2A CDC5L CDC45 TIMELESS TAOK1 RBL2 EIF2AK4 ORC1 TICRR SOX4 FOXN3 CDK2 DNA2 RFWD3 FEM1B CLSPN PRPF19 ABRAXAS1 CRY1 GTSE1 BRCA1 ATR CCNB1
GO_DORSAL_VENTRAL_PATTERN_FORMATION	0.0157061	0.184935	0.352488	-0.407493	-1.58932	51	TRAF3IP1 GPR161 GSC TBC1D32 SFRP1 ARL13B PRKACB SMO WNT8B WDR19 INTU WNT7A DLL4 NOG DSCAML1 TTC21B IFT52 GORAB GREM2 SMAD2 GREM1 MKS1 FKBP8 SENP2 CXXC4 DYNC2H1
GO_RESPONSE_TO_HYDROXYUREA	0.0156407	0.184935	0.352488	-0.657824	-1.72208	11	ATRX FMR1 RAD51 KAT7 TIMELESS
GO_RNA_SPLICING_VIA_TRANSESTERIFICATION_REACTIONS	0.0157098	0.184935	0.352488	-0.258715	-1.34531	341	CCAR1 POLR2B KHDRBS3 REST SMN2 MBNL2 STRAP HTATSF1 PSIP1 SYNCRIP MPHOSPH10 CSTF2 HNRNPR TGS1 RBM25 HNRNPD PRPF40A SREK1 AQR KHDRBS1 PNN FMR1 CSTF2T NCBP1 SF3B1 U2SURP COIL WBP11 DBR1 ZCCHC8 MBNL3 CDC40 CWC22 DDX5 SMN1 RSRC1 SCAF11 HNRNPA2B1 CDC5L LUC7L2 PRPF4B SRSF11 SMNDC1 DHX15 CWF19L2 SRRM1 GEMIN4 MBNL1 QKI LINC01715 DDX46 METTL14 ESRP2 DDX20 NCL NUDT21 NSRP1 MTREX HNRNPH1 GPATCH1 SRSF10 PRPF4…
GO_POSITIVE_REGULATION_OF_RELEASE_OF_CYTOCHROME_C_FROM_MITOCHONDRIA	0.0158085	0.185631	0.352488	0.449791	1.5546	27	BAK1 HRK BNIP3 PLAUR BAD FAM162A PYCARD BAX MMP9 GPER1 PLA2G6 PINK1
GO_NEGATIVE_REGULATION_OF_CYTOKINE_PRODUCTION	0.0158481	0.185632	0.352488	0.248087	1.32145	247	POMC IL20RB ASB1 IFNG IL1R2 IL10 CARD16 AGER SLC11A1 FCGR2B HLA-F IL12A HOMER2 BST2 FGFR1 TRIM27 WNT11 MAVS RARA NUTF2 NLRX1 HOMER3 VSIR PIN1 LGALS9 ABCD1 NFKBIL1 JAK3 RAC1 ILRUN IRF3 ARRB2 OTUD5 PTPN6 NPLOC4 ZFPM1 TMSB4X CSK INHBB MUL1 BCL3 TGFB1 GBA NLRP12 PYCARD LILRA5 PPP1R11 ZFP36 FFAR4 TUSC2 FURIN TRIM25 IL27RA LGALS9B HFE LGALS9C ARG1 PGLYRP2 SIRPA IFNL1 TYROBP
GO_REGULATION_OF_FATTY_ACID_TRANSPORT	0.0159505	0.186064	0.352488	0.501592	1.61725	20	NTSR1 ERFE P2RX4 THBS1 AKT2 PLA2G6 CYP4F2 P2RX7 MAP2K6
GO_REPLICATION_FORK_PROCESSING	0.0159642	0.186064	0.352488	-0.439072	-1.56762	35	ATRX PCNA ZRANB3 WRN RAD51 BOD1L1 EXD2 DNA2 RFWD3 BRCA2 MMS22L PRIMPOL RTEL1 GEN1 ETAA1 NUCKS1 FANCM MRE11 DDX11 SMARCAL1 BLM
GO_DNA_SYNTHESIS_INVOLVED_IN_DNA_REPAIR	0.01615	0.187764	0.352488	-0.415234	-1.59381	48	POLA1 SIRT1 PCNA RFC3 REV3L RFC1 POLI WRN REV1 DTL RPA1 POLH POLK
GO_NEGATIVE_REGULATION_OF_DNA_RECOMBINATION	0.0162341	0.188275	0.352488	-0.457974	-1.61635	33	MSH2 ZRANB3 SMCHD1 MSH3 KLHL15 MSH6
GO_MITOCHONDRIAL_ELECTRON_TRANSPORT_UBIQUINOL_TO_CYTOCHROME_C	0.016528	0.188942	0.352488	0.600666	1.74301	13	UQCRB MECP2 UQCC3 UQCRC1 UQCRQ UQCR10 UQCRH UQCR11 UQCRFS1 UQCRHL CYC1
GO_POST_GOLGI_VESICLE_MEDIATED_TRANSPORT	0.016414	0.188942	0.352488	-0.331574	-1.46355	100	KIF16B EXOC2 MYO1B AP1AR ANK3 MON2 EXOC5 EXOC1 EPS15 KRT18 EXOC6 EXOC8 RBSN PKDCC VPS13C GOLGA4 CNST RABEP1 MYO5A ARFGEF2 SNAP23 VPS54 OPTN NSF
GO_PROTEIN_CONTAINING_COMPLEX_LOCALIZATION	0.0165612	0.188942	0.352488	-0.264743	-1.33464	269	NUP107 TRAF3IP1 TTC30B RPGR EXOC1 EPS15 NETO1 PCM1 SEH1L IFT88 UPF2 NCBP1 TNPO1 NUP54 DYNLRB2 NOP9 RANBP2 NSUN2 ATM WASHC5 CDC40 NUP155 STX7 THOC3 KIF5B EFNB2 FYTTD1 IFT140 THOC2 HNRNPA2B1 DDX19A KIF3A SRSF11 NUP160 NUP133 ADAM10 TSC1 SRRM1 HASPIN SMG1 LCA5L WDR19 NUP93 DNM3 ABCE1 RRS1 SRSF1 NOL6 POM121 SMG6 HHEX GRIP2 GPHN NUP153 SRSF5 ATR DDX19B KIFAP3 SLU7 CEP72 NUP58 XPOT CPSF2 KIF3B SDAD1 IF…
GO_REGULATION_OF_DNA_REPLICATION	0.0165025	0.188942	0.352488	-0.327382	-1.4738	107	SMC3 ATRX ESCO2 PCNA RFC3 CCDC88A ZRANB3 MSH3 TTF1 PDS5A E2F8 OBI1 NBN KAT7 ZBTB38 TIMELESS INO80 CCNA2 TICRR WAPL CDK2 ESCO1 DNA2 DBF4 ZMPSTE24 RBBP6 ATF1 ATR EREG BRCA2 RFC5 GMNN TP53 GTPBP4 BRPF3 FBXO5 NUCKS1 ATAD5 ID3 CACYBP CHTF18 LIG3 E2F7 DHX9 ANKRD17 SMARCAL1 TSPYL2 BLM SENP2
GO_REGULATION_OF_MRNA_PROCESSING	0.0165084	0.188942	0.352488	-0.307433	-1.42956	138	LEO1 KHDRBS3 REST CPSF6 MBNL2 RBM25 DHX36 SREK1 CCNT1 KHDRBS1 FMR1 NCBP1 MBNL3 CWC22 DDX5 HNRNPA2B1 BARD1 MBNL1 QKI NCL NUDT21 NSRP1 CTR9 AHCYL1 SRSF10 SLTM RBM11 SRSF1 C9orf78 CDC73 PRPF19 VIRMA KHDRBS2 METTL16 PTBP3 SRSF5 FAM172A CCNB1 SON TRA2B DYRK1A
GO_RESPONSE_TO_GONADOTROPIN	0.0165731	0.188942	0.352488	-0.52002	-1.60312	20	PAX8 GCLC HMGCS1 ICAM1 CCNA2 INHBA CTSV ASNS GCLM
GO_RIBOSOMAL_LARGE_SUBUNIT_ASSEMBLY	0.0164122	0.188942	0.352488	0.44522	1.57539	29	RPL3L RPL6 RPL11 RPL23A RPL38 RPL24 RPL3 MRPL11 NOP53 RPL10 RPL5 RPF2 RPL12 RPLP0
GO_HEART_VALVE_DEVELOPMENT	0.0166676	0.189558	0.352488	-0.408995	-1.51656	43	BMP2 MEF2C ROCK1 HEYL RB1 HECTD1 DCHS1 NFATC1 PRDM1 SOX4 DLL4 GATA3
GO_CD4_POSITIVE_ALPHA_BETA_T_CELL_ACTIVATION	0.0168595	0.190722	0.352488	0.325361	1.47868	88	IL18R1 FUT7 RSAD2 IFNG HLX BATF AGER IL12A RARA VSIR CD160 LGALS9 JAK3 IL4R ZFPM1 BCL3 STAT3 LGALS9B LGALS9C TCIRG1 PRKCZ STAT6 LOXL3
GO_LONG_CHAIN_FATTY_ACID_TRANSPORT	0.0168917	0.190722	0.352488	0.373331	1.53171	50	PROCA1 NMB NTSR1 MID1IP1 PLIN2 CPT1A ABCD1 LCN12 SLC27A4 SLC27A3 SLC25A20 SLC27A1 DRD4 THBS1 ACSL1 AKT2
GO_POSITIVE_REGULATION_OF_INTERLEUKIN_8_PRODUCTION	0.0168917	0.190722	0.352488	0.373348	1.53178	50	HSPA1A HSPA1B FADD MAVS CD2 LGALS9 SERPINE1 ZNF580 CD14 NOD2 PYCARD PRKD2 STAT3 CD244 PARK7 RELA MYD88 TLR5
GO_DORSAL_VENTRAL_NEURAL_TUBE_PATTERNING	0.0170595	0.192095	0.352488	-0.559418	-1.68414	18	TRAF3IP1 GPR161 GSC TBC1D32 PRKACB SMO WDR19
GO_HEART_MORPHOGENESIS	0.0170951	0.192095	0.352488	-0.284805	-1.37334	172	TTN SEMA3C BMP2 PDCD4 MEF2C HEYL PARVA EPHB4 ARL13B DLC1 SEC24B ILK ADAMTS1 ATF2 AHI1 CERT1 KDM6A ARID2 DCHS1 SMO DSP SFRP2 STIL TGFBR1 MIB1 SOX4 DHRS3 HIF1A ZMPSTE24 ZMIZ1 DLL4 GATA3 NOG NRP1 MED1 BBS4 PTK2 DNAH11 CCM2L WNT16 AXIN2 BMPR2 S1PR1 TP53 VANGL2 HEY2 RBP4 TEK ALDH1A2 SMAD4 EOMES IFT52
GO_REGULATION_OF_PRODUCTION_OF_MOLECULAR_MEDIATOR_OF_IMMUNE_RESPONSE	0.0173024	0.19396	0.352488	0.284642	1.36601	125	IL18R1 RSAD2 IL10 FCER1G CLC FCGR2B HLA-F BST2 KMT5C MAVS PRKDC CD160 HLA-E HLA-G JAK3 IL4R HLA-A PKN1 NOD2 CLCF1 TNFRSF1B HPX TNFSF13 TGFB1 CD244 IL27RA HFE ARG1 PRKCZ
GO_ASSOCIATIVE_LEARNING	0.0174888	0.194455	0.352488	0.369459	1.52532	55	ADCY3 NRGN MECP2 OPRL1 RIN1 CLN3 FOS PDE1B SRF MAP1A RGS14 HRH2 RIC8A DEAF1 MEIS2 NEUROD2
GO_INTERLEUKIN_4_PRODUCTION	0.0174577	0.194455	0.352488	0.448206	1.6241	31	CLECL1 IL20RB FCER1G CEBPB RARA HLA-E LGALS9 ZFPM1
GO_PROTEIN_LOCALIZATION_TO_CELL_SURFACE	0.0175121	0.194455	0.352488	0.359581	1.4738	54	CD177 FCER1G WNT11 ABCA2 SNX33 EGF JAM3 MAP1A GGA1 RANGRF HFE TYROBP ABCA7 STX4 LRIG2 RAB11B TNF USP4 ARF6 RAB11FIP5 GGA3 PIGU LEPROTL1 COMMD1 TAX1BP3 FCN1 RIC3
GO_REGULATION_OF_CYTOKINE_PRODUCTION_INVOLVED_IN_IMMUNE_RESPONSE	0.017461	0.194455	0.352488	0.333512	1.48276	75	IL18R1 RSAD2 IL10 FCER1G CLC HLA-F BST2 MAVS CD160 HLA-E HLA-G JAK3 HLA-A NOD2 TNFRSF1B TGFB1 HFE ARG1 PRKCZ
GO_REGULATION_OF_HISTONE_H3_K9_METHYLATION	0.0177762	0.196922	0.352488	-0.515486	-1.61561	21	ATRX KDM4D SIRT1 PAX5 KDM3A DMRTC2 MYB BRCA1 RIF1
GO_RESPONSE_TO_HYDROPEROXIDE	0.0179495	0.198374	0.352488	-0.589317	-1.67951	15	TP53INP1 JAK2 OXR1 CHUK DAPK1 CD38
GO_REGULATION_OF_PROTEIN_TARGETING	0.0180541	0.199061	0.352488	0.317776	1.41772	78	TOMM7 HSPA1L ARIH2 CEMIP CIB1 ITGAM UBE2J2 ITGB2 CACNB3 GDI1 ABLIM3 HAX1 HRAS UBE2L3 NUCB1 GSK3A PAK1 BAP1 CSNK2A2 PRKN UBL5 AKT2 ITGB1BP1 ATP5IF1 RAC2 CDK5R1 CHP1 PINK1 INPP5K PDZK1 CDK5 SIRT4 HPCA FIS1 HUWE1 HTRA2 FZD5 PDCD5 ATG13
GO_SKIN_DEVELOPMENT	0.0181145	0.19926	0.352488	-0.282854	-1.3895	201	KRT80 IRF6 ATP7A ROCK1 EDAR ACER1 FA2H JUP KRT74 LIPN COL5A2 SGPP1 KRT18 ITGA6 CBFB KRT36 MYSM1 CLIC4 LATS1 ADAM9 PPHLN1 NSUN2 KDF1 FRAS1 ARRDC3 SMO BCL2 EXPH5 COL5A3 DSP PI3 MYO5A LDB2 KRT1 ALOXE3 AKR1C3 ZMPSTE24 INTU AQP3 INHBA TXNIP CTSV HDAC2 NCOA3 AP3B1 FOXQ1 LSR ALOX15B NOM1 MED1 WDR48 EREG KRT81 TRIM16 WNT16 ASAH1 ITGA3 DSC1 VANGL2 KRTAP5-9 KRT2 PIP5K1A FZD6 EVPL STK4 IFT74 SMAD4 EDA PRKCH…
GO_VITAMIN_D_METABOLIC_PROCESS	0.0181994	0.199725	0.352488	0.556288	1.70837	17	IFNG CYP27A1 FGFR1 SNAI1 PIAS4 VDR
GO_POSITIVE_REGULATION_OF_MRNA_CATABOLIC_PROCESS	0.0183198	0.200578	0.352488	-0.403863	-1.54416	47	ROCK1 YTHDF3 HNRNPR HNRNPD CNOT6L DHX36 TNRC6C YTHDF2 METTL14 ZFP36L2 METTL16 PUM1 FTO CNOT7 TNRC6A RC3H1 CNOT1
GO_POSITIVE_REGULATION_OF_CD4_POSITIVE_ALPHA_BETA_T_CELL_ACTIVATION	0.0184983	0.202062	0.352488	0.426842	1.57649	33	IFNG HLX RARA CD160 LGALS9 IL4R
GO_PROTEIN_IMPORT_INTO_MITOCHONDRIAL_MATRIX	0.0185986	0.202686	0.352488	0.529526	1.65308	18	TOMM7 TIMM17B PAM16 TOMM40L TIMM23 TIMM50 DNAJC19 TIMM21 DNAJC15 DNLZ TIMM17A ROMO1 TIMM44 TIMM23B TOMM20 GRPEL2
GO_REGULATION_OF_DEFENSE_RESPONSE_TO_VIRUS_BY_VIRUS	0.0187771	0.204158	0.352488	0.439833	1.55633	29	CD8B RAC1 AP2A2 ELMO1 PACS1 ARF1 AP2S1 DOCK2 AP1M1 AP2M1 B2M HCK AP1S1 AP1B1 AP2A1 AP2B1 AP1M2
GO_DETECTION_OF_MECHANICAL_STIMULUS_INVOLVED_IN_SENSORY_PERCEPTION_OF_SOUND	0.0188634	0.204622	0.352488	0.650407	1.72805	10	HPN CHRNA10 ADGRV1
GO_GAS_TRANSPORT	0.0191362	0.205681	0.352488	-0.585112	-1.66753	15	HBG1 MYC CYGB HBA2 HBB HBA1 HBG2
GO_REGULATION_OF_PROTEIN_LOCALIZATION_TO_CELL_SURFACE	0.0191348	0.205681	0.352488	0.428892	1.60277	34	FCER1G ABCA2 SNX33 EGF MAP1A RANGRF HFE TYROBP ABCA7 STX4 LRIG2 RAB11B TNF ARF6 RAB11FIP5 LEPROTL1 COMMD1 TAX1BP3
GO_SERTOLI_CELL_DEVELOPMENT	0.0191228	0.205681	0.352488	-0.610083	-1.66889	13	ATRX ARID4A FNDC3A ARID4B SDC1 ICAM1
GO_T_HELPER_1_TYPE_IMMUNE_RESPONSE	0.0190091	0.205681	0.352488	0.397924	1.53304	39	IL18R1 HLX SLC11A1 IL12A JAK3 IL4R HRAS BCL3 IL27RA STAT6
GO_ENTRY_INTO_HOST	0.0193386	0.207382	0.352488	0.277269	1.32921	128	VAMP8 LGALS1 DYNLT1 CLEC4G TRIM11 ITGB5 TRIM34 CLDN9 LAMP1 ITGA5 HSPA1A HSPA1B TRIM27 CLDN6 LGALS9 ANPEP ITGB3 GRK2 SIGLEC1 CTSB IFITM2 LDLR WWP2 RPSA ITGA2 CD209 VPS18 NECTIN2 SELPLG TRIM8 TRIM25 SLC10A1 CBL PPIA SLAMF1 SIVA1 AXL GAS6 CLEC5A GRB2 CR1 P4HB TNFRSF4 IFITM3
GO_POSITIVE_REGULATION_OF_CYTOKINE_PRODUCTION	0.019487	0.208082	0.352488	0.218346	1.23859	401	EGR1 IL18R1 IL20RB AGPAT1 RSAD2 IFNG CLU IL10 FCER1G MDK AGER IRF7 SLC11A1 SIGLEC16 HLA-F IL12A HSPA1A MAPKAPK2 HSPA1B MCOLN2 HSPB1 WNT11 FADD MAVS ADORA2B PF4 CEBPB RARA NLRX1 PRKDC CD160 NFAM1 HLA-E CD2 CCDC88B LGALS9 HLA-G IL4R CYBA SERPINE1 ZNF580 POLR2F ATF4 CRTAM HLA-A IRF3 ADAM8 CD14 NPLOC4 CEBPG ZFPM1 NOD2 ARHGEF2 PANX1 HRAS IRAK1 BCL3 IL17RA LTB PQBP1 TGFB1 FLOT1 NLRP12 PYCARD LILRA5 GSD…
GO_REGULATION_OF_ACTIN_CYTOSKELETON_REORGANIZATION	0.0194924	0.208082	0.352488	0.42846	1.60116	34	MDK TRPM2 PTK2B ESAM DAPK3 PDGFRA GMFG FES HAX1 HRAS RAPGEF3 PHPT1 ABL2 RHOD ARHGDIA ARHGDIB HCK CDK5 HCLS1
GO_ACUTE_INFLAMMATORY_RESPONSE	0.019639	0.208226	0.352488	0.316932	1.4328	85	IL20RB FUT7 EDNRB FCER1G KLKB1 FCGR2B SERPINA1 PTGES CEBPB CD163 HLA-E DNASE1L3 ADAM8 F12 CREB3L3 APOL2 STAT3 PARK7 RHBDD3 HFE IL6R ITIH4 CXCR2 MYLK3 OGG1 OSM CTNNBIP1 B4GALT1 TNF ORM1 ORM2 TRPV1
GO_CELLULAR_RESPONSE_TO_INSULIN_STIMULUS	0.0196247	0.208226	0.352488	-0.287273	-1.41114	194	PIK3C2A GCLC USO1 HDAC9 GPT SIRT1 APPL1 PHIP KANK1 STAT1 PDE3B PIK3R1 PTPN11 ATP2B1 DENND4C PRKAA1 C2CD5 PIK3CA PARP1 SESN3 FOXO1 OPA1 IRS1 OSBPL8 GAB1 MZB1 LPIN3 RARRES2 ATP6V1A TSC1 MYO5A VWA2 YWHAG RAB8B APC PRKCI RHOQ KL SLC39A14
GO_POSITIVE_REGULATION_OF_CELLULAR_AMIDE_METABOLIC_PROCESS	0.0195639	0.208226	0.352488	0.265817	1.32658	149	RPL26 IFNG CLU RPS27L PPP1R15A PTK2B EFNA1 UQCC2 SMPD2 ABCA2 COA3 PRKDC NSUN5 NGRN RPUSD4 CCL5 POLR2D RXRA BCL3 ITGA2 CDK5RAP1 CTIF TNFRSF1A GSK3A POLDIP3 PYM1 EIF3D RELA EIF5A RPL30 PRKCD MAPK3 VIM PKM DDX39B THBS1 UCN GUF1 FXR2 HABP4 RACK1 RPL5 POLR2G TNF EIF5A2 NSUN4 PLA2G6 RPS4X PINK1 NIBAN1 CHRNA7 PLXNB2 PCIF1
GO_AMYLOID_PRECURSOR_PROTEIN_METABOLIC_PROCESS	0.0197876	0.208438	0.352488	0.349654	1.47098	60	IFNG CLU AGER EFNA1 CLN3 ABCA2 FLOT2 PIN1 AATF PSENEN GSK3A PSEN1 DHCR24 RELA SORL1 ABCA7 ACHE TNF AGO2 IGF1 CHRNA7 NECAB1 APH1A APP FKBP1A SPON1 NSG1 GGA3
GO_FAT_SOLUBLE_VITAMIN_METABOLIC_PROCESS	0.0197921	0.208438	0.352488	0.438155	1.55039	29	IFNG CYP27A1 FGFR1 SNAI1 CYP4F12 PIAS4 VKORC1 VDR
GO_SEX_DETERMINATION	0.0197036	0.208438	0.352488	0.555435	1.65988	15	INSRR WNT4 INSR NR5A1 RTF2 SF1 PTGDR ZNF445
GO_REGULATION_OF_T_HELPER_2_CELL_DIFFERENTIATION	0.0198924	0.209026	0.352488	0.620934	1.70467	11	HLX RARA IL4R PRKCZ
GO_RESPIRATORY_BURST	0.0202271	0.212068	0.352488	0.422124	1.55906	33	CD52 SLC11A1 GRN NCF1B NCF1C CYBA RAC1 PIK3CD NCF1 NCF4 INSR CYBC1 SELENOK NCF2 RPS19 BCR RAC2 HCK PGAM1
GO_AEROBIC_RESPIRATION	0.0203342	0.212244	0.352488	0.321028	1.4249	77	COX7B UQCRB NDUFA4 COX7C COX6C BLOC1S1 BNIP3 SDHAF2 SURF1 CBFA2T3 SLC25A14 SUCLG1 COX6A1 NDUFS7 COX6B1 COX5B UQCRC1 COX4I1 COX5A NOP53 NDUFS8 UQCR10 UCN UQCRH COX8A
GO_POSITIVE_REGULATION_OF_AMYLOID_PRECURSOR_PROTEIN_CATABOLIC_PROCESS	0.0203096	0.212244	0.352488	0.487952	1.62554	22	IFNG CLU AGER EFNA1 ABCA2 GSK3A RELA TNF CHRNA7 APP SPON1
GO_CELLULAR_RESPONSE_TO_PEPTIDE_HORMONE_STIMULUS	0.0205095	0.213126	0.352488	-0.261206	-1.3168	269	PIK3C2A BRIP1 GCLC ROCK1 USO1 HDAC9 GPT SIRT1 APPL1 PHIP KANK1 STAT1 PDE3B PIK3R1 PTPN11 ATP2B1 CAV1 CRHBP DENND4C PRKAA1 C2CD5 PIK3CA JAK2 PARP1 SESN3 FOXO1 OPA1 IRS1 OSBPL8 GAB1 MZB1 PRKACB FBN1 LPIN3 CDC5L RARRES2 ATP6V1A TSC1 MYO5A VWA2 YWHAG MBD5 MAP1B CREB1 CCNA2 RAB8B APC AHCYL1 PRKCI RHOQ KL SLC39A14
GO_MALE_MEIOTIC_NUCLEAR_DIVISION	0.0204909	0.213126	0.352488	-0.449682	-1.60443	34	TRIP13 FIGNL1 ATM DMRTC2 MOV10L1 SYCP2 TAF1L TEX14 M1AP ING2 BRCA2 SPDYA AGO4 TDRD9 UBB TDRD12 CCNA1 UBR2
GO_RESPONSE_TO_ETHER	0.0207133	0.214769	0.352488	-0.639127	-1.67313	11	HNRNPD OPA1 ABCB4 LARP1 NFATC4 GOLPH3 MDM2
GO_REGULATION_OF_SUPEROXIDE_METABOLIC_PROCESS	0.0207669	0.21485	0.352488	0.455573	1.59724	28	CD177 ITGAM ITGB2 CYBA AATF TGFB1 PARK7 GNAI2 TYROBP PRKCD SOD1 BST1 TNF ACP5
GO_NEGATIVE_REGULATION_OF_INFLAMMATORY_RESPONSE_TO_ANTIGENIC_STIMULUS	0.0208628	0.215368	0.352488	0.618875	1.69902	11	IL20RB IL10 FCGR2B NLRP6 GPX1
GO_POSITIVE_REGULATION_OF_CELL_JUNCTION_ASSEMBLY	0.0211036	0.217377	0.352488	-0.371364	-1.51205	63	ROCK1 NPHP1 ADNP DLG5 LINGO2 SFRP1 CAV1 OXTR EPB41L5 AMIGO2 NTRK3 TSC1 IL1RAP EPHB2
GO_PHAGOSOME_MATURATION	0.0212308	0.217732	0.352488	0.374877	1.47456	42	CLN3 ATP6V0B ATP6V0D1 ATP6V1E2 UNC13B CORO1A ATP6V0A1 RAB43 TCIRG1 ATP6V1G1 ATP6V1E1 RAB34 TMEM175 MREG ATP6V1F MCOLN1 RAB7B RAB32 ATP6V1C2 SPG11 P2RX7 RAB7A ATP6V0E2 ATP6V0E1 ATP6V1B2 SLAMF8 ATP6V0A2 MYO7A RAB20 ATP6V0C ATP6V1D
GO_POSITIVE_REGULATION_OF_CELLULAR_EXTRAVASATION	0.0212004	0.217732	0.352488	0.500248	1.59108	19	FUT7 CD99 MDK AGER FADD SELP ADAM8
GO_ERBB2_SIGNALING_PATHWAY	0.0213921	0.218908	0.352488	-0.48605	-1.60266	25	CPNE3 ERBIN PIK3R1 PIK3CA GAB1 CUL5 PTPN12 PRKCA EREG HSP90AA1 ERBB2 NRG4 SOS1
GO_REGULATION_OF_NUCLEOBASE_CONTAINING_COMPOUND_TRANSPORT	0.0215096	0.219632	0.352488	-0.551605	-1.66062	18	CPSF6 KHDRBS1 NSUN2 THOC2 RBM26 RBM27 NUP153 ADORA1 SETD2 TPR
GO_MEIOTIC_SPINDLE_ORGANIZATION	0.0215587	0.219656	0.352488	-0.637936	-1.67001	11	ATRX AURKA ASPM WASHC5
GO_MONOAMINE_TRANSPORT	0.0220882	0.224563	0.352488	0.358517	1.47071	53	FCER1G MECP2 MAPK15 ADORA2A HRH3 SLC6A3 ITGB3 GRK2 SLC22A1 SNCG SYT2 ACTB SLC29A4 PARK7 DRD4 SYT1 KCNA2 PRKN HTR1B PINK1 STX1A CHGA NISCH
GO_NEGATIVE_REGULATION_OF_METAPHASE_ANAPHASE_TRANSITION_OF_CELL_CYCLE	0.0221454	0.224658	0.352488	-0.432543	-1.55086	36	BUB1 TRIP13 ZW10 ATM MAD2L1 USP44 TEX14 RAD21 APC NDC80 ZNF207 BUB1B TTK CCNB1 AURKB CENPF GEN1 TPR FBXO5 MAD1L1
GO_NEGATIVE_REGULATION_OF_DNA_METABOLIC_PROCESS	0.0222859	0.225386	0.352488	-0.32504	-1.43447	99	MSH2 UBR5 ZRANB3 TNKS2 DCP2 SMCHD1 MSH3 XRN1 TENT4B OTUB2 KLHL15 PARP1 MSH6 ATM NBN NAT10 POT1 RNF169 RAD50 ZNF93 ERCC4 TRIP12 SMG6 TNKS GATA3 RIF1
GO_REGULATION_OF_CELL_CELL_ADHESION	0.022313	0.225386	0.352488	0.217481	1.21948	369	CLECL1 IL20RB FUT7 LGALS1 CLEC4G IFNG HLX IL10 MYO10 TNFSF9 MDK AGER ADAM19 FCGR2B IL12A GRAP2 EPHB3 FADD PPARA SELP VAV1 ITGB2 CEBPB RARA MYADM VSIR CXCL13 FLOT2 CD160 HLA-E CCDC88B LGALS9 HLA-G ADORA2A JAK3 IL4R RAC1 PLAUR ICOS ALOX12 CRTAM HLA-A BAD ADAM8 ITPKB PRKG1 AP3D1 TNFAIP8L2 PTPN6 PTPN23 ZBTB16 NOD2 CCL5 CORO1A IRAK1 CSK WNT4 CTLA4 SART1 SIRPB1 FSTL3 CD209 TGFB1 FLOT1 PYCARD FERMT3 PAK…
GO_GENE_SILENCING	0.0224561	0.226344	0.352488	-0.270622	-1.33518	216	NUP107 POLR2B SIRT1 CNOT6 ATAD2B CARMN CNOT6L ZC3H7A CNOT2 ATAD2 SEH1L IPO8 SMCHD1 FMR1 NCBP1 NUP54 RANBP2 TSNAX NUP155 DDX5 PUM2 HNRNPA2B1 FAM172BP MOV10L1 NUP160 NUP133 CDC45 TNRC6C SIN3A TSN AJUBA H19 CDK2 DICER1 NUP93 ZMPSTE24 SNIP1 MIRLET7G POM121 MIER1 HDAC2 PPP3CA TUT7 RIF1 NUP153 FAM172A MIR34AHG TUT4 NUP58 PUM1 CNOT11 DNMT1 TP53 ESR1 CNOT7 AGO4 TDRD9 TNRC6A TPR NDC1 NUP35 NUP205 CNOT1 SO…
GO_COAGULATION	0.0227181	0.226997	0.352488	0.242367	1.30995	269	CD177 FCER1G SH2B2 KLKB1 PROC ITGA2B TREML1 TLN1 SERPINA1 MPIG6B ITPK1 HSPB1 WAS GGCX PDGFRA SELP PRKAR1B VAV1 PF4 USF1 CSRP1 SRF MYL9 ADORA2A EHD2 MYH9 RAC1 PLAUR SERPINE1 ITGB3 PHF21A NFE2 VKORC1 ALOX12 BLOC1S3 P2RX4 ARRB2 PRKG1 F12 PTPN6 F5 ZFPM1 SERPIND1 RAD51C DGKD SERPINB2 ITGA2 ANXA2 ACTB MICAL1 PLAT PSEN1 GP1BA FERMT3 PIK3R5 GP9 VTN TRPC3 HMG20B EHD1 MYL12A TFPI PRKCD MAPK3 PROCR GNB1 RAF…
GO_POSITIVE_REGULATION_OF_INNATE_IMMUNE_RESPONSE	0.0227151	0.226997	0.352488	0.260034	1.32328	187	PSMB9 FCER1G IRF7 HLA-F CLEC10A LAMP1 IL12A PSMB8 FADD MAVS VAV1 PRKDC CD160 HLA-E HLA-G ICAM3 MUC16 PSMB5 CRTAM SH2D1A IRF3 ADAM8 PSMB3 MUC1 HRAS MUC4 CCL5 HPX MUC12 RBM14 CD209 PQBP1 NECTIN2 PYCARD IRGM NLRC4 PSMA7 PAK1 SFPQ PSMA6 RELA PRKCD CREBBP MUC20 RAF1 CARD9 PRKACA LILRA2 POLR3G STAT5B CD226 PLCG2 RPS19 PSMB6 PSMD4 PSMC3 ZCCHC3 PAK3 PSMB1 PSMD9 PSMC5 HEXIM1 HCK FFAR2 PSME2 AIM2
GO_POSITIVE_REGULATION_OF_INTERLEUKIN_4_PRODUCTION	0.0227625	0.226997	0.352488	0.475498	1.5955	23	IL20RB FCER1G CEBPB RARA HLA-E LGALS9
GO_REGULATION_OF_INFLAMMATORY_RESPONSE_TO_ANTIGENIC_STIMULUS	0.0225878	0.226997	0.352488	0.476067	1.6303	25	IL20RB FUT7 IL10 FCER1G FCGR2B HLA-E NLRP6 PARK7 GPX1
GO_SPINDLE_MIDZONE_ASSEMBLY	0.0226859	0.226997	0.352488	-0.635138	-1.66269	11	RACGAP1 INCENP MAP10 KIF23 AURKB KIF4A AURKC
GO_INFLAMMATORY_RESPONSE_TO_WOUNDING	0.0231269	0.229171	0.352488	0.601149	1.6964	12	MDK AGER GRN TIMP1 TGFB1 ALOX5 HMOX1 WDR83
GO_LYMPHOCYTE_APOPTOTIC_PROCESS	0.0230377	0.229171	0.352488	0.346815	1.49131	65	BAK1 IL10 CLC EFNA1 SLC46A2 FADD PTCRA KDELR1 LGALS9 JAK3 PKN1 ADAM8 CCL5 TSC22D3 LMBR1L CD3G BIRC7 ADA BAX
GO_MAINTENANCE_OF_PROTEIN_LOCALIZATION_IN_ENDOPLASMIC_RETICULUM	0.0231269	0.229171	0.352488	0.601089	1.69623	12	KDELR1 OS9 RER1 GRIK5 KDELR3 GPAA1 KDELR2
GO_AMYLOID_PRECURSOR_PROTEIN_CATABOLIC_PROCESS	0.0233887	0.230791	0.352488	0.389824	1.5507	44	IFNG CLU AGER EFNA1 CLN3 ABCA2 FLOT2 PIN1 PSENEN GSK3A PSEN1 DHCR24 RELA SORL1 ABCA7 TNF IGF1 CHRNA7 APH1A APP FKBP1A SPON1 GGA3
GO_HISTONE_EXCHANGE	0.0233611	0.230791	0.352488	-0.415684	-1.53094	41	SMARCA5 CENPP ANP32E KNL1 CENPI MIS18BP1 RBBP7 RBBP4 CENPC RUVBL1 CENPA PSME4 MIS18A CENPU RSF1 SPTY2D1 NASP HJURP CENPQ
GO_REGULATION_OF_RAS_PROTEIN_SIGNAL_TRANSDUCTION	0.0234919	0.231324	0.352488	-0.28456	-1.36977	171	IQSEC3 RASA1 EPS8 KANK1 ERBIN RASGRF1 LPAR1 RASIP1 DENND4C TNK1 SPRY2 DLC1 ARHGEF3 DENND4A JAK2 SHOC2 RASA2 KIF14 CDC42SE2 CCDC125 ARFGEF1 CAVIN4 RASGRF2 ARFGEF2 EPHB2 PRAG1 ABCA1 DAB2IP RDX ITGB1 PSD RALGPS2 RAPGEF1 RASGRP1 NRP1 SYNGAP1 NET1 ALS2 RASA3 FBXO8 STARD8 KRAS CUL3 ITGA3 ARHGAP17 F2RL2 FOXM1 ARHGEF25 AUTS2 RASA4 MAPRE2 ABL1 OGT LRRC59 ARHGEF10 KALRN RASGEF1A P2RY10
GO_RESPONSE_TO_INSULIN	0.0238474	0.234333	0.376039	-0.263085	-1.31405	241	PIK3C2A GCLC USO1 HDAC9 GPT SIRT1 APPL1 PHIP KANK1 ACVR1C STAT1 PDE3B PIK3R1 PTPN11 ATP2B1 DENND4C PRKAA1 C2CD5 PIK3CA PARP1 SESN3 FOXO1 OPA1 IRS1 GGH OSBPL8 GAB1 MZB1 LPIN3 VPS13C RARRES2 ATP6V1A ICAM1 TSC1 MYO5A VWA2 YWHAG STXBP3 RAB8B APC PRKCI RHOQ KL SLC39A14 KLF15 LPL CRY1 NCK1 KAT2B SRSF5 CPEB2 HSD11B2
GO_POSITIVE_REGULATION_OF_LEUKOCYTE_CELL_CELL_ADHESION	0.0239353	0.234705	0.352488	0.248476	1.29458	212	CLECL1 FUT7 LGALS1 IFNG HLX TNFSF9 MDK AGER IL12A GRAP2 FADD SELP VAV1 ITGB2 RARA VSIR FLOT2 CD160 HLA-E CCDC88B LGALS9 HLA-G JAK3 IL4R RAC1 ICOS HLA-A BAD ADAM8 ITPKB AP3D1 PTPN6 ZBTB16 NOD2 CCL5 CORO1A IRAK1 CSK CTLA4 SART1 SIRPB1 CD209 PYCARD PAK1 IL27RA PRKCZ IGFBP2 RELA SIRPA
GO_REGULATION_OF_ACTIN_FILAMENT_ORGANIZATION	0.0240385	0.235226	0.376039	-0.263659	-1.31349	233	ADD3 CARMIL1 ROCK1 RASA1 EPS8 ARFIP1 KANK1 AP1AR CLASP2 PIK3R1 ACTR3C CCDC88A SFRP1 LPAR1 TACSTD2 DLC1 SCIN RICTOR LATS1 SWAP70 C9orf72 JMY PRKCE WASHC5 PTGER4 ADD2 PFN2 SPTBN2 IQGAP2 TWF1 WASF3 ARFGEF1 ICAM1 TSC1 CCL24 LMOD1 CTNNA2 TGFBR1 SNX9 SPTBN4 BAG4 TMOD1 RDX LIMA1 CCR7 CARMIL2 SPTA1 ACTR2
GO_RESPONSE_TO_L_GLUTAMATE	0.024095	0.235289	0.352488	-0.63161	-1.65345	11	PCNA OPA1 UFL1 CREB1
GO_IMPORT_INTO_NUCLEUS	0.0242794	0.236108	0.352488	-0.297561	-1.39878	148	KPNA3 NUP107 NOLC1 KPNA2 APPL1 SMN2 PIK3R1 JUP UBR5 IPO8 JAK2 HEATR3 ANGPT1 TNPO1 NUP54 LRRK2 RANBP2 NUP155 RAB23 SMN1 SMO NUP133 GEMIN4 RANBP6 IPO5 DDX20 PTGS2 TNPO2 NUP93 GEMIN5 POM121 TXNIP IPO7 PPP3CA BACH2 NUP153 MED1 NUP58 CBLB E2F3 TP53 MDFIC CSE1L RGPD3 APOD
GO_PHOSPHATIDYLINOSITOL_DEPHOSPHORYLATION	0.0242422	0.236108	0.352488	-0.455673	-1.57138	29	SYNJ2 SACM1L MTMR10 MTMR6 PIP4P1 MTMR8 MTM1 SYNJ1 MTMR4 MTMR2 OCRL MTMR12 MTMR1
GO_NEGATIVE_REGULATION_OF_HISTONE_H3_K9_METHYLATION	0.0243768	0.236566	0.352488	-0.629136	-1.64698	11	KDM4D SIRT1 PAX5 KDM3A BRCA1 DNMT1
GO_RESPONSE_TO_PROTOZOAN	0.0244438	0.236727	0.352488	0.47582	1.61435	24	IL10 BATF SLC11A1 IL12A PF4 CCDC88B IL4R HRAS GBP7 BCL3 ARG1
GO_REGULATION_OF_LYMPHOCYTE_ACTIVATION	0.0246734	0.238459	0.352171	-0.241079	-1.28503	456	IGHV1-69D IGHV7-4-1 FOXJ1 IGHV3-30 MEF2C IGLL1 IGHV3-13 IGHV3-38 ATP11C MSH2 PTPN22 DLG5 PIK3R1 PTPN11 SFRP1 CAV1 IGHV4-4 IGHV1-3 IGHV1-58 IGLC6 IGHV4-61 CBFB IGHV3-7 TWSG1 IGHV3-33 PIK3CA IGHV3-15 PIBF1 IGHV3-21 IGHV3-64 IGHV3-53 TNFAIP3 TNFRSF13B IGHV4-34 FBXO7 ATM CYLD MZB1 IGHV4-39 IGHA1 EFNB2 RHOH IGHV1-45 CD46 IL6ST IGLC3 CD38 IGHV5-51 BCL2 IGHV1-18 IGHV3-48 DTX1 IGHV3-23 IGHD GLMN MNDA LEF…
GO_NATURAL_KILLER_CELL_ACTIVATION	0.0248446	0.239129	0.352488	0.341708	1.45747	63	IL18R1 ULBP3 ZNF683 HLA-F LAMP1 IL12A UNC13D ITGB2 HLA-E CD2 PIK3CD BLOC1S3 CORO1A MICA SNX27 TUSC2 CD244 ELF4 RHBDD3 PGLYRP2 TYROBP AXL GAS6 STAT5B
GO_NEGATIVE_REGULATION_OF_SUPRAMOLECULAR_FIBER_ORGANIZATION	0.0248311	0.239129	0.352488	-0.304718	-1.39152	123	ADD3 CKAP2 CARMIL1 EPS8 KANK1 CLASP2 TACSTD2 DLC1 CDH5 SCIN SWAP70 ADD2 PFN2 TPX2 SPTBN2 TWF1 ARFGEF1 LMOD1 MAP1B CTNNA2 MAPRE1 TAOK1 SPTBN4 TMOD1 RDX LIMA1 APC CARMIL2 SPTA1 HDGFL3 GMFB
GO_HORMONE_MEDIATED_SIGNALING_PATHWAY	0.0249584	0.239733	0.376039	-0.290329	-1.37572	153	UBE3A SIRT1 APPL1 RNF6 HEYL PTPN11 UBR5 SFRP1 STRN3 CRHBP CNOT2 CBFB JAK2 LATS1 PARP1 TMF1 UCN2 KDM3A DDX5 NR3C1 NR1D1 CREBRF LEF1 UFL1 PIAS2 PLPP1 NR3C2 NKX3-1 ZMIZ1 GPAM CRY1 RNF14 TRIM68 BRCA1 DEFA1 MED1 PRLR CYP7B1 NCOA4 RXFP2 NR1D2 GTF2H1
GO_CELLULAR_RESPONSE_TO_EXTRACELLULAR_STIMULUS	0.0250341	0.23997	0.352488	-0.268769	-1.33269	221	STK26 BRIP1 SIRT1 BHLHA15 ADNP AVPR1A SIK1B ATP2B1 SFRP1 MAPK8 PIK3R4 ITGA6 WRN SEH1L PRKAA1 KIF26A PHEX USP33 SESN3 FOXO1 LRRK2 EIF2AK3 UCN2 VPS41 IMPACT BCL2 ICAM1 SLC38A2 TSC1 SIK1 TRIM24 SFRP2 EIF2AK4 RRAGB AKR1C3 KLF10 BMT2 AQP3 LPL TNKS CPEB4 CTSV IL15 FNIP1 ASNS C12orf66 ITGA4 MYBBP1A PTPRC FAM107A PICK1 MED1 ATG14 AOC1 PDK2 BMPR2 FAS TP53
GO_DNA_REPLICATION_CHECKPOINT	0.0251955	0.240535	0.352488	-0.553371	-1.60901	16	TOPBP1 RAD9B CDC45 TIMELESS ORC1 TICRR DNA2 CLSPN
GO_REGULATION_OF_LEUKOCYTE_DIFFERENTIATION	0.0251859	0.240535	0.352488	0.239768	1.28117	255	IFNG HLX TNFSF9 MDK AGER IRF7 ZNF683 GPR137 BGLAP FCGR2B IL12A ACIN1 SLC46A2 FADD FOS PF4 CEBPB RARA HLA-B VSIR CLPTM1 PRKDC NFAM1 PCID2 CD2 LGALS9 HLA-G FES JAK3 IL4R GPR137B ATP6AP1 CRTAM BAD ADAM8 ITPKB AP3D1 TRIB1 PTPN6 ZBTB16 HAX1 ZFPM1 TCTA CTLA4 SART1 TFE3 FSTL3 LILRB3 TGFB1
GO_NEGATIVE_REGULATION_OF_INNATE_IMMUNE_RESPONSE	0.025374	0.241748	0.352488	0.354374	1.45372	53	GRN SUSD4 HLA-F NLRX1 HLA-B HLA-E LGALS9 HLA-G HLA-A NR1H2 ARRB2 MUL1 MICA FAM3A ARG1
GO_MRNA_EXPORT_FROM_NUCLEUS	0.0255973	0.243381	0.376039	-0.315333	-1.42151	108	NUP107 SEH1L UPF2 NCBP1 NUP54 RANBP2 NSUN2 CDC40 NUP155 THOC3 FYTTD1 THOC2 HNRNPA2B1 DDX19A SRSF11 NUP160 NUP133 SRRM1 SMG1 NUP93 SRSF1 POM121 SMG6 HHEX NUP153 SRSF5 DDX19B SLU7 NUP58 CPSF2 SETD2 SLBP TPR NDC1 NUP35 NUP205
GO_MRNA_3_END_PROCESSING	0.0257732	0.244559	0.376039	-0.329366	-1.45356	99	LEO1 CPSF6 CSTF2 DHX36 CCNT1 CSTF2T TENT4B NCBP1 TENT2 CDC40 THOC3 THOC2 SRSF11 MTPAP SCAF8 BARD1 SRRM1 NUDT21 CTR9 AHCYL1 SRSF1 CDC73 VIRMA TUT7 SRSF5 CCNB1 SLU7 TUT4
GO_REGULATION_OF_RESPONSE_TO_TUMOR_CELL	0.0259807	0.246031	0.352488	0.543539	1.62433	15	IL12A CD160 CRTAM NECTIN2 CD226
GO_PROTEIN_NEDDYLATION	0.0260714	0.246393	0.352488	0.532522	1.62076	16	UBE2M RPL11 UBE2F NEDD8 TRIM40 DCUN1D2 COPS9 RBX1 RPL5
GO_POSITIVE_REGULATION_OF_MRNA_3_END_PROCESSING	0.0263495	0.248521	0.352488	-0.623787	-1.63298	11	LEO1 DHX36 NCBP1 NUDT21 CDC73 CCNB1
GO_CLATHRIN_COAT_ASSEMBLY	0.026455	0.249017	0.376039	-0.534515	-1.57834	17	CLINT1 PIK3C2A FCHO2 EPS15
GO_NEUROPEPTIDE_SIGNALING_PATHWAY	0.0266038	0.249121	0.352488	0.37767	1.51867	46	POMC CPE NMB NTSR1 OPRL1 SSTR2 LTB4R OPRD1 CRCP SSTR3 KISS1R SORL1
GO_NUCLEIC_ACID_PHOSPHODIESTER_BOND_HYDROLYSIS	0.0266041	0.249121	0.352171	-0.254946	-1.29549	280	CPSF6 CNOT6 PCNA CSTF2 UTP23 RFC3 REV3L CNOT6L RFC1 ZRANB3 CNOT2 WRN DCP2 N4BP2 CSTF2T XRN1 PARP1 NCBP1 PAN3 RPA1 DBR1 NOP9 TSNAX CUL4B RAD9B DIS3 TSN PMS2 G3BP1 ERCC5 POLK RAD50 LAS1L NUDT21 DCP1A UTP20 BMS1 EXD2 DNA2 DIS3L ERCC4 DICER1 FEN1 TSR1 RRS1 PDE12 SMG6 APAF1 EXOSC5 DDX1 APLF DDB1 NYNRIN EXO1 LACTB2 POP1 ELAC2 TSEN2 RFC5 CPSF2 GTF2H1 ENDOU RNASE3 PARN CNOT7 PCF11 PGAP1 POLD3 PLD4 GEN1 R…
GO_REGULATION_OF_RESPONSE_TO_DNA_DAMAGE_STIMULUS	0.0266252	0.249121	0.352488	-0.274132	-1.34331	206	KDM4D SIRT1 USP47 PCNA BCLAF1 USP1 UBR5 ACKR3 NEK4 FIGNL1 MYC SMCHD1 GTF2I FMR1 RAD51 OTUB2 KLHL15 PARP1 PARG ATM DDX5 ARID2 POT1 KAT7 BCL2 SPRED1 POLH RNF169 TIMELESS SFRP2 DEK SMG1 ERCC4 RFWD3 FEM1B TRIP12 ACTR2 ZMPSTE24 DYRK3 NKX3-1 EYA2 APBB1 ABRAXAS1 TAF9B CRY1 BRCA1 ING2 RIF1 ATR DDIAS PPP4R2 DYRK1A AXIN2 TP53 BRCC3 SETD2 RTEL1 PMAIP1 UBQLN4 RINT1 FOXM1 ETAA1 HIC1 KMT5B FBXO5 ABL1 ATAD5 SKI…
GO_NEGATIVE_REGULATION_OF_BLOOD_PRESSURE	0.026725	0.249558	0.352488	0.435858	1.57935	31	NTSR1 OPRL1 PPARA RNPEP NOS2 ADRB1 ADM2 SCPEP1 KCNK6 GPR37L1
GO_CILIUM_ORGANIZATION	0.0268657	0.249877	0.341793	-0.244902	-1.27816	345	CEP76 TRAF3IP1 TTC30B FOXJ1 TOGARAM1 NPHP1 CEP120 PARVA TBC1D32 BBOF1 RPGR EXOC5 CCDC88A CFAP54 TTC8 ARL13B CEP192 CCP110 GAS8 PCM1 CFAP43 KIAA0586 IFT88 PIBF1 BBS10 RFX3 TNPO1 SEPTIN2 DYNLRB2 SEPTIN7 CNTRL AHI1 HAUS3 CCDC113 KIF27 CYLD RAB23 SPAG1 IFT140 NEDD1 SPATA6 NEK1 WDR11 TMEM67 KIF3A CDC14A YWHAG TCTN3 LCA5L MAPRE1 POC1B TMEM17 WDR19 SNX10 RO60 ACTR2 OFD1 ABLIM1 INTU RAB17 DNAI2 HAUS6 CFA…
GO_NEGATIVE_REGULATION_OF_ACTIN_FILAMENT_POLYMERIZATION	0.0268336	0.249877	0.376039	-0.384956	-1.52458	54	ADD3 CARMIL1 EPS8 KANK1 SCIN ADD2 PFN2 SPTBN2 TWF1 ARFGEF1 LMOD1 SPTBN4 TMOD1 RDX CARMIL2 SPTA1
GO_MITOTIC_CYTOKINESIS	0.02693	0.24998	0.376039	-0.370728	-1.53669	70	CKAP2 SNX18 ROCK1 RASA1 MAP9 ANK3 USP8 ANLN RACGAP1 CHMP2B VPS4B INCENP KIF20B CEP55 SNX9 CENPA APC
GO_REGULATION_OF_RNA_EXPORT_FROM_NUCLEUS	0.027027	0.250386	0.376039	-0.555202	-1.61433	16	CPSF6 KHDRBS1 NSUN2 THOC2 RBM26 RBM27 NUP153 SETD2 TPR
GO_NON_MOTILE_CILIUM_ASSEMBLY	0.0271248	0.250758	0.376039	-0.386217	-1.51943	53	TOGARAM1 TBC1D32 EXOC5 TTC8 ARL13B PCM1 IFT88 PIBF1 BBS10 SEPTIN7 IFT140 TMEM17 INTU BBS4 VANGL2 BBS2 IFT74 MAP4 IFT52 GORAB
GO_PIGMENT_METABOLIC_PROCESS	0.0271739	0.250758	0.376039	-0.395811	-1.57598	56	APPL1 PAICS IREB2 DCT GPR143 PMEL GART BCL2 MYO5A SRRD RAPGEF2 PRPS1 ZEB2 HMBS HPRT1 CPOX DDT SLC7A11 ALAD FECH SLC25A39
GO_ENTRY_OF_BACTERIUM_INTO_HOST_CELL	0.0275548	0.253278	0.352488	-0.59581	-1.62984	13	EXOC2 CAV1 CBLL1 ITGAV CTNND1
GO_POSITIVE_REGULATION_OF_RESPONSE_TO_EXTERNAL_STIMULUS	0.0275164	0.253278	0.352488	0.213061	1.21488	425	VAMP8 XCL2 IFNG PSMB9 LRP1 FCER1G DYSF KLKB1 MDK AGER IRF7 GRN PTK2B LY86 SIGLEC16 HLA-F CLEC10A LAMP1 IL12A PSMB8 FGFR1 CEBPA HSPB1 FADD MAVS VAV1 ADORA2B NDEL1 USF1 CEBPB CXCL13 PRKDC CD160 HLA-E LGALS9 HLA-G ICAM3 CYBA RAC1 SERPINE1 ZNF580 MUC16 PSMB5 S100A9 CRTAM SH2D1A IRF3 ADAM8 P2RX4 F12 LDLR UNC13B PSMB3 MUC1 TMSB4X NOD2 HRAS MUC4 CCL5 MGST2 HPX CREB3L3 MUC12 IL17RA RBM14 ITGA2 CD209 PQBP…
GO_GLUCOSE_6_PHOSPHATE_METABOLIC_PROCESS	0.0276091	0.253281	0.352488	0.471173	1.59859	24	RBKS TKT H6PD PGD PGLS NFE2L1 TALDO1 G6PD HK1 HK3
GO_ADHERENS_JUNCTION_ORGANIZATION	0.027881	0.255277	0.376039	-0.389317	-1.49795	49	CDH2 DLG5 JUP CDH5 AFDN EFNB2 DCHS1 ADAM10 DSP PLEKHA7 INAVA CTNND1 RDX
GO_ENDOSOME_TO_LYSOSOME_TRANSPORT	0.0281955	0.257552	0.376039	-0.385992	-1.49159	50	HOOK1 SCYL2 HOOK3 LYST GPRASP1 CHMP2B VPS41 VPS4B RNF157 AKTIP HMGXB4 TRAK2 MTM1 TGFBRAP1 ATG14 SNX16 VAMP7
GO_SULFUR_COMPOUND_BIOSYNTHETIC_PROCESS	0.0282392	0.257552	0.352171	-0.280291	-1.33897	161	GSTM1 B4GALT6 GCLC UGDH GSTM5 PDHX PAPSS1 ACSL6 GSTM2 GGT1 MAT2B GGTLC1 ANGPT1 GGT5 MTHFD1 DLAT NDST3 CTH MTAP ELOVL5 GSTM4 PDK1 DLD PDHA1 MRI1 GCLM METTL16 SCD MAT2A SLC10A7 MTR HACD2 CHST7 SLC7A11 PDP1 CHPF B4GALT4 ACLY PDK2 TPK1 ACSL4 CSGALNACT2 HSD17B12 B3GNT2 NDST2 CHSY3 CSGALNACT1 GSTZ1 GGT2 MTRR PDK4
GO_ANTIGEN_PROCESSING_AND_PRESENTATION_OF_ENDOGENOUS_PEPTIDE_ANTIGEN	0.0285995	0.260333	0.352488	0.525185	1.59843	16	HLA-C HLA-F HLA-B HLA-E HLA-G HLA-A HLA-H HFE TAPBP
GO_REGULATION_OF_HISTONE_MODIFICATION	0.0287162	0.26089	0.352171	-0.2958	-1.35994	131	ATRX KDM4D SIRT1 UBR5 MAPK8 FMR1 OTUB2 LRRK2 PAX5 NAP1L2 PARG ATM KDM3A SET DMRTC2 BCOR KAT7 SIN3A RPS6KA5 CAMK2D CTR9 TRIP12 ZMPSTE24 TADA2A GATA3 MYB KMT2E BRCA1 ING2 RIF1 MTF2 CCNB1 AKAP8 PRMT6 SNCA RTF1 DNMT1 TP53
GO_DEFENSE_RESPONSE_TO_BACTERIUM	0.0290323	0.261263	0.341793	-0.264606	-1.30977	225	IGHV1-69D IGHV7-4-1 IGHV3-30 IGLL1 IGHV3-13 IGHV3-38 ADAMTS5 IGHV4-4 IGHV1-3 IGHV1-58 IGLC6 IGHV4-61 IGHV3-7 SEH1L IGHV3-33 IGHV3-15 LYST IGHV3-21 IGHV3-64 TMF1 IGHV3-53 EPX IGHV4-34 FCN2 IGHV4-39 IGHA1 CXCL6 IGHV1-45 IGLC3 IGHV5-51 IGHV1-18 RARRES2 IGHV3-48 IGKV3-20 IGHV3-23 IGHD PI3 OPTN IGHV3-43 IGKC IGHV2-26 IGHV5-10-1 IGHA2 IGLL5 IGHG3 HAMP KLRC4-KLRK1 IGLC2 GBP6 MPO IGHV4-31 IGHV2-5 TIRAP T…
GO_DOPAMINE_TRANSPORT	0.0289951	0.261263	0.352488	0.428525	1.4811	27	MAPK15 SLC6A3 SLC22A1 SNCG SYT2 SLC29A4 PARK7 DRD4 SYT1 KCNA2 PRKN HTR1B PINK1
GO_MALE_SEX_DIFFERENTIATION	0.0290102	0.261263	0.352171	-0.304343	-1.37669	118	BRIP1 ATRX BOK ARID5B ARID4A FNDC3A MSH2 SFRP1 HMGCS1 TMF1 ASPM BCL2L11 RRM1 ARID4B SDC1 SYCP2 BCL2 ICAM1 SEMA3A SFRP2 TGFBR1 SMAD5 AKR1C3 NKX3-1 INHBA CTSV GATA3 ING2 WDR48 NCOA4 RXFP2 ROR2 HSD17B4 RNF38 ESR1 AGO4 LRRC6 NASP SMAD4
GO_NEGATIVE_REGULATION_OF_WOUND_HEALING	0.029091	0.261263	0.352488	0.360938	1.50343	56	KLKB1 AGER PROC PDGFRA USF1 PLAUR SERPINE1 ALOX12 PRKG1 F12 WNT4 SERPINB2 ANXA2 PLAT GP1BA VTN TFPI PRKCD ALOX5 PLAU THBS1
GO_RHO_PROTEIN_SIGNAL_TRANSDUCTION	0.0289521	0.261263	0.352488	-0.310356	-1.41015	119	ROCK1 ARHGAP5 EPS8 KANK1 RASGRF1 LPAR1 RASIP1 DLC1 ARHGEF3 CDC42SE2 CHUK GNA12 CCDC125 CAVIN4 RASGRF2 GNA13 ARHGAP29 PRAG1 ABCA1 PHACTR4 ITGB1 PLEKHG5 CDC42EP2 NRP1 NET1 ARHGEF12 STARD8 CUL3 ITGA3 VANGL2 CTNNAL1 F2RL2 CDC42EP3 ARHGEF25 ABL1 ARHGEF10 KALRN P2RY10 NTN1 PDGFRB APOA1 KCTD10 GPR35
GO_TUMOR_NECROSIS_FACTOR_SUPERFAMILY_CYTOKINE_PRODUCTION	0.0290606	0.261263	0.352488	0.268656	1.33234	145	POMC IFNG CLU IL10 FCER1G AGER MAPKAPK2 HSPB1 TRIM27 FADD MAVS PF4 RARA VSIR HLA-E CD2 LGALS9 NFKBIL1 CYBA ILRUN ADAM8 ARRB2 CD14 PTPN6 NOD2 ARHGEF2 BCL3 PYCARD LILRA5 PSEN1 ZFP36 PTPRJ STAT3 IL27RA SIRPA FRMD8 TYROBP SLAMF1 LY96 CARD9 THBS1 AXL SELENOK LILRA2 GAS6
GO_RESPONSE_TO_KETONE	0.0292405	0.262105	0.352488	-0.290714	-1.38148	159	UBE3A SPP1 SIRT1 PCNA AVPR1A USP8 NCOA2 HNRNPD ATP2B1 SFRP1 CAV1 OXTR NEFL PRKAA1 XRN1 PARP1 FOXO1 OPA1 PRKCE PTGER4 ABCB4 CDC5L P2RY4 NR3C1 CD38 NTRK3 ICAM1 MTAP SIN3A CCR7 AKR1C3 TFAP4 NKX3-1 TXNIP CYBB KLF9 ACOD1 PTGFR CSN1S1 LARP1 AKAP8
GO_CELLULAR_RESPONSE_TO_RADIATION	0.0293033	0.262167	0.352488	-0.291946	-1.38403	155	KDM4D SIRT1 USP47 PCNA LIG4 PIK3R1 GPR52 PPEF1 SFRP1 TP53INP1 FIGNL1 DHX36 WRN MYC FMR1 RAD51 PARP1 TENT2 ATM TAF1 CUL4B RAD9B SDE2 IMPACT POLH SFRP2 POLK EIF2AK4 INO80 PTGS2 ERCC4 ZMPSTE24 HAMP ZBTB1 GATA3 CRY1 NET1 ATR CDC25A
GO_CYTOSKELETON_DEPENDENT_CYTOKINESIS	0.0295652	0.263506	0.352171	-0.326222	-1.41939	93	CKAP2 SNX18 ROCK1 RASA1 MAP9 ANK3 USP8 ANLN SEPTIN2 SEPTIN7 RACGAP1 WASHC5 CHMP2B VPS4B INCENP KIF20B CEP55 SNX9 CENPA APC ACTR2
GO_REGULATION_OF_ACUTE_INFLAMMATORY_RESPONSE_TO_ANTIGENIC_STIMULUS	0.0295468	0.263506	0.352488	0.57359	1.66444	13	IL20RB FUT7 FCER1G FCGR2B HLA-E PARK7
GO_LUNG_ALVEOLUS_DEVELOPMENT	0.0297723	0.263568	0.352171	-0.454522	-1.53897	27	ATP7A PHF14 MAN1A2 PKDCC MAN2A1 CREB1 LTBP3 TMEM38B RC3H2 SLC7A11 BMPR2 FLT4
GO_MICROTUBULE_ANCHORING_AT_MICROTUBULE_ORGANIZING_CENTER	0.0297966	0.263568	0.352488	-0.609372	-1.62641	12	PCM1 HOOK3 KIF3A CCDC68 BBS4 NINL
GO_NEGATIVE_REGULATION_OF_CARDIAC_MUSCLE_TISSUE_GROWTH	0.0296516	0.263568	0.352488	0.497712	1.6375	21	CTDP1 MEIS1 PPARA GSK3A MIR25 G6PD PAK1
GO_REGULATION_OF_RUFFLE_ASSEMBLY	0.0297723	0.263568	0.352171	-0.457986	-1.55069	27	EPS8 KANK1 CAV1 TACSTD2 PFN2 ICAM1 P2RY12 RDX CARMIL2 FAM98A
GO_BRANCHING_INVOLVED_IN_LABYRINTHINE_LAYER_MORPHOGENESIS	0.0302145	0.264089	0.352488	0.625645	1.66226	10	ST14 SPINT1 IL10 GRB2 FGFR2 FZD5 SOCS3 ADM
GO_COMPLEMENT_ACTIVATION_ALTERNATIVE_PATHWAY	0.0302145	0.264089	0.352488	0.625148	1.66095	10	SUSD4 C8G CFP CR1 VSIG4
GO_EMBRYONIC_CAMERA_TYPE_EYE_DEVELOPMENT	0.0302491	0.264089	0.352171	-0.464884	-1.51696	24	TRAF3IP1 FRS2 SP3 IFT140 ZEB1 WDR19 PHACTR4 WNT16 ALDH1A2 HIPK2 KDM2B HIPK1 LRP6
GO_FAT_SOLUBLE_VITAMIN_BIOSYNTHETIC_PROCESS	0.0302428	0.264089	0.352488	0.585503	1.65225	12	IFNG CYP27A1 SNAI1 VDR
GO_NEGATIVE_REGULATION_OF_LEUKOCYTE_DEGRANULATION	0.0302145	0.264089	0.352488	0.624785	1.65998	10	FCGR2B HLA-F LGALS9 HMOX1 BCR CD300A ABR
GO_REGULATION_OF_SMALL_GTPASE_MEDIATED_SIGNAL_TRANSDUCTION	0.0301587	0.264089	0.332263	-0.252856	-1.28286	282	ARHGEF4 IQSEC3 ARHGAP5 RASA1 EPS8 KANK1 ERBIN RASGRF1 ARHGAP12 LPAR1 RASIP1 DENND4C TNK1 SPRY2 DLC1 CD2AP ARHGEF3 DENND4A JAK2 SHOC2 RASA2 ARAP2 KIF14 CDC42SE2 RACGAP1 RHOH TRIO CCDC125 ARFGEF1 CAVIN4 RASGRF2 RALGAPB ARFGEF2 EPHB2 GNA13 ARHGAP29 PRAG1 ABCA1 FAM13B ARHGEF17 DAB2IP RDX ITGB1 RHOQ PSD RALGPS2 RAPGEF1 RASGRP1 PLEKHG5 ARHGAP31 CDON NRP1 SYNGAP1 NET1 OBSCN ALS2 ARHGEF12 RASA3 FBXO8 STA…
GO_RESPONSE_TO_PROSTAGLANDIN	0.0300353	0.264089	0.352171	-0.448146	-1.53364	28	SFRP1 PRKAA1 PRKCE PTGER4 P2RY4 CCR7 AKR1C3 PTGFR AKAP8
GO_METHYLATION	0.030349	0.26447	0.323471	-0.24471	-1.26518	319	ZFP57 ATRX KDM4D SIRT1 FAM98B ARID4A SUZ12 SATB1 TGS1 TET2 FBXO11 MYC METTL1 MAT2B PIK3CA CBLL1 PARP1 PAX5 ALKBH8 NSUN2 KDM3A ARID4B PRMT9 PCMTD2 ZC3H13 KDM6A DMRTC2 BCOR MOV10L1 TRMT11 RAB6A TFB2M MTAP CARNMT1 GSPT1 METTL14 PRDM1 PCMTD1 KDM1B CTR9 KMT2C BMT2 ZMPSTE24 TRMT1L FAM98A VIRMA GATA3 MYB KMT2E BRCA1 RIF1 TRDMT1 METTL16 MIS18A MTF2 CMTR2 FAM86B1 MAT2A MTR PICK1 VCPKMT NSUN5P2 TRMT6 PRMT6…
GO_KERATINOCYTE_DIFFERENTIATION	0.0305085	0.264517	0.341793	-0.303819	-1.37591	116	KRT80 IRF6 ROCK1 ACER1 JUP KRT74 LIPN SGPP1 KRT18 CBFB KRT36 CLIC4 LATS1 ADAM9 PPHLN1 KDF1 EXPH5 DSP PI3 KRT1 AKR1C3 INTU AQP3 TXNIP CTSV NCOA3 ALOX15B MED1 EREG KRT81 TRIM16 WNT16 ASAH1 DSC1 KRTAP5-9 KRT2 PIP5K1A EVPL STK4 IFT74
GO_NEGATIVE_REGULATION_OF_RECEPTOR_MEDIATED_ENDOCYTOSIS	0.0305662	0.264517	0.352488	0.503777	1.57269	18	DLG4 ANKRD13D ABCA2 ANKRD13B RAC1 UNC119 LRPAP1
GO_POSITIVE_REGULATION_OF_RESPONSE_TO_TUMOR_CELL	0.0305662	0.264517	0.352488	0.584476	1.64935	12	IL12A CD160 CRTAM NECTIN2 CD226
GO_REGULATION_OF_AMYLOID_PRECURSOR_PROTEIN_CATABOLIC_PROCESS	0.0305796	0.264517	0.352488	0.414653	1.54956	34	IFNG CLU AGER EFNA1 ABCA2 FLOT2 PIN1 GSK3A RELA SORL1 ABCA7 TNF IGF1 CHRNA7 APP FKBP1A SPON1 GGA3
GO_ANATOMICAL_STRUCTURE_HOMEOSTASIS	0.030837	0.265897	0.315325	-0.240033	-1.26402	375	POLA1 LARGE1 SPP1 ATRX WDR36 PCNA NEK7 STRAP RB1 PTPN11 RFC3 SMC6 HNRNPD ATP2B1 CALB1 RFC1 TNKS2 DHX36 WRN MYC DCP2 DMD CDH5 PRKAA1 RAD51 XRN1 TENT4B PARP1 ANGPT1 BBS10 TNFAIP3 RPA1 ATM CHMP2B NBN IGHA1 DKC1 NAT10 HNRNPA2B1 P2RY4 PRIM2 CD38 POT1 FH SMO DCSTAMP BCL2 BARD1 MDM1 SMG1 VPS54 POC1B TAOK1 RAD50 LDB2 INAVA SNX10 TJP3 KRT1 IGKC PTGS2 ITGB1 CCT6A LTBP3 SMC5 DNA2 ERCC4 IGHA2 HIF1A IGHG3 FEN…
GO_MEIOSIS_II_CELL_CYCLE_PROCESS	0.0309091	0.265897	0.352171	-0.635656	-1.61417	10	SGO2 BUB1 SGO1 RAD21 BUB1B
GO_RESPONSE_TO_NITROSATIVE_STRESS	0.0309091	0.265897	0.352171	-0.634226	-1.61053	10	GCLC ATM DUSP6 GCLM
GO_DNA_BIOSYNTHETIC_PROCESS	0.0309951	0.266022	0.332263	-0.273195	-1.31735	172	POLA1 SIRT1 PCNA NEK7 LIG4 RFC3 REV3L HNRNPD RFC1 POLI FGF2 TNKS2 WRN MYC DCP2 XRN1 LIN9 TENT4B REV1 DTL RPA1 ATM DKC1 NAT10 HNRNPA2B1 POT1 POLH POLK RAD50 CCT6A PARM1 SMG6 TNKS GAR1 ZBTB1 ATR SPRTN HSP90AA1 NAF1 RFC5 BMPR2 AURKB TP53 PRIMPOL PARN CENPF POLD3 POLL TYMS CCT8 DNAJC2 PTGES3 PINX1 UBB SMG5 XRCC5 GREM1 MRE11 CHTF18 LIG3 PDGFRB RCHY1
GO_NEGATIVE_REGULATION_OF_GTPASE_ACTIVITY	0.0310369	0.266022	0.352488	-0.405153	-1.49216	41	SPRY2 LRRK2 RHOH IQGAP2 ARFGEF1 TSC1 LRCH1 IPO5 DAB2IP RDX KLRC4-KLRK1 CPEB2 RRP1B BBS4 PTPRN2
GO_EMBRYONIC_DIGIT_MORPHOGENESIS	0.0315211	0.268702	0.321776	-0.414571	-1.5031	38	TRAF3IP1 TBC1D32 LNPK BCL2L11 GNA12 IFT140 SFRP2 INTU WNT7A HDAC2 NOG ROR2 FZD6 SMAD4 IFT52 MAP3K20 MKS1
GO_MONOSACCHARIDE_CATABOLIC_PROCESS	0.0314094	0.268702	0.321776	0.341391	1.43579	59	FUT7 RBKS GALK1 ALDOA GALM DCXR BAD NUDT5 AKR1A1 PFKP GAPDH SORD ENO1 PKM GLYCTK GLB1 HK1 HK3 DHDH FUT2 PGM1 TPI1
GO_PROTEIN_MODIFICATION_BY_SMALL_PROTEIN_REMOVAL	0.0314961	0.268702	0.323471	-0.251434	-1.26866	268	USP47 USP53 SENP7 USP1 USP34 ASXL2 USP8 MYC CCP110 MYSM1 USP14 SENP6 OTUB2 USP33 SENP1 TNFAIP3 ACTR8 UCHL5 CYLD USP27X OTUD4 BARD1 STAM BIRC2 USP44 PSMD12 MBD5 ACTL6A TGFBR1 ABRAXAS2 RUVBL1 INO80 CCNA2 NFRKB USP15 KDM1B OTUD6B APC USP30 PSME4 HIF1A ITCH CLSPN INO80D USP38 USP6 EPOP ABRAXAS1 VCPIP1 GATA3 TAF9B KAT2B BRCA1 IFIH1 CDC25A WDR48 TRAF3 SENP8 MINDY2 SMURF2 USP20 TP53 USP9Y BRCC3 ESR1 PSM…
GO_POSITIVE_REGULATION_OF_GLUCONEOGENESIS	0.0316333	0.269169	0.321776	-0.606287	-1.61817	12	GPT SIRT1 FOXO1 KAT2B PPP4R3B DDB1
GO_CELLULAR_RESPONSE_TO_GLUCOSE_STARVATION	0.0319111	0.270066	0.321776	-0.388937	-1.48709	47	BHLHA15 SIK1B PIK3R4 PRKAA1 SESN3 EIF2AK3 IMPACT BCL2 SIK1 CPEB4 ASNS C12orf66 MYBBP1A PICK1 ATG14 TP53 PMAIP1 SLC2A1 PIK3C3 SESN1 FOXO3
GO_GLUTATHIONE_METABOLIC_PROCESS	0.0318949	0.270066	0.352171	-0.397646	-1.46695	42	GSTM1 GCLC GSTM5 GSTM2 GGT1 GGTLC1 GGT5 DPEP1
GO_REGULATION_OF_CENTRIOLE_REPLICATION	0.0318021	0.270066	0.341793	-0.484889	-1.5443	22	CEP76 CEP120 CCP110 VPS4B SPICE1 MDM1 STIL CEP295 KAT2B BRCA1 PLK4
GO_MULTICELLULAR_ORGANISM_GROWTH	0.032368	0.270117	0.332263	-0.300836	-1.37231	122	ATRX ARID5B PTPN11 PDE4D APBA2 TNKS2 AFG3L2 PIK3CA CLIC4 PLS1 TBL1XR1 PLAG1 ATM PALB2 PKDCC KDM6A SPTBN2 WDR11 SMO BCL2 MBD5 STIL CREB1 SPTBN4 ZMPSTE24 RBBP6 GPAM RC3H2 GPD2 WDR48 XRCC2 BBS4 RMI1
GO_NUCLEAR_ENVELOPE_REASSEMBLY	0.0321835	0.270117	0.321776	0.50266	1.56921	18	VPS4A NSFL1C ANKLE2 CHMP2A REEP4 BANF1 LMNA
GO_OSTEOBLAST_PROLIFERATION	0.0320285	0.270117	0.341793	-0.461016	-1.50434	24	BMP2 SFRP1 FIGNL1 ITGAV NPR3 BCL2
GO_PHOSPHATIDYLCHOLINE_METABOLIC_PROCESS	0.0323173	0.270117	0.321776	0.327632	1.42169	70	CETP PNPLA6 GDPD3 STARD10 MECP2 GPAT4 SLC44A3 DBI PCYT1B ABHD4 NR1H2 LDLR PLAAT4 SLC27A1 CHKB LPCAT4 TMEM86B PLBD1 CHKA LPCAT1 PLAAT1 CSNK2A2 MBOAT1 ACHE PLA2G15
GO_RAS_PROTEIN_SIGNAL_TRANSDUCTION	0.0325077	0.270117	0.315325	-0.245118	-1.2604	309	IQSEC3 ROCK1 ARHGAP5 RASA1 EPS8 KANK1 G3BP2 ERBIN USP8 RB1 RASGRF1 LPAR1 RASIP1 FGF2 DENND4C TNK1 SPRY2 DLC1 ARHGEF3 DENND4A JAK2 SHOC2 RASA2 KIF14 CDC42SE2 CHUK GNA12 RHOH CCDC125 RAPGEF6 RAB30 ARFGEF1 CAVIN4 RASGRF2 ARFGEF2 EPHB2 RASGRP3 GNA13 ARHGAP29 PRAG1 ABCA1 G3BP1 RREB1 PHACTR4 CCNA2 DAB2IP RDX ITGB1 CDK2 RAPGEF2 PSD RALGPS2 RAPGEF1 RASGRP1 PLEKHG5 CDC42EP2 NRP1 GPSM2 SYNGAP1 RAB33B NET1 …
GO_REGULATION_OF_ANATOMICAL_STRUCTURE_SIZE	0.0322108	0.270117	0.30775	-0.235578	-1.24988	417	PIK3C2A SEMA3C ADD3 GCLC CARMIL1 SPP1 ATP7A ROCK1 RASA1 EPS8 RB1CC1 WDR36 ARFIP1 RNF6 KANK1 ADNP AP1AR AVPR1A HRH1 ACTR3C ATP2B1 CAV1 OXTR NEFL SCIN RICTOR PLS1 LATS1 ILK SWAP70 LRRK2 DOCK4 DBH JMY PRKCE KEL WASHC5 ADD2 PFN2 DRAXIN FN1 SPTBN2 IQGAP2 TWF1 CD38 WASF3 GOLGA4 ARFGEF1 NTRK3 ICAM1 TSC1 SEMA3A CCL24 LMOD1 SIN3A MAP1B CTNNA2 CREB1 SNX9 SPTBN4 KCNMA1 BAG4 UTS2B TMOD1 SEMA7A RDX LIMA1 PTGS…
GO_REGULATION_OF_EPITHELIAL_CELL_DIFFERENTIATION	0.0324232	0.270117	0.332263	-0.306321	-1.38743	113	PAX8 FOXJ1 ROCK1 STAT1 KIAA1109 CAV1 SGPP1 FGF2 SPRY2 CBFB KRT36 CDH5 RFX3 AHI1 KDF1 SMO SPRED1 ZEB1 CD24 ZEB2 AQP3 CTSV GATA3 NCOA3 PRKX ALOX15B MED1 PRLR TRIM16
GO_REGULATION_OF_PROTEIN_CONTAINING_COMPLEX_DISASSEMBLY	0.0324786	0.270117	0.332263	-0.312279	-1.40803	110	ADD3 CKAP2 CARMIL1 EPS8 CLASP2 UVRAG SCIN SWAP70 ADD2 TPX2 SPTBN2 TWF1 SCAF8 LMOD1 MAP1B GSPT1 TAOK1 SPTBN4 TMOD1 RDX LIMA1 OGFOD1 APC CARMIL2 SPTA1 HDGFL3 ZMPSTE24
GO_RESPONSE_TO_AMPHETAMINE	0.032316	0.270117	0.341793	-0.460073	-1.517	25	HDAC9 OXTR DBH RANBP2 ICAM1 SLC18A2 RGS17 HDAC2 PPP3CA TRDMT1 HPRT1
GO_RESPONSE_TO_INORGANIC_SUBSTANCE	0.0321637	0.270117	0.30775	-0.235109	-1.25071	453	TTN CPNE3 STK26 UBE3A GCLC SLC34A1 MEF2C ATP7A SLC25A12 ATRX SIRT1 PCNA ADNP ACER1 AVPR1A ANK3 STAT1 LIG4 HNRNPD CAV1 ARL13B HMGCS1 MAPK8 CRHBP DHX36 NEFL PRKAA1 FMR1 CLIC4 RAD51 PHEX PARP1 SLC25A13 FOXO1 ETS1 LRRK2 ADAM9 GGH EIF2AK3 PYCR1 TNFAIP3 ATF2 CHUK GART NFYA CYBRD1 SDC1 SLC30A1 IMPACT BCL2 DPEP1 ICAM1 SLC38A2 TIMELESS MAP1B CREB1 HBA2 KCNMA1 SLC30A5 ADCY10 CCNA2 CAMK2D PTGS2 CDK2 CD9 CCR…
GO_RNA_DEPENDENT_DNA_BIOSYNTHETIC_PROCESS	0.0325497	0.270117	0.341793	-0.36066	-1.4883	69	NEK7 RFC1 TNKS2 DCP2 XRN1 TENT4B RPA1 ATM DKC1 NAT10 POT1 RAD50 CCT6A SMG6 TNKS GAR1 ATR HSP90AA1 NAF1 AURKB PARN CCT8 PTGES3 PINX1 SMG5 XRCC5 MRE11
GO_DNA_DAMAGE_RESPONSE_DETECTION_OF_DNA_DAMAGE	0.0328467	0.271144	0.341793	-0.415504	-1.48977	36	PCNA USP1 RFC3 RFC1 PARP1 DTL RPA1 CUL4B NEK1 SOX4 WDR48 DDB1 RFC5
GO_REGULATION_OF_POLYSACCHARIDE_METABOLIC_PROCESS	0.0328148	0.271144	0.321776	0.387018	1.47592	37	POMC PPP1CA EGF PHKG2 INSR TGFB1 GSK3A AKT2 ENPP1 PPP1R3F INPP5K IGF1 PHLDA2 PDGFB RUBCNL AP2A1 KHK PPP1R3D PPP1R3E SELENOS NFKB1 PPP1R3B PASK
GO_T_CELL_TOLERANCE_INDUCTION	0.0328304	0.271144	0.321776	0.581492	1.64093	12	CLC HLA-B HLA-G ICOS PHLPP1 LILRB2
GO_DENDRITIC_SPINE_DEVELOPMENT	0.0332168	0.272761	0.332263	-0.32272	-1.39689	91	UBE3A MEF2C UBA6 DLG5 LPAR1 DHX36 FMR1 OPA1 LRRK2 CAPRIN1 ADAM10 EPHB2 ITPKA DOCK10 ACTR2 DNM3 WNT7A LZTS3 HDAC2 ARF4 NEURL1 ZMYND8 ARHGAP33 ACSL4 SLC12A5 ASAP1 MAPK6 CUX2 PAK2 SLC9A6 EPHA4 ARID1B
GO_REGULATION_OF_DNA_METABOLIC_PROCESS	0.0331888	0.272761	0.321776	-0.256211	-1.32349	313	KPNA2 ATRX KDM4D SIRT1 PCNA NEK7 USP1 MSH2 RFC3 UBR5 HNRNPD FGF2 ZRANB3 TNKS2 FIGNL1 DHX36 WRN MYC DCP2 SMCHD1 GTF2I MSH3 PIK3CA RAD51 XRN1 TENT4B OTUB2 KLHL15 PARP1 MSH6 SMARCAD1 PARG ATM NBN DKC1 NAT10 ARID2 HNRNPA2B1 POT1 KAT7 OTUD4 POLH RNF169 TIMELESS DEK SMG1 RAD50 TICRR CCT6A CDK2 KDM1B ZNF93 ERCC4 TRIP12 ACTR2 PARM1 ZMPSTE24 SMG6 EYA2 TNKS APBB1 ABRAXAS1 GATA3 APAF1 BRCA1 RIF1 PTPRC MIS18…
GO_SECONDARY_METABOLIC_PROCESS	0.033159	0.272761	0.321776	-0.398956	-1.46934	41	APPL1 AKR1C4 DCT PMEL BCL2 MYO5A AKR1C3 RAPGEF2 ZEB2 FMO1 DDT SLC7A11 TP53
GO_POSITIVE_REGULATION_OF_CALCINEURIN_MEDIATED_SIGNALING	0.0335531	0.274563	0.321776	0.565805	1.64185	13	CIB1 SPPL3 CAMTA1 SLC9A1 STIMATE TNF IGF1
GO_POSITIVE_REGULATION_OF_MRNA_METABOLIC_PROCESS	0.0335196	0.274563	0.341793	-0.357686	-1.48241	74	LEO1 ROCK1 YTHDF3 HNRNPR HNRNPD CNOT6L DHX36 NCBP1 TNRC6C YTHDF2 METTL14 NCL NUDT21 ZFP36L2 CDC73 PRPF19 METTL16 CCNB1 TRA2B PUM1 FTO CNOT7 TNRC6A RBMX RC3H1 CNOT1
GO_ANTIGEN_PROCESSING_AND_PRESENTATION_OF_ENDOGENOUS_ANTIGEN	0.0339437	0.27608	0.321776	0.459962	1.54337	23	HLA-C HLA-F HLA-B HLA-E HLA-G HLA-A HLA-H HFE TAPBP CD1C
GO_NEGATIVE_REGULATION_OF_ADAPTIVE_IMMUNE_RESPONSE	0.0339398	0.27608	0.321776	0.376504	1.49771	44	IL20RB CLEC4G SUSD4 FCGR2B HLA-F TRIM27 CD160 HLA-G JAK3 IL4R PTPN6 IL27RA HFE ARG1 LOXL3 ZBTB7B CR1
GO_REGULATION_OF_T_CELL_APOPTOTIC_PROCESS	0.0339736	0.27608	0.321776	0.429813	1.50692	28	EFNA1 SLC46A2 FADD PTCRA LGALS9 JAK3 ADAM8 CCL5 TSC22D3
GO_SMALL_GTPASE_MEDIATED_SIGNAL_TRANSDUCTION	0.0339233	0.27608	0.300682	-0.235197	-1.24955	452	ARHGEF4 IQSEC3 ROCK1 ARHGAP5 USO1 RASA1 EPS8 KANK1 G3BP2 ERBIN USP8 RB1 RASGRF1 DOCK11 ARHGAP12 DOCK9 CCDC88A LPAR1 RASIP1 FGF2 DENND4C TNK1 SPRY2 DLC1 CD2AP ARHGEF3 DENND4A JAK2 SHOC2 RASA2 RND1 ARAP2 KIF14 CDC42SE2 DOCK4 CHUK RACGAP1 GNA12 DOCK7 RHOH TRIO CCDC125 RAPGEF6 RAB30 ARFGEF1 CAVIN4 RASGRF2 RGL1 RALGAPB ARFGEF2 EPHB2 CHML RASGRP3 GNA13 ARHGAP29 PRAG1 ABCA1 G3BP1 RREB1 PHACTR4 CHM FAM13…
GO_DENDRITE_DEVELOPMENT	0.0340357	0.276106	0.315325	-0.264254	-1.29761	210	UBE3A MEF2C UBA6 DLG5 LPAR1 DHX36 ALK FMR1 ILK OPA1 LRRK2 TMEM106B CAPRIN1 ADAM10 SEMA3A EPHB2 PACSIN1 SCARF1 MAP1B CTNNA2 SLC25A46 ITPKA DAB2IP ITGB1 RAPGEF2 DOCK10 ACTR2 TRAK2 DNM3 RAB17 WNT7A LZTS3 GRIN3A HDAC2 LZTS1 STRN PPP3CA NRP1 SYNGAP1 ARF4 MEF2A HPRT1 ABI1 CAMSAP2 SDC2 BBS4 TRPC6 FARP1 VLDLR NEURL1 ZMYND8 NFATC4 VAMP7 ARHGAP33 ACSL4 TNIK SLC12A5 ASAP1 MAPK6 MCF2 KIDINS220 CUX2 PAK2 RAB2…
GO_FEMALE_MEIOTIC_NUCLEAR_DIVISION	0.0341113	0.276243	0.332263	-0.448659	-1.47937	25	AURKA TRIP13 ATM WASHC5 TOP2A SYCP2 TTK EREG PRKAR1A FBXO5 UBB NCAPH2 MASTL
GO_REGULATION_OF_CENTROSOME_DUPLICATION	0.0347506	0.280935	0.321776	-0.397703	-1.46472	41	CEP76 CEP120 CCP110 CHMP2B VPS4B TMEM67 SPICE1 MDM1 STIL CCNF CHORDC1 CEP295 KAT2B BRCA1 PLK4 XPO1 GEN1 CHMP3 ALMS1 CHMP4C
GO_CELLULAR_RESPONSE_TO_STARVATION	0.0348259	0.28106	0.315325	-0.286266	-1.34027	142	STK26 SIRT1 BHLHA15 SIK1B SFRP1 MAPK8 PIK3R4 WRN SEH1L PRKAA1 USP33 SESN3 FOXO1 LRRK2 EIF2AK3 VPS41 IMPACT BCL2 SLC38A2 SIK1 EIF2AK4 RRAGB AKR1C3 KLF10 BMT2 CPEB4 CTSV FNIP1 ASNS C12orf66 MYBBP1A PICK1 ATG14 AOC1 BMPR2 FAS TP53 XPR1 PMAIP1 MIOS SLC2A1 TNRC6A
GO_WOUND_HEALING	0.0349594	0.281654	0.321776	0.214063	1.21765	406	CD177 PPL TPM1 FCER1G DYSF SH2B2 KLKB1 CD151 AGER PROC ITGA2B TREML1 SLC11A1 TLN1 SERPINA1 ITGA5 MPIG6B ITPK1 HSPB1 WAS GGCX PPARA PDGFRA SELP PRKAR1B VAV1 PF4 TIMP1 USF1 PLEC CSRP1 SRF MYL9 ADORA2A EHD2 CADM4 MYLK CORO1B MYH9 RAC1 PLAUR SERPINE1 RHOC ITGB3 PHF21A NFE2 VKORC1 ALOX12 VIL1 BLOC1S3 P2RX4 ARRB2 PRKG1 F12 MRTFA PTPN6 F5 SPARC ZFPM1 SERPIND1 RAD51C HRAS DGKD NLRP6 WNT4 SERPINB2 ARHGEF1…
GO_GENETIC_IMPRINTING	0.0353357	0.283712	0.323471	-0.476321	-1.51701	22	ZFP57 ARID4A PIK3CA PCGF5 ARID4B KDM1B CTR9 NDN BRCA1
GO_HYDROGEN_PEROXIDE_CATABOLIC_PROCESS	0.0353357	0.283712	0.323471	-0.438324	-1.50003	28	HBG1 EPX HBA2 PRDX3 DUOX2 MPO HBB HBA1 SNCA LPO NNT PRDX2 HBG2
GO_MICROTUBULE_ORGANIZING_CENTER_LOCALIZATION	0.0355872	0.285244	0.323471	-0.440891	-1.5204	29	AURKA DYNC1LI2 ASPM RANBP2 KIF5B MAD2L1 INTS13 GPSM2 AKAP9
GO_MITOTIC_CELL_CYCLE_CHECKPOINT	0.0356787	0.28549	0.321776	-0.287392	-1.36569	159	CNOT6 PCNA AURKA BUB1 TOP2B RB1 MSH2 TRIP13 CNOT6L CNOT2 ZW10 WEE1 E2F8 ATF2 PLAGL1 ATM TOPBP1 NBN RAD9B TOP2A MAD2L1 USP44 TAOK1 RBL2 TEX14 ORC1 TICRR SOX4 FOXN3 CDK2 NABP1 APC RFWD3 CLSPN NDC80 GTSE1 ZNF207 BUB1B BRCA1 TTK ZWILCH CCNB1 ZWINT CNOT11 PRMT1 AURKB TP53 CNOT7 CENPF GEN1 RINT1 CHMP4C TPR NEK11 CNOT1 MAD1L1 SFN KNTC1 MAP3K20 DLG1 MDM2 BCL2L1 MRE11 TAOK3
GO_METANEPHROS_DEVELOPMENT	0.0357782	0.285799	0.323471	-0.380655	-1.50754	54	PAX8 FOXJ1 STAT1 DLG5 CALB1 MYC IRX3 FRAS1 FBN1 SMO BCL2
GO_PROTEIN_DEPOLYMERIZATION	0.0358974	0.286265	0.315325	-0.318341	-1.40278	98	ADD3 CKAP2 CARMIL1 EPS8 CLASP2 SCIN KIF2A SWAP70 ADD2 TPX2 VPS4B SPTBN2 TWF1 LMOD1 MAP1B TAOK1 SPTBN4 TMOD1 RDX LIMA1 APC CARMIL2 SPTA1 HDGFL3
GO_CYTOPLASMIC_TRANSLATION	0.0359712	0.286368	0.376039	0.292332	1.33946	98	RPL26 RPL31 RPL26L1 RPL6 RPSA RPL11 RPL35A RPS23 DRG2 RPL10A RPS29 RPL32 RPL38 RPL17 RPL24 RPL13A RPL41 RPS21 EIF3D ZNF385A RPL30 RPS28 EIF3G PKM RPL39 RPL19 RPL9 RWDD1 RPL36 RPL15 EIF4EBP1 RPL29 DRG1 RPL18 RPL8 EIF3F EIF3K DNAJC24 RPLP0 EIF4A2
GO_REGULATION_OF_MEMBRANE_DEPOLARIZATION	0.036036	0.286398	0.323471	-0.4235	-1.49468	33	GCLC BOK ANK3 FZD9 PARP1 LRRK2 SCN2B SLMAP BCL2 CAMK2D SCN5A GCLM
GO_EXTRACELLULAR_STRUCTURE_ORGANIZATION	0.0365051	0.288633	0.321776	0.229626	1.24899	280	HPN HAS1 COL10A1 HTRA1 MIA SPINT1 LRP1 KLKB1 MELTF ITGA2B FGFR4 ITGB5 ADAM19 MMP2 ITGAL PLOD3 MADCAM1 ITGA7 GAS2 ITGA5 COL4A1 ST7 CST3 ITGAM PDGFRA ITGB2 TIMP1 COL6A2 COL27A1 COL23A1 ICAM3 NR2E1 JAM3 CRISPLD2 COL9A3 SERPINE1 ITGB3 EMILIN1 MPZL3 SERPINH1 MMP24 ADAM8 NTNG2 ADAMTSL5 JAM2 MMP25 RIC8A SPARC DNAJB6 TNFRSF1B BCL3 ITGA2 P3H4 TGFB1 ANXA2 TNFRSF1A FLOT1 SH3PXD2B MMP14 WASHC1 ITGA10 FURIN T…
GO_MULTI_ORGANISM_LOCALIZATION	0.0365631	0.288633	0.323471	-0.357296	-1.45399	65	KPNA3 NUP107 KPNA2 PIKFYVE CAV1 EPS15 SEH1L FMR1 NUP54 RANBP2 NUP155 NUP160 NUP133 NUP93 TRIM15 POM121 NUP153 VPS37A NUP58 XPO1 TPR VPS37D NDC1 NUP35 NUP205
GO_POSITIVE_REGULATION_OF_RESPONSE_TO_BIOTIC_STIMULUS	0.0363795	0.288633	0.321776	0.24558	1.28178	218	PSMB9 FCER1G IRF7 GRN LY86 SIGLEC16 HLA-F CLEC10A LAMP1 IL12A PSMB8 FADD MAVS VAV1 PRKDC CD160 HLA-E HLA-G ICAM3 CYBA MUC16 PSMB5 CRTAM SH2D1A IRF3 ADAM8 UNC13B PSMB3 MUC1 HRAS MUC4 CCL5 HPX MUC12 RBM14 CD209 PQBP1 NECTIN2 PYCARD IRGM NLRC4 PSMA7 PAK1 SFPQ ARG1 LRSAM1 PSMA6 RELA PRKCD MAPK3 CREBBP MUC20 LY96 RAF1 CARD9 PRKACA LILRA2 POLR3G STAT5B CD226 PLCG2 RPS19 PSMB6 PSMD4 PSMC3
GO_REGULATION_OF_LEUKOCYTE_APOPTOTIC_PROCESS	0.0365591	0.288633	0.352171	0.314218	1.39174	74	IL10 FCER1G IRF7 EFNA1 SLC46A2 FADD PTCRA LGALS9 JAK3 PIK3CD ADAM8 ITPKB NOD2 CCL5 TSC22D3 HCAR2 CD3G BIRC7 ADA CXCR2 AXL GAS6 BAX
GO_POSITIVE_REGULATION_OF_LEUKOCYTE_MIGRATION	0.0368546	0.290446	0.321776	0.282221	1.34528	118	FUT7 XCL2 DYSF CD99 MDK AGER ITGA2B PTK2B MADCAM1 IL12A FADD SELP CXCL13 LGALS9 RAC1 SERPINE1 ZNF580 ADAM8 P2RX4 JAM2 CCL5 ITGA2 PYCARD MMP14 GPSM3 DAPK2 CD99L2 MAPK3 IL6R TRPV4 CXCR2 THBS1 SELENOK GAS6
GO_ARACHIDONIC_ACID_SECRETION	0.0380313	0.291977	0.352171	0.537743	1.56867	14	PROCA1 NMB NTSR1 DRD4
GO_DEVELOPMENT_OF_PRIMARY_SEXUAL_CHARACTERISTICS	0.0372373	0.291977	0.321776	-0.287188	-1.37326	163	NRIP1 NUP107 UBE3A BRIP1 ATRX SIRT1 BOK ARID5B ARID4A FNDC3A MSH2 SFRP1 HMGCS1 TMF1 ASPM ADAMTS1 BCL2L11 RRM1 ATM ARID4B SDC1 BCL2 ICAM1 SEMA3A SFRP2 TGFBR1 WDR19 AKR1C3 CBX2 NKX3-1 INHBA CTSV GATA3 ING2 WDR48 MMP19 EREG ZP3 BRCA2 NCOA4 RXFP2 HSD17B4 RNF38 ESR1 PTX3 AGO4 LRRC6 NASP
GO_EMBRYONIC_CAMERA_TYPE_EYE_MORPHOGENESIS	0.0380435	0.291977	0.315325	-0.549669	-1.56651	15	FRS2 SP3 ZEB1 PHACTR4 WNT16 HIPK2 KDM2B HIPK1 LRP6
GO_FATTY_ACID_DERIVATIVE_CATABOLIC_PROCESS	0.037913	0.291977	0.321776	0.556995	1.61629	13	CYP4F12 ABCD1 ABHD16A HPGD LYPLA2 OXCT2 ACOT7 CYP4F2
GO_GLYCOLIPID_CATABOLIC_PROCESS	0.0380313	0.291977	0.352171	0.526374	1.53551	14	GM2A PSAP NEU1 GBA GLA PRKCD GBA2 HEXA NEU3
GO_MESENCHYME_DEVELOPMENT	0.0376423	0.291977	0.321776	-0.272706	-1.33853	200	SEMA3C BMP2 PDCD4 NOLC1 MEF2C HEYL STRAP GSC CLASP2 STAT1 DLG5 SFRP1 MYC SPRY2 USF3 EPB41L5 BNC2 FBXL17 DDX5 FN1 DCHS1 SMO BCL2 LDLRAD4 NUP133 SEMA3A SPRED1 LEF1 SFRP2 TGFBR1 PHACTR4 SEMA7A TCF7L2 DAB2IP HIF1A ZEB2 KLHL12 HDAC2 GATA3 NOG NRP1
GO_METANEPHRIC_EPITHELIUM_DEVELOPMENT	0.0378378	0.291977	0.315325	-0.539843	-1.56967	16	PAX8 STAT1 CALB1
GO_MITOCHONDRIAL_RESPIRATORY_CHAIN_COMPLEX_III_ASSEMBLY	0.0376106	0.291977	0.352171	0.593611	1.57715	10	UQCRB UQCC2 UQCC3 UQCR10 SLC25A33 TTC19 BCS1L
GO_MYELOID_LEUKOCYTE_DIFFERENTIATION	0.0377335	0.291977	0.321776	0.252325	1.28332	181	IFNG BATF3 FCER1G BATF IRF7 GPR137 BGLAP SPI1 CEBPA ACIN1 FADD FOS PDE1B PF4 CEBPB RARA SBNO2 FES MYH9 PIK3CD GPR137B ATP6AP1 GAB2 JAGN1 TRIB1 THOC5 HAX1 ZFPM1 TCTA CBFA2T3 MT1G TFE3 FSTL3 LILRB3 TGFB1 ANXA2 LTBR JUNB PSEN1
GO_MYELOID_LEUKOCYTE_MIGRATION	0.037213	0.291977	0.321776	0.257644	1.31156	178	CD177 FUT7 XCL2 EDNRB FCER1G DYSF CD99 MDK AGER PTK2B MCOLN2 CXCL3 PPBP VAV1 PF4 ITGB2 UMODL1 MST1 CXCL13 DUSP1 JAM3 RAC1 PIK3CD SERPINE1 RHOG EMILIN1 S100A9 ADAM8 CD300H P2RX4 JAGN1 CXCR1 CCL5 IL17RA MMP14 PREX1 DAPK2 SIRPA CD99L2 MAPK3 IL6R CCL2 TRPV4 JAML PECAM1 CXCR2 THBS1 STAT5B PIP5K1C WDR1 CCL8 CXCL10 RPS19 CSF3R CD300A BST1 C5AR1 ADGRE2
GO_NEGATIVE_REGULATION_OF_INTERLEUKIN_17_PRODUCTION	0.0375276	0.291977	0.352171	0.577069	1.58425	11	IFNG IL12A VSIR TUSC2
GO_POSITIVE_REGULATION_OF_DEFENSE_RESPONSE	0.0377602	0.291977	0.321776	0.219037	1.20606	316	VAMP8 IFNG PSMB9 FCER1G KLKB1 MDK IRF7 GRN SIGLEC16 HLA-F CLEC10A LAMP1 IL12A PSMB8 CEBPA FADD MAVS VAV1 ADORA2B CEBPB PRKDC CD160 HLA-E HLA-G ICAM3 CYBA SERPINE1 MUC16 PSMB5 S100A9 CRTAM SH2D1A IRF3 ADAM8 F12 LDLR UNC13B PSMB3 MUC1 NOD2 HRAS MUC4 CCL5 MGST2 HPX CREB3L3 MUC12 IL17RA RBM14 ITGA2 CD209 PQBP1 NECTIN2 TNFRSF1A NLRP12 PYCARD LILRA5 GPSM3 IRGM NLRC4 STAT3 PSMA7 PAK1 PARK7 SFPQ ARG1 LRS…
GO_REGULATION_OF_MESONEPHROS_DEVELOPMENT	0.0378378	0.291977	0.315325	-0.565597	-1.58653	14	PAX8 TACSTD2 MAGED1 SMO GATA3 NOG
GO_REGULATION_OF_METALLOPEPTIDASE_ACTIVITY	0.0380313	0.291977	0.352171	0.526231	1.53509	14	LRP1 DDRGK1 TIMP1 STAT3 TIMP2 MAPK3 SORL1
GO_RELEASE_OF_CYTOCHROME_C_FROM_MITOCHONDRIA	0.0373626	0.291977	0.352171	0.341641	1.43089	57	BAK1 CLU HRK BNIP3 PLAUR BAD ARRB2 BCL2L2 FAM162A PYCARD IFI6 PAM16 NOL3 LMNA TRIAP1 GPX1 BAX MMP9 PRKN GPER1 PLA2G6 TIMM50 PINK1 IGF1
GO_TRANSFERRIN_TRANSPORT	0.0377778	0.291977	0.352171	0.406839	1.4742	31	ATP6V0B ATP6V0D1 ATP6AP1 ATP6V1E2 DNM2 ATP6V0A1 HFE TCIRG1 TF RAB11B ATP6V1G1 ATP6V1E1 ATP6V1F MCOLN1 ARHGAP1 ATP6V1C2 ATP6V0E2 ATP6V0E1 ATP6V1B2 STEAP3 ATP6V0A2 ATP6V0C ATP6V1D
GO_CELLULAR_EXTRAVASATION	0.0382022	0.292141	0.352171	0.333153	1.40156	60	CD177 FUT7 CD99 MDK AGER ITGAL MADCAM1 FADD SELP ITGB2 PIK3CD ADAM8 JAM2 SELPLG IL27RA SIRPA SELL CD99L2 CCL2 JAML PECAM1 BCR BST1 ABR TNF
GO_EPITHELIAL_TUBE_MORPHOGENESIS	0.0381558	0.292141	0.294067	-0.254868	-1.273	241	PAX8 BMP2 MEF2C DLG5 MTHFD1L SFRP1 RASIP1 ARL13B TACSTD2 FGF2 MAGED1 MYC SPRY2 DLC1 SEC24B CLIC4 ILK AHI1 MTHFD1 IRX3 PRKACB EFNB2 KDM6A DCHS1 SMO BCL2 MTSS1 TSC1 GLMN KIF20B ETV5 LEF1 TIMELESS SFRP2 GNA13 STIL ESRP2 PHACTR4 CXCR4 MIB1 SOX4 HIF1A NKX3-1 ZEB2 DLL4 GDF7 AREG GATA3 NOG APAF1 NRP1 PRKX
GO_RESPONSE_TO_X_RAY	0.0382514	0.292141	0.315325	-0.435527	-1.50234	30	LIG4 MSH2 SFRP1 RAD51 ATM SFRP2 HAMP GATA3 XRRA1 XRCC2 BRCA2 TP53 BRCC3 NUCKS1 XRCC5 XRCC6 BLM XRCC4 NIPBL
GO_MISMATCH_REPAIR	0.0383212	0.292199	0.315325	-0.406367	-1.45701	36	PCNA MSH2 MSH3 MSH6 RPA1 PMS2 MCM9 PMS1 TDG EXO1 AXIN2 SETD2 POLD3 ABL1
GO_POSITIVE_REGULATION_OF_SPHINGOLIPID_BIOSYNTHETIC_PROCESS	0.038584	0.293727	0.321776	0.611466	1.62459	10	SMPD2 TNFRSF1A PRKCD RACK1 TNF PLA2G6 SIRT3 SPHK2
GO_PROTEIN_LOCALIZATION_TO_KINETOCHORE	0.0389381	0.295464	0.30775	-0.514825	-1.54989	18	ZW10 KNL1 CHAMP1 HASPIN NDC80 TTK AURKB MIS12 CENPQ BUB3 RCC2
GO_RESPONSE_TO_PROSTAGLANDIN_E	0.0389381	0.295464	0.30775	-0.481047	-1.50768	21	SFRP1 PRKAA1 PRKCE PTGER4 P2RY4 CCR7 AKAP8
GO_ATTACHMENT_OF_MITOTIC_SPINDLE_MICROTUBULES_TO_KINETOCHORE	0.0398551	0.297257	0.30775	-0.547234	-1.55957	15	SEH1L CHAMP1 CENPC NDC80 AURKB MIS12 MAD1L1
GO_CELLULAR_RESPONSE_TO_LIGHT_STIMULUS	0.0398614	0.297257	0.300682	-0.310527	-1.37807	103	SIRT1 USP47 PCNA PIK3R1 GPR52 PPEF1 TP53INP1 DHX36 MYC FMR1 PARP1 TENT2 TAF1 CUL4B SDE2 IMPACT POLH POLK EIF2AK4 INO80 PTGS2 ERCC4 ZBTB1 CRY1 ATR CDC25A DDB1 NFATC4 AURKB TP53 HYAL1 POLD3 GUCY2D
GO_CHROMOSOME_LOCALIZATION	0.0399274	0.297257	0.30775	-0.352987	-1.46757	72	ZW10 SEH1L PIBF1 KIF14 ATM CHMP2B CHAMP1 VPS4B INCENP SPICE1 CENPC KIFC1 ACTR2 RRS1 NDC80 CDC23 CCNB1 AURKB CUL3 MIS12 CENPF CHMP4C ANKRD53 MAD1L1 PINX1 CENPQ
GO_EPITHELIAL_TO_MESENCHYMAL_TRANSITION	0.0393162	0.297257	0.300682	-0.301026	-1.36199	114	BMP2 PDCD4 NOLC1 HEYL STRAP GSC CLASP2 DLG5 SFRP1 SPRY2 USF3 EPB41L5 DDX5 LDLRAD4 SPRED1 LEF1 SFRP2 TGFBR1 TCF7L2 DAB2IP HIF1A KLHL12 HDAC2 GATA3 NOG
GO_FATTY_ACID_BETA_OXIDATION_USING_ACYL_COA_OXIDASE	0.04	0.297257	0.341793	0.524347	1.56698	15	ACOXL ACAA1 ABCD1 ACOX3 SCP2 ECI2 ACOT8 DECR2 CRAT
GO_HISTONE_MRNA_CATABOLIC_PROCESS	0.0402194	0.297257	0.30775	-0.593626	-1.58438	12	DCP2 XRN1 TENT4B TENT2 ATM MTPAP
GO_LENS_DEVELOPMENT_IN_CAMERA_TYPE_EYE	0.0397112	0.297257	0.30775	-0.365994	-1.47922	61	FRS2 CRYBG3 PDS5B NHS TBC1D32 FGF2 SPRY2 SHROOM2 NTRK3 SPRED1 TGFBR1 TMOD1 WNT5B ZEB2 WNT7A CDON GATA3 MED1 SLC7A11
GO_MALE_GAMETE_GENERATION	0.0394737	0.297257	0.276501	-0.235645	-1.24222	381	SLCO4C1 FOXJ1 BRIP1 ATRX NPHP1 SIRT1 HOOK1 ARID4A ATP1A4 FNDC3A AFF4 CFAP54 TRIP13 DPY19L2P2 GGT1 GMCL1 FIGNL1 DHX36 KNL1 GORASP2 TAF4B KHDRBS1 CFAP43 TMF1 ASPM LRRK2 SEPTIN2 GGT5 PAX5 NKAPL SEPTIN7 CDYL BCL2L11 RACGAP1 ZNF449 NSUN2 ATM KDM3A ARID4B TSNAX DMRTC2 SPATA6 MOV10L1 SYCP2 SPAG6 SFMBT1 ADAM10 STRBP SPATA5 QKI ETV5 TAF1L ZNF35 TDRD6 METTL14 TXNRD3 RUVBL1 ADCY10 TEX14 YTHDC2 ADAM28 KIFC1 …
GO_MRNA_CLEAVAGE_INVOLVED_IN_MRNA_PROCESSING	0.04	0.297257	0.30775	-0.573443	-1.56866	13	CPSF6 CSTF2 CSTF2T NCBP1 NUDT21
GO_NLS_BEARING_PROTEIN_IMPORT_INTO_NUCLEUS	0.0398551	0.297257	0.30775	-0.547064	-1.55909	15	KPNA3 KPNA2 NUP54 RANBP2 IPO5 CBLB RGPD3 NUP35
GO_POSITIVE_REGULATION_OF_REGULATORY_T_CELL_DIFFERENTIATION	0.0392551	0.297257	0.321776	0.55423	1.60826	13	IFNG VSIR LGALS9 HLA-G LILRB4 LILRB2
GO_REGULATION_OF_OXIDATIVE_STRESS_INDUCED_CELL_DEATH	0.0402194	0.297257	0.30775	-0.366758	-1.461	57	STK26 REST SIRT1 NCOA7 UBQLN1 FBXW7 PARP1 LRRK2 OXR1 PYCR1 FBXO7 LANCL1 TSC1
GO_REGULATION_OF_TRANSLATIONAL_INITIATION_BY_EIF2_ALPHA_PHOSPHORYLATION	0.04	0.297257	0.30775	-0.618914	-1.57165	10	EIF2AK3 IMPACT EIF2AK4 NCK1 PPP1R15B
GO_REGULATION_OF_TUBE_SIZE	0.04	0.297257	0.300682	-0.317591	-1.38184	93	PIK3C2A GCLC ROCK1 AVPR1A HRH1 ATP2B1 CAV1 OXTR DOCK4 DBH KEL CD38 ICAM1 KCNMA1 UTS2B PTGS2 UTS2R KCNMB4 SMTNL1 GRIP2 GCLM ITGA1 ADORA1 SLC8A1 GCH1
GO_RESPONSE_TO_PEPTIDE_HORMONE	0.0402385	0.297257	0.276501	-0.23928	-1.25273	363	PIK3C2A BRIP1 GCLC SLC34A1 ROCK1 USO1 HDAC9 GPT SIRT1 APPL1 PHIP KANK1 ACVR1C STAT1 PDE3B PIK3R1 PTPN11 ATP2B1 CAV1 CRHBP DENND4C OXTR NEFL PRKAA1 C2CD5 PIK3CA JAK2 PHEX PARP1 SESN3 FOXO1 OPA1 IRS1 GGH OSBPL8 GAB1 CHUK MZB1 PRKACB FBN1 LPIN3 RBBP4 CDC5L VPS13C RARRES2 ATP6V1A ICAM1 TSC1 MYO5A VWA2 YWHAG MBD5 MAP1B CREB1 STXBP3 CCNA2 RAB8B PTGS2 APC AHCYL1 PRKCI RHOQ KL SLC39A14 KLF15 LPL AREG CYB…
GO_SEGMENTATION	0.0402194	0.297257	0.30775	-0.355373	-1.44616	65	SEMA3C FRS2 SFRP1 EPB41L5 ATM PALB2 IRX3 KDM6A SEMA3A LEF1 SFRP2 MIB1 NKX3-1 ZEB2 NRP1 MTF2 ABI1 MLLT3 XRCC2 POFUT1 ROR2 AXIN2 TP53 WDR77 ALDH1A2 SMAD4
GO_SPECIFICATION_OF_ANIMAL_ORGAN_IDENTITY	0.0402503	0.297257	0.321776	-0.528102	-1.58986	18	PAX8 BMP2 FRS2 MEF2C
GO_REACTIVE_OXYGEN_SPECIES_METABOLIC_PROCESS	0.0403226	0.297324	0.376039	0.23945	1.26641	230	CDKN1A CD177 SPR IFNG CLU IL10 PTK2B POR NQO1 GLS2 CCS NCF1B BNIP3 ITGAM VAV1 ITGB2 NDUFS4 GADD45A NCF1C ABCD1 CYBA RAC1 AATF NOS2 TPO ALOX12 P2RX4 NCF1 NCF4 INSR DNM2 SIRT2 TGFB1 SH3PXD2B TUSC2 PREX1 IFI6 STAT3 G6PD PARK7 GLA ATP2B4 DDAH2 HDAC4 GNAI2 SIRPA TYROBP PRKCD DUOXA1 DUOX1 GPX1 ALOX5 SOD1 THBS1 GPX3 PRKN NDUFA13 NCF2 SLC25A33 GRB2 SIRT5 RNF41 KLF2 BCR CFLAR BST1 NDUFS3 TNF PRDX1 RFK ATP…
GO_INTERLEUKIN_10_PRODUCTION	0.0406321	0.298668	0.341793	0.345803	1.41733	54	IL20RB FCER1G AGER FCGR2B VSIR LGALS9 JAK3 NOD2 PYCARD LILRA5 TUSC2 STAT3 PRKCZ TYROBP PRKCD
GO_LEUKOCYTE_AGGREGATION	0.0406314	0.298668	0.321776	0.56617	1.59769	12	SEMA4D S100A9 JAM2 STK10 CD44 RAC2 NR4A3
GO_NUCLEOBASE_METABOLIC_PROCESS	0.0409253	0.300353	0.300682	-0.437766	-1.50963	29	PAICS GART RRM1 CTPS2 PRPS1 CTPS1 HPRT1 UMPS DPYD ALDH6A1 TYMS KDM1A SHMT2 DPYS PPAT GMPS CMPK1 CPS1
GO_NEGATIVE_REGULATION_OF_EPITHELIAL_CELL_PROLIFERATION	0.0410256	0.30062	0.294067	-0.307393	-1.36615	102	MEF2C STRAP RB1 STAT1 SFRP1 CAV1 MAGED1 FBXW7 COL4A3 ATF2 KDF1 EFNB2 NFIB MTSS1 SFRP2 TGFBR1 DAB2IP INTU NKX3-1 DLL4 CDC73 GATA3 KLF9 MED1 EREG BRCA2 CDKN1C FLT1 WDR77 VASH1 IFT74 PBLD IFT52
GO_ASTROCYTE_ACTIVATION	0.0411899	0.301354	0.341793	0.469902	1.546	21	IFNG LRP1 AGER GRN ADORA2A LDLR PSEN1 CNTF C5AR1 TNF C1QA APP
GO_CALCIUM_INDEPENDENT_CELL_CELL_ADHESION_VIA_PLASMA_MEMBRANE_CELL_ADHESION_MOLECULES	0.0417582	0.302122	0.332263	0.556105	1.56929	12	CLDN5 CLDN7 CLDN9 CLDN15 CLDN6
GO_CELL_CYCLE_DNA_REPLICATION	0.0420475	0.302122	0.300682	-0.353969	-1.44045	65	POLA1 ATRX PCNA RFC3 RFC1 MCM3 RAD51 E2F8 RPA1 PRIM2 CDC45 MCM4 INO80 MCM2 DNA2 DBF4 ZMPSTE24 FEN1
GO_DETECTION_OF_STIMULUS_INVOLVED_IN_SENSORY_PERCEPTION_OF_PAIN	0.04251	0.302122	0.321776	0.514918	1.58133	17	NTSR1 PHF24 CACNB3 MMP24 ARRB2 TMEM120A ITGA2
GO_EMBRYONIC_EYE_MORPHOGENESIS	0.042328	0.302122	0.294067	-0.503622	-1.53408	19	FRS2 SP3 FBN1 ZEB1 PHACTR4 WNT16 HIPK2 KDM2B HIPK1 LRP6
GO_MACROPHAGE_ACTIVATION_INVOLVED_IN_IMMUNE_RESPONSE	0.0419426	0.302122	0.332263	0.565154	1.55154	11	IFNG DYSF GRN SBNO2 TYROBP
GO_NEGATIVE_REGULATION_OF_INCLUSION_BODY_ASSEMBLY	0.0419391	0.302122	0.321776	0.606794	1.61218	10	HSPA1A HSPA1B HSPA2 DNAJB6 DNAJB1 SORL1 HSF1 DNAJB2
GO_NUCLEAR_TRANSCRIBED_MRNA_POLY_A_TAIL_SHORTENING	0.0414414	0.302122	0.300682	-0.417266	-1.47268	33	CNOT6 CNOT6L CNOT2 TENT4B PAN3 TNRC6C TUT7 TUT4 CNOT11 PARN CNOT7 TNRC6A CNOT1 PAN2
GO_POSITIVE_REGULATION_OF_ADAPTIVE_IMMUNE_RESPONSE	0.0423529	0.302122	0.341793	0.287319	1.33569	103	IL18R1 RSAD2 HLX FCER1G SLC11A1 HLA-F IL12A KMT5C FADD HLA-B HLA-E HLA-G HLA-A CLCF1 HPX HLA-H TNFSF13 TGFB1 NECTIN2 PYCARD IL27RA PRKCZ CD1C STAT6 ADA MAD2L2 CD226
GO_POSITIVE_REGULATION_OF_GLUCOSE_TRANSMEMBRANE_TRANSPORT	0.0416667	0.302122	0.300682	-0.413157	-1.47411	34	APPL1 PIK3R1 PTPN11 ITLN1 C2CD5 IRS1 OSBPL8 PRKCI RHOQ KLF15
GO_POSITIVE_REGULATION_OF_LYMPHOCYTE_MIGRATION	0.0425056	0.302122	0.332263	0.403092	1.47689	32	XCL2 PTK2B MADCAM1 FADD CXCL13 ADAM8 JAM2 CCL5 PYCARD CD99L2 SELENOK CXCL10
GO_POSITIVE_REGULATION_OF_T_HELPER_1_TYPE_IMMUNE_RESPONSE	0.04251	0.302122	0.321776	0.515129	1.58198	17	IL18R1 HLX SLC11A1 IL27RA
GO_POSITIVE_REGULATION_OF_WNT_SIGNALING_PATHWAY	0.0422722	0.302122	0.321776	-0.287255	-1.36424	158	BMP2 USP47 KANK1 USP34 USP8 JUP DACT1 GPRC5B UBR5 SFRP1 CAV1 TNKS2 FZD9 ILK ASPM LRRK2 TNFAIP3 TBL1XR1 DKK2 ZBED3 PSMD12 SFRP2 PPM1B RUVBL1 ATP6AP2 SOX4 PSME4 ZEB2 CSNK1G3 TNKS CDC73 DDX3X HHEX SPIN1 TMEM198 MLLT3 SMURF2 ROR2 AXIN2 DEPDC1B PSMF1 ANKRD6 TTC21B CSNK2A1 PSMA1 RECK EDA
GO_POSITIVE_THYMIC_T_CELL_SELECTION	0.0417582	0.302122	0.332263	0.560333	1.58122	12	CD3D SRF ITPKB CD3G DOCK2 STK11
GO_PROTEIN_MATURATION_BY_IRON_SULFUR_CLUSTER_TRANSFER	0.042371	0.302122	0.321776	0.541077	1.5784	14	CIAO2B BOLA2B ISCA2 LTO1 CISD3 HSCB YAE1 GLRX3 NFU1 CIAO1 CIAO2A
GO_REGULATION_OF_CELLULAR_AMINO_ACID_METABOLIC_PROCESS	0.0417582	0.302122	0.332263	0.325091	1.36158	57	PSMB9 NQO1 PSMB8 CLN3 PSMB5 PSMB3 COMT PSMA7 PARK7 ATP2B4 PSMA6 SLC7A7 PSMB6 PSMD4 PSMC3 PSMB1 PSMD9 PSMC5 SIRT4 PSME2 PSMD8 PSMA3
GO_REGULATION_OF_CYTOPLASMIC_MRNA_PROCESSING_BODY_ASSEMBLY	0.0418182	0.302122	0.300682	-0.615304	-1.56249	10	CNOT6 CNOT6L CNOT2 PAN3
GO_REGULATION_OF_ENDOTHELIAL_CELL_CHEMOTAXIS	0.0417582	0.302122	0.332263	0.560522	1.58176	12	FGFR1 HSPB1 CXCL13 P2RX4 TMSB4X PRKD2 THBS1 NOTCH1
GO_REGULATION_OF_NUCLEOCYTOPLASMIC_TRANSPORT	0.042517	0.302122	0.287857	-0.305102	-1.36809	105	CTDSPL2 NOLC1 PPP1R12A CPSF6 PIK3R1 PTPN11 JUP UBR5 KHDRBS1 JAK2 ANGPT1 NUP54 NSUN2 RAB23 THOC2 SMO BARD1 RBM26 IPO5 TCF7L2 PTGS2 RBM27 GTSE1 UHMK1 NUP153 NUP58 XPO4 TP53 MDFIC SETD2 XPO1 APOD TPR PPP1CC SFN SP100 NEDD4 MDM2 PPM1A ECT2 UFM1
GO_REGULATION_OF_SPHINGOLIPID_BIOSYNTHETIC_PROCESS	0.0418509	0.302122	0.321776	0.516094	1.58494	17	SMPD2 ABCA2 TNFRSF1A ORMDL3 ORMDL2 PRKCD RACK1 TNF ORMDL1 PLA2G6 SPHK1
GO_NEGATIVE_REGULATION_OF_RESPONSE_TO_WOUNDING	0.0426966	0.30294	0.332263	0.319106	1.38469	70	KLKB1 MDK AGER PROC PDGFRA USF1 PLAUR SERPINE1 ALOX12 PRKG1 F12 KREMEN1 WNT4 SERPINB2 ANXA2 PLAT GP1BA VTN TFPI PRKCD ALOX5 PLAU THBS1 LRIG2
GO_CARDIAC_EPITHELIAL_TO_MESENCHYMAL_TRANSITION	0.0428571	0.303391	0.294067	-0.465125	-1.49382	23	BMP2 PDCD4 HEYL TGFBR1 NOG WNT16 HEY2 SMAD4
GO_NEGATIVE_REGULATION_OF_TUMOR_NECROSIS_FACTOR_SUPERFAMILY_CYTOKINE_PRODUCTION	0.0428894	0.303391	0.332263	0.34427	1.41105	54	POMC IL10 TRIM27 RARA VSIR LGALS9 NFKBIL1 ILRUN ARRB2 PTPN6 BCL3 IL27RA SIRPA SLAMF1 AXL GAS6 ORM1 ACP5 IGF1 CHRNA7 GPR18 HSF1
GO_ACTIVATION_OF_CYSTEINE_TYPE_ENDOPEPTIDASE_ACTIVITY	0.0432811	0.303874	0.321776	0.549969	1.5959	13	BAK1 FADD BAD PYCARD NLRC4 TBC1D10A PERP
GO_CELLULAR_RESPONSE_TO_LIPID	0.0431655	0.303874	0.261664	-0.229035	-1.2235	482	NRIP1 UBE3A PDCD4 MEF2C SPP1 REST SIRT1 GRAMD1C RNF6 HEYL USP8 PTPN22 PDE4D UBR5 HNRNPD ATP2B1 SFRP1 LPAR1 NLRP7 HMGCS1 STRN3 MAPK8 CRHBP CNOT2 PDE4B CBFB PRKAA1 JAK2 PHEX LATS1 PARP1 FOXO1 TMF1 ADAM9 IRS1 TNFAIP3 BCL2L11 PRKCE ATM KDM3A PTGER4 DDX5 CXCL6 SASH1 PLAA ABCB4 P2RY4 NR3C1 MTDH SMO NTRK3 ICAM1 NR1D1 TRIM24 CREBRF LEF1 ZNF35 UFL1 PIAS2 ABCA1 CREB1 WNT8B ADNP2 CCL3 CCNA2 PLPP1 NR3C2 DAB2…
GO_HISTONE_H3_K14_ACETYLATION	0.0432432	0.303874	0.294067	-0.551734	-1.54764	14	SIRT1 NAP1L2 PHF14 KAT7 GATA3
GO_REGULATION_OF_GENE_SILENCING	0.0431779	0.303874	0.287857	-0.320862	-1.40201	94	NUP107 POLR2B ATAD2B ATAD2 SEH1L IPO8 FMR1 NUP54 RANBP2 NUP155 DDX5 PUM2 NUP160 NUP133 CDC45 SIN3A AJUBA CDK2 NUP93 ZMPSTE24 POM121 MIER1 PPP3CA NUP153 NUP58 PUM1 TP53 ESR1 TNRC6A TPR NDC1 NUP35 NUP205
GO_SOMITE_DEVELOPMENT	0.043088	0.303874	0.294067	-0.362215	-1.46276	60	SEMA3C SFRP1 EPB41L5 MTHFD1 ATM PALB2 KDM6A SMO NUP133 LEF1 SFRP2 WDR19 MIB1 NKX3-1 ZEB2 RBBP6 NOG ABI1 XRCC2 POFUT1 ROR2 AXIN2 TP53 ALDH1A2 SMAD4
GO_REGULATION_OF_RNA_SPLICING	0.0436242	0.305825	0.282013	-0.281666	-1.30864	139	KHDRBS3 REST MBNL2 PIK3R1 RBM12 RBM25 RBM12B SREK1 KHDRBS1 FMR1 NCBP1 MBNL3 CWC22 DDX5 HNRNPA2B1 SLC38A2 MBNL1 QKI ESRP2 NCL NSRP1 HNRNPH1 SRSF10 RBM11 SRSF1 C9orf78 PRPF19 KHDRBS2 ZNF326 METTL16 PTBP3 SRSF5 RRP1B FAM172A SON CLK4 TRA2B DYRK1A
GO_REGULATION_OF_DEFENSE_RESPONSE_TO_BACTERIUM	0.043956	0.307692	0.323471	0.553415	1.5617	12	GRN SIGLEC16 CYBA UNC13B SIRT2
GO_DETECTION_OF_MECHANICAL_STIMULUS	0.0444444	0.309726	0.323471	0.398839	1.44521	31	HPN PKD1L1 CHRNA10 TCAP PHF24 CACNB3 ADGRV1 TMEM120A ITGA2
GO_ENSHEATHMENT_OF_NEURONS	0.0444444	0.309726	0.282013	-0.294918	-1.33436	114	B4GALT6 SLC25A12 PIKFYVE FA2H LPAR1 AFG3L2 GALC ILK KIF14 EIF2AK3 EPB41L3 KEL CTSC WASF3 NTRK3 SERINC5 TSC1 MYO5A QKI SLC25A46 MPP5 CXCR4 TNFRSF21 CD9 DICER1 CLDN11
GO_POSITIVE_REGULATION_OF_INTERFERON_GAMMA_PRODUCTION	0.0443459	0.309726	0.323471	0.332582	1.39796	58	IL18R1 SLC11A1 IL12A FADD CD2 LGALS9 CRTAM HLA-A CD14 CEBPG ZFPM1 HRAS BCL3 PYCARD CD244 IL27RA IFNL1
GO_ATP_SYNTHESIS_COUPLED_PROTON_TRANSPORT	0.0447725	0.31063	0.321776	0.439633	1.50553	25	ATP5ME ATP5MF ANTKMT COX5B ATP5MC2 ATP5MG ATP5F1D ATPSCKMT VPS9D1 ATP5PO CYC1 ATP5PB ATP5F1E ATP5MC3 ATP5PD ATP5F1C ATP5PF ATP5F1B
GO_POSITIVE_REGULATION_OF_OLIGODENDROCYTE_DIFFERENTIATION	0.0447427	0.31063	0.323471	0.508281	1.54698	16	ZNF365 MDK PRMT5 TNFRSF1B
GO_REGULATION_OF_MRNA_SPLICING_VIA_SPLICEOSOME	0.0446735	0.31063	0.282013	-0.312354	-1.37849	99	KHDRBS3 REST MBNL2 RBM25 SREK1 KHDRBS1 FMR1 NCBP1 MBNL3 CWC22 DDX5 HNRNPA2B1 MBNL1 QKI NCL NSRP1 SRSF10 RBM11 SRSF1 C9orf78 PRPF19 KHDRBS2 METTL16 PTBP3 SRSF5 FAM172A SON TRA2B DYRK1A
GO_HOMOLOGOUS_RECOMBINATION	0.0448598	0.310667	0.294067	-0.380131	-1.44172	46	BRIP1 RAD54L TOP2B TRIP13 MSH3 RAD51 ATM TOP2A RAD50 RAD21 ERCC4 PSMC3IP
GO_POSITIVE_REGULATION_OF_CELL_ADHESION	0.0449102	0.310667	0.376039	0.213421	1.19565	356	CLECL1 FUT7 LGALS1 TPM1 IFNG HLX IL10 MYO10 TNFSF9 DYSF MDK AGER PTK2B ADAM19 RET ITGA5 IL12A UNC13D GRAP2 NINJ1 CIB1 APBB1IP FADD SELP VAV1 ITGB2 RARA CSPG5 MYADM VSIR CXCL13 FLOT2 CD160 HLA-E CCDC88B LGALS9 HLA-G JAK3 IL4R TRIOBP RAC1 PLAUR ICOS EMILIN1 HLA-A BAD ADAM8 S100A10 ITPKB AP3D1 PTPN6 PTPN23 ZBTB16 NOD2 CCL5 CORO1A IRAK1 CSK WNT4 CTLA4 DNM2 SART1 TFE3 SIRPB1 FSTL3 ITGA2 CD209 FLOT1 PY…
GO_CELLULAR_RESPONSE_TO_UV	0.0454545	0.31351	0.287857	-0.341889	-1.43032	76	SIRT1 USP47 PCNA PIK3R1 TP53INP1 DHX36 MYC FMR1 PARP1 TAF1 CUL4B SDE2 IMPACT POLH POLK EIF2AK4 INO80 PTGS2 ERCC4 ZBTB1 ATR CDC25A DDB1 NFATC4 AURKB TP53 HYAL1 POLD3
GO_ORGANIC_CATION_TRANSPORT	0.0454545	0.31351	0.315325	0.368021	1.40778	38	FCER1G SLC22A16 ADORA2A HRH3 ITGB3 SLC22A1 SLC25A20 SLC22A18 SLC22A5 PSEN1 SEC14L1 SLC29A4 SLC25A19 TACR2 HTR1B PDZK1 SLC44A2 SLC25A42 RALBP1 SLC25A17 P2RX1
GO_AXONAL_TRANSPORT_OF_MITOCHONDRION	0.0457038	0.313846	0.287857	-0.589164	-1.57247	12	NEFL OPA1 HIF1A TRAK2 SPAST UCHL1 SYBU ACTR10
GO_CHROMOSOME_SEPARATION	0.0456942	0.313846	0.282013	-0.323542	-1.39142	88	BUB1 TOP2B RB1 TRIP13 ZW10 SMARCAD1 ATM TOP2A MAD2L1 USP44 TEX14 RAD21 APC ERCC4 M1AP NDC80 NCAPD3 ANAPC1 ZNF207 BUB1B CDC27 CDC23 TTK CCNB1 RMI1 AURKB CUL3 CENPF GEN1 DIS3L2 CSNK2A1 TPR FBXO5 MAD1L1
GO_REGULATION_OF_EPITHELIAL_CELL_DIFFERENTIATION_INVOLVED_IN_KIDNEY_DEVELOPMENT	0.0457038	0.313846	0.287857	-0.58725	-1.56736	12	PAX8 STAT1 CD24 GATA3 PRKX
GO_REGULATION_OF_RHO_PROTEIN_SIGNAL_TRANSDUCTION	0.0462107	0.316864	0.287857	-0.349242	-1.44838	73	EPS8 KANK1 RASGRF1 LPAR1 RASIP1 DLC1 ARHGEF3 CDC42SE2 CCDC125 CAVIN4 RASGRF2 PRAG1 ABCA1 ITGB1 NRP1 NET1 STARD8 CUL3 ITGA3 F2RL2 ARHGEF25 ABL1 ARHGEF10 KALRN P2RY10 PDGFRB APOA1 KCTD10 GPR35
GO_PHOSPHATIDYLINOSITOL_METABOLIC_PROCESS	0.0463576	0.317241	0.271289	-0.27121	-1.29685	163	PIK3C2A PIKFYVE EFR3A PIK3R1 IMPA1 FGF2 PIK3R4 CDS1 PLA2G4C SYNJ2 MPPE1 PIK3CA PI4K2B SACM1L ATM MTMR10 MTMR6 PLCB1 IPMK PIGA PIP4P1 CISH SMG1 PLEKHA3 ITPKA MTMR8 PLA2G2D LCLAT1 PLEKHA2 RAB5A LPGAT1 MTM1 ZP3 PTPN13 SOCS5 PIGX SYNJ1 MTMR4 PIGK FAM126A PIP5K1A PIP5K1B PGAP1 PIK3CB PIGO PIK3C3 DPM2 PLA2G4A PIGB INPP4B MTMR2 OCRL MTMR12 FAM126B PIP4K2A PDGFRB PITPNM2 MTMR1 GPLD1 PI4KB
GO_POSITIVE_REGULATION_OF_PROTEIN_TARGETING_TO_MITOCHONDRION	0.0464061	0.317241	0.321776	0.410392	1.48708	31	TOMM7 HSPA1L ARIH2 UBE2J2 ABLIM3 UBE2L3 GSK3A BAP1 CSNK2A2 UBL5 RAC2 PINK1 HUWE1 HTRA2 FZD5 PDCD5 ATG13
GO_RNA_POLYADENYLATION	0.0464684	0.317241	0.287857	-0.375827	-1.43697	47	LEO1 CPSF6 CSTF2 CCNT1 TENT4B TENT2 MTPAP SCAF8 NUDT21 CTR9 AHCYL1 CDC73 VIRMA TUT7 TUT4 CPSF2 PCF11
GO_ALTERNATIVE_MRNA_SPLICING_VIA_SPLICEOSOME	0.0472727	0.317324	0.282013	-0.339601	-1.42076	76	KHDRBS3 REST MBNL2 RBM25 SREK1 KHDRBS1 FMR1 MBNL3 DDX5 RSRC1 MBNL1 QKI ESRP2 NSRP1 SRSF10 RBM11 SRSF1 KHDRBS2 SRSF5 FAM172A SLU7 TRA2B DYRK1A
GO_ATF6_MEDIATED_UNFOLDED_PROTEIN_RESPONSE	0.0472727	0.317324	0.282013	-0.60352	-1.53256	10	MBTPS2 HSP90B1 WFS1
GO_CELLULAR_RESPONSE_TO_ALCOHOL	0.0465549	0.317324	0.287857	-0.342964	-1.4214	74	GRAMD1C JUP ATP2B1 SFRP1 HMGCS1 TP53INP1 PRKAA1 RAD51 XRN1 PRKCE PTGER4 P2RY4 SMO ABCA1 AKR1C3 INHBA MLC1 CYBB KLF9 BRCA1 PTGFR LARP1 AKAP8
GO_FOREBRAIN_GENERATION_OF_NEURONS	0.0471014	0.317324	0.282013	-0.407952	-1.45554	34	ATP7A DCT ASPM SEMA3A DLX2 LEF1 METTL14 RAPGEF2 ZMIZ1 INHBA NRP1
GO_HINDBRAIN_RADIAL_GLIA_GUIDED_CELL_MIGRATION	0.0472727	0.317324	0.282013	-0.607697	-1.54317	10	ARL13B LEF1 CTNNA2 ITGB1
GO_INSULIN_LIKE_GROWTH_FACTOR_RECEPTOR_SIGNALING_PATHWAY	0.0467626	0.317324	0.282013	-0.443675	-1.47784	26	BMP2 PHIP PIK3R1 IRS1 EIF2AK3 PLCB1
GO_INTEGRIN_MEDIATED_SIGNALING_PATHWAY	0.046729	0.317324	0.323471	0.293553	1.34253	92	CD177 FCER1G ITGA2B ITGB5 PTK2B ZYX ITGAL MADCAM1 ITGA7 TLN1 ITGA5 MPIG6B CCM2 ITGAM VAV1 ITGB2 TIMP1 CD63 MYH9 ITGB3
GO_NEGATIVE_REGULATION_OF_PROTEIN_POLYMERIZATION	0.0472727	0.317324	0.282013	-0.352103	-1.44061	67	ADD3 CARMIL1 EPS8 KANK1 CDH5 SCIN ADD2 PFN2 SPTBN2 TWF1 ARFGEF1 LMOD1 MAPRE1 SPTBN4 TMOD1 RDX CARMIL2 SPTA1
GO_POSITIVE_REGULATION_OF_FILOPODIUM_ASSEMBLY	0.0467626	0.317324	0.282013	-0.443786	-1.47821	26	DOCK11 FMR1 TGFBR1 CCR7 RHOQ DNM3 DPYSL3 NRP1 NEURL1 ZMYND8 FSCN1 PALM RALA
GO_REGULATION_OF_INTRACELLULAR_ESTROGEN_RECEPTOR_SIGNALING_PATHWAY	0.0471014	0.317324	0.282013	-0.408318	-1.45684	34	STRN3 CNOT2 CBFB LATS1 PARP1 UFL1 GPAM BRCA1 MED1 CYP7B1 ESR1 UBA5 UFSP2 CNOT1 SKP2
GO_REGULATION_OF_LYASE_ACTIVITY	0.0469799	0.317324	0.315325	0.397226	1.4554	32	EDNRB CACNA1C ADORA2B GUCA1B ADGRV1 NOS2 PHPT1 TIMP2 PARK7 STIM1 GNAI2 PDZD3
GO_TRANSCRIPTION_PREINITIATION_COMPLEX_ASSEMBLY	0.0473588	0.317324	0.282013	-0.401286	-1.43271	35	RRN3 BRF2 BDP1 TAF1 CAND1 TAF1L CREB1 DR1
GO_TRANSFORMING_GROWTH_FACTOR_BETA_PRODUCTION	0.0473588	0.317324	0.282013	-0.42453	-1.4644	30	CD2AP ITGAV ATF2 CD46 CREB1 ATP6AP2 CD24 PTGS2 LTBP3 HIF1A LAPTM4B MYB ITGB8 SMAD4 CD34
GO_NEGATIVE_REGULATION_OF_CARBOHYDRATE_METABOLIC_PROCESS	0.0475162	0.317925	0.30775	0.347671	1.38934	45	C1QTNF12 ERFE PPARA MIDN MST1 SIRT6 SOGA1 MAEA CBFA2T3 GCKR TGFB1 GSK3A STAT3 FAM3A HDAC4
GO_CELLULAR_RESPONSE_TO_HEAT	0.04811	0.320133	0.271289	-0.293242	-1.32308	115	NUP107 SIRT1 SLC52A3 DHX36 HSP90AB2P SEH1L IER5 BAG1 NUP54 RPA1 RANBP2 SCARA5 RBBP7 ATM NUP155 STAC NUP160 NUP133 BAG4 CAMK2D PTGS2 HSP90AB3P NUP93 CHORDC1 POM121 HDAC2 NUP153 ATR SLU7 NUP58 HSP90AA1 HSPD1 SUMO1 CD34 TPR NDC1 NUP35 NUP205 DNAJC2 PTGES3 HSPH1
GO_REGULATION_OF_CENTROSOME_CYCLE	0.0480427	0.320133	0.276501	-0.360442	-1.4323	55	CEP76 AURKA CEP120 MAP9 CCP110 CHMP2B KIF11 VPS4B TMEM67 SPICE1 MDM1 STIL CCNF CHORDC1 CEP295 KAT2B BRCA1 PLK4 MCPH1 XPO1 GEN1 CHMP3 ALMS1 CHMP4C
GO_REGULATION_OF_COAGULATION	0.0481187	0.320133	0.321776	0.32577	1.41061	69	FCER1G KLKB1 PROC PDGFRA SELP USF1 PLAUR SERPINE1 VKORC1 ALOX12 PRKG1 F12 SERPINB2 ANXA2 PLAT PSEN1 GP1BA VTN TFPI PRKCD PROCR PLAU THBS1
GO_STEM_CELL_DIFFERENTIATION	0.048	0.320133	0.261664	-0.261032	-1.28329	198	SEMA3C NOLC1 MEF2C REST GSC HSPA9 SFRP1 TACSTD2 DHX36 CBFB FBXL17 TCF12 NSUN2 KDM3A EPCAM FN1 SMO SEMA3A PSMD12 YTHDF2 UFL1 PHACTR4 ZNF281 NUDT21 SEMA7A LTBP3 PSME4 HIF1A ITCH ZEB2 KLHL12 ZFP36L2 WNT7A EPOP GATA3 MYB NRP1 PTPRC MTF2 FAM172A MLLT3 TRIM6 PUS7 PUM1 NRTN EFNB1 TP53 SETD2 ESR1 PSMF1 PRICKLE1 ALDH1A2 SMAD4 EOMES PSMA1 ABL1 KBTBD8 SOX6
GO_NEUTRAL_LIPID_CATABOLIC_PROCESS	0.0485651	0.322646	0.30775	0.402383	1.44237	30	DAGLB MGLL ABHD16A ABHD12 ABHD5 PNPLA1 ABHD6 SORL1 LYPLA2 PNPLA2
GO_ALPHA_BETA_T_CELL_DIFFERENTIATION	0.0491803	0.322944	0.315325	0.285676	1.3069	95	IL18R1 FUT7 RSAD2 IFNG HLX BATF ZNF683 RARA PSAP LGALS9 JAK3 IL4R PRR7 ITPKB AP3D1 ZBTB16 ZFPM1
GO_EMBRYONIC_CRANIAL_SKELETON_MORPHOGENESIS	0.048913	0.322944	0.276501	-0.403895	-1.44106	34	MEF2C MTHFD1L PAX5 MTHFD1 IFT140 DLX2 TGFBR1 WDR19
GO_GOLGI_TO_PLASMA_MEMBRANE_TRANSPORT	0.0493601	0.322944	0.276501	-0.356379	-1.41966	57	EXOC2 ANK3 EXOC5 EXOC1 KRT18 EXOC6 EXOC8 PKDCC GOLGA4 CNST RABEP1 ARFGEF2 OPTN NSF
GO_INTERLEUKIN_12_PRODUCTION	0.0491071	0.322944	0.30775	0.333277	1.36114	52	IFNG IL10 MDK AGER HLA-B LGALS9 HLA-G JAK3 ARRB2 LTB LILRA5 MAST2 PRKCD SLAMF1
GO_LIPID_LOCALIZATION	0.0492754	0.322944	0.352171	0.215852	1.19139	318	POMC CETP GM2A PROCA1 NMB CLU NTSR1 LRP1 GRAMD1A ATP9B AUP1 DYSF STARD10 VPS4A CES1 ABCC3 APOBR YJEFN3 ERFE LRP10 STARD3 CEL CLN3 PPARA MID1IP1 DGAT1 ATP9A ABCA2 TMEM159 ABCA6 PLIN2 CPT1A PSAP EGF ABCD1 LCN12 ARV1 SLC66A2 PITPNC1 DBI ITGB3 NOS2 ZFYVE1 NR1H2 P2RX4 LDLR SLC27A4 SCP2 ABHD5 BSCL2 SLC27A3 SLC25A20 RXRA ATP8B3 SIGMAR1 ANXA2 SLC27A1 SLC9A3R1 APOL2 SLC10A1 ABCA3 EHD1 DRD4 XKR8 ATP8B1 PRK…
GO_NEGATIVE_REGULATION_OF_CELLULAR_AMIDE_METABOLIC_PROCESS	0.0489039	0.322944	0.266351	-0.280779	-1.31398	144	ROCK1 YTHDF3 SYNCRIP HNRNPR HNRNPD IREB2 CNOT6L CNOT2 DHX36 PRKAA1 FMR1 XRN1 EIF2AK3 DAPK1 CAPRIN1 TNRC6C TSC1 EIF4EBP3 YTHDF2 METTL14 NCL EIF2AK4 BANK1 ZFP36L2 C8orf88 CPEB4 DDX3X IGF2BP3 METTL16 CPEB2 PRG3 PUS7 LARP1 ENC1 PUM1 FTO YBX1 CNOT7 AGO4 TIA1 RNF139 TYMS TNRC6A TPR RC3H1 CNOT1
GO_NEGATIVE_REGULATION_OF_NERVOUS_SYSTEM_PROCESS	0.0495575	0.322944	0.271289	-0.497448	-1.49757	18	AVPR1A TMEM25 LRRK2 EIF2AK3 CTSC CCN3 TNFRSF21
GO_NEGATIVE_REGULATION_OF_NEURON_APOPTOTIC_PROCESS	0.0495726	0.322944	0.266351	-0.300827	-1.35426	107	GCLC MEF2C ROCK1 RASA1 BOK ADNP LIG4 MSH2 FZD9 NEFL PIK3CA JAK2 ANGPT1 ILK OXR1 KIF14 SET DRAXIN BCL2 PRKCI RETREG1 HIF1A WFS1 CPEB4 HYOU1 NRP1 SYNGAP1 GCLM FOXQ1
GO_NEGATIVE_REGULATION_OF_TYROSINE_PHOSPHORYLATION_OF_STAT_PROTEIN	0.0493601	0.322944	0.276501	-0.57957	-1.54686	12	CAV1 PIBF1 SH2B3
GO_POSITIVE_REGULATION_OF_ORGANELLE_ASSEMBLY	0.0490909	0.322944	0.276501	-0.353301	-1.43574	62	CNOT6 G3BP2 CEP120 CCDC88A CNOT6L CNOT2 CCP110 PAN3 SEPTIN7 SDC1 VPS4B G3BP1 RAB3GAP2 CEP295 GPSM2 BBS4 PLK4
GO_REGULATION_OF_CARDIAC_MUSCLE_CELL_ACTION_POTENTIAL	0.0495575	0.322944	0.271289	-0.469764	-1.47231	21	ANK3 JUP CAV1 SLMAP DSP CAMK2D NOS1AP AKAP9
GO_REGULATION_OF_MESENCHYMAL_CELL_PROLIFERATION	0.0495575	0.322944	0.271289	-0.468225	-1.46749	21	STAT1 MYC PHF14 NFIB SMO ZEB1
GO_REGULATION_OF_TRANSCRIPTION_INVOLVED_IN_G1_S_TRANSITION_OF_MITOTIC_CELL_CYCLE	0.048913	0.322944	0.276501	-0.404187	-1.4421	34	NPAT POLA1 PCNA RB1 BACH1 CDK17 CDC45 ORC1 RRM2
GO_REGULATION_OF_VIRAL_ENTRY_INTO_HOST_CELL	0.0488889	0.322944	0.30775	0.392962	1.42392	31	LGALS1 TRIM11 TRIM34 TRIM27 LGALS9 IFITM2 NECTIN2 TRIM8 TRIM25 P4HB IFITM3 IFITM1 TRIM38
GO_CALCINEURIN_MEDIATED_SIGNALING	0.05	0.324743	0.300682	0.364426	1.42021	41	HOMER2 CIB1 SPPL3 CAMTA1 HOMER3 FHL2 SLC9A1 ATP2B4 RCAN1 TBC1D10C NR5A1 ADGRB2 STIMATE SULT1A3 TNF CHP1 IGF1 MAPK7 PPP3CC
GO_CELLULAR_RESPONSE_TO_PROSTAGLANDIN_STIMULUS	0.0500894	0.324743	0.271289	-0.488946	-1.50733	20	SFRP1 PRKAA1 PRKCE PTGER4 P2RY4 AKR1C3 PTGFR AKAP8
GO_POSITIVE_REGULATION_OF_LEUKOCYTE_DIFFERENTIATION	0.0501253	0.324743	0.323471	0.266828	1.30975	142	IFNG HLX TNFSF9 MDK AGER IL12A ACIN1 FADD FOS PF4 RARA VSIR PRKDC PCID2 LGALS9 HLA-G FES IL4R ATP6AP1 BAD ADAM8 ITPKB AP3D1 TRIB1 ZBTB16 HAX1
GO_REGULATION_OF_GTPASE_ACTIVITY	0.0500736	0.324743	0.245042	-0.230307	-1.21977	412	FOXJ1 SNX18 ARHGAP5 RASA1 TBC1D9 RIC1 RGS7 RASGRF1 DOCK11 ARHGAP12 DOCK9 SEC23A SFRP1 RASIP1 MMUT ITGA6 SPRY2 DLC1 RICTOR AFDN DEPDC1 RASA2 LRRK2 ARAP2 DOCK4 RANBP2 SNX13 RACGAP1 DOCK7 PLCB1 RHOH IQGAP2 EVI5 CCDC125 RAPGEF6 FGD5 ARFGEF1 FGD6 NTRK3 ICAM1 TSC1 RALGAPB RABEP1 ALDH1A1 CCL24 DENND1B CHML LRCH1 RASGRP3 ARHGAP29 AJUBA TBC1D15 IPO5 SNX9 CHM FAM13B RABGAP1 CCL3 RAB3GAP2 DAB2IP RDX ITGB1 A…
GO_CYTOKINE_PRODUCTION_INVOLVED_IN_IMMUNE_RESPONSE	0.0502392	0.324811	0.315325	0.290109	1.32596	96	IL18R1 RSAD2 IL10 FCER1G SLC11A1 CLC HLA-F IL12A BST2 MAVS KDELR1 CD160 HLA-E HLA-G JAK3 HLA-A NOD2 TNFRSF1B TGFB1 HFE ARG1 PRKCZ
GO_NADPH_REGENERATION	0.0503432	0.324811	0.30775	0.484123	1.51134	18	RBKS TKT H6PD PGD PGLS TALDO1 G6PD
GO_PYRIMIDINE_DEOXYRIBONUCLEOTIDE_METABOLIC_PROCESS	0.0503432	0.324811	0.30775	0.482781	1.50715	18	DUT CMPK2 DTYMK SMUG1 NTHL1 SHMT1 NT5M OGG1 DCTD TBPL1 NT5C
GO_DICARBOXYLIC_ACID_BIOSYNTHETIC_PROCESS	0.0509091	0.324891	0.271289	-0.562625	-1.53906	13	SLC25A12 MTHFD1L MTHFD1 GLUD1
GO_ENDONUCLEOLYTIC_CLEAVAGE_INVOLVED_IN_RRNA_PROCESSING	0.0504505	0.324891	0.271289	-0.52148	-1.51628	16	UTP23 NOP9 UTP20 BMS1 TSR1 RRS1
GO_GAMMA_AMINOBUTYRIC_ACID_TRANSPORT	0.0507726	0.324891	0.300682	0.561249	1.54081	11	NTSR1 SLC6A12 SLC9A3R1 SLC6A13 APBA1 HTR1B
GO_INTERLEUKIN_8_PRODUCTION	0.050885	0.324891	0.300682	0.304693	1.354	76	IL10 HSPA1A HSPA1B FADD MAVS CD2 LGALS9 SERPINE1 ZNF580 NOS2 CD14 TMSB4X NOD2 BCL3 PYCARD PRKD2 STAT3 CD244 PARK7 RELA LILRA2 MYD88 TLR5
GO_POSITIVE_REGULATION_OF_TRIGLYCERIDE_BIOSYNTHETIC_PROCESS	0.0505495	0.324891	0.300682	0.53937	1.52207	12	CTDNEP1 NR1H2 LDLR SLC27A1 DGAT2 NR1H3
GO_SMOOTHENED_SIGNALING_PATHWAY_INVOLVED_IN_DORSAL_VENTRAL_NEURAL_TUBE_PATTERNING	0.0509091	0.324891	0.271289	-0.562958	-1.53997	13	TRAF3IP1 GPR161 TBC1D32 PRKACB WDR19
GO_UREA_CYCLE	0.050885	0.324891	0.300682	0.581987	1.54627	10	CEBPA NMRAL1 ASL ARG1 NAGS
GO_UREA_METABOLIC_PROCESS	0.050885	0.324891	0.300682	0.581987	1.54627	10	CEBPA NMRAL1 ASL ARG1 NAGS
GO_REGULATION_OF_RESPONSE_TO_BIOTIC_STIMULUS	0.0510511	0.325355	0.352171	0.213623	1.19842	362	HTRA1 IFNG PSMB9 MICB CARD16 FCER1G IRF7 IFIT1 GRN LY86 SUSD4 ZDHHC11 FCGR2B SIGLEC16 HLA-F CLEC10A LAMP1 IL12A PSMB8 FADD MAVS ZDHHC1 VAV1 NLRX1 HLA-B PRKDC CD160 HLA-E LGALS9 HLA-G ICAM3 NFKBIL1 CYBA MUC16 PSMB5 CRTAM HLA-A SH2D1A ILRUN IRF3 ADAM8 NR1H2 ARRB2 UNC13B TRIB1 PTPN6 PSMB3 NPLOC4 MUC1 HRAS MUC4 CCL5 HPX MUL1 MUC12 RBM14 SIRT2 CD209 PQBP1 MICA NECTIN2 PYCARD IRGM NLRC4 SEC14L1 PSMA7 P…
GO_LYMPHOCYTE_MIGRATION	0.0514019	0.326595	0.30775	0.292181	1.33626	92	FUT7 XCL2 CD99 PTK2B RET ITGAL MADCAM1 FADD CXCL13 CXCL16 PIK3CD CRTAM ADAM8 JAM2 CCL5 PYCARD IL27RA STK10 MYO1G CD99L2 CCL2 SLC8B1 SELENOK GAS6 CCL8 ECM1 CXCL10
GO_MODULATION_BY_VIRUS_OF_HOST_CELLULAR_PROCESS	0.0513274	0.326595	0.266351	-0.492695	-1.48327	18	KPNA3 KPNA2 BCL2L11 NTRK3 EIF2AK4
GO_POSITIVE_REGULATION_OF_FATTY_ACID_TRANSPORT	0.0514541	0.326595	0.300682	0.518125	1.51145	14	NTSR1 ERFE P2RX4 PLA2G6 CYP4F2 P2RX7 MAP2K6
GO_PEPTIDYL_LYSINE_ACETYLATION	0.0515807	0.326956	0.257206	-0.273543	-1.29679	155	SIRT1 YEATS4 PRKAA1 KAT6B NAP1L2 ATF2 PHF14 TAF1 SET KAT7 GTF3C4 LEF1 SIN3A IRF4 ACTL6A TAF1L RPS6KA5 PHF20L1 RUVBL1 TAF5 SOX4 ESCO1 DR1 ZMPSTE24 KLF15 ING3 EPC2 NAA50 TADA2A HDAC2 APBB1 GATA3 NCOA3 YEATS2 MSL2 KAT2B BRCA1 RSF1 TRIM16 BRCA2 SNCA
GO_CELLULAR_AMINO_ACID_METABOLIC_PROCESS	0.0517241	0.327424	0.248911	-0.242429	-1.22796	275	AASDHPPT GCLC PSAT1 DARS2 ATP7A SLC25A12 GPT IARS2 MCCC1 GCAT DCT MMUT GGT1 THNSL2 HIBADH BCKDHA FARSB GGT5 PYCR1 MTHFD1 GART GLUD1 CTPS2 ALDH7A1 TDH PARS2 AASDH ACY1 DPEP1 SERINC5 CTH MTAP CARNMT1 PSMD12 GFPT1 DDAH1 AZIN1 PFAS EARS2 PSME4 SARDH UPB1 DLD GLDC ASNS PHGDH ACAD8 MRI1 GCLM CTPS1 ALDH18A1 CARNS1 MTR SLC7A11 DPYD ALDH5A1 IDO2 VARS2 KYAT3 SRR ALDH6A1 FPGS TARS2 PSMF1 PCYOX1
GO_CELLULAR_RESPONSE_TO_PROSTAGLANDIN_E_STIMULUS	0.0525362	0.331281	0.266351	-0.540034	-1.53906	15	SFRP1 PRKAA1 PRKCE PTGER4 P2RY4
GO_REGULATION_OF_ORGANELLE_ASSEMBLY	0.0525452	0.331281	0.252961	-0.26865	-1.29248	170	CEP76 MEF2C PIKFYVE CNOT6 G3BP2 CEP120 CCDC88A CNOT6L CNOT2 CCP110 PRKAA1 SENP6 IFT88 LRRK2 C9orf72 PAN3 SEPTIN7 CHMP2B CYLD IFT140 SDC1 VPS4B NTRK3 SPICE1 STAM IL1RAP MDM1 STIL G3BP1 RAB3GAP2 RDX RAB5A CEP295 GPSM2 KAT2B BRCA1 MTM1 BBS4 TBC1D12 PLK4
GO_RRNA_CONTAINING_RIBONUCLEOPROTEIN_COMPLEX_EXPORT_FROM_NUCLEUS	0.0525362	0.331281	0.266351	-0.535082	-1.52494	15	NOP9 TSC1 ABCE1 RRS1 SDAD1 XPO1 LTV1 LSG1 NUP88 NMD3 RIOK2
GO_REGULATION_OF_WNT_SIGNALING_PATHWAY	0.0526316	0.331381	0.245042	-0.239014	-1.22911	308	BMP2 CDH2 TLE6 USP47 KANK1 USP34 USP8 GSC JUP DACT1 GPRC5B UBR5 SFRP1 CAV1 TNKS2 FZD9 CBFB SCYL2 SFRP5 LATS1 FOXO1 ILK ASPM LRRK2 TNFAIP3 TBL1XR1 DKK2 CYLD DRAXIN KREMEN2 ZBED3 TLE1 NFATC1 LEF1 PSMD12 SFRP2 G3BP1 PPM1B CTNND1 RUVBL1 ATP6AP2 SOX4 TCF7L2 DAB2IP HMGXB4 APC DKK3 PSME4 NLK WNT5B TMEM170B ZEB2 RAPGEF1 KLHL12 FZD7 CSNK1G3 GNAQ TNKS CDC73 DDX3X HHEX NOG SPIN1 WWOX TMEM198 MLLT3 CSNK1A1 S…
GO_NATURAL_KILLER_CELL_ACTIVATION_INVOLVED_IN_IMMUNE_RESPONSE	0.0530973	0.332531	0.294067	0.530806	1.54029	13	ZNF683 HLA-F LAMP1 UNC13D CORO1A CD244 PGLYRP2
GO_NEGATIVE_REGULATION_OF_GLYCOLYTIC_PROCESS	0.0530973	0.332531	0.294067	0.531624	1.54266	13	PPARA SIRT6 CBFA2T3 STAT3 HDAC4 NUPR1 FBP1
GO_REGULATION_OF_HELICASE_ACTIVITY	0.0530165	0.332531	0.266351	-0.57659	-1.53891	12	SIRT1 MSH2 MSH3 MSH6 POT1 MCM2
GO_REGULATION_OF_INTEGRIN_MEDIATED_SIGNALING_PATHWAY	0.0530973	0.332531	0.294067	0.532774	1.546	13	CD177 TIMP1 CD63 CTNNA1 LIMS2 LOXL3 ITGB1BP1 BST1
GO_LEARNING	0.0533981	0.333525	0.30775	0.27966	1.29724	106	ADCY3 CLDN5 NRGN NTSR1 C1QL1 DLG4 MECP2 OPRL1 RIN1 CLN3 FOS PDE1B SRF MAP1A RGS14 HRH2 RIC8A MAPK8IP2 DEAF1 INSR COMT
GO_POSITIVE_REGULATION_OF_CELL_ACTIVATION	0.0533333	0.333525	0.237794	-0.234106	-1.22929	366	IGHV1-69D IGHV7-4-1 IGHV3-30 MEF2C IGLL1 IGHV3-13 IGHV3-38 ATP11C MSH2 PTPN22 PIK3R1 PTPN11 CAV1 IGHV4-4 IGHV1-3 IGHV1-58 IGLC6 IGHV4-61 CBFB IGHV3-7 IGHV3-33 PIK3CA IGHV3-15 JAK2 IGHV3-21 IGHV3-64 LRRK2 IGHV3-53 IGHV4-34 CYLD IGHV4-39 IGHA1 EFNB2 RHOH CTSC IGHV1-45 CD46 IL6ST IGLC3 CD38 IGHV5-51 BCL2 IGHV1-18 IGHV3-48 IGHV3-23 IGHD LEF1 SLC7A1 DPP4 CCL3 SOX4 CD24 IGHV3-43 IGKC CCR7 IGHV2-26 IGHV…
GO_REGULATION_OF_LYMPHOCYTE_APOPTOTIC_PROCESS	0.0537634	0.335361	0.287857	0.344959	1.39691	48	IL10 EFNA1 SLC46A2 FADD PTCRA LGALS9 JAK3 ADAM8 CCL5 TSC22D3 CD3G BIRC7 ADA BAX
GO_MUCOPOLYSACCHARIDE_METABOLIC_PROCESS	0.0538642	0.335544	0.300682	0.296065	1.34732	90	HAS1 B4GALT5 CHST13 CHST2 ITIH2 SLC35D2 CEMIP XYLT2 CSPG5 XYLT1 EGF ST3GAL4 GALNS CHST15 TGFB1 SLC9A1 GNS LYVE1 ST3GAL2 DSEL ITIH4 CHPF2 GLB1 LUM GUSB VCAN ARSB B4GALT3 CD44 B4GALT1 IDUA CHP1 ST3GAL3 HEXA
GO_REGULATION_OF_DNA_DEPENDENT_DNA_REPLICATION	0.0541516	0.336888	0.261664	-0.362866	-1.42366	52	ATRX PCNA RFC3 ZRANB3 MSH3 E2F8 NBN KAT7 TIMELESS INO80 TICRR CDK2 DBF4 ZMPSTE24
GO_PROTEIN_LOCALIZATION_TO_NUCLEUS	0.0543131	0.337445	0.245042	-0.248559	-1.23979	242	KPNA3 NUP107 NOLC1 KPNA2 APPL1 PIKFYVE PIK3R1 JUP UBR5 MAGED1 WRN MORC3 IPO8 CD2AP JAK2 PARP1 HEATR3 ANGPT1 TNPO1 NUP54 LRRK2 EIF2AK3 OSBPL8 RANBP2 BYSL NUP155 RAB23 DKC1 SMO KAT7 TOR1AIP1 NUP133 BARD1 SIN3A RANBP6 IPO5 TAF3 PTGS2 TNPO2 CCT6A INTS13 NUP93 RRS1 POM121 TXNIP IPO7 HHEX PPP3CA GTSE1 NUP153 MED1 BBS4 NUP58 CBLB TOPORS E2F3 TP53 MDFIC CSE1L SUMO1 RGPD3 XPO1 APOD
GO_REGULATION_OF_STORE_OPERATED_CALCIUM_ENTRY	0.0551876	0.341523	0.287857	0.548747	1.50649	11	HOMER2 HOMER3 STIM1 JPH4 SLC8B1 CRACR2B
GO_REGULATION_OF_TAU_PROTEIN_KINASE_ACTIVITY	0.0551876	0.341523	0.287857	0.549444	1.5084	11	EGR1 IFNG CLU SORL1 C5AR1
GO_SIGNAL_PEPTIDE_PROCESSING	0.0551876	0.341523	0.287857	0.548655	1.50624	11	SPPL3 SEC11C FURIN SEC11A HM13
GO_T_CELL_ACTIVATION_VIA_T_CELL_RECEPTOR_CONTACT_WITH_ANTIGEN_BOUND_TO_MHC_MOLECULE_ON_ANTIGEN_PRESENTING_CELL	0.0553097	0.341829	0.287857	0.578067	1.53586	10	ITGAL APBB1IP LGALS9
GO_POSITIVE_REGULATION_OF_CD4_POSITIVE_ALPHA_BETA_T_CELL_DIFFERENTIATION	0.0556845	0.343692	0.294067	0.411711	1.42298	27	IFNG HLX RARA LGALS9 IL4R PRKCZ ZBTB7B CD80
GO_POSITIVE_REGULATION_OF_TELOMERE_MAINTENANCE	0.0557621	0.34372	0.261664	-0.368026	-1.41603	49	ATRX NEK7 HNRNPD TNKS2 DHX36 ATM NBN DKC1 HNRNPA2B1 POT1 RAD50 CCT6A TNKS ATR NAF1 AURKB PARN RTEL1 CCT8 XRCC5 MRE11
GO_ADAPTATION_OF_SIGNALING_PATHWAY	0.0559284	0.344293	0.287857	0.501442	1.52617	16	GRK2 ARRB2 DNM2 ADRB2 HTR1B SAG ADM NECAB2 HTR2B UBQLN2
GO_FOREBRAIN_NEURON_DEVELOPMENT	0.0561594	0.344361	0.257206	-0.532937	-1.51883	15	ATP7A SEMA3A RAPGEF2 ZMIZ1 NRP1 UBB DCLK2 NRP2 ATF5
GO_NEGATIVE_REGULATION_OF_INTRACELLULAR_STEROID_HORMONE_RECEPTOR_SIGNALING_PATHWAY	0.0561594	0.344361	0.257206	-0.413156	-1.43897	31	SIRT1 HEYL SFRP1 STRN3 CNOT2 PIAS2 CRY1 BRCA1 CYP7B1
GO_POSITIVE_REGULATION_OF_CHEMOKINE_PRODUCTION	0.0560345	0.344361	0.282013	0.340747	1.37279	47	EGR1 IFNG AGER MCOLN2 MAVS ADORA2B LGALS9 IL4R IL17RA PYCARD IL6R TRPV4 HMOX1 SELENOK
GO_ALANINE_TRANSPORT	0.0564663	0.344444	0.257206	-0.584935	-1.53127	11	SLC7A10 SLC38A2 SLC36A2 SLC36A4
GO_CANONICAL_WNT_SIGNALING_PATHWAY	0.056338	0.344444	0.237794	-0.241015	-1.2247	280	BMP2 CDH2 TLE6 USP47 KANK1 USP34 USP8 JUP DACT1 GPRC5B UBR5 SFRP1 CAV1 TNKS2 FZD9 BCL9 SCYL2 SFRP5 LATS1 FOXO1 ILK ASPM LRRK2 TBL1XR1 DKK2 CYLD KDM6A DRAXIN KREMEN2 SDC1 ZBED3 TLE1 LEF1 PSMD12 SFRP2 G3BP1 WNT8B PPM1B CTNND1 RUVBL1 SOX4 TCF7L2 DAB2IP APC DKK3 PSME4 WNT5B TMEM170B RAB5A RAPGEF1 KLHL12 TCF7 FZD7 WNT7A CSNK1G3 GNAQ TNKS DDX3X GATA3 NOG MITF
GO_NEGATIVE_REGULATION_OF_RELEASE_OF_CYTOCHROME_C_FROM_MITOCHONDRIA	0.0564334	0.344444	0.287857	0.453359	1.46174	20	CLU ARRB2 BCL2L2 PAM16 NOL3 LMNA TRIAP1 GPX1 PRKN IGF1 PRELID1 PSMD10 FXN PARL HIGD1A
GO_SIGNAL_TRANSDUCTION_IN_ABSENCE_OF_LIGAND	0.0563063	0.344444	0.287857	0.318876	1.3411	59	BAK1 RET DAPK3 HSPA1A FGFR1 HSPA1B MKNK2 FADD PF4 PPP1CA UNC5B BAD EYA3 BCL2L2 GSK3A IFI6
GO_POST_EMBRYONIC_DEVELOPMENT	0.0565693	0.344625	0.257206	-0.345621	-1.41752	68	SEMA3C ATRX ARID5B IREB2 MMUT MORC3 ITPR1 BCL2L11 ATM FBN1 BCL2 SLC18A2 TGFBR1 PRDM1 NDN PLAGL2 GATA3 RC3H2
GO_FATTY_ACID_DERIVATIVE_TRANSPORT	0.0568182	0.345693	0.287857	0.404594	1.43164	29	PROCA1 NMB NTSR1 NOS2 P2RX4 DRD4 SLCO3A1
GO_POSITIVE_REGULATION_OF_SECRETION	0.0569106	0.345807	0.315325	0.22033	1.20229	283	VAMP8 CD177 NMB EDNRB IFNG IL10 NTSR1 LRP1 FCER1G VPS4A C1QTNF12 HLA-F LAMP1 UNC13D OPRL1 FGFR1 WLS ITGAM MAVS ADORA2B ITGB2 PARD6A MYOM1 HLA-E LGALS9 ADORA2A IL4R CYBA RAC1 GRK2 HGS SNF8 ATP6AP1 CRTAM IRF3 BAD ADAM8 NR1H2 P2RX4 RAB3D CD14 GAB2 CHMP2A UNC13B PTPN23 PANX1 GPR27 INHBB PHPT1 TGFB1 PYCARD LILRA5 FFAR4 GAPDH STAT3 ARF1 HFE TM7SF3 GNAI2 HCAR2 PPIA SYT1 FRMD8 SORL1 STX4 SLC4A8 RAB15 ACH…
GO_MUSCLE_CONTRACTION	0.0570652	0.345852	0.315325	0.226248	1.20487	246	TPM1 EDNRB TNNC2 ANKRD2 KCNIP2 DYSF SCN1B CACNA1C CHRNB1 KCNE5 ITGB5 TLN1 DAPK3 CHRND TNNI2 ALDOA TCAP PABPN1 SSTR2 ADORA2B CTTN TNNT1 MYOM1 MYBPH LTB4R SRF KCND3 MYL9 PPP1R13L ACTA2 MYLK SYNM MYBPC3 C12orf57 GRK2 PXN P2RX4 PRKG1 KCNE3 CALM3 MYL6B ITGA2 SLC9A1 CHRNG DMPK RANGRF CHRNE NEB ATP2B4 ENO1 HDAC4 TIFAB MYL12A GNAO1 MYLPF TAZ NDUFS6 VIM MYL3 RYR2 MYOM2 SLC8A3 SOD1 ADA CNN1
GO_NEGATIVE_REGULATION_OF_IMMUNE_SYSTEM_PROCESS	0.0570529	0.345852	0.321776	0.211479	1.19107	377	IL20RB CST7 CLEC4G HTRA1 HLX IL10 MICB FCER1G MDK GPR137 GRN PTK2B SUSD4 FCGR2B MEIS1 HLA-F BST2 HLA-DOB CIB1 TRIM27 FADD PF4 CEBPB RARA NLRX1 HLA-B VSIR PAF1 PRKDC DUSP1 CD160 HLA-E LGALS9 HLA-G ADORA2A JAK3 IL4R GPR137B EMILIN1 CRTAM HLA-A SH2D1A ILRUN PKN1 NR1H2 ITPKB ARRB2 CD68 LDLR TRIB1 TNFAIP8L2 PTPN6 ZBTB16 NPLOC4 ZFPM1 TCTA NLRP6 MUL1 CTLA4 MILR1 FSTL3 PHPT1 LILRB3 TGFB1 MICA TSC22D3 ZFP…
GO_POSITIVE_REGULATION_OF_CELL_DIVISION	0.0573477	0.346669	0.252961	-0.345054	-1.39008	59	GAREM1 FGF2 KIF14 PRKCE RACGAP1 PKN2 MACC1 KIF20B CDC14A MAP10 THBS4 NKX3-1 KIF23 EREG SPAST KIF3B AURKB CUL3 YBX1 CXCR5
GO_REGULATION_OF_CELLULAR_RESPONSE_TO_HEAT	0.0573013	0.346669	0.257206	-0.329604	-1.36797	75	NUP107 SIRT1 SEH1L IER5 BAG1 NUP54 RPA1 RANBP2 ATM NUP155 NUP160 NUP133 BAG4 CAMK2D NUP93 CHORDC1 POM121 NUP153 ATR NUP58 HSP90AA1 CD34 TPR NDC1 NUP35 NUP205 DNAJC2 PTGES3 HSPH1
GO_STORE_OPERATED_CALCIUM_ENTRY	0.0574713	0.34697	0.287857	0.489147	1.50218	17	ORAI3 HOMER2 HOMER3 STIM1 JPH4 SLC8B1 CRACR2B ORAI2 CRACR2A
GO_NEGATIVE_REGULATION_OF_DNA_REPLICATION	0.0576577	0.347648	0.252961	-0.405523	-1.4241	32	ZRANB3 MSH3 TTF1 PDS5A TIMELESS WAPL ATR BRCA2 GMNN TP53 GTPBP4 FBXO5 LIG3 SMARCAL1 TSPYL2 BLM
GO_ACTIN_FILAMENT_SEVERING	0.0581655	0.347684	0.282013	0.496322	1.51058	16	FMNL1 FLII GMFG MYH9 VIL1 CFL2 SVIL CFL1 SRGAP2 CAPG GSN
GO_AMYLOID_BETA_CLEARANCE	0.0581655	0.347684	0.282013	0.384901	1.41024	32	IFNG CLU LRP1 ITGAM ITGB2 SRF LDLR INSR LRPAP1 ABCA7 RAB11B C5AR1 TNF
GO_CELLULAR_RESPONSE_TO_TESTOSTERONE_STIMULUS	0.0581818	0.347684	0.252961	-0.595832	-1.51304	10	SPP1 SIRT1
GO_LIVER_MORPHOGENESIS	0.0581655	0.347684	0.282013	0.498875	1.51835	16	HPN GLI1 MDK CEBPB RPS6KA1
GO_POSITIVE_REGULATION_OF_LYASE_ACTIVITY	0.0581655	0.347684	0.282013	0.49985	1.52132	16	CACNA1C ADORA2B GUCA1B NOS2 TIMP2 PARK7 STIM1
GO_REGULATORY_T_CELL_DIFFERENTIATION	0.0581655	0.347684	0.282013	0.387921	1.42131	32	FUT7 IFNG MDK VSIR LGALS9 HLA-G CTLA4
GO_SINGLE_STRAND_BREAK_REPAIR	0.0581818	0.347684	0.252961	-0.593719	-1.50767	10	SIRT1 LIG4 PARP1
GO_REGULATION_OF_HISTONE_H3_K9_TRIMETHYLATION	0.0582878	0.347875	0.252961	-0.582334	-1.52446	11	ATRX KDM4D SIRT1 DMRTC2
GO_NUCLEOBASE_BIOSYNTHETIC_PROCESS	0.0584071	0.348145	0.248911	-0.487133	-1.46652	18	PAICS GART CTPS2 PRPS1 CTPS1 HPRT1 UMPS
GO_INTRACELLULAR_RECEPTOR_SIGNALING_PATHWAY	0.0586371	0.349073	0.234393	-0.249923	-1.24528	232	UBE3A SIRT1 RNF6 HEYL ERBIN ASXL2 PTPN22 UBR5 SFRP1 STRN3 CNOT2 CBFB JAK2 LATS1 PARP1 TMF1 RIOK3 TNFAIP3 KDM3A CYLD DDX5 PUM2 NR3C1 NR1D1 TRIM24 BIRC2 UFL1 PIAS2 INAVA LACC1 PLPP1 NR3C2 USP15 TAB3 ALOXE3 DHRS3 AKR1C3 TRIM15 ITCH NKX3-1 ZMIZ1 DDX60 GPAM CRY1 RNF14 TRIM68 BRCA1 IFIH1 DEFA1 IRAK2 ALOX15B MED1 CYP7B1 TRIM16 NCOA4 PUM1 NR1D2 ARNT ESR1 UBA5 MAP3K7 TRERF1 ALDH1A2 CREM UFSP2 RIPK2 CNOT1 …
GO_BARBED_END_ACTIN_FILAMENT_CAPPING	0.0589286	0.349921	0.248911	-0.449292	-1.44297	23	ADD3 CARMIL1 EPS8 SCIN ADD2 TWF1 RDX CARMIL2
GO_PIGMENTATION	0.0589255	0.349921	0.245042	-0.322434	-1.3701	81	MEF2C ATP7A PIKFYVE EDAR DCT GPR143 HPS3 MYSM1 LYST PMEL BCL2L11 SHROOM2 BCL2 MYO5A HPS5 ATP6AP2 ZEB2 RAB17 MITF AP3B1 BBS4 BLOC1S6 ARL6 AP1G1 BBS2 EDA ARCN1
GO_ACTIVATION_OF_MAPKK_ACTIVITY	0.0593692	0.350095	0.252961	-0.372575	-1.40703	45	FRS2 MAP3K1 MAP3K15 JAK2 LRRK2 ADAM9 TGFBR1 MAP3K2 RAPGEF1 MLKL MAP3K8 ADORA1 TNIK MAP3K13 MAP3K7 KIDINS220 RIPK2
GO_APOPTOTIC_CELL_CLEARANCE	0.059448	0.350095	0.271289	0.341336	1.35781	44	LRP1 RARA JMJD6 RAC1 ITGB3 RHOG RHOBTB1 XKR8 TYROBP CCL2 ABCA7 THBS1 AXL GAS6 PEAR1 RAC2 MFGE8 C4A NR1H3 MARCO XKR7 SPG11 FCN1
GO_CELL_DIFFERENTIATION_IN_HINDBRAIN	0.0594595	0.350095	0.248911	-0.508068	-1.47728	16	ATP7A AGTPBP1 SLC25A46 WNT7A NOG MTPN TTC21B
GO_ER_NUCLEUS_SIGNALING_PATHWAY	0.0594796	0.350095	0.252961	-0.364231	-1.40143	49	MBTPS2 BOK FBXW7 EIF2AK3 BCL2L11 HSP90B1 ERLIN2 WFS1 ASNS NCK1 PPP1R15B
GO_MITOTIC_DNA_REPLICATION	0.0594595	0.350095	0.248911	-0.508459	-1.47842	16	POLA1 MCM3 RAD51 CDC45 MCM4 MCM2 ZMPSTE24 BRCA2 GINS1
GO_POSITIVE_REGULATION_OF_CELLULAR_CARBOHYDRATE_METABOLIC_PROCESS	0.0594796	0.350095	0.252961	-0.369081	-1.41118	47	SLC25A12 GPT SIRT1 HRH1 FOXO1 IRS1 RANBP2 PRKCE
GO_RESPONSE_TO_IONIZING_RADIATION	0.0591216	0.350095	0.24134	-0.280632	-1.2902	131	RAD54L KDM4D SIRT1 LIG4 MSH2 SFRP1 FIGNL1 WRN MYC PRKAA1 RAD51 PARP1 RRM1 ATM TOPBP1 RAD9B BCL2 ICAM1 SFRP2 INO80 TICRR NABP1 RFWD3 ZMPSTE24 HAMP ABRAXAS1 GATA3 BRCA1 PTPRC NET1 ATR XRRA1 XRCC2 BRCA2 TSPYL5 LZIC ALAD TP53 BRCC3
GO_MHC_CLASS_II_BIOSYNTHETIC_PROCESS	0.0604027	0.353314	0.276501	0.489403	1.48953	16	IFNG IL10 SLC11A1 SPI1 PF4
GO_NEGATIVE_REGULATION_OF_SMOOTH_MUSCLE_CELL_MIGRATION	0.0604027	0.353314	0.276501	0.487084	1.48247	16	TPM1 LRP1 CORO1B SERPINE1 PRKG1 TRIB1
GO_POSITIVE_REGULATION_OF_SYNAPSE_ASSEMBLY	0.060219	0.353314	0.248911	-0.391007	-1.40193	36	ADNP DLG5 LINGO2 OXTR AMIGO2 NTRK3 IL1RAP EPHB2 WNT7A NLGN2 SLITRK4 CUX2
GO_REGULATION_OF_RECEPTOR_LOCALIZATION_TO_SYNAPSE	0.0604027	0.353314	0.276501	0.490891	1.49405	16	DBN1 CNIH2 IQSEC2 HRAS GRIPAP1 PRKCZ ARHGAP44 TYROBP
GO_STRESS_GRANULE_ASSEMBLY	0.060177	0.353314	0.245042	-0.463101	-1.45143	21	G3BP2 PRKAA1 C9orf72 PUM2 G3BP1 OGFOD1 DDX3X
GO_RESPONSE_TO_HEAT	0.0607083	0.35466	0.237794	-0.274052	-1.2825	144	TRPV3 NUP107 GCLC SIRT1 PSIP1 SLC52A3 TP53INP1 DHX36 HSP90AB2P SEH1L IER5 BAG1 NUP54 RPA1 RANBP2 SCARA5 RBBP7 ATM NUP155 STAC NUP160 NUP133 BAG4 CAMK2D PTGS2 HSP90AB3P NUP93 CHORDC1 POM121 HDAC2 NUP153 ATR SLU7 NUP58 HSP90AA1 HSPD1 SUMO1 DNAJB4 CASQ1 CD34 TPR NDC1 NUP35 NUP205 DNAJC2 PTGES3 HSPH1
GO_RESPONSE_TO_AMINE	0.0611111	0.35657	0.248911	-0.383424	-1.39018	38	HDAC9 OXTR RRM2B DBH RANBP2 ICAM1 SLC18A2 GLDC RGS17 HDAC2 PPP3CA TRDMT1 HPRT1
GO_V_D_J_RECOMBINATION	0.0612613	0.357003	0.245042	-0.53513	-1.50107	14	LIG4 ATM DCAF1 LEF1 TCF7
GO_NEGATIVE_REGULATION_OF_ORGAN_GROWTH	0.0613636	0.357156	0.276501	0.401749	1.42157	29	WWC3 CTDP1 MEIS1 PPARA GSK3A MIR25 G6PD PAK1
GO_POSITIVE_REGULATION_OF_AMYLOID_BETA_FORMATION	0.0617849	0.359163	0.276501	0.468273	1.46186	18	IFNG CLU EFNA1 ABCA2 GSK3A RELA TNF CHRNA7 APP
GO_INSULIN_SECRETION_INVOLVED_IN_CELLULAR_RESPONSE_TO_GLUCOSE_STIMULUS	0.0623608	0.362063	0.271289	0.3285	1.34757	53	LRP1 C1QTNF12 ADCY5 RAC1 BAD SIDT2 JAGN1 LRP5L GPR27 CDK16 PHPT1 BRSK2 EFNA5 STXBP4 STX4 RAF1 HMGN3 RAB11B NADK PTPRN ENY2 PLA2G6 RAB11FIP5 C2CD2L
GO_PEPTIDYL_LYSINE_METHYLATION	0.0627119	0.363651	0.234393	-0.287209	-1.30069	116	ATRX KDM4D SIRT1 ARID4A SUZ12 TET2 PAX5 KDM3A ARID4B KDM6A DMRTC2 BCOR CTR9 KMT2C GATA3 MYB KMT2E BRCA1 RIF1 MTF2 VCPKMT PRMT6 WDR82 RBBP5 RTF1 DNMT1 SETD2 MLLT6 WDR5B EEF1AKMT4 SMAD4 KMT5B AUTS2 ASH2L OGT EHMT1 SUV39H2 SUV39H1 KDM1A NSD3 PRDM5 RLF ASH1L SETD6 SETD5 ZNF274 EZH2 CSKMT METTL21EP ZNF304 SNW1 DNMT3B
GO_SERINE_FAMILY_AMINO_ACID_BIOSYNTHETIC_PROCESS	0.0634058	0.367222	0.24134	-0.523764	-1.49269	15	PSAT1 GGT1 MTHFD1 SERINC5 CTH PHGDH SRR
GO_OOCYTE_MATURATION	0.0636042	0.367517	0.237794	-0.451023	-1.43644	22	AURKA TRIP13 WASHC5 YTHDF2 TUT7 CCNB1 EREG TUT4 BRCA2 RXFP2
GO_T_CELL_PROLIFERATION	0.0636132	0.367517	0.287857	0.243128	1.23752	175	CLECL1 IL20RB MAPK8IP1 CLEC4G IL10 TNFSF9 CD151 AGER SLC11A1 CLC IL12A FADD CEBPB VSIR CCND3 HLA-E CCDC88B LGALS9 HLA-G JAK3 CRTAM HLA-A PTPN6 TNFRSF1B CCL5 CORO1A WNT4 CTLA4 CD209 PYCARD ELF4 IL27RA LGALS9B LGALS9C ARG1 LMBR1L IGFBP2 TMEM131L RPS3 DOCK2 ZBTB7B SELENOK BAX STAT5B
GO_CARBOHYDRATE_CATABOLIC_PROCESS	0.0639386	0.368943	0.287857	0.243142	1.23841	176	GM2A FUT7 RBKS IFNG PYGM MIOX GALK1 ALDOA PPARA GALM DCXR NUP214 PRXL2C PPP1CA SIRT6 PHKG2 PHKG1 AOAH BAD NEU1 PGD CBFA2T3 PFKFB3 PGAM4 INSR GCKR NUDT5 AKR1A1 ZBTB7A GSK3A PSEN1 PFKP GAPDH STAT3 PYGL PFKFB4 SORD STBD1 ENO1 HDAC4 NUP98 PKM GLYCTK PHKA2 GLB1 HK1 HK3 GUSB MAN2B2 PRKAG1
GO_POSITIVE_REGULATION_OF_TYPE_I_INTERFERON_MEDIATED_SIGNALING_PATHWAY	0.0640177	0.368946	0.266351	0.54135	1.48618	11	IRF7 FADD MAVS IRF3
GO_REGULATION_OF_INTRACELLULAR_STEROID_HORMONE_RECEPTOR_SIGNALING_PATHWAY	0.0642202	0.36966	0.24134	-0.33237	-1.35516	66	SIRT1 RNF6 HEYL SFRP1 STRN3 CNOT2 CBFB LATS1 PARP1 DDX5 UFL1 PIAS2 GPAM CRY1 RNF14 TRIM68 BRCA1 MED1 CYP7B1 ESR1 UBA5 UFSP2 CNOT1 SKP2
GO_MYELOID_DENDRITIC_CELL_DIFFERENTIATION	0.0644444	0.370043	0.266351	0.496994	1.48524	15	BATF3 BATF SPI1 LTBR PSEN1
GO_POSITIVE_REGULATION_OF_NEUROTRANSMITTER_SECRETION	0.0643678	0.370043	0.271289	0.459326	1.46093	19	ADORA2A UNC13B SYT1 SLC4A8 TACR2 GPER1 STXBP1 STX1A CDK5 CACNB2
GO_NEGATIVE_REGULATION_OF_NUCLEAR_DIVISION	0.0650995	0.373348	0.237794	-0.349919	-1.37663	53	ATRX BUB1 TRIP13 ZW10 ATM MAD2L1 USP44 TEX14 RAD21 APC NDC80 TNKS ZNF207 BUB1B TTK CCNB1 PRKAR1A AURKB CENPF GEN1 TPR FBXO5 MAD1L1
GO_NEGATIVE_REGULATION_OF_ANOIKIS	0.0652174	0.373568	0.237794	-0.5215	-1.48624	15	CAV1 PIK3CA CEACAM5 BCL2 TLE1 CEACAM6 ITGB1
GO_POSITIVE_REGULATION_OF_PROTEOLYSIS	0.0653322	0.37377	0.287805	0.216907	1.19672	319	BAK1 HPN FBXW8 IFNG RCN3 CLU RPS27L CTSD NGFR KLKB1 DDRGK1 AGER MELTF FGFR4 GRN PTK2B ARIH2 HSPA1A BEX3 CEBPA HSPA1B EFNA1 FADD VSIR ZFAND2A SNX33 AURKAIP1 LGALS9 EGF SGTA SIRT6 PRR7 PCOLCE MYH9 S100A9 ALOX12 BAD ADAM8 F12 MTCH1 TRIB1 PSENEN DIABLO AXIN1 TNFRSF1B CBFA2T3 BCAP31 MUL1 SIRT2 FAM162A ADRM1 GBA NLRP12 GSK3A PYCARD EDEM2 MMP14 PSEN1 CSNK1D NLRC4 FURIN DAP STAT3 NRDC
GO_CELLULAR_RESPONSE_TO_EXTERNAL_STIMULUS	0.0663507	0.377419	0.21925	-0.237729	-1.20829	283	STK26 BRIP1 GCLC MAP3K1 SIRT1 BHLHA15 ADNP AVPR1A SIK1B PTPN11 ATP2B1 SFRP1 MAPK8 PIK3R4 ITGA6 WRN SEH1L PRKAA1 KIF26A CASP8AP2 PHEX USP33 SESN3 FOXO1 LRRK2 EIF2AK3 UCN2 VPS41 PTGER4 IMPACT BCL2 ICAM1 SLC38A2 TSC1 SIK1 TRIM24 SFRP2 MAP3K2 EIF2AK4 RRAGB PTGS2 AKR1C3 CASP5 KLF10 BMT2 AQP3 LPL TNKS CPEB4 CTSV IL15 FNIP1 ASNS C12orf66 ITGA4 MYBBP1A PTPRC FAM107A PICK1 MED1 TLR7 ATG14
GO_HYALURONAN_BIOSYNTHETIC_PROCESS	0.0663717	0.377419	0.261664	0.51316	1.48909	13	HAS1 CEMIP EGF TGFB1
GO_REGULATION_OF_SYSTEM_PROCESS	0.0662461	0.377419	0.315325	0.203358	1.15357	401	POMC KCND1 CST7 TPM1 EDNRB TNNC2 IL10 NTSR1 KCNIP2 CTDP1 SCN1B CACNA1C AGER KCNE5 DLG4 PTK2B CNIH2 KCNG2 POPDC2 MECP2 DAPK3 OPRL1 FGFR1 TMIGD3 TNNI2 PPARA SSTR2 ADORA2B MGLL CTTN CACNB1 TNNT1 CACNB3 MYBPH SRF KCND3 MYL9 PIN1 ADORA2A RYR3 OPRD1 CYBA DLGAP4 MYBPC3 PTGER2 C12orf57 GRK2 HRH2 KCNJ11 NR1H2 P2RX4 EPAS1 PRKG1 UNC13B JAM2 KCNE3 ADORA3 ADRB1 TNFRSF1B INHBB GRIN2D CALM3 COMT SLC22A5 ITGA2 G…
GO_TRNA_5_LEADER_REMOVAL	0.0663717	0.377419	0.261664	0.513576	1.49029	13	RPP38 RPP21 RPP25L RPP25 POP4 POP5
GO_T_CELL_EXTRAVASATION	0.0663717	0.377419	0.261664	0.516586	1.49903	13	CD99 ITGAL FADD IL27RA CD99L2 CCL2
GO_POSITIVE_REGULATION_OF_GLUCOSE_METABOLIC_PROCESS	0.0666667	0.377724	0.234393	-0.40093	-1.40797	32	SLC25A12 GPT SIRT1 FOXO1 IRS1 KAT2B PPP4R3B DDB1 PMAIP1 SORBS1
GO_PROTEIN_K48_LINKED_DEUBIQUITINATION	0.0666667	0.377724	0.234393	-0.39581	-1.39695	33	USP34 USP8 OTUB2 USP33 TNFAIP3 CYLD USP27X OTUD4 USP15 VCPIP1 MINDY2 USP20 MINDY3 YOD1 USP25 USP5
GO_SULFUR_AMINO_ACID_METABOLIC_PROCESS	0.0666667	0.377724	0.234393	-0.395316	-1.39521	33	GCLC MMUT GGT1 MTHFD1 DPEP1 CTH MTAP MRI1 GCLM MTR SLC7A11
GO_ANIMAL_ORGAN_FORMATION	0.067029	0.379319	0.234393	-0.389187	-1.38858	34	PAX8 BMP2 FRS2 MEF2C
GO_NEGATIVE_REGULATION_OF_INFLAMMATORY_RESPONSE	0.0673077	0.379981	0.271289	0.26317	1.26105	123	IL20RB CST7 IL1R2 IL10 MDK AGER PROC GRN FCGR2B C1QTNF12 SERPINF1 PPARA NLRX1 ADORA2A ABCD1 AOAH LDLR TNFAIP8L2 SMPDL3B TNFRSF1B NLRP6 METRNL GBA TNFRSF1A NLRP12 PYCARD FFAR4
GO_SENSORY_PERCEPTION_OF_MECHANICAL_STIMULUS	0.0673077	0.379981	0.271289	0.267369	1.27448	118	HPN CLRN1 CHRNA10 TMPRSS3 CEMIP HOMER2 FGFR1 PHF24 SERPINB6 MYO3B CACNB3 PSAP ADGRV1 OTOF TRIOBP P2RX4 TMEM120A TBL1X RPL38 ITGA2 TMIE GET1 TUB SLC9A3R1 CDKN2D EML2 ATP8B1 GPX1 SOD1 TSPEAR SLC26A5 LRIG2 UCN WDR1 NDUFB9 KCNQ4 ATP2B2 TRPV1 ESPN
GO_SEMINIFEROUS_TUBULE_DEVELOPMENT	0.0673953	0.380019	0.234393	-0.575411	-1.50633	11	BRIP1 ATRX ING2 WDR48 SMAD4 UBB
GO_EPITHELIAL_CELL_DIFFERENTIATION	0.0678211	0.381961	0.206588	-0.223284	-1.19149	462	KRT80 IRF6 PAX8 FOXJ1 BMP2 FRS2 MEF2C ROCK1 ATRX CDH2 PCNA ACER1 ARID4A FNDC3A FA2H STAT1 DLG5 JUP PDE4D KRT74 LIPN KIAA1109 CAV1 SGPP1 FGF2 KRT18 SPRY2 CBFB KRT36 CDH5 SEC24B CLIC4 EPB41L5 LATS1 AFDN RFX3 KLF5 ADAM9 E2F8 AHI1 PPHLN1 ARID4B KDF1 SETSIP SDC1 NFIB IL6ST SMO MTSS1 EXPH5 NTRK3 ICAM1 DSP PI3 PTER SPRED1 ZEB1 UPK2 CREB1 POF1B PRDM1 CXCR4 TJP3 TMOD1 SOX4 CD24 KRT1 RDX ANXA7 AKR1C3 RAPGE…
GO_CD4_POSITIVE_ALPHA_BETA_T_CELL_CYTOKINE_PRODUCTION	0.0686499	0.386166	0.261664	0.442276	1.45511	21	IL18R1 RSAD2 IL12A ARG1 PRKCZ
GO_ASTROCYTE_DEVELOPMENT	0.0688889	0.387047	0.257206	0.380203	1.42082	34	IFNG LRP1 AGER GRN ADORA2A S100A9 LDLR PSEN1 VIM CNTF C5AR1 TNF C1QA APP LAMB2
GO_NEUTROPHIL_CHEMOTAXIS	0.0692841	0.388802	0.261664	0.296338	1.3212	79	XCL2 FCER1G DYSF MDK CXCL3 PPBP VAV1 PF4 ITGB2 CXCL13 JAM3 RAC1 PIK3CD S100A9 CD300H CXCR1 CCL5 PREX1 DAPK2 CCL2 JAML CXCR2 PIP5K1C CCL8 CXCL10 CSF3R BST1 C5AR1 RAC2
GO_REGULATION_OF_LEUKOCYTE_MIGRATION	0.0694087	0.389037	0.276501	0.241722	1.23156	177	FUT7 XCL2 DYSF CD99 MDK AGER ITGA2B PTK2B MADCAM1 IL12A FADD SELP MST1 CXCL13 DUSP1 LGALS9 JAM3 RAC1 SERPINE1 ZNF580 RHOG EMILIN1 ADAM8 P2RX4 JAM2 CCL5 ITGA2 PYCARD MMP14 GPSM3 IL27RA STK10 DAPK2 CD99L2 MAPK3 IL6R CCL2 TRPV4 ADA HMOX1 CXCR2 THBS1 SLC8B1 SELENOK GAS6 CCL8 ECM1 CXCL10 BCR CD300A BST1 C5AR1 ABR TNF
GO_PEPTIDYL_CYSTEINE_MODIFICATION	0.0700637	0.39224	0.248911	0.338907	1.34815	44	ZDHHC24 ZDHHC11 CHCHD4 ZDHHC1 ZDHHC18 CLIP3 NOS2 S100A9 RAB3D ZDHHC7 ZDHHC4 TXN GAPDH PARK7 ATP2B4 ZDHHC12 ZDHHC19 ZDHHC23 SNTA1 ZDHHC14
GO_MITOCHONDRIAL_TRANSMEMBRANE_TRANSPORT	0.0702576	0.392857	0.261664	0.284402	1.30021	93	TOMM7 CHCHD4 ATP5ME SLC25A1 MID1IP1 CPT1A TIMM17B SFXN3 SLC25A28 SLC25A18 SLC25A20 SMDT1 ATP5MF ANTKMT COX5B ATP5MC2 MRS2 PAM16 ATP5MG TST SLC8B1 UCP3 SLC25A33 SFXN5 TOMM40L TIMM23 TIMM50 DNAJC19 MRPL18 ATP5F1D SLC25A22 LETM1 MICU1 ATPSCKMT TIMM21
GO_REGULATION_OF_CHROMOSOME_SEGREGATION	0.0704467	0.393446	0.222056	-0.2991	-1.32	99	ATRX BUB1 RB1 SMC6 TRIP13 ZW10 RACGAP1 ATM PUM2 MAD2L1 USP44 TEX14 RAD21 WAPL SMC5 APC FEN1 NDC80 TNKS ANAPC1 ZNF207 BUB1B CDC27 CDC23 TTK CCNB1 PUM1 AXIN2 AURKB CUL3 CENPF GEN1 CSNK2A1 TPR FBXO5 MAD1L1 CTCF ECT2 ANAPC4 DDX11 BUB3
GO_NEGATIVE_REGULATION_OF_CYSTEINE_TYPE_ENDOPEPTIDASE_ACTIVITY	0.0705882	0.393768	0.261664	0.28981	1.29694	81	CST7 CARD16 NGFR POR BEX3 RPS6KA1 PCID2 ADORA2A PLAUR VIL1 ARRB2 DNAJB6 RNF34 MICAL1 IFI6 DHCR24 PARK7 CDKN2D NOL3 IGBP1 BIRC7 TRIAP1 GPX1 RAF1 THBS1 GAS6 MMP9 YWHAE CD44 CFLAR TNF PIH1D1
GO_INTERLEUKIN_17_PRODUCTION	0.0711009	0.394914	0.257206	0.383945	1.34611	28	IFNG IL12A VSIR NOD2 TGFB1 TUSC2 ZBTB7B MYD88 OSM SPHK1
GO_NEGATIVE_REGULATION_OF_ALCOHOL_BIOSYNTHETIC_PROCESS	0.071298	0.394914	0.227987	-0.554542	-1.48006	12	BMP2 REST DKK3 ERLIN2
GO_POSITIVE_REGULATION_OF_DNA_DEPENDENT_DNA_REPLICATION	0.071298	0.394914	0.227987	-0.557336	-1.48752	12	ATRX E2F8 INO80 CDK2 DBF4
GO_REGULATION_OF_GLUCOSE_IMPORT	0.071028	0.394914	0.231127	-0.362078	-1.37325	46	APPL1 PIK3R1 PTPN11 ITLN1 C2CD5 IRS1 OSBPL8 SLC25A27 STXBP3 PRKCI RHOQ KLF15
GO_REGULATION_OF_POSTSYNAPTIC_MEMBRANE_ORGANIZATION	0.0710383	0.394914	0.227987	-0.571344	-1.49569	11	CDH2 FZD9 SHISA7 SLC7A11 ZMYND8 ZDHHC2
GO_REGULATION_OF_SKELETAL_MUSCLE_CELL_DIFFERENTIATION	0.071298	0.394914	0.227987	-0.5562	-1.48449	12	NLN MEF2C DDX5
GO_POSITIVE_REGULATION_OF_ENDOCYTOSIS	0.071599	0.395588	0.261664	0.290689	1.31416	85	CLU LRP1 CD151 CLN3 CD63 EGF CLIP3 SERPINE1 VPS28 ARRB2 CD14 DGKD INSR DNM2 ITGA2 ANXA2 FLOT1 ARF1 SH3GL1 VTN HFE CBL ACTN4 ABCA7 TF
GO_POSITIVE_T_CELL_SELECTION	0.0715884	0.395588	0.252961	0.37734	1.39366	33	CD3D BATF SRF ITPKB ZFPM1 STAT3 STAT6 LOXL3 CD3G DOCK2 STK11
GO_REGULATION_OF_DNA_REPAIR	0.0716724	0.395588	0.21925	-0.285168	-1.29958	121	KDM4D SIRT1 PCNA USP1 UBR5 FIGNL1 SMCHD1 GTF2I RAD51 OTUB2 KLHL15 PARP1 PARG ARID2 POT1 KAT7 POLH RNF169 TIMELESS DEK TRIP12 ACTR2 EYA2 APBB1 ABRAXAS1 BRCA1 RIF1
GO_NUCLEUS_LOCALIZATION	0.0719424	0.396612	0.224966	-0.426109	-1.41932	26	CEP120 PCM1 HOOK3 DOCK7 FBXW11 PTK2
GO_ACETYL_COA_BIOSYNTHETIC_PROCESS_FROM_PYRUVATE	0.0724638	0.398551	0.224966	-0.509749	-1.45275	15	PDHX DLAT PDK1 DLD PDHA1 PDP1 PDK2 GSTZ1 PDK4
GO_COPII_COATED_VESICLE_CARGO_LOADING	0.0724638	0.398551	0.224966	-0.509903	-1.45318	15	SEC23A SEC24B SEC24A SEC24D
GO_KERATAN_SULFATE_METABOLIC_PROCESS	0.0727273	0.399532	0.252961	0.417979	1.41811	24	B4GALT5 CHST2 SLC35D2 ST3GAL4 GALNS GNS ST3GAL2 GLB1 LUM B4GALT3 B4GALT1 ST3GAL3 HEXA
GO_NEGATIVE_REGULATION_OF_INTRACELLULAR_ESTROGEN_RECEPTOR_SIGNALING_PATHWAY	0.0728597	0.399792	0.224966	-0.568882	-1.48924	11	STRN3 CNOT2 BRCA1 CYP7B1 CNOT1
GO_CELL_DEATH_IN_RESPONSE_TO_OXIDATIVE_STRESS	0.0739372	0.402678	0.224966	-0.32204	-1.33657	75	STK26 REST SIRT1 NCOA7 UBQLN1 FBXW7 JAK2 PARP1 LRRK2 OXR1 PYCR1 FBXO7 LANCL1 BCL2 TSC1
GO_LOW_DENSITY_LIPOPROTEIN_PARTICLE_RECEPTOR_CATABOLIC_PROCESS	0.0738255	0.402678	0.248911	0.50106	1.46167	14	ABCA2 AP2A2 ANXA2 FURIN AP2S1 AP2M1 CLTA AP2A1 AP2B1 APOE
GO_MULTICELLULAR_ORGANISMAL_HOMEOSTASIS	0.0737179	0.402678	0.300682	0.20355	1.15328	399	ADCY3 EGR1 IL18R1 IL20RB CLRN1 CDHR1 CLDN5 EDNRB RCN3 G0S2 NTSR1 SLC11A1 GPR137 TRPM2 BGLAP PTK2B ESAM HOMER2 HSPB1 TLE3 PRKAR1B ADCY5 CNOT3 CEBPB ELOVL1 ZNF830 CYP4F12 SRF POTEF ADGRV1 KSR2 KDM6B IP6K1 PPP1R13L SIRT6 IL4R PLEKHM1 JAM3 RAC1 GPR137B ITGB3 ATF4 ATP6AP1 PLAC8 ALOX12 ADAM8 NR1H2 P2RX4 ZG16B RAB3D EPAS1 YBX2 JAM2 WNT10B ELOVL6 ADRB1 NPHP3 NOD2 BMP8A BSCL2 MUC4 CORO1A PTH2R PRKAB1 CSK …
GO_POSITIVE_REGULATION_OF_TUMOR_NECROSIS_FACTOR_SUPERFAMILY_CYTOKINE_PRODUCTION	0.0739857	0.402678	0.257206	0.294245	1.32232	83	IFNG CLU FCER1G AGER MAPKAPK2 HSPB1 FADD MAVS PF4 HLA-E CD2 LGALS9 CYBA ADAM8 CD14 NOD2 ARHGEF2 PYCARD LILRA5 PSEN1 PTPRJ STAT3 FRMD8 TYROBP LY96 CARD9 THBS1 SELENOK LILRA2
GO_PROTEIN_K63_LINKED_DEUBIQUITINATION	0.0738739	0.402678	0.222056	-0.3909	-1.37962	33	USP8 OTUB2 USP33 TNFAIP3 CYLD USP27X OTUD4 ABRAXAS2 ABRAXAS1 USP20 BRCC3 YOD1 USP25
GO_REGULATION_OF_MRNA_METABOLIC_PROCESS	0.0736196	0.402678	0.204295	-0.233831	-1.20523	311	LEO1 KHDRBS3 ROCK1 REST CPSF6 MBNL2 YTHDF3 SYNCRIP HNRNPR RBM25 HNRNPD CNOT6L DHX36 DCP2 SREK1 CCNT1 KHDRBS1 FMR1 XRN1 TENT4B CSDC2 NCBP1 TNPO1 MBNL3 CWC22 DDX5 SET PUM2 HNRNPA2B1 TNRC6C BARD1 MBNL1 QKI DIS3 PSMD12 YTHDF2 METTL14 NCL NUDT21 DCP1A NSRP1 CTR9 AHCYL1 PSME4 SRSF10 SLTM TENT5C RBM11 ZFP36L2 SRSF1 PDE12 C9orf78 CDC73 PRPF19 VIRMA KHDRBS2 HNRNPA0 RC3H2 EXOSC5 TIRAP IGF2BP3 METTL16 PTBP3…
GO_UBIQUITIN_DEPENDENT_ERAD_PATHWAY	0.0739372	0.402678	0.224966	-0.325395	-1.34948	73	UBXN4 EDEM3 EDEM1 UBE4A CAV1 STT3B UBQLN1 SGTB USP14 DNAJC10 FOXRED2 SEL1L HSP90B1 TMEM67 DNAJB14 DERL3
GO_REGULATION_OF_CHOLESTEROL_EFFLUX	0.0741573	0.402678	0.248911	0.407824	1.3966	25	CETP LRP1 CES1 YJEFN3 ABCA2 EGF NR1H2 ABCA7 LAMTOR1 NAXE EEPD1
GO_SUBPALLIUM_DEVELOPMENT	0.0740741	0.402678	0.21925	-0.486944	-1.43787	17	LRRK2 DLX2 INHBA HPRT1 BBS4 SLC7A11 BBS2
GO_ALPHA_LINOLENIC_ACID_METABOLIC_PROCESS	0.0747253	0.402926	0.245042	0.523841	1.47824	12	ELOVL1 ACAA1 ABCD1 SCP2 ACOT8 ACSL1 FADS1
GO_COCHLEA_MORPHOGENESIS	0.0747253	0.402926	0.245042	0.521634	1.47202	12	HPN FZD2 MYO3B TIFAB
GO_DENDRITIC_CELL_ANTIGEN_PROCESSING_AND_PRESENTATION	0.0752212	0.402926	0.245042	0.563171	1.49628	10	SLC11A1 FCGR2B CD68 NOD2 THBS1
GO_GERM_CELL_DEVELOPMENT	0.0752	0.402926	0.206588	-0.259764	-1.26406	181	BRIP1 AURKA HOOK1 FNDC3A MSH2 AFF4 TRIP13 DPY19L2P2 GMCL1 KNL1 TAF4B CFAP43 TMF1 ASPM CDYL NSUN2 ATM KDM3A WASHC5 DMRTC2 MOV10L1 SPAG6 BCL2 STRBP QKI ETV5 YTHDF2 DDX20 PRDM1 DMRTC1 YTHDC2 SMAD5 FAM9C PSME4 DLD TUT7 CCR6 UBE2J1 GMCL2 ING2 CCNB1 FBXW11 EREG BBS4 TUT4 ZP3 BRCA2 NEURL1 RXFP2 DIAPH2 CEP57 FANCC GOPC SMARCA2 PTCHD3 ARMC2 PTX3 WDR77 BBS2
GO_MATURATION_OF_5_8S_RRNA_FROM_TRICISTRONIC_RRNA_TRANSCRIPT_SSU_RRNA_5_8S_RRNA_LSU_RRNA	0.0754039	0.402926	0.21925	-0.422511	-1.39315	25	NOP9 URB1 UTP20 RRS1 NOP14 WDR12 EXOSC7 KRI1 EXOSC9 EXOSC3 RCL1 EXOSC10 FCF1 FTSJ3 BOP1
GO_NCRNA_CATABOLIC_PROCESS	0.0746812	0.402926	0.222056	-0.384712	-1.37353	35	XRN1 TENT4B TENT2 ZCCHC8 NSUN2 DIS3 MTREX DIS3L EXOSC5 TRDMT1 TUT4 POP1 PARN RBM7 DIS3L2
GO_NEGATIVE_REGULATION_OF_NEUROINFLAMMATORY_RESPONSE	0.0750552	0.402926	0.245042	0.536556	1.47302	11	CST7 GRN LDLR TNFRSF1B
GO_NEGATIVE_REGULATION_OF_PROTEIN_CONTAINING_COMPLEX_ASSEMBLY	0.0750853	0.402926	0.213928	-0.284426	-1.2962	121	ADD3 TRAF3IP1 CARMIL1 EPS8 KANK1 DACT1 CDH5 SCIN RIOK3 KIF14 PTGER4 ADD2 PFN2 SPTBN2 TWF1 IMPACT ARFGEF1 LDLRAD4 LMOD1 BIRC2 MAPRE1 SPTBN4 TMOD1 RDX CARMIL2 SPTA1
GO_OUTFLOW_TRACT_MORPHOGENESIS	0.0744879	0.402926	0.224966	-0.355344	-1.36393	48	SEMA3C MEF2C HEYL PARVA SEC24B ILK ATF2 SFRP2 DHRS3 HIF1A NOG NRP1
GO_PALLIUM_DEVELOPMENT	0.0744501	0.402926	0.213928	-0.278684	-1.27841	126	CDH2 UBA6 CEP120 ALK NEFL NOTCH2NLC ASPM KIF14 PAX5 TENT2 WDR47 GART LAMB1 NOTCH2NLA KIF5B PLCB1 SMO SLC38A2 TSC1 DLX2 LEF1 P2RY12 DAB2IP KIRREL3 HIF1A ZEB2 ZMIZ1 CDON
GO_POSITIVE_REGULATION_OF_MUSCLE_HYPERTROPHY	0.0754039	0.402926	0.21925	-0.422707	-1.39379	25	ROCK1 PARP1 IL6ST CAMK2D HAMP PPP3CA PRKCA MEF2A PTK2 MTPN PARP2 AKAP6
GO_REGULATION_OF_LIPOPROTEIN_PARTICLE_CLEARANCE	0.0752212	0.402926	0.245042	0.561475	1.49177	10	CSK ANXA2 CNPY2 LRPAP1
GO_SYNCYTIUM_FORMATION	0.07431	0.402926	0.24134	0.337619	1.34303	44	SBNO2 EHD2 DYRK1B IL4R MYH9 JAM2 CAMK1 TCTA RAPGEF3 FLOT1 WNT1 EHD1 TYROBP CXCL10 CD109 CFLAR ERCC1 PLEKHO1
GO_VESICLE_TRANSPORT_ALONG_MICROTUBULE	0.0752688	0.402926	0.24134	0.328072	1.32853	48	BICDL2 CNIH2 BLOC1S1 CLN3 KIF1C NDEL1 NDE1 BLOC1S3 AP3B2 AP3D1
GO_MITOTIC_DNA_INTEGRITY_CHECKPOINT	0.0758621	0.403908	0.213928	-0.292888	-1.30627	104	CNOT6 PCNA AURKA TOP2B MSH2 CNOT6L CNOT2 E2F8 ATF2 PLAGL1 ATM TOPBP1 NBN RAD9B TOP2A TAOK1 RBL2 ORC1 TICRR SOX4 FOXN3 CDK2 RFWD3 CLSPN
GO_NEGATIVE_REGULATION_OF_NOTCH_SIGNALING_PATHWAY	0.0760626	0.403908	0.245042	0.372183	1.36364	32	EGFL7 GDPD5 EGF HIF1AN WWP2 CHAC1 ZBTB7A MMP14 NIBAN2 NRARP SLC35C1
GO_NEGATIVE_REGULATION_OF_RNA_CATABOLIC_PROCESS	0.0758123	0.403908	0.21925	-0.350538	-1.3753	52	LRPPRC SYNCRIP HNRNPD DHX36 FMR1 TENT4B TENT2 NSUN2 DKC1 TENT5C HNRNPA0 TIRAP TRDMT1 METTL16 LARP1 AXIN2 NAF1 PARN YBX1
GO_POSITIVE_REGULATION_OF_CYTOKINE_BIOSYNTHETIC_PROCESS	0.0760626	0.403908	0.245042	0.374278	1.38235	33	EGR1 IFNG AGER MAPKAPK2 HSPB1 PSEN1 STAT3 TYROBP HMOX1 THBS1 TNF CD80 TNFRSF8
GO_REGULATION_OF_ACTIN_FILAMENT_BASED_PROCESS	0.0761035	0.403908	0.199915	-0.231702	-1.20083	331	ADD3 MEF2C CARMIL1 ROCK1 RASA1 EPS8 ARFIP1 KANK1 AP1AR CLASP2 PIK3R1 JUP PDE4D ACTR3C CCDC88A SFRP1 CAV1 LPAR1 TACSTD2 SMIM22 PDE4B DLC1 SCIN CD2AP RICTOR LATS1 ILK SWAP70 RND1 C9orf72 JMY PRKCE WASHC5 PTGER4 ADD2 PFN2 RHOH SPTBN2 IQGAP2 TWF1 WASF3 ARFGEF1 NTRK3 ICAM1 TSC1 DSP CCL24 LMOD1 CTNNA2 TGFBR1 TAOK1 SNX9 SPTBN4 BAG4 TMOD1 CAMK2D RDX LIMA1 CCR7 RHOQ CARMIL2 SPTA1 ACTR2
GO_REGULATION_OF_DENDRITIC_SPINE_DEVELOPMENT	0.0759494	0.403908	0.21925	-0.328948	-1.35744	69	UBE3A MEF2C DLG5 LPAR1 DHX36 FMR1 OPA1 LRRK2 CAPRIN1 ADAM10 ITPKA ACTR2 DNM3 LZTS3 HDAC2 NEURL1 ZMYND8 ARHGAP33 ASAP1 MAPK6 CUX2 EPHA4
GO_RENAL_VESICLE_DEVELOPMENT	0.0765027	0.405568	0.21925	-0.565654	-1.48079	11	PAX8 STAT1 SMO
GO_PROTEIN_SUMOYLATION	0.0766488	0.405885	0.216543	-0.319016	-1.34397	77	NUP107 SEH1L SENP6 NUP54 SENP1 RANBP2 NUP155 UBA2 NUP160 NUP133 PIAS2 NUP93 ZMIZ1 POM121 PIAS3 HMG20A IFIH1 NUP153 NUP58 TOPORS ARNT SUMO1 TPR NDC1 NUP35 NUP205 MDM2 ZNF451 NUP188 RWDD3 CAPN3 SENP2 SAE1 NUP88 SUMO1P1 GNL3L
GO_INTERACTION_WITH_HOST	0.0771277	0.40796	0.266351	0.2383	1.21866	191	VAMP8 LGALS1 DYNLT1 CLEC4G TRIM11 IFIT1 ITGB5 VPS4A TRIM34 CLDN9 LAMP1 ITGA5 HSPA1A HSPA1B TRIM27 PABPN1 CLDN6 LGALS9 ANPEP ITGB3 GRK2 SIGLEC1 BAD CTSB CHMP2A IFITM2 LDLR WWP2 THOC5 RPSA RXRA INSR ITGA2 ULK1 CD209 VPS18 NECTIN2 SELPLG VPS37B TRIM8 IRGM GAPDH TRIM25 SLC10A1 CBL PPIA SLAMF1 SIVA1 RRAGA DDX39B AXL GAS6 CLEC5A GRB2 CR1 P4HB CPSF4 TNFRSF4 IFITM3 KPNA6 IFITM1
GO_G_PROTEIN_COUPLED_PURINERGIC_RECEPTOR_SIGNALING_PATHWAY	0.0772627	0.408215	0.24134	0.535138	1.46913	11	ADORA2B ADCY5 ADORA2A ADORA3 GNAI2 ADA CNTN2
GO_CELL_MIGRATION_INVOLVED_IN_SPROUTING_ANGIOGENESIS	0.0779221	0.410651	0.21925	-0.359297	-1.35688	45	PIK3C2A HDAC9 EPHB4 FGF2 FBXW7 EFNB2 MMRN2 SPRED1 PTGS2 ITGB1 DLL4 NRP1 ADTRP
GO_FEMALE_GAMETE_GENERATION	0.0779896	0.410651	0.2114	-0.292708	-1.29899	103	NRIP1 SIRT1 AURKA TRIP13 TAF4B ASPM ADAMTS1 ATM WASHC5 TOP2A SYCP2 BCL2 YTHDF2 DDX20 YTHDC2 PTGS2 MCM9 M1AP ZMIZ1 INHBA TUT7 TTK CCNB1 MMP19 EREG TUT4 ZP3 BRCA2 RXFP2 DIAPH2 PRKAR1A PARN PTX3 WDR77
GO_NEGATIVE_REGULATION_OF_T_CELL_APOPTOTIC_PROCESS	0.0781609	0.410651	0.245042	0.466509	1.43266	17	EFNA1 SLC46A2 FADD PTCRA JAK3 CCL5 TSC22D3 ADA
GO_RESPONSE_TO_TUMOR_CELL	0.0779817	0.410651	0.245042	0.431973	1.43905	22	IL12A CD160 CRTAM HLA-A MICA NECTIN2
GO_SYNAPTIC_TRANSMISSION_DOPAMINERGIC	0.0781609	0.410651	0.245042	0.463254	1.42266	17	RASD2 ADORA2A SLC6A3 ARRB2 FLOT1 PARK7 DRD4 PRKN PNKD PINK1 CDK5
GO_POSITIVE_REGULATION_OF_ALPHA_BETA_T_CELL_DIFFERENTIATION	0.0788913	0.414025	0.234393	0.339929	1.33709	42	IFNG HLX RARA LGALS9 IL4R ITPKB AP3D1 ZBTB16 PRKCZ ADA ZBTB7B CD80 RUNX1
GO_CELLULAR_RESPONSE_TO_KETONE	0.0793103	0.415296	0.208955	-0.3134	-1.33528	82	SPP1 SIRT1 USP8 ATP2B1 SFRP1 PRKAA1 XRN1 FOXO1 PRKCE PTGER4 CDC5L P2RY4 NR3C1 ICAM1 AKR1C3 TFAP4 KLF9 ACOD1 PTGFR LARP1 AKAP8 NCOA4 FBXO32 FECH
GO_TRICARBOXYLIC_ACID_METABOLIC_PROCESS	0.0792793	0.415296	0.213928	-0.520536	-1.46013	14	SLC34A1 IREB2 GLUD1 CS ACLY IDH2 ASS1 ACO1 IDH3A
GO_CYCLIC_NUCLEOTIDE_CATABOLIC_PROCESS	0.0801457	0.416633	0.213928	-0.564289	-1.47722	11	PDE4D PDE4B PDE8B PDE7B
GO_LOW_DENSITY_LIPOPROTEIN_PARTICLE_CLEARANCE	0.0802752	0.416633	0.24134	0.37944	1.33031	28	AP2A2 LDLR CSK ANXA2 CNPY2 AP2S1 EHD1 HMOX1 AP2M1 DGAT2 SOAT2 CLTA AP2A1 AP2B1
GO_POSITIVE_REGULATION_OF_ACTIVATED_T_CELL_PROLIFERATION	0.0800915	0.416633	0.24134	0.434124	1.42829	21	TNFSF9 AGER FADD PYCARD IL27RA IGFBP2 RPS3 STAT5B IGF1 ICOSLG
GO_POSITIVE_REGULATION_OF_DNA_BINDING	0.0797414	0.416633	0.234393	0.327281	1.33639	49	IFNG DDRGK1 HDAC8 EGF PLAUR CEBPG SUMO4 CALM3 SIRT2 ITGA2 TGFB1 TXN EDF1 NIBAN2 PARK7 ACD MMP9 PRKN
GO_POSITIVE_REGULATION_OF_NEUROTRANSMITTER_TRANSPORT	0.0802752	0.416633	0.24134	0.428156	1.42633	22	ADORA2A UNC13B DRD4 SYT1 SLC4A8 PRKN TACR2 GPER1 STXBP1 STX1A CDK5 CACNB2
GO_REGULATION_OF_ACTIN_FILAMENT_BASED_MOVEMENT	0.0801457	0.416633	0.213928	-0.405171	-1.39762	30	JUP PDE4D CAV1 PDE4B DSP CAMK2D SCN5A NOS1AP AKAP9 ADORA1
GO_RESPONSE_TO_LEUCINE	0.08	0.416633	0.213928	-0.57668	-1.4644	10	SESN3 UBR1 PIK3C3 SESN1 UBR2 RRAGD RPTOR
GO_TRANSITION_METAL_ION_HOMEOSTASIS	0.0800971	0.416633	0.248911	0.264742	1.25339	116	IFNG ABCB6 MELTF SLC11A1 MT1DP ERFE TTC7A MT1F EGLN1 ATP6V0D1 ATP6AP1 MT1E S100A9 SLC25A28 FTH1 EPAS1 AP3D1 SLC31A2 BOLA2B HPX ATOX1 TMEM199 MT1G NEDD8 MT2A COX19 ARF1 HFE SLC31A1 HMOX2 TF SOD1 HMOX1 ATP13A2 PRKN ATP7B SLC39A7 ATP6V1G1 SCO2 HEPHL1 FTL
GO_CGMP_MEDIATED_SIGNALING	0.0804598	0.41713	0.24134	0.445248	1.41615	19	EDNRB PTK2B ADORA2B GUCY1B1 PRKG1 PDE3A PDZD3 THBS1
GO_COLLAGEN_METABOLIC_PROCESS	0.0811456	0.419479	0.245042	0.292626	1.31505	83	RCN3 CTSD MMP2 PLOD3 CST3 VSIR EMILIN1 SERPINH1 MMP24 ARRB2 CTSB MMP25 WNT4 ITGA2 P3H4 TGFB1 MMP14 FURIN ARG1 TNXB P3H1 VIM P3H2 VPS33B MMP9 UCN
GO_NEGATIVE_REGULATION_OF_TELOMERE_MAINTENANCE_VIA_TELOMERASE	0.0811287	0.419479	0.208955	-0.471122	-1.43508	19	DCP2 XRN1 TENT4B NAT10 POT1
GO_REGULATION_OF_DNA_TEMPLATED_TRANSCRIPTION_INITIATION	0.0811808	0.419479	0.213928	-0.372381	-1.36779	40	BCLAF1 MED14 RRN3 DHX36 MED13 CAND1 CREB1 MED4 MITF MED1 TP53 ESR1 HEY2
GO_ATP_BIOSYNTHETIC_PROCESS	0.0817204	0.419707	0.231127	0.323455	1.30983	48	ATP5ME ALDOA TMSB4X ATP5MF TGFB1 STAT3 UQCC3 ANTKMT NUDT2 ENO1 COX5B ATP5MC2 TAZ PKM ATP5MG
GO_BLEB_ASSEMBLY	0.0818182	0.419707	0.2114	-0.576063	-1.46284	10	ROCK1 LPAR1 ANLN
GO_REGULATION_OF_CELLULAR_RESPONSE_TO_INSULIN_STIMULUS	0.0818182	0.419707	0.2114	-0.327089	-1.3316	64	USO1 SIRT1 KANK1 PIK3R1 PTPN11 ATP2B1 PRKAA1 SESN3 OPA1 IRS1 OSBPL8 MZB1 TSC1 VWA2
GO_REGULATION_OF_PROTEIN_ACETYLATION	0.0818182	0.419707	0.2114	-0.32787	-1.33478	64	SIRT1 PRKAA1 NAP1L2 SET KAT7 SIN3A TAOK1 RPS6KA5 SOX4 ZMPSTE24 KLF15 TADA2A DDX3X HDAC2 CEP295 GATA3 BRCA1
GO_REGULATION_OF_TRANSLATIONAL_INITIATION	0.0813309	0.419707	0.213928	-0.318288	-1.32	73	YTHDF3 KHDRBS1 FMR1 NCBP1 EIF2AK3 EIF5B DHX29 IMPACT EIF4EBP3 YTHDF2 EIF2AK4 BANK1 EIF5 C8orf88 MTIF2 DDX3X NCK1 PPP1R15B UHMK1 DDX1 LARP1
GO_RNA_POLYMERASE_II_PREINITIATION_COMPLEX_ASSEMBLY	0.0818505	0.419707	0.208955	-0.43146	-1.4079	24	BRF2 TAF1 CAND1 TAF1L CREB1 DR1 TP53 ESR1
GO_SPECIFICATION_OF_SYMMETRY	0.0817391	0.419707	0.206588	-0.297996	-1.30253	95	FOXJ1 MEF2C TBC1D32 ARL13B GAS8 RFX3 AHI1 IFT140 SMO STIL WNT8B MIB1 HIF1A OFD1 DNAI2 TTC25 BBS4 DNAH11 CFAP53 KIF3B ARL6 VANGL2 DPCD LRRC6 IFT74 ALDH1A2 EOMES IFT52 GREM2 SMAD2 GREM1 MKS1
GO_PIGMENT_GRANULE_ORGANIZATION	0.0823117	0.421612	0.206588	-0.407585	-1.38004	27	PIKFYVE GPR143 LYST PMEL SHROOM2 BCL2 ZEB2 AP3B1 BLOC1S6 AP1G1
GO_ARGININE_METABOLIC_PROCESS	0.082774	0.422139	0.234393	0.46278	1.4085	16	CLN3 NOS2 ASL ATP2B4 ARG1 DDAH2 SLC7A7 NAGS
GO_CHAPERONE_MEDIATED_AUTOPHAGY	0.082774	0.422139	0.234393	0.462803	1.40857	16	CLU SNRNP70 EEF1A1 HSPA8 CTSA STUB1 ATP13A2
GO_MEMBRANE_LIPID_CATABOLIC_PROCESS	0.082774	0.422139	0.234393	0.369553	1.35401	32	GM2A SMPD1 SMPD2 PSAP NEU1 SMPDL3B MGST2 GBA GLA PRKCD GBA2 HEXA SPHK1 NEU3 ASAH2
GO_POSITIVE_REGULATION_OF_NATURAL_KILLER_CELL_ACTIVATION	0.0827586	0.422139	0.237794	0.444388	1.41342	19	HLA-F LAMP1 IL12A HLA-E BLOC1S3 TYROBP AXL GAS6 STAT5B
GO_PHARYNGEAL_SYSTEM_DEVELOPMENT	0.0828829	0.422235	0.208955	-0.517647	-1.45203	14	TGFBR1 NKX3-1 GATA3 NOG BMPR2
GO_ODONTOGENESIS	0.083045	0.422603	0.204295	-0.304015	-1.31085	87	BMP2 SLC34A1 EDAR ADAMTS5 ITGA6 PHEX FOXO1 ATF2 BCL2L11 LAMB1 SDC1 BCOR SMO MYO5A DLX2 LEF1 SNX10 AQP3 INHBA SCN5A HDAC2
GO_REGULATION_OF_ACTIN_FILAMENT_LENGTH	0.0831947	0.422906	0.199915	-0.259178	-1.24129	165	ADD3 CARMIL1 RASA1 EPS8 ARFIP1 KANK1 AP1AR ACTR3C SCIN RICTOR LATS1 SWAP70 JMY PRKCE WASHC5 ADD2 PFN2 SPTBN2 IQGAP2 TWF1 WASF3 ARFGEF1 ICAM1 CCL24 LMOD1 CTNNA2 SNX9 SPTBN4 BAG4 TMOD1 RDX LIMA1 CCR7 CARMIL2 SPTA1 ACTR2 GMFB CDC42EP2
GO_PROTEIN_ACYLATION	0.0833333	0.423153	0.195789	-0.246027	-1.21815	224	SIRT1 ESCO2 YEATS4 NAA15 PRKAA1 HHATL FOXO1 KAT6B NAP1L2 ATF2 PHF14 CDYL TAF1 ZDHHC17 SET KAT7 GTF3C4 LEF1 SIN3A IRF4 ACTL6A TAF1L TAOK1 PPM1B RPS6KA5 PHF20L1 RUVBL1 TAF5 NAA16 NAA30 SOX4 ESCO1 DR1 ZMPSTE24 KLF15 ING3 DLD EPC2 NAA50 TADA2A DDX3X HDAC2 CEP295 APBB1 GATA3 NCOA3 YEATS2 MSL2 KAT2B BRCA1
GO_METAPHASE_ANAPHASE_TRANSITION_OF_CELL_CYCLE	0.0834846	0.423168	0.208955	-0.337307	-1.3502	58	BUB1 RB1 TRIP13 ZW10 ATM MAD2L1 USP44 TEX14 RAD21 APC NDC80 ANAPC1 ZNF207 BUB1B CDC27 CDC23 TTK CCNB1 AURKB CUL3 CENPF GEN1 TPR FBXO5 MAD1L1
GO_NUCLEOSIDE_TRIPHOSPHATE_CATABOLIC_PROCESS	0.0835165	0.423168	0.231127	0.51239	1.44593	12	DUT NUDT1 ADA ENPP1 ENPP3 NUDT15 ENTPD3 NUDT16 ITPA
GO_CELLULAR_RESPONSE_TO_PEPTIDE	0.0838415	0.424357	0.190023	-0.23153	-1.19716	327	PIK3C2A BRIP1 GCLC ROCK1 USO1 HDAC9 GPT SIRT1 APPL1 PHIP KANK1 STAT1 PTPN22 PDE3B PIK3R1 PTPN11 ATP2B1 CAV1 CRHBP DENND4C PRKAA1 C2CD5 PIK3CA JAK2 PARP1 SESN3 FOXO1 OPA1 KLF5 IRS1 OSBPL8 GAB1 KLF3 BCL2L11 MZB1 PRKACB FBN1 LPIN3 CDC5L RARRES2 ATP6V1A ICAM1 TSC1 MYO5A VWA2 YWHAG MBD5 TIMELESS MAP1B CREB1 CCNA2 RAB8B KLF10 APC AHCYL1 PRKCI RHOQ KL SLC39A14
GO_PROTEIN_MONOUBIQUITINATION	0.0839416	0.424407	0.208955	-0.324732	-1.33184	68	LEO1 PCGF5 DTL CUL4B OBI1 BCOR BIRC2 CTR9 PCGF6 CUL1 KLHL12 CDC73 FANCL WDR48 DDB1 NEURL1 PEX12 TOPORS CUL3 RYBP KBTBD8 RAG1 KDM2B NEDD4 UBB FANCM RNF168 SKP1 UBE2W
GO_GOLGI_TO_ENDOSOME_TRANSPORT	0.0846561	0.427552	0.204295	-0.477637	-1.41039	17	KIF16B AP1AR MON2 EPS15 VPS13C DOP1A
GO_NEGATIVE_REGULATION_OF_I_KAPPAB_KINASE_NF_KAPPAB_SIGNALING	0.0847458	0.427552	0.2114	-0.362835	-1.35148	44	SIRT1 STAT1 RIOK3 TNFAIP3 RHOH TLE1 NR1D1 PPM1B ZMYND11 OPTN DAB2IP
GO_ACETYL_COA_BIOSYNTHETIC_PROCESS	0.0849558	0.428151	0.204295	-0.452704	-1.41885	21	PDHX DLAT PDK1 DLD PDHA1 PDP1 ACLY PDK2 GSTZ1 PDK4
GO_BONE_MINERALIZATION	0.0852174	0.428478	0.202072	-0.30191	-1.30641	90	BMP2K BMP2 MEF2C ATP2B1 FZD9 PHEX EIF2AK3 PKDCC BCOR TXLNG CCL3 SNX10 PTGS2 LTBP3 KLF10 KL HIF1A ZMPSTE24 ANKH MINPP1 TMEM38B SLC8A1 RFLNB CCR1 ROR2 AXIN2 BMPR2 S1PR1
GO_MOVEMENT_IN_HOST_ENVIRONMENT	0.0851582	0.428478	0.24134	0.247116	1.23684	150	VAMP8 LGALS1 DYNLT1 CLEC4G TRIM11 ITGB5 VPS4A TRIM34 CLDN9 LAMP1 ITGA5 HSPA1A HSPA1B TRIM27 CLDN6 LGALS9 ANPEP ITGB3 GRK2 SIGLEC1 CTSB CHMP2A IFITM2 LDLR WWP2 RPSA ITGA2 CD209 VPS18 NECTIN2 SELPLG VPS37B TRIM8 TRIM25 SLC10A1 CBL PPIA SLAMF1 SIVA1 AXL GAS6 CLEC5A GRB2 CR1 P4HB TNFRSF4 IFITM3
GO_POSITIVE_REGULATION_OF_NERVOUS_SYSTEM_DEVELOPMENT	0.0852941	0.428478	0.184706	-0.224397	-1.18807	408	BMP2 MEF2C REST SLC25A12 TMEM30A ADNP HEYL LIG4 DLG5 LINGO2 GPRC5B LPAR1 RRN3 DCT ITGA6 DHX36 OXTR ALK NEFL FMR1 ILK OPA1 ASPM NAP1L2 TCF12 PLAG1 WASHC5 IRX3 TMEM106B CAPRIN1 MAN2A1 RNF157 FN1 PLAA IL6ST TWF1 IMPACT WASF3 SMO AMIGO2 BCL2 GOLGA4 ZNF804A NTRK3 SEMA3A KIF20B IL1RAP EPHB2 CREB3L2 DLX2 ETV5 ZEB1 SIN3A PACSIN1 SCARF1 MAP1B UFL1 CXCR4 CCL3 P2RY12 SEMA7A ITPKA DAB2IP RAPGEF2 PRKCI DICER1…
GO_ENDOCARDIAL_CUSHION_DEVELOPMENT	0.0861759	0.429402	0.204295	-0.411305	-1.3562	25	BMP2 HEYL DCHS1 TGFBR1 NOG BMPR2 HEY2 SMAD4 NEDD4 MDM2
GO_FOREBRAIN_NEURON_DIFFERENTIATION	0.0861759	0.429402	0.204295	-0.412939	-1.36159	25	ATP7A SEMA3A DLX2 RAPGEF2 ZMIZ1 INHBA NRP1 UBB DCLK2 ZSWIM6 NRP2 ATF5
GO_GLUTATHIONE_DERIVATIVE_METABOLIC_PROCESS	0.0864198	0.429402	0.202072	-0.472644	-1.39565	17	GSTM1 GSTM5 GSTM2
GO_MITOCHONDRIAL_DEPOLARIZATION	0.0858676	0.429402	0.204295	-0.462079	-1.4245	20	GCLC BOK FZD9 PARP1 LRRK2 BCL2
GO_NEGATIVE_REGULATION_OF_INTRACELLULAR_SIGNAL_TRANSDUCTION	0.0862573	0.429402	0.183024	-0.222198	-1.18143	441	PDCD4 RASA1 SIRT1 HIPK3 USP47 KANK1 ERBIN CNKSR3 STAT1 PTPN22 DLG5 PDE3B PDE4D ARHGAP12 DACT1 GSTM2 SFRP1 CAV1 LPAR1 RASIP1 ACKR3 RRN3 FIGNL1 MYC TNK1 SPRY2 ITPR1 DLC1 RRM2B CD2AP PRKAA1 SFRP5 SESN3 RASA2 FOXO1 OPA1 LRRK2 RIOK3 UBR1 TNFAIP3 ATM CYLD RHOH WWC2 RNF157 ARRDC3 CCN3 CCDC125 BCL2 TLE1 PAQR3 TSC1 NR1D1 PHLDA3 EPHB2 SPRED1 SFRP2 AJUBA PPM1B ZMYND11 OPTN DAB2IP PTGS2 ITGB1 IVNS1ABP BANK1 …
GO_OLFACTORY_LOBE_DEVELOPMENT	0.0864198	0.429402	0.202072	-0.474894	-1.40229	17	LRRK2 KIF14 AGTPBP1 SEMA3A DLX2 SEMA7A
GO_POSITIVE_REGULATION_OF_TELOMERE_MAINTENANCE_VIA_TELOMERE_LENGTHENING	0.0865562	0.429402	0.206588	-0.372618	-1.34643	37	NEK7 TNKS2 DHX36 ATM DKC1 HNRNPA2B1 POT1 CCT6A TNKS ATR NAF1 AURKB PARN RTEL1 CCT8 XRCC5
GO_PROTEIN_PALMITOYLATION	0.0860927	0.429402	0.227987	0.360856	1.36253	35	ZDHHC24 ZDHHC11 ZDHHC1 ZDHHC18 CLIP3 ZDHHC7 ZDHHC4 HHAT ZDHHC16 ZDHHC5 SELENOK ZDHHC12 ZDHHC19 ZDHHC23 ZDHHC14
GO_REGULATION_OF_LYMPHOCYTE_MIGRATION	0.0857143	0.429402	0.227987	0.309002	1.29419	57	XCL2 PTK2B MADCAM1 FADD CXCL13 ADAM8 JAM2 CCL5 PYCARD IL27RA STK10 CD99L2 CCL2 SLC8B1 SELENOK ECM1 CXCL10
GO_REGULATION_OF_STEROL_TRANSPORT	0.0863931	0.429402	0.224966	0.346924	1.33655	39	CETP LRP1 CES1 YJEFN3 ABCA2 EGF ARV1 NR1H2 SCP2 ANXA2 ABCA7 LAMTOR1 NAXE EEPD1
GO_RNA_3_END_PROCESSING	0.0862355	0.429402	0.195789	-0.269419	-1.2528	138	LEO1 CPSF6 INTS2 CSTF2 DHX36 CCNT1 CSTF2T TENT4B NCBP1 TENT2 CDC40 THOC3 DKC1 THOC2 SRSF11 MTPAP SCAF8 BARD1 SRRM1 NUDT21 CTR9 AHCYL1 INTS8 SRSF1 CDC73 VIRMA TUT7 EXOSC5 SRSF5 CCNB1 SLU7 TUT4 ELAC2 CPSF2 PARN PCF11 SLBP SSB RPRD1B TRMT10C
GO_THYMOCYTE_APOPTOTIC_PROCESS	0.0866667	0.429402	0.227987	0.480147	1.43489	15	BAK1 EFNA1 PTCRA JAK3 ADAM8 ADA BAX
GO_T_HELPER_CELL_LINEAGE_COMMITMENT	0.0866667	0.429402	0.227987	0.481558	1.43911	15	BATF ZFPM1 STAT3 STAT6 LOXL3
GO_EMBRYONIC_MORPHOGENESIS	0.0868925	0.430067	0.183024	-0.223702	-1.18697	422	TRAF3IP1 PAX8 FRS2 LEO1 MEF2C ROCK1 KIF16B UGDH GSC CLASP2 TBC1D32 MTHFD1L DACT1 COL5A2 SFRP1 ARL13B FGF2 SPRY2 DLC1 SEC24B TWSG1 LNPK EPB41L5 LATS1 ITGAV SP3 PAX5 AHI1 MTHFD1 COL4A2 BCL2L11 GNA12 LAMB1 KDF1 IRX3 PRKACB FRAS1 KDM6A IFT140 FBN1 MMP15 FN1 SMO TSC1 GLMN KIF20B MBNL1 EPHB2 DLX2 LEF1 ZEB1 SFRP2 YTHDF2 STIL TGFBR1 WNT8B WDR19 PHACTR4 MIB1 ZNF281 SOX4 ZNF568 ITGB1 CTR9 HIF1A TSHZ1 TRIM1…
GO_NEGATIVE_REGULATION_OF_CYTOKINE_BIOSYNTHETIC_PROCESS	0.0872483	0.430548	0.227987	0.484901	1.41453	14	ASB1 IL10 INHBB BCL3
GO_REGULATION_OF_CELL_GROWTH_INVOLVED_IN_CARDIAC_MUSCLE_CELL_DEVELOPMENT	0.0872483	0.430548	0.227987	0.461873	1.40574	16	CTDP1 PPARA PIN1 GSK3A G6PD PAK1 DDX39B IGF1
GO_RESPONSE_TO_TEMPERATURE_STIMULUS	0.0873016	0.430548	0.190023	-0.249922	-1.22766	194	TRPV3 NUP107 GCLC SIRT1 ERO1A PSIP1 SLC52A3 ATP2B1 TP53INP1 DHX36 HSP90AB2P SEH1L PRKAA1 IER5 BAG1 FOXO1 NUP54 EIF2AK3 RPA1 WDR47 RANBP2 SCARA5 RBBP7 ATM NUP155 STAC SLC25A27 NUP160 NUP133 EIF2AK4 CXCR4 BAG4 CAMK2D PTGS2 HSP90AB3P NUP93 LPL CHORDC1 POM121 HDAC2
GO_SYNAPTIC_VESICLE_CYTOSKELETAL_TRANSPORT	0.0873563	0.430548	0.231127	0.442928	1.40877	19	CNIH2 BLOC1S1 BLOC1S3 AP3B2 AP3D1
GO_RNA_PHOSPHODIESTER_BOND_HYDROLYSIS	0.0875421	0.431012	0.195789	-0.26568	-1.24891	148	CPSF6 CNOT6 CSTF2 UTP23 CNOT6L CNOT2 DCP2 CSTF2T XRN1 NCBP1 PAN3 DBR1 NOP9 TSNAX DIS3 TSN NUDT21 UTP20 BMS1 EXD2 DIS3L DICER1 FEN1 TSR1 RRS1 PDE12 SMG6 EXOSC5 NYNRIN EXO1 LACTB2 POP1 ELAC2 TSEN2 CPSF2 ENDOU RNASE3 PARN CNOT7 PCF11 DIS3L2 XRN2 NOP14 CNOT1 AGO3 APEX1 CPSF3 EXOSC7 PAN2
GO_ER_ASSOCIATED_MISFOLDED_PROTEIN_CATABOLIC_PROCESS	0.0879121	0.43238	0.224966	0.509093	1.43663	12	AUP1 RNF5 POMT2 SDF2L1 RNF185 UFD1 VCP BAG6
GO_CELLULAR_RESPONSE_TO_ALKALOID	0.0881295	0.432996	0.202072	-0.41595	-1.38549	26	SLC34A1 GSTM2 CRHBP RAD51 ICAM1 CCNA2 TMEM38B SLC8A1
GO_CHROMOSOME_CONDENSATION	0.0883392	0.433573	0.199915	-0.402541	-1.37757	28	TTN SMC2 SMC4 NCAPG2 TOP2A INCENP WAPL NCAPD3 CCNB1 AKAP8 MCPH1
GO_CELLULAR_TRANSITION_METAL_ION_HOMEOSTASIS	0.0885167	0.433991	0.234393	0.27405	1.25256	96	IFNG ABCB6 SLC11A1 MT1DP ERFE TTC7A MT1F EGLN1 ATP6V0D1 ATP6AP1 MT1E S100A9 FTH1 AP3D1 SLC31A2 BOLA2B HPX ATOX1 TMEM199 MT1G NEDD8 MT2A COX19 ARF1 HFE SLC31A1 HMOX2 TF SOD1 HMOX1 ATP13A2 ATP7B SLC39A7 ATP6V1G1 SCO2 HEPHL1 FTL
GO_REGULATION_OF_INNATE_IMMUNE_RESPONSE	0.0887097	0.434483	0.248911	0.215377	1.16983	272	IFNG PSMB9 FCER1G IRF7 GRN SUSD4 FCGR2B HLA-F CLEC10A LAMP1 IL12A PSMB8 FADD MAVS VAV1 NLRX1 HLA-B PRKDC CD160 HLA-E LGALS9 HLA-G ICAM3 MUC16 PSMB5 CRTAM HLA-A SH2D1A IRF3 ADAM8 NR1H2 ARRB2 PTPN6 PSMB3 MUC1 HRAS MUC4 CCL5 HPX MUL1 MUC12 RBM14 CD209 PQBP1 MICA NECTIN2 PYCARD IRGM NLRC4 PSMA7 PAK1 FAM3A SFPQ ARG1 PSMA6 RELA PRKCD CREBBP MUC20 IFNGR2 RAF1 CARD9 PRKACA LILRA2 POLR3G STAT5B CD226 CR1 …
GO_PLATELET_AGGREGATION	0.0890869	0.435442	0.224966	0.318632	1.3071	53	ITGA2B TLN1 HSPB1 PDGFRA CSRP1 MYL9 MYH9 ITGB3 ALOX12 PRKG1 PTPN6 ACTB GP1BA FERMT3 MYL12A PRKCD FIBP CLIC1 ACTG1 PEAR1 STXBP1
GO_WATER_SOLUBLE_VITAMIN_METABOLIC_PROCESS	0.0890909	0.435442	0.202072	-0.313113	-1.30994	76	AASDHPPT GCLC PSAT1 MCCC1 SLC52A3 MTHFD1L MMUT SLC19A2 LMBRD1 MTHFD1 ALDH1L2 PRSS1
GO_SOMITOGENESIS	0.0892193	0.435617	0.204295	-0.351773	-1.345	47	SEMA3C SFRP1 EPB41L5 ATM PALB2 KDM6A LEF1 SFRP2 MIB1 NKX3-1 ZEB2 ABI1 XRCC2 POFUT1 ROR2 AXIN2 TP53 ALDH1A2 SMAD4
GO_ENDOCARDIAL_CUSHION_MORPHOGENESIS	0.0894454	0.436267	0.199915	-0.457956	-1.41179	20	BMP2 HEYL DCHS1 TGFBR1 NOG HEY2 SMAD4 MDM2
GO_ANIMAL_ORGAN_REGENERATION	0.0896861	0.436534	0.224966	0.30793	1.3134	63	BAK1 CDKN1A GLI1 IL10 PRMT5 IGF2R CEBPB ANXA3 WNT1 VTN HFE RPL30 PKM CCND1 CSNK2A2 HMOX1 AXL GAS6 FLT3 RPL10 NOTCH1
GO_CELLULAR_RESPONSE_TO_DRUG	0.0896057	0.436534	0.199915	-0.332762	-1.34056	59	MEF2C PPP1R12A REST KCNH2 CRHBP PDE4B MYC DPEP1 CXCR4 NKX3-1 PPP3CA PPP3CB UMPS
GO_TUBE_FORMATION	0.0898305	0.436785	0.193813	-0.275714	-1.25697	120	PAX8 EDAR MTHFD1L SFRP1 DLC1 SEC24B MTHFD1 BCL2L11 IRX3 PRKACB KDM6A NFIB TSC1 GLMN KIF20B SFRP2 STIL PHACTR4 MIB1 SOX4 DAB2IP DICER1 HIF1A ZEB2 GDF7 GATA3 NOG APAF1 BBS4 VANGL2 SETD2 FZD6 YWHAZ STK4 PRICKLE1 IFT52 EDA ABL1 KDM2B RALA BCL10 LRP6 GREM1 MKS1 HOXA1 TGM2
GO_METANEPHRIC_NEPHRON_MORPHOGENESIS	0.0900901	0.437594	0.199915	-0.488325	-1.41987	16	PAX8 STAT1 SMO
GO_GLIAL_CELL_ACTIVATION	0.0903226	0.43827	0.21925	0.318472	1.28965	48	CST7 IFNG CLU LRP1 AGER GRN ITGAM ITGB2 ADORA2A LDLR
GO_REGULATION_OF_RECEPTOR_MEDIATED_ENDOCYTOSIS	0.0904977	0.438667	0.224966	0.284219	1.26801	78	CLU DLG4 ANKRD13D ABCA2 CD63 EGF ANKRD13B RAC1 SERPINE1 ITGB3 ARRB2 DGKD INSR DNM2 ANXA2 FLOT1 ARF1 VTN HFE DRD4 CBL UNC119 LRPAP1 TF
GO_ENERGY_HOMEOSTASIS	0.0910747	0.439754	0.199915	-0.397637	-1.37163	30	LEPR PRKAA1 PIK3CA FOXO1 IRX3 SLC35D3 MEX3C OMA1 NR1D2 AMPD3 SGIP1 UBB
GO_LABYRINTHINE_LAYER_MORPHOGENESIS	0.0911111	0.439754	0.222056	0.476075	1.42272	15	ST14 SPINT1 IL10 DNAJB6 GRB2 GJB5 FGFR2 FZD5 SOCS3 ADM
GO_NEGATIVE_REGULATION_OF_CELL_CYCLE_PROCESS	0.0911901	0.439754	0.183024	-0.231035	-1.18613	305	ATRX CNOT6 USP47 PCNA AURKA BUB1 SUZ12 RB1 DACT1 TRIP13 CNOT6L CNOT2 FZD9 CCP110 ZW10 RAD51 WEE1 E2F8 DTL PLAGL1 FBXO7 RBBP7 ATM TOPBP1 NBN MAD2L1 RBBP4 TMEM67 BCL2 MDM1 USP44 PSMD12 PHC3 TAOK1 RBL2 TEX14 RAD21 ORC1 TICRR SOX4 RRM2 WAPL DAB2IP FOXN3 CDK2 CCNF APC RFWD3 TFAP4 PSME4 PCGF6 CUL1 CLSPN ZFP36L2 NDC80 TNKS CDC73 ABRAXAS1 APAF1 GTSE1 ZNF207 BUB1B KAT2B BRCA1 TTK
GO_NEGATIVE_REGULATION_OF_EPITHELIAL_TO_MESENCHYMAL_TRANSITION	0.0910683	0.439754	0.195789	-0.404693	-1.37025	27	STRAP SFRP1 SPRY2 USF3 LDLRAD4 SPRED1 SFRP2 DAB2IP GATA3 NOG
GO_NUCLEAR_MIGRATION	0.0910714	0.439754	0.197822	-0.432194	-1.38806	23	CEP120 PCM1 HOOK3 DOCK7 FBXW11 PTK2
GO_NEURAL_CREST_CELL_DIFFERENTIATION	0.0917266	0.440983	0.197822	-0.318723	-1.29772	63	SEMA3C NOLC1 MEF2C GSC SFRP1 FBXL17 FN1 SMO SEMA3A PHACTR4 SEMA7A HIF1A ZEB2 KLHL12 NRP1 FAM172A NRTN EFNB1
GO_REGULATION_OF_CHROMOSOME_SEPARATION	0.0917266	0.440983	0.197822	-0.320803	-1.30618	63	BUB1 RB1 TRIP13 ZW10 ATM MAD2L1 USP44 TEX14 RAD21 APC NDC80 ANAPC1 ZNF207 BUB1B CDC27 CDC23 TTK CCNB1 AURKB CUL3 CENPF GEN1 CSNK2A1 TPR FBXO5 MAD1L1
GO_TELOMERASE_RNA_LOCALIZATION	0.0917108	0.440983	0.195789	-0.462028	-1.40738	19	DCP2 DKC1 RUVBL1 SHQ1 CCT6A NAF1 PARN CCT8
GO_REGULATION_OF_SISTER_CHROMATID_SEGREGATION	0.0918544	0.441145	0.193813	-0.307125	-1.30755	80	ATRX BUB1 RB1 TRIP13 ZW10 ATM MAD2L1 USP44 TEX14 RAD21 WAPL SMC5 APC FEN1 NDC80 TNKS ANAPC1 ZNF207 BUB1B CDC27 CDC23 TTK CCNB1 AXIN2 AURKB CUL3 CENPF GEN1 TPR FBXO5 MAD1L1 CTCF ANAPC4 DDX11 BUB3
GO_RESPONSE_TO_MECHANICAL_STIMULUS	0.0922693	0.442685	0.234393	0.241845	1.21808	165	BAK1 HPN FOSB PPL PKD1L1 MDK CHRNA10 BGLAP PTK2B TCAP BNIP3 WNT11 FADD FOS PHF24 SMPD2 GADD45A CACNB3 ADGRV1 CYBA RAC1 CNN2 BAD ABHD12 TMEM120A ITGA2 LTBR SLC9A1 TNFRSF1A MMP14 MEIS2 HDAC4 IGFBP2 TIFAB RELA MAPK3 RYR2 TRPV4 RAF1 SLC26A5 THBS1 MYD88 UCN TLR5
GO_CELLULAR_RESPONSE_TO_GONADOTROPIN_STIMULUS	0.0932358	0.443248	0.197822	-0.540373	-1.44225	12	PAX8 GCLC HMGCS1 CCNA2 INHBA GCLM
GO_PHAGOSOME_ACIDIFICATION	0.0931818	0.443248	0.222056	0.401453	1.36204	24	ATP6V0B ATP6V0D1 ATP6V1E2 ATP6V0A1 TCIRG1 ATP6V1G1 ATP6V1E1 ATP6V1F ATP6V1C2 RAB7A ATP6V0E2 ATP6V0E1 ATP6V1B2 SLAMF8 ATP6V0A2 RAB20 ATP6V0C ATP6V1D
GO_PHOSPHATIDYLINOSITOL_3_PHOSPHATE_BIOSYNTHETIC_PROCESS	0.0927273	0.443248	0.197822	-0.527724	-1.44359	13	PIK3C2A PIKFYVE PIK3CA ATM
GO_POSITIVE_REGULATION_OF_CALCIUM_MEDIATED_SIGNALING	0.0927152	0.443248	0.21925	0.355576	1.34259	35	CIB1 SPPL3 CAMTA1 P2RX4 CALM3 SLC9A1 HINT1 NEUROD2 ADA STIMATE TNF P2RY6 IGF1 CDH13
GO_POSITIVE_REGULATION_OF_CANONICAL_WNT_SIGNALING_PATHWAY	0.0929054	0.443248	0.190023	-0.27179	-1.24955	131	USP47 KANK1 USP34 USP8 JUP DACT1 GPRC5B UBR5 SFRP1 CAV1 TNKS2 FZD9 ILK ASPM LRRK2 TBL1XR1 DKK2 ZBED3 PSMD12 SFRP2 PPM1B RUVBL1 SOX4 PSME4 CSNK1G3 TNKS DDX3X
GO_POSITIVE_REGULATION_OF_NEURON_DEATH	0.0930788	0.443248	0.227987	0.284635	1.28679	85	EGR1 IFNG CLU GRN FCGR2B NQO1 UBE2M ITGAM FOS ITGB2 CTSZ PIN1 ATF4 MAP3K11 BAD DAXX GRIK5 GSK3A SARM1 HDAC4 ZNF746 TYROBP
GO_POSITIVE_REGULATION_OF_TUMOR_NECROSIS_FACTOR_MEDIATED_SIGNALING_PATHWAY	0.0927152	0.443248	0.21925	0.525154	1.44172	11	HSPA1A HSPA1B CPNE1 PRKN CASP4
GO_RNA_STABILIZATION	0.0931099	0.443248	0.199915	-0.364055	-1.34992	43	SYNCRIP HNRNPD DHX36 TENT4B TENT2 NSUN2 DKC1 TENT5C HNRNPA0 TIRAP TRDMT1 METTL16 LARP1 AXIN2 NAF1 PARN YBX1
GO_SMOOTHENED_SIGNALING_PATHWAY	0.0932203	0.443248	0.190023	-0.278436	-1.26096	116	TRAF3IP1 GPR161 RB1 DLG5 TBC1D32 SFRP1 ARL13B GAS8 KIAA0586 FBXL17 SEPTIN2 UCHL5 PRKACB IFT140 WDR11 SMO TCTN3 STIL TMEM17 TEDC2 WDR19
GO_MODULATION_BY_SYMBIONT_OF_HOST_CELLULAR_PROCESS	0.0933573	0.443376	0.195789	-0.409366	-1.34981	25	KPNA3 KPNA2 SERPINB9 BCL2L11 NTRK3 EIF2AK4
GO_NEGATIVE_REGULATION_OF_RHO_PROTEIN_SIGNAL_TRANSDUCTION	0.0934744	0.443484	0.193813	-0.458882	-1.3978	19	KANK1 RASIP1 DLC1 CCDC125 ITGB1 CUL3 ITGA3
GO_DOSAGE_COMPENSATION	0.0936937	0.444076	0.195789	-0.483669	-1.40634	16	SMCHD1 PCGF5 CDYL LRIF1 BRCA1 RLIM
GO_CELL_FATE_COMMITMENT	0.0945274	0.445536	0.186433	-0.259398	-1.24001	162	BMP2 LEO1 MEF2C GSC SFRP1 FGF2 SPRY2 LATS1 ZNF521 DOCK7 CYLD SMO BCL2 NTRK3 DLX2 IRF4 SFRP2 TGFBR1 WNT8B PRDM1 TCF7L2 SMAD5 ITGB1 APC CTR9 WNT5B TRIM15 FZD7 WNT7A DLL4 EYA2 CDON CDC73 GDF7 EPOP GATA3 NRP1 MITF
GO_HISTONE_MONOUBIQUITINATION	0.094306	0.445536	0.193813	-0.396112	-1.36598	29	LEO1 PCGF5 CUL4B BCOR CTR9 PCGF6 CDC73 DDB1 RYBP RAG1 KDM2B RNF168 SKP1
GO_NEGATIVE_REGULATION_OF_SPROUTING_ANGIOGENESIS	0.0941704	0.445536	0.21925	0.389526	1.34914	26	NGFR IL12A EPN1 HDAC5 CARD10 ALOX5 THBS1 ITGB1BP1 NOTCH1 KLF2 PDCD10 TBXA2R KLF4
GO_REGULATION_OF_ESTABLISHMENT_OR_MAINTENANCE_OF_CELL_POLARITY	0.094306	0.445536	0.193813	-0.417422	-1.36209	24	ROCK1 KANK1 CDH5 RICTOR ARFGEF1 KIF20B
GO_SEGMENT_SPECIFICATION	0.0945455	0.445536	0.195789	-0.564611	-1.43376	10	IRX3 MTF2 MLLT3 DLL1 MEOX1 DVL2 COBL BMI1 HOXA2
GO_TELOMERE_MAINTENANCE_VIA_SEMI_CONSERVATIVE_REPLICATION	0.0945709	0.445536	0.191892	-0.403419	-1.36594	27	POLA1 PCNA RFC3 RFC1 RPA1 PRIM2 DNA2 FEN1 RFC5 POLD3 RTEL1
GO_ER_OVERLOAD_RESPONSE	0.095064	0.44631	0.195789	-0.537058	-1.4334	12	EIF2AK3 BCL2L11 WFS1 PPP1R15B TP53
GO_HISTONE_H2A_UBIQUITINATION	0.0953237	0.44631	0.193813	-0.41058	-1.3676	26	UBR5 OTUB2 PCGF5 CUL4B BCOR TRIP12 PCGF6 DDB1 RYBP KDM2B RNF168 SKP1 UBR2
GO_INSULIN_RECEPTOR_SIGNALING_PATHWAY	0.0954003	0.44631	0.188204	-0.27805	-1.26837	122	PIK3C2A SIRT1 APPL1 PHIP KANK1 PIK3R1 PTPN11 PRKAA1 C2CD5 PIK3CA SESN3 FOXO1 OPA1 IRS1 OSBPL8 GAB1 MZB1 RARRES2 ATP6V1A TSC1 VWA2 APC RHOQ KL SLC39A14
GO_LYMPH_VESSEL_DEVELOPMENT	0.0952381	0.44631	0.191892	-0.45741	-1.39331	19	EFNB2 LGALS8 PPP3CB TMEM204 BMPR2 FLT4 LGALS12 VASH1
GO_REACTIVE_NITROGEN_SPECIES_METABOLIC_PROCESS	0.0951327	0.44631	0.216543	0.296757	1.2805	67	SPR IFNG CLU IL10 PTK2B POR NQO1 ITGB2 RAC1 NOS2 P2RX4 INSR DNM2 GLA ATP2B4 DDAH2 SIRPA
GO_REGULATION_OF_ACTOMYOSIN_STRUCTURE_ORGANIZATION	0.0953206	0.44631	0.190023	-0.304651	-1.29454	81	MEF2C CARMIL1 ROCK1 CLASP2 PIK3R1 CCDC88A SFRP1 LPAR1 TACSTD2 DLC1 PTGER4 PFN2 TSC1 TGFBR1 BAG4
GO_REGULATION_OF_WNT_SIGNALING_PATHWAY_PLANAR_CELL_POLARITY_PATHWAY	0.095064	0.44631	0.195789	-0.536336	-1.43147	12	DACT1 SFRP1 SFRP2 MLLT3 ANKRD6 ABL1 MKS1
GO_MAINTENANCE_OF_PROTEIN_LOCALIZATION_IN_ORGANELLE	0.0956522	0.446659	0.213928	0.347534	1.34115	40	KDELR1 TAF8 OS9 RER1 GRIK5 BCL3 TXN ARL2 PARK7 KDELR3 CHCHD10 HK1 NR5A1 ARL2BP GPAA1 PINK1 CDK5 KDELR2
GO_RESPONSE_TO_PEPTIDE	0.0956652	0.446659	0.175204	-0.221059	-1.17194	437	PIK3C2A BRIP1 GCLC SLC34A1 ROCK1 USO1 HDAC9 GPT SIRT1 APPL1 PHIP KANK1 ACVR1C ERBIN STAT1 PTPN22 PDE3B PIK3R1 PTPN11 ATP2B1 CAV1 CRHBP DENND4C OXTR NEFL PRKAA1 C2CD5 PIK3CA JAK2 PHEX PARP1 SESN3 FOXO1 OPA1 KLF5 IRS1 GGH TNFAIP3 OSBPL8 GAB1 CHUK KLF3 BCL2L11 MZB1 PRKACB FBN1 LPIN3 RBBP4 CDC5L VPS13C KAT7 RARRES2 ATP6V1A ICAM1 TSC1 MYO5A VWA2 YWHAG MBD5 TIMELESS MAP1B CREB1 STXBP3 INAVA CCNA2 RAB8B…
GO_ANTIMICROBIAL_HUMORAL_IMMUNE_RESPONSE_MEDIATED_BY_ANTIMICROBIAL_PEPTIDE	0.0958606	0.446684	0.213928	0.351942	1.34216	37	PGLYRP4 CXCL3 PPBP PF4 CXCL13 S100A9 GAPDH FAM3A RPL30 RPL39 ANG CXCL10 RPS19
GO_REGULATION_OF_NEUTROPHIL_MIGRATION	0.0958606	0.446684	0.213928	0.351105	1.33896	37	FUT7 DYSF CD99 MDK JAM3 RAC1 RHOG ADAM8 DAPK2 CD99L2 CXCR2 BST1 C5AR1 RAC2
GO_SOMATIC_STEM_CELL_POPULATION_MAINTENANCE	0.0960145	0.446957	0.193813	-0.329093	-1.31033	56	POLR2B PAX8 REST LIG4 SFRP1 FGF2 MYC BCL9 ZSCAN10 LDB2 SOX4 KLF10 ZFP36L2 WNT7A NOG
GO_ALPHA_BETA_T_CELL_ACTIVATION_INVOLVED_IN_IMMUNE_RESPONSE	0.0967033	0.448109	0.213928	0.304974	1.27732	57	IL18R1 IFNG HLX BATF RARA LGALS9 JAK3 IL4R ZFPM1 BCL3 STAT3 PRKCZ STAT6 LOXL3 ZBTB7B
GO_CELLULAR_AMINO_ACID_BIOSYNTHETIC_PROCESS	0.0967742	0.448109	0.191892	-0.313462	-1.3044	71	AASDHPPT PSAT1 SLC25A12 GPT GGT1 PYCR1 MTHFD1 GLUD1 SERINC5 CTH MTAP UPB1 ASNS PHGDH MRI1 ALDH18A1 MTR DPYD SRR ACCS ASPG MTRR NAT8L GOT2 GOT1 ASS1
GO_CELLULAR_RESPONSE_TO_X_RAY	0.0965392	0.448109	0.193813	-0.5565	-1.45683	11	SFRP1 ATM SFRP2 HAMP GATA3 NUCKS1 XRCC5 XRCC6 NIPBL
GO_CELL_DIFFERENTIATION_INVOLVED_IN_KIDNEY_DEVELOPMENT	0.096475	0.448109	0.195789	-0.366087	-1.3301	39	PAX8 FOXJ1 MEF2C STAT1 SMO MTSS1 CD24 KLF15 GATA3 PRKX
GO_CHAPERONE_MEDIATED_PROTEIN_FOLDING	0.0967033	0.448109	0.213928	0.303217	1.26996	57	CLU HSPA1L HSPA6 HSPA1A HSPA1B HSPB1 HSPA2 UNC45A SGTA HSPA7 FKBP4 GAK DNAJC5 HSPA8 HSPE1 DNAJB1 FKBP5 CRTAP P3H1
GO_HOMOLOGOUS_CHROMOSOME_SEGREGATION	0.0968343	0.448109	0.195789	-0.362294	-1.34339	43	SGO2 BRIP1 TRIP13 ATM SGO1 SYCP2 CENPC RAD21
GO_ACTIN_FILAMENT_ORGANIZATION	0.0974889	0.449367	0.172324	-0.224417	-1.17857	370	TTN ADD3 CARMIL1 ROCK1 RASA1 EPS8 ARFIP1 MYO1B KANK1 AP1AR CLASP2 PIK3R1 ARHGAP12 ACTR3C CCDC88A SFRP1 LPAR1 TACSTD2 DLC1 SCIN CD2AP RICTOR PLS1 JAK2 MYO1D LATS1 SWAP70 RND1 C9orf72 CASS4 JMY PRKCE WASHC5 HSP90B1 PTGER4 ADD2 PFN2 RHOH ENAH SPTBN2 SORBS2 IQGAP2 SHROOM2 TWF1 WASF3 BCL2 ARFGEF1 ICAM1 TSC1 MYO5A CCL24 LMOD1 PACSIN1 MARCKSL1 CTNNA2 FAM171A1 TGFBR1 POF1B SNX9 SPTBN4 BAG4 TMOD1 RDX LIMA…
GO_CELL_MIGRATION_IN_HINDBRAIN	0.0972973	0.449367	0.191892	-0.505456	-1.41783	14	ARL13B LEF1 CTNNA2 ITGB1
GO_MAINTENANCE_OF_APICAL_BASAL_CELL_POLARITY	0.0973451	0.449367	0.213928	0.548711	1.45786	10	PDZD11 WNT11 CRB2 SLC9A3R1 WDR1 LIN7B
GO_RESPONSE_TO_CALCIUM_ION	0.0974359	0.449367	0.186433	-0.276767	-1.25223	114	TTN CPNE3 MEF2C SLC25A12 ACER1 HNRNPD CAV1 CRHBP PRKAA1 CLIC4 SLC25A13 ADAM9 SDC1 DPEP1 KCNMA1 CAMK2D CPNE8 ANXA7 AKR1C3 AHCYL1 KCNMB4 SLC25A24 CPNE4 AQP3 SCN5A TXNIP PPP3CA SYT15 SUCNR1 MEF2A
GO_REGULATION_OF_CIRCADIAN_RHYTHM	0.0976027	0.449451	0.186433	-0.29258	-1.2845	96	UBE3A PER3 HNRNPD MAPK8 MAGED1 PRKAA1 FBXW7 FBXL17 PPP1CB TOP2A NR1D1 SIK1 SIN3A TIMELESS FBXL3 CREB1 SRRD KLF10 GNAQ CRY1 ADORA1 FBXW11 DDB1 NR1D2 TP53 MAPK10 BHLHE40 CREM PPP1CC
GO_REGULATION_OF_PROTEIN_TARGETING_TO_MEMBRANE	0.0977778	0.449816	0.213928	0.360627	1.34766	34	CEMIP CIB1 ITGAM ITGB2 CACNB3 GDI1 HRAS PAK1 AKT2 ITGB1BP1 CDK5R1 CHP1 INPP5K PDZK1 CDK5 HPCA FIS1
GO_NEGATIVE_REGULATION_OF_MICROTUBULE_POLYMERIZATION_OR_DEPOLYMERIZATION	0.0983607	0.45195	0.191892	-0.3718	-1.32743	35	CKAP2 CLASP2 CDH5 TPX2 MAP1B MAPRE1 TAOK1 APC HDGFL3 CAMSAP2 DYRK1A SNCA
GO_SKELETAL_MUSCLE_CONTRACTION	0.098434	0.45195	0.213928	0.356384	1.30576	32	TNNC2 CHRNB1 CHRND TNNI2 TCAP TNNT1 SYNM C12orf57
GO_T_HELPER_1_CELL_DIFFERENTIATION	0.0988506	0.453419	0.216543	0.449142	1.37933	17	IL18R1 HLX JAK3 IL4R
GO_INTRACELLULAR_ESTROGEN_RECEPTOR_SIGNALING_PATHWAY	0.0996241	0.455461	0.193813	-0.340321	-1.3151	50	STRN3 CNOT2 CBFB LATS1 PARP1 DDX5 UFL1 GPAM BRCA1 DEFA1 MED1 CYP7B1 NCOA4 ESR1 UBA5 UFSP2 CNOT1 SKP2
GO_POSITIVE_REGULATION_OF_NUCLEOTIDE_METABOLIC_PROCESS	0.0995671	0.455461	0.208955	0.347065	1.32762	38	IFNG ADORA2B GUCA1B PRXL2C NOS2 TMSB4X PFKFB3 INSR PSEN1 STAT3 PFKFB4 ANTKMT ENO1 TAZ
GO_TISSUE_MIGRATION	0.0996835	0.455461	0.176694	-0.239292	-1.19896	248	PIK3C2A MEF2C HDAC9 SIRT1 KANK1 STRAP CLASP2 EPHB4 PTPN11 JUP TACSTD2 FGF2 ANLN CDH5 PIK3CA EPB41L5 FBXW7 ANGPT1 CAPN7 ETS1 ADAM9 S100P PRKCE PTP4A3 PFN2 EFNB2 MMRN2 SASH1 PKN2 CCN3 SEMA3A SPRED1 TGFBR1 DPP4 RREB1 DAB2IP PTGS2 ITGB1 HIF1A ZEB2 PLEKHG5 WNT7A DLL4 EPB41L4B LGALS8 GATA3 NRP1 CCR6 PRKX
GO_T_CELL_DIFFERENTIATION_INVOLVED_IN_IMMUNE_RESPONSE	0.0995575	0.455461	0.2114	0.298098	1.28189	64	IL18R1 IFNG HLX FCER1G BATF RARA LGALS9 JAK3 IL4R ZFPM1 BCL3 STAT3 PRKCZ IFNL1 STAT6 LOXL3
GO_APPENDAGE_DEVELOPMENT	0.102041	0.459526	0.181383	-0.274834	-1.24875	119	SEMA3C TRAF3IP1 ATRX TBC1D32 ITGA6 LNPK BCL2L11 GNA12 KDF1 PKDCC FRAS1 IFT140 KREMEN2 MBNL1 LEF1 SFRP2 WDR19 SOX4 INTU WNT7A HDAC2 NOG RC3H2 KAT2B MED1 SLC7A11 ROR2 BMPR2 FZD6 PBX1 ALDH1A2 SMAD4 IFT52 RECK AFF3 MAP3K20 LRP6 GREM1 RNF165 MKS1 ASPH RUNX2
GO_FOLIC_ACID_CONTAINING_COMPOUND_METABOLIC_PROCESS	0.101423	0.459526	0.186433	-0.411285	-1.34206	24	MTHFD1L GGH MTHFD1 GART ALDH1L2 GCH1 ATIC FPGS TYMS MTRR DHFR SHMT2 DHFR2
GO_INTRACILIARY_TRANSPORT	0.101103	0.459526	0.190023	-0.333906	-1.30231	51	TRAF3IP1 TTC30B RPGR PCM1 IFT88 TNPO1 DYNLRB2 IFT140 KIF3A LCA5L WDR19
GO_INTRACILIARY_TRANSPORT_INVOLVED_IN_CILIUM_ASSEMBLY	0.101476	0.459526	0.190023	-0.363786	-1.33622	40	TRAF3IP1 TTC30B PCM1 IFT88 TNPO1 DYNLRB2 IFT140 KIF3A WDR19 KIFAP3 KIF3B IFT81 IFT74 TTC21B IFT52
GO_LYSINE_METABOLIC_PROCESS	0.102004	0.459526	0.188204	-0.549828	-1.43936	11	AASDHPPT ALDH7A1 DLD
GO_NEGATIVE_REGULATION_OF_ALPHA_BETA_T_CELL_ACTIVATION	0.101322	0.459526	0.208955	0.35242	1.33515	36	HLX VSIR LGALS9 ADORA2A JAK3 IL4R LGALS9B HFE LGALS9C LOXL3 ZBTB7B CD300A RUNX1
GO_NEUROMUSCULAR_PROCESS	0.101996	0.459526	0.208955	0.288546	1.26708	72	CLRN1 GM2A DLG4 MECP2 CHRND CLN3 ADCY5 CAMTA1 PSAP ADORA2A SLC6A3 GRIN2C GRIN2D TIFAB JPH3 CHD8 JPH4 PRKN UCN BCR ABR PNKD TPP1 NR4A3 APP ATP8A2
GO_POSITIVE_REGULATION_OF_DENDRITE_DEVELOPMENT	0.100719	0.459526	0.188204	-0.31537	-1.28406	63	DLG5 LPAR1 DHX36 ALK FMR1 ILK OPA1 TMEM106B CAPRIN1 PACSIN1 ITPKA DAB2IP ACTR2 VLDLR NEURL1 ZMYND8 VAMP7 MAPK6 CUX2 RAB21 EPHA4
GO_POSITIVE_REGULATION_OF_MESONEPHROS_DEVELOPMENT	0.101818	0.459526	0.188204	-0.519716	-1.42169	13	PAX8 MAGED1 SMO GATA3 NOG
GO_POSITIVE_REGULATION_OF_TRANSCRIPTION_BY_RNA_POLYMERASE_I	0.101968	0.459526	0.186433	-0.445256	-1.37264	20	EIF2AK3 UTP15 WDR43 NCL DHX33 HEATR1 IPPK ERBB2
GO_RDNA_HETEROCHROMATIN_ASSEMBLY	0.102004	0.459526	0.188204	-0.551259	-1.44311	11	SMARCA5 SIRT1
GO_REGULATION_OF_CELL_PROJECTION_ASSEMBLY	0.10101	0.459526	0.181383	-0.258581	-1.22806	158	ATP7A EPS8 KANK1 CEP120 DOCK11 FAM110C CCDC88A CAV1 TACSTD2 ANLN CCP110 FMR1 IFT88 KLF5 SEPTIN7 CYLD PFN2 IFT140 TWF1 ICAM1 TGFBR1 P2RY12 RDX CCR7 APC PLEK2 RHOQ CARMIL2 ACTR2 DNM3 RAB5A RAB17 CDC42EP2 FAM98A DPYSL3 NRP1
GO_RIBONUCLEOSIDE_CATABOLIC_PROCESS	0.10158	0.459526	0.2114	0.423486	1.36542	20	UPP1 NUDT18 AICDA CDA ADA APOBEC3D APOBEC3A
GO_SKELETAL_MUSCLE_CELL_DIFFERENTIATION	0.101695	0.459526	0.191892	-0.354273	-1.31959	44	NLN MEF2C HEYL RB1 FOXN2 BCL9 KLF5 PAX5 DDX5
GO_SULFUR_AMINO_ACID_BIOSYNTHETIC_PROCESS	0.100901	0.459526	0.188204	-0.504091	-1.414	14	GGT1 MTHFD1 CTH MTAP MRI1 MTR
GO_HISTONE_H3_ACETYLATION	0.102151	0.45958	0.186433	-0.323742	-1.30423	59	SIRT1 KAT6B NAP1L2 PHF14 KAT7 LEF1 SIN3A IRF4 TAF5 DR1 TADA2A GATA3 YEATS2 KAT2B BRCA1 TRIM16 BRCA2 MAP3K7 KAT14 SMAD4 BRPF3
GO_REGULATION_OF_LIPID_TRANSPORT	0.102625	0.461274	0.216543	0.281355	1.2644	83	POMC CETP NTSR1 LRP1 CES1 YJEFN3 ERFE ABCA2 EGF ARV1 DBI ITGB3 NR1H2 P2RX4 SCP2 ANXA2 PRKCD ABCA7 TRIAP1 LAMTOR1 NAXE GDF9 THBS1 PRKN AKT2 EEPD1 DISP3
GO_PHOSPHATIDYLINOSITOL_PHOSPHORYLATION	0.102888	0.462013	0.186433	-0.334012	-1.31046	52	PIK3C2A PIKFYVE EFR3A PIK3R1 IMPA1 PIK3CA PI4K2B IPMK CISH SMG1 ITPKA
GO_NEURON_DEATH_IN_RESPONSE_TO_OXIDATIVE_STRESS	0.103203	0.462802	0.184706	-0.392498	-1.35352	29	REST NCOA7 FBXW7 PARP1 OXR1 FBXO7 LANCL1 TSC1 HIF1A
GO_RETINA_LAYER_FORMATION	0.103261	0.462802	0.186433	-0.486979	-1.38785	15	CALB1 AHI1 TOPORS ARL6 HIPK2 HIPK1 SDK2 PROM1 SDK1
GO_NEURAL_CREST_FORMATION	0.103636	0.464042	0.186433	-0.55454	-1.40818	10	NOLC1 GSC SFRP1
GO_CEREBELLAR_CORTEX_FORMATION	0.104056	0.465036	0.183024	-0.452771	-1.37918	19	ATP7A PTPN11 AGTPBP1 SLC25A46 WNT7A MTPN TTC21B
GO_REGULATION_OF_T_CELL_TOLERANCE_INDUCTION	0.103982	0.465036	0.206588	0.542764	1.44206	10	CLC HLA-B HLA-G PHLPP1 LILRB2
GO_LABYRINTHINE_LAYER_DEVELOPMENT	0.104575	0.465142	0.204295	0.347063	1.32355	37	FBXW8 ST14 SPINT1 IL10 EGLN1 DNAJB6 JUNB GRB2 HS6ST1 GJB5 NSDHL FGFR2 FZD5 SOCS3 ADM PLCD3
GO_MAMMARY_GLAND_EPITHELIAL_CELL_DIFFERENTIATION	0.104505	0.465142	0.184706	-0.500513	-1.40397	14	IRF6 LATS1 SMO HIF1A PRLR
GO_POSITIVE_REGULATION_OF_PROTEIN_TARGETING_TO_MEMBRANE	0.104545	0.465142	0.208955	0.371321	1.3139	29	CEMIP CIB1 ITGAM ITGB2 CACNB3 HRAS PAK1 AKT2 ITGB1BP1 CDK5R1 CHP1 PDZK1 CDK5 HPCA FIS1
GO_REGULATION_OF_AMYLOID_BETA_FORMATION	0.104545	0.465142	0.208955	0.371414	1.31423	29	IFNG CLU EFNA1 ABCA2 PIN1 GSK3A RELA SORL1 ABCA7 TNF IGF1 CHRNA7 APP SPON1 GGA3
GO_VIRION_ASSEMBLY	0.104348	0.465142	0.204295	0.336933	1.30024	40	VPS4A CHMP1A SNF8 VPS28 CHMP2A RPS27A MVB12A RAB43 VPS37B LRSAM1 PPIA TBC1D20 RAB1B MVB12B
GO_CARDIAC_SEPTUM_MORPHOGENESIS	0.105263	0.467317	0.188204	-0.33519	-1.29527	50	SEMA3C HEYL PARVA SMO TGFBR1 SOX4 DHRS3 NOG NRP1 DNAH11 BMPR2 TP53 VANGL2 HEY2 SMAD4
GO_REGULATION_OF_BONE_MINERALIZATION	0.105263	0.467317	0.184706	-0.321606	-1.28735	58	BMP2K BMP2 MEF2C ATP2B1 FZD9 PKDCC BCOR TXLNG CCL3 LTBP3 KL HIF1A ZMPSTE24 ANKH SLC8A1 RFLNB CCR1 BMPR2 S1PR1
GO_CELLULAR_RESPONSE_TO_NITRIC_OXIDE	0.105455	0.46746	0.184706	-0.518578	-1.41857	13	HNRNPD FOXO1 DPEP1 CCNA2 CDK2 MTR
GO_NEGATIVE_REGULATION_OF_TYPE_2_IMMUNE_RESPONSE	0.105495	0.46746	0.204295	0.499072	1.40835	12	HLX IL27RA ARG1 IFNL1 STAT6
GO_RESPONSE_TO_BMP	0.105802	0.468381	0.17822	-0.275304	-1.24695	113	BMP2 ZFYVE16 PDCD4 CTDSPL2 HEYL SFRP1 LEMD3 CDH5 TWSG1 SFRP5 ILK HIVEP1 DDX5 FBN1 LEF1 SFRP2 SMAD5 USP15 GDF7 GATA3 NOG TRIM33 ZNF8 SMURF2 ROR2 BMPR2 USP9Y ITGA3 RGMA SMAD4 NEO1 HIPK2 ABL1 SKIL GREM2 SMAD2 GREM1 PPM1A RNF165 FKBP8 RUNX2 GDF15 FAM83G BMP8B
GO_POSITIVE_REGULATION_OF_INTERLEUKIN_2_PRODUCTION	0.105925	0.468482	0.183024	-0.405431	-1.33683	25	PDE4D PDE4B GLMN IRF4 MALT1 CLEC7A PTPRC MAP3K7 RIPK2
GO_APPENDAGE_MORPHOGENESIS	0.106164	0.468812	0.17822	-0.290542	-1.27556	96	SEMA3C TRAF3IP1 ATRX TBC1D32 LNPK BCL2L11 GNA12 PKDCC FRAS1 IFT140 MBNL1 LEF1 SFRP2 WDR19 SOX4 INTU WNT7A HDAC2 NOG MED1 ROR2 FZD6 PBX1 ALDH1A2 SMAD4 IFT52 RECK AFF3 MAP3K20 LRP6 GREM1 RNF165 MKS1 ASPH RUNX2
GO_POSTREPLICATION_REPAIR	0.106498	0.468812	0.183024	-0.331275	-1.29972	52	PCNA MSH2 RFC3 REV3L RFC1 POLI REV1 DTL RPA1 POLH POLK ZBTB1 BRCA1 SPRTN RFC5 PRIMPOL POLD3
GO_PYRIMIDINE_NUCLEOBASE_METABOLIC_PROCESS	0.106306	0.468812	0.183024	-0.477347	-1.38796	16	RRM1 CTPS2 CTPS1 UMPS DPYD ALDH6A1 TYMS DPYS CMPK1 CPS1 CAD DHODH
GO_REGULATION_OF_CD4_POSITIVE_ALPHA_BETA_T_CELL_ACTIVATION	0.10643	0.468812	0.204295	0.30099	1.26517	58	IFNG HLX AGER RARA VSIR CD160 LGALS9 JAK3 IL4R LGALS9B LGALS9C PRKCZ LOXL3 ZBTB7B
GO_REGULATION_OF_POSTSYNAPSE_ORGANIZATION	0.106346	0.468812	0.17822	-0.298542	-1.28315	84	UBE3A CDH2 DHX36 FZD9 OPA1 LRRK2 CHMP2B CAPRIN1 ADAM10 ZNF804A NTRK3 SHISA7 IL1RAP ITPKA ACTR2 DNM3 WNT7A LZTS3 ARF4 SLC7A11 ZMYND8 ARHGAP33 ABHD17B CUX2 EPHA4 ZDHHC2
GO_NUCLEUS_ORGANIZATION	0.107143	0.471208	0.176694	-0.270894	-1.23085	119	NUP107 NOLC1 RRN3 LEMD3 SEH1L POLR1B NUP54 ETS1 TMF1 KDM3A CHMP2B NUP155 DMRTC2 VPS4B TOR1AIP1 NUP133 PSME4 NUP93 ZMPSTE24 AHCTF1 DYRK3 PITPNB NUP153 PRKCA CCNB1 SERBP1 SPAST SRPK2 GOPC PARP11 SUMO1 CHMP4C TPR NDC1 NUP35 NUP205 HIPK2 USPL1
GO_REGULATION_OF_PEPTIDYL_LYSINE_ACETYLATION	0.107335	0.471609	0.181383	-0.328945	-1.30275	54	SIRT1 PRKAA1 NAP1L2 SET KAT7 SIN3A RPS6KA5 SOX4 ZMPSTE24 KLF15 TADA2A HDAC2 GATA3 BRCA1
GO_ENDOCARDIAL_CUSHION_FORMATION	0.108108	0.471793	0.181383	-0.497873	-1.39656	14	HEYL DCHS1 TGFBR1 NOG HEY2 SMAD4
GO_NEGATIVE_REGULATION_OF_FAT_CELL_DIFFERENTIATION	0.108225	0.471793	0.199915	0.340024	1.30069	38	E2F1 JDP2 ZADH2 WNT10B ZFPM1 TGFB1I1 SIRT2 TGFB1 WNT1 LRP3 TRPV4 BBS12 ENPP1 WWTR1 CCDC85B GPER1 TNF
GO_NEURON_APOPTOTIC_PROCESS	0.10828	0.471793	0.169571	-0.245851	-1.20614	192	GCLC MEF2C ROCK1 RASA1 BOK ADNP USP53 RB1 LIG4 MSH2 FZD9 NEFL PIK3CA FBXW7 JAK2 PARP1 ANGPT1 ILK OXR1 KIF14 ATF2 BCL2L11 ATM SET DRAXIN LANCL1 BCL2 TRIM2 TNFRSF21 CCL3 PRKCI RETREG1 HIF1A WFS1 CPEB4 GATA3 MYB APAF1 HYOU1 NRP1 SYNGAP1 GCLM ITGA1 FOXQ1
GO_NEURON_MATURATION	0.108225	0.471793	0.199915	0.340678	1.30319	38	EDNRB B4GALT5 KCNIP2 C1QL1 TBX6 RET NFASC MECP2
GO_NEUROTRANSMITTER_METABOLIC_PROCESS	0.108046	0.471793	0.206588	0.428253	1.3621	19	DAGLB CLN3 SLC6A3 COMT NAALAD2 ACHE
GO_REGULATION_OF_PROTEIN_POLYUBIQUITINATION	0.107774	0.471793	0.179782	-0.434229	-1.38295	22	PTPN22 UBR5 OTUB2 SASH1 PLAA BIRC2 TRIP12 DDX3X
GO_SNARE_COMPLEX_ASSEMBLY	0.108046	0.471793	0.206588	0.429191	1.36508	19	VAMP8 SEPTIN8 VPS18 VAMP1 STXBP6 STX4 VPS16 VAMP2 STXBP1 STX1A
GO_TRANSITION_METAL_ION_TRANSPORT	0.107914	0.471793	0.2114	0.265978	1.23821	107	IFNG ABCB6 MELTF SLC11A1 TRPM2 TCN2 SLC39A3 ATP6V0B ATP6V0D1 ATP6AP1 SLC25A28 ATP6V1E2 FTH1 SLC31A2 FKBP4 HPX ATOX1 DNM2 ATP6V0A1 ATP13A1 SLC39A1 HFE TCIRG1 SLC31A1 TRPC3 TF RAB11B ATP7B SLC39A7 ATP6V1G1 SCO2 TMEM163 HEPHL1 ATP6V1E1 FTL B2M TRPC1 ATP6V1F MCOLN1 SLC39A11 SLC39A5
GO_VITAMIN_BIOSYNTHETIC_PROCESS	0.108046	0.471793	0.206588	0.443099	1.36077	17	IFNG CYP27A1 SNAI1 PDXK VDR AKR1A1 TNF RFK
GO_ESTABLISHMENT_OF_PROTEIN_LOCALIZATION_TO_TELOMERE	0.109735	0.473518	0.17822	-0.451825	-1.36023	18	ATM DKC1 POT1 CCT6A ATR BRCA2
GO_GLUCOSE_IMPORT	0.109689	0.473518	0.181383	-0.322993	-1.28666	57	APPL1 PIK3R1 PTPN11 ITLN1 C2CD5 SLC5A2 IRS1 OSBPL8 SLC25A27 TSC1 STXBP3 PRKCI RHOQ KLF15
GO_GLYCOSPHINGOLIPID_BIOSYNTHETIC_PROCESS	0.109735	0.473518	0.17822	-0.432327	-1.35498	21	B4GALT6 LARGE1 FA2H PRKAA1 ST6GALNAC4 A4GALT ST8SIA4 ST6GALNAC3 ST6GALNAC6
GO_HISTONE_UBIQUITINATION	0.109665	0.473518	0.183024	-0.342656	-1.31014	47	LEO1 SUZ12 UBR5 OTUB2 PCGF5 CUL4B BCOR CTR9 TRIP12 PCGF6 CDC73 DDB1 RYBP RAG1 KDM2B RNF168 SKP1 KDM1A PHC1 UBR2
GO_INFLAMMATORY_RESPONSE_TO_ANTIGENIC_STIMULUS	0.109208	0.473518	0.197822	0.315704	1.2695	46	IL20RB FUT7 IL10 FCER1G FCGR2B HLA-E KDM6B CD68 NLRP6
GO_LEFT_RIGHT_PATTERN_FORMATION	0.109347	0.473518	0.17822	-0.447221	-1.36228	19	FOXJ1 ARL13B EPB41L5 AHI1 SMO
GO_MAINTENANCE_OF_SISTER_CHROMATID_COHESION	0.10929	0.473518	0.181383	-0.540543	-1.41505	11	ATRX RB1 SMC5 TNKS
GO_NONRIBOSOMAL_PEPTIDE_BIOSYNTHETIC_PROCESS	0.109735	0.473518	0.17822	-0.453097	-1.36406	18	GCLC GGT1 GGT5 AASDH GCLM SLC7A11
GO_POSITIVE_REGULATION_OF_REACTIVE_OXYGEN_SPECIES_METABOLIC_PROCESS	0.109785	0.473518	0.208955	0.277052	1.25251	85	CDKN1A CD177 IFNG CLU PTK2B ITGAM ITGB2 GADD45A CYBA P2RX4 INSR DNM2 TGFB1 PARK7 DDAH2 HDAC4 GNAI2 TYROBP PRKCD DUOXA1 SOD1 THBS1 GRB2 RNF41 KLF2
GO_REGULATION_OF_HISTONE_METHYLATION	0.109319	0.473518	0.179782	-0.318926	-1.28482	59	ATRX KDM4D SIRT1 PAX5 KDM3A DMRTC2 BCOR CTR9 GATA3 MYB KMT2E BRCA1 RIF1 MTF2 PRMT6 RTF1 DNMT1 MLLT6 PAXBP1 SMAD4 AUTS2 OGT CTCF
GO_REGULATION_OF_SISTER_CHROMATID_COHESION	0.109735	0.473518	0.17822	-0.4303	-1.34863	21	ATRX BUB1 RB1 RAD21 WAPL SMC5 FEN1 TNKS
GO_N_GLYCAN_PROCESSING	0.10991	0.473621	0.179782	-0.472368	-1.37348	16	MAN1A2 MAN2A1 GNPTAB MAN1C1 ST8SIA4 MAN1A1
GO_REGULATION_OF_HEPATOCYTE_PROLIFERATION	0.110375	0.47519	0.199915	0.510056	1.40027	11	HPN GLI1 MDK
GO_ACTIVATED_T_CELL_PROLIFERATION	0.11087	0.475593	0.197822	0.332615	1.28358	40	TNFSF9 AGER CLC FADD LGALS9 CRTAM PYCARD IL27RA ARG1 IGFBP2 RPS3 STAT5B IGF1 ICOSLG LRRC32
GO_ACTIVATION_OF_INNATE_IMMUNE_RESPONSE	0.110837	0.475593	0.2114	0.251599	1.20922	129	PSMB9 FCER1G CLEC10A PSMB8 MAVS PRKDC ICAM3 MUC16 PSMB5 PSMB3 MUC1 HRAS MUC4 MUC12 RBM14 CD209 PQBP1 PYCARD NLRC4 PSMA7 PAK1 SFPQ PSMA6 RELA PRKCD CREBBP MUC20 RAF1 CARD9 PRKACA LILRA2 PLCG2 PSMB6 PSMD4 PSMC3 ZCCHC3 PAK3 PSMB1 PSMD9 PSMC5 HEXIM1 HCK FFAR2 PSME2 AIM2 PSMD8
GO_GRANULOCYTE_CHEMOTAXIS	0.11138	0.475593	0.208955	0.269051	1.23268	97	XCL2 FCER1G DYSF MDK CXCL3 PPBP VAV1 PF4 ITGB2 CXCL13 JAM3 RAC1 PIK3CD S100A9 CD300H CXCR1 CCL5 IL17RA PREX1 DAPK2 MAPK3 CCL2 TRPV4 JAML CXCR2 THBS1 PIP5K1C CCL8 CXCL10 CSF3R BST1 C5AR1 ADGRE2 RAC2
GO_POSITIVE_REGULATION_OF_CYTOKINE_SECRETION	0.111364	0.475593	0.202072	0.305787	1.26245	55	IFNG IL10 MAVS LGALS9 IL4R CRTAM IRF3 CD14 PANX1 PYCARD LILRA5 GAPDH STAT3 FRMD8 SORL1 SELENOK LILRA2 CLEC5A FGR TNF ORM1 ORM2
GO_POST_ANAL_TAIL_MORPHOGENESIS	0.110909	0.475593	0.179782	-0.516366	-1.41252	13	TRAF3IP1 PALB2 DCHS1 SFRP2
GO_REGULATION_OF_ANOIKIS	0.111307	0.475593	0.176694	-0.428613	-1.36507	22	CAV1 PIK3CA CEACAM5 BCL2 TLE1 SIK1 CEACAM6 ITGB1 MYBBP1A PTK2
GO_REGULATION_OF_CHROMATIN_BINDING	0.111307	0.475593	0.176694	-0.429814	-1.36889	22	KDM4D BTAF1 WAPL PPP3CA TDG NFATC4 GMNN DDX11 KDM1A PARP9 SENP2 ZNF304 CTNNB1 MBD2 DTX3L
GO_REGULATION_OF_TOLL_LIKE_RECEPTOR_SIGNALING_PATHWAY	0.110909	0.475593	0.179782	-0.316963	-1.29038	64	TREML4 APPL1 PTPN22 CAV1 UBQLN1 PJA2 TNFAIP3 OTUD4 NR1D1 WDFY1 BIRC2 IRF4 TLR1 DAB2IP DDX3X TIRAP ACOD1
GO_SYMPATHETIC_NERVOUS_SYSTEM_DEVELOPMENT	0.111111	0.475593	0.179782	-0.539814	-1.41315	11	SEMA3A SOX4 GATA3 NRP1 PLXNA4
GO_AMINOGLYCAN_CATABOLIC_PROCESS	0.111607	0.475712	0.199915	0.314278	1.28354	52	CEMIP GPC5 PGLYRP4 CSPG5 LYG1 GALNS TGFB1 SLC9A1 GNS PGLYRP2 LYVE1 GLB1 LUM GUSB VCAN ARSB CD44 IDUA LYG2 CHP1 HEXA
GO_REGULATION_OF_GENE_EXPRESSION_BY_GENETIC_IMPRINTING	0.111712	0.475712	0.17822	-0.494861	-1.38811	14	ZFP57 ARID4A PCGF5 ARID4B KDM1B BRCA1
GO_REGULATION_OF_SUPRAMOLECULAR_FIBER_ORGANIZATION	0.111621	0.475712	0.16318	-0.22722	-1.17369	314	ADD3 CKAP2 MEF2C CARMIL1 ROCK1 TOGARAM1 RASA1 EPS8 ARFIP1 KANK1 AP1AR RB1 CLASP2 PIK3R1 ACTR3C CCDC88A SFRP1 LPAR1 TACSTD2 DLC1 CDH5 SCIN RICTOR LATS1 SWAP70 C9orf72 JMY PRKCE WASHC5 PTGER4 ADD2 PFN2 TPX2 SPTBN2 IQGAP2 TWF1 WASF3 ARFGEF1 ICAM1 TSC1 CCL24 LMOD1 MAP1B CTNNA2 MAPRE1 TGFBR1 TAOK1 SNX9 SPTBN4 BAG4 TMOD1 RDX AEBP1 LIMA1 CCR7 APC CARMIL2 SPTA1 ACTR2 HDGFL3
GO_POSITIVE_REGULATION_OF_NUCLEOTIDE_BIOSYNTHETIC_PROCESS	0.112128	0.477052	0.202072	0.431969	1.34852	18	ADORA2B GUCA1B NOS2 TMSB4X STAT3 ANTKMT ENO1 TAZ
GO_AMYLOID_BETA_FORMATION	0.112583	0.47711	0.197822	0.349051	1.31795	35	IFNG CLU EFNA1 ABCA2 PIN1 PSENEN GSK3A PSEN1 RELA SORL1 ABCA7 TNF IGF1 CHRNA7 APH1A APP SPON1 GGA3
GO_HETEROTYPIC_CELL_CELL_ADHESION	0.112766	0.47711	0.193813	0.306388	1.25706	50	IL10 AGER MADCAM1 ITGA7 NFASC ITGA5 ITGB2 MYADM CD2 JAM3 ITGB3
GO_MITOCHONDRION_LOCALIZATION	0.11257	0.47711	0.181383	-0.355455	-1.3113	42	BHLHA15 LRPPRC NEFL OPA1 LRRK2 MFN1 MAP1B HIF1A TRAK2 MEF2A MTM1 SPAST UCHL1 RHOT1 UBB SYBU SLC4A5 ACTR10
GO_PEPTIDE_SECRETION	0.112853	0.47711	0.237794	0.197507	1.12563	417	CPE RSAD2 IFNG RCN3 IL10 LRP1 DYSF S100A13 CACNA1C ERP29 FCGR2B C1QTNF12 KCNG2 IL12A WLS UQCC2 MAVS ADCY5 MIDN PARD6A CPT1A MYOM1 PSAP HLA-E LGALS9 ADORA2A IL4R RAC1 NOS2 CRTAM IRF3 BAD ADAM8 KCNJ11 NR1H2 BLOC1S3 RAB3D SIDT2 CD14 DNAJC1 JAGN1 COPG1 UNC13B PTPN23 LRP5L SNCG NOD2 PANX1 BMP8A FAM3D CCL5 GPR27 INHBB CDK16 LLGL2 RAPGEF3 PHPT1 TGFB1 NLRP12 RAB8A PYCARD LILRA5 PPP1R11 FFAR4 GAPDH STAT3 …
GO_REGULATION_OF_ASPARTIC_TYPE_PEPTIDASE_ACTIVITY	0.112583	0.47711	0.197822	0.509086	1.39761	11	AGER GRN EFNA1 SORL1
GO_REGULATION_OF_REACTIVE_OXYGEN_SPECIES_METABOLIC_PROCESS	0.112745	0.47711	0.208955	0.237863	1.19859	158	CDKN1A CD177 IFNG CLU IL10 PTK2B BNIP3 ITGAM ITGB2 GADD45A ABCD1 CYBA RAC1 AATF P2RX4 INSR DNM2 SIRT2 TGFB1 TUSC2 STAT3 G6PD PARK7 GLA ATP2B4 DDAH2 HDAC4 GNAI2 SIRPA TYROBP PRKCD DUOXA1 ALOX5 SOD1 THBS1 PRKN SLC25A33 GRB2 SIRT5 RNF41 KLF2 BCR CFLAR BST1 TNF RAC2 ACP5 PINK1 BCO2 TRPV1 COA8
GO_REGULATION_OF_SECONDARY_METABOLIC_PROCESS	0.112727	0.47711	0.17822	-0.548411	-1.39262	10	APPL1 RAPGEF2 ZEB2 SLC7A11 TP53
GO_GLYCOSYL_COMPOUND_CATABOLIC_PROCESS	0.11329	0.478097	0.195789	0.34186	1.30371	37	UPP1 NUDT18 AICDA CDA GBA GLA NT5M ADA GUSB APOBEC3D APOBEC3A GBA2 NT5C ABHD10
GO_REGULATION_OF_ACTIN_FILAMENT_BUNDLE_ASSEMBLY	0.113208	0.478097	0.172324	-0.294908	-1.26753	84	CARMIL1 ROCK1 CLASP2 PIK3R1 CCDC88A SFRP1 LPAR1 TACSTD2 DLC1 SWAP70 PTGER4 PFN2 TSC1 TGFBR1 BAG4 RDX
GO_CYSTEINE_METABOLIC_PROCESS	0.114545	0.480506	0.176694	-0.548069	-1.39175	10	GCLC GGT1 CTH GCLM SLC7A11
GO_MATURATION_OF_SSU_RRNA	0.114662	0.480506	0.179782	-0.33342	-1.28843	50	SRFBP1 UTP23 WDR3 RIOK3 NOP9 BYSL RIOK1 NAT10 UTP25 UTP20 BMS1 TSR1 RRS1 DDX52 NOL10 HEATR1 UTP4
GO_MEMBRANE_RAFT_ORGANIZATION	0.114679	0.480506	0.199915	0.406682	1.3548	22	YJEFN3 CLN3 MYADM FLOT2 CD2 S100A10 ANXA2 FLOT1 ABCA7 DOCK2 NAXE PACSIN2
GO_NEGATIVE_REGULATION_OF_ANDROGEN_RECEPTOR_SIGNALING_PATHWAY	0.114545	0.480506	0.176694	-0.50909	-1.39262	13	SIRT1 HEYL SFRP1 PIAS2
GO_NEURAL_PRECURSOR_CELL_PROLIFERATION	0.11453	0.480506	0.170932	-0.275991	-1.24441	110	FRS2 CDH2 CEP120 DCT FZD9 PCM1 HOOK3 FOXO1 ILK ASPM LRRK2 KIF14 WDR47 RACGAP1 RRM1 DOCK7 SMO SHCBP1 LEF1 HIF1A ZEB2 RAPGEF1 WNT7A DLL4 CDON MELK
GO_POTASSIUM_ION_EXPORT_ACROSS_PLASMA_MEMBRANE	0.114094	0.480506	0.197822	0.472649	1.37879	14	KCNIP2 KCNE5 KCND3 KCNE3 KCNA2
GO_RELAXATION_OF_CARDIAC_MUSCLE	0.114545	0.480506	0.176694	-0.50751	-1.3883	13	PDE4D GSTM2 PDE4B CAMK2D SLC8A1
GO_RESPONSE_TO_FATTY_ACID	0.114338	0.480506	0.176694	-0.304024	-1.264	72	SFRP1 PRKAA1 FOXO1 IRS1 PRKCE PTGER4 P2RY4 CREB1 PTGS2 CCR7 AKR1C3 LPL GLDC SCD CCNB1 PTGFR AKAP8 NFATC4 ALAD AKR1C2 PID1 PDK4 ASS1 XRCC5 ID3 FOXO3
GO_NEGATIVE_REGULATION_OF_INTERLEUKIN_10_PRODUCTION	0.114943	0.48075	0.199915	0.437777	1.34443	17	AGER FCGR2B VSIR JAK3 TYROBP
GO_POSITIVE_REGULATION_OF_VASCULAR_ENDOTHELIAL_GROWTH_FACTOR_RECEPTOR_SIGNALING_PATHWAY	0.115044	0.48075	0.195789	0.534054	1.41892	10	ITGA5 ITGB3 PRKD2 GRB10 VTN
GO_REGULATION_OF_PROTEIN_LOCALIZATION_TO_CENTROSOME	0.115044	0.48075	0.195789	0.536366	1.42506	10	MARK4 NSFL1C PARD6A
GO_POSITIVE_REGULATION_OF_DNA_TEMPLATED_TRANSCRIPTION_INITIATION	0.115315	0.481027	0.175204	-0.374282	-1.32097	33	BCLAF1 MED14 DHX36 MED13 CAND1 CREB1 MED4 MITF MED1 TP53 ESR1
GO_SYNAPSE_ASSEMBLY	0.115254	0.481027	0.169571	-0.27755	-1.24822	106	MEF2C CDH2 ADNP DLG5 LINGO2 OXTR ADD2 EFNB2 SPTBN2 AMIGO2 NTRK3 IL1RAP EPHB2 MAP1B SLC25A46 KIRREL3 DNM3 RAB17 WNT7A NRXN2 NLGN2 PTK2 FARP1 SNCA
GO_CELLULAR_RESPONSE_TO_CORTICOSTEROID_STIMULUS	0.115888	0.481278	0.17822	-0.34291	-1.30055	46	REST USP8 ATP2B1 FOXO1 BCL2L11 NR3C1 ICAM1 CREBRF AKR1C3 TFAP4 ZFP36L2 KLF9 FAM107A FBXO32 FECH
GO_POSITIVE_REGULATION_OF_FAT_CELL_DIFFERENTIATION	0.115732	0.481278	0.175204	-0.326421	-1.28418	53	BMP2 ASXL2 ZBTB7C SFRP1 CDS1 KLF5 RARRES2 SFRP2 CREB1 RREB1 PTGS2 WNT5B LPL
GO_REGULATION_OF_RESPONSE_TO_OXIDATIVE_STRESS	0.115865	0.481278	0.173748	-0.302769	-1.27553	77	STK26 REST SIRT1 NCOA7 UBQLN1 FBXW7 PARP1 SESN3 LRRK2 OXR1 PYCR1 FBXO7 LANCL1 TSC1
GO_REGULATION_OF_TELOMERASE_ACTIVITY	0.115888	0.481278	0.17822	-0.339517	-1.28768	46	NEK7 HNRNPD MYC DKC1 HNRNPA2B1 POT1 PARM1 SMG6 TNKS HSP90AA1 NAF1 AURKB TP53 PARN PTGES3 PINX1 XRCC5 GREM1
GO_RUFFLE_ORGANIZATION	0.115523	0.481278	0.175204	-0.326817	-1.28223	52	CARMIL1 EPS8 KANK1 CAV1 TACSTD2 PFN2 ICAM1 P2RY12 BAG4 SNX10 RDX LIMA1 CCR7 CARMIL2 FAM98A
GO_PHOSPHATIDYLINOSITOL_BIOSYNTHETIC_PROCESS	0.116239	0.481885	0.169571	-0.275434	-1.2419	110	PIK3C2A PIKFYVE PIK3R1 IMPA1 FGF2 PIK3R4 CDS1 SYNJ2 MPPE1 PIK3CA PI4K2B SACM1L ATM MTMR6 PIGA PLEKHA3 MTMR8 PLEKHA2 RAB5A MTM1 ZP3 PTPN13 PIGX SYNJ1 MTMR4 PIGK PIP5K1A PIP5K1B PGAP1 PIK3CB PIGO PIK3C3 DPM2 PIGB INPP4B MTMR2 OCRL MTMR12 PIP4K2A PITPNM2 MTMR1 PI4KB
GO_REGULATION_OF_HORMONE_LEVELS	0.116208	0.481885	0.231127	0.201503	1.12926	366	HPN VAMP8 POMC EGR1 CPE NMB IFNG LRP1 SLCO4A1 CACNA1C SAFB CES1 DHRS9 POR C1QTNF12 KCNG2 FGFR1 STARD3 UQCC2 PDGFRA ADCY5 DGAT1 MIDN CTSZ PCSK6 CPT1A RETSAT HSD17B1 RAC1 H6PD NOS2 TPO BAD KCNJ11 SIDT2 CTSB JAGN1 SLC27A4 LRP5L FDX2 BMP8A FAM3D CCL5 GPR27 INHBB CDK16 WNT4 SCPEP1 COMT HSD17B7 RAPGEF3 FDX1 PHPT1 DHRS13 HSD17B14 FFAR4 FURIN ALDH8A1 NIBAN2 ARL2 PARK7 HFE TM7SF3 FOXD1 TCIRG1 BRSK2 EFNA5 …
GO_LIPID_STORAGE	0.116487	0.482063	0.173748	-0.305653	-1.27191	71	NRIP1 SIRT1 ACVR1C ASXL2 CAV1 SMIM22 CDS1 PLA2G4C SQLE FBXW7 ITGAV OSBPL8
GO_POSITIVE_REGULATION_OF_CELL_MIGRATION_INVOLVED_IN_SPROUTING_ANGIOGENESIS	0.116402	0.482063	0.172324	-0.459808	-1.35774	17	PIK3C2A HDAC9 FGF2 PTGS2 NRP1
GO_RIBONUCLEOSIDE_TRIPHOSPHATE_BIOSYNTHETIC_PROCESS	0.116592	0.482071	0.195789	0.294524	1.25622	63	ATP5ME ALDOA IMPDH1 NME9 TMSB4X ATP5MF TGFB1 STAT3 UCK1 UQCC3 ANTKMT NUDT2 ENO1 COX5B ATP5MC2 TAZ PKM ATP5MG
GO_CELL_CELL_SIGNALING_INVOLVED_IN_CARDIAC_CONDUCTION	0.117241	0.48433	0.197822	0.434223	1.33351	17	SCN1B CACNA1C KCNE5 RANGRF RYR2
GO_CELL_CYCLE_G2_M_PHASE_TRANSITION	0.11746	0.484808	0.161979	-0.23573	-1.18652	256	CEP76 PPP1R12A USP47 AURKA CEP192 CCP110 PCM1 KHDRBS1 LATS1 BACH1 CCNB3 KIF14 WEE1 FBXL17 DTL CNTRL ATM HAUS3 PPP1CB TOPBP1 NBN PLCB1 TPX2 NEDD1 VPS4B YWHAG SIN3A PSMD12 MAPRE1 FBXL3 AJUBA TAOK1 RAD21 CCNA2 ORC1 OPTN TICRR FOXN3 CDK2 PSME4 CUL1 OFD1 DYRK3 ABCB1 CLSPN BORA TAF2 ABRAXAS1 MELK GTSE1 HAUS6 BRCA1 AKAP9 CDC25A CCNB1 FBXW11 AKAP8 CEP72 PLK4 HSP90AA1 NINL CEP57 AURKB TP53 BRCC3 PSMF1 KAT…
GO_CELLULAR_RESPONSE_TO_INORGANIC_SUBSTANCE	0.118227	0.486814	0.164406	-0.250692	-1.20839	175	CPNE3 SLC34A1 MEF2C ATP7A ATRX ACER1 ANK3 LIG4 HNRNPD MAPK8 CRHBP PRKAA1 FMR1 CLIC4 RAD51 PARP1 FOXO1 LRRK2 EIF2AK3 CHUK NFYA DPEP1 TIMELESS CREB1 ADCY10 CCNA2 CAMK2D PTGS2 CDK2 CPNE8 AKR1C3 SLC25A24 CPNE4 SLC40A1 SCN5A CYBB SLC12A2 SYT15 MEF2A CCNB1 MTR
GO_ERROR_FREE_TRANSLESION_SYNTHESIS	0.118375	0.486814	0.170932	-0.423572	-1.34901	22	PCNA RFC3 RFC1 REV1 RPA1 POLH
GO_NEGATIVE_REGULATION_OF_LIPID_BIOSYNTHETIC_PROCESS	0.118519	0.486814	0.175204	-0.357225	-1.29518	38	BMP2 REST SIRT1 PRKAA1 FBXW7 PIBF1 SIK1 AKR1C3 DKK3 ERLIN2 BRCA1
GO_POSITIVE_REGULATION_OF_ENDOTHELIAL_CELL_DIFFERENTIATION	0.118568	0.486814	0.193813	0.469529	1.36969	14	CLDN5 PROC ATOH8 NOTCH1 ADD1 ACVRL1 S1PR2
GO_POSITIVE_REGULATION_OF_TOLL_LIKE_RECEPTOR_SIGNALING_PATHWAY	0.118375	0.486814	0.170932	-0.423539	-1.34891	22	TREML4 PTPN22 CAV1 PJA2 WDFY1 TLR1 DDX3X TIRAP
GO_TRNA_5_END_PROCESSING	0.118568	0.486814	0.193813	0.447346	1.36152	16	RPP38 RPP21 RPP25L RPP25 POP4 POP5 HSD17B10 RPP14
GO_HISTONE_H3_K4_TRIMETHYLATION	0.118919	0.486924	0.172324	-0.465595	-1.35378	16	ARID4A TET2 CTR9 KMT2E WDR82 RTF1 OGT
GO_NEGATIVE_REGULATION_OF_GENE_EXPRESSION_EPIGENETIC	0.119217	0.486924	0.170932	-0.320087	-1.27194	55	SIRT1 SUZ12 ATAD2B ATAD2 SMCHD1 TASOR PPHLN1 RBBP7 RBBP4 CDC45 SIN3A MIER1 HDAC2 RIF1 MTF2 AEBP2 DNMT1 CREBZF
GO_NUCLEOTIDE_EXCISION_REPAIR_DNA_INCISION	0.118738	0.486924	0.175204	-0.358663	-1.30312	39	PCNA RFC3 RFC1 PARP1 RPA1 CUL4B ERCC5 POLK ERCC4 DDB1 RFC5 GTF2H1 POLD3 UBB CHD1L ERCC3
GO_POSITIVE_REGULATION_OF_HETEROTYPIC_CELL_CELL_ADHESION	0.119205	0.486924	0.191892	0.505591	1.38801	11	IL10 AGER FLOT1 GCNT2 CD44 TNF
GO_REGULATION_OF_ENDOPLASMIC_RETICULUM_STRESS_INDUCED_INTRINSIC_APOPTOTIC_SIGNALING_PATHWAY	0.119217	0.486924	0.170932	-0.384833	-1.32709	29	SIRT1 BOK OPA1 LRRK2 EIF2AK3 BCL2L11 WFS1 NCK1 HYOU1
GO_REGULATION_OF_EXTRINSIC_APOPTOTIC_SIGNALING_PATHWAY_IN_ABSENCE_OF_LIGAND	0.118943	0.486924	0.191892	0.345296	1.30816	36	RET DAPK3 HSPA1A FGFR1 HSPA1B PF4 PPP1CA UNC5B EYA3 IFI6 CTNNA1
GO_DICARBOXYLIC_ACID_METABOLIC_PROCESS	0.11943	0.487368	0.170932	-0.30108	-1.26841	77	ME1 GCLC SLC25A12 MTHFD1L GGT1 MTHFD1 GLUD1 ALDH1L2 SUCLG2 FH L2HGDH DLD GCLM ALDH18A1 SLC7A11 ALDH5A1 ACLY ATIC KYAT3 FPGS MTRR GOT2 IDH2 GOT1 ASS1 DHFR
GO_REGULATION_OF_KERATINOCYTE_DIFFERENTIATION	0.119565	0.487498	0.172324	-0.375561	-1.30803	31	ROCK1 SGPP1 CBFB KRT36 AQP3 CTSV NCOA3 ALOX15B MED1 TRIM16
GO_ASPARTATE_FAMILY_AMINO_ACID_METABOLIC_PROCESS	0.119926	0.488355	0.173748	-0.355135	-1.30794	41	AASDHPPT GCAT MTHFD1 ALDH7A1 TDH MTAP DLD ASNS PHGDH MRI1 MTR MTRR GOT2 GOT1 ASS1
GO_POSITIVE_REGULATION_OF_CALCIUM_ION_TRANSMEMBRANE_TRANSPORT	0.120087	0.488355	0.190023	0.308639	1.25992	51	NTSR1 CEMIP CACNB3 HSPA2 KCNE3 CALM3 SLC9A1 G6PD STIM1 RYR2 BAX STAC3 PLCG2 CXCL10 STIMATE GPER1 F2RL3 P2RY6 TRPC1 CDK5 S100A1 CACNB2 CRACR2A EHD3
GO_POSITIVE_REGULATION_OF_DNA_METABOLIC_PROCESS	0.12	0.488355	0.160801	-0.247717	-1.20544	181	ATRX KDM4D SIRT1 PCNA NEK7 MSH2 RFC3 HNRNPD FGF2 TNKS2 DHX36 WRN MYC SMCHD1 GTF2I RAD51 PARP1 ATM NBN DKC1 ARID2 HNRNPA2B1 POT1 OTUD4 TIMELESS RAD50 CCT6A CDK2 ACTR2 PARM1 EYA2 TNKS APBB1 ABRAXAS1 BRCA1 RIF1 PTPRC ATR
GO_REGULATION_OF_DNA_RECOMBINATION	0.120209	0.488427	0.168238	-0.290104	-1.25846	92	KPNA2 MSH2 ZRANB3 FIGNL1 WRN SMCHD1 MSH3 RAD51 KLHL15 PARP1 MSH6 SMARCAD1 ARID2 TIMELESS RAD50 ACTR2 RIF1 PTPRC APLF PPP4R2 SETD2 NDFIP1 RTEL1 UBQLN4 KMT5B ATAD5 MRE11 KDM1A MAGEF1 IL7R BLM FOXP3 TFRC EXOSC3 FIGN
GO_REGULATION_OF_TRANSCRIPTION_FROM_RNA_POLYMERASE_II_PROMOTER_IN_RESPONSE_TO_HYPOXIA	0.12043	0.488903	0.188204	0.28294	1.25321	74	EGR1 PSMB9 PSMB8 EGLN1 HIF1AN PSMB5 EPAS1 PSMB3 RPS27A SIRT2 PSMA7 PSMA6 CREBBP RBX1 NOTCH1 PSMB6 PSMD4 PSMC3 EGLN2 PSMB1 PSMD9 PSMC5 UBC PSME2 ELOB PSMD8
GO_MITOCHONDRIAL_RNA_METABOLIC_PROCESS	0.120594	0.489144	0.173748	-0.341699	-1.29043	45	DARS2 TWNK LRPPRC PRKAA1 TFB2M EARS2 PDE12 TFAM ELAC2 FASTKD5 TRMT61B TARS2
GO_INNER_EAR_RECEPTOR_CELL_DEVELOPMENT	0.120805	0.489158	0.191892	0.349431	1.28028	32	CLRN1 FZD2 FGFR1 ADGRV1 TRIOBP IFT27 SLC9A3R1 ATP8B1 SOD1
GO_TUMOR_NECROSIS_FACTOR_BIOSYNTHETIC_PROCESS	0.120805	0.489158	0.191892	0.349081	1.279	32	IFNG IL10 AGER MAPKAPK2 HSPB1 BCL3 PSEN1 STAT3 TYROBP CARD9 THBS1
GO_NEGATIVE_REGULATION_OF_TOR_SIGNALING	0.121771	0.492255	0.172324	-0.352336	-1.29764	41	SIRT1 PRKAA1 SESN3 UBR1 ATM TSC1 HIF1A BMT2 FNIP1 C12orf66 MTM1
GO_POSITIVE_REGULATION_OF_LYMPHOCYTE_DIFFERENTIATION	0.12178	0.492255	0.195789	0.26388	1.20719	95	IFNG HLX TNFSF9 MDK IL12A RARA VSIR PRKDC PCID2 LGALS9 HLA-G IL4R BAD ADAM8 ITPKB AP3D1 ZBTB16
GO_POSITIVE_REGULATION_OF_DOUBLE_STRAND_BREAK_REPAIR_VIA_HOMOLOGOUS_RECOMBINATION	0.12204	0.492882	0.170932	-0.534026	-1.398	11	PARP1 ARID2 TIMELESS ACTR2
GO_HISTONE_H3_K9_DEMETHYLATION	0.122486	0.493412	0.170932	-0.524909	-1.40098	12	KDM4D JMJD1C KDM3A KDM7A
GO_LUNG_CELL_DIFFERENTIATION	0.122486	0.493412	0.170932	-0.523174	-1.39634	12	FOXJ1 NFIB CREB1 TMEM38B
GO_REGULATION_OF_CYTOSKELETON_ORGANIZATION	0.122478	0.493412	0.15017	-0.213538	-1.14016	476	CEP76 ADD3 TRAF3IP1 CKAP2 MEF2C CARMIL1 ROCK1 TOGARAM1 RASA1 EPS8 ARFIP1 KANK1 AURKA AP1AR CEP120 MAP9 CLASP2 PIK3R1 ACTR3C CCDC88A SFRP1 LPAR1 TACSTD2 SMIM22 CCP110 DLC1 CDH5 SCIN CD2AP PRKAA1 RICTOR CLIC4 SENP6 LATS1 ILK SWAP70 RND1 C9orf72 CNTRL JMY PRKCE WASHC5 CHMP2B KIF11 CYLD PTGER4 ADD2 PFN2 RHOH TPX2 VPS4B SPTBN2 IQGAP2 TWF1 TMEM67 WASF3 KATNBL1 ARFGEF1 NTRK3 ICAM1 SPICE1 TSC1 CCL24 LMOD…
GO_NEGATIVE_REGULATION_OF_LEUKOCYTE_CELL_CELL_ADHESION	0.122596	0.493431	0.197822	0.26	1.21718	111	IL20RB CLEC4G HLX IL10 MDK FCGR2B PPARA CEBPB VSIR LGALS9 HLA-G ADORA2A JAK3 IL4R CRTAM TNFAIP8L2 PTPN6 CTLA4 NRARP LGALS9B HFE LGALS9C ARG1 IFNL1 TMEM131L LOXL3
GO_DEPHOSPHORYLATION	0.123145	0.494371	0.152145	-0.216041	-1.14613	427	BMP2 CTDSPL2 MEF2C PPP1R12A ROCK1 PHACTR2 NT5DC1 PTPN22 RNGTT PTPN11 PPEF1 MPHOSPH10 PPP1R1A IMPA1 SGPP1 CEP192 SYNJ2 DLC1 THNSL2 KNL1 CDH5 PPP2R5E JAK2 SGPP2 MYO1D SHOC2 SWAP70 LRRK2 UBLCP1 SACM1L ELFN2 PTP4A3 PPP1CB HSP90B1 CA3 MTMR10 SET MTMR6 LPIN3 NT5C1B PTPN20 BCL2 CNST TSC1 CDC14A PIP4P1 RBM26 SPRED1 FAM122A CILP2 PPM1B PHACTR4 LRRC2 PLPPR3 BAG4 LRRC40 PLPP1 BOD1L1 MTMR8 DUSP19 PTPN12 SMG6…
GO_REGULATION_OF_PLASMA_MEMBRANE_ORGANIZATION	0.123077	0.494371	0.188204	0.491406	1.38672	12	MYH9 S100A9 DNM2 PRKCD PLEKHM2 GSN
GO_SULFUR_COMPOUND_TRANSPORT	0.12311	0.494371	0.186433	0.331393	1.27672	39	SLC26A6 SLC25A26 SLC25A11 ABCD1 SLC25A14 NFE2L1 SLC27A1 SLC9A3R1 SLC6A13 SLC25A19 SLC26A5 SLC35B2
GO_REGULATION_OF_ENDOCYTOSIS	0.123393	0.494687	0.204295	0.230945	1.16648	172	CD177 CLU LRP1 CD151 DLG4 RAB4A ANKRD13D CLN3 ABCA2 CD63 SNX33 EGF ANKRD13B RUFY1 RAC1 CLIP3 SERPINE1 ITGB3 RAB4B VPS28 NR1H2 ARRB2 CD14 DGKD INSR CALM3 DNM2 ITGA2 ANXA2 FLOT1 RAB5C ARF1 SH3GL1 ABL2 AP2S1 VTN HFE DRD4 CBL ACTN4 LRSAM1 UNC119 LRPAP1 ABCA7 TF STON2
GO_VESICLE_CARGO_LOADING	0.123435	0.494687	0.168238	-0.434992	-1.341	20	SEC23A SEC24B SEC24A SEC24D
GO_REGULATION_OF_MACROPHAGE_ACTIVATION	0.123667	0.495197	0.184706	0.32349	1.27243	42	CST7 IL10 GRN FCGR2B TNIP2 CEBPA IL4R GPR137B LDLR
GO_POSITIVE_REGULATION_OF_GTPASE_ACTIVITY	0.124251	0.49698	0.152145	-0.222514	-1.1614	346	FOXJ1 SNX18 ARHGAP5 RASA1 TBC1D9 RIC1 RGS7 RASGRF1 DOCK11 ARHGAP12 DOCK9 SEC23A SFRP1 MMUT ITGA6 DLC1 AFDN DEPDC1 RASA2 LRRK2 ARAP2 DOCK4 RANBP2 SNX13 RACGAP1 DOCK7 PLCB1 EVI5 CCDC125 RAPGEF6 ARFGEF1 NTRK3 ICAM1 TSC1 RALGAPB RABEP1 ALDH1A1 CCL24 DENND1B CHML RASGRP3 ARHGAP29 TBC1D15 SNX9 CHM FAM13B RABGAP1 CCL3 RAB3GAP2 DAB2IP ITGB1 ACAP2 CCR7 BNIP2 RAPGEF2 ASAP2 DOCK10 EIF5 STXBP5 PLEKHG4 RAPGEF…
GO_POSITIVE_REGULATION_OF_HISTONE_H3_K4_METHYLATION	0.124324	0.49698	0.168238	-0.463088	-1.34649	16	CTR9 MYB KMT2E BRCA1 RTF1 DNMT1 SMAD4 AUTS2 SNW1 DNMT3B CTNNB1 PAXIP1
GO_ANATOMICAL_STRUCTURE_REGRESSION	0.125275	0.498786	0.186433	0.488704	1.37909	12	GLI1 NINJ1 SPI1 SLC6A3
GO_CARBOHYDRATE_DERIVATIVE_CATABOLIC_PROCESS	0.125307	0.498786	0.197822	0.233572	1.17915	159	GM2A UPP1 DUT CEMIP GPC5 PGLYRP4 CST3 NUDT18 CSPG5 LYG1 PSAP MGAT1 ABCD1 AOAH GALNS NEU1 AICDA CDA TGFB1 GBA SLC9A1 HINT1 GSK3A EDEM2 GNS SMUG1 NTHL1 GLA PGLYRP2 LYVE1 PRKCD GLB1 NT5M NUDT1 ADA LUM GUSB VCAN APOBEC3D OGG1 ARSB APOBEC3A GBA2 MLYCD CD44 IDUA LYG2 CHP1 HEXA RENBP NT5C ABHD10 NEU3 FBXO27 CELA1
GO_NEGATIVE_REGULATION_OF_POTASSIUM_ION_TRANSMEMBRANE_TRANSPORT	0.12522	0.498786	0.165657	-0.455818	-1.34596	17	ANK3 KCNH2 CAV1 KEL
GO_POSITIVE_REGULATION_OF_PATTERN_RECOGNITION_RECEPTOR_SIGNALING_PATHWAY	0.125	0.498786	0.168238	-0.364971	-1.30218	34	TREML4 PTPN22 CAV1 PJA2 PUM2 WDFY1 TLR1 USP15 TRIM15 DDX60 DDX3X TIRAP PUM1 PELI1
GO_REGULATION_OF_CARDIAC_MUSCLE_CONTRACTION	0.125	0.498786	0.168238	-0.31888	-1.26966	56	JUP PDE4D GSTM2 CAV1 PDE4B DMD DSP CAMK2D SCN5A TMEM38B NOS1AP AKAP9 ADORA1 SLC8A1
GO_CELL_CELL_SIGNALING_BY_WNT	0.125554	0.499345	0.15017	-0.215908	-1.14577	430	BMP2 LEO1 CDH2 TLE6 USP47 KANK1 USP34 USP8 GSC JUP DACT1 GPRC5B UBR5 SFRP1 CAV1 TNKS2 FZD9 CBFB BCL9 SCYL2 PRKAA1 SFRP5 LATS1 FOXO1 ILK ASPM LRRK2 TNFAIP3 TBL1XR1 DKK2 CYLD PLCB1 KDM6A DRAXIN KREMEN2 SDC1 ZBED3 TNRC6C TLE1 NFATC1 LEF1 PSMD12 SFRP2 G3BP1 WNT8B PPM1B CTNND1 RUVBL1 ATP6AP2 SOX4 TCF7L2 CD24 DAB2IP HMGXB4 ZBTB33 APC CTR9 DKK3 PSME4 NLK CUL1 WNT5B TMEM170B RAB5A ZEB2 RAPGEF1 KLHL12 TCF…
GO_REGULATION_OF_DENDRITE_DEVELOPMENT	0.12585	0.500101	0.161979	-0.26431	-1.21657	132	UBE3A MEF2C DLG5 LPAR1 DHX36 ALK FMR1 ILK OPA1 LRRK2 TMEM106B CAPRIN1 ADAM10 PACSIN1 ITPKA DAB2IP RAPGEF2 ACTR2 DNM3 RAB17 LZTS3 HDAC2 LZTS1 PPP3CA CAMSAP2 SDC2 TRPC6 VLDLR NEURL1 ZMYND8 NFATC4 VAMP7 ARHGAP33 TNIK ASAP1 MAPK6 CUX2 RAB21 EPHA4 KIAA0319 NEDD4 C21orf91
GO_GROWTH_PLATE_CARTILAGE_DEVELOPMENT	0.126106	0.50035	0.186433	0.478627	1.38888	13	POR RARA COL27A1 THBS3 RARG MATN1 POC1A
GO_STRIATUM_DEVELOPMENT	0.126126	0.50035	0.166934	-0.484145	-1.35805	14	LRRK2 INHBA HPRT1 BBS4 SLC7A11 BBS2 ZSWIM6 MKKS BCL11B
GO_ALPHA_AMINO_ACID_BIOSYNTHETIC_PROCESS	0.127042	0.502285	0.166934	-0.310966	-1.24476	58	AASDHPPT PSAT1 SLC25A12 GGT1 PYCR1 MTHFD1 GLUD1 SERINC5 CTH MTAP ASNS PHGDH MRI1 ALDH18A1 MTR SRR ACCS MTRR GOT2 GOT1 ASS1
GO_GOLGI_VESICLE_TRANSPORT	0.126866	0.502285	0.15017	-0.222145	-1.1594	345	TRAPPC8 KIF16B EXOC2 USO1 MYO1B AP1AR ANK3 MON2 EXOC5 UVRAG SEC23A EXOC1 EPS15 KRT18 ZW10 DYNC1LI2 MPPE1 SEC24B EXOC6 EXOC8 TMED7 KIF26A COG6 KIF2A RBSN SEC24A LRRK2 SEC23IP LMAN1 COG5 RACGAP1 KIF11 PKDCC TRAPPC10 CTSC SPTBN2 VPS13C KIF3A SEC24D GOLGA4 CNST COPB1 NAPG TRAPPC11 RAB6A RABEP1 MYO5A ARFGEF2 CREB3L2 SNAP23 VPS54 SPTBN4 DCTN4 OPTN NSF RAB8B MCFD2 PRKCI F8 SPTA1 DOP1A KLHL12 GCC2 TRAPPC…
GO_MITOTIC_RECOMBINATION	0.127013	0.502285	0.165657	-0.429115	-1.32288	20	SMC6 MSH3 RAD51 RAD50 SMC5 ERCC4 BRCA2 GEN1
GO_POSITIVE_REGULATION_OF_NEURON_MIGRATION	0.126812	0.502285	0.166934	-0.472846	-1.34757	15	PLAA SEMA3A KIF20B DAB2IP RAPGEF2 ZNF609
GO_PYRIMIDINE_RIBONUCLEOSIDE_METABOLIC_PROCESS	0.127473	0.503142	0.184706	0.485632	1.37042	12	UPP1 AICDA CDA APOBEC3D APOBEC3A
GO_REGULATION_OF_TOR_SIGNALING	0.1274	0.503142	0.16318	-0.291585	-1.25846	89	SIRT1 SEH1L PRKAA1 RICTOR PIK3CA SESN3 C9orf72 UBR1 GNA12 ATM TSC1 PIP4P1 RRAGB HIF1A BMT2 ZMPSTE24 DYRK3 FBXO9 FNIP1 C12orf66
GO_LEFT_RIGHT_AXIS_SPECIFICATION	0.127971	0.50419	0.166934	-0.518969	-1.38512	12	ARL13B EPB41L5 AHI1 SMO
GO_REGULATION_OF_CYCLASE_ACTIVITY	0.128035	0.50419	0.184706	0.360328	1.29162	30	EDNRB CACNA1C ADORA2B GUCA1B ADGRV1 NOS2 TIMP2 STIM1 GNAI2 MAPK3 PDZD3
GO_REGULATION_OF_SODIUM_ION_TRANSMEMBRANE_TRANSPORTER_ACTIVITY	0.12806	0.50419	0.169571	-0.339071	-1.26297	44	CNKSR3 ANK3 NETO1 DMD SCN2B PRKCE SLMAP KIF5B UTRN CAMK2D KLHL24
GO_MECHANORECEPTOR_DIFFERENTIATION	0.12848	0.505418	0.181383	0.310522	1.24866	46	CLRN1 FZD2 FGFR1 TMEM132E ADGRV1 TRIOBP JAG2 IFT27 SLC9A3R1 ATP8B1 SOD1 MCOLN3 NOTCH1
GO_CARDIAC_MUSCLE_CELL_CONTRACTION	0.130112	0.505635	0.166934	-0.337803	-1.29158	47	JUP PDE4D KCNH2 CAV1 PDE4B SCN2B NUP155 DSP CAMK2D SCN5A NOS1AP AKAP9 ADORA1
GO_CENTROMERIC_SISTER_CHROMATID_COHESION	0.131148	0.505635	0.164406	-0.527392	-1.38063	11	SGO2 BUB1 SGO1 NAA50 BUB1B AXIN2
GO_CHEMOKINE_PRODUCTION	0.131519	0.505635	0.184706	0.27486	1.21998	77	EGR1 IFNG IL10 AGER MCOLN2 MAVS ADORA2B LGALS9 IL4R S100A9 ZFPM1 MUL1 IL17RA PYCARD TUSC2 SIRPA IL6R TRPV4 HMOX1 SELENOK
GO_DETECTION_OF_OTHER_ORGANISM	0.128736	0.505635	0.188204	0.428451	1.31579	17	PGLYRP4 HLA-B HLA-A NOD2 NLRC4 PGLYRP2
GO_EPIDERMIS_DEVELOPMENT	0.13099	0.505635	0.153159	-0.236727	-1.17595	229	KRT80 IRF6 ATP7A ROCK1 EDAR ACER1 FA2H JUP KRT74 SATB1 LIPN SGPP1 DCT KRT18 CBFB KRT36 SEC24B MYSM1 CLIC4 LATS1 ADAM9 STS PPHLN1 NSUN2 KDF1 SMO BCL2 EXPH5 DSP PI3 MYO5A LDB2 KRT1 AKR1C3 ZMPSTE24 INTU SLC4A7 AQP3 INHBA TXNIP CTSV HDAC2 COL17A1 NCOA3 AP3B1 FOXQ1 ALOX15B EDA2R NOM1 MED1 EREG KRT81 TRIM16 WNT16 ASAH1 POU2F3 DSC1 VANGL2 KRTAP5-9 KRT2 PIP5K1A FZD6 YBX1 HEY2 EVPL STK4 IFT74
GO_EPITHELIAL_CELL_CELL_ADHESION	0.131532	0.505635	0.16318	-0.482659	-1.35389	14	JUP SERPINB8 CCN3 DSP PLEKHA7 THBS4
GO_ESTABLISHMENT_OF_LYMPHOCYTE_POLARITY	0.130531	0.505635	0.183024	0.520633	1.38326	10	FLOT2 MYH9 CRTAM SNX27 DOCK2 GSN
GO_MOTOR_NEURON_AXON_GUIDANCE	0.131059	0.505635	0.16318	-0.397404	-1.31037	25	ALCAM RHOH SEMA3A MYCBP2 NOG NRP1 PLXNA4 LHX4 ERBB2 EPHA4 RNF165 NTN1
GO_NEGATIVE_REGULATION_OF_PATHWAY_RESTRICTED_SMAD_PROTEIN_PHOSPHORYLATION	0.131148	0.505635	0.164406	-0.527996	-1.38221	11	STRAP LDLRAD4 MIRLET7G NOG PBLD GREM1
GO_POSITIVE_REGULATION_OF_ACTIN_FILAMENT_POLYMERIZATION	0.129371	0.505635	0.161979	-0.287456	-1.24425	91	CARMIL1 ARFIP1 AP1AR ACTR3C SCIN RICTOR JMY PRKCE WASHC5 PFN2 IQGAP2 WASF3 ICAM1 CCL24 LMOD1 CTNNA2 SNX9 BAG4 CCR7 CARMIL2 ACTR2 GMFB CDC42EP2 NCK1
GO_POSITIVE_REGULATION_OF_AUTOPHAGY	0.131399	0.505635	0.158514	-0.266051	-1.21246	121	PIK3C2A ROCK1 SIRT1 UVRAG TP53INP1 PRKAA1 SESN3 FOXO1 LRRK2 C9orf72 FBXO7 BCL2L11 DAPK1 VPS13C MTDH PIM2 TSC1 UFL1 EIF2AK4 OPTN RAB3GAP2 MID2 HIF1A TRIM68 BNIP3L TBK1 TRIM5 TRIM6 LARP1
GO_POSITIVE_REGULATION_OF_CELL_DEVELOPMENT	0.131657	0.505635	0.146416	-0.214637	-1.13884	432	OLFM4 SEMA3C BMP2 MEF2C CARMIL1 REST TMEM30A ADNP AURKA HEYL LIG4 DLG5 GPRC5B LPAR1 RRN3 DCT ITGA6 DHX36 ALK CDH5 NEFL FMR1 ILK RFX3 OPA1 ASPM NAP1L2 TCF12 CASS4 PLAG1 WASHC5 IRX3 TMEM106B CAPRIN1 MAN2A1 RNF157 FN1 PLAA IL6ST TWF1 IMPACT SMO BCL2 GOLGA4 ZNF804A NTRK3 SEMA3A KIF20B EPHB2 CREB3L2 DLX2 ETV5 ZEB1 SIN3A PACSIN1 SCARF1 MAP1B UFL1 RREB1 CXCR4 CCL3 P2RY12 SEMA7A ITPKA DAB2IP RAPGEF2 PRKC…
GO_POSITIVE_REGULATION_OF_DENDRITIC_SPINE_DEVELOPMENT	0.130755	0.505635	0.165657	-0.35326	-1.27648	37	DLG5 LPAR1 DHX36 FMR1 OPA1 CAPRIN1 ITPKA ACTR2 NEURL1 ZMYND8 MAPK6 CUX2 C21orf91 KALRN
GO_POSITIVE_REGULATION_OF_NEURON_DIFFERENTIATION	0.129283	0.505635	0.152145	-0.226711	-1.15534	284	BMP2 MEF2C REST TMEM30A ADNP HEYL DLG5 GPRC5B LPAR1 RRN3 ITGA6 DHX36 ALK NEFL FMR1 ILK OPA1 NAP1L2 TCF12 WASHC5 IRX3 TMEM106B CAPRIN1 RNF157 FN1 PLAA TWF1 IMPACT BCL2 GOLGA4 ZNF804A NTRK3 CREB3L2 DLX2 ETV5 ZEB1 SIN3A PACSIN1 SCARF1 MAP1B CXCR4 SEMA7A ITPKA DAB2IP RAPGEF2 PRKCI ACTR2 ZEB2 RAPGEF1 TCF4 CDON GDF7 PRPF19 APBB1 NCK1 DPYSL3 NRP1 PLXNA4 ATF1 SPAG9 TRPC6 VLDLR ENC1 NEURL1 ZMYND8 ROR2 CNR…
GO_POSITIVE_REGULATION_OF_OSTEOBLAST_PROLIFERATION	0.130909	0.505635	0.164406	-0.540859	-1.37344	10	BMP2 ITGAV FBLN5 ABL1 GATA1
GO_POSITIVE_REGULATION_OF_T_CELL_MIGRATION	0.130045	0.505635	0.184706	0.373921	1.29509	26	XCL2 FADD CXCL13 ADAM8 CCL5 PYCARD CD99L2 SELENOK CXCL10 APP TNFRSF14 ADAM17 TNFSF14
GO_PROTEIN_KINASE_A_SIGNALING	0.131295	0.505635	0.16318	-0.392357	-1.3069	26	TTN AKAP5 LRRK2 PJA2 PRKACB RDX AKAP7
GO_PROTEIN_METHYLATION	0.12963	0.505635	0.158514	-0.252795	-1.20058	158	ATRX KDM4D SIRT1 FAM98B ARID4A SUZ12 SATB1 TET2 FBXO11 PAX5 KDM3A ARID4B PRMT9 PCMTD2 KDM6A DMRTC2 BCOR RAB6A GSPT1 PCMTD1 CTR9 KMT2C FAM98A GATA3 MYB KMT2E BRCA1 RIF1 MTF2 VCPKMT PRMT6 WDR82 RBBP5 PRMT1 RTF1 DNMT1 SETD2 MLLT6 WDR5B PAXBP1 EEF1AKMT4 SMAD4 KMT5B AUTS2 ASH2L OGT CTCF EHMT1 SUV39H2 SUV39H1 KDM1A HEMK1 PRDM4 NSD3 PRDM5 RLF ASH1L SETD6 SETD5 ZNF274 EZH2 CSKMT METTL21EP ZNF304 SNW1 DNM…
GO_RECEPTOR_LOCALIZATION_TO_SYNAPSE	0.12959	0.505635	0.181383	0.314814	1.25804	45	DBN1 DLG4 CNIH2 CEP112 IQSEC2 HRAS RAB8A GRIPAP1 PRKCZ ARHGAP44 TYROBP CACNG8 KIF17 DLG3 KIF5A
GO_REGULATION_OF_DNA_TEMPLATED_TRANSCRIPTION_ELONGATION	0.12987	0.505635	0.166934	-0.33658	-1.27109	45	LEO1 HTATSF1 CCNT1 TCERG1 SCAF8 KAT7 WDR43 ZMYND11 SUPT16H CDC73 ZNF326 CCNT2
GO_REGULATION_OF_IMMUNOGLOBULIN_PRODUCTION	0.129464	0.505635	0.184706	0.292634	1.24007	61	IL10 FCGR2B KMT5C PRKDC HLA-E IL4R PKN1 CLCF1 HPX TNFSF13 TGFB1 IL27RA STAT6 STX4 MAD2L2 TNFRSF4 TMBIM6 TNF SUPT6H
GO_REGULATION_OF_PEPTIDYL_SERINE_PHOSPHORYLATION	0.129915	0.505635	0.159647	-0.271447	-1.222	107	CNKSR3 IFNK PDE4D CAV1 SPRY2 DMD PRKAA1 RICTOR PIK3CA LATS1 PLCL1 ANGPT1 DOCK7 PFN2 BCL2 NTRK3 PAQR3 SFRP2 SPTBN4 BAG4 PTGS2 SH2D3A FNIP2 FNIP1 NCK1 AKAP9 TBK1 TRIM6 HSP90AA1 SNCA
GO_REGULATION_OF_TOLL_LIKE_RECEPTOR_2_SIGNALING_PATHWAY	0.130909	0.505635	0.164406	-0.540935	-1.37363	10	PJA2 TNFAIP3 TLR1 TIRAP ACOD1
GO_RESPONSE_TO_ACID_CHEMICAL	0.129915	0.505635	0.159647	-0.270231	-1.21653	107	GCLC ATP7A PCNA AVPR1A COL5A2 HNRNPD SESN3 OPA1 UBR1 ATF2 CHUK ICAM1 ZEB1 UFL1 CREB1 IPO5 RRAGB CD9 CPEB4 CYBB ASNS GCLM
GO_RESPONSE_TO_NICOTINE	0.130734	0.505635	0.186433	0.364127	1.27663	28	CHRNB1 CHRNA2 PPARA SLC6A3 BAD KCNJ11 RELA HMOX1 TNF B2M CHRNA7
GO_SKIN_EPIDERMIS_DEVELOPMENT	0.131627	0.505635	0.164406	-0.315484	-1.25675	57	ATP7A EDAR MYSM1 NSUN2 KDF1 SMO BCL2 MYO5A LDB2 ZMPSTE24 INTU INHBA HDAC2 AP3B1 FOXQ1 NOM1 VANGL2 FZD6 SMAD4 EDA GORAB SOS1 ZDHHC21
GO_TOLL_LIKE_RECEPTOR_4_SIGNALING_PATHWAY	0.131148	0.505635	0.164406	-0.376775	-1.29967	30	APPL1 PTPN22 TNFAIP3 PRKCE NR1D1 WDFY1 DAB2IP PIK3AP1 TIRAP ACOD1 PELI1 RIPK2 RAB11FIP2
GO_TOR_SIGNALING	0.129693	0.505635	0.159647	-0.269229	-1.21579	111	SIRT1 CCDC88A SEH1L PRKAA1 RICTOR PIK3CA SESN3 C9orf72 UBR1 GNA12 ATM TSC1 PIP4P1 SMG1 RRAGB HIF1A BMT2 ZMPSTE24 DYRK3 FBXO9 GATA3 FNIP1 C12orf66
GO_TRANSLESION_SYNTHESIS	0.129456	0.505635	0.168238	-0.350088	-1.2915	42	PCNA RFC3 REV3L RFC1 POLI REV1 DTL RPA1 POLH POLK ZBTB1 SPRTN RFC5 PRIMPOL POLD3
GO_ANTERIOR_POSTERIOR_PATTERN_SPECIFICATION	0.132653	0.505674	0.157403	-0.262836	-1.20979	132	SEMA3C BMP2 FRS2 BHLHE41 AURKA HEYL SFRP1 EPB41L5 ATM PALB2 KDM6A SMO LEF1 SFRP2 TGFBR1 ATP6AP2 MIB1 TSHZ1 NKX3-1 ZEB2 CDON HHEX NOG ABI1 MLLT3 XRCC2 POFUT1 ROR2 AXIN2 BMPR2 TP53 VANGL2 HEY2 PGAP1 WDR77 PBX1 BHLHE40 ALDH1A2 SMAD4 HIPK2 CELSR2 KDM2B SMAD2 HIPK1 LRP6 NLE1
GO_B_CELL_HOMEOSTASIS	0.132509	0.505674	0.160801	-0.383082	-1.31098	28	MEF2C DOCK11 TNFAIP3 TNFRSF13B BCL2L11 BCL2 DOCK10 HIF1A RC3H2 RC3H1 SOS1 ABL1 BCL10 FOXP3 TNFSF13B PPP2R3C TNFRSF13C GAPT MIR17HG
GO_EXTRACELLULAR_MATRIX_DISASSEMBLY	0.132584	0.505674	0.183024	0.294854	1.24044	60	HPN HTRA1 LRP1 KLKB1 MELTF FGFR4 MMP2 CST3 TIMP1 ADAM8 TGFB1 FLOT1 SH3PXD2B MMP14 WASHC1 FURIN TIMP2
GO_ISOTYPE_SWITCHING_TO_IGG_ISOTYPES	0.132727	0.505674	0.16318	-0.497906	-1.36203	13	MSH2 PTPRC HSPD1 NDFIP1 ATAD5 FOXP3 CD28
GO_POSITIVE_REGULATION_OF_PEPTIDYL_THREONINE_PHOSPHORYLATION	0.132287	0.505674	0.183024	0.372952	1.29174	26	CEMIP EGF AXIN1 CALM3 TGFB1 GSK3A IRGM
GO_REGULATION_OF_FATTY_ACID_BIOSYNTHETIC_PROCESS	0.132246	0.505674	0.16318	-0.362413	-1.29306	34	SIRT1 AVPR1A PIBF1 ELOVL5 PTGS2 ERLIN2 LPGAT1 ABCD2 BRCA1
GO_REGULATION_OF_ICOSANOID_SECRETION	0.132743	0.505674	0.181383	0.474612	1.37723	13	NTSR1 P2RX4 PLA2G6 CYP4F2 P2RX7 MAP2K6
GO_REGULATION_OF_ION_TRANSPORT	0.132013	0.505674	0.224966	0.192027	1.10869	488	BAK1 VAMP8 CETP KCND1 GPR89B IFNG KCNK7 WNK2 NTSR1 KCNIP2 DYSF SCN1B CACNA1C KCNS1 KCNE5 DLG4 CES1 PTK2B CNIH2 AHNAK KCNG2 ERFE LIME1 CEMIP OPRL1 HOMER2 FGFR1 TRIM27 KCNK13 CEBPB PER1 CACNB1 HOMER3 CD63 CACNB3 HSPA2 GABRE HCN2 KCND3 SLC43A2 ADORA2A OPRD1 EGF MYLK CYBA HRH3 DBI ITGB3 ATF4 KCNJ11 P2RX4 ARRB2 SLC31A2 KCNC4 WWP2 PTPN6 KCNE3 MAPK8IP2 SNCG TMSB4X CCL5 CORO1A CALM3 DNM2 RGS9 SYT2 SLC9A1…
GO_REGULATION_OF_NATURAL_KILLER_CELL_ACTIVATION	0.131991	0.505674	0.183024	0.345684	1.26656	32	ZNF683 HLA-F LAMP1 IL12A HLA-E BLOC1S3 MICA RHBDD3 PGLYRP2 TYROBP AXL GAS6 STAT5B FGR
GO_XENOBIOTIC_CATABOLIC_PROCESS	0.132727	0.505674	0.16318	-0.539179	-1.36917	10	GSTM1 GSTM2
GO_CARBOHYDRATE_BIOSYNTHETIC_PROCESS	0.132992	0.50587	0.195789	0.227555	1.15902	176	HAS1 GYG1 NTSR1 B4GALT5 CHST13 PTK2B SIRT7 C1QTNF12 ERFE ISYNA1 SLC25A1 ALDOA PPARA MST1 SLC25A11 TKT PPP1CA EGF PHKG2 PHKG1 ATF4 ST3GAL4 SLC35B4 CRTC2 NANS SOGA1 CHST15 PGD MAEA INSR TGFB1 AKR1A1 GSK3A GAPDH TALDO1 G6PD CD244 FAM3A SORD
GO_CARTILAGE_DEVELOPMENT_INVOLVED_IN_ENDOCHONDRAL_BONE_MORPHOGENESIS	0.133183	0.50587	0.183024	0.412372	1.32958	20	POR RARA COL27A1 SERPINH1 THBS3 TRPV4 RARG MATN1 POC1A
GO_NEURON_CELLULAR_HOMEOSTASIS	0.1331	0.50587	0.159647	-0.390846	-1.32336	27	ATP2B1 CALB1 PRKAA1 CHMP2B P2RY4 TAOK1 NELL2 ADORA1 CNR1
GO_POSITIVE_REGULATION_OF_SKELETAL_MUSCLE_TISSUE_DEVELOPMENT	0.133333	0.50587	0.161979	-0.456601	-1.32763	16	MEF2C PRKAA1 BCL2 CDON MTM1 HMGCR
GO_RESPONSE_TO_SALT	0.133333	0.50587	0.161979	-0.458007	-1.33172	16	HNRNPD NEFL PHEX
GO_MYOTUBE_DIFFERENTIATION	0.136207	0.516116	0.156312	-0.288128	-1.2276	82	NLN MEF2C HDAC9 BHLHE41 BHLHA15 AVPR1A BCL9 KLF5 KEL CEACAM5 CCN3 SMO BCL2 SIK1
GO_REGULATION_OF_VASCULAR_ASSOCIATED_SMOOTH_MUSCLE_CELL_DIFFERENTIATION	0.136364	0.516116	0.160801	-0.495983	-1.35676	13	PDCD4 NFATC1 CTH DNMT1 HEY2
GO_SIGNAL_TRANSDUCTION_IN_RESPONSE_TO_DNA_DAMAGE	0.136286	0.516116	0.155242	-0.265362	-1.21049	122	ATRX SIRT1 CNOT6 PCNA AURKA CNOT6L CNOT2 E2F8 DTL PLAGL1 ATM NBN DDX5 CDC5L SPRED1 RBL2 SOX4 CDK2 TFAP4 ZMPSTE24 DYRK3 PRPF19 ABRAXAS1 GTSE1 BRCA1 ATR CCNB1 DYRK1A BRCA2 CNOT11 PRMT1 TP53 BRCC3 CNOT7 PMAIP1 RINT1 FOXM1 HIC1 CNOT1 HIPK2 ABL1 SFN ATAD5 SP100 MDM2 SPRED2 FOXO3 E2F7 KDM1A CNOT8 CEP63 TFDP2
GO_CELLULAR_RESPONSE_TO_ABIOTIC_STIMULUS	0.136508	0.516246	0.149208	-0.229054	-1.15642	272	GCLC REST MAP3K1 KDM4D SIRT1 USP47 PCNA AVPR1A LIG4 PIK3R1 PTPN11 GPR52 PPEF1 SFRP1 MAPK8 TP53INP1 FIGNL1 DHX36 WRN MYC FMR1 RAD51 CASP8AP2 PARP1 TENT2 ATM TAF1 CUL4B PTGER4 RAD9B SDE2 IMPACT SLC38A2 POLH SFRP2 POLK MAP3K2 EIF2AK4 INO80 PTGS2 CASP5 ERCC4 ZMPSTE24 HAMP EFHD1 DDX3X ZBTB1 GATA3 CRY1 NET1 ATR CDC25A DDB1 TLR7 RCSD1 TSPYL5 NFATC4 LRRC8C FAS AURKB TP53 MAPK10 HYAL1 MTPN POLD3 GUCY2D SL…
GO_CYTOKINE_METABOLIC_PROCESS	0.137079	0.516249	0.179782	0.293063	1.2329	60	EGR1 ASB1 IFNG IL10 AGER MAPKAPK2 HSPB1 INHBB BCL3 PSEN1 STAT3 TYROBP HMOX1 CARD9 THBS1 TNF CD80 TNFRSF8 MAP2K3
GO_G_PROTEIN_COUPLED_RECEPTOR_INTERNALIZATION	0.137168	0.516249	0.17822	0.46737	1.35621	13	ARRB2 DNM2 HTR1B SAG ADM NECAB2 HTR2B UBQLN2
GO_LOCOMOTOR_RHYTHM	0.136865	0.516249	0.17822	0.495694	1.36084	11	EGR1 OPRL1
GO_MESENCHYMAL_TO_EPITHELIAL_TRANSITION	0.137112	0.516249	0.160801	-0.515868	-1.37685	12	PAX8 STAT1 SMO FZD7 GATA3
GO_PROGESTERONE_METABOLIC_PROCESS	0.137168	0.516249	0.17822	0.468963	1.36084	13	EGR1 DHRS9 STARD3
GO_REVERSE_CHOLESTEROL_TRANSPORT	0.137168	0.516249	0.17822	0.470369	1.36491	13	CETP CLU CES1
GO_CELLULAR_RESPONSE_TO_FATTY_ACID	0.137546	0.516505	0.161979	-0.331631	-1.26799	47	SFRP1 PRKAA1 IRS1 PRKCE PTGER4 P2RY4 CREB1 AKR1C3 LPL CCNB1 PTGFR AKAP8 NFATC4 AKR1C2 PID1 PDK4 ASS1 XRCC5 ID3
GO_INDOLE_CONTAINING_COMPOUND_METABOLIC_PROCESS	0.137566	0.516505	0.157403	-0.451889	-1.33436	17	SLC34A1 ATP7A
GO_MYELIN_ASSEMBLY	0.137566	0.516505	0.157403	-0.434531	-1.32362	19	PIKFYVE ILK EPB41L3 MPP5 CD9 DICER1
GO_REGULATION_OF_MYELOID_LEUKOCYTE_DIFFERENTIATION	0.137681	0.516524	0.186433	0.260677	1.20992	105	IFNG IRF7 GPR137 BGLAP ACIN1 FADD FOS PF4 CEBPB RARA FES GPR137B ATP6AP1 TRIB1 HAX1 ZFPM1 TCTA TFE3 FSTL3 LILRB3 TGFB1
GO_REGULATION_OF_HEART_MORPHOGENESIS	0.137809	0.516592	0.157403	-0.412015	-1.31221	22	SEMA3C BMP2 SMO TGFBR1 NOG BMPR2 SMAD4
GO_CELL_MORPHOGENESIS_INVOLVED_IN_NEURON_DIFFERENTIATION	0.138282	0.517395	0.141225	-0.211677	-1.12862	474	SEMA3C ALCAM UBE3A FRS2 B4GALT6 MEF2C SPP1 CDH2 WDR36 RNF6 ADNP NEFH TOP2B ANK3 RB1 EPHB4 PIK3R1 PTPN11 DHX36 AFG3L2 NEFL SEC24B PIK3CA USP33 ILK OPA1 LRRK2 C9orf72 GAB1 DOCK7 KEL TMEM106B KIF5B CAPRIN1 EFNB2 RHOH DRAXIN ENAH TRIO FN1 SPTBN2 NFIB KIF3A SMO BCL2 GOLGA4 ADAM10 NTRK3 SEMA3A EPHB2 SIN3A MAP1B CTNNA2 SLC25A46 CREB1 RPS6KA5 SPTBN4 CXCR4 SEMA7A ITPKA ITGB1 MYCBP2 RAPGEF2 DOCK10 SPTA1 ND…
GO_NUCLEOBASE_CONTAINING_SMALL_MOLECULE_INTERCONVERSION	0.138354	0.517395	0.156312	-0.386962	-1.31022	27	RRM2B AK5 RRM1 CTPS2 AK7 NUDT13 RRM2 CTPS1 TXNRD1 AK9 TYMS
GO_SKELETAL_MUSCLE_CELL_PROLIFERATION	0.138182	0.517395	0.159647	-0.53654	-1.36247	10	FGF2 JAK2 ANGPT1
GO_PHOSPHATIDIC_ACID_METABOLIC_PROCESS	0.138528	0.517635	0.175204	0.333384	1.27529	38	AGPAT1 AGPAT4 GPAT4 ABHD4 ABHD8 ABHD5 DGKD SLC27A1 LPCAT4 AGPAT2 LPCAT1 DGKE AGPAT3 PLA2G6 DGKZ PLD2 PLD6 DGKH PLD1 GNPAT
GO_ORGANIC_HYDROXY_COMPOUND_TRANSPORT	0.138817	0.518303	0.191892	0.227548	1.15935	177	POMC CETP SLC26A6 CLU LRP1 GRAMD1A FCER1G VPS4A CES1 ABCC3 YJEFN3 MECP2 STARD3 CEL SLC16A3 MFSD10 ABCA2 MAPK15 ADORA2A EGF ARV1 HRH3 SLC6A3 ITGB3 GRK2 SLC22A1 NR1H2 LDLR SCP2 SNCG RXRA SYT2 ANXA2 ACTB SLC29A4 SLC10A1 PARK7 DRD4 SYT1 ATP8B1 SELENOM ABCA7 OSBPL2 LAMTOR1 NAXE KCNA2 PRKN
GO_DETECTION_OF_CALCIUM_ION	0.139073	0.518352	0.176694	0.488437	1.34092	11	KCNIP2 CALM3 STIM1 SYT1 RYR2
GO_NEGATIVE_REGULATION_OF_CELL_SUBSTRATE_ADHESION	0.139241	0.518352	0.158514	-0.314876	-1.23876	53	RASA1 KANK1 AP1AR CLASP2 PIK3R1 TACSTD2 DLC1
GO_NEGATIVE_REGULATION_OF_RECEPTOR_INTERNALIZATION	0.139073	0.518352	0.176694	0.490112	1.34552	11	DLG4 ANKRD13D ANKRD13B LRPAP1
GO_OUTFLOW_TRACT_SEPTUM_MORPHOGENESIS	0.139493	0.518352	0.158514	-0.467161	-1.33137	15	SEMA3C PARVA NRP1 BMPR2 SMAD4
GO_POSITIVE_REGULATION_OF_MESENCHYMAL_CELL_PROLIFERATION	0.139493	0.518352	0.158514	-0.467697	-1.3329	15	STAT1 MYC SMO
GO_QUATERNARY_AMMONIUM_GROUP_TRANSPORT	0.139381	0.518352	0.176694	0.516417	1.37206	10	SLC22A16 SLC22A1 SLC25A20 SLC22A5
GO_REGULATION_OF_ALPHA_BETA_T_CELL_DIFFERENTIATION	0.13969	0.518673	0.176694	0.29191	1.227	58	IFNG HLX ZNF683 RARA LGALS9 JAK3 IL4R ITPKB AP3D1 ZBTB16
GO_AXIS_ELONGATION	0.139823	0.518759	0.156312	-0.437348	-1.31664	18	SFRP1 SPRY2 SFRP2 AREG MED1 VANGL2 ESR1
GO_EXCRETION	0.14	0.519006	0.176694	0.34057	1.27271	34	EDNRB MDK CLN3 ADORA2B PSAP ADORA2A GRHPR SLC22A18 COMT SLC9A3R1 KCNJ1 GNAI2 HMOX1 TACR2
GO_NUCLEOTIDE_EXCISION_REPAIR_DNA_GAP_FILLING	0.141071	0.520874	0.156312	-0.406953	-1.30699	23	PCNA LIG4 RFC3 RFC1 RPA1 POLK
GO_PHOSPHOLIPID_CATABOLIC_PROCESS	0.140969	0.520874	0.175204	0.33771	1.27942	36	PNPLA6 SMPD1 GDPD3 SMPD2 ABHD16A ABHD12 LDLR SMPDL3B PLBD1 PRKCD ABHD6 GDE1 PLA2G15 PLCG2 PLA2G6
GO_POSITIVE_REGULATION_OF_BLOOD_CIRCULATION	0.141243	0.520874	0.160801	-0.335485	-1.24961	44	AVPR1A HRH1 PDE4D CAV1 OXTR DBH CD38 ICAM1 PTGS2 SMTNL1 NOS1AP GCH1
GO_POSITIVE_REGULATION_OF_NOTCH_SIGNALING_PATHWAY	0.141243	0.520874	0.160801	-0.335065	-1.24805	44	BMP2K MAML2 NOTCH2NLC NOTCH2NLA CCN3 IL6ST MAML3 TSPAN5 PRKCI ZMIZ1 DLL4 KAT2B
GO_PROTEIN_POLYUBIQUITINATION	0.140673	0.520874	0.143759	-0.222372	-1.14865	314	UBE3A RNF6 UBE4A SHPRH PTPN22 LNPEP UBR5 TPP2 TNKS2 FBXO11 CBFB HECTD1 FBXW7 OTUB2 FBXO30 FBXL17 DTL TNFAIP3 FBXO7 TAF1 ZFP91 UBE2QL1 RNF111 SASH1 LMO7 PLAA ANKIB1 LONRF1 BCL2 NHLRC4 BARD1 BIRC2 PSMD12 TRIM2 FBXL3 WSB1 AKTIP CCNF NHLRC3 TRIP12 PSME4 CUL1 ITCH RBBP6 UBE2E3 ARIH1 TNKS DDX3X PRPF19 FBXO9 WWP1 ANAPC1 FBXO28 RNF14 UBE2E2 TRIM68 RC3H2 UBE2J1 CDC27 BRCA1 CDC23 RNF144B FBXL16 TRIM5 FBXW1…
GO_REGULATION_OF_GLYCOGEN_METABOLIC_PROCESS	0.14128	0.520874	0.175204	0.357116	1.28011	30	POMC PPP1CA PHKG2 INSR GSK3A AKT2 ENPP1 PPP1R3F INPP5K IGF1 PHLDA2 RUBCNL KHK PPP1R3D PPP1R3E SELENOS PPP1R3B PASK
GO_SERTOLI_CELL_DIFFERENTIATION	0.141093	0.520874	0.155242	-0.449949	-1.32863	17	ATRX ARID4A FNDC3A ARID4B SDC1 ICAM1
GO_DETECTION_OF_EXTERNAL_BIOTIC_STIMULUS	0.142212	0.521481	0.176694	0.410079	1.32219	20	PGLYRP4 HLA-B HLA-A NOD2 NLRC4 PGLYRP2 LY96
GO_NEUROINFLAMMATORY_RESPONSE	0.141907	0.521481	0.175204	0.28978	1.21805	58	CST7 IFNG CLU LRP1 AGER GRN ITGAM ITGB2 ADORA2A LDLR TNFRSF1B PSEN1 TYROBP CNTF MMP9 C5AR1 TNF IGF1 TRPV1 SPHK1 C1QA APP
GO_PLATELET_MORPHOGENESIS	0.142202	0.521481	0.17822	0.395671	1.31812	22	MPIG6B CIB1 PRKDC SRF MYH9 ACTN1 PTPN6 ZFPM1 ZNF385A NBEAL2 WDR1 VPS33A CLEC1B
GO_POSITIVE_REGULATION_OF_DNA_METHYLATION_DEPENDENT_HETEROCHROMATIN_ASSEMBLY	0.142077	0.521481	0.157403	-0.521863	-1.36615	11	TASOR PPHLN1 RESF1
GO_POSITIVE_REGULATION_OF_INTERLEUKIN_12_PRODUCTION	0.142222	0.521481	0.175204	0.349821	1.26759	31	IFNG MDK AGER LGALS9 HLA-G LTB
GO_SIGNAL_RELEASE	0.141975	0.521481	0.208955	0.190048	1.0957	452	VAMP8 POMC CPE NMB IFNG IL10 STXBP2 LRP1 FCER1G DYSF S100A13 CACNA1C PDZD11 FCGR2B C1QTNF12 KCNG2 FGFR1 WLS UQCC2 MAVS ADORA2B ADCY5 MIDN CSPG5 CPT1A LGALS9 ADORA2A IL4R OTOF HRH3 RAC1 NOS2 RPH3A CRTAM IRF3 BAD DOC2A KCNJ11 P2RX4 SIDT2 CD14 JAGN1 UNC13B KCNC4 PTPN23 LRP5L SNCG NOD2 PANX1 BMP8A FAM3D CCL5 GPR27 INHBB CDK16 CALM3 GRIK5 DNAJC5 RAPGEF3 PHPT1 SYT2 VPS18 NLRP12 PYCARD LILRA5 PPP1R11 PS…
GO_TOOTH_MINERALIZATION	0.142222	0.521481	0.175204	0.437	1.30595	15	PPARA FAM20A ALPL TCIRG1 STIM1 FAM20C TSPEAR
GO_ORGANIC_ACID_BIOSYNTHETIC_PROCESS	0.142633	0.521767	0.144631	-0.225356	-1.14865	286	GSTM1 AASDHPPT ABCD3 PSAT1 SLC25A12 GPT UGDH SIRT1 AVPR1A AKR1C4 FA2H MTHFD1L GSTM2 GGT1 THNSL2 OSBP GGTLC1 PRKAA1 PIBF1 GGT5 ABCB11 PYCR1 MTHFD1 GART GLUD1 SERINC5 NR1D1 MYO5A QKI CTH MTAP AMACR ELOVL5 PTGS2 ALOXE3 AKR1C3 GSTM4 UPB1 LPL ERLIN2 LPGAT1 OSBPL6 ASNS PHGDH OSBPL9 EPHX2 ABCD2 MRI1 BRCA1 ALDH18A1 CARNS1 PRG3 SCD ALOX15B MTR HACD2 PNPLA8 CYP7B1 ABCC5 DPYD GCH1 ACLY ATIC SRR HSD17B4 ABHD…
GO_POSITIVE_REGULATION_OF_MITOCHONDRIAL_TRANSLATION	0.142529	0.521767	0.17822	0.422044	1.29611	17	UQCC2 COA3 NGRN RPUSD4 CDK5RAP1
GO_REGULATION_OF_CELL_SUBSTRATE_ADHESION	0.142623	0.521767	0.148262	-0.247924	-1.19342	171	OLFM4 CARMIL1 ROCK1 RASA1 KANK1 AP1AR CLASP2 ABI3BP PIK3R1 JUP SFRP1 TACSTD2 ITGA6 SLK DLC1 EPB41L5 JAK2 ILK CASS4 PRKCE FN1 UTRN BCL2 TSC1 CCDC80 CEACAM6 RREB1
GO_AMINOGLYCAN_METABOLIC_PROCESS	0.142857	0.521874	0.186433	0.243503	1.1856	136	HAS1 B4GALT5 CHST13 CHST2 ITIH2 SLC35D2 CEMIP GPC5 PGLYRP4 XYLT2 CSPG5 LYG1 XYLT1 EGF B3GAT3 ST3GAL4 GALNS CHST15 B3GAT1 TGFB1 SLC9A1 GNS PGLYRP2 LYVE1 ST3GAL2 DSEL ITIH4 B3GNT8 CHPF2 GLB1 LUM GUSB VCAN GCNT2 ARSB B4GALT3 CD44 HS3ST3B1 B4GALT1 HS6ST1 IDUA LYG2 CHP1 B3GNT9 ST3GAL3 HEXA
GO_ANTIGEN_PROCESSING_AND_PRESENTATION	0.143236	0.521874	0.191892	0.22065	1.15321	217	VAMP8 PSMB9 CTSD FCER1G CD8A SLC11A1 ITGB5 FCGR2B HLA-C HLA-F RAB33A RAB4A HLA-DOB PSMB8 KLC1 WAS HLA-B PSAP HLA-E HLA-G DYNLL2 CYBA PSMB5 AP2A2 HLA-A AP3D1 CD68 NCF1 PSMB3 NOD2 NCF4 BCAP31 HLA-H DNM2 CD209 PYCARD ARF1 PSMA7 CD207 DYNLL1 AP2S1 HFE ACTR1A RAB35 TAPBP KIF3C DCTN3 CD1C PSMA6 DYNC1I1 HLA-DMA HLA-DQA1 THBS1 CAPZB KIF5A NCF2 AP1M1 HLA-DRA DYNC1H1 PSMB6 FCGR1A PSMD4 PSMC3 RAB34 IFI30 PS…
GO_CELLULAR_RESPONSE_TO_NITROGEN_STARVATION	0.143805	0.521874	0.173748	0.50975	1.35435	10	GABARAP NPRL2 MAP1LC3A GABARAPL1 ATG7 BECN1 MAP1LC3B2 MAP1LC3B
GO_CELLULAR_RESPONSE_TO_REACTIVE_NITROGEN_SPECIES	0.143116	0.521874	0.156312	-0.465638	-1.32703	15	HNRNPD FOXO1 DPEP1 CCNA2 CDK2 MTR
GO_CELL_CHEMOTAXIS	0.143617	0.521874	0.191892	0.213393	1.13764	242	XCL2 EDNRB IL10 FCER1G DYSF PLXNB3 MDK HOXB9 TRPM2 PTK2B IL12A FGFR1 HSPB1 CXCL3 PPBP PDGFRA VAV1 PF4 ITGB2 MST1 CXCL13 DUSP1 CXCL16 LGALS9 CORO1B JAM3 RAC1 PIK3CD SERPINE1 ZNF580 RHOG S100A9 ADAM8 CD300H P2RX4 ARRB2 TMSB4X CXCR1 CCL5 CORO1A IL17RA GPSM3 PRKD2 PREX1 DAPK2 CCR10 PRKCD MAPK3 IL6R CCL2 ELMO2 TRPV4 ALOX5 JAML CXCR2 THBS1 SLC8B1 GAS6 PIP5K1C NOTCH1 CCL8 CXCL10 RPS19 CSF3R LOX BST1 C5A…
GO_DICHOTOMOUS_SUBDIVISION_OF_AN_EPITHELIAL_TERMINAL_UNIT	0.143636	0.521874	0.156312	-0.533359	-1.3544	10	SEMA3C SEMA3A AREG NRP1 VANGL2
GO_ENDOTHELIAL_CELL_APOPTOTIC_PROCESS	0.143123	0.521874	0.158514	-0.328283	-1.25518	47	PDCD4 CDH5 COL4A3 ANGPT1 ECSCR TNFAIP3 ICAM1 DAB2IP AKR1C3 PRKCI GATA3 ITGA4
GO_REGULATION_OF_MICROTUBULE_MOTOR_ACTIVITY	0.143488	0.521874	0.173748	0.485443	1.3327	11	NDEL1 DYNLL2 NDE1 DYNLL1 DNAL4 MAP2
GO_REGULATION_OF_TELOMERE_CAPPING	0.143885	0.521874	0.155242	-0.388233	-1.29316	26	NEK7 HNRNPD TNKS2 ATM NBN RAD50 ERCC4 SMG6 TNKS
GO_SMALL_MOLECULE_CATABOLIC_PROCESS	0.14375	0.521874	0.208955	0.195164	1.10066	387	FUT7 RBKS UPP1 HGD NTSR1 CYP27A1 MIOX UROC1 PEX7 CEMIP ACOXL GLS2 GALK1 CEL ALDOA PPARA PCBD1 NUDT18 GALM CPT1A CYP4F12 DCXR MGAT1 ACAA1 ABCD1 ACOX3 NOS2 HPD BAD ABHD16A AMT SLC27A4 AICDA SCP2 ALDH2 PGD TXN2 ECI2 CDA PECR ACADVL MTHFS NUDT5 TGFB1 SLC9A1 AKR1A1 GSK3A HADHA PFKP GAPDH ALDH8A1 PARK7 ACOT8 SORD SHMT1 ATP2B4 ACSF3 ARG1 HPGD ENO1 DDAH2 MPST HAL LYVE1 PKM DECR2 ECI1 GLYCTK ECHDC2 ETFB G…
GO_TRANSCRIPTION_BY_RNA_POLYMERASE_I	0.143885	0.521874	0.155242	-0.304801	-1.24103	63	RRN3 POLR1B TTF1 EIF2AK3 TAF1 TWISTNB UTP15 TAF1D TAF1A WDR43 NCL DHX33 ZMPSTE24 HEATR1 CD3EAP IPPK ERBB2 GTF2H1
GO_INTRACELLULAR_STEROL_TRANSPORT	0.144165	0.522083	0.176694	0.400008	1.31605	21	VPS4A CES1 ABCA2 ARV1 LDLR SCP2 ANXA2 OSBPL2
GO_REGULATION_OF_PATTERN_RECOGNITION_RECEPTOR_SIGNALING_PATHWAY	0.144112	0.522083	0.153159	-0.287613	-1.2369	88	TREML4 APPL1 ERBIN PTPN22 CAV1 UBQLN1 RIOK3 PJA2 TNFAIP3 PUM2 OTUD4 NR1D1 WDFY1 BIRC2 IRF4 TLR1 DAB2IP USP15 TRIM15 DDX60 DDX3X TIRAP ACOD1
GO_REGULATION_OF_PROTEIN_SUMOYLATION	0.144796	0.523967	0.175204	0.381513	1.28014	23	EGR1 RASD2 PIAS4 MUL1 PARK7 HMG20B HDAC4 RELA
GO_DNA_DAMAGE_RESPONSE_SIGNAL_TRANSDUCTION_BY_P53_CLASS_MEDIATOR	0.145299	0.525381	0.15017	-0.279196	-1.23028	98	ATRX SIRT1 CNOT6 PCNA AURKA CNOT6L CNOT2 E2F8 PLAGL1 ATM NBN DDX5 SPRED1 RBL2 SOX4 CDK2 TFAP4 ZMPSTE24 DYRK3 GTSE1 BRCA1 ATR CCNB1 DYRK1A BRCA2 CNOT11 PRMT1 TP53 CNOT7 PMAIP1 FOXM1 HIC1 CNOT1 HIPK2 SFN SP100 MDM2 SPRED2 FOXO3 E2F7 KDM1A CNOT8 TFDP2
GO_AMINO_SUGAR_BIOSYNTHETIC_PROCESS	0.145455	0.525538	0.155242	-0.489989	-1.34037	13	GNE GFPT1 GNPNAT1 NANP UAP1L1
GO_CEREBRAL_CORTEX_DEVELOPMENT	0.14587	0.525839	0.152145	-0.286797	-1.23339	88	CDH2 CEP120 NEFL NOTCH2NLC ASPM KIF14 PAX5 WDR47 GART LAMB1 NOTCH2NLA PLCB1 SMO SLC38A2 TSC1 P2RY12 DAB2IP HIF1A ZMIZ1 CDON
GO_POSITIVE_REGULATION_OF_CATABOLIC_PROCESS	0.145985	0.525839	0.137251	-0.216723	-1.14744	401	C4BPA PIK3C2A GCLC ROCK1 SIRT1 EDEM1 AURKA PACSIN3 YTHDF3 DACT1 HNRNPR UVRAG HNRNPD CAV1 CNOT6L TP53INP1 DHX36 UBQLN1 PRKAA1 FMR1 FBXW7 SESN3 FOXO1 ECSCR LRRK2 C9orf72 ADAM9 IRS1 DTL TNFAIP3 FBXO7 BCL2L11 PRKCE ATM TAF1 CUL4B DAPK1 CTSC VPS13C MTDH ANKIB1 PIM2 TNRC6C TSC1 BARD1 YTHDF2 SLC4A4 UFL1 FAM122A TMTC3 METTL14 ZBTB20 SNX9 EIF2AK4 OPTN NSF RAB3GAP2 MID2 DAB2IP RDX ZYG11B APC HIF1A RNFT1 IT…
GO_POSITIVE_REGULATION_OF_MYOBLAST_DIFFERENTIATION	0.145946	0.525839	0.154191	-0.466099	-1.30743	14	MEF2C ILK PLCB1 CDON
GO_REGULATION_OF_LAMELLIPODIUM_ASSEMBLY	0.145695	0.525839	0.172324	0.35364	1.26765	30	CLRN1 PLXNB3 WAS RAC1 BRK1 DNM2 WNT1 HDAC4 CAPZB WASF2 TWF2 BIN3 RAC2
GO_DIACYLGLYCEROL_METABOLIC_PROCESS	0.146453	0.527119	0.175204	0.397674	1.30837	21	DGAT1 GPAT4 DGKD DGKE PLA2G15 PNPLA2 ANG DGKZ DGAT2 DGKH APOA2 DGKQ
GO_HISTONE_H3_DEACETYLATION	0.146727	0.5277	0.173748	0.408896	1.31838	20	HDAC11 HDAC8 SIRT7 PER1 SIRT6 HDAC5 SIRT2 SFPQ HDAC4
GO_NUCLEOTIDE_EXCISION_REPAIR_PREINCISION_COMPLEX_STABILIZATION	0.146903	0.527928	0.152145	-0.410335	-1.28606	21	PARP1 RPA1 CUL4B ERCC5 ERCC4 DDB1 GTF2H1 CHD1L ERCC3
GO_EPITHELIAL_CELL_APOPTOTIC_PROCESS	0.147513	0.528604	0.149208	-0.282628	-1.21723	85	PDCD4 BOK RB1 EXOC5 KRT18 CDH5 COL4A3 JAK2 ANGPT1 ECSCR TNFAIP3 ICAM1 TCF7L2 DAB2IP AKR1C3 PRKCI WFS1 GATA3 ITGA4
GO_NEGATIVE_REGULATION_OF_DENDRITE_MORPHOGENESIS	0.147273	0.528604	0.154191	-0.48659	-1.33107	13	UBE3A RAPGEF2 DNM3 PPP3CA TRPC6 NFATC4
GO_RESPONSE_TO_IRON_ION	0.147541	0.528604	0.154191	-0.37235	-1.28441	30	ATP7A NFYA CYBRD1 BCL2 HIF1A HAMP SLC40A1 APBB1 CCNB1 CPOX SNCA ALAD
GO_RESPONSE_TO_VITAMIN_D	0.147482	0.528604	0.153159	-0.386088	-1.28602	26	SPP1 ATP2B1 SFRP1 PHEX TRIM24 PTGS2 AQP3 IL15 MED1
GO_INTERLEUKIN_5_PRODUCTION	0.147748	0.528941	0.153159	-0.465893	-1.30686	14	PDE4D EPX IL1RAP LEF1 TNFRSF21 GATA3
GO_INTERFERON_GAMMA_MEDIATED_SIGNALING_PATHWAY	0.147971	0.529339	0.17822	0.262102	1.18492	85	IFNG IRF7 TRIM34 HLA-C HLA-F HLA-B HLA-E HLA-G HLA-A IRF3 NR1H2 HPX HLA-H TRIM8 OASL IRGM MT2A TRIM25 ARG1 OAS1 PRKCD IFNGR2 HLA-DQA1 HLA-DRA CDC37 CD44 FCGR1A IFI30 TRIM38 B2M HCK NR1H3 NLRC5
GO_CD4_POSITIVE_ALPHA_BETA_T_CELL_DIFFERENTIATION	0.148315	0.529357	0.172324	0.279035	1.21081	70	IL18R1 FUT7 RSAD2 IFNG HLX BATF RARA LGALS9 JAK3 IL4R ZFPM1 BCL3 STAT3 PRKCZ STAT6 LOXL3
GO_LIPOXYGENASE_PATHWAY	0.14823	0.529357	0.170932	0.462268	1.34141	13	ALOX5AP ALOX12 HPGD LTC4S GPX1 GPX4 ALOX5
GO_STEROL_TRANSPORT	0.148235	0.529357	0.176694	0.272551	1.21454	80	CETP CLU LRP1 GRAMD1A VPS4A CES1 YJEFN3 STARD3 CEL ABCA2 EGF ARV1 NR1H2 LDLR SCP2
GO_EXOCYTIC_PROCESS	0.148649	0.530146	0.172324	0.274626	1.19617	71	VAMP8 TRARG1 STXBP2 FCER1G YKT6 OTOF RAB3D UNC13B GRIK5 VPS18 RAB8A PSEN1 VAMP1 SYT1 STX4 RAB15 VPS45 VPS33B
GO_AMYLOID_FIBRIL_FORMATION	0.148889	0.530188	0.170932	0.432398	1.2922	15	CLU LDLR PSEN1 B2M CHRNA7 APP GSN FKBP1A APOE
GO_ENDOTHELIAL_CELL_CHEMOTAXIS	0.149425	0.530188	0.173748	0.404334	1.28602	19	FGFR1 HSPB1 CXCL13 CORO1B P2RX4 TMSB4X PRKD2 THBS1 NOTCH1
GO_HISTONE_MRNA_METABOLIC_PROCESS	0.149013	0.530188	0.152145	-0.389499	-1.2843	25	DCP2 XRN1 TENT4B NCBP1 TENT2 ATM MTPAP
GO_NEGATIVE_REGULATION_OF_NUCLEOTIDE_METABOLIC_PROCESS	0.149425	0.530188	0.173748	0.403969	1.28486	19	PPARA SIRT6 CBFA2T3 CDA STAT3 HDAC4 PDZD3
GO_NOTOCHORD_DEVELOPMENT	0.149451	0.530188	0.169571	0.474232	1.33825	12	GLI1 EFNA1 WNT11 CRB2
GO_POSITIVE_REGULATION_OF_CELL_SIZE	0.149091	0.530188	0.153159	-0.526063	-1.33587	10	ATP7A RB1CC1
GO_POSITIVE_REGULATION_OF_TELOMERASE_ACTIVITY	0.149362	0.530188	0.153159	-0.35416	-1.26445	35	NEK7 HNRNPD MYC DKC1 HNRNPA2B1 POT1 PARM1 TNKS HSP90AA1 NAF1 AURKB PARN PTGES3 XRCC5 GREM1
GO_POSITIVE_REGULATION_OF_BLOOD_VESSEL_DIAMETER	0.15	0.530925	0.168238	0.320354	1.24846	41	EDNRB PLOD3 ADORA2B ADORA2A ALOX12 PRKG1 ADRB1 SCPEP1 GPX1 SOD1 HMOX1 UCN GPER1 ADRB2 PLA2G6
GO_POSITIVE_REGULATION_OF_INTERLEUKIN_10_PRODUCTION	0.15011	0.530925	0.169571	0.337298	1.27358	35	IL20RB FCER1G LGALS9 NOD2 PYCARD LILRA5 TUSC2 STAT3 PRKCZ
GO_RESPONSE_TO_COPPER_ION	0.15011	0.530925	0.169571	0.352912	1.26504	30	S100A13 MT1DP MT1F MT1E DAXX MT1G NFE2L1 MT2A PARK7 SORD SOD1 ATP7B ATP5F1D HSF1 APP
GO_TONGUE_DEVELOPMENT	0.149909	0.530925	0.153159	-0.501545	-1.33862	12	BNC2 LEF1 INTU HDAC2
GO_GLYCEROL_ETHER_METABOLIC_PROCESS	0.150268	0.531084	0.151149	-0.419382	-1.29288	20	AGPS PLA2G4C PLA2G7 FAR1 NCEH1 LPCAT2
GO_RESPONSE_TO_OXYGEN_GLUCOSE_DEPRIVATION	0.150442	0.531299	0.169571	0.507855	1.34931	10	BNIP3 CACNB3 ATF4 BNIP1 CBL
GO_MEMBRANE_PROTEIN_PROTEOLYSIS	0.150562	0.531321	0.170932	0.287469	1.20937	60	IFNG IL10 NGFR ADAM19 RET SPPL3 TIMP1 SNX33 MYH9 ADAM8 PSENEN TNFRSF1B TGFB1 PSEN1 FURIN TIMP2 NRDC CLPP RELA
GO_ARACHIDONIC_ACID_METABOLIC_PROCESS	0.150743	0.531562	0.165657	0.311143	1.23771	44	DAGLB PTGS1 PTGES MGLL CYP4F12 EPHX1 ALOX12 CYP2A6 MAPK3 GPX1 GPX4 ALOX5 CYP2D6
GO_AMINO_ACID_ACTIVATION	0.151184	0.532317	0.152145	-0.369576	-1.27484	30	DARS2 IARS2 FARSB PARS2 AASDH EARS2 VARS2 TARS2 MARS2
GO_REGULATION_OF_CELL_CYCLE_PHASE_TRANSITION	0.151111	0.532317	0.135741	-0.214374	-1.13519	418	CEP76 APPL1 CNOT6 USP47 PCNA AURKA BUB1 RB1 ECD DACT1 TRIP13 CNOT6L CEP192 ANLN CNOT2 CCP110 ZW10 PCM1 FBXW7 CCNB3 KIF14 WEE1 E2F8 ADAMTS1 DTL CNTRL PLAGL1 FBXO7 ATM HAUS3 TAF1 CUL4B TOPBP1 NBN PLCB1 MAD2L1 TPX2 NEDD1 VPS4B BCL2 CDC45 CDC14A YWHAG SIN3A USP44 PSMD12 MAPRE1 TAOK1 RBL2 INO80 TEX14 RAD21 ORC1 TICRR SOX4 FOXN3 RDX CDK2 APC RFWD3 DBF4 TFAP4 PSME4 CUL1 OFD1 DYRK3 CLSPN ZFP36L2 NDC80 CD…
GO_AMEBOIDAL_TYPE_CELL_MIGRATION	0.151376	0.532429	0.138022	-0.220434	-1.14112	334	PIK3C2A SEMA3C MEF2C HDAC9 SIRT1 APPL1 KANK1 ARID5B STRAP ACVR1C CLASP2 EPHB4 PTPN11 JUP TACSTD2 FGF2 ANLN CDH5 PIK3CA EPB41L5 FBXW7 ANGPT1 CAPN7 ILK ETS1 ADAM9 S100P PRKCE GNA12 PTP4A3 PFN2 EFNB2 MMRN2 SASH1 PKN2 FN1 CCN3 SMO SEMA3A SPRED1 CYGB TGFBR1 DPP4 RREB1 PHACTR4 P2RY12 BAG4 SEMA7A DAB2IP PTGS2 ITGB1 HIF1A ZEB2 PLEKHG5 WNT7A DLL4 EPB41L4B LGALS8 GATA3 ITGA4 NRP1 MIXL1 CCR6 PRKX
GO_MONOCARBOXYLIC_ACID_CATABOLIC_PROCESS	0.151442	0.532429	0.176694	0.246527	1.17177	117	PEX7 ACOXL CEL PPARA CPT1A CYP4F12 DCXR ACAA1 ABCD1 ACOX3 ABHD16A SLC27A4 SCP2 PGD ECI2 PECR ACADVL AKR1A1 HADHA ACOT8 SORD HPGD DECR2 ECI1 ECHDC2 ETFB LYPLA2 ETFA PLA2G15 AKT2 CRAT NUDT19 MLYCD
GO_POSITIVE_REGULATION_OF_INTERFERON_ALPHA_PRODUCTION	0.152057	0.534191	0.15017	-0.419061	-1.29188	20	STAT1 DHX36 CHUK DDX3X IFIH1 TBK1 TLR7 HSPD1 SETD2 RIPK2 DDX58
GO_MUSCLE_SYSTEM_PROCESS	0.152299	0.534528	0.193813	0.202016	1.11284	314	TPM1 EDNRB TNNC2 ANKRD2 KCNIP2 DYSF CTDP1 SCN1B CACNA1C CHRNB1 KCNE5 ITGB5 TLN1 DAPK3 CHRND TNNI2 ALDOA TCAP PABPN1 PPARA SSTR2 ADORA2B CTTN TNNT1 MYOM1 MYBPH LTB4R SRF KCND3 MYL9 PIN1 PPP1R13L ACTA2 MYLK CYBA SYNM MYBPC3 C12orf57 GRK2 PXN P2RX4 PRKG1 KCNE3 TNFRSF1B CALM3 MYL6B ITGA2 SLC9A1 TNFRSF1A GSK3A CHRNG DMPK MIR25 GATM RANGRF G6PD PAK1 CHRNE NEB ATP2B4 TRPC3 ENO1 HDAC4 TIFAB MYL12A CAMTA2…
GO_TRANSMEMBRANE_RECEPTOR_PROTEIN_SERINE_THREONINE_KINASE_SIGNALING_PATHWAY	0.152381	0.534528	0.140406	-0.228925	-1.15435	260	BMP2 ZFYVE16 PDCD4 CTDSPL2 SIRT1 APPL1 STRAP ACVR1C LNPEP SFRP1 CAV1 AKAP3 LEMD3 SPRY2 CDH5 TWSG1 SFRP5 JAK2 PARP1 ILK ADAM9 BTBD11 HIVEP1 DDX5 RNF111 FBN1 CCN3 LTBP2 LDLRAD4 SPRED1 LEF1 ZEB1 SFRP2 TGFBR1 CREB1 SMAD5 USP15 LTBP3 DKK3 NLK NUP93 MIRLET7G ZMIZ1 NREP INHBA GDF7 NOG ING2 TTK TRIM33 ZNF8 TGFBRAP1 PTK2 MTMR4 SMURF2 ROR2 CDKN1C BMPR2 ZFYVE9 TP53 USP9Y ITGA3 RGMA
GO_FUCOSYLATION	0.152655	0.535089	0.168238	0.460423	1.33605	13	FUT7 FUT11 SLC35C1 FUT2 B3GLCT SLC35C2 FUOM
GO_ACETYL_COA_METABOLIC_PROCESS	0.153153	0.535637	0.15017	-0.359903	-1.27022	33	PDHX HMGCS1 DLAT PDK1 DLD PDHA1 PDP1 ACLY PDK2 GSTZ1 PDK4 FASN NUDT7
GO_ONE_CARBON_METABOLIC_PROCESS	0.153153	0.535637	0.15017	-0.360393	-1.27195	33	MTHFD1L MAT2B MTHFD1 CA3 ALDH1L2 CA1 AHCYL1 MAT2A FPGS TYMS AHCYL2 DHFR SFXN1 CA14 SHMT2 DHFR2
GO_REGULATION_OF_TORC1_SIGNALING	0.153005	0.535637	0.151149	-0.353792	-1.26314	35	SEH1L SESN3 C9orf72 ATM PIP4P1 RRAGB BMT2 DYRK3 C12orf66
GO_REGULATION_OF_AMYLOID_BETA_CLEARANCE	0.153333	0.535868	0.168238	0.431478	1.28944	15	IFNG CLU LRP1 SRF LRPAP1 ABCA7 TNF
GO_ESTABLISHMENT_OF_MITOCHONDRION_LOCALIZATION	0.153571	0.535903	0.149208	-0.402021	-1.29115	23	LRPPRC NEFL OPA1 MAP1B HIF1A TRAK2 SPAST UCHL1 RHOT1 UBB SYBU ACTR10
GO_REGULATION_OF_DNA_TEMPLATED_TRANSCRIPTION_IN_RESPONSE_TO_STRESS	0.153477	0.535903	0.175204	0.255136	1.1918	110	EGR1 ANKRD2 PSMB9 HSPA1A PSMB8 CEBPB RPS6KA1 EGLN1 HIF1AN ATF4 PSMB5 RGS14 EPAS1 PSMB3 RPS27A MUC1 CREB3L3 SIRT2 PSMA7 DNAJB1 PSMA6 RELA CREBBP HMOX1 RBX1 NOTCH1 KLF2 PSMB6 PSMD4 PSMC3 EGLN2 TMBIM6 PSMB1 PSMD9 PSMC5 UBC HSF1 PSME2 ELOB MAPK7 PSMD8
GO_CEREBELLAR_PURKINJE_CELL_LAYER_MORPHOGENESIS	0.153986	0.536153	0.15017	-0.457639	-1.30424	15	ATP7A KIF14 SPTBN2 AGTPBP1 SLC25A46
GO_NEGATIVE_REGULATION_OF_NEURON_DEATH	0.153974	0.536153	0.142901	-0.246307	-1.18031	164	GCLC MEF2C ROCK1 REST RASA1 SIRT1 BOK ADNP LIG4 MSH2 NCOA7 FZD9 NEFL PIK3CA JAK2 ANGPT1 ILK LRRK2 OXR1 KIF14 FBXO7 SET DRAXIN BCL2 TSC1 CREB1 PRKCI RETREG1 HIF1A WFS1 CPEB4 HYOU1 NRP1 SYNGAP1 GCLM FOXQ1
GO_POSITIVE_REGULATION_OF_MEMBRANE_POTENTIAL	0.153986	0.536153	0.15017	-0.460841	-1.31336	15	SLC34A1 ANK3 MFN1 PIAS3 NNT
GO_ACID_SECRETION	0.154525	0.536839	0.166934	0.350568	1.25664	30	SLC26A6 NTSR1 SLC22A16 STARD10 CES1 OPRL1 HRH2
GO_LEUKOCYTE_ACTIVATION_INVOLVED_IN_INFLAMMATORY_RESPONSE	0.154348	0.536839	0.165657	0.317893	1.23886	41	CST7 IFNG CLU AGER GRN ITGAM ITGB2
GO_RNA_PHOSPHODIESTER_BOND_HYDROLYSIS_EXONUCLEOLYTIC	0.154426	0.536839	0.153159	-0.332643	-1.23903	44	CNOT6 CNOT6L CNOT2 DCP2 XRN1 PAN3 DIS3 EXD2 DIS3L PDE12 EXOSC5 PARN CNOT7 DIS3L2 XRN2 CNOT1 EXOSC7 PAN2 ANGEL2 CNOT8 EXOSC9 EXOSC3 EXOSC10 TOE1 PNLDC1 PNPT1 ANGEL1
GO_CELLULAR_RESPONSE_TO_VITAMIN	0.154676	0.536966	0.149208	-0.384165	-1.27962	26	BRIP1 ATP2B1 SFRP1 PHEX TRIM24 IL15 MED1
GO_PROTEIN_LOCALIZATION_TO_CYTOSKELETON	0.154804	0.537013	0.148262	-0.307851	-1.22332	55	AURKA CEP192 PCM1 HOOK3 PIBF1 CHAMP1 NEDD1 KIF20B STIL MAPRE1 SNX10 MID2 APC TTK BBS4 CEP72 FAM83H MCPH1 ABHD17B
GO_APICAL_PROTEIN_LOCALIZATION	0.155393	0.53826	0.15017	-0.496447	-1.32501	12	DLG5 SHROOM2 RDX ARF4 GOPC VANGL2 NAPA
GO_REGULATION_OF_HISTONE_UBIQUITINATION	0.155393	0.53826	0.15017	-0.493591	-1.31739	12	UBR5 OTUB2 CTR9 TRIP12
GO_SPERM_EGG_RECOGNITION	0.155556	0.538426	0.166934	0.331429	1.23855	34	HSPA1L POMZP3 ALDOA SPESP1 CATSPERB ATP8B3
GO_CARDIOLIPIN_METABOLIC_PROCESS	0.156322	0.54068	0.169571	0.416271	1.27838	17	MECP2 SLC27A1 HADHA TAZ PTPMT1 PLA2G6 DNAJC19 PHB2
GO_POSITIVE_REGULATION_OF_HORMONE_METABOLIC_PROCESS	0.156733	0.541305	0.165657	0.48256	1.32479	11	HPN EGR1 POR WNT4
GO_SALIVARY_GLAND_DEVELOPMENT	0.156648	0.541305	0.149208	-0.367333	-1.2671	30	SEMA3C EDAR TWSG1 NFIB SEMA3A ESRP2 NKX3-1 NRP1
GO_CHONDROCYTE_DIFFERENTIATION	0.157116	0.541435	0.15017	-0.29123	-1.2087	75	BMP2 MEF2C PTPN11 SCIN LNPK EIF2AK3 PKDCC NFIB CCN3 CREB3L2 SFRP2 TGFBR1 LTBP3 SLC39A14 WNT5B WNT7A MEX3C RFLNB AXIN2 BMPR2 TRPS1
GO_REGULATION_OF_FEEDING_BEHAVIOR	0.156966	0.541435	0.146416	-0.44319	-1.30867	17	LEPR EIF2AK4 CFAP20 CNR1 TTC21B NAPEPLD SGIP1 GHRL AGRP
GO_REGULATION_OF_THYMOCYTE_APOPTOTIC_PROCESS	0.15708	0.541435	0.165657	0.506276	1.34511	10	EFNA1 PTCRA JAK3 ADAM8 ADA
GO_ASPARTATE_FAMILY_AMINO_ACID_BIOSYNTHETIC_PROCESS	0.157522	0.542435	0.146416	-0.433369	-1.30466	18	AASDHPPT MTHFD1 MTAP ASNS MRI1 MTR MTRR GOT2 GOT1
GO_HYALURONAN_METABOLIC_PROCESS	0.157778	0.54252	0.165657	0.330574	1.23536	34	HAS1 ITIH2 CEMIP EGF TGFB1 SLC9A1 LYVE1 ITIH4 GUSB CD44 CHP1 HEXA
GO_POSITIVE_REGULATION_OF_B_CELL_MEDIATED_IMMUNITY	0.157667	0.54252	0.16318	0.321854	1.23997	39	FCER1G KMT5C HLA-E CLCF1 HPX TNFSF13 TGFB1 NECTIN2 STAT6 MAD2L2 CD226 TNF
GO_PEPTIDYL_LYSINE_TRIMETHYLATION	0.157993	0.542861	0.15017	-0.32307	-1.23525	47	ATRX KDM4D SIRT1 ARID4A TET2 ARID4B DMRTC2 CTR9 KMT2E VCPKMT WDR82 RTF1 SETD2 KMT5B OGT SUV39H2 SUV39H1 NSD3 SETD5 ZNF274 CSKMT METTL21EP ZNF304
GO_ACTIN_CYTOSKELETON_REORGANIZATION	0.158508	0.543408	0.169571	0.259373	1.18101	89	MDK INSRR TRPM2 PTK2B ESAM DAPK3 PARVG ARAP1 PDGFRA CTTN GMFG FES MYH9 CDC42BPA HAX1 HRAS RAPGEF3 PHPT1 PAK1 ABL2 BRSK2 PHACTR1 TRPV4 GRB2 SIPA1L1 RHOD ARHGDIA BCAR1 ARHGDIB WHAMM SYDE1 HCK CDK5 GSN HCLS1
GO_BENZENE_CONTAINING_COMPOUND_METABOLIC_PROCESS	0.15873	0.543408	0.145516	-0.426327	-1.29863	19	GSTM1 GSTM2 GSTM4 IDO2 KYAT3 GOT2 ACSM1 CYP2E1 GSTM3 FAH
GO_HISTONE_H2A_MONOUBIQUITINATION	0.15873	0.543408	0.145516	-0.441139	-1.30262	17	PCGF5 CUL4B BCOR PCGF6 DDB1 RYBP KDM2B RNF168 SKP1
GO_NEGATIVE_REGULATION_OF_CAMP_MEDIATED_SIGNALING	0.158559	0.543408	0.147331	-0.44111	-1.28259	16	PDE3B PDE4D LPAR1 RNF157 ARRDC3
GO_TEMPERATURE_HOMEOSTASIS	0.15869	0.543408	0.176694	0.237496	1.16295	140	EGR1 IL18R1 EDNRB G0S2 NTSR1 TRPM2 TLE3 CNOT3 CEBPB KSR2 KDM6B IP6K1 SIRT6 IL4R ATF4 PLAC8 NR1H2 EPAS1 YBX2 WNT10B ELOVL6 ADRB1 BSCL2 PTH2R PRKAB1 ACADVL TFE3 SLC27A1 FFAR4 GATM STAT3 NRDC GRB10 ABHD6 STAT6 GPX1 ACHE ZBTB7B STK11 ACSL1 NOTCH1 DYNC1H1 SLC25A44 ADRB2 TNF ACOT11 TSHR TRPV1 ZNF516
GO_BIOMINERALIZATION	0.159322	0.544244	0.142057	-0.259612	-1.17571	116	BMP2K BMP2 MEF2C SPP1 ROCK1 ATP2B1 FZD9 PHEX FOXO1 EIF2AK3 PKDCC BCOR TXLNG CCL3 SNX10 PTGS2 LTBP3 KLF10 KL HIF1A ZMPSTE24 ANKH MINPP1 TMEM38B SLC8A1 RFLNB CCR1 ROR2 AXIN2 BMPR2 S1PR1 FAM83H
GO_HISTONE_H4_K16_ACETYLATION	0.159213	0.544244	0.146416	-0.412405	-1.27136	20	SIRT1 ZMPSTE24 MSL2 BRCA1 PHF20 AUTS2 KANSL3 OGT MCRS1
GO_NEGATIVE_REGULATION_OF_EXTRACELLULAR_MATRIX_ORGANIZATION	0.159292	0.544244	0.164406	0.504191	1.33957	10	CST3 EMILIN1 TNFRSF1B TGFB1 TNFRSF1A NOTCH1
GO_REGULATION_OF_POSTTRANSCRIPTIONAL_GENE_SILENCING	0.15952	0.544523	0.142901	-0.281494	-1.20988	84	NUP107 POLR2B SEH1L IPO8 FMR1 NUP54 RANBP2 NUP155 DDX5 PUM2 NUP160 NUP133 AJUBA NUP93 ZMPSTE24 POM121 PPP3CA NUP153 NUP58 PUM1 TP53 ESR1 TNRC6A TPR NDC1 NUP35 NUP205
GO_ACUTE_INFLAMMATORY_RESPONSE_TO_ANTIGENIC_STIMULUS	0.160271	0.545502	0.165657	0.401754	1.29535	20	IL20RB FUT7 FCER1G FCGR2B HLA-E
GO_DEOXYRIBOSE_PHOSPHATE_CATABOLIC_PROCESS	0.160271	0.545502	0.165657	0.400218	1.2904	20	DUT NUDT18 SMUG1 NTHL1 NT5M NUDT1 ADA OGG1 NT5C
GO_INTERSTRAND_CROSS_LINK_REPAIR	0.159926	0.545502	0.148262	-0.312554	-1.21903	51	USP1 ERCC6L2 RAD51 MSH6 RPA1 ERCC4 RFWD3 MCM9 ATR FANCL WDR48 FANCI FANCC FANCF FAAP24 NUCKS1 UBB FANCM RNF168
GO_TORC1_SIGNALING	0.160149	0.545502	0.149208	-0.334679	-1.24099	43	SEH1L SESN3 C9orf72 ATM PIP4P1 SMG1 RRAGB BMT2 DYRK3 C12orf66 LARP1
GO_BONE_TRABECULA_MORPHOGENESIS	0.16044	0.54568	0.16318	0.467177	1.31834	12	MMP2 SEMA4D SBNO2 WNT10B THBS3
GO_POSITIVE_REGULATION_OF_G_PROTEIN_COUPLED_RECEPTOR_SIGNALING_PATHWAY	0.16092	0.546521	0.166934	0.397178	1.26326	19	PRMT5 PDE6H KLK14 GPR27 GSK3A CNTN2 GPER1 CHGA GAS2L2
GO_REGULATION_OF_HETEROTYPIC_CELL_CELL_ADHESION	0.16092	0.546521	0.166934	0.39758	1.26454	19	IL10 AGER MYADM FLOT1 GCNT2 CD44 TNF KLF4 MAPK7 MBP
GO_ANTIGEN_PROCESSING_AND_PRESENTATION_VIA_MHC_CLASS_IB	0.163717	0.546776	0.161979	0.452978	1.31445	13	HLA-F HLA-E HLA-G AP3D1 HLA-H CD1C
GO_APOPTOTIC_PROCESS_INVOLVED_IN_DEVELOPMENT	0.162471	0.546776	0.165657	0.387042	1.27339	21	BAK1 SPI1 ZPR1 TNFRSF1B JAG2 VDR TNFRSF1A XKR8 BAX NOTCH1
GO_CARDIAC_MUSCLE_CELL_ACTION_POTENTIAL	0.163873	0.546776	0.147331	-0.321777	-1.23509	48	ANK3 JUP KCNH2 CAV1 DMD SCN2B SLMAP NUP155 DSP CAMK2D SCN5A NOS1AP AKAP9 SLC8A1
GO_CARDIAC_SEPTUM_DEVELOPMENT	0.161235	0.546776	0.142057	-0.281608	-1.20511	83	SEMA3C PAX8 FRS2 HEYL PARVA HECTD1 SMO TGFBR1 PRDM1 SOX4 DHRS3 ADAMTS6 GATA3 NOG NRP1 DNAH11 BMPR2 TP53 VANGL2 HEY2
GO_CD4_POSITIVE_ALPHA_BETA_T_CELL_PROLIFERATION	0.161148	0.546776	0.16318	0.477839	1.31183	11	VSIR LGALS9 LGALS9B LGALS9C
GO_DOPAMINE_RECEPTOR_SIGNALING_PATHWAY	0.163311	0.546776	0.16318	0.332982	1.22001	32	PRMT5 ADCY5 KLF16 ARRB2 RGS9 GSK3A SLC9A3R1 DRD4 GNAO1 GNB1
GO_EMBRYONIC_APPENDAGE_MORPHOGENESIS	0.163793	0.546776	0.141225	-0.283048	-1.20596	82	TRAF3IP1 TBC1D32 LNPK BCL2L11 GNA12 FRAS1 IFT140 MBNL1 LEF1 SFRP2 WDR19 INTU WNT7A HDAC2 NOG MED1 ROR2 FZD6 PBX1 ALDH1A2 SMAD4 IFT52 RECK AFF3 MAP3K20 LRP6 GREM1 MKS1
GO_MYELOID_CELL_DIFFERENTIATION	0.163142	0.546776	0.191892	0.196138	1.10061	367	IFNG BATF3 FCER1G BATF IRF7 ITGA2B GPR137 BGLAP PTK2B RHEX MEIS1 HSPA1A MPIG6B CIB1 SPI1 CEBPA HSPA1B ACIN1 CDKN2B FADD FOS PDE1B PF4 CEBPB RARA KMT2B SBNO2 PAF1 JMJD6 PRKDC SRF MYL9 FES P4HTM JAK3 MYH9 PIK3CD ANKRD54 GPR137B NFE2 ACTN1 ATP6AP1 ITPKB EPAS1 GAB2 JAGN1 TRIB1 PTPN6 ZBTB16 THOC5 HAX1 CEBPG ZFPM1 TCTA LYAR MAEA CBFA2T3 MT1G TFE3 FSTL3 LILRB3 NFE2L1 TGFB1 ANXA2 LTBR ZBTB7A JUNB PSEN1 G…
GO_NEGATIVE_REGULATION_OF_CELL_DIVISION	0.163043	0.546776	0.145516	-0.45418	-1.29438	15	MYC ASPM E2F8 TEX14 INTU TXNIP AURKB CHMP4C E2F7 BLM
GO_PHOSPHATE_ION_TRANSPORT	0.162896	0.546776	0.164406	0.371321	1.24594	23	FGFR1 CEBPB SLC25A11 IP6K2 ATF4 SLC25A14 SLC37A2 SLC17A1 ADAMTS8
GO_POSITIVE_REGULATION_OF_CYTOKINE_PRODUCTION_INVOLVED_IN_IMMUNE_RESPONSE	0.161572	0.546776	0.161979	0.295808	1.20754	51	IL18R1 RSAD2 FCER1G HLA-F MAVS CD160 HLA-E HLA-G HLA-A NOD2
GO_POSITIVE_REGULATION_OF_HEMOPOIESIS	0.162234	0.546776	0.179782	0.226372	1.1521	183	IFNG HLX TNFSF9 MDK AGER RHEX IL12A HSPA1A HSPA1B ACIN1 FADD FOS PF4 RARA VSIR PRKDC PCID2 LGALS9 HLA-G FES IL4R ANKRD54 ATP6AP1 BAD ADAM8 ITPKB AP3D1 TRIB1 ZBTB16 HAX1
GO_POSITIVE_REGULATION_OF_NEUROINFLAMMATORY_RESPONSE	0.163934	0.546776	0.145516	-0.506932	-1.32707	11	LRRK2 CTSC CCL3
GO_POSITIVE_REGULATION_OF_TRANSLATIONAL_INITIATION	0.163375	0.546776	0.144631	-0.383524	-1.2646	25	YTHDF3 KHDRBS1 DHX29 IMPACT YTHDF2 EIF2AK4 DDX3X NCK1 UHMK1 LARP1
GO_POSITIVE_REGULATION_OF_UBIQUITIN_DEPENDENT_PROTEIN_CATABOLIC_PROCESS	0.161593	0.546776	0.168238	0.258056	1.17977	93	FBXW8 CLU DDRGK1 PTK2B ARIH2 HSPA1A CEBPA HSPA1B ZFAND2A EGF SGTA SIRT6 TRIB1 AXIN1 CBFA2T3 BCAP31 SIRT2 GBA GSK3A PSEN1 CSNK1D SH3RF2 ZER1 STUB1 NOP53 RBX1 PRKN DDA1
GO_PROTEIN_LOCALIZATION_TO_MICROTUBULE_ORGANIZING_CENTER	0.162162	0.546776	0.145516	-0.354096	-1.24973	33	AURKA CEP192 PCM1 HOOK3 PIBF1 NEDD1 STIL SNX10 APC BBS4 CEP72
GO_PYROPTOSIS	0.163355	0.546776	0.161979	0.477048	1.30965	11	GSDMB GSDMD NLRC4 GSDMC AIM2
GO_REGULATION_OF_APPETITE	0.163717	0.546776	0.161979	0.45533	1.32128	13	POMC NENF PPARA
GO_REGULATION_OF_PROTEIN_CATABOLIC_PROCESS	0.161765	0.546776	0.190023	0.197529	1.11024	359	FBXW8 RPL23 UBAC2 IFNG CLU IL10 LRP1 DYSF DDRGK1 PTK2B ARIH2 HSPA1A CEBPA HSPA1B EFNA1 UQCC2 DESI1 CST3 TIMP1 ABCA2 OS9 ZFAND2A SNX33 UBXN1 ARAF PIN1 F8A1 EGLN1 EGF SGTA SIRT6 NOS2 HGS SNF8 MAP1A SNRNP70 ATG4B ADAM8 VPS28 GGA1 LDLR TRIB1 WNT10B WWP2 AXIN1 RPL11 BANP TNFRSF1B GRIN2C RAD23B CBFA2T3 AGAP2 BCAP31 STX5 SIRT2 NFE2L1 ATRAID RPS7 ANXA2 GBA SUFU EEF1A1 GSK3A EDEM2 PSEN1 CSNK1D CAMLG FURIN…
GO_REGULATION_OF_PROTEIN_COMPLEX_STABILITY	0.163717	0.546776	0.161979	0.502755	1.33576	10	SNF8 NCLN IRGM HSPA8 TAPBP
GO_RESPONSE_TO_ENDOPLASMIC_RETICULUM_STRESS	0.162162	0.546776	0.135741	-0.225677	-1.13838	270	MBTPS2 UBXN4 EDEM3 SIRT1 BHLHA15 EDEM1 BOK ERO1A UBE4A RASGRF1 PIK3R1 CAV1 STT3B UBQLN1 ITPR1 SGTB GORASP2 USP14 DNAJC10 CANX OPA1 LRRK2 FOXRED2 EIF2AK3 SEL1L BCL2L11 HSP90B1 CERT1 TMEM67 DNAJB14 BCL2 RASGRF2 PDIA3 CREBRF CREB3L2 CTH DERL3 GFPT1 UFL1 TMTC3 EIF2AK4 DAB2IP THBS4 RNFT1 ERLIN2 WFS1 DDX3X ASNS NCK1 PPP1R15B APAF1 HYOU1 UBE2J1
GO_RESPONSE_TO_MANGANESE_ION	0.162257	0.546776	0.143759	-0.437762	-1.29264	17	ATP7A LRRK2 ADAM9 EIF2AK3 PTGS2
GO_SIGNAL_TRANSDUCTION_INVOLVED_IN_CELL_CYCLE_CHECKPOINT	0.16158	0.546776	0.145516	-0.290778	-1.20529	70	CNOT6 PCNA AURKA CNOT6L CNOT2 E2F8 DTL PLAGL1 ATM CDC5L RBL2 SOX4 CDK2 PRPF19 ABRAXAS1 GTSE1 BRCA1 CCNB1 CNOT11 PRMT1 TP53 BRCC3 CNOT7
GO_TETRAHYDROFOLATE_METABOLIC_PROCESS	0.164021	0.546776	0.142901	-0.4367	-1.28951	17	MTHFD1L MTHFD1 GART ALDH1L2 GCH1 ATIC TYMS DHFR SHMT2 DHFR2
GO_TRIGLYCERIDE_CATABOLIC_PROCESS	0.162471	0.546776	0.165657	0.386356	1.27113	21	DAGLB MGLL ABHD5 PNPLA1 SORL1 PNPLA2
GO_UTERUS_DEVELOPMENT	0.163636	0.546776	0.145516	-0.471962	-1.29105	13	WNT7A GATA3 ESR1 RBP4 SMAD4 ASH1L SRC NIPBL
GO_AMELOGENESIS	0.165548	0.548374	0.161979	0.445863	1.30065	14	PPARA FAM20A SLC24A4 TCIRG1 STIM1 FAM20C RELT CSF3R PERP
GO_ESTROUS_CYCLE	0.165563	0.548374	0.160801	0.473011	1.29857	11	HAS1 EGR1 MDK OPRL1 NCOR2
GO_NEGATIVE_REGULATION_OF_CHONDROCYTE_DIFFERENTIATION	0.165756	0.548374	0.144631	-0.505702	-1.32385	11	PTPN11 TGFBR1 LTBP3 RFLNB
GO_NEGATIVE_REGULATION_OF_EXTRINSIC_APOPTOTIC_SIGNALING_PATHWAY_VIA_DEATH_DOMAIN_RECEPTORS	0.165563	0.548374	0.160801	0.329215	1.24305	35	FADD ITPRIP SERPINE1 ARHGEF2 RNF34 PARK7 TRADD TMBIM1 SCRT2 GPX1 RAF1 HMOX1
GO_ORGANIC_ANION_TRANSPORT	0.165109	0.548374	0.193813	0.194855	1.09531	375	CETP PROCA1 NMB SLC26A6 NTSR1 ATP9B SLCO4A1 STARD10 SLC11A1 SLC38A10 SLC35D2 CES1 PRAF2 ABCC3 ERFE GLS2 SLC25A1 SLC35A2 CLN3 SLC4A11 SLC16A3 PPARA MID1IP1 MFSD10 ATP9A SLC6A12 PLIN2 CPT1A PSAP SLC25A11 SLC2A9 SLC43A2 ADORA2A ABCD1 LCN12 SLC66A2 HRH3 PITPNC1 DBI NOS2 SLC35B4 P2RX4 LDLR SLC27A4 UNC13B SCP2 SLC25A18 SLC27A3 SLC25A20 RXRA SLC19A1 ATP8B3 CA4 LLGL2 ABCC11 SLC25A14 NFE2L1 SLC27A1 SLC37A…
GO_POSITIVE_REGULATION_OF_LYMPHOCYTE_CHEMOTAXIS	0.165548	0.548374	0.161979	0.422191	1.28496	16	XCL2 PTK2B CXCL13 CCL5
GO_POSITIVE_REGULATION_OF_PROTEIN_ACETYLATION	0.165746	0.548374	0.145516	-0.343861	-1.24252	37	PRKAA1 NAP1L2 KAT7 TAOK1 RPS6KA5 SOX4 TADA2A DDX3X CEP295 GATA3 BRCA1
GO_REGULATION_OF_EXOSOMAL_SECRETION	0.165548	0.548374	0.161979	0.42419	1.29105	16	IFNG VPS4A HGS SNF8 CHMP2A ATP13A2 PRKN
GO_ROOF_OF_MOUTH_DEVELOPMENT	0.165455	0.548374	0.144631	-0.299129	-1.2156	62	IRF6 MEF2C ARID5B BNC2 PKDCC FRAS1 BCOR EPHB2 LEF1 TGFBR1 DHRS3 TSHZ1 INTU INHBA WNT7A
GO_TERTIARY_ALCOHOL_METABOLIC_PROCESS	0.165785	0.548374	0.142057	-0.436513	-1.28896	17	BMP2 REST AKR1C4 AKR1C3 DKK3
GO_VENTRICULAR_TRABECULA_MYOCARDIUM_MORPHOGENESIS	0.165455	0.548374	0.144631	-0.470517	-1.2871	13	TGFBR1 DLL4 MED1 CCM2L HEY2
GO_RUFFLE_ASSEMBLY	0.166052	0.54887	0.145516	-0.337017	-1.24122	41	EPS8 KANK1 CAV1 TACSTD2 PFN2 ICAM1 P2RY12 BAG4 SNX10 RDX CARMIL2 FAM98A
GO_MALE_GENITALIA_DEVELOPMENT	0.167033	0.551338	0.159647	0.463891	1.30907	12	ASB1 PDGFRA DHCR24
GO_REGULATION_OF_VITAMIN_METABOLIC_PROCESS	0.167033	0.551338	0.159647	0.464459	1.31067	12	IFNG SNAI1 VDR CD320 TNF CLYBL NFKB1 GFI1
GO_FORMATION_OF_EXTRACHROMOSOMAL_CIRCULAR_DNA	0.167273	0.551354	0.143759	-0.470178	-1.28617	13	WRN NBN DNA2 EXO1 RTEL1 XRCC5 SMARCAL1 BLM
GO_POSITIVE_REGULATION_OF_EXTRINSIC_APOPTOTIC_SIGNALING_PATHWAY_VIA_DEATH_DOMAIN_RECEPTORS	0.167273	0.551354	0.143759	-0.470074	-1.28589	13	SFRP1 TIMP3 TRPS1 STK4 PMAIP1 SKIL
GO_RESPONSE_TO_NITRIC_OXIDE	0.167568	0.551939	0.142901	-0.437661	-1.27256	16	HNRNPD FOXO1 DPEP1 CCNA2 CDK2 CCR7 MTR
GO_NEGATIVE_REGULATION_OF_MACROPHAGE_ACTIVATION	0.167785	0.552269	0.160801	0.443189	1.29285	14	CST7 GRN FCGR2B LDLR
GO_GLUCOSAMINE_CONTAINING_COMPOUND_METABOLIC_PROCESS	0.168157	0.552719	0.142057	-0.407376	-1.25586	20	GNE LARGE1 CTBS CHST7 GNPNAT1 NANP CHI3L2
GO_TOLL_LIKE_RECEPTOR_3_SIGNALING_PATHWAY	0.168157	0.552719	0.142057	-0.408755	-1.26011	20	PTPN22 CAV1 UBQLN1 TNFAIP3 WDFY1 TIRAP RFTN1 PELI1
GO_CIRCADIAN_RHYTHM	0.168852	0.554446	0.135002	-0.244023	-1.17464	171	NRIP1 UBE3A BHLHE41 SIRT1 PER3 NCOA2 HNRNPR HNRNPD MAPK8 MAGED1 PRKAA1 FBXW7 FBXL17 PPP1CB TOP2A NTRK3 NR1D1 SIK1 SIN3A GFPT1 TIMELESS FBXL3 CREB1 SRRD MYCBP2 KLF10 GNAQ HDAC2 CRY1 KLF9 MYBBP1A ADORA1 FBXW11 GPR157 DDB1 DYRK1A
GO_VASCULAR_PROCESS_IN_CIRCULATORY_SYSTEM	0.168919	0.554446	0.137251	-0.258789	-1.18978	131	PIK3C2A GCLC ROCK1 AVPR1A HRH1 ATP2B1 CAV1 OXTR CDH5 ANGPT1 DOCK4 DBH PTP4A3 KEL CD38 ICAM1 KCNMA1 DDAH1 TJP3 UTS2B PTGS2 UTS2R KCNMB4 SMTNL1 ABCB1 GRIP2 GCLM ITGA1 ADORA1 SLC8A1 GCH1
GO_LONG_CHAIN_FATTY_ACID_BIOSYNTHETIC_PROCESS	0.169039	0.554453	0.141225	-0.366742	-1.2647	29	GSTM1 GSTM2 MYO5A QKI PTGS2 ALOXE3 GSTM4 EPHX2 ALOX15B
GO_MICROTUBULE_BUNDLE_FORMATION	0.169412	0.554514	0.164406	0.266231	1.18638	80	CDK5RAP2 MARK4 CCDC151 CFAP157 GAS2L1 MAP1S CFAP44 CCDC65 ZMYND10 TPPP3 TEKT2 FES WDR78
GO_NEGATIVE_REGULATION_OF_LYMPHOCYTE_APOPTOTIC_PROCESS	0.169374	0.554514	0.16318	0.362537	1.25302	27	EFNA1 SLC46A2 FADD PTCRA JAK3 CCL5 TSC22D3
GO_POSITIVE_REGULATION_OF_ALCOHOL_BIOSYNTHETIC_PROCESS	0.169336	0.554514	0.161979	0.404045	1.26135	18	IFNG NTSR1 POR WNT4 CD244 GPER1 TNF P2RY6 SCAP
GO_CELL_CELL_ADHESION_MEDIATED_BY_CADHERIN	0.169611	0.55478	0.140406	-0.392903	-1.25133	22	CDH2 CDH5 AFDN EPCAM PLEKHA7 CTNND1 DENND6A
GO_FRUCTOSE_METABOLIC_PROCESS	0.170022	0.554965	0.159647	0.441818	1.28885	14	ALDOA PFKFB3 PFKFB4 SORD GLYCTK
GO_POSITIVE_REGULATION_OF_KILLING_OF_CELLS_OF_OTHER_ORGANISM	0.169978	0.554965	0.158514	0.470661	1.29212	11	IFNG NOS2 BAD GAPDH ARG1
GO_REGULATION_OF_UBIQUITIN_DEPENDENT_PROTEIN_CATABOLIC_PROCESS	0.169903	0.554965	0.166934	0.233741	1.16327	147	FBXW8 RPL23 CLU DDRGK1 PTK2B ARIH2 HSPA1A CEBPA HSPA1B DESI1 ZFAND2A UBXN1 ARAF EGF SGTA SIRT6 MAP1A TRIB1 WNT10B AXIN1 RPL11 RAD23B CBFA2T3 BCAP31 SIRT2 RPS7 GBA SUFU GSK3A PSEN1 CSNK1D CAMLG WNT1 PARK7 HFE SH3RF2 ZER1 STUB1 NOP53 CSNK2A2 RBX1 QRICH2 PRKN DDA1
GO_REGULATION_OF_PROTEIN_LOCALIZATION_TO_NUCLEUS	0.17094	0.557574	0.137251	-0.259225	-1.17286	114	NOLC1 PIK3R1 JUP UBR5 MAGED1 CD2AP JAK2 PARP1 ANGPT1 NUP54 EIF2AK3 BYSL RAB23 DKC1 SMO KAT7 SIN3A IPO5 PTGS2 CCT6A
GO_CHOLESTEROL_EFFLUX	0.171111	0.557744	0.158514	0.324274	1.21182	34	CETP LRP1 CES1 YJEFN3 ABCA2 EGF NR1H2 ABCA7 LAMTOR1 NAXE EEPD1
GO_ATRIOVENTRICULAR_VALVE_DEVELOPMENT	0.171681	0.557911	0.1396	-0.428446	-1.28984	18	BMP2 HEYL DCHS1 SOX4 BMPR2 HEY2 SMAD4 MDM2
GO_DOUBLE_STRAND_BREAK_REPAIR_VIA_BREAK_INDUCED_REPLICATION	0.171846	0.557911	0.142057	-0.485183	-1.29495	12	MCM3 CDC45 MCM4 MCM2 GINS2 MCM6 GINS4 CDC7 MCM5
GO_EMBRYONIC_PLACENTA_DEVELOPMENT	0.171806	0.557911	0.157403	0.275131	1.19362	68	FBXW8 ST14 SPINT1 IL10 TFEB CEBPA CEBPB SNAI1 EGLN1 EPAS1 DNAJB6 ASCL2 JUNB
GO_LENS_FIBER_CELL_DIFFERENTIATION	0.171378	0.557911	0.1396	-0.369486	-1.26445	28	FRS2 FGF2 SPRY2 NTRK3 SPRED1 TMOD1 WNT5B ZEB2 WNT7A
GO_REGULATION_OF_TUMOR_NECROSIS_FACTOR_MEDIATED_SIGNALING_PATHWAY	0.171875	0.557911	0.158514	0.293757	1.19973	52	CARD16 HSPA1A HSPA1B SPATA2 PIAS4 CLIP3 CPNE1 TNFRSF1A PYCARD TRADD PELI3 GAS6 PRKN RACK1 CASP4 RBCK1 TNF SPPL2B SPHK1
GO_SPHINGOMYELIN_METABOLIC_PROCESS	0.171429	0.557911	0.157403	0.462382	1.30481	12	SMPD1 SMPD2 SMPDL3B PRKCD
GO_BLOOD_VESSEL_ENDOTHELIAL_CELL_PROLIFERATION_INVOLVED_IN_SPROUTING_ANGIOGENESIS	0.172414	0.558117	0.160801	0.392765	1.24922	19	NGFR IL12A NRARP JCAD HMOX1 THBS1 ITGB1BP1 PDCD10
GO_CHAPERONE_MEDIATED_PROTEIN_TRANSPORT	0.172185	0.558117	0.157403	0.468674	1.28666	11	CLU CLIP3 HSPA8 TIMM8A
GO_INTRINSIC_APOPTOTIC_SIGNALING_PATHWAY_IN_RESPONSE_TO_ENDOPLASMIC_RETICULUM_STRESS	0.172414	0.558117	0.141225	-0.298836	-1.1962	58	SIRT1 BOK ERO1A ITPR1 DNAJC10 OPA1 LRRK2 EIF2AK3 BCL2L11 BCL2 DAB2IP WFS1 NCK1 APAF1 HYOU1
GO_STEM_CELL_PROLIFERATION	0.172414	0.558117	0.137251	-0.280589	-1.19548	82	FRS2 FGF2 DCT FZD9 ASPM LRRK2 RACGAP1 DOCK7 KDF1 EPCAM SMO KAT7 LEF1 SFRP2 YTHDF2 LTBP3 HIF1A ABCB1
GO_MOTILE_CILIUM_ASSEMBLY	0.172973	0.5588	0.140406	-0.43458	-1.2636	16	FOXJ1 BBOF1 SPATA6 INTU
GO_POSITIVE_REGULATION_OF_PLASMA_MEMBRANE_BOUNDED_CELL_PROJECTION_ASSEMBLY	0.172775	0.5588	0.138022	-0.275411	-1.18866	89	ATP7A EPS8 CEP120 DOCK11 CCDC88A ANLN CCP110 FMR1 SEPTIN7 TGFBR1 P2RY12 CCR7 APC PLEK2 RHOQ CARMIL2 ACTR2 DNM3 CDC42EP2 FAM98A DPYSL3 NRP1
GO_PROTEIN_IMPORT	0.172982	0.5588	0.133555	-0.242825	-1.16969	174	KPNA3 NUP107 NOLC1 KPNA2 APPL1 PIK3R1 JUP UBR5 PEX1 IPO8 JAK2 HEATR3 ANGPT1 TNPO1 NUP54 LRRK2 RANBP2 NUP155 RAB23 SMO NUP133 RANBP6 IPO5 RAB8B PTGS2 TNPO2 HSPA4 NUP93 POM121 TXNIP IPO7 PPP3CA NUP153 MED1 PEX3 NUP58 HSP90AA1 PEX12 CBLB E2F3 TP53 HSPD1 MDFIC CSE1L RGPD3 APOD
GO_NEGATIVE_REGULATION_OF_UBIQUITIN_DEPENDENT_PROTEIN_CATABOLIC_PROCESS	0.173448	0.559163	0.154191	0.298631	1.20084	46	RPL23 DDRGK1 UBXN1 SGTA MAP1A RPL11 RPS7 SUFU PSEN1 CAMLG WNT1 PARK7 HFE NOP53 CSNK2A2 QRICH2 RPL5 BAG5 PDCL3 PBK N4BP1 TAF9
GO_REGULATION_OF_MICROTUBULE_POLYMERIZATION	0.173448	0.559163	0.154191	0.29985	1.20575	46	CDK5RAP2 MECP2 HSPA1A HSPA1B FES RAC1 CLIP3 MAPRE3 FKBP4 ARL2 RANGRF PAK1 EML2 RPS3
GO_SYNAPSE_MATURATION	0.173451	0.559163	0.138805	-0.396965	-1.24415	21	NEFL DAB2IP NFIA NEURL1 NFATC4 YWHAZ PALM SYBU BCAN SEZ6L CX3CR1 CLSTN1 DISC1 ANAPC2 PTEN
GO_ERBB_SIGNALING_PATHWAY	0.173765	0.55979	0.135741	-0.25688	-1.1718	122	CPNE3 PIK3C2A KIF16B ERBIN PIK3R1 GAREM1 PTPN11 CCDC88A EPS15 SPRY2 PIK3CA FBXW7 GAB1 CUL5 STAM RPS6KA5 DAB2IP PTPN12 AREG ARF4 ITGA1 PRKCA ADORA1 EREG PTK2 SOCS5 HSP90AA1 NEURL1 ERBB2 CBLB
GO_CD8_POSITIVE_ALPHA_BETA_T_CELL_DIFFERENTIATION	0.174545	0.561534	0.140406	-0.465388	-1.27307	13	SATB1 CBFB BCL2 EOMES TOX
GO_G0_TO_G1_TRANSITION	0.174484	0.561534	0.142901	-0.332795	-1.22771	42	SUZ12 RAD51 RBBP7 RBBP4 PHC3 RRM2 DAB2IP PCGF6 APAF1 BRCA1 MED1 RBBP8 RYBP EHMT1 PHC1 TFDP2 MGA YAF2 EZH2 CBX3 RNF2 CDC7
GO_NEGATIVE_REGULATION_OF_FATTY_ACID_BIOSYNTHETIC_PROCESS	0.174863	0.562172	0.140406	-0.499814	-1.30843	11	SIRT1 PIBF1 ERLIN2 BRCA1
GO_AMINE_METABOLIC_PROCESS	0.175481	0.563386	0.16318	0.242016	1.15351	121	PSMB9 GDPD3 NQO1 MECP2 PSMB8 CLN3 ITGAM PDE1B ITGB2 HDAC10 SLC6A3 PSMB5 PSMB3 SAT2 COMT DHPS SLC29A4 PSMA7 PARK7 ATP2B4 DRD4 PSMA6 SMOX SLC7A7 CHKA GDE1 AFMID PRKN PSMB6 PSMD4 PSMC3 PNKD PSMB1 PSMD9 PSMC5 SIRT4 PSME2
GO_AXIS_SPECIFICATION	0.175407	0.563386	0.1396	-0.302988	-1.19199	53	FRS2 AURKA SFRP1 TTC8 ARL13B EPB41L5 AHI1 KDM6A BCOR SMO STIL
GO_CELLULAR_MODIFIED_AMINO_ACID_METABOLIC_PROCESS	0.176271	0.563783	0.134273	-0.249523	-1.16867	145	GSTM1 AASDHPPT PAX8 GCLC GSTM5 MTHFD1L GSTM2 GGT1 GGTLC1 GGH GGT5 OSBPL8 MTHFD1 GART ALDH7A1 ALDH1L2 DPEP1 ACADM SERINC5 CARNMT1 PLA2G2D SARDH GSTM4 DUOX2 GATA3 GCLM CARNS1 MED1 SLC7A11 GCH1 ATIC FPGS CPT1B PCYOX1 CHDH TYMS GSTZ1 GGT2 MTRR GOT2 OSBPL10 ASS1 PLA2G4A GGT3P DHFR SERINC1
GO_DNA_TEMPLATED_TRANSCRIPTION_ELONGATION	0.176672	0.563783	0.135002	-0.260572	-1.17448	109	POLR2B LEO1 HTATSF1 AFF4 CCNT1 POLR1B NCBP1 TWISTNB TAF1D TCERG1 TAF1A SCAF8 KAT7 ELP4 ELL2 WDR43 SSRP1 ZMYND11 CTR9 SUPT16H CDC73 TCEA1 ZNF326 CCNT2 MLLT3 CD3EAP
GO_HIPPO_SIGNALING	0.176685	0.563783	0.1396	-0.346354	-1.23658	35	DLG5 LATS1 PJA2 WWC2 DCHS1 AJUBA MOB1B
GO_LIPID_TRANSLOCATION	0.175926	0.563783	0.141225	-0.338757	-1.22823	38	TMEM30A ATP11C PLSCR2 ATP8B4 ATP11B ABCB4 ATP10D ABCA1 ABCB1 ATP8B2 ANO7 TMEM30B ATP8A1 ABCG1 ANO9 ATP11A
GO_MAINTENANCE_OF_ORGANELLE_LOCATION	0.176685	0.563783	0.1396	-0.497812	-1.30319	11	UVRAG ASPM GPSM2 AKAP9
GO_NUCLEOSIDE_TRIPHOSPHATE_BIOSYNTHETIC_PROCESS	0.176344	0.563783	0.153159	0.265258	1.17489	74	CMPK2 ATP5ME ALDOA IMPDH1 NME9 DTYMK TMSB4X ATP5MF TGFB1 STAT3 UCK1 UQCC3 ANTKMT NUDT2 ENO1 COX5B ATP5MC2 TAZ PKM ATP5MG
GO_POSITIVE_REGULATION_OF_CELL_SUBSTRATE_ADHESION	0.176166	0.563783	0.135741	-0.272371	-1.19012	94	OLFM4 CARMIL1 ROCK1 ABI3BP JUP SFRP1 ITGA6 EPB41L5 JAK2 ILK CASS4 PRKCE FN1 UTRN TSC1 CCDC80 CEACAM6 RREB1 CCR7 PLEKHA2
GO_RESPONSE_TO_AMYLOID_BETA	0.176087	0.563783	0.154191	0.312616	1.2183	41	LRP1 NGFR AGER MMP2 FCGR2B CACNB1 BCL2L2 PSEN1 MMP9 CACNA1A CASP4 ADRB2 IGF1 CHRNA7 CDK5 ATP1A3 APP
GO_VASCULAR_ASSOCIATED_SMOOTH_MUSCLE_CONTRACTION	0.176367	0.563783	0.137251	-0.431209	-1.27329	17	PIK3C2A ATP2B1 DOCK4 CD38 GRIP2 SLC8A1 BBS2
GO_GLYCOLYTIC_PROCESS_THROUGH_FRUCTOSE_6_PHOSPHATE	0.17713	0.564054	0.156312	0.362579	1.25581	26	GALK1 ALDOA PFKP GAPDH ENO1 PKM HK1 HK3 TPI1 PGAM1 ENO2 ENO3 PGK1 FOXK2 PFKM HK2 ALDOB
GO_INTRACELLULAR_LIPID_TRANSPORT	0.177106	0.564054	0.153159	0.31877	1.22809	39	VPS4A CES1 MID1IP1 ABCA2 CPT1A ABCD1 ARV1 LDLR SCP2 SLC25A20 ANXA2
GO_REGULATION_OF_CELLULAR_COMPONENT_SIZE	0.177099	0.564054	0.126254	-0.218	-1.12865	332	SEMA3C ADD3 CARMIL1 SPP1 ATP7A RASA1 EPS8 RB1CC1 WDR36 ARFIP1 RNF6 KANK1 ADNP AP1AR ACTR3C NEFL SCIN RICTOR PLS1 LATS1 ILK SWAP70 JMY PRKCE KEL WASHC5 ADD2 PFN2 DRAXIN FN1 SPTBN2 IQGAP2 TWF1 WASF3 GOLGA4 ARFGEF1 NTRK3 ICAM1 TSC1 SEMA3A CCL24 LMOD1 SIN3A MAP1B CTNNA2 CREB1 SNX9 SPTBN4 KCNMA1 BAG4 TMOD1 SEMA7A RDX LIMA1 CCR7 ANXA7 CARMIL2 SPTA1 ACTR2 RAB5A GMFB WNT7A CDC42EP2
GO_MITOCHONDRIAL_TRANSPORT	0.177419	0.564593	0.172324	0.207616	1.10885	253	BAK1 DYNLT1 E2F1 TOMM7 HSPA1L ARIH2 CHCHD4 ATP5ME HSPA1A STARD3 SLC25A1 BNIP3 UBE2J2 MID1IP1 CPT1A TIMM17B SFXN3 AIP ABLIM3 SLC25A28 BAD HAX1 SLC35F6 SLC25A18 NAIF1 TMEM14A SLC25A20 UBE2L3 BCL2L2 MUL1 SMDT1 ATP5MF SLC25A14 SLC9A1 GSK3A PSEN1 IMMP1L STAT3 TIMM22 TOMM22 ANTKMT COX5B ATP5MC2 BAP1 MRS2 PAM16 ATP5MG CHCHD10 TMEM14B CSNK2A2 TST SLC8B1 BAX PRKN NDUFA13 UCP3 SLC25A33 UBL5 SFXN5 YWHAE MTE…
GO_PROTEIN_LOCALIZATION_TO_CHROMATIN	0.177738	0.565223	0.138022	-0.377854	-1.2459	25	ESCO2 RB1 MSH2 TASOR PPHLN1 RAD21 WAPL MCM9
GO_POSITIVE_REGULATION_OF_MITOCHONDRION_ORGANIZATION	0.177885	0.565307	0.161979	0.247522	1.16392	113	BAK1 E2F1 TOMM7 HRK HSPA1L ARIH2 BNIP3 UBE2J2 CAMKK2 PLAUR ABLIM3 BAD UBE2L3 MUL1 FAM162A GBA GSK3A PYCARD PARK7 BAP1 CHCHD10 CSNK2A2 BAX MMP9 PRKN UBL5 YWHAE CDC37 GPER1 VPS13D ATP5IF1 PLA2G6 RAC2 PINK1 FIS1 PPP3CC HUWE1 HTRA2 FZD5 PLD6 BIK PDCD5 MFN2 ATG13
GO_RESPONSE_TO_ANGIOTENSIN	0.178131	0.565706	0.13649	-0.418699	-1.2754	19	BRIP1 ROCK1 CAV1 PTGS2 AHCYL1 CYBB
GO_MITOTIC_CHROMOSOME_CONDENSATION	0.178378	0.565728	0.138022	-0.432192	-1.25666	16	TTN SMC2 SMC4
GO_POSITIVE_REGULATION_OF_VASCULAR_ASSOCIATED_SMOOTH_MUSCLE_CELL_MIGRATION	0.178378	0.565728	0.138022	-0.456033	-1.2792	14	ATP7A ADAMTS1 DOCK4 DOCK7
GO_MOLTING_CYCLE	0.178832	0.566021	0.138805	-0.288541	-1.18341	68	TRPV3 ATP7A EDAR FA2H MYSM1 NSUN2 SMO BCL2 MYO5A LDB2 PTGS2 ZMPSTE24 INTU INHBA HDAC2 LRIG1 FOXQ1 NOM1 VANGL2 FZD6 SMAD4 EDA GORAB SOS1 ZDHHC21 FARP2
GO_NEGATIVE_REGULATION_OF_PEPTIDYL_LYSINE_ACETYLATION	0.178761	0.566021	0.13649	-0.425019	-1.27953	18	SIRT1 SET SIN3A KLF15 HDAC2 BRCA1 SNCA
GO_VASCULAR_ENDOTHELIAL_GROWTH_FACTOR_RECEPTOR_SIGNALING_PATHWAY	0.178824	0.566021	0.159647	0.261731	1.17128	81	SHB PTK2B ITGA5 MAPKAPK2 HSPB1 VAV1 CADM4 CYBA RAC1 ITGB3 HGS EMILIN1 PXN ELMO1 NCF1 NCF4 BRK1 PRKD2 NIBAN2 GRB10 VTN
GO_POSITIVE_REGULATION_OF_MITOCHONDRIAL_FISSION	0.178971	0.566078	0.155242	0.438337	1.27869	14	BNIP3 MUL1 PRKN PINK1 FIS1
GO_CERAMIDE_METABOLIC_PROCESS	0.179245	0.566267	0.159647	0.258502	1.17147	87	GM2A FUT7 SMPD1 B4GALT5 CERS5 SMPD2 ELOVL1 PSAP NEU1 B3GALT4 DEGS1 GBA TNFRSF1A GLA SPTLC3 ORMDL3 ORMDL2 PRKCD CLN8 PLA2G15 ST3GAL5 CERK GBA2 RACK1 B4GALT3 TNF ORMDL1 PLA2G6 CERS2 SPTSSB HEXA SPHK1 B3GALT2 NEU3 ASAH2
GO_PROTEIN_CONTAINING_COMPLEX_DISASSEMBLY	0.179272	0.566267	0.175204	0.200053	1.10102	306	VAMP8 RPL23 FRAT1 VPS4A FRAT2 MAP1S FZD2 CIB1 KLC1 CLN3 BNIP3 CHMP1A MID1IP1 FLII SPTBN5 AURKAIP1 MRPL49 TRMT112 PPP1CA TRIOBP SH3BP1 MRPL9 NFE2 MAP1A MRPL23 VIL1 MRPS5 PHF23 UPF1 CHMP2A MRPL17 MRPS11 AXIN1 ARHGEF2 GAK INSR MRPS21 GADD45GIP1 EPG5 GBA MRPS34 MRPS14 MRPS18C MICAL1 MRPL48 MRPL11 IRGM HSPA8 SH3GL1 WNT1 KIF19 PYM1 MRPS12 DAP3 FZD1 PEX14 MRPS22 MRPL36 MRPL28 CHCHD1 EIF5A MRPL43 MRPL32 …
GO_ANTIGEN_PROCESSING_AND_PRESENTATION_OF_PEPTIDE_ANTIGEN_VIA_MHC_CLASS_I	0.181598	0.566969	0.160801	0.253683	1.16227	97	VAMP8 PSMB9 FCER1G ITGB5 HLA-C HLA-F PSMB8 HLA-B HLA-E HLA-G CYBA PSMB5 HLA-A NCF1 PSMB3 NCF4 BCAP31 HLA-H PSMA7 CD207 HFE TAPBP PSMA6 NCF2 PSMB6 FCGR1A PSMD4 PSMC3 IFI30 PSMB1 PSMD9 B2M PSMC5 TAP1 PSME2
GO_AXO_DENDRITIC_PROTEIN_TRANSPORT	0.181416	0.566969	0.153159	0.439061	1.27407	13	HSPB1 MAP1A SFPQ KIF17 KIF5A
GO_CELLULAR_RESPONSE_TO_CADMIUM_ION	0.181818	0.566969	0.155242	0.341738	1.20922	29	MT1DP FOS MT1F MT1E NCF1 DAXX MT1G MT2A MAPK3 SOD1 HMOX1 MMP9 OGG1
GO_CELL_DIFFERENTIATION_INVOLVED_IN_METANEPHROS_DEVELOPMENT	0.181982	0.566969	0.13649	-0.455214	-1.2769	14	PAX8 STAT1 SMO
GO_DNA_METHYLATION_DEPENDENT_HETEROCHROMATIN_ASSEMBLY	0.179894	0.566969	0.135741	-0.41777	-1.27257	19	SIRT1 TASOR PPHLN1 RESF1
GO_FIBROBLAST_MIGRATION	0.180791	0.566969	0.140406	-0.324513	-1.20874	44	APPL1 ARID5B FGF2 ILK PRKCE GNA12 CCN3 CYGB BAG4 ITGB1
GO_G2_DNA_DAMAGE_CHECKPOINT	0.18018	0.566969	0.137251	-0.34894	-1.23153	33	DTL ATM TOPBP1 NBN TAOK1 TICRR FOXN3 CLSPN ABRAXAS1 BRCA1
GO_MICROVILLUS_ORGANIZATION	0.181495	0.566969	0.135741	-0.384323	-1.25409	24	STK26 PTPN11 PLS1 KLF5 RAPGEF6 GLDN RDX RAPGEF2
GO_MORPHOGENESIS_OF_EMBRYONIC_EPITHELIUM	0.182131	0.566969	0.132846	-0.257766	-1.16302	115	PAX8 MTHFD1L SFRP1 DLC1 SEC24B EPB41L5 MTHFD1 KDF1 IRX3 PRKACB KDM6A TSC1 GLMN KIF20B SFRP2 STIL PHACTR4 MIB1 SOX4 HIF1A ZEB2 GDF7 GATA3 NOG APAF1 BBS4 WNT16 VANGL2 SETD2 FZD6 STK4 PRICKLE1 ALDH1A2 IFT52 ABL1 KDM2B RALA BCL10 LRP6 GREM1 MKS1
GO_NEGATIVE_REGULATION_OF_EPITHELIAL_CELL_DIFFERENTIATION	0.179715	0.566969	0.13649	-0.361383	-1.24622	29	STAT1 CAV1 SPRY2 SMO SPRED1 ZEB1
GO_NEGATIVE_REGULATION_OF_HUMORAL_IMMUNE_RESPONSE	0.180987	0.566969	0.138022	-0.481574	-1.28532	12	C4BPA FOXJ1
GO_POSITIVE_REGULATION_OF_T_CELL_APOPTOTIC_PROCESS	0.181416	0.566969	0.153159	0.483596	1.28486	10	LGALS9 ADAM8 CCL5 PRELID1 IDO1 PDCD1 CD274
GO_PROSTANOID_METABOLIC_PROCESS	0.179963	0.566969	0.1396	-0.340101	-1.23568	39	GSTM1 SIRT1 AVPR1A AKR1C4 PIBF1 PLAA PTGS2 AKR1C3
GO_PROTEIN_LOCALIZATION_TO_SYNAPSE	0.181416	0.566969	0.153159	0.272479	1.17172	64	DBN1 DLG4 CNIH2 HSPB1 CEP112 MAP1A IQSEC2 HRAS GRIN2C RAB8A GRIPAP1 PRKCZ ARHGAP44 TYROBP CACNG8 KIF17 DLG3 KIF5A RAPSN
GO_REGULATION_OF_CELL_MIGRATION_INVOLVED_IN_SPROUTING_ANGIOGENESIS	0.181982	0.566969	0.13649	-0.347895	-1.22784	33	PIK3C2A HDAC9 FGF2 FBXW7 MMRN2 SPRED1 PTGS2 DLL4 NRP1
GO_REGULATION_OF_PRESYNAPTIC_CYTOSOLIC_CALCIUM_ION_CONCENTRATION	0.181982	0.566969	0.13649	-0.454168	-1.27397	14	ATP2B1 CALB1 P2RY4 ADORA1 CNR1
GO_REGULATION_OF_RESPONSE_TO_WOUNDING	0.181141	0.566969	0.16318	0.232458	1.14183	141	IL10 LRP1 FCER1G KLKB1 MDK AGER PROC GRN PDGFRA SELP NDEL1 USF1 CADM4 MYLK MYH9 PLAUR SERPINE1 VKORC1 ALOX12 VIL1 PRKG1 F12 KREMEN1 HRAS WNT4 SERPINB2 ANXA2 INSL3 PLAT GP1BA VTN TFPI PRKCD CNTF DUOX1 ALOX5 PLAU THBS1 LRIG2
GO_REGULATION_OF_VESICLE_FUSION	0.181614	0.566969	0.154191	0.36093	1.2501	26	SEPTIN8 CORO1A GRIK5 VPS18 ANXA2 VAMP1 STXBP6 SYT1 AKT2 VPS16 STXBP1 SPHK1
GO_RESPONSE_TO_MUSCLE_INACTIVITY	0.181818	0.566969	0.137251	-0.502074	-1.27495	10	UTRN SCN5A SGCA MTMR4 FBXO32 CASQ1
GO_TOLL_LIKE_RECEPTOR_SIGNALING_PATHWAY	0.180743	0.566969	0.132147	-0.256537	-1.17943	131	TREML4 MAP3K1 APPL1 PTPN22 CAV1 PIK3R4 UBQLN1 PJA2 TNFAIP3 CHUK PRKCE HSP90B1 RPS6KA3 OTUD4 NR1D1 WDFY1 BIRC2 IRF4 TLR1 DAB2IP TAB3 PIK3AP1 DDX3X TIRAP ACOD1 IRAK2 TBK1 TRAF3 TLR7 TLR10 RFTN1 PELI1 HSPD1 ESR1 MAP3K7 IRAK3 RIPK2 RAB11FIP2 TAB2 PIK3C3 LILRA4 LGMN BCL10 UBB SFTPD UBE2D2 BIRC3 TANK
GO_UV_DAMAGE_EXCISION_REPAIR	0.182149	0.566969	0.137251	-0.494942	-1.29568	11	SIRT1 CUL4B INO80 DDB1 POLD3
GO_VISUAL_BEHAVIOR	0.181989	0.566969	0.1396	-0.328819	-1.21304	42	NPHP1 HRH1 NETO1 DBH CREB1 ITGB1 HIF1A SYNGAP1 SLC7A11 KRAS TAFA2 NPTN HMGCR RAG1 SLC1A2 SYNPO HOXA1 DDHD2
GO_HISTONE_METHYLATION	0.182283	0.567008	0.132147	-0.255074	-1.16356	122	ATRX KDM4D SIRT1 ARID4A SUZ12 SATB1 TET2 PAX5 KDM3A ARID4B KDM6A DMRTC2 BCOR CTR9 KMT2C GATA3 MYB KMT2E BRCA1 RIF1 MTF2 PRMT6 WDR82 RBBP5 PRMT1 RTF1 DNMT1 SETD2 MLLT6 WDR5B PAXBP1 SMAD4 KMT5B AUTS2 ASH2L OGT CTCF EHMT1 SUV39H2 SUV39H1 KDM1A PRDM4 NSD3 PRDM5 RLF ASH1L SETD6 SETD5 ZNF274 EZH2 ZNF304 SNW1 DNMT3B
GO_B_CELL_DIFFERENTIATION	0.182594	0.5676	0.132147	-0.256438	-1.16149	113	HDAC9 ATP11C MSH2 PIK3R1 IFNK DOCK11 SFRP1 FZD9 SP3 ATM CYLD DCAF1 BCL2 ITGB1 DOCK10 POU2AF1 IRF2BP2 ZFP36L2 INHBA ZBTB1 HHEX FNIP1 MALT1 ITGA4 PTPRC CR2 BLNK DNAJB9
GO_GLYCEROLIPID_CATABOLIC_PROCESS	0.18319	0.567991	0.15017	0.292395	1.19394	49	DAGLB PNPLA6 GDPD3 MGLL ABHD16A ABHD12 LDLR ABHD5 PNPLA1 ABHD6 SORL1 GDE1 LYPLA2 PLA2G15 PNPLA2
GO_NEGATIVE_REGULATION_OF_MACROPHAGE_DERIVED_FOAM_CELL_DIFFERENTIATION	0.183223	0.567991	0.152145	0.464282	1.27461	11	CETP PPARA ITGB3 NR1H2
GO_POSITIVE_REGULATION_OF_CYCLASE_ACTIVITY	0.183445	0.567991	0.153159	0.41448	1.2615	16	CACNA1C ADORA2B GUCA1B NOS2 TIMP2 STIM1 MAPK3
GO_POSTSYNAPSE_ASSEMBLY	0.183422	0.567991	0.134273	-0.41487	-1.26373	19	CDH2 NTRK3 IL1RAP EPHB2 WNT7A NRXN2 NLGN2
GO_REGULATION_OF_ANDROGEN_RECEPTOR_SIGNALING_PATHWAY	0.183274	0.567991	0.135002	-0.383814	-1.25242	24	SIRT1 RNF6 HEYL SFRP1 DDX5 PIAS2 RNF14 TRIM68
GO_SOMATIC_DIVERSIFICATION_OF_IMMUNE_RECEPTORS_VIA_SOMATIC_MUTATION	0.183422	0.567991	0.134273	-0.426381	-1.25904	17	MSH2 MSH6 PMS2 EXO1 POLL
GO_NUCLEOBASE_CONTAINING_SMALL_MOLECULE_CATABOLIC_PROCESS	0.183585	0.56805	0.15017	0.301053	1.20305	45	UPP1 NUDT18 MGAT1 AICDA CDA NUDT5 GSK3A NT5M NUDT1 ADA APOBEC3D APOBEC3A ENTPD6
GO_RESPONSE_TO_STARVATION	0.183908	0.568674	0.128789	-0.240108	-1.15737	175	STK26 GPT SIRT1 BHLHA15 SIK1B SFRP1 MAPK8 PIK3R4 WRN SEH1L PRKAA1 USP33 SESN3 FOXO1 LRRK2 EIF2AK3 VPS41 IMPACT BCL2 SLC38A2 SIK1 EIF2AK4 RRAGB AKR1C3 KLF10 BMT2 HAMP CPEB4 CTSV FNIP1 ASNS C12orf66 MYBBP1A PICK1 LARP1 ATG14 AOC1 BMPR2 FAS TP53 XPR1 PMAIP1 MIOS SLC2A1 TNRC6A
GO_PROTEIN_TARGETING_TO_MITOCHONDRION	0.184211	0.569235	0.158514	0.252325	1.15326	96	TOMM7 HSPA1L ARIH2 CHCHD4 UBE2J2 TIMM17B AIP ABLIM3 HAX1 UBE2L3 GSK3A IMMP1L TIMM22 TOMM22 BAP1 PAM16 CSNK2A2 PRKN NDUFA13 UBL5 MTERF4 TOMM40L TIMM23 ATP5IF1 RAC2 TIMM50 DNAJC19 PINK1 TOMM5 SIRT4 TIMM10B FIS1 TIMM21 HUWE1 HTRA2 FZD5 PDCD5 MFN2 ATG13 DNAJC15 TSPO DNLZ
GO_POSITIVE_REGULATION_OF_CHROMATIN_ORGANIZATION	0.184348	0.569285	0.132846	-0.271526	-1.18683	95	SIRT1 FMR1 TASOR LRRK2 NAP1L2 PPHLN1 ATM RESF1 DMRTC2 KAT7 SIN3A RPS6KA5 CTR9 TADA2A MIER1 GATA3 MYB KMT2E BRCA1 ING2 RIF1 MTF2 CCNB1 AKAP8 RTF1 DNMT1 TP53 PAXBP1 SMAD4 TPR AUTS2 OGT
GO_CENTRAL_NERVOUS_SYSTEM_NEURON_DIFFERENTIATION	0.18569	0.569503	0.130777	-0.254554	-1.16118	122	B4GALT6 ATP7A SFRP1 DRAXIN NFIB SMO AGTPBP1 SEMA3A EPHB2 DLX2 SIN3A SFRP2 SLC25A46 SPTBN4 SOX4 MYCBP2 RAPGEF2 ZEB2 ZMIZ1 INHBA WNT7A DLL4 GDF7 NRP1 PLXNA4 HPRT1 PTK2 LHX4 HSP90AA1
GO_CYTOKINE_SECRETION	0.184652	0.569503	0.158514	0.253503	1.16155	98	IFNG IL10 DYSF S100A13 FCGR2B MAVS LGALS9 IL4R CRTAM IRF3 CD14 NOD2 PANX1 NLRP12 PYCARD LILRA5 PPP1R11 FFAR4 GAPDH STAT3 IL27RA FRMD8 SORL1 SELENOK LILRA2 CLEC5A TLR5 FGR TNFRSF4 TNF ORM1 ORM2
GO_GLOMERULUS_DEVELOPMENT	0.185874	0.569503	0.137251	-0.310522	-1.19478	49	FOXJ1 MEF2C HEYL COL4A3 ANGPT1 BCL2 MTSS1 CD24 ENPEP KIRREL3 KLF15 NOG NID1 MYO1E VANGL2 TEK CD34 ANGPT2
GO_NEGATIVE_REGULATION_OF_PEPTIDE_HORMONE_SECRETION	0.185792	0.569503	0.135741	-0.344699	-1.23067	35	REST ACVR1C PTPN11 SFRP1 CRHBP IRS1 CCN3
GO_PATHWAY_RESTRICTED_SMAD_PROTEIN_PHOSPHORYLATION	0.185874	0.569503	0.137251	-0.31053	-1.19481	49	BMP2 STRAP TWSG1 LDLRAD4 TGFBR1 USP15 MIRLET7G INHBA GDF7 NOG TTK BMPR2 SMAD4 PBLD
GO_POSITIVE_REGULATION_OF_CARDIOCYTE_DIFFERENTIATION	0.185185	0.569503	0.133555	-0.41188	-1.25463	19	SEMA3C MEF2C DHX36 EFNB2
GO_POSITIVE_REGULATION_OF_LYMPHOCYTE_APOPTOTIC_PROCESS	0.185682	0.569503	0.152145	0.436417	1.27309	14	IL10 LGALS9 ADAM8 CCL5 BAX PRELID1 P2RX7 IDO1 PDCD1 CD274
GO_POSITIVE_REGULATION_OF_RESPONSE_TO_ENDOPLASMIC_RETICULUM_STRESS	0.185792	0.569503	0.135741	-0.344552	-1.23015	35	SIRT1 EDEM1 BOK PIK3R1 CAV1 UBQLN1 BCL2L11 DAB2IP RNFT1 NCK1
GO_POSITIVE_REGULATION_OF_SMAD_PROTEIN_SIGNAL_TRANSDUCTION	0.185586	0.569503	0.135002	-0.453516	-1.27214	14	JAK2 PARP1 TGFBR1 NUP93 SMAD4 KIAA0319
GO_SUBSTRATE_DEPENDENT_CELL_MIGRATION_CELL_EXTENSION	0.185455	0.569503	0.135741	-0.500883	-1.27193	10	CD2AP P2RY12 NCK1 NRP1
GO_THYMIC_T_CELL_SELECTION	0.185102	0.569503	0.153159	0.385688	1.24355	20	CD3D SRF ITPKB JAG2 CD3G DOCK2 STK11
GO_T_CELL_MIGRATION	0.184685	0.569503	0.153159	0.277921	1.16885	59	XCL2 CD99 ITGAL FADD CXCL13 CXCL16 PIK3CD ADAM8 CCL5 PYCARD IL27RA MYO1G CD99L2 CCL2 SELENOK ECM1 CXCL10
GO_VASODILATION	0.186364	0.570632	0.153159	0.362473	1.22979	24	EDNRB PLOD3 ADORA2B ADORA2A PRKG1 ADRB1 GPX1 SOD1
GO_BRAIN_MORPHOGENESIS	0.187279	0.573062	0.132846	-0.364869	-1.24865	28	CDH2 SMO CTNNA2 GDF7 FBXW11 BBS4 FANCC FZD6 BBS2 SOS1 FOXO3
GO_VIRAL_BUDDING_VIA_HOST_ESCRT_COMPLEX	0.187643	0.573802	0.153159	0.378257	1.24448	21	VPS4A CHMP1A SNF8 VPS28 CHMP2A MVB12A VPS37B
GO_BINDING_OF_SPERM_TO_ZONA_PELLUCIDA	0.188073	0.573915	0.153159	0.368804	1.22861	22	HSPA1L POMZP3 ALDOA ATP8B3
GO_B_CELL_PROLIFERATION	0.188082	0.573915	0.13649	-0.286552	-1.1876	74	MEF2C IFNK TNFRSF13B ATM MZB1 CD38 BCL2 MNDA LEF1 TNFRSF21 RASGRP1 TIRAP PTPRC CR2 CTPS1 PELI1 HSPD1 IL7 BLK RC3H1 PLCL2 CD180 ABL1 ATAD5 CD19 PAWR CD79A CARD11 IL7R TFRC TNFSF13B TLR4
GO_CYCLIC_NUCLEOTIDE_BIOSYNTHETIC_PROCESS	0.187919	0.573915	0.151149	0.436052	1.27203	14	ADCY3 ADCY5 GUCY1B1
GO_PROTEIN_LOCALIZATION_TO_PLASMA_MEMBRANE	0.188291	0.573915	0.124434	-0.2263	-1.13454	247	ROCK1 APPL1 CDH2 EFR3A AKAP5 ANK3 CLASP2 PIK3R1 FCHO2 JUP EXOC5 SEC23A CCDC88A PRKG2 DENND4C KRT18 GORASP2 C2CD5 PLS1 AFDN EPB41L3 PRKCE SLMAP STAC PKDCC STX7 KIF5B RAPGEF6 DCHS1 GOLGA4 CNST RAB3C MYO5A EPHB2 PACSIN1 SPTBN4 MPP5 BAG4 OPTN NSF RAB8B RDX ITGB1 RAPGEF2 TSPAN5 PRKCI RHOQ
GO_RESPONSE_TO_TRANSFORMING_GROWTH_FACTOR_BETA	0.188198	0.573915	0.125033	-0.232747	-1.14532	203	MEF2C ROCK1 SIRT1 APPL1 STRAP SFRP1 CAV1 LEMD3 SPRY2 CDH5 TWSG1 EPB41L5 PARP1 ADAM9 COL4A2 RNF111 FBN1 LTBP2 NR3C1 LDLRAD4 SPRED1 ZEB1 TGFBR1 CREB1 SMAD5 USP15 LTBP3 DKK3 NLK MIRLET7G ZMIZ1 ZFP36L2 NREP WNT7A HDAC2 APAF1 ING2 WWOX TRIM33 TGFBRAP1 PTK2 MTMR4 SMURF2 CDKN1C ZFYVE9 TP53 USP9Y ITGA3 MAP3K7 SMAD4 PBLD PEG10 HIPK2 LPXN SOX6 SKIL GOT1 SMAD2 YES1 UBB PPM1A LIMS1 ZNF451 SPRED2
GO_PEPTIDE_CATABOLIC_PROCESS	0.18851	0.574148	0.133555	-0.370598	-1.22198	25	LNPEP GGT1 GGTLC1 GGT5 DPEP1 ENPEP ERAP1 IDE GGT2 GGT3P NAALADL1 ACE
GO_RESPONSE_TO_FLUID_SHEAR_STRESS	0.188612	0.574148	0.132846	-0.359354	-1.23923	29	MEF2C ETS1 ADAM9 MTSS1 ABCA1 PTGS2
GO_NEGATIVE_REGULATION_OF_CELL_MORPHOGENESIS_INVOLVED_IN_DIFFERENTIATION	0.189286	0.575081	0.132846	-0.280185	-1.17997	78	SEMA3C UBE3A SPP1 RNF6 KANK1 AP1AR TACSTD2 DRAXIN SEMA3A EPHB2 SEMA7A RAPGEF2 TRAK2 DNM3 PPP3CA NRP1 GBP1 SYNGAP1 PTK2 TRPC6
GO_N_TERMINAL_PROTEIN_AMINO_ACID_ACETYLATION	0.189189	0.575081	0.133555	-0.428958	-1.24726	16	NAA15 NAA16 NAA30 SOX4 NAA50 KAT2B
GO_SYNAPTIC_VESICLE_RECYCLING	0.189091	0.575081	0.134273	-0.291874	-1.18824	64	ROCK1 FCHO2 KIAA1109 SYNJ2 CANX LRRK2 PLAA PACSIN1 DNM3 RAB5A WNT7A AP3B1 NLGN2 STON1 PPP3CB SYNJ1 SNCA
GO_PROTEIN_FOLDING	0.189474	0.57528	0.164406	0.218035	1.13024	204	CLU GRN ERP29 HSPA1L CHCHD4 HSPA6 HSPA1A HSPA1B ZMYND10 HSPB1 GNB2 TBCC UBXN1 HSPA2 PRKCSH NFYC UNC45A SGTA AIP LMAN2L SNRNP70 DNAJC1 HSPA7 DNAJB6 FKBP4 RAD23B GAK PFDN6 DNAJC5 RGS9 PFDN2 HSP90B2P HSPA8 HSPE1 DNAJB1 AHSA1 ENGASE FKBP5 CRTAP GNAI2 PPIA ALG12 GNAO1 P3H1 PPIH PFDN1 MPDU1 LTBP4 GNB1 DNAJC4 CSNK2A2 NUDC SIL1 TTC1 PDRG1 RUVBL2 CDC37 P4HB DNAJB5 ST13P5 DNAJC19 DNAJC24 B2M SPHK1 PPIAL4H …
GO_PROTEIN_AUTOUBIQUITINATION	0.189781	0.575469	0.134273	-0.28535	-1.17032	68	UBE3A LTN1 LRRK2 TAF1 OBI1 SASH1 RNF157 KLHL24 RNFT1 SH3RF1 ITCH RNF13 TRIM68 BRCA1 RNF11
GO_REGULATION_OF_DNA_BIOSYNTHETIC_PROCESS	0.189744	0.575469	0.129443	-0.264443	-1.16528	98	PCNA NEK7 RFC3 HNRNPD FGF2 TNKS2 MYC DCP2 XRN1 TENT4B ATM DKC1 NAT10 HNRNPA2B1 POT1 CCT6A PARM1 SMG6 TNKS ATR HSP90AA1 NAF1 RFC5 BMPR2 AURKB TP53 PARN CCT8 DNAJC2 PTGES3 PINX1 SMG5 XRCC5 GREM1 CHTF18 PDGFRB
GO_NEGATIVE_REGULATION_OF_T_HELPER_CELL_DIFFERENTIATION	0.190157	0.576236	0.15017	0.413475	1.25844	16	HLX JAK3 IL4R LOXL3 ZBTB7B
GO_ANTIBACTERIAL_HUMORAL_RESPONSE	0.190893	0.576273	0.130777	-0.368057	-1.2462	27	IGHA1 IGKV3-20 PI3 IGHA2 DEFA1 CTSG RNASE3 SEMG1 ELANE DEFA4 WFDC3 IGHM SFTPD CAMP JCHAIN SLPI
GO_CELLULAR_RESPONSE_TO_EXOGENOUS_DSRNA	0.191111	0.576273	0.149208	0.419037	1.25227	15	IFIT1 MAVS IRF3 MUL1 PQBP1 FLOT1
GO_NEGATIVE_REGULATION_OF_EMBRYONIC_DEVELOPMENT	0.19115	0.576273	0.131458	-0.420662	-1.26641	18	TRAF3IP1 GPR161 COL5A2 PRKACB SFRP2 FZD7 GATA3
GO_N_ACETYLGLUCOSAMINE_METABOLIC_PROCESS	0.190991	0.576273	0.132846	-0.451472	-1.26641	14	GNE LARGE1
GO_REGULATION_OF_PROGRAMMED_NECROTIC_CELL_DEATH	0.19115	0.576273	0.131458	-0.418465	-1.25979	18	BOK CAV1 FZD9 CYLD BIRC2
GO_REGULATION_OF_PROTEIN_IMPORT	0.190391	0.576273	0.132147	-0.297281	-1.18132	55	NOLC1 PIK3R1 JUP UBR5 JAK2 ANGPT1 NUP54 RAB23 SMO IPO5 PTGS2
GO_VASCULAR_ASSOCIATED_SMOOTH_MUSCLE_CELL_MIGRATION	0.19115	0.576273	0.131458	-0.418212	-1.25903	18	MEF2C ATP7A ADAMTS1 DOCK4 DOCK7
GO_VIRAL_RNA_GENOME_REPLICATION	0.190991	0.576273	0.132846	-0.346063	-1.22138	33	TOP2B FMR1 TASOR EEA1 RESF1 TOP2A
GO_DENDRITIC_SPINE_MORPHOGENESIS	0.191682	0.577504	0.132846	-0.296808	-1.16768	53	UBE3A DHX36 OPA1 LRRK2 CAPRIN1 ADAM10 EPHB2 ITPKA DOCK10 ACTR2 DNM3 WNT7A LZTS3
GO_CALCIUM_ION_TRANSMEMBRANE_TRANSPORT_VIA_HIGH_VOLTAGE_GATED_CALCIUM_CHANNEL	0.192053	0.57769	0.148262	0.459069	1.2603	11	CACNA1C CACNB1 CACNB3 G6PD
GO_CELLULAR_RESPONSE_TO_MOLECULE_OF_BACTERIAL_ORIGIN	0.191892	0.57769	0.165657	0.220656	1.12189	186	EDNRB IL10 CARD16 LY86 FCGR2B CMPK2 IL12A TNIP2 CXCL3 PABPN1 PPBP PF4 CEBPB RARA SBNO2 CXCL13 PAF1 NFKBIL1 SERPINE1 NOS2 IRF3 UPF1 CD14 HDAC5 CD68 TRIB1 AICDA NOD2 TNFRSF1B CCL5 IRAK1 SIRT2 TGFB1 PYCARD IRGM ZFP36 ARG1 LITAF RELA SIRPA TFPI MAPK3 VIM CCL2 NFKBIB
GO_GLUCOCORTICOID_BIOSYNTHETIC_PROCESS	0.192727	0.57769	0.132846	-0.459132	-1.25596	13	BMP2 REST DKK3 HSD11B2 CYP11A1
GO_GLYCOPROTEIN_CATABOLIC_PROCESS	0.19224	0.57769	0.130777	-0.409058	-1.24603	19	EDEM3 EDEM1 STT3B
GO_INNER_EAR_MORPHOGENESIS	0.192478	0.57769	0.148262	0.2701	1.16149	64	HPN CLRN1 CHRNA10 FZD2 FGFR1 TCAP MYO3B FZD3 TRIOBP TMIE SLC9A3R1 WNT1 TIFAB OTX1
GO_POSITIVE_REGULATION_OF_AUTOPHAGY_OF_MITOCHONDRION	0.19222	0.57769	0.151149	0.373972	1.23039	21	TOMM7 BNIP3 CAMKK2 MUL1 GBA PARK7 PRKN CDC37 VPS13D ATP5IF1 PINK1 HUWE1 MFN2
GO_POSITIVE_REGULATION_OF_DNA_BIOSYNTHETIC_PROCESS	0.192661	0.57769	0.133555	-0.289719	-1.18126	66	PCNA NEK7 RFC3 HNRNPD FGF2 TNKS2 MYC ATM DKC1 HNRNPA2B1 POT1 CCT6A PARM1 TNKS ATR HSP90AA1 NAF1 RFC5 AURKB PARN
GO_REGULATION_OF_CELLULAR_EXTRAVASATION	0.192575	0.57769	0.152145	0.359032	1.24091	27	FUT7 CD99 MDK AGER FADD SELP ADAM8 IL27RA CD99L2 BCR BST1 ABR
GO_DEVELOPMENTAL_GROWTH_INVOLVED_IN_MORPHOGENESIS	0.193344	0.578431	0.122679	-0.233399	-1.13893	182	SEMA3C ALCAM SPP1 WDR36 RNF6 ADNP AURKA SFRP1 SPRY2 EPB41L5 ILK C9orf72 DRAXIN RNF157 FN1 PLAA IMPACT GOLGA4 NTRK3 SEMA3A SIN3A SFRP2 MAP1B EIF2AK4 CXCR4 SEMA7A ITGB1 NDN ZEB2 AREG ITGA4 NRP1 PLXNA4 PPP3CB MED1 HSP90AA1 DDR1 BMPR2 S1PR1 VANGL2 ESR1 MAP3K13 PAK6 TMEM108 RAB21 SLC9A6 SYT17 AUTS2 ABL1 KIAA0319
GO_NEUROBLAST_PROLIFERATION	0.193246	0.578431	0.135002	-0.323633	-1.19391	42	FRS2 DCT FZD9 ASPM LRRK2 RACGAP1 DOCK7 SMO LEF1
GO_REGULATION_OF_DENDRITIC_SPINE_MORPHOGENESIS	0.193246	0.578431	0.135002	-0.325196	-1.19967	42	UBE3A DHX36 OPA1 LRRK2 CAPRIN1 ADAM10 ITPKA ACTR2 DNM3 LZTS3
GO_REGULATION_OF_SMOOTHENED_SIGNALING_PATHWAY	0.193548	0.578674	0.131458	-0.281223	-1.17025	71	TRAF3IP1 GPR161 RB1 DLG5 SFRP1 GAS8 FBXL17 UCHL5 PRKACB IFT140 WDR11 SMO TEDC2
GO_POLYOL_BIOSYNTHETIC_PROCESS	0.194131	0.580046	0.149208	0.285647	1.17077	54	SPR NTSR1 CYP27A1 ITPKC PTK2B ISYNA1 PCBD1 ABCA2 IP6K1 IP6K2 ITPKB PCBD2 GBA CD244 SPTLC3
GO_MITOTIC_G2_DNA_DAMAGE_CHECKPOINT	0.194346	0.580216	0.130106	-0.384041	-1.22311	22	ATM TOPBP1 NBN TAOK1 TICRR FOXN3 CLSPN
GO_NEGATIVE_REGULATION_OF_COLD_INDUCED_THERMOGENESIS	0.194805	0.580216	0.133555	-0.332511	-1.2081	39	RB1 LNPEP ADAMTS5 PLCL1 DOCK7 NPR3 ARRDC3 NR1D1 ALDH1A1
GO_POSITIVE_REGULATION_OF_DIGESTIVE_SYSTEM_PROCESS	0.19469	0.580216	0.147331	0.478911	1.27241	10	OPRL1 NR1H2 SLC22A5 TRPV1
GO_PROTEIN_TRANSPORT_ALONG_MICROTUBULE	0.194495	0.580216	0.132846	-0.289508	-1.18041	66	TRAF3IP1 TTC30B RPGR PCM1 IFT88 TNPO1 DYNLRB2 KIF5B IFT140 KIF3A LCA5L WDR19
GO_REGULATION_OF_SKELETAL_MUSCLE_TISSUE_DEVELOPMENT	0.194595	0.580216	0.131458	-0.348968	-1.22549	32	NLN MEF2C HDAC9 PRKAA1 DDX5 BCL2
GO_UNSATURATED_FATTY_ACID_BIOSYNTHETIC_PROCESS	0.195167	0.580926	0.133555	-0.30824	-1.186	49	GSTM1 SIRT1 AVPR1A GSTM2 PIBF1 ELOVL5 PTGS2 ALOXE3 AKR1C3 ABCD2 SCD ALOX15B PNPLA8
GO_MODIFICATION_OF_POSTSYNAPTIC_STRUCTURE	0.195767	0.581974	0.129443	-0.422026	-1.24618	17	CHMP2B PFN2 WASF3 CTNNA2
GO_PROSTATE_GLAND_MORPHOGENESIS	0.195652	0.581974	0.131458	-0.444273	-1.26614	15	FRS2 SFRP1 FEM1B NKX3-1 NOG CYP7B1 ESR1
GO_INTERFERON_ALPHA_PRODUCTION	0.196043	0.582057	0.130777	-0.370476	-1.23402	26	STAT1 DHX36 CHUK DDX3X IFIH1 TBK1 TLR7 AZI2 HSPD1 SETD2 RIPK2 DDX58 LILRA4
GO_REGULATION_OF_BMP_SIGNALING_PATHWAY	0.196007	0.582057	0.131458	-0.293713	-1.1757	58	CTDSPL2 SFRP1 LEMD3 CDH5 TWSG1 SFRP5 ILK FBN1 SFRP2 NOG TRIM33 SMURF2 BMPR2 ITGA3 SMAD4 NEO1 HIPK2 ABL1 SKIL GREM2 SMAD2 GREM1 PPM1A RNF165 FKBP8
GO_ACUTE_PHASE_RESPONSE	0.196468	0.582726	0.146416	0.336171	1.20503	30	EDNRB SERPINA1 CEBPB CD163 APOL2 STAT3 HFE IL6R ITIH4 TNF ORM1 ORM2 TRPV1
GO_BRANCHED_CHAIN_AMINO_ACID_METABOLIC_PROCESS	0.197509	0.582726	0.129443	-0.37291	-1.21684	24	MCCC1 HIBADH BCKDHA DLD ACAD8 ALDH6A1 ACADSB ILVBL
GO_CELLULAR_COPPER_ION_HOMEOSTASIS	0.196903	0.582726	0.146416	0.433064	1.25666	13	SLC31A2 ATOX1 MT2A COX19 ARF1 SLC31A1 ATP7B SCO2 APP CCDC22 SCO1
GO_EPITHELIAL_TO_MESENCHYMAL_TRANSITION_INVOLVED_IN_ENDOCARDIAL_CUSHION_FORMATION	0.197441	0.582726	0.131458	-0.470089	-1.25466	12	HEYL TGFBR1 NOG HEY2 SMAD4
GO_FIBROBLAST_APOPTOTIC_PROCESS	0.19678	0.582726	0.130106	-0.395384	-1.21889	20	API5 SFRP1 MYC PIK3CA BCL2L11
GO_LEUKOCYTE_CHEMOTAXIS	0.197297	0.582726	0.16318	0.22017	1.11942	186	XCL2 EDNRB IL10 FCER1G DYSF MDK TRPM2 PTK2B IL12A CXCL3 PPBP VAV1 PF4 ITGB2 MST1 CXCL13 DUSP1 CXCL16 LGALS9 JAM3 RAC1 PIK3CD SERPINE1 ZNF580 S100A9 ADAM8 CD300H CXCR1 CCL5 CORO1A IL17RA GPSM3 PREX1 DAPK2 MAPK3 IL6R CCL2 TRPV4 ALOX5 JAML CXCR2 THBS1 SLC8B1 GAS6 PIP5K1C CCL8 CXCL10 RPS19 CSF3R BST1 C5AR1 HSD3B7 ADGRE2
GO_NEGATIVE_REGULATION_OF_B_CELL_ACTIVATION	0.197464	0.582726	0.130777	-0.348762	-1.2147	31	FOXJ1 SFRP1 TNFAIP3 TNFRSF13B ATM MNDA TNFRSF21 BANK1 INHBA
GO_NEGATIVE_REGULATION_OF_CELL_ACTIVATION	0.197468	0.582726	0.157403	0.219691	1.11559	174	IL20RB CST7 CLEC4G HLX IL10 MDK GRN FCGR2B HLA-F PDGFRA CEBPB VSIR LGALS9 HLA-G ADORA2A JAK3 IL4R EMILIN1 ALOX12 CRTAM PKN1 PRKG1 LDLR TNFAIP8L2 PTPN6 CTLA4 MILR1 MICA RHBDD3 NRARP LGALS9B HFE LGALS9C ARG1 PGLYRP2 IFNL1 TYROBP PRKCD TMEM131L LOXL3 TBC1D10C HMOX1 AXL ZBTB7B FGR VSIG4 BCR CD300A GPER1 ABR CD80
GO_PYRIMIDINE_NUCLEOSIDE_MONOPHOSPHATE_METABOLIC_PROCESS	0.196868	0.582726	0.147331	0.429394	1.2526	14	UPP1 DUT UCK1 SHMT1 NT5M DCTD
GO_VESICLE_TARGETING	0.196522	0.582726	0.128143	-0.27063	-1.17105	90	USO1 AP1AR CLASP2 SEC23A FAM91A1 SEC24B SEC24A SEC23IP LMAN1 TRAPPC10 CTSC WDR11 SEC24D SNAP23 TBC1D23 NSF MCFD2 F8 KLHL12 TRAPPC6B AREG
GO_REGULATION_OF_AUTOPHAGY_OF_MITOCHONDRION_IN_RESPONSE_TO_MITOCHONDRIAL_DEPOLARIZATION	0.197778	0.583153	0.146416	0.417331	1.24717	15	TOMM7 MUL1 GBA PRKN CDC37 ATP5IF1 PINK1 HUWE1 HTRA2 MFN2
GO_VESICLE_MEDIATED_TRANSPORT_TO_THE_PLASMA_MEMBRANE	0.198594	0.585192	0.128143	-0.272407	-1.17151	88	EXOC2 AKAP5 ANK3 EXOC5 EXOC1 KRT18 EXOC6 EXOC8 ANKRD50 PKDCC GOLGA4 CNST RABEP1 ARFGEF2 OPTN NSF
GO_HAIR_CELL_DIFFERENTIATION	0.199105	0.585278	0.146416	0.323271	1.19396	33	CLRN1 FGFR1 TMEM132E TRIOBP JAG2 SLC9A3R1 SOD1 MCOLN3 NOTCH1
GO_IONOTROPIC_GLUTAMATE_RECEPTOR_SIGNALING_PATHWAY	0.199105	0.585278	0.146416	0.429067	1.25165	14	PTK2B CLN3 GRIN2C GRIN2D GRIK5 SULT1A3 CDK5R1 APP
GO_PROTEIN_TRANSMEMBRANE_IMPORT_INTO_INTRACELLULAR_ORGANELLE	0.199105	0.585278	0.146416	0.323341	1.19422	33	TOMM7 PEX7 CHCHD4 TIMM17B PEX6 PEX14 PAM16 TOMM40L TIMM23 TIMM50 DNAJC19 TIMM21 DNAJC15 DNLZ TIMM17A ROMO1 TIMM44 PEX16 TIMM23B TOMM20 GRPEL2
GO_RESPONSE_TO_OXIDATIVE_STRESS	0.199122	0.585278	0.11524	-0.210139	-1.10839	388	STK26 UBE3A GCLC ATP7A REST SIRT1 ERO1A PCNA STAT1 PSIP1 HNRNPD MAPK8 TP53INP1 NCOA7 UBQLN1 WRN RRM2B ERCC6L2 PRKAA1 FBXW7 JAK2 PARP1 SESN3 FOXO1 ETS1 LRRK2 OXR1 ADAM9 EPX BRF2 PYCR1 TNFAIP3 CHUK FBXO7 DAPK1 CA3 PYROXD1 SDC1 LANCL1 IMPACT CD38 BCL2 DPEP1 TSC1 ETV5 SIN3A CYGB HBA2 ADNP2 CCNA2 KRT1 PTGS2 CDK2 CCR7 AKR1C3 CHD6 PRDX3 HIF1A SLC25A24 PDK1 RBM11 DUOX2 TXNIP HDAC2 AREG CYBB MPO MYB PPP1R…
GO_NEGATIVE_REGULATION_OF_PROTEIN_MATURATION	0.199552	0.586148	0.146416	0.351892	1.21879	26	CST7 IL1R2 CARD16 CTSZ SERPINE1 CHAC1 GAS1 NOL3 BIRC7 THBS1 GLG1
GO_REGULATION_OF_OSSIFICATION	0.199667	0.586148	0.123842	-0.242269	-1.14799	153	BMP2K BMP2 MEF2C REST SUCO PTPN11 ATP2B1 SFRP1 FZD9 HEMGN TWSG1 ILK PKDCC PTGER4 DDX5 KREMEN2 IL6ST BCOR BCL2 TXLNG SFRP2 CCL3 SMAD5 LTBP3 DHRS3 KL HIF1A ZMPSTE24 INTU ANKH AREG NOG PTK2 SLC8A1 RFLNB CCR1 AXIN2 BMPR2 S1PR1
GO_RESPONSE_TO_INTERLEUKIN_2	0.2	0.586758	0.144631	0.441453	1.24575	12	PTK2B STAT5A JAK3 IL2RG STAT5B
GO_INTERLEUKIN_27_MEDIATED_SIGNALING_PATHWAY	0.200364	0.587289	0.130106	-0.486892	-1.27461	11	STAT1 JAK2 CANX IL6ST
GO_REGULATION_OF_MONOOXYGENASE_ACTIVITY	0.200431	0.587289	0.142901	0.289966	1.16821	47	SPR IFNG PTK2B POR NOSIP VDR CALM3 DNM2 PARK7 GLA ATP2B4 DDAH2
GO_MULTI_ORGANISM_CELLULAR_PROCESS	0.201058	0.587379	0.127505	-0.420889	-1.24282	17	PIKFYVE CAV1 EPS15 CXCR4
GO_PHENOL_CONTAINING_COMPOUND_METABOLIC_PROCESS	0.200717	0.587379	0.128789	-0.279806	-1.16435	71	PAX8 ATP7A APPL1 DCT SULT1A1 PMEL DBH BCL2 MYO5A RAPGEF2 ZEB2 DUOX2 GATA3 HPRT1 MED1 DDT SLC7A11 GCH1 SNCA
GO_POSITIVE_REGULATION_OF_TELOMERASE_RNA_LOCALIZATION_TO_CAJAL_BODY	0.201087	0.587379	0.129443	-0.441872	-1.2593	15	DKC1 RUVBL1 SHQ1 CCT6A NAF1 CCT8
GO_REGULATION_OF_BIOMINERALIZATION	0.200723	0.587379	0.129443	-0.282761	-1.16684	69	BMP2K BMP2 MEF2C ROCK1 ATP2B1 FZD9 PKDCC BCOR TXLNG CCL3 LTBP3 KL HIF1A ZMPSTE24 ANKH SLC8A1 RFLNB CCR1 BMPR2 S1PR1
GO_STEROL_METABOLIC_PROCESS	0.20098	0.587379	0.153159	0.233816	1.13511	133	CETP SMPD1 CYP27A1 CES1 POR APOBR EBP STARD3 CEBPA CEL NFYC ARV1 SULT2B1 LDLR FDPS ELOVL6 FDX2 RXRA ACADVL HSD17B7 FDX1 NFE2L1 GBA APOL2 DHCR24 G6PD PMVK CLN8 SOD1 CYP2D6 HDLBP LMF1 CYP11B1 GBA2 DISP3 SCAP SNX17 NSDHL IDI1 DGAT2 APP MVK CYP4V2 MVD LCAT SOAT2 CYP19A1 PLPP6 GGPS1
GO_GLYCINE_METABOLIC_PROCESS	0.202186	0.587771	0.129443	-0.483925	-1.26684	11	GCAT GART TDH GLDC PHGDH
GO_LIPID_DROPLET_FORMATION	0.201818	0.587771	0.129443	-0.491909	-1.24914	10	SMIM22 CDS1 PLA2G4C SQLE
GO_MRNA_CLEAVAGE	0.20177	0.587771	0.127505	-0.382583	-1.19907	21	CPSF6 CSTF2 CSTF2T NCBP1 NUDT21
GO_PROTEIN_TRANSMEMBRANE_TRANSPORT	0.202222	0.587771	0.144631	0.277638	1.15646	56	TOMM7 CLU PEX7 CHCHD4 TIMM17B PEX6 BLOC1S3 HSPA8 TIMM22 TOMM22 PEX14 PAM16 SEC61A1 RTN2 AKT2 ZFAND2B BCR TOMM40L TIMM23 TIMM50 DNAJC19
GO_PROTOPORPHYRINOGEN_IX_METABOLIC_PROCESS	0.202186	0.587771	0.129443	-0.483587	-1.26595	11	IREB2 HMBS CPOX ALAD FECH
GO_REGULATION_OF_CELL_CYCLE_G1_S_PHASE_TRANSITION	0.201681	0.587771	0.123842	-0.240551	-1.1431	159	APPL1 CNOT6 PCNA AURKA RB1 ECD DACT1 CNOT6L CNOT2 FBXW7 KIF14 WEE1 E2F8 ADAMTS1 PLAGL1 FBXO7 ATM TAF1 CUL4B PLCB1 BCL2 CDC45 RBL2 INO80 SOX4 RDX CDK2 RFWD3 CDC73 DDX3X GTSE1 UBE2E2 KMT2E
GO_REGULATION_OF_GAMMA_DELTA_T_CELL_ACTIVATION	0.202186	0.587771	0.129443	-0.483684	-1.26621	11	LEF1 SOX4 TCF7 PTPRC
GO_REGULATION_OF_SYNAPSE_ASSEMBLY	0.201439	0.587771	0.128789	-0.286368	-1.16598	63	MEF2C ADNP DLG5 LINGO2 OXTR AMIGO2 NTRK3 IL1RAP EPHB2 RAB17 WNT7A NLGN2 PTK2 SNCA
GO_CAMERA_TYPE_EYE_DEVELOPMENT	0.203822	0.590194	0.119348	-0.228926	-1.13513	221	TRAF3IP1 FRS2 CRYBG3 PDS5B NPHP1 NHS TBC1D32 ATP2B1 CALB1 FGF2 SPRY2 TWSG1 CLIC4 SP3 OPA1 TENT2 AHI1 RRM1 MAN2A1 IFT140 FBN1 SHROOM2 NTRK3 EPHB2 DLX2 SPRED1 ZEB1 MDM1 ACTL6A TGFBR1 WDR19 PHACTR4 TMOD1 WNT5B HIF1A ZEB2 INHBA WNT7A DLL4 CDON HDAC2 GATA3 NRP1 MITF
GO_ENDONUCLEOLYTIC_CLEAVAGE_IN_ITS1_TO_SEPARATE_SSU_RRNA_FROM_5_8S_RRNA_AND_LSU_RRNA_FROM_TRICISTRONIC_RRNA_TRANSCRIPT_SSU_RRNA_5_8S_RRNA_LSU_RRNA	0.203636	0.590194	0.128789	-0.489897	-1.24403	10	NOP9 UTP20 RRS1 NOP14 KRI1 RCL1 FCF1
GO_HOMOTYPIC_CELL_CELL_ADHESION	0.203905	0.590194	0.142057	0.260958	1.15297	73	LGALS1 CD99 ITGA2B TLN1 HSPB1 PDGFRA CSRP1 MYL9 MYH9 PLAUR ITGB3 ALOX12 PRKG1 PTPN6 CCL5 ACTB GP1BA FERMT3 MYL12A PRKCD
GO_POSITIVE_REGULATION_OF_ANIMAL_ORGAN_MORPHOGENESIS	0.203936	0.590194	0.127505	-0.294631	-1.16686	54	SEMA3C PAX8 BMP2 FRS2 MAGED1 MYC TNFAIP3 SMO TGFBR1
GO_REGULATION_OF_EPITHELIAL_CELL_APOPTOTIC_PROCESS	0.203237	0.590194	0.128143	-0.285605	-1.16287	63	PDCD4 BOK CDH5 JAK2 ANGPT1 ECSCR TNFAIP3 ICAM1 TCF7L2 AKR1C3 PRKCI WFS1 GATA3 ITGA4
GO_REGULATION_OF_SYNAPSE_STRUCTURE_OR_ACTIVITY	0.203612	0.590194	0.121543	-0.236858	-1.14171	175	UBE3A MEF2C CDH2 ADNP DLG5 LINGO2 DHX36 FZD9 OXTR OPA1 LRRK2 CHMP2B CAPRIN1 AMIGO2 ADAM10 ZNF804A NTRK3 SHISA7 IL1RAP EPHB2 ETV5 CTNNA2 ITPKA DAB2IP ACTR2 DNM3 RAB17 WNT7A LZTS3 SYNGAP1 ARF4 NLGN2 PTK2 SLC7A11 NEURL1 SNCA ZMYND8 NFATC4 ARHGAP33 SLITRK4 ABHD17B
GO_SYNAPTIC_VESICLE_MATURATION	0.20354	0.590194	0.143759	0.473041	1.25681	10	DLG4 UNC13B SLC17A7 STXBP1
GO_REGULATION_OF_MYOTUBE_DIFFERENTIATION	0.204082	0.590253	0.130106	-0.312194	-1.179	45	NLN HDAC9 BHLHE41 BHLHA15 CEACAM5 CCN3 BCL2 SIK1
GO_REGULATION_OF_PROTEIN_TARGETING_TO_MITOCHONDRION	0.204301	0.590524	0.141225	0.298672	1.17822	43	TOMM7 HSPA1L ARIH2 UBE2J2 ABLIM3 HAX1 UBE2L3 GSK3A BAP1 CSNK2A2 PRKN UBL5 ATP5IF1 RAC2 PINK1 SIRT4 HUWE1 HTRA2 FZD5 PDCD5 ATG13
GO_POSITIVE_REGULATION_OF_PROTEIN_KINASE_B_SIGNALING	0.204659	0.590867	0.122108	-0.251067	-1.15633	127	MST1R FRS2 PIK3R1 PTPN11 FAM110C FGF2 SPRY2 RICTOR PIK3CA ANGPT1 ILK IRS1 OSBPL8 GAB1 MTDH ARFGEF1 TGFBR1 CCL3 P2RY12 BAG4 TCF7L2 ITGB1 CCR7 AKR1C3 PIK3AP1 KL
GO_REGULATION_OF_PEPTIDE_SECRETION	0.204678	0.590867	0.166934	0.195506	1.08137	326	RSAD2 IFNG IL10 LRP1 CACNA1C ERP29 FCGR2B C1QTNF12 KCNG2 IL12A WLS UQCC2 MAVS ADCY5 MIDN PARD6A CPT1A MYOM1 HLA-E LGALS9 ADORA2A IL4R RAC1 NOS2 CRTAM IRF3 BAD ADAM8 KCNJ11 NR1H2 SIDT2 CD14 DNAJC1 JAGN1 UNC13B PTPN23 LRP5L PANX1 BMP8A FAM3D CCL5 GPR27 INHBB CDK16 LLGL2 RAPGEF3 PHPT1 TGFB1 NLRP12 PYCARD LILRA5 PPP1R11 FFAR4 GAPDH STAT3 ARL2 ARF1 RHBDD3 IL27RA HFE TM7SF3 TCIRG1 BRSK2 SERGEF DRD4 EFN…
GO_REGULATION_OF_STEM_CELL_PROLIFERATION	0.204797	0.590867	0.129443	-0.323655	-1.192	41	DCT ASPM LRRK2 KDF1 EPCAM SMO KAT7 LTBP3 HIF1A PTPRC
GO_ESTABLISHMENT_OF_PIGMENT_GRANULE_LOCALIZATION	0.204947	0.590937	0.126254	-0.379308	-1.20804	22	GPR143 SHROOM2 MYO5A RAB17 BBS4 BLOC1S6 ARL6 BBS2
GO_CELLULAR_RESPONSE_TO_VITAMIN_D	0.20531	0.591168	0.126254	-0.413162	-1.24383	18	ATP2B1 SFRP1 PHEX TRIM24 IL15 MED1
GO_MITOTIC_NUCLEAR_ENVELOPE_REASSEMBLY	0.205752	0.591168	0.142901	0.470855	1.25101	10	ANKLE2 REEP4 BANF1 LMNA EMD PPP2R1A
GO_NEGATIVE_REGULATION_OF_PROTEIN_SERINE_THREONINE_KINASE_ACTIVITY	0.205782	0.591168	0.123257	-0.251739	-1.14381	119	PDCD4 SIRT1 HIPK3 RB1 PTPN22 SFRP1 CAV1 RASIP1 SPRY2 LATS1 TNFAIP3 FBXO7 PAQR3 YWHAG SPRED1 SFRP2 IPO5 DAB2IP APC TFAP4 CHORDC1 DUSP19 SH2B3 IPO7 HHEX DUSP6 KAT2B
GO_NK_T_CELL_DIFFERENTIATION	0.205752	0.591168	0.142901	0.470396	1.24979	10	ZNF683 PSAP AP3D1 ZBTB16 ZBTB7B
GO_TELOMERE_MAINTENANCE_VIA_RECOMBINATION	0.205455	0.591168	0.128143	-0.455623	-1.24636	13	SMC6 RAD51 RAD50 SMC5 ERCC4 BRCA2
GO_VIRAL_LIFE_CYCLE	0.205714	0.591168	0.164406	0.197318	1.08543	311	VAMP8 LGALS1 RSAD2 DYNLT1 CLEC4G TRIM11 IFIT1 ITGB5 VPS4A TRIM34 CLDN9 LAMP1 ITGA5 HSPA1A BST2 PCBP1 HSPA1B TRIM27 MAVS CHMP1A CLDN6 NUP214 LGALS9 ANPEP ITGB3 GRK2 SNF8 SIGLEC1 VPS28 CTSB CHMP2A IFITM2 LDLR AICDA WWP2 RPS27A RPSA MVB12A CCL5 PARP10 BTBD17 MPHOSPH8 ITGA2 CD209 VPS18 NECTIN2 RAB43 SELPLG VPS37B TRIM8 OASL FURIN TRIM25 HSPA8 SLC10A1 CTBP1 OAS1 LRSAM1 PPIA BANF1 NUP98 TBC1D20 PPIH SL…
GO_INNATE_IMMUNE_RESPONSE_ACTIVATING_SIGNAL_TRANSDUCTION	0.206161	0.591635	0.148262	0.247132	1.15024	104	PSMB9 FCER1G CLEC10A PSMB8 ICAM3 MUC16 PSMB5 PSMB3 MUC1 HRAS MUC4 MUC12 CD209 PSMA7 PAK1 PSMA6 RELA PRKCD CREBBP MUC20 RAF1 CARD9 PRKACA LILRA2 PLCG2 PSMB6 PSMD4 PSMC3 PAK3 PSMB1 PSMD9 PSMC5 HCK FFAR2 PSME2 PSMD8 RELB PSMA3
GO_REGULATION_OF_CARDIOCYTE_DIFFERENTIATION	0.206204	0.591635	0.128143	-0.333391	-1.19535	36	SEMA3C BMP2 FRS2 MEF2C DHX36 EFNB2 HAMP FZD7 HEY2 PARP2 PRICKLE1 SMAD4 AKAP6 SOX6
GO_REGULATION_OF_PHOSPHATASE_ACTIVITY	0.206323	0.591635	0.121543	-0.240729	-1.14069	153	BMP2 MEF2C PPP1R12A ROCK1 PHACTR2 MPHOSPH10 PPP1R1A CEP192 KNL1 PPP2R5E JAK2 MYO1D SHOC2 ELFN2 HSP90B1 SET CNST TSC1 RBM26 SPRED1 FAM122A PHACTR4 BAG4 BOD1L1
GO_MYOBLAST_FUSION	0.206667	0.59226	0.142901	0.329468	1.19384	31	EHD2 DYRK1B IL4R MYH9 JAM2 FLOT1 WNT1 EHD1 CXCL10 CFLAR PLEKHO1 PTGFRN MAPK14 CD53
GO_GLOMERULAR_EPITHELIAL_CELL_DIFFERENTIATION	0.207207	0.592911	0.126876	-0.443695	-1.24459	14	FOXJ1 CD24 KLF15 MYO1E ASXL1 PROM1 PTPRO PODXL IQGAP1 NOTCH2
GO_POSITIVE_REGULATION_OF_NUCLEOCYTOPLASMIC_TRANSPORT	0.207273	0.592911	0.127505	-0.288766	-1.17349	62	CTDSPL2 CPSF6 PIK3R1 JUP UBR5 KHDRBS1 JAK2 SMO RBM26 IPO5 TCF7L2 PTGS2 RBM27 GTSE1
GO_POSITIVE_REGULATION_OF_TRANSCRIPTION_OF_NOTCH_RECEPTOR_TARGET	0.20708	0.592911	0.12564	-0.412141	-1.24076	18	HEYL STAT1 MAML2 MAML3 KAT2B
GO_POSITIVE_REGULATION_OF_MICROTUBULE_POLYMERIZATION_OR_DEPOLYMERIZATION	0.207506	0.593216	0.142057	0.333477	1.19537	30	CDK5RAP2 MECP2 HSPA1A HSPA1B FES RAC1 ARL2 PAK1 RPS3 TRPV4
GO_CALCIUM_DEPENDENT_CELL_CELL_ADHESION_VIA_PLASMA_MEMBRANE_CELL_ADHESION_MOLECULES	0.208113	0.593504	0.125033	-0.416205	-1.22899	17	CDH2 CDH5 DCHS1 AJUBA KIFAP3 CDH20 CDH24 PCDHGC3 ATP2C1 ARVCF
GO_CELL_CYCLE_ARREST	0.208065	0.593504	0.118815	-0.230261	-1.13059	208	IRF6 CNOT6 PCNA AURKA RB1 MSH2 CNOT6L CNOT2 TP53INP1 MYC FZD9 PRKAA1 CGREF1 ILK E2F8 PLAGL1 JMY STRADB ATM NBN SDE2 BARD1 KIF20B CDC14A TGFBR1 RBL2 EIF2AK4 RRAGB SOX4 TCF7L2 DAB2IP CDK2 APC TFAP4 APBB2 NKX3-1 INHBA APBB1 GTSE1 KMT2E MYBBP1A KAT2B BRCA1 UHMK1
GO_COPPER_ION_HOMEOSTASIS	0.208054	0.593504	0.142901	0.408578	1.24353	16	SLC31A2 ATOX1 MT2A COX19 ARF1 SLC31A1 ATP7B SCO2 APP CCDC22 COMMD1 SCO1
GO_ORGANIC_HYDROXY_COMPOUND_BIOSYNTHETIC_PROCESS	0.208	0.593504	0.118288	-0.229524	-1.12839	198	MBTPS2 BMP2 PSAT1 REST SIRT1 APPL1 ACER1 AKR1C4 HRH1 IMPA1 HMGCS1 FGF2 DCT PPIP5K2 OSBP PRKAA1 SQLE ABCB11 PMEL DBH NFYA IPMK NR1D1 MYO5A AMACR ITPKA AKR1C3 RAPGEF2 DKK3 ZEB2 ERLIN2 GPAM OSBPL6 GATA3 OSBPL9 SCD ALOX15B DDT CYP7B1 SLC7A11 IPPK LBR GCH1 SNCA ACLY ASAH1 CYB5R2 HSD17B4
GO_REGULATION_OF_CD8_POSITIVE_ALPHA_BETA_T_CELL_ACTIVATION	0.208238	0.593504	0.144631	0.388435	1.21262	18	MAPK8IP1 VSIR HLA-E CRTAM HLA-A HFE ZBTB7B RUNX1
GO_AUTOPHAGY_OF_NUCLEUS	0.209009	0.59354	0.126254	-0.441796	-1.23926	14	RB1CC1 ATG2B
GO_GLAND_DEVELOPMENT	0.208524	0.59354	0.114751	-0.214443	-1.11138	331	SEMA3C IRF6 PAX8 BMP2 UBE3A FRS2 ATP7A ARHGAP5 RB1CC1 PCNA ARID5B EDAR AURKA ACER1 FA2H HNRNPD SFRP1 CAV1 HMGCS1 OXTR SEC63 TWSG1 PIK3CA FBXW7 JAK2 LATS1 SP3 UPF2 ETS1 E2F8 TNFAIP3 PLAG1 BCL2L11 ATM MAN2A1 NFIB SMO BCL2 SEMA3A ETV5 LEF1 TGFBR1 CREB1 RREB1 ESRP2 FEM1B SRP54 DKK3 HIF1A ZMPSTE24 HAMP NKX3-1 GDF7 ZBTB1 AREG GATA3 ASNS NOG NRP1 SRSF5 LSR ALOX15B MED1 UPRT UMPS PRLR IQGAP3 CYP7B1
GO_NEGATIVE_REGULATION_OF_STEROID_METABOLIC_PROCESS	0.209009	0.59354	0.126254	-0.418267	-1.21617	16	BMP2 REST DKK3 ERLIN2
GO_POSITIVE_REGULATION_OF_DNA_TEMPLATED_TRANSCRIPTION_ELONGATION	0.208633	0.59354	0.126254	-0.361896	-1.20544	26	LEO1 CCNT1 TCERG1 SCAF8 KAT7 SUPT16H CDC73 CCNT2
GO_POSITIVE_REGULATION_OF_RESPONSE_TO_DNA_DAMAGE_STIMULUS	0.208981	0.59354	0.123257	-0.263975	-1.15344	94	KDM4D SIRT1 PCNA BCLAF1 MYC SMCHD1 GTF2I FMR1 PARP1 ATM DDX5 ARID2 SPRED1 TIMELESS ACTR2 NKX3-1 EYA2 APBB1 ABRAXAS1 BRCA1 RIF1 ATR
GO_T_CELL_CHEMOTAXIS	0.208716	0.59354	0.144631	0.36225	1.20678	22	XCL2 CXCL13 CXCL16 PIK3CD CCL5
GO_ACTIN_POLYMERIZATION_OR_DEPOLYMERIZATION	0.209524	0.594642	0.11725	-0.229306	-1.12639	194	ADD3 CARMIL1 RASA1 EPS8 ARFIP1 KANK1 AP1AR ACTR3C SCIN RICTOR JAK2 LATS1 SWAP70 JMY PRKCE WASHC5 ADD2 PFN2 ENAH SPTBN2 IQGAP2 TWF1 WASF3 ARFGEF1 ICAM1 CCL24 LMOD1 CTNNA2 SNX9 SPTBN4 BAG4 TMOD1 RDX LIMA1 CCR7 CARMIL2 SPTA1 ACTR2
GO_ALCOHOL_METABOLIC_PROCESS	0.20977	0.594704	0.16318	0.196381	1.0818	314	CETP SPR IFNG SMPD1 NTSR1 DYSF CYP27A1 GDPD3 ITPKC CES1 PTK2B DHRS9 MIOX POR APOBR INPP4A EBP MECP2 ITPK1 GALK1 FGFR1 STARD3 CEBPA ISYNA1 CEL PCBD1 DGAT1 ABCA2 NFYC RETSAT IP6K1 IP6K2 ARV1 DPAGT1 SULT2B1 H6PD ITPKB LDLR FDPS ELOVL6 ALDH2 PCBD2 VDR RXRA WNT4 PECR ACADVL HSD17B7 FDX1 DHRS13 NFE2L1 GBA AKR1A1 APOL2 DHCR24 G6PD CD244 PARK7 SORD SPTLC3
GO_CELL_CELL_ADHESION_INVOLVED_IN_GASTRULATION	0.210177	0.594704	0.141225	0.469018	1.24613	10	IL10 MYADM RIC8A KLF4 MAPK7 MBP
GO_KINETOCHORE_ORGANIZATION	0.210247	0.594704	0.124434	-0.378058	-1.20406	22	SMC2 SMC4 SENP6 CENPC CENPA NDC80 MIS12 CENPF
GO_LUTEINIZATION	0.210177	0.594704	0.141225	0.468948	1.24594	10	PDGFRA NR5A1 GDF9 STAT5B PTPRN
GO_NEGATIVE_REGULATION_OF_MAP_KINASE_ACTIVITY	0.210432	0.594704	0.12564	-0.284052	-1.15655	63	PDCD4 HIPK3 PTPN22 SFRP1 CAV1 SPRY2 PAQR3 SPRED1 SFRP2 DAB2IP DUSP19 SH2B3 DUSP6
GO_SARCOPLASMIC_RETICULUM_CALCIUM_ION_TRANSPORT	0.210158	0.594704	0.123842	-0.361724	-1.22476	27	PDE4D GSTM2 DMD CCL3 CAMK2D ZMPSTE24 TMEM38B SLC8A1 CASQ1 AKAP6
GO_SCHWANN_CELL_DEVELOPMENT	0.210432	0.594704	0.12564	-0.359975	-1.19904	26	FA2H ILK NTRK3 SLC25A46 MPP5 DICER1
GO_ACTIN_MEDIATED_CELL_CONTRACTION	0.211438	0.596988	0.122679	-0.27396	-1.16413	81	TTN ROCK1 PARVA JUP PDE4D KCNH2 CAV1 PDE4B DMD EPB41L5 SCN2B NUP155
GO_POSITIVE_REGULATION_OF_CELL_ADHESION_MEDIATED_BY_INTEGRIN	0.211494	0.596988	0.143759	0.401115	1.23183	17	RET CIB1 CXCL13 PTPN6 CCL5
GO_CARDIAC_ATRIUM_MORPHOGENESIS	0.212389	0.598077	0.123842	-0.410157	-1.23478	18	SMO SOX4 DLL4 NOG CCM2L BMPR2 HEY2 SOS1
GO_CLEAVAGE_INVOLVED_IN_RRNA_PROCESSING	0.212014	0.598077	0.123842	-0.357621	-1.22385	28	UTP23 NOP9 UTP20 BMS1 TSR1 RRS1 NOP14 EXOSC7 KRI1 EXOSC9 EXOSC3 RCL1 EXOSC10 FCF1
GO_REGULATION_OF_EPITHELIAL_TO_MESENCHYMAL_TRANSITION	0.212291	0.598077	0.127505	-0.279095	-1.15669	74	BMP2 STRAP CLASP2 SFRP1 SPRY2 USF3 LDLRAD4 SPRED1 LEF1 SFRP2 TGFBR1 TCF7L2 DAB2IP HDAC2 GATA3 NOG
GO_ZYMOGEN_INHIBITION	0.212389	0.598077	0.140406	0.465189	1.23595	10	CST7 CARD16 NOL3 BIRC7
GO_POSITIVE_REGULATION_OF_SMOOTH_MUSCLE_CELL_APOPTOTIC_PROCESS	0.212528	0.598109	0.141225	0.423896	1.23657	14	IFNG IL12A RBM10 ATF4
GO_CELLULAR_MODIFIED_AMINO_ACID_BIOSYNTHETIC_PROCESS	0.212806	0.598199	0.128143	-0.311908	-1.16179	44	GCLC MTHFD1L GGT1 GGT5 MTHFD1 GART ALDH7A1 ACADM GCLM CARNS1 SLC7A11 GCH1 ATIC FPGS CHDH
GO_PROTEASOMAL_UBIQUITIN_INDEPENDENT_PROTEIN_CATABOLIC_PROCESS	0.212815	0.598199	0.142901	0.367301	1.20844	21	PSMB9 PSMB8 PSMB5 PSMB3 PSMA7 PSMA6 PSMB6 PSMB1 PSMA3 PSMA8 PSMB4 PSMB7
GO_RETINA_MORPHOGENESIS_IN_CAMERA_TYPE_EYE	0.213115	0.598684	0.12564	-0.337202	-1.20391	35	CALB1 AHI1 MAN2A1 CDON BBS4 TOPORS ARL6 ZHX2 RBP4 HIPK2 HIPK1 RPGRIP1 LRP6 SDK2 PROM1 DLL1 SDK1
GO_2_OXOGLUTARATE_METABOLIC_PROCESS	0.214414	0.598713	0.124434	-0.439097	-1.23169	14	L2HGDH DLD KYAT3 GOT2 IDH2 GOT1
GO_BASEMENT_MEMBRANE_ORGANIZATION	0.213636	0.598713	0.142057	0.351378	1.19215	24	HPN PLOD3 GAS2 COL4A1 NTNG2 RIC8A LAMB3 NTN4 NID2
GO_CELLULAR_RESPONSE_TO_ETHANOL	0.214545	0.598713	0.125033	-0.486813	-1.2362	10	TP53INP1 PRKAA1 PRKCE CYBB
GO_EMBRYONIC_ORGAN_DEVELOPMENT	0.214689	0.598713	0.159647	0.195748	1.0762	307	HPN CLRN1 GLI1 FBXW8 ST14 SPINT1 HLX IL10 CHRNA10 HOXB9 TBX6 TFEB FZD2 FGFR1 CEBPA SLC39A3 EFNA1 TCAP WNT11 PDGFRA MYO3B CEBPB RARA CRB2 SNAI1 SATB2 SRF EPN1 FZD3 EGLN1 PPP1R13L TRIOBP ATF4 TPO PBX4 EPAS1 MESP1 THOC5 ZFPM1 NPHP3 DNAJB6 RAD23B ASCL2 RPL38 TGFB1 TMIE SUFU JUNB MMP14 PSEN1 SLC9A3R1 SLC39A1 WNT1 IFT122
GO_ESTABLISHMENT_OR_MAINTENANCE_OF_MONOPOLAR_CELL_POLARITY	0.215929	0.598713	0.122679	-0.40812	-1.22865	18	FOXJ1 MAP1B PRKCI CARMIL2 FSCN1 MYO9A CAMSAP3 SYNE4
GO_IRON_ION_TRANSPORT	0.215859	0.598713	0.138805	0.264817	1.14887	68	IFNG ABCB6 MELTF SLC11A1 ATP6V0B ATP6V0D1 ATP6AP1 SLC25A28 ATP6V1E2 FTH1 HPX DNM2 ATP6V0A1 HFE TCIRG1 TF RAB11B ATP6V1G1 HEPHL1 ATP6V1E1 FTL B2M ATP6V1F MCOLN1
GO_NEGATIVE_REGULATION_OF_CD4_POSITIVE_ALPHA_BETA_T_CELL_ACTIVATION	0.215909	0.598713	0.141225	0.332985	1.17825	29	HLX VSIR LGALS9 JAK3 IL4R LGALS9B LGALS9C LOXL3 ZBTB7B
GO_NEGATIVE_REGULATION_OF_CELLULAR_PROTEIN_CATABOLIC_PROCESS	0.214781	0.598713	0.142901	0.259533	1.1571	79	RPL23 UBAC2 DDRGK1 EFNA1 OS9 UBXN1 F8A1 SGTA MAP1A RPL11 ATRAID RPS7 ANXA2 SUFU PSEN1 CAMLG FURIN WNT1 PARK7 USP19 HFE NOP53 CSNK2A2 QRICH2 ATP13A2
GO_NEGATIVE_REGULATION_OF_TRANSLATIONAL_INITIATION	0.215168	0.598713	0.122679	-0.402863	-1.22716	19	FMR1 EIF2AK3 EIF4EBP3 EIF2AK4 BANK1 C8orf88 LARP1
GO_OLIGODENDROCYTE_DEVELOPMENT	0.215556	0.598713	0.1396	0.313488	1.17151	34	HDAC11 CLU B4GALT5 ABCA2 NSUN5 HDAC10
GO_PHASIC_SMOOTH_MUSCLE_CONTRACTION	0.215385	0.598713	0.138805	0.433928	1.22451	12	EDNRB SSTR2 TIFAB TACR2 EDN3 HTR2B GHSR
GO_POSITIVE_REGULATION_OF_ARP2_3_COMPLEX_MEDIATED_ACTIN_NUCLEATION	0.214602	0.598713	0.1396	0.46432	1.23364	10	WAS BRK1 WASF2 WASF1 ABI2
GO_POSITIVE_REGULATION_OF_TRANSCRIPTION_INITIATION_FROM_RNA_POLYMERASE_II_PROMOTER	0.21366	0.598713	0.122679	-0.358291	-1.21314	27	MED14 DHX36 MED13 CAND1 CREB1 MED4 MED1 TP53 ESR1
GO_PROTEIN_DEMANNOSYLATION	0.215168	0.598713	0.122679	-0.403348	-1.22864	19	EDEM3 EDEM1 SEL1L MAN1A2 MAN1C1 MAN1A1 RNF139 RNF103
GO_PROTEIN_REFOLDING	0.214932	0.598713	0.141225	0.357703	1.20025	23	HSPA1L HSPA6 HSPA1A HSPA1B HSPA2 SNRNP70 HSPA7 HSPA8 B2M BAG5 FKBP1A HSPA14 DNAJB2
GO_REACTIVE_OXYGEN_SPECIES_BIOSYNTHETIC_PROCESS	0.215496	0.598713	0.146416	0.247457	1.13375	97	SPR IFNG CLU IL10 PTK2B NQO1 ITGB2 ABCD1 CYBA RAC1 NOS2 P2RX4 INSR DNM2 STAT3 PARK7 GLA ATP2B4 DDAH2 HDAC4 SIRPA DUOXA1 DUOX1 ALOX5 SOD1 SLC25A33 KLF2 CFLAR TNF ACP5 TRPV1 COA8
GO_REGULATION_OF_HISTONE_H3_K4_METHYLATION	0.21544	0.598713	0.123842	-0.363439	-1.19837	25	BCOR CTR9 GATA3 MYB KMT2E BRCA1 PRMT6 RTF1 DNMT1 SMAD4 AUTS2
GO_REGULATION_OF_NUCLEAR_TRANSCRIBED_MRNA_CATABOLIC_PROCESS_DEADENYLATION_DEPENDENT_DECAY	0.215168	0.598713	0.122679	-0.402934	-1.22738	19	DHX36 TENT4B TNRC6C ZFP36L2 CNOT7 TNRC6A CNOT1
GO_REGULATION_OF_TRANSLATION_IN_RESPONSE_TO_ENDOPLASMIC_RETICULUM_STRESS	0.214545	0.598713	0.125033	-0.484733	-1.23092	10	EIF2AK3 EIF2AK4 DDX3X NCK1 PPP1R15B
GO_REGULATION_OF_VASCULAR_ENDOTHELIAL_GROWTH_FACTOR_RECEPTOR_SIGNALING_PATHWAY	0.213483	0.598713	0.141225	0.35351	1.21061	25	ITGA5 CADM4 ITGB3 HGS EMILIN1 PRKD2 NIBAN2 GRB10 VTN
GO_REPRODUCTIVE_SYSTEM_DEVELOPMENT	0.214939	0.598713	0.112843	-0.214713	-1.10842	323	NRIP1 NUP107 UBE3A FRS2 BRIP1 SPP1 ATRX SIRT1 BOK ARID5B ARID4A STOX2 FNDC3A MSH2 PTPN11 SFRP1 HMGCS1 SP3 TMF1 ASPM E2F8 ADAMTS1 PLAG1 BCL2L11 RRM1 ATM ARID4B PLEKHA5 SDC1 SYCP2 BCL2 ICAM1 SEMA3A LEF1 BIRC2 SFRP2 TGFBR1 WDR19 PRDM1 ZNF568 PTGS2 AKR1C3 CCNF FEM1B PRDX3 HIF1A NKX3-1 TCF7 INHBA WNT7A GDF7 CTSV GATA3 NOG ING2 ALOX15B MED1 WDR48 MMP19 EREG PRLR PTK2 LHX4 CYP7B1 PLK4 ZP3 BRCA2 NCOA4 IT…
GO_TELOMERE_CAPPING	0.213358	0.598713	0.126876	-0.329517	-1.19723	39	NEK7 HNRNPD TNKS2 ATM NBN POT1 RAD50 ERCC4 SMG6 TNKS
GO_MORPHOGENESIS_OF_AN_EPITHELIUM	0.216296	0.599377	0.110565	-0.206229	-1.09206	418	SEMA3C TRAF3IP1 PAX8 BMP2 FRS2 MEF2C ATP7A CLASP2 STAT1 DLG5 MTHFD1L ARHGAP12 DACT1 EXOC5 SFRP1 RASIP1 ARL13B TACSTD2 FGF2 MAGED1 MYC SPRY2 DLC1 SEC24B CLIC4 EPB41L5 ILK AHI1 MTHFD1 KDF1 IRX3 PRKACB EFNB2 FRAS1 KDM6A DCHS1 SMO BCL2 MTSS1 TSC1 SEMA3A GLMN KIF20B ETV5 LEF1 PSMD12 TIMELESS SFRP2 GNA13 STIL AJUBA RREB1 ESRP2 PHACTR4 MPP5 CXCR4 MIB1 SOX4 FEM1B PSME4 CARMIL2 HIF1A INTU NKX3-1 ZEB2 FZD7…
GO_REGULATION_OF_STEM_CELL_DIFFERENTIATION	0.216495	0.599573	0.120433	-0.259086	-1.1434	99	SEMA3C REST HSPA9 TACSTD2 DHX36 CBFB TCF12 NSUN2 KDM3A PSMD12 YTHDF2 NUDT21 LTBP3 PSME4 ITCH ZFP36L2 GATA3 MYB TRIM6 PUS7
GO_MESENCHYME_MORPHOGENESIS	0.216758	0.59975	0.124434	-0.346376	-1.19481	30	BMP2 HEYL MYC DCHS1 LEF1 TGFBR1 NOG HEY2 SMAD4 SMAD2 ACTA1 MDM2 EXOC4
GO_PROTEIN_DENEDDYLATION	0.216814	0.59975	0.138805	0.463015	1.23018	10	COPS6 GPS1 COPS5 COPS7A COPS7B TOR1A COPS3 COPS4
GO_BLOOD_VESSEL_MORPHOGENESIS	0.217579	0.600805	0.108394	-0.204598	-1.09234	467	PIK3C2A ROCK1 HDAC9 RASA1 SIRT1 CDH2 CALCRL PARVA STAT1 EPHB4 PDE3B JUP NAA15 SFRP1 CAV1 RASIP1 LEPR ACKR3 FGF2 SPRY2 CDH5 SEC24B GTF2I PIK3CA CLIC4 HSPG2 FBXW7 COL4A3 ITGAV ANGPT1 ETS1 KLF5 ECSCR E2F8 ADAMTS1 MYO18B EIF2AK3 TNFAIP3 ATF2 GAB1 COL4A2 EFNB2 MMRN2 SASH1 UBP1 PLXDC1 ARID2 FN1 CCN3 MTDH SMO GLMN EPHB2 QKI CCL24 SPRED1 LEF1 SFRP2 GNA13 TGFBR1 NCL PRDM1 CXCR4 DDAH1 SOX4 KRT1 DAB2IP PTGS…
GO_MODIFICATION_OF_POSTSYNAPTIC_ACTIN_CYTOSKELETON	0.21755	0.600805	0.124434	-0.461365	-1.23138	12	PFN2 WASF3 CTNNA2
GO_PRODUCTION_OF_MOLECULAR_MEDIATOR_INVOLVED_IN_INFLAMMATORY_RESPONSE	0.217489	0.600805	0.1396	0.267183	1.13961	63	VAMP8 IL1R2 FCER1G GRN PER1 ABCD1 IL4R SERPINE1 NOS2 NOD2 IL17RA PYCARD GPSM3 STAT3 BAP1 SIRPA ALOX5 MYD88 RPS19 KPNA6 TNF CHID1 PLD3 TICAM1 MAPK14 CD6 MEFV CUEDC2 P2RX1 MIR93 IL6 IL17D
GO_ACTIN_FILAMENT_BASED_MOVEMENT	0.217839	0.601168	0.119888	-0.253684	-1.14343	109	TTN ROCK1 MYO1B PARVA JUP PDE4D KCNH2 CAV1 PDE4B DMD EPB41L5 MYO1D SCN2B NUP155 DSP MYO5A TMOD1 CAMK2D
GO_BETA_CATENIN_DESTRUCTION_COMPLEX_DISASSEMBLY	0.218391	0.601394	0.141225	0.380201	1.20926	19	FRAT1 FRAT2 FZD2 PPP1CA AXIN1 WNT1 FZD1
GO_BILE_ACID_BIOSYNTHETIC_PROCESS	0.219424	0.601394	0.122679	-0.357987	-1.19242	26	SIRT1 AKR1C4 OSBP ABCB11 NR1D1 AMACR OSBPL6 OSBPL9 CYP7B1 HSD17B4
GO_EMBRYONIC_SKELETAL_SYSTEM_MORPHOGENESIS	0.219031	0.601394	0.122679	-0.286169	-1.15566	60	MEF2C GSC MTHFD1L PAX5 MTHFD1 IFT140 DLX2 ZEB1 TGFBR1 WDR19
GO_HORMONE_BIOSYNTHETIC_PROCESS	0.218341	0.601394	0.137251	0.281998	1.15117	51	EGR1 POR STARD3 HSD17B1 H6PD TPO FDX2 WNT4 HSD17B7 FDX1 HSD17B14 HFE
GO_INTERLEUKIN_35_MEDIATED_SIGNALING_PATHWAY	0.218579	0.601394	0.123842	-0.473412	-1.23932	11	STAT1 JAK2 CANX IL6ST
GO_NEGATIVE_REGULATION_OF_BMP_SIGNALING_PATHWAY	0.219203	0.601394	0.123257	-0.333314	-1.18924	34	CTDSPL2 SFRP1 LEMD3 TWSG1 FBN1 SFRP2 NOG TRIM33 SMURF2 HIPK2 ABL1 SKIL GREM2 GREM1 PPM1A
GO_NEGATIVE_REGULATION_OF_KERATINOCYTE_PROLIFERATION	0.219378	0.601394	0.123842	-0.460337	-1.22863	12	KDF1 EFNB2 INTU KLF9 MED1
GO_POSITIVE_REGULATION_OF_CYTOPLASMIC_TRANSLATION	0.218182	0.601394	0.123842	-0.483161	-1.22692	10	DHX36 YTHDF2 NCK1 DHX9 YBX3
GO_REGULATION_OF_MEMBRANE_PROTEIN_ECTODOMAIN_PROTEOLYSIS	0.219457	0.601394	0.1396	0.355147	1.19167	23	IFNG IL10 TIMP1 SNX33 ADAM8 TNFRSF1B FURIN TIMP2 NRDC
GO_REGULATION_OF_SNARE_COMPLEX_ASSEMBLY	0.219027	0.601394	0.138022	0.46133	1.2257	10	SEPTIN8 VPS18 STXBP6 VPS16 STXBP1
GO_REGULATION_OF_SPINDLE_CHECKPOINT	0.219239	0.601394	0.138805	0.416404	1.21471	14	CDK5RAP2 XRCC3 DUSP1 PCID2
GO_RHYTHMIC_PROCESS	0.2187	0.601394	0.114267	-0.224406	-1.12158	236	NRIP1 UBE3A BHLHE41 SIRT1 PCNA ADNP PER3 NCOA2 HNRNPR HNRNPD MAPK8 MAGED1 OXTR PRKAA1 FBXW7 ETS1 FBXL17 ADAMTS1 DTL PPP1CB NFYA DDX5 TOP2A NTRK3 NR1D1 SIK1 SIN3A GFPT1 TIMELESS FBXL3 CREB1 SRRD MYCBP2 KLF10 INHBA GNAQ HDAC2 CRY1 KLF9 MYBBP1A KAT2B ADORA1 FBXW11 GPR157 MMP19 DDB1 EREG DYRK1A ZP3
GO_COLUMNAR_CUBOIDAL_EPITHELIAL_CELL_DEVELOPMENT	0.219828	0.601708	0.135741	0.285961	1.15207	47	CDKN1A CLRN1 FGFR1 RARA GPAT4 TRIOBP BAD SIDT2 GSK3A SLC9A3R1
GO_REGULATION_OF_CATION_CHANNEL_ACTIVITY	0.219761	0.601708	0.118815	-0.249198	-1.14104	125	MEF2C ANK3 RASGRF1 PDE4D GSTM2 CAV1 CRHBP PDE4B UBQLN1 NETO1 DMD NEFL FMR1 SLMAP STAC DAPK1 KIF5B KCNS2 SHISA7 MYO5A EPHB2 LRRC26 KCNG1 CAMK2D ITGB1 KLHL24
GO_POSITIVE_REGULATION_OF_INTERLEUKIN_1_PRODUCTION	0.220524	0.60256	0.13649	0.28146	1.14897	51	EGR1 IFNG AGER HSPB1 LGALS9 NOD2 PANX1 NLRP12 PYCARD LILRA5 GSDMD NLRC4 STAT3
GO_REGULATION_OF_B_CELL_MEDIATED_IMMUNITY	0.220455	0.60256	0.1396	0.279984	1.15592	55	IL10 FCER1G SUSD4 FCGR2B KMT5C HLA-E PTPN6 CLCF1 HPX TNFSF13 TGFB1 NECTIN2 IL27RA STAT6 MAD2L2 CD226 CR1
GO_REGULATION_OF_HISTONE_PHOSPHORYLATION	0.220401	0.60256	0.123257	-0.472675	-1.23739	11	FMR1 ATM RPS6KA5 CCNB1 AKAP8
GO_CERAMIDE_BIOSYNTHETIC_PROCESS	0.220721	0.602747	0.138805	0.270658	1.13831	59	SMPD1 B4GALT5 CERS5 SMPD2 ELOVL1 B3GALT4 DEGS1 GBA TNFRSF1A SPTLC3 ORMDL3 ORMDL2 PRKCD CLN8 ST3GAL5 RACK1 B4GALT3 TNF ORMDL1 PLA2G6 CERS2 SPTSSB SPHK1 B3GALT2 ASAH2
GO_CELLULAR_RESPONSE_TO_STEROL	0.221239	0.603461	0.120985	-0.379499	-1.18941	21	GRAMD1C HMGCS1 SMO ABCA1 INHBA MLC1
GO_ENDODERM_DEVELOPMENT	0.221207	0.603461	0.123257	-0.291586	-1.16155	57	LEO1 KIF16B COL5A2 EPB41L5 ITGAV COL4A2 LAMB1 MMP15 FN1 CTR9 INHBA CDC73 NOG ITGA4 MIXL1 LAMC1 RTF1 DUSP2 SETD2 SMAD4 EOMES COL5A1 SMAD2
GO_ACTIN_FILAMENT_BUNDLE_ORGANIZATION	0.222222	0.603689	0.116234	-0.24517	-1.13768	136	ADD3 CARMIL1 ROCK1 EPS8 MYO1B CLASP2 PIK3R1 CCDC88A SFRP1 LPAR1 TACSTD2 DLC1 PLS1 SWAP70 HSP90B1 PTGER4 ADD2 PFN2 TSC1 FAM171A1 TGFBR1 BAG4 RDX LIMA1
GO_ETHER_BIOSYNTHETIC_PROCESS	0.222222	0.603689	0.122679	-0.470864	-1.23265	11	AGPS PLA2G4C FAR1 LPCAT2
GO_MICROVILLUS_ASSEMBLY	0.222222	0.603689	0.120433	-0.41117	-1.21412	17	STK26 KLF5 RAPGEF6 RDX RAPGEF2 FSCN1 TNIK
GO_NEGATIVE_REGULATION_OF_DNA_DEPENDENT_DNA_REPLICATION	0.222222	0.603689	0.120433	-0.400541	-1.22009	19	ZRANB3 MSH3 TIMELESS BRCA2 GMNN FBXO5 LIG3 SMARCAL1 BLM
GO_POSITIVE_REGULATION_OF_CELL_CYCLE_PROCESS	0.221698	0.603689	0.112843	-0.222214	-1.11548	249	ATRX PHIP CNOT6 PCNA AURKA CEP120 RB1 CNOT6L CNOT2 KIF14 E2F8 ADAMTS1 DTL PLAGL1 PRKCE RACGAP1 ATM CUL4B PLCB1 MAD2L1 PKN2 VPS4B CDC45 KIF20B CDC14A SIN3A RBL2 INO80 RAD21 MAP10 SOX4 DAB2IP RDX CDK2 SMC5 DBF4 FEN1 DYRK3 NDC80 CDC73 DDX3X CEP295 GTSE1 UBE2E2 GPSM2 KMT2E MYBBP1A CDC27 BRCA1 CDC23 CDC25A CCNB1 KIF23 MED1 EREG PLK4 CNOT11 SPAST PRMT1 KIF3B AURKB CUL3 TP53 CNOT7 HYAL1 CXCR5
GO_PROSTAGLANDIN_SECRETION	0.221978	0.603689	0.13649	0.42968	1.21253	12	NOS2 P2RX4 P2RX7 MAP2K6 LEP ATP5PF
GO_REGULATION_OF_CELL_JUNCTION_ASSEMBLY	0.222222	0.603689	0.116234	-0.243355	-1.13936	142	MEF2C ROCK1 NPHP1 ADNP CLASP2 DLG5 LINGO2 SFRP1 CAV1 SLK OXTR CBFB DLC1 EPB41L5 AMIGO2 NTRK3 TSC1 IL1RAP EPHB2
GO_POSITIVE_REGULATION_OF_BONE_MINERALIZATION	0.222826	0.604979	0.122108	-0.339527	-1.18253	31	BMP2 MEF2C ATP2B1 FZD9 PKDCC
GO_CENTRAL_NERVOUS_SYSTEM_NEURON_DEVELOPMENT	0.223035	0.605097	0.122679	-0.291187	-1.15996	57	B4GALT6 ATP7A NFIB SEMA3A EPHB2 SPTBN4 MYCBP2 RAPGEF2 ZEB2 ZMIZ1 NRP1 PLXNA4 HPRT1 PTK2 HSP90AA1
GO_PATTERN_RECOGNITION_RECEPTOR_SIGNALING_PATHWAY	0.223127	0.605097	0.114751	-0.231178	-1.12015	179	TREML4 MAP3K1 APPL1 ERBIN PTPN22 CAV1 PIK3R4 UBQLN1 RIOK3 PJA2 TNFAIP3 CHUK PRKCE CYLD HSP90B1 PUM2 RPS6KA3 OTUD4 NR1D1 WDFY1 BIRC2 IRF4 INAVA LACC1 TLR1 DAB2IP USP15 TAB3 PIK3AP1 TRIM15 ITCH DDX60 DDX3X TIRAP IFIH1 ACOD1 IRAK2 TBK1 TRAF3 TLR7 PUM1 TLR10 RFTN1 PELI1 HSPD1 ESR1 MAP3K7 IRAK3 RIPK2 RAB11FIP2 DDX58 TAB2 PIK3C3 LILRA4 LGMN
GO_FILOPODIUM_ASSEMBLY	0.223614	0.605429	0.120985	-0.290375	-1.15	54	ARHGEF4 DOCK11 ITGA6 FMR1 FGD5 FGD6 TGFBR1 CCR7 RHOQ DNM3 RAB5A RAB17 DPYSL3 NRP1 NEURL1 ZMYND8 FSCN1 PALM SPATA13 ABITRAM RALA
GO_PRODUCTION_OF_SIRNA_INVOLVED_IN_RNA_INTERFERENCE	0.223636	0.605429	0.122108	-0.479303	-1.21713	10	TSNAX TSN DICER1
GO_RESPONSE_TO_GROWTH_HORMONE	0.223423	0.605429	0.121543	-0.338096	-1.18731	32	SLC34A1 PIK3R1 JAK2 PHEX RBBP4 MBD5 PRLR PTK2 TRIM16
GO_EMBRYONIC_PLACENTA_MORPHOGENESIS	0.224256	0.60606	0.138805	0.383367	1.1968	18	ST14 SPINT1 IL10 DNAJB6 GRB2 GJB5 TRIM28 FGFR2 FZD5 SOCS3 ADM
GO_INTERLEUKIN_6_PRODUCTION	0.224096	0.60606	0.142901	0.234437	1.11706	122	IFNG IL10 FCER1G AGER SIGLEC16 MAPKAPK2 MAVS ADORA2B NLRX1 HLA-B LGALS9 CYBA NOS2 ARRB2 PTPN6 NOD2 ARHGEF2 CSK IL17RA GBA NLRP12 PYCARD LILRA5 STAT3 SIRPA TYROBP IL6R SLAMF1 CARD9 LILRA2 GAS6 MYD88 UCN
GO_MAINTENANCE_OF_CELL_POLARITY	0.224256	0.60606	0.138805	0.3826	1.1944	18	PDZD11 WNT11 CRB2 PDLIM1 SLC9A1 SLC9A3R1
GO_ADRENAL_GLAND_DEVELOPMENT	0.225287	0.606314	0.138805	0.395709	1.21523	17	MDK WNT11 PDGFRA WNT4 INSR FSTL3
GO_CELLULAR_RESPONSE_TO_COPPER_ION	0.225287	0.606314	0.138805	0.378498	1.20385	19	MT1DP MT1F MT1E DAXX MT1G NFE2L1 MT2A
GO_FATTY_ACID_BETA_OXIDATION	0.224944	0.606314	0.13649	0.264516	1.14538	69	PEX7 ACOXL PPARA CPT1A ACAA1 ABCD1 ACOX3 SCP2 ECI2 ACADVL HADHA ACOT8 DECR2 ECI1 ECHDC2 ETFB ETFA AKT2 CRAT MLYCD
GO_NEGATIVE_REGULATION_OF_B_CELL_MEDIATED_IMMUNITY	0.224863	0.606314	0.122108	-0.457625	-1.22139	12	C4BPA FOXJ1
GO_POSITIVE_REGULATION_OF_LONG_TERM_SYNAPTIC_POTENTIATION	0.224779	0.606314	0.119888	-0.403395	-1.21443	18	AKAP5 IGSF11 SHISA7 EPHB2 CREB1 EIF2AK4
GO_POSITIVE_REGULATION_OF_RECEPTOR_SIGNALING_PATHWAY_VIA_STAT	0.225383	0.606314	0.135002	0.264735	1.14067	66	IFNG IL10 PTK2B IL12A CLCF1 CCL5 HPX TNFRSF1A STAT3 CRLF1 IFNL1 IL6R CNTF PECAM1 FLT3 NOTCH1 OSM ARL2BP CD300A TNF IGF1 IL10RA HSF1 HCLS1
GO_RESPIRATORY_BURST_INVOLVED_IN_DEFENSE_RESPONSE	0.225166	0.606314	0.135741	0.44394	1.21876	11	GRN PIK3CD CYBC1 SELENOK RPS19 HCK
GO_RESPONSE_TO_ALCOHOL	0.22504	0.606314	0.112379	-0.228935	-1.11715	182	EPS8 GRAMD1C AVPR1A JUP HTR3A HNRNPD ATP2B1 SFRP1 HMGCS1 CRHBP TP53INP1 NEFL PRKAA1 RAD51 XRN1 PARP1 GGH DBH PRKCE CA3 PTGER4 P2RY4 SMO NTRK3 ICAM1 BIRC2 TGFBR1 ABCA1 CCL3 CCR7 AKR1C3 ACTR2 HAMP INHBA MLC1 GRIN3A HDAC2 CYBB GATA3 KLF9 BRCA1 PTGFR CSN1S1 LARP1 AKAP8
GO_BLASTOCYST_DEVELOPMENT	0.225524	0.606347	0.118815	-0.266211	-1.15229	91	GABPA ACVR1C AKAP3 CNOT2 PHF6 LATS1 SP3 TBL1XR1 NCAPG2 PALB2 BYSL NBN ZBED6 THOC2 BCOR ACTL6A TGFBR1 CTR9 PRPF19 ZP3 BRCA2 RTF1 CUL3 GINS1 NASP RBBP8 CAPN2 EOMES SMIM14
GO_CHONDROITIN_SULFATE_CATABOLIC_PROCESS	0.227876	0.606422	0.135002	0.457026	1.21426	10	CSPG5 VCAN ARSB IDUA HEXA
GO_CYCLIC_NUCLEOTIDE_MEDIATED_SIGNALING	0.226277	0.606422	0.142901	0.233494	1.12285	126	ADCY3 EDNRB RASD2 PTK2B ADGRG3 ADGRE5 OPRL1 LPAR2 PRKAR1B ADORA2B ADCY5 PF4 NDUFS4 S1PR4 ADORA2A PTGER2 GUCY1B1 RAMP1 PRKG1 PDE3A ADRB1 ADM2 RAPGEF3 APLP1 GSK3A FFAR4 SLC9A3R1 ATP2B4 GNAI2 PDZD3 GNB1 ADGRB2 THBS1 UCN GPR61 S1PR3 CXCL10 GPER1 ADCY9 ADRB2 ADGRE2 MGRN1 TSHR
GO_DETOXIFICATION_OF_INORGANIC_COMPOUND	0.227876	0.606422	0.135002	0.457378	1.2152	10	MT1DP MT1F MT1E MT1G MT2A PARK7
GO_MITOCHONDRIAL_PROTEIN_PROCESSING	0.227273	0.606422	0.120985	-0.446485	-1.22136	13	AFG3L2 LRRK2 OMA1 MIPEP YME1L1
GO_MULTICELLULAR_ORGANISMAL_MOVEMENT	0.226087	0.606422	0.134273	0.299475	1.16709	41	TNNC2 CHRNB1 CHRND TNNI2 TCAP TNNT1 SYNM C12orf57 MAP1A
GO_NEURAL_TUBE_FORMATION	0.227826	0.606422	0.117766	-0.26511	-1.14717	90	MTHFD1L SFRP1 DLC1 SEC24B MTHFD1 PRKACB KDM6A TSC1 GLMN KIF20B SFRP2 STIL PHACTR4 MIB1 SOX4 HIF1A ZEB2 GDF7 NOG APAF1 BBS4 VANGL2 SETD2 FZD6 STK4 PRICKLE1 IFT52 ABL1 KDM2B RALA BCL10 LRP6 MKS1
GO_PHAGOLYSOSOME_ASSEMBLY	0.227876	0.606422	0.135002	0.420765	1.22097	13	CLN3 CORO1A RAB34 TMEM175 RAB7B SPG11 P2RX7 RAB7A MYO7A RAB20
GO_POSITIVE_REGULATION_OF_CARBOHYDRATE_METABOLIC_PROCESS	0.226691	0.606422	0.121543	-0.281537	-1.14569	65	SLC25A12 GPT SIRT1 HRH1 PRKAA1 FOXO1 IRS1 RANBP2 PRKCE SLC4A4 ZBTB20 HIF1A KAT2B PPP4R3B DDB1 SNCA ARNT
GO_POSITIVE_REGULATION_OF_DNA_BINDING_TRANSCRIPTION_FACTOR_ACTIVITY	0.227027	0.606422	0.151149	0.20797	1.09854	231	IL18R1 CLU IL10 CARD16 DDRGK1 AGER TRIM34 FZD2 HSPA1A CIB1 HSPA1B TRIM27 MAVS ITGB2 FLOT2 SRF NFAM1 LGALS9 OPRD1 ANXA3 S100A9 ADAM8 CRTC2 HDAC5 WNT10B RPS27A CEBPG NOD2 ARHGEF2 IRAK1 ZBTB7A FLOT1 BEX1 PYCARD TRIM8 PRKD2 NLRC4 STAT3 TRIM25 WNT1 NEUROD2 PARK7 FZD1 PRKCZ HDAC4 PSMA6 RELA TRADD
GO_POSITIVE_REGULATION_OF_STEM_CELL_PROLIFERATION	0.226148	0.606422	0.119348	-0.352985	-1.20798	28	DCT ASPM EPCAM SMO KAT7 LTBP3 HIF1A PTPRC
GO_PURINE_NUCLEOBASE_METABOLIC_PROCESS	0.227027	0.606422	0.120433	-0.435939	-1.22283	14	PAICS GART PRPS1 HPRT1 DPYD KDM1A SHMT2 PPAT GMPS
[truncated: 2,939 more rows]
