# Supplementary material for: Gene expression signatures as candidate biomarkers of response to PD-1 blockade in non-small cell lung cancers
Source: PLoS One. 2021 Nov 29;16(11):e0260500. doi: 10.1371/journal.pone.0260500 (PMC8629226; doi:10.1371/journal.pone.0260500)
Supplement: S16 Table — (XLSX) [file pone.0260500.s042.xlsx]

## Sheet: MultiScore_GO.Pre-tissue.LUSC
GeneSet	Scores.T_15	Scores.T_16	Scores.T_17	Scores.T_18	Scores.T_20	Scores.T_25	Scores.T_27	Scores.T_30	Scores.T_35	Scores.T_36	Scores.T_23	Scores.T_26	Scores.T_34	Dispersions.T_15	Dispersions.T_16	Dispersions.T_17	Dispersions.T_18	Dispersions.T_20	Dispersions.T_25	Dispersions.T_27	Dispersions.T_30	Dispersions.T_35	Dispersions.T_36	Dispersions.T_23	Dispersions.T_26	Dispersions.T_34
GO_MITOCHONDRIAL_GENOME_MAINTENANCE	0.10075	0.0211214	0.0307104	0.0648345	0.0439568	0.0431404	0.071037	0.0202383	0.0466436	0.0367963	0.0761481	0.0270614	0.0590361	4077.15	3199.45	3791.01	4412.22	4470.04	4541.2	4136.45	5518.24	4268.41	4842.17	4026.74	3860.69	4785.83
GO_REPRODUCTION	0.015962	0.0313683	0.0392519	0.0483013	0.0522351	0.00629866	0.0445723	0.0417475	0.0496041	0.0391677	0.0300313	0.029106	0.046744	4616.82	4573.08	4507.85	4446.32	4464.11	4562.7	4422.6	4464.85	4355.14	4618.3	4354.4	4680.57	4380.34
GO_SINGLE_STRAND_BREAK_REPAIR	-0.0932293	-0.148601	-0.148341	-0.123999	-0.0695309	-0.0666957	-0.0985383	-0.111156	-0.107869	-0.114669	-0.0616013	-0.105643	-0.0393939	5697.63	3915.55	4432.97	5117.94	4123.11	4014.88	4616.82	4717.63	4250.61	4056.39	4584.2	4487.83	5602.75
GO_REGULATION_OF_DNA_RECOMBINATION	-0.0028052	-0.0561566	-0.0340753	-0.004958	-0.0220256	0.014079	-0.033168	-0.0141797	-0.028025	-0.0497597	0.0209105	-0.0384646	0.0373559	4231.34	4538.24	3770.25	4238.75	4728.01	4483.38	4182.41	4158.69	4134.97	3776.18	3791.01	4207.62	4404.8
GO_REGULATION_OF_MITOTIC_RECOMBINATION	-0.239126	-0.240138	-0.265104	-0.259017	-0.176006	-0.21125	-0.23337	-0.26327	-0.212831	-0.217322	-0.160131	-0.234145	-0.0961894	2385.5	754.643	751.678	1369.92	1863.63	520.393	357.307	1006.69	1278	1266.14	342.481	1415.88	2182.39
GO_RIBOSOMAL_LARGE_SUBUNIT_ASSEMBLY	0.227818	0.118403	0.145065	0.124732	0.190182	0.192131	0.174761	0.168517	0.161887	0.111587	0.176589	0.193173	0.22324	2641.25	3320.28	3865.88	3094.19	2768.76	2839.92	3062.31	2832.51	3021.54	4263.22	2704.26	2944.44	2866.61
GO_RIBOSOMAL_SMALL_SUBUNIT_ASSEMBLY	0.246654	0.190982	0.203932	0.194334	0.235161	0.261811	0.238108	0.234338	0.177418	0.185308	0.215914	0.222384	0.25925	2358.82	3627.92	4244.68	3617.54	2597.52	3088.26	3621.99	3659.06	4048.98	4225.41	3762.84	2901.45	2985.96
GO_VERY_LONG_CHAIN_FATTY_ACID_METABOLIC_PROCESS	-0.0287173	0.0329277	-0.0222264	-0.00141165	-0.00748795	-0.050742	-0.0216459	0.0258978	0.0350122	-0.0161991	0.0322078	-0.0314464	0.0136849	1863.63	3030.43	3816.21	2923.69	2925.17	3230.59	3633.85	3361.05	3319.54	3390.71	4115.7	3011.16	2905.9
GO_TRANSITION_METAL_ION_TRANSPORT	0.0637811	0.0996986	0.0841665	0.0660051	0.040233	0.0647536	0.0673033	0.0877373	0.089497	0.0539614	0.0511057	0.0783548	0.0586705	4292.13	3869.59	3905.17	4685.02	4544.17	4646.47	4093.46	3424.81	3919.99	4784.35	4241.72	4424.08	4013.4
GO_UREA_CYCLE	-0.0976573	-0.128348	-0.105203	-0.173847	-0.130641	-0.147257	-0.105926	-0.0281433	-0.187481	-0.10596	-0.158745	-0.10099	-0.0707395	1762.81	4320.3	2701.3	585.627	3203.9	2805.08	2977.06	3617.54	2090.47	1617.52	2427.02	3713.91	2599
GO_CITRULLINE_METABOLIC_PROCESS	0.209308	0.192916	0.202035	0.15262	0.201969	0.139429	0.17149	0.241909	0.219086	0.182414	0.268224	0.12218	0.1734	2898.48	3675.37	3384.78	3697.6	3398.12	4150.54	2880.69	3291.37	2458.89	3813.25	3073.43	3890.34	2020.78
GO_RIBOSOMAL_LARGE_SUBUNIT_EXPORT_FROM_NUCLEUS	0.140141	0.0719821	0.0457308	0.0705588	0.099939	0.0958161	0.130031	0.0577043	0.127772	0.063883	0.112771	0.109811	0.152216	2907.38	3163.87	4379.6	3915.55	4274.34	3398.12	3619.03	3799.9	3381.81	3908.13	2471.49	2885.14	2391.43
GO_RIBOSOMAL_SMALL_SUBUNIT_EXPORT_FROM_NUCLEUS	0.207585	0.108008	0.0962557	0.110915	0.165477	0.178011	0.15413	0.114275	0.131781	0.0917681	0.165339	0.160179	0.224903	1942.95	1955.55	1912.55	2237.98	1853.25	1809.51	2225.38	2105.29	3025.25	2796.92	2172.75	2373.64	1332.12
GO_MITOTIC_SISTER_CHROMATID_SEGREGATION	0.022432	-0.0611843	-0.0278761	0.000451758	0.0436258	0.0374385	0.0114259	0.0164861	0.0541893	-0.01625	0.0689935	-0.0184653	0.0809049	4845.14	5550.85	4874.79	4650.92	4308.44	4412.22	4539.72	4376.64	4305.47	5110.52	4630.16	5233.58	3967.44
GO_CELL_CYCLE_CHECKPOINT	0.0423037	-0.00873505	0.00335661	0.0332769	0.057635	0.0525678	0.0499481	0.0357117	0.0477464	0.0199079	0.0692998	0.020198	0.0901717	4296.57	4453.73	4504.88	4212.07	4048.98	3984.49	4174.26	4324	3874.78	3941.49	3921.48	4474.49	3304.72
GO_DNA_REPLICATION_CHECKPOINT	-0.00327758	-0.12279	-0.0787975	0.00780402	0.0495818	0.00926198	0.0222536	-0.0243953	0.00726153	-0.0637263	0.0544247	-0.0396926	0.0719259	3809.54	4940.02	4553.81	4557.51	3217.98	3646.45	4367.74	3337.33	3756.91	4374.41	3230.59	3908.87	4404.8
GO_REGULATION_OF_TRANSCRIPTION_INVOLVED_IN_G1_S_TRANSITION_OF_MITOTIC_CELL_CYCLE	-0.0276537	-0.0771625	-0.0614517	-0.00783428	0.0258661	0.0288683	0.0172608	-0.00628961	0.0117633	-0.0180397	0.0375766	-0.0236454	0.0471509	4023.04	4567.89	4599.77	4556.77	4199.46	3471.51	3963.73	4430.01	4453.73	4503.4	4207.62	4206.88	4343.28
GO_SULFUR_AMINO_ACID_METABOLIC_PROCESS	0.0453967	-0.0119057	0.0184653	0.0304983	0.0522731	-0.0324359	0.0479594	-0.024281	0.0257066	0.0464744	0.035058	-0.0061551	0.0235229	4439.65	2842.89	2786.55	4550.1	2980.77	2930.36	3109.01	4119.4	4685.76	3693.9	4011.92	4558.25	4003.76
GO_SULFUR_AMINO_ACID_BIOSYNTHETIC_PROCESS	-0.0880796	-0.10351	-0.103532	-0.109773	-0.0932927	-0.087943	-0.044642	-0.110478	-0.115267	-0.0737275	-0.0195041	-0.155835	-0.0765246	4186.86	2160.15	2561.93	2911.83	2345.47	2965.2	2610.86	4051.95	4010.43	2023.75	2274.31	2997.82	2326.2
GO_SULFUR_AMINO_ACID_CATABOLIC_PROCESS	0.00139196	-0.036112	-0.0439734	-0.00771117	0.0260123	-0.0551329	0.00307656	-0.0435622	0.00937203	-0.0728092	-0.0720737	0.033162	0.0277523	3097.15	3111.98	3025.99	3260.24	2745.78	2779.13	2421.09	4196.5	3827.33	3705.76	3145.34	2662.01	3507.83
GO_SULFUR_AMINO_ACID_TRANSPORT	-0.0705747	0.122626	0.0842359	0.103099	0.071982	0.0529607	0.0843466	0.132524	0.149885	0.115005	0.123543	0.0555854	0.0817851	3666.47	3684.26	5196.51	5673.91	5157.97	7147.61	4787.32	1783.57	2561.93	2240.21	2253.55	7746.59	876.217
GO_NEGATIVE_REGULATION_OF_TRANSCRIPTION_BY_RNA_POLYMERASE_II	0.0299911	0.016865	0.0253129	0.0243004	0.0405938	0.0166859	0.0218852	0.0194727	0.0131437	0.0316653	0.0181174	0.0224358	0.0318361	4875.53	4808.07	4808.07	4863.67	4684.27	5036.39	4796.21	4802.88	4865.89	4636.09	4845.14	4806.59	4805.85
GO_RRNA_MODIFICATION	0.0973721	0.0144416	-0.00179746	0.0205742	0.0394302	0.0519777	0.0388706	0.0285885	0.0522179	0.0170313	0.0699003	0.0535622	0.104287	4121.63	5629.43	4483.38	5360.34	4859.96	4797.69	4986.73	4993.4	4106.8	4917.04	5206.89	5377.39	3885.15
GO_RDNA_HETEROCHROMATIN_ASSEMBLY	0.0868811	0.00517991	0.00847502	0.0440359	0.0685163	0.0716181	0.0662405	0.049352	0.0624445	0.0348623	0.11079	0.0295989	0.101283	2717.61	3478.18	2809.53	1209.8	3418.88	2292.1	1997.06	1651.62	2695.37	2735.4	2636.06	2523.39	3579
GO_NUCLEAR_TRANSCRIBED_MRNA_CATABOLIC_PROCESS_NONSENSE_MEDIATED_DECAY	0.299064	0.222946	0.263914	0.233168	0.28067	0.299844	0.282201	0.265308	0.250126	0.252	0.271022	0.293608	0.291656	1691.65	2733.91	2096.4	2679.06	1936.28	1971.86	1951.1	2376.61	2410.71	2404.78	2348.44	1773.19	2053.4
GO_ACTIVATION_OF_MAPKKK_ACTIVITY	0.0306848	0.0234799	0.0229328	0.0349562	0.0136714	0.0612706	0.0128342	-0.00755418	-0.0305529	0.0212915	0.0214233	0.0147458	0.0143569	4189.09	3038.59	2614.57	1463.33	2186.84	4906.66	2326.2	1426.26	4009.69	1129	1375.85	3424.06	4842.91
GO_ACTIVATION_OF_MAPKK_ACTIVITY	0.0417512	0.0941712	0.0724413	0.0702791	0.0517005	0.0801371	0.0572875	0.0800242	0.0855201	0.074675	0.053401	0.058445	0.0916145	3900.72	4539.72	4120.15	3507.83	4416.67	4031.19	3962.25	3901.46	3571.58	3953.35	3871.81	3812.51	3355.12
GO_ACTIVATION_OF_MAPK_ACTIVITY	0.0414808	0.0955805	0.0929925	0.0955763	0.0615818	0.0885309	0.0629768	0.0897568	0.104828	0.0986333	0.0364918	0.0806362	0.0461693	4407.77	4071.22	3376.62	3417.39	3926.67	3676.85	4023.78	4011.17	3951.13	3692.42	3915.55	4074.93	4140.9
GO_INACTIVATION_OF_MAPK_ACTIVITY	0.0399552	0.0724873	0.0910958	0.0469945	0.0695821	0.0335183	0.0509358	0.073069	0.0707283	0.087805	0.031181	0.0574587	0.017044	4692.43	4594.58	2940	3568.62	4121.63	5319.57	5528.62	3361.05	3291.37	3261.72	5455.97	3579	4360.33
GO_PROTEIN_POLYUBIQUITINATION	0.098294	0.0721647	0.0551039	0.0719556	0.068065	0.0998735	0.0798662	0.064251	0.0750094	0.0698945	0.095695	0.0678971	0.10839	3879.96	3733.19	4065.29	3853.28	4255.06	3918.51	3902.2	3887.38	3805.83	3997.09	3793.97	4260.99	3845.86
GO_MEIOTIC_SPINDLE_ORGANIZATION	0.0510677	-0.0170674	0.0098782	0.0458795	0.0836444	0.00597121	0.0153037	0.0243831	0.101004	0.039323	0.124328	-0.0185147	0.078037	5103.85	5121.64	4799.18	4135.71	5212.82	4995.62	5438.18	4565.67	3597.53	4474.49	4978.57	4997.84	4203.17
GO_MICROTUBULE_CYTOSKELETON_ORGANIZATION	0.0050777	-0.0363294	-0.0219475	0.00785512	0.0175918	-0.0258675	0.0081772	-0.0161777	0.0122892	-0.0138479	0.0343581	-0.00788384	0.0243676	4604.96	4994.88	4897.77	4557.51	4616.82	4793.99	4807.33	4704.29	4570.86	5032.69	4417.41	4787.32	4465.59
GO_SPLICEOSOMAL_TRI_SNRNP_COMPLEX_ASSEMBLY	0.168532	0.091316	0.114915	0.118276	0.140774	0.170081	0.119292	0.126615	0.126852	0.127294	0.182592	0.107097	0.154577	1094.9	1440.35	1632.34	1297.28	1401.06	1058.58	1779.12	1223.14	2085.28	1582.68	1493.72	2612.34	1713.89
GO_SPLICEOSOMAL_COMPLEX_ASSEMBLY	0.124757	0.0241585	0.0271547	0.0496341	0.0700658	0.0764847	0.0579354	0.0508009	0.0403429	0.0399	0.0879376	0.0727431	0.115747	2962.23	3676.11	3988.19	3750.24	3556.76	3603.46	3473.73	3014.13	3557.5	4181.67	3412.2	2834.73	2928.14
GO_MITOCHONDRIAL_FISSION	0.0597301	0.063734	0.0487182	0.0637434	0.0474737	0.0426051	0.0902629	0.0478699	0.0639228	0.0428848	0.091582	0.0526918	0.0910133	4629.42	4773.97	4710.96	4617.56	4894.8	5452.26	3996.35	4766.56	4742.84	4948.18	4037.86	4183.16	3726.52
GO_PEPTIDOGLYCAN_METABOLIC_PROCESS
GO_POLYSACCHARIDE_BIOSYNTHETIC_PROCESS	0.0139797	0.0493285	0.0547151	0.0398473	0.0669098	0.0172049	0.0644148	0.0376033	0.0899959	0.0703956	0.0248419	0.0492508	0.0434141	4984.5	4942.99	5550.85	4387.01	4091.98	5291.4	3934.82	5156.48	4355.88	4682.05	5071.97	4739.87	4412.22
GO_POLYSACCHARIDE_CATABOLIC_PROCESS	0.0918553	0.0974751	0.0610614	0.0637526	0.0842568	0.139018	0.0789972	0.0621775	0.0612633	0.0605153	0.0695148	0.0618331	0.0568347	3989.68	4619.78	5344.03	4936.32	4266.92	3290.63	5343.29	5452.26	5441.14	4975.61	5051.22	4665	5772.5
GO_MITOTIC_CELL_CYCLE	0.0385841	0.000164411	0.00682716	0.0295521	0.0520655	0.0422259	0.043686	0.0328348	0.050719	0.0227125	0.071457	0.0236263	0.0774225	4557.51	4776.94	4776.2	4443.35	4501.17	4485.61	4444.83	4421.11	4274.34	4649.43	4011.17	4608.66	4144.61
GO_MITOTIC_CYTOKINESIS	0.0353827	-0.0119912	0.0259991	0.0202008	0.0351358	0.0150938	0.0383973	0.035029	0.0574402	0.0292047	0.0819227	0.00712619	0.072601	4433.72	5019.34	4453.73	4343.28	4612.37	4524.9	3877.74	4376.64	4092.72	4217.26	4111.25	4734.68	4028.97
GO_NUCLEAR_TRANSCRIBED_MRNA_CATABOLIC_PROCESS_DEADENYLATION_DEPENDENT_DECAY	0.0794417	0.030995	0.0166981	0.0311667	0.0631911	0.0598541	0.040249	0.0227587	0.0385804	0.0262477	0.0718434	0.0445359	0.0839658	3575.29	3788.78	3631.63	3173.51	3149.04	3839.19	3750.98	4114.96	3432.96	3546.38	3719.84	3491.52	3772.48
GO_NUCLEAR_TRANSCRIBED_MRNA_POLY_A_TAIL_SHORTENING	0.0917105	0.0761168	0.0439303	0.0737172	0.101846	0.106054	0.0674895	0.039218	0.0753783	0.0833872	0.0963283	0.0730093	0.116951	3171.28	2808.04	3129.77	3181.66	2931.1	3450.01	3461.87	3498.94	2974.1	2524.87	3451.49	3076.39	3639.78
GO_DEADENYLATION_DEPENDENT_DECAPPING_OF_NUCLEAR_TRANSCRIBED_MRNA	-0.0434722	-0.0468528	-0.0871619	-0.0591887	-0.0707536	-0.0125336	-0.0754982	-0.0938637	-0.0438479	-0.0675016	-0.0188696	-0.0666614	-0.0270046	6247.68	6002.31	5487.84	5705.79	5533.06	4920.75	5109.78	4963.74	6711.73	5522.69	4910.37	6182.44	5269.9
GO_NUCLEAR_TRANSCRIBED_MRNA_CATABOLIC_PROCESS_EXONUCLEOLYTIC	0.0683601	-0.0265683	-0.0259152	-0.0104648	0.0244458	0.042667	0.00746831	-0.00171552	-0.0098477	-0.0324411	0.0435001	0.0142631	0.0734046	3123.84	3807.32	3528.59	2818.42	3126.8	3074.91	3819.18	3298.78	3556.76	3525.62	2954.82	3313.61	2908.86
GO_RESPONSE_TO_REACTIVE_OXYGEN_SPECIES	0.0637107	0.0915776	0.111445	0.0978845	0.084318	0.0929137	0.0717457	0.0968419	0.0805248	0.102134	0.0814441	0.0904134	0.0692605	4587.91	4285.46	4278.78	4157.95	4293.61	4419.63	4410.73	4255.06	4074.18	4034.15	4152.02	4629.42	4527.12
GO_RESPONSE_TO_OXYGEN_RADICAL	0.0865364	0.045887	0.0878105	0.0887566	0.0619221	0.0896763	0.0304625	0.103461	0.0712326	0.0769621	0.082488	0.0592835	0.0470103	3500.42	5034.91	5321.05	4361.81	4243.2	4155.73	4791.76	3739.12	3199.45	4492.28	5120.9	3270.62	3715.4
GO_RE_ENTRY_INTO_MITOTIC_CELL_CYCLE	0.0181394	0.102158	-0.00727158	0.00470281	0.00296396	-0.0245416	0.0405469	0.0138713	0.135789	0.152229	0.0328407	0.0839788	0.157959	4329.19	717.578	2890.33	5058.63	5616.09	5854.79	4691.69	5602.75	2463.34	149.001	4963.74	1445.54	2806.56
GO_PROTEIN_DENEDDYLATION	0.179121	0.150348	0.111761	0.12988	0.163928	0.150332	0.162441	0.139987	0.148996	0.123568	0.184024	0.175443	0.195057	2014.11	2185.35	2390.69	2392.18	1856.96	1968.89	1646.43	2460.37	2801.37	3016.35	1944.43	1478.89	1659.03
GO_FORMATION_OF_QUADRUPLE_SL_U4_U5_U6_SNRNP
GO_RNA_SPLICING_VIA_TRANSESTERIFICATION_REACTIONS	0.129143	0.0575453	0.0556165	0.0712735	0.0957189	0.108117	0.089244	0.0700754	0.0797965	0.0649418	0.113855	0.0912752	0.138406	3605.68	4220.96	4413.7	4295.09	4305.47	3834	4164.62	4392.94	4225.41	4329.19	3979.3	3804.35	3641.27
GO_ALTERNATIVE_MRNA_SPLICING_VIA_SPLICEOSOME	0.128336	0.0666287	0.0688206	0.0844426	0.090252	0.108447	0.0963407	0.0772731	0.0837544	0.0885309	0.103237	0.0968536	0.132917	4069	4312.88	4214.29	4065.29	4248.39	3908.13	3823.63	4364.77	4227.63	4091.98	4369.96	3677.59	3993.38
GO_SPLICEOSOMAL_SNRNP_ASSEMBLY	0.112102	0.00852838	0.0251801	0.0385428	0.062719	0.0899487	0.0541598	0.0402291	0.0498538	0.0124932	0.0991529	0.0661401	0.128141	3361.05	3958.54	4154.99	4018.59	4035.64	3810.28	3424.81	4239.49	4696.88	5160.19	3507.09	4134.23	2730.95
GO_MRNA_3_SPLICE_SITE_RECOGNITION	0.0544091	-0.0398746	-0.0438409	-0.05715	0.0173809	0.0424441	0.00379507	-0.0281204	-0.0705382	-0.0515497	0.0139548	0.00851254	0.0709994	2993.37	4149.8	4535.27	4857.74	3782.85	3866.62	4438.16	3568.62	4210.58	5059.37	4247.65	3355.12	3240.22
GO_SPLICEOSOMAL_CONFORMATIONAL_CHANGES_TO_GENERATE_CATALYTIC_CONFORMATION	0.169249	0.0400593	0.0674704	0.0708696	0.116206	0.108518	0.0943083	0.0524506	0.0952767	0.0721146	0.122332	0.117727	0.141759	1099.35	2905.9	2558.23	2899.97	3005.23	2114.19	2768.01	2934.07	2407.74	3103.08	2999.3	1875.49	2513.75
GO_RNA_SPLICING_VIA_ENDONUCLEOLYTIC_CLEAVAGE_AND_LIGATION	0.102041	0.0626553	0.0195506	0.0422739	0.0658834	0.0622808	0.073769	0.0606456	0.0718701	0.0212068	0.107432	0.0699765	0.117739	4842.17	3454.46	3933.34	4237.27	3639.78	3881.45	4019.33	3636.82	3507.83	3589.37	3888.86	2796.18	3839.93
GO_MRNA_5_SPLICE_SITE_RECOGNITION	0.12163	0.0218278	0.0109337	0.0568345	0.0281208	0.0342715	0.0466045	-0.0063167	-0.00234801	0.028943	0.0697051	0.0899913	0.0829868	3543.41	3687.23	3321.02	4367.74	3567.14	5285.47	4194.28	5828.1	3257.27	3372.91	4604.96	2148.29	3242.45
GO_PROTEIN_PEPTIDYL_PROLYL_ISOMERIZATION	0.127187	0.126994	0.106198	0.0945385	0.108849	0.133195	0.125849	0.133856	0.129447	0.0774875	0.141969	0.119029	0.12371	4729.49	4586.42	4825.12	4891.1	4777.68	4253.58	4017.1	4672.41	4424.08	4504.14	4218	4932.61	4939.28
GO_REGULATION_OF_HISTONE_H3_K36_METHYLATION	0.158602	0.11969	0.099067	0.127978	0.154649	0.153898	0.115908	0.107606	0.127042	0.141261	0.17203	0.109503	0.19737	5810.31	4713.93	4594.58	6349.23	5556.04	3960.77	6140.93	4208.36	3190.56	4957.81	4564.18	5541.22	3503.38
GO_AUTOPHAGY_OF_MITOCHONDRION	0.1185	0.132711	0.0962166	0.102037	0.109466	0.118167	0.128041	0.0934012	0.104656	0.102626	0.118972	0.124517	0.133608	3515.99	3764.32	3547.86	3890.34	3891.82	3434.44	3954.84	3770.25	4020.81	4024.52	3485.59	3774.7	3153.49
GO_MITOPHAGY	0.189559	0.162691	0.141472	0.132509	0.150558	0.150462	0.163536	0.141538	0.160036	0.156558	0.170787	0.135867	0.171477	2750.96	3917.03	4145.35	4070.48	3387	3369.21	2900.71	3867.36	3534.52	2713.16	3680.55	2866.61	2679.06
GO_ENDONUCLEOLYTIC_CLEAVAGE_IN_ITS1_TO_SEPARATE_SSU_RRNA_FROM_5_8S_RRNA_AND_LSU_RRNA_FROM_TRICISTRONIC_RRNA_TRANSCRIPT_SSU_RRNA_5_8S_RRNA_LSU_RRNA	0.154935	0.0504745	0.0306628	0.0658969	0.0652483	0.0606058	0.0643309	0.0562797	0.0882316	0.0449858	0.110274	0.0678662	0.148909	3822.88	4473	5704.3	4864.41	6070.51	5945.23	5891.11	5719.13	5156.48	4561.22	3614.58	5579.02	4352.17
GO_ENZYME_DIRECTED_RRNA_PSEUDOURIDINE_SYNTHESIS	0.1211	0.0460415	0.0392289	0.0629744	0.0762176	0.106934	0.0615249	0.0924652	0.0556478	0.0273825	0.113628	0.0762966	0.111256	3281.74	3745.79	3592.34	4006.73	3794.71	2737.62	5192.81	2887.36	4089.75	3882.93	2674.61	5301.78	3207.61
GO_MATURATION_OF_5_8S_RRNA	0.0798671	-0.00130302	-0.0194752	-0.0085823	0.0282261	0.0226563	0.0160789	0.0373213	0.0261635	-0.0319031	0.052953	0.0286178	0.09352	3899.24	5140.17	4834.76	4167.59	4851.07	4613.85	4615.33	4136.45	4311.4	4916.3	3785.08	4542.69	3576.03
GO_MATURATION_OF_SSU_RRNA_FROM_TRICISTRONIC_RRNA_TRANSCRIPT_SSU_RRNA_5_8S_RRNA_LSU_RRNA	0.188699	0.0965354	0.0751176	0.0966432	0.12813	0.128045	0.120014	0.106541	0.118862	0.0778121	0.162191	0.116879	0.167426	2977.8	3628.66	4390.72	4459.66	4655.36	4450.02	4484.12	4033.41	3239.48	3983.75	3481.14	4189.83	3478.92
GO_MATURATION_OF_LSU_RRNA_FROM_TRICISTRONIC_RRNA_TRANSCRIPT_SSU_RRNA_5_8S_RRNA_LSU_RRNA	0.123931	0.0629032	0.0578817	0.0438932	0.0991982	0.0790912	0.0719598	0.109911	0.119216	0.0391144	0.108065	0.100796	0.155869	4656.85	5040.84	5642.78	5562.72	3871.07	4983.02	5304.74	3275.06	4209.1	4941.51	4120.15	4441.87	2883.66
GO_MATURATION_OF_5_8S_RRNA_FROM_TRICISTRONIC_RRNA_TRANSCRIPT_SSU_RRNA_5_8S_RRNA_LSU_RRNA	0.0884171	-0.00295035	-0.0138808	0.00772983	0.0272563	0.0252197	0.0133265	0.0445182	0.0357384	-0.0163164	0.0641809	0.0261668	0.102455	4057.88	5491.55	5264.71	3758.39	5473.76	4808.07	5546.41	3745.05	4311.4	5248.4	3709.47	4624.23	3707.98
GO_CLEAVAGE_INVOLVED_IN_RRNA_PROCESSING	0.107225	0.00982383	-0.00734312	0.0170284	0.0391822	0.0471985	0.0248863	0.0463811	0.0431479	-0.0048115	0.0783927	0.0380309	0.106574	3940.01	5319.57	5315.12	3808.06	4911.85	4776.94	5461.9	3858.47	4732.46	4764.34	3661.28	4415.92	4013.4
GO_MATURATION_OF_LSU_RRNA	0.16838	0.106034	0.098362	0.0781414	0.132779	0.127498	0.12143	0.140646	0.135593	0.077648	0.144682	0.143999	0.177947	3428.51	3602.72	4368.48	5315.12	3846.61	4392.94	4424.08	3402.57	3759.13	3988.94	3894.05	4026	3423.32
GO_ENDONUCLEOLYTIC_CLEAVAGE_INVOLVED_IN_RRNA_PROCESSING	0.164786	0.0462296	0.0300977	0.0572925	0.0809018	0.0650073	0.0690131	0.0739486	0.0958518	0.0319077	0.10647	0.0639886	0.151799	2490.03	3739.86	4625.71	4083.82	3834.74	4914.82	3796.2	3790.27	4376.64	3925.18	4077.15	3334.37	3375.88
GO_ENDONUCLEOLYTIC_CLEAVAGE_IN_5_ETS_OF_TRICISTRONIC_RRNA_TRANSCRIPT_SSU_RRNA_5_8S_RRNA_LSU_RRNA	0.0473569	-0.098885	-0.119652	-0.105231	-0.0856298	-0.0646449	-0.0805294	-0.11986	-0.0664736	-0.127827	-0.0467243	-0.105191	0.0270935	1533.01	3008.94	2411.45	2498.18	1784.31	3232.81	1629.38	2054.14	2312.11	3650.9	3104.56	2673.13	3369.21
GO_SMALL_NUCLEOLAR_RIBONUCLEOPROTEIN_COMPLEX_ASSEMBLY	-0.0822762	-0.135313	-0.196591	-0.159767	-0.11577	-0.128654	-0.134854	-0.185384	-0.126471	-0.187757	-0.0735052	-0.0972556	-0.0870136	3939.27	2280.98	2448.51	2791.74	2856.23	1521.89	3283.22	1532.27	2473.72	3428.51	2177.94	2891.07	3177.95
GO_BOX_C_D_SNORNP_ASSEMBLY	-0.0591689	-0.10955	-0.162749	-0.134588	-0.081083	-0.087498	-0.0927072	-0.150532	-0.0938736	-0.159724	-0.036642	-0.0566286	-0.0585857	5224.68	2990.4	3888.86	3521.18	4008.21	2447.77	4378.12	2167.56	3080.84	4667.22	4103.1	4372.93	3698.35
GO_EMBRYONIC_AXIS_SPECIFICATION	0.00870013	-0.0528599	-0.0534486	-0.0104556	0.00123402	-0.105271	-0.0631142	-0.0486329	-0.053896	-0.0226238	0.0410842	-0.00787056	-0.0298592	4008.95	3226.14	2674.61	3415.91	3644.23	4175	3743.57	4117.18	3718.36	2969.65	2483.36	3706.5	4299.54
GO_MEIOTIC_MISMATCH_REPAIR	-0.0558454	-0.199339	-0.163294	-0.153203	-0.0649883	-0.132308	-0.07616	-0.14543	-0.138237	-0.155073	-0.0352673	-0.0741575	0.00404448	991.859	5233.58	5352.19	2062.3	1445.54	4115.7	5045.29	2465.56	1602.69	5699.11	4189.83	3125.32	2275.79
GO_RESOLUTION_OF_MEIOTIC_RECOMBINATION_INTERMEDIATES	-0.133473	-0.251124	-0.251368	-0.186043	-0.18313	-0.217343	-0.190242	-0.216803	-0.203796	-0.232608	-0.174523	-0.233744	-0.153542	3881.45	2084.54	1997.06	2948.89	2246.14	3777.66	2662.75	2830.28	1967.41	2782.84	2292.1	3100.12	3750.98
GO_NUCLEOTIDE_EXCISION_REPAIR_DNA_DAMAGE_RECOGNITION	0.196248	0.163691	0.143744	0.150363	0.179729	0.184393	0.17335	0.15911	0.171698	0.163182	0.191191	0.198189	0.210522	3000.78	3353.64	3755.43	3550.83	3033.4	3430.74	3111.98	3217.24	3239.48	3693.16	3589.37	4158.69	2467.05
GO_NUCLEOTIDE_EXCISION_REPAIR_DNA_DUPLEX_UNWINDING	0.141964	0.125127	0.107077	0.109552	0.130508	0.146575	0.131866	0.114488	0.139873	0.134645	0.160521	0.157659	0.174022	5753.97	5189.1	5820.69	5412.97	4544.17	5669.46	5172.79	5401.11	5034.91	4739.87	3651.64	5208.37	3931.86
GO_TELOMERE_MAINTENANCE_VIA_RECOMBINATION	-0.156015	-0.196958	-0.186086	-0.167498	-0.0986712	-0.129684	-0.141915	-0.177522	-0.0963487	-0.175566	-0.0843478	-0.183231	-0.011911	3709.47	3264.69	2446.29	3415.91	1679.79	3000.78	962.207	2375.13	2833.25	2916.27	2641.99	3238	1286.9
GO_RECOMBINATIONAL_REPAIR	0.0100202	-0.0762077	-0.0530204	-0.0109737	-0.000591158	-0.00497798	-0.0233408	-0.0218632	0.00355211	-0.0564759	0.0289055	-0.0407958	0.0650997	3952.61	4477.45	4109.77	3945.2	4481.9	5024.53	4023.78	3823.63	4146.83	4435.2	3577.51	4162.4	3184.62
GO_NON_RECOMBINATIONAL_REPAIR	0.0459563	-0.00516721	-0.00404458	0.023391	0.048844	0.0497547	0.0370867	0.0109846	0.0294601	0.0118335	0.0608354	0.0240897	0.0944261	4814	4341.79	4501.17	4200.21	3805.09	4618.3	4223.19	4800.66	4159.43	3730.96	4509.33	4547.13	3894.05
GO_DOUBLE_STRAND_BREAK_REPAIR_VIA_BREAK_INDUCED_REPLICATION	0.103848	-0.0445629	0.0406369	0.140786	0.176824	0.159467	0.166628	0.0955793	0.148379	0.0709951	0.172215	0.0696433	0.21937	2905.9	3664.99	3786.56	2554.52	2269.86	3595.3	1844.35	3371.43	2259.48	4407.77	3114.94	2848.07	2051.92
GO_DNA_DOUBLE_STRAND_BREAK_PROCESSING	-0.0841626	-0.154398	-0.13624	-0.0911941	-0.0426197	-0.083517	-0.0961677	-0.100171	-0.0733072	-0.120669	-0.0445942	-0.147658	0.0321642	3579	3834	3788.04	3390.71	2532.28	4492.28	3316.58	2916.27	3097.15	2587.14	2922.2	3423.32	2744.29
GO_DNA_SYNTHESIS_INVOLVED_IN_DNA_REPAIR	0.0870053	0.0155522	0.0164408	0.0600227	0.0601741	0.101208	0.0693047	0.0705699	0.0587106	0.039168	0.114756	0.0466927	0.119988	4534.53	5057.15	5414.46	4259.51	4710.96	4534.53	4161.66	4905.92	4589.39	4501.91	3782.85	4945.95	3822.14
GO_DNA_STRAND_RENATURATION	0.0653095	-0.0756344	0.0123093	0.0411811	0.131607	0.0131157	0.0927267	0.0616412	0.0933592	0.00498854	0.134137	-0.0320895	0.0926318	492.223	3906.65	1746.5	1682.75	655.309	1114.92	2407.74	520.393	2695.37	3442.6	1679.79	529.288	2397.36
GO_DNA_CATABOLIC_PROCESS_ENDONUCLEOLYTIC	0.024831	0.00436687	0.00803074	0.0262333	0.0229727	0.0539234	0.0250195	0.0216157	0.0284308	0.00541854	0.0263803	0.000785923	0.0354306	3089.74	3199.45	3205.38	3197.97	2834.73	3448.53	3125.32	2962.23	2805.08	3785.08	3372.91	3544.9	3654.61
GO_DNA_CATABOLIC_PROCESS_EXONUCLEOLYTIC	0.126212	0.0741224	0.0371996	0.0493754	0.0509962	0.115855	0.0588631	0.0743332	0.069708	0.0403226	0.0837682	0.10277	0.119439	4315.11	4382.57	3607.91	4797.69	2785.81	3527.85	5411.49	3503.38	3934.82	3323.99	3507.83	3031.18	2919.98
GO_SISTER_CHROMATID_SEGREGATION	0.0199056	-0.0671217	-0.0318953	-0.00375513	0.0376201	0.0265503	0.00508669	0.00695716	0.0434716	-0.0206542	0.0591693	-0.0227025	0.0716032	4978.57	5501.19	4882.94	4633.87	4367.74	4382.57	4690.21	4473	4514.52	5243.96	4390.72	5030.46	3953.35
GO_REGULATION_OF_GLUTAMINE_FAMILY_AMINO_ACID_METABOLIC_PROCESS	0.0835375	0.129226	0.144007	0.212803	0.122085	0.0399837	0.0739731	0.0891761	0.12912	0.163031	0.185295	0.165349	-0.0612732	6250.64	3731.7	2902.93	3189.07	4078.63	6198.75	6172.06	3731.7	3656.09	3157.94	5660.57	4152.76	6183.92
GO_CELL_MORPHOGENESIS	0.0387407	0.0675744	0.0803801	0.0712766	0.0750291	0.0175438	0.0676251	0.0576697	0.0579504	0.0880849	0.0389647	0.0345286	0.0152057	4801.4	4530.83	4375.15	4453.73	4360.33	4797.69	4304.73	4603.47	4703.55	4249.13	4906.66	4739.13	4962.26
GO_CELL_MORPHOGENESIS_INVOLVED_IN_DIFFERENTIATION	0.0583284	0.0726213	0.0856307	0.0840935	0.0965048	0.0152627	0.0853977	0.064163	0.0715804	0.101085	0.0442012	0.0477365	0.028979	4385.53	4431.49	4370.7	4455.21	4114.22	4953.37	4180.93	4649.43	4544.17	4249.13	4871.82	4569.37	4911.85
GO_CYTOKINESIS	0.0425081	0.0165973	0.038045	0.0475103	0.0609701	0.0438637	0.0536509	0.0451329	0.0755252	0.0491298	0.0917962	0.0359545	0.066751	5012.67	5046.77	4754.7	4379.6	4421.11	4634.61	4112.73	4441.87	4143.87	4431.49	4105.32	4794.73	4204.65
GO_NUCLEAR_TRANSCRIBED_MRNA_CATABOLIC_PROCESS	0.21472	0.149885	0.169685	0.156679	0.197654	0.207534	0.189458	0.173421	0.169464	0.165552	0.196606	0.196423	0.212718	2988.92	3362.54	3447.05	3544.9	3240.96	2891.07	3113.46	3318.06	3398.12	3444.08	3144.59	3242.45	3015.61
GO_MITOCHONDRIAL_RNA_CATABOLIC_PROCESS	0.147876	0.0725806	0.0501924	0.109253	0.101096	0.103244	0.138876	0.0745704	0.120507	0.0149431	0.141379	0.104826	0.175812	1679.04	1957.03	3289.89	1485.57	2387.73	2574.53	1966.67	3325.47	3117.91	2530.06	2229.83	1237.23	1710.92
GO_MITOCHONDRIAL_RNA_METABOLIC_PROCESS	0.0377765	-0.0573344	-0.0817034	-0.0481491	-0.02361	-0.0381923	-0.0218155	-0.0612386	-0.0201853	-0.089448	0.0104548	-0.0163797	0.0450281	4624.23	4585.68	4530.83	4601.99	4010.43	4437.42	4520.45	4518.96	5682.81	4983.02	4100.87	4223.93	4455.21
GO_REGULATION_OF_MITOCHONDRIAL_RNA_CATABOLIC_PROCESS	0.115985	0.0257491	0.00394498	0.0700688	0.0590323	0.0524547	0.115053	0.0315677	0.0816428	-0.0386197	0.11023	0.0759981	0.153222	2588.62	1506.32	2888.1	515.945	2581.21	1983.72	2292.1	2941.48	3507.83	855.46	1632.34	1266.14	2401.81
GO_MITOCHONDRIAL_RNA_PROCESSING	0.0711198	-0.0302214	-0.0761889	-0.0186887	0.00407007	-0.0158747	-0.0108601	-0.034786	0.0120767	-0.0690972	0.0173584	0.00147868	0.0548	4777.68	4628.68	4214.29	4226.15	4108.28	4553.81	4447.06	4006.73	4307.69	5499.7	3813.25	4580.49	3521.92
GO_MITOCHONDRIAL_RNA_3_END_PROCESSING	0.131797	0.0503676	0.0396948	0.076346	0.0852004	0.0929322	0.124508	0.0557119	0.115068	0.00174717	0.108301	0.0568029	0.138817	4194.28	4538.24	4157.21	4524.9	4155.73	4292.13	3945.2	4563.44	3312.13	4134.97	3887.38	4650.92	4367.74
GO_RNA_5_END_PROCESSING	0.0399992	-0.0640443	-0.0832457	-0.0640707	-0.0375717	-0.0229991	-0.0214423	-0.0385743	-0.0335422	-0.0904679	-0.0120603	-0.0343677	0.0506101	5501.93	4468.56	5755.45	4931.13	5134.24	4475.97	5580.51	5292.88	5147.59	4994.88	4139.42	5623.5	5261.75
GO_RRNA_5_END_PROCESSING	0.0160408	-0.140841	-0.155609	-0.141126	-0.11559	-0.0775318	-0.113535	-0.141521	-0.0767254	-0.130579	-0.0627322	-0.125346	0.0134951	1919.97	3576.03	3639.78	4520.45	2511.52	4341.05	2674.61	2940	2830.28	4008.95	3632.37	3450.01	4510.07
GO_TRANSCRIPTION_DEPENDENT_TETHERING_OF_RNA_POLYMERASE_II_GENE_DNA_AT_NUCLEAR_PERIPHERY	0.108647	0.00986981	0.0805529	0.0703669	0.182598	0.0547254	0.0642526	0.0445657	0.143119	0.0617621	0.121047	0.0695894	0.12637	3689.45	5298.81	5511.57	4720.6	3935.56	4920.75	5404.08	5024.53	3956.32	4769.52	3958.54	4839.95	4389.98
GO_RESPONSE_TO_ACID_CHEMICAL	0.0563137	0.0919077	0.101652	0.10568	0.0973784	0.0594032	0.0784101	0.094509	0.0945114	0.0983651	0.0703437	0.0464798	0.0631789	4929.65	5109.04	4708.74	4361.81	4913.34	4756.18	4735.42	4932.61	4584.2	4536.76	4732.46	4954.85	5014.15
GO_RNA_POLYMERASE_I_PREINITIATION_COMPLEX_ASSEMBLY	0.0080884	-0.0779535	-0.065107	-0.0465929	-0.000733711	-0.0260929	0.0115856	-0.0584728	-0.0346602	-0.0501076	-0.0108124	-0.0184219	0.03314	4038.6	4083.08	5583.47	5132.76	3386.26	5607.19	2363.26	4550.1	3973.37	5162.41	4891.1	2656.82	3762.84
GO_REPLICATIVE_CELL_AGING	-0.178645	-0.175034	-0.168551	-0.099067	-0.080487	-0.213683	-0.0797096	-0.18128	-0.122141	-0.153608	-0.179396	-0.090963	-0.0220852	3646.45	3626.44	4435.2	3980.04	4883.68	1126.03	4556.77	2736.14	3565.65	4044.53	2533.02	4400.36	5285.47
GO_FORMATION_OF_EXTRACHROMOSOMAL_CIRCULAR_DNA	-0.0971468	-0.147998	-0.121825	-0.104884	-0.0579372	-0.134976	-0.104093	-0.0816729	-0.0519691	-0.130834	-0.0339786	-0.145416	0.0149526	4554.55	3042.3	4155.73	4935.58	5267.68	3347.71	5051.22	5155	4286.2	4306.95	5487.1	2569.35	4008.95
GO_SKELETAL_SYSTEM_DEVELOPMENT	-0.0329614	0.0554876	0.0664542	0.0326382	0.0599147	-0.0347633	0.0468791	0.038209	0.0312517	0.0550355	-0.016474	0.00717838	-0.0062326	5186.13	4784.35	4811.04	4799.18	4465.59	5392.22	4547.13	4410.73	4272.85	4575.3	4977.09	4622.75	5206.89
GO_OSSIFICATION	-0.0104011	0.0779319	0.0978889	0.0661215	0.0743659	-0.00469706	0.0666462	0.0755344	0.0640748	0.0800204	0.000659334	0.0290046	0.0232435	5317.34	4550.84	4504.14	4709.48	4668.71	5403.34	4401.1	4080.12	3808.06	4450.02	4847.36	4958.56	4788.06
GO_NEUROTRANSMITTER_UPTAKE	0.00176894	-0.00827461	0.0501465	0.00345079	0.0176055	-0.046767	0.0105899	-0.0015314	-0.0390229	0.0265247	-0.0534278	-0.069125	-0.100453	4883.68	4836.24	3785.08	4022.29	3872.55	5992.67	4596.06	4392.94	5709.49	4117.18	6435.97	5911.13	4441.87
GO_REGULATION_OF_NEUROTRANSMITTER_LEVELS	-0.0344707	-0.0395843	-0.0234244	-0.0315123	-0.038833	-0.0647698	-0.0346228	-0.0597202	-0.0539503	-0.0380532	-0.0602403	-0.0589372	-0.0773106	5460.42	4731.72	4619.78	5109.04	4471.52	5255.82	4742.1	4696.88	4813.26	4542.69	5493.77	5083.09	4693.17
GO_ACTION_POTENTIAL	-0.0755428	-0.0147803	-0.0143452	-0.016859	-0.00325253	-0.125421	-0.0104713	-0.00618672	0.0104163	0.0139725	-0.0793128	-0.0521719	-0.103344	5481.17	5249.89	4698.36	4043.05	4298.06	4634.61	4238.75	3626.44	3955.58	4732.46	5109.04	5196.51	5300.3
GO_RNA_METHYLATION	-0.00576972	-0.077918	-0.0951139	-0.0708058	-0.0448853	-0.0466356	-0.0586973	-0.0641948	-0.0525163	-0.0862653	-0.0316493	-0.0438956	0.00473449	4686.5	4007.47	4948.18	4764.34	4668.71	4373.67	4925.94	5104.59	4425.56	4805.85	4898.51	4355.88	4475.23
GO_PSEUDOURIDINE_SYNTHESIS	0.0919192	0.0212543	-0.0124878	0.0111111	0.0280323	0.0537094	0.0208007	0.0356753	0.0304112	-0.0115595	0.0753409	0.0313079	0.0910014	3906.65	5734.7	5458.93	5887.4	5230.61	4664.26	6624.26	5200.96	5070.49	4778.42	4698.36	6167.62	4475.97
GO_CILIUM_OR_FLAGELLUM_DEPENDENT_CELL_MOTILITY	-0.0486371	-0.0882735	-0.0536161	-0.0288168	-0.108037	-0.0733446	-0.0708895	-0.0874099	-0.080929	-0.105707	-0.0419351	-0.00995812	-0.0465991	4626.45	3375.88	3072.69	3593.82	3875.52	2613.08	3440.37	3259.5	3802.87	3384.78	3753.2	2957.05	3530.07
GO_OVARIAN_FOLLICLE_DEVELOPMENT	0.0608907	0.0413047	0.0510697	0.047455	0.0445931	0.0156334	0.0231915	0.0406404	0.0183672	0.0313671	-0.0100541	0.0305188	0.0304349	3778.41	3345.49	2996.33	3955.58	3358.83	3990.42	4177.23	3573.07	3152.75	3925.18	4063.07	3679.81	4353.65
GO_OVULATION_FROM_OVARIAN_FOLLICLE	0.0500514	0.238588	0.281975	0.085738	0.0995573	0.105376	0.0359791	0.231536	0.148984	0.0828919	0.0150447	0.293248	0.055538	1875.49	2186.84	886.595	2616.79	3203.9	419.576	5710.98	587.11	4502.66	3415.91	1058.58	2133.46	3905.17
GO_ANTRAL_OVARIAN_FOLLICLE_GROWTH	0.125464	0.142931	0.145697	0.0710108	0.174386	0.0464317	-0.121355	0.0201928	0.170671	0.170671	0.0130799	0.1536	0.276338	0	0	0	0	0	0	0	0	0	0	0	0	0
GO_LUTEINIZATION	-0.157139	0.120823	0.163741	0.0354997	0.0376608	-0.0563462	0.0788926	0.0182242	0.0143764	0.0552525	-0.0226123	-0.072462	-0.0431821	5068.27	2879.95	2258	2512.27	3048.23	4622.75	3611.61	2985.96	2326.94	3123.1	3393.67	4864.41	5205.41
GO_LUTEOLYSIS	0.0606609	0.230888	0.281975	0.191865	0.160764	0.0283263	0.0531821	0.238398	-0.0205155	0.205257	0.00682267	0.0461618	-0.0406277	8496.78	3184.62	2803.6	4805.11	4367.74	8065.34	7847.4	3828.07	6991.94	3149.04	8261.05	5644.26	3592.34
GO_OOCYTE_MATURATION	-0.0107805	-0.0167511	0.0229635	0.0431967	0.057279	0.0036272	0.00351729	0.0420184	0.0409017	0.0273865	0.119091	0.0103628	0.0854525	5379.61	5577.54	4449.28	3477.44	3355.87	4080.12	5086.8	3871.07	3180.92	3847.35	3913.32	5344.77	2679.8
GO_FATTY_ACID_ALPHA_OXIDATION	0.0509303	-0.0322712	-0.0384778	0.0182242	0.00647006	-0.0162213	-0.00134409	0.0105946	0.0302683	0.0217821	0.0356446	0.0594165	0.0480181	4326.23	5496	3152.01	4442.61	4048.98	694.598	4041.57	4020.07	5159.45	4622.75	2541.18	3489.3	3719.1
GO_RESPONSE_TO_PROTOZOAN	-0.113545	0.0443152	0.0958225	0.0589314	-0.0280639	0.151091	0.023591	0.0171137	0.00798323	-0.00414853	-0.0158056	0.0526123	-0.0706833	3587.89	4480.42	4029.71	4074.18	4699.84	4086.05	4806.59	3586.41	5254.33	4851.07	3836.97	4302.51	5890.37
GO_BRANCHING_INVOLVED_IN_BLOOD_VESSEL_MORPHOGENESIS	-0.00326836	0.0792822	0.15238	0.0794612	0.0824455	0.0230093	0.0312292	0.112905	0.0747557	0.141954	-0.0122869	-0.0462441	-0.0663981	5060.11	4587.16	4685.02	5073.46	5547.89	2501.15	4885.17	4815.48	4591.61	4446.32	5378.87	4624.23	4852.55
GO_VASCULOGENESIS	-0.056114	0.0483256	0.0637511	0.0370087	0.06509	-0.0402486	0.021471	0.052569	0.0393497	0.0808949	0.0372785	-0.0120538	-0.0312285	5011.19	4911.85	4987.47	4971.16	4760.63	5046.77	5364.05	4931.13	5034.91	3973.37	3872.55	5839.96	5467.83
GO_GANGLIOSIDE_METABOLIC_PROCESS	-0.113445	-0.00212833	-0.00931245	-0.0131524	-0.0535617	-0.0315821	0.00403249	0.0180737	0.019846	-0.0220455	-0.0394203	-0.0753462	-0.0602447	4701.32	5239.51	4956.33	4978.57	3706.5	4557.51	5298.81	3835.49	4622.75	4699.84	6209.13	4757.66	4785.83
GO_GANGLIOSIDE_BIOSYNTHETIC_PROCESS	-0.166139	-0.0953068	-0.0522596	-0.0861043	-0.0970663	-0.0418611	-0.0807073	-0.0337557	-0.0246422	-0.0400324	-0.0761407	-0.136338	-0.148585	3081.58	5933.37	4020.07	4018.59	6235.82	5957.09	3710.95	2596.77	4117.18	3533.78	6169.84	4820.67	3008.2
GO_MICROTUBULE_BUNDLE_FORMATION	-0.0584049	-0.112394	-0.0833839	-0.016044	-0.0672399	-0.111089	-0.0487199	-0.125529	-0.0826201	-0.0980795	-0.0523615	-0.0123283	-0.120095	4486.35	4130.52	4207.62	3613.84	4057.88	4525.64	3639.04	4544.91	4444.09	4461.14	4458.18	3722.81	4759.89
GO_OSTEOBLAST_DIFFERENTIATION	0.0190586	0.068763	0.0984798	0.0793678	0.0906921	0.00867271	0.08665	0.0778404	0.0797775	0.093105	0.00862972	0.0482373	0.0473053	5226.16	4758.4	4764.34	4868.12	4831.79	5392.22	4351.43	4536.01	4137.2	4558.99	4597.54	5031.94	4720.6
GO_UROGENITAL_SYSTEM_DEVELOPMENT	-0.00471744	0.0329427	0.0592361	0.0493131	0.0669381	-0.0521596	0.0408277	0.0406166	0.0575972	0.0583438	-0.0231617	0.00604081	0.00586386	5457.45	4779.16	4641.28	4699.84	4341.79	5123.87	4541.95	4342.54	4382.57	4759.15	5155.74	4638.31	4911.11
GO_METANEPHROS_DEVELOPMENT	-0.0405748	-0.00455855	0.0249558	0.00975778	0.0688176	-0.101602	0.0463892	-0.00786548	0.0164454	0.0149273	-0.049037	-0.0245972	-0.0314959	5195.03	6098.68	5962.28	4559.74	4747.29	6471.55	4561.22	5229.87	4775.45	5525.65	5686.51	4186.12	5112.75
GO_TEMPERATURE_HOMEOSTASIS	0.0221869	0.0673302	0.0809918	0.0544277	0.0498977	0.078331	0.0419227	0.0813393	0.0634782	0.0621113	0.0293088	0.0703533	0.0246233	5442.62	4474.49	3941.49	4665.74	4553.06	4303.99	4390.72	4277.3	4839.95	4373.67	4750.99	4431.49	5028.24
GO_FEVER_GENERATION	-0.27565	-0.106815	-0.203486	-0.148304	-0.290719	-0.0822278	-0.276378	-0.0821014	-0.0323583	-0.239948	-0.227457	-0.194458	-0.343181	934.038	5358.12	2335.09	2109.74	1971.86	5199.48	2636.06	3444.08	3823.63	1206.84	1854.73	3770.25	2468.53
GO_CONDITIONED_TASTE_AVERSION	0.237137	0.288351	0.37497	0.404924	0.35379	0.278788	0.128784	0.258555	0.138347	0.271991	0.356556	0.375445	0.27373	0	0	0	0	0	0	0	0	0	0	0	0	0
GO_AMEBOIDAL_TYPE_CELL_MIGRATION	0.0283503	0.103781	0.115293	0.0862725	0.090665	0.0413095	0.0716445	0.106788	0.0890004	0.124534	0.057934	0.0528204	0.0434488	5474.5	4791.76	4712.44	4976.35	4420.37	5820.69	4971.9	4742.84	4777.68	4423.34	5158.71	5397.41	5502.67
GO_REGULATION_OF_CHROMATIN_ASSEMBLY_OR_DISASSEMBLY	0.0539196	0.00644005	0.0196029	0.0508362	0.0536972	0.0732077	0.0516693	0.0282047	0.0713645	0.0399954	0.1159	0.0195275	0.0925185	3420.36	3616.06	3208.35	3675.37	2957.79	3567.14	3356.61	3691.67	3789.53	3154.97	1925.9	3596.79	3128.29
GO_ACROSOME_ASSEMBLY	0.0635717	0.076906	0.0678187	0.0868001	0.0703496	0.106533	0.0602104	0.0662844	0.0782189	0.0671227	0.109586	0.0784166	0.109016	2073.42	3736.15	3980.04	4020.81	3597.53	3638.3	4665.74	3851.79	4988.95	4776.2	4408.51	3453.72	2133.46
GO_LONG_CHAIN_FATTY_ACID_METABOLIC_PROCESS	0.069636	0.0788904	0.102105	0.122899	0.0712737	0.0613241	0.0647621	0.103359	0.0926699	0.129721	0.0453902	0.0816281	0.0201159	4428.53	4375.15	3970.4	3848.83	4819.93	4471.52	4315.85	3882.93	3973.37	3638.3	4524.9	4253.58	4240.24
GO_CELLULAR_GLUCOSE_HOMEOSTASIS	0.0596177	0.0482125	0.0836209	0.0705708	0.075839	0.0416289	0.0764994	0.0619913	0.0714795	0.0665607	0.0332746	0.0730624	0.0687167	4223.19	5567.9	4837.72	4961.52	4640.54	4998.59	4596.8	5152.78	5226.16	5041.58	5109.78	5019.34	4601.99
GO_TRNA_5_LEADER_REMOVAL	0.0761681	-0.0114433	-0.0336774	-0.0205598	-0.00302563	0.00927464	0.010883	0.0232031	-0.00421215	-0.0515148	0.0285358	0.0251872	0.0774469	5141.66	6151.31	7063.85	6690.97	6575.33	6333.67	6414.47	6146.12	6925.97	7271.41	5866.65	6064.58	5569.39
GO_HISTAMINE_METABOLIC_PROCESS	-0.0424439	0.0252529	0.0241859	0.00474233	0.000395194	-0.0290863	-0.0285726	-0.16697	-0.0963089	-0.0386895	0.0983244	0.0542207	-0.372589	8583.51	3377.36	2715.38	4773.23	7542.73	1760.59	7647.25	2011.89	6169.1	4083.08	5983.03	6902.24	2390.69
GO_GASTRIC_ACID_SECRETION	-0.333535	-0.219922	-0.159332	-0.241599	-0.245078	-0.170142	-0.26567	-0.228665	-0.191717	-0.26959	-0.27561	-0.274899	-0.321245	1850.28	1235.01	3000.78	2019.3	2726.5	934.038	2658.3	3110.49	5178.72	2643.48	945.899	2103.81	0
GO_IN_UTERO_EMBRYONIC_DEVELOPMENT	0.036544	0.0528367	0.059652	0.056009	0.0729509	0.028589	0.0600196	0.0592218	0.0798448	0.0751616	0.0510931	0.0462614	0.0705443	4704.29	4747.29	4578.27	4623.49	4430.75	4631.64	4642.76	4485.61	4300.28	4252.1	4001.54	4769.52	4239.49
GO_GASTRULATION_WITH_MOUTH_FORMING_SECOND	0.145565	0.104248	0.106687	0.128495	0.18252	-0.0246126	0.178447	0.0864246	0.126219	0.130478	0.0952222	0.11515	0.124287	2750.22	2948.89	3887.38	3802.87	1968.89	5774.73	3089.74	4327.71	2303.96	3417.39	3232.07	2974.1	3402.57
GO_FORMATION_OF_PRIMARY_GERM_LAYER	-0.0571731	0.0585014	0.0555883	0.0218402	0.0576612	-0.0574614	0.0499116	0.0495808	0.0644699	0.0832422	-0.0126074	-0.00269376	0.0049648	6124.62	5549.37	5858.49	5642.78	5627.95	5412.97	5613.12	5544.18	5441.88	5633.88	6420.4	5673.17	5895.56
GO_ENDODERM_FORMATION	-0.0213842	0.163806	0.146919	0.0967768	0.124391	0.00944535	0.10212	0.124588	0.113521	0.159567	0.0667556	0.0215564	0.0408319	6507.13	4716.15	4905.92	4739.87	4925.2	4836.24	5721.35	5283.99	5026.01	3537.48	5263.23	4636.09	4920.75
GO_CELL_FATE_SPECIFICATION	0.0167131	-0.0822271	0.00755894	-5.28597e-05	0.058999	-0.147286	0.016513	-0.048427	-0.0340322	0.00599958	-0.134824	-0.0351932	-0.0636337	5837	5627.21	5277.31	5554.56	5269.9	5191.32	5733.21	5193.55	6536.78	5905.94	5862.2	6274.36	6625.74
GO_CELL_FATE_DETERMINATION	0.00833069	-0.0575352	-0.00239829	-0.0316606	0.00564746	-0.0374149	-0.00288507	-0.0552121	-0.0466479	-0.0150744	-0.0773152	-0.0701836	-0.0919661	4862.19	5242.47	6023.06	4797.69	4591.61	5065.3	5242.47	5409.27	5389.99	5167.6	6501.2	5006.74	4544.17
GO_MESODERMAL_CELL_FATE_COMMITMENT	-0.108731	-0.155131	-0.0499054	-0.133646	-0.00574159	-0.122615	0.00597887	-0.0542701	0.0111344	-0.062611	-0.170597	-0.0355173	-0.068917	4833.28	3740.6	5736.18	2988.92	5283.99	6984.53	5141.66	6794.76	3942.23	5079.39	5759.9	4206.14	6647.98
GO_ENDODERMAL_CELL_FATE_COMMITMENT	0.106644	-0.0405365	-0.0149257	0.0313637	0.0401016	-0.0889906	0.00572315	-0.0668097	-0.0471987	-0.00539696	-0.0285663	0.0229322	0.0281413	3508.57	2834.73	3106.79	3066.76	3007.45	2838.44	3948.91	3536.74	4190.57	3957.8	2725.76	2407.74	1873.27
GO_ENDODERMAL_CELL_FATE_SPECIFICATION	0.243282	-0.260077	0.0195226	0.121088	0.0941748	-0.403335	0.0759959	-0.257904	-0.154719	-0.0665903	-0.344135	0.0615318	0.00351723	3447.79	4501.17	1790.24	4977.83	4384.05	1813.96	5945.23	4541.95	6477.48	6590.16	2924.43	4192.79	5239.51
GO_FORMATION_OF_TRANSLATION_PREINITIATION_COMPLEX	0.150221	0.119227	0.0745729	0.0542629	0.0948434	0.105457	0.111405	0.0918934	0.103828	0.0687045	0.123592	0.10291	0.195144	4083.08	5452.26	5566.42	5735.44	6135.74	5377.39	5669.46	4933.35	5314.38	5834.03	5604.23	5443.37	4037.86
GO_FORMATION_OF_CYTOPLASMIC_TRANSLATION_INITIATION_COMPLEX	0.284888	0.240618	0.223306	0.187496	0.271585	0.262998	0.265129	0.240924	0.234457	0.230691	0.249189	0.282689	0.28204	2129.01	3420.36	2971.13	3372.91	1954.07	2054.88	1982.24	3138.66	3659.06	3460.39	2960.75	2661.27	1914.04
GO_MORPHOGENESIS_OF_A_POLARIZED_EPITHELIUM	0.0727955	0.0721419	0.0734645	0.0718188	0.0915419	0.0294601	0.0929474	0.067112	0.0906704	0.0846979	0.0602612	0.0721388	0.0822563	4885.17	4830.31	4435.94	4695.39	4538.24	5278.06	4367.74	4877.75	4532.31	4745.8	4834.76	4729.49	4556.03
GO_EYE_PHOTORECEPTOR_CELL_DIFFERENTIATION	0.0237706	0.00533814	0.0430571	0.0611938	0.0787099	-0.0814925	0.103649	0.0101868	0.0330973	0.0427072	-0.0604107	-0.0074459	0.00690438	4400.36	4283.23	3358.09	4382.57	2859.94	3872.55	2610.86	3885.89	3685.74	3079.36	4971.16	5061.6	5034.91
GO_NEURAL_CREST_CELL_MIGRATION	0.0388011	0.0131365	0.0714662	0.0242369	0.0405727	-0.0742938	0.0241791	0.021268	0.0406712	0.0741867	0.0204133	-0.00385045	-0.0307768	4275.82	5795.48	6020.84	4968.19	4910.37	6527.89	5623.5	5178.72	5079.39	3878.48	5568.65	4806.59	6600.54
GO_SOMITOGENESIS	-0.0176827	-0.0595102	-0.0201416	-0.0308247	0.00788231	-0.0935625	-0.0273683	-0.0324668	-0.0110248	-0.0108915	-0.0541703	-0.0169333	-0.0369898	4928.16	5776.21	4114.22	5103.11	4303.99	4999.33	5015.64	4326.23	5368.49	4867.38	5091.25	4315.85	5521.2
GO_SOMITE_SPECIFICATION	0.468387	0.185371	0.208607	0.264641	0.196594	0.0686398	0.302102	0.417648	-0.5	0.395677	0.479768	0.342409	0.153679	0	0	0	0	0	0	0	0	0	0	0	0	0
GO_ORGAN_INDUCTION	-0.038498	-0.116328	-0.0687172	-0.0961858	0.0496705	-0.226659	-0.0246116	-0.0820438	-0.0432689	-0.0907943	-0.180253	-0.0413094	-0.0713399	5326.98	5599.78	3705.02	3925.92	3719.84	3309.16	3638.3	4238.75	4710.22	5031.94	5316.6	5521.2	6401.87
GO_MORPHOGENESIS_OF_A_BRANCHING_STRUCTURE	-0.0137404	0.032803	0.0587746	0.0651179	0.087224	-0.0697952	0.0646667	0.0347396	0.0728435	0.0684159	-0.0335767	-0.0026793	0.0120959	5599.78	4696.14	4467.07	4565.67	4026	5272.13	4120.15	4575.3	4309.92	4244.68	4959.3	4599.77	5359.6
GO_NEURON_MIGRATION	0.0487021	0.031645	0.0372433	0.054004	0.0617706	-0.0384539	0.0466327	0.024204	0.0473108	0.0714549	-0.00647793	-0.00793059	-0.00601057	3818.44	5307.71	4473.75	3892.57	4261.73	5244.7	4449.28	4840.69	4432.23	4107.54	3730.22	4570.86	4579.75
GO_MEMBRANE_RAFT_ASSEMBLY	0.135952	0.301459	0.303723	0.284438	0.276441	0.157856	0.28342	0.320477	0.233641	0.278794	0.342519	0.203997	0.204037	2677.58	1731.68	1834.72	2293.58	1701.28	2923.69	2281.72	1635.31	2396.62	2397.36	2011.89	2195.73	1393.64
GO_ESTABLISHMENT_OF_LYMPHOCYTE_POLARITY	0.0921148	0.0303069	0.194306	0.181817	0.0915533	0.310313	0.0438706	0.177317	0.0136745	0.171053	0.101519	0.0903274	-0.00410471	5361.08	6744.35	4629.42	4336.6	5658.34	2117.89	7121.67	3967.44	6719.14	5094.21	6192.82	6221.73	7204.69
GO_IMMUNOLOGICAL_SYNAPSE_FORMATION	0.0695301	0.0738214	0.206382	0.188466	0.0777831	0.283097	0.0594447	0.167847	0.0321086	0.169758	0.121038	0.157062	0.0537494	2441.1	1962.96	2193.51	2173.49	2630.87	2384.02	3846.61	2023.75	3010.42	1773.93	2289.13	2337.32	2289.88
GO_MYELOID_DENDRITIC_CELL_ACTIVATION	0.0179118	0.114659	0.136695	0.0844325	0.023368	0.237017	0.029598	0.0696599	0.0217984	0.0639135	0.105088	0.115706	-0.0279097	3394.41	2493.73	2867.35	2516.71	4122.37	1648.65	4228.38	3761.36	3323.25	3052.67	3049.71	2544.88	4930.39
GO_CELL_ACTIVATION	0.0225968	0.08855	0.104049	0.0875893	0.0344752	0.156859	0.0316747	0.0932842	0.0597519	0.0793014	0.0701929	0.0658882	-0.0109181	4834.76	4203.17	4276.56	4295.83	4855.52	3592.34	4945.95	4321.78	4599.03	4494.5	4309.18	4625.71	5088.28
GO_LEUKOCYTE_HOMEOSTASIS	-0.0439083	0.028861	0.0453341	0.032377	-0.0583025	0.121469	-0.0664174	0.0142209	-0.0140911	-0.00118565	-0.00210846	-0.0288219	-0.106282	4106.8	4197.24	4401.84	4597.54	4978.57	3968.92	4520.45	4458.18	4572.34	5074.94	4914.82	4861.45	5073.46
GO_PLASMA_MEMBRANE_REPAIR	0.0232485	0.0794322	0.0982524	0.00687965	0.00518939	0.0464574	0.0498379	0.0798474	0.085442	0.094348	0.0216076	-0.0638641	-0.16863	1392.9	2404.78	1786.53	1677.56	1129.74	5417.42	3022.28	1477.41	2372.9	722.768	1509.29	3193.52	874.734
GO_NATURAL_KILLER_CELL_DIFFERENTIATION	0.00589445	0.0321835	0.0350529	0.011454	-0.0582245	0.0687845	-0.0390669	0.00667511	-0.0280323	-0.0266134	0.051705	-0.0047393	-0.0604557	2443.32	3066.02	4111.25	3734.67	4008.95	5667.98	2914.79	4355.88	3132.73	4114.22	2384.02	1955.55	3346.23
GO_NEUTROPHIL_HOMEOSTASIS	-0.0262376	0.0262263	0.0539444	0.0650429	-0.00486551	0.0899299	0.00661166	-0.0118953	-0.00209652	0.0386867	0.0293343	-0.033177	-0.123536	3513.76	4211.33	3975.59	4834.02	6478.22	5811.05	3497.45	2684.99	6020.84	5468.57	3956.32	5152.03	5831.81
GO_NEUTROPHIL_APOPTOTIC_PROCESS	0.151273	0.109709	0.141557	0.204146	0.0766547	0.159319	0.0981635	0.0423256	0.120107	0.137613	0.0529713	0.143227	0.00436897	571.542	3600.49	2668.68	2357.33	3650.16	3576.77	4720.6	1654.58	4065.29	3018.57	5096.44	2466.31	5539.73
GO_B_CELL_HOMEOSTASIS	0.000111549	0.1054	0.0970911	0.0709813	-0.00763933	0.218813	-0.0340333	0.075742	0.0371567	0.0541482	0.0483404	0.0142747	-0.05716	3579	4198.72	3874.78	5180.2	5401.85	2028.94	5665.01	3827.33	3779.15	4977.83	4170.55	3911.84	5776.21
GO_B_CELL_APOPTOTIC_PROCESS	0.081753	0.0730758	0.096842	0.0851304	0.0736638	0.156644	0.0631057	0.0739126	0.0905546	0.092624	0.0884475	0.0793557	0.0837433	3863.66	3221.69	3375.88	4278.78	3122.36	3107.53	3012.64	2690.92	3006.71	4198.72	3663.5	3816.21	3650.16
GO_NATURAL_KILLER_CELL_PROLIFERATION	0.067588	0.122632	0.145246	0.0206994	-0.077822	0.221752	0.0165652	0.17448	0.0650352	0.00461431	0.0294197	0.172491	-0.0630471	745.748	2661.27	1522.63	2898.48	5598.3	2029.68	4391.46	641.966	2576.76	3399.6	3131.25	2966.68	1756.88
GO_CYTOKINE_PRODUCTION	0.0133142	0.0732441	0.0872947	0.0722873	0.0173161	0.129813	0.0301956	0.0835189	0.0373917	0.0562091	0.0560259	0.037306	-0.00728025	4814	4413.7	4413.7	4685.02	4897.03	3942.23	4854.03	4413.7	4656.85	4591.61	4346.98	4701.32	5295.85
GO_NEGATIVE_REGULATION_OF_CYTOKINE_PRODUCTION	0.0187716	0.0837047	0.0930072	0.0732646	0.0103689	0.134054	0.0358424	0.0861396	0.0238177	0.0517946	0.0626241	0.0376854	-0.0115553	4680.57	4238.75	4478.93	4862.93	5421.87	4182.41	5221.72	4658.33	5171.31	4940.02	4702.81	5031.94	5444.11
GO_POSITIVE_REGULATION_OF_CYTOKINE_PRODUCTION	0.0129819	0.0638316	0.0862269	0.0765707	0.00990117	0.134953	0.0228553	0.0829982	0.0318823	0.0495448	0.0527298	0.034077	-0.00988859	4796.21	4496.73	4409.25	4759.15	4974.12	3930.37	4753.22	4387.01	4361.81	4505.62	4084.56	4671.67	5128.31
GO_SEROTONIN_SECRETION	0.288597	0.144447	0.301601	0.221937	0.00863636	0.229012	-0.0543874	0.239901	0.00171937	0.136739	0.0863834	0.0727075	-0.0872134	1684.23	1208.32	1120.85	1307.65	1154.2	1229.08	1638.27	1997.06	1209.8	1295.79	2948.15	1515.96	2310.63
GO_HISTAMINE_SECRETION	0.191822	0.25423	0.204393	0.210573	0.125593	0.29927	0.158629	0.208254	0.200783	0.164782	0.247022	0.193693	0.106855	2994.11	2238.73	2648.66	2249.85	2268.38	1555.25	1709.44	2154.96	1492.98	2267.64	1799.88	3409.24	4646.47
GO_MESONEPHROS_DEVELOPMENT	-0.0426467	-0.0242616	0.00740295	0.000709889	0.0452145	-0.119491	0.0177621	-0.00577591	-0.00535023	0.00386095	-0.104654	-0.0168512	-0.0408335	6244.71	5609.42	5232.84	5054.92	5212.08	6093.49	5097.18	5337.36	5724.32	5546.41	5774.73	5203.18	6577.55
GO_BLASTOCYST_DEVELOPMENT	0.0612355	0.0495599	0.0346102	0.0460887	0.0665	0.0658609	0.0547885	0.0603165	0.0717384	0.0542702	0.0654972	0.0474955	0.0864072	4501.17	4977.09	4845.14	4977.09	4255.06	4870.34	4511.55	5074.94	4705.77	4788.8	4690.95	4318.81	3811.76
GO_BLASTOCYST_FORMATION	0.100358	0.100729	0.0902274	0.0897549	0.113777	0.101267	0.108052	0.0901209	0.0808371	0.0988556	0.112026	0.10673	0.109374	4585.68	5184.65	5350.7	6050.49	4309.92	5556.78	4902.96	5209.86	5623.5	5384.8	5193.55	5662.05	4604.96
GO_INNER_CELL_MASS_CELL_DIFFERENTIATION	-0.126976	-0.201225	-0.156996	-0.123379	-0.0881818	-0.184308	-0.0591304	-0.193063	-0.0964032	-0.133893	-0.0278458	-0.172964	-0.0500198	2654.6	1280.97	472.949	1719.07	914.023	1579.71	1501.87	824.326	1604.17	422.541	3232.81	2213.52	2076.38
GO_TROPHECTODERMAL_CELL_DIFFERENTIATION	0.156343	0.225332	0.192993	0.176068	0.251281	0.205686	0.180884	0.196821	0.179105	0.203891	0.199359	0.230963	0.186017	4478.93	3039.33	3308.42	2948.89	3604.94	2075.64	3417.39	2960.01	3077.14	2698.33	3934.08	3828.07	3738.38
GO_BLASTOCYST_GROWTH	0.00723133	-0.0045734	-0.0347276	0.00421498	0.0315111	0.0288346	0.00569057	0.00694739	0.0749503	0.0080087	0.0523556	0.0243985	0.103918	4296.57	3180.18	3421.84	3746.53	2682.02	3931.86	4269.89	3052.67	1506.32	2330.65	2551.55	3463.35	2827.32
GO_INNER_CELL_MASS_CELL_PROLIFERATION	-0.028114	-0.0531496	-0.0776974	-0.0183515	0.00423852	0.00151611	-0.0126299	-0.00894505	0.0376127	-0.0212387	0.0428993	-0.0252663	0.0702289	3583.44	3858.47	3093.44	2845.85	2272.08	3053.41	3120.87	2996.33	1943.69	1741.31	2000.03	2773.94	2461.86
GO_RELEASE_OF_CYTOCHROME_C_FROM_MITOCHONDRIA	0.0829975	0.0774595	0.0580086	0.0828229	0.0691622	0.0876325	0.091582	0.0590241	0.0487464	0.0727785	0.0498842	0.114121	0.0624056	4389.98	4110.51	5001.55	4378.86	4573.08	4594.58	4153.5	4307.69	4968.93	4280.27	4460.4	3683.52	4814
GO_EPITHELIAL_TO_MESENCHYMAL_TRANSITION	0.000803335	0.0514652	0.0692592	0.0572714	0.0748479	-0.0240907	0.0466526	0.0657353	0.0471264	0.079472	-0.0176611	0.0051079	0.00743187	5286.95	4809.55	4504.14	4668.71	3939.27	5453	4201.69	4284.71	4379.6	3841.42	5172.79	4851.07	4948.92
GO_NEURAL_PLATE_MORPHOGENESIS	-0.051087	-0.167095	-0.122668	-0.0483597	-0.0565217	-0.294526	-0.0409881	-0.1883	-0.0914625	-0.0221542	-0.148399	0.0297826	-0.0435968	357.307	2579.72	1397.35	1645.69	1375.11	2446.29	1690.16	3169.06	307.639	429.213	2111.96	426.248	707.2
GO_NEURAL_PLATE_DEVELOPMENT	0.0358131	-0.125693	-0.0538072	0.0112788	0.0244948	-0.181438	-2.82393e-05	-0.117301	-0.0277706	0.0101379	-0.0246642	0.0144416	-0.0237606	2260.97	879.182	1896.25	2413.67	3417.39	1740.57	2950.37	1994.1	615.279	825.808	894.008	478.88	1414.4
GO_NEURAL_TUBE_FORMATION	0.0845919	0.0616266	0.0972607	0.0824214	0.0953862	0.0116316	0.0835594	0.0944777	0.0937505	0.0841524	0.0811974	0.0695075	0.0889385	4225.41	4803.62	4017.85	4424.08	3830.3	4748.77	4152.76	4202.43	3799.16	4286.94	4160.18	4734.68	4317.33
GO_NEURAL_FOLD_FORMATION	0.249071	0.202826	0.258834	0.260909	0.273775	0.164723	0.216126	0.181719	0.320593	0.251344	0.169881	0.213221	0.385553	1985.2	1028.92	1612.33	1636.05	1504.84	1602.69	1697.58	1408.47	1398.83	1606.4	1858.44	2461.86	733.887
GO_PROTEIN_INSERTION_INTO_MITOCHONDRIAL_MEMBRANE_INVOLVED_IN_APOPTOTIC_SIGNALING_PATHWAY	0.0343667	0.0638375	0.0473923	0.0719167	0.10921	0.0768631	0.106536	0.0555944	0.107792	0.0938354	0.0376142	0.0951301	0.0967607	4265.44	3498.94	4854.03	4234.31	2843.63	3534.52	3260.24	3445.56	3149.04	3893.31	3393.67	2845.11	3589.37
GO_PHAGOLYSOSOME_ASSEMBLY	-0.162039	-0.0862535	-0.10386	-0.129924	-0.182263	-0.071066	-0.105324	-0.132086	-0.132284	-0.165263	-0.166561	-0.198116	-0.244509	4389.24	2441.84	3316.58	2855.49	3647.2	2666.46	1878.45	2232.8	2534.5	4477.45	3297.3	3738.38	3627.92
GO_NK_T_CELL_DIFFERENTIATION	0.273516	0.344905	0.3191	0.28841	0.269879	0.340983	0.286987	0.330295	0.297106	0.316618	0.312823	0.266606	0.247284	1079.33	1251.31	905.869	1378.82	447.745	1444.05	722.026	461.089	931.073	1461.84	1312.1	870.286	575.249
GO_NK_T_CELL_PROLIFERATION	0.189667	0.210554	0.145932	0.139149	0.0609139	0.242478	0.156384	0.222476	0.148873	0.142833	0.152131	0.177018	0.0653253	1466.29	3187.59	2318.79	3181.66	2945.93	1577.49	3028.95	1601.21	3490.04	3672.4	2889.59	2726.5	2272.83
GO_COMPLEMENT_ACTIVATION_LECTIN_PATHWAY	0.22751	0.289308	0.312253	0.275198	0.157569	0.27081	0.0635375	0.305494	0.103498	0.3083	0.273498	0.183221	0.17585	1725.01	1063.02	1193.49	984.446	4945.95	476.656	6103.12	1187.56	3905.91	681.255	2262.45	968.138	3825.85
GO_RECEPTOR_RECYCLING	0.0413631	0.0368769	0.010432	0.00771933	0.0113343	0.0446669	0.0345743	0.0418015	0.0413433	0.0570365	-0.00709138	0.0464291	0.0461067	3847.35	4600.51	4659.81	4977.83	4734.68	5253.59	4516.74	3759.13	3821.4	3809.54	5023.79	3794.71	4110.51
GO_ENDOTHELIAL_CELL_DEVELOPMENT	-0.00101428	0.146548	0.163562	0.134216	0.107156	0.0843344	0.0948632	0.139857	0.130288	0.196327	0.118331	0.0554965	0.0517009	5518.24	4077.89	2919.24	3757.65	4130.52	3831.04	3427.03	3937.04	3805.83	3100.12	3461.87	4734.68	4329.19
GO_ENDOTHELIAL_CELL_MORPHOGENESIS	-0.00263671	0.250778	0.262577	0.209461	0.232631	0.10332	0.202038	0.23008	0.205123	0.2934	0.161762	0.0857262	0.0741905	4620.52	3115.68	2604.93	3524.14	2617.53	3145.34	3290.63	2060.81	3168.32	2461.86	3927.41	5482.65	3313.61
GO_SELENIUM_COMPOUND_METABOLIC_PROCESS	0.228269	0.13352	0.154283	0.184742	0.114681	0.160027	-0.00130424	0.12746	0.144218	0.156654	0.259993	0.170882	0.132967	2047.47	4083.08	3587.89	2763.57	1709.44	177.912	1894.76	713.131	2680.54	999.272	228.32	1051.16	1980.75
GO_PLACENTA_DEVELOPMENT	-0.00446644	0.074748	0.058395	0.0628134	0.0713829	0.0172573	0.0634413	0.0590481	0.0913061	0.0855066	0.00449098	0.0720278	0.0650625	4883.68	4290.64	4072.7	4471.52	4594.58	4564.93	4351.43	4241.72	4072.7	4275.82	4707.26	4607.92	4123.11
GO_EMBRYONIC_PLACENTA_DEVELOPMENT	0.0018139	0.0685598	0.0611826	0.0714088	0.0762631	0.0223529	0.0578353	0.0515631	0.0949401	0.0940554	0.0183641	0.0667302	0.0726173	4857.74	4678.34	3995.61	4550.1	4602.73	4558.25	4404.06	4424.08	4222.44	4160.92	3669.43	4513.78	4087.53
GO_MATERNAL_PLACENTA_DEVELOPMENT	0.0536415	0.131555	0.125685	0.138364	0.139787	0.0356094	0.149409	0.139833	0.140292	0.172169	0.0224336	0.108382	0.144509	3736.15	3742.08	2745.78	3023.02	3355.12	4858.48	2916.27	3512.28	4032.67	2742.81	4696.88	3344.75	2730.95
GO_TISSUE_HOMEOSTASIS	-0.00105427	0.104623	0.124639	0.103284	0.0656302	0.0639652	0.0572823	0.102269	0.0985022	0.111588	0.0481173	0.0606597	0.029574	4857	3684.26	3822.14	4063.81	4327.71	4354.4	4339.57	4020.81	3971.89	3847.35	3995.61	4618.3	4106.8
GO_RETINA_HOMEOSTASIS	0.0603327	0.0543426	0.156001	0.15641	0.127721	0.119287	0.111853	0.0946972	0.131866	0.106079	0.0859464	0.158317	0.0889602	4724.3	5026.76	4530.83	4570.11	4497.47	4980.05	4485.61	4418.89	4736.91	4899.99	4964.49	4038.6	3687.97
GO_CELL_KILLING	0.0041492	0.0597328	0.0822741	0.0683347	-0.0223904	0.170288	0.00467577	0.11068	0.0187272	0.0320613	0.0493403	0.0381379	-0.0314787	5157.97	4360.33	4584.2	4953.37	5014.15	3682.78	5414.46	4108.28	5088.28	5094.21	4828.83	5069.01	5263.23
GO_LEUKOCYTE_MEDIATED_CYTOTOXICITY	0.0115027	0.0351678	0.063171	0.0410029	-0.0351114	0.153913	0.000895361	0.0832029	-0.000114583	0.000250471	0.041011	0.00560536	-0.0535357	4572.34	4084.56	4578.27	4756.18	5198	3770.25	5463.38	4564.93	4908.89	5240.99	4773.97	5037.87	5088.28
GO_REGULATION_OF_LEUKOCYTE_MEDIATED_CYTOTOXICITY	-0.00109834	0.0269394	0.0690124	0.0429817	-0.0557686	0.167954	-0.0115817	0.086472	-0.0235427	-0.00107937	0.027355	-0.0205235	-0.076187	4055.65	4867.38	4317.33	4369.96	4457.44	3796.94	5498.22	4026	4685.76	4611.63	4269.89	4323.26	5209.12
GO_NEGATIVE_REGULATION_OF_LEUKOCYTE_MEDIATED_CYTOTOXICITY	0.0987087	0.158002	0.148856	0.1583	0.0374321	0.288246	0.10982	0.193957	0.0881515	0.0961951	0.129096	0.0562471	-0.00473167	3392.19	4172.04	4338.09	3716.88	5261.75	1660.51	4317.33	3487.08	4139.42	4387.01	3891.82	3743.57	5211.34
GO_T_CELL_MEDIATED_CYTOTOXICITY	0.0271863	0.060921	0.0672476	0.0790399	-0.0400005	0.154338	0.0113884	0.123215	0.0239359	0.0247597	0.058872	-0.00693916	-0.0327287	4638.31	4682.79	4911.85	3864.4	5907.42	3427.77	5860.72	3650.9	5355.89	5101.63	5275.09	6037.15	5579.77
GO_REGULATION_OF_T_CELL_MEDIATED_CYTOTOXICITY	0.0105299	0.0894426	0.0789335	0.0908486	-0.0409943	0.177809	0.013994	0.132527	0.0182949	0.0463506	0.0589254	-0.0313936	-0.0518201	4932.61	4496.73	4987.47	4028.22	6336.63	3254.31	6493.79	3515.24	5325.5	4701.32	4857	6057.9	5531.58
GO_NEGATIVE_REGULATION_OF_T_CELL_MEDIATED_CYTOTOXICITY	-0.017763	0.130838	0.0815939	0.0961153	-0.0789716	0.267868	0.0219798	0.123432	-0.0051128	0.0252609	-0.00133091	-0.066888	-0.151737	5269.16	2632.36	3501.16	2609.38	4180.93	1868.82	4341.05	2235.76	3229.1	4611.63	3186.11	3455.2	2172.75
GO_POSITIVE_REGULATION_OF_T_CELL_MEDIATED_CYTOTOXICITY	0.0749189	0.140937	0.122191	0.133964	0.0119814	0.21061	0.0634307	0.155796	0.0851729	0.0993829	0.135245	0.0406282	0.0180209	3710.95	3340.3	3193.52	4904.44	5123.87	2680.54	5387.77	3770.25	4346.98	4222.44	4299.54	5951.16	4994.88
GO_REGULATION_OF_RECEPTOR_RECYCLING	0.0254168	0.0379252	0.0134844	0.0175732	0.00772484	0.0603039	0.0450037	0.0692334	0.066912	0.0727375	0.000685871	0.0534408	0.0462172	2788.77	3338.07	4177.97	4229.86	4660.55	5034.91	3930.37	3097.89	3235.77	3524.88	4644.24	3358.83	3444.82
GO_POSITIVE_REGULATION_OF_RECEPTOR_RECYCLING	0.0900833	0.104987	0.0772096	0.039933	0.0550282	0.153602	0.0972618	0.097565	0.0983824	0.0926212	0.0697279	0.0893121	0.0837552	2688.7	2223.9	3275.06	4358.84	4146.83	3454.46	4616.82	3175.73	3282.48	3738.38	4191.31	3500.42	4050.46
GO_B_1_B_CELL_DIFFERENTIATION	-0.0800395	0.0490316	0.0666996	0.0222134	-0.159921	0.18583	-0.0602174	0.0680632	-0.0783597	-0.0224111	0.0100395	-0.121324	-0.124407	4959.3	3032.66	3119.39	2742.07	1853.99	2303.96	4264.7	4296.57	5710.23	4567.15	2972.61	2403.29	5336.62
GO_ENDOTHELIAL_CELL_PROLIFERATION	0.00207975	0.139802	0.151322	0.11564	0.094541	0.066203	0.0752527	0.125361	0.106452	0.128168	0.0681581	0.06673	0.0173952	5903.71	4449.28	3821.4	4465.59	4641.28	5348.48	4745.8	4554.55	4210.58	3953.35	5004.52	5229.13	5659.83
GO_NEGATIVE_REGULATION_OF_ENDOTHELIAL_CELL_PROLIFERATION	-0.135507	0.104015	0.132018	0.0458163	0.0225893	-0.014054	0.0154365	0.0852757	0.0278358	0.0619798	0.025776	-0.0403909	-0.0373397	4387.01	4471.52	3810.28	5301.78	5377.39	5587.92	5490.07	4378.12	3905.17	4126.08	4346.98	4427.04	5496
GO_POSITIVE_REGULATION_OF_ENDOTHELIAL_CELL_PROLIFERATION	0.0281533	0.12459	0.139269	0.126901	0.103228	0.0623665	0.0685693	0.109694	0.102311	0.13666	0.0705733	0.0709255	0.015871	5521.2	4738.39	3865.14	4244.68	4306.95	5347.74	3994.12	4450.77	4618.3	4292.13	4354.4	4851.07	5193.55
GO_POSTSYNAPTIC_MEMBRANE_ORGANIZATION	0.0194893	-0.017133	-0.00233362	0.0713437	0.0383393	-0.0618254	0.0527172	-0.0251522	0.0314855	0.0139791	0.0113372	0.0462453	0.00368005	4452.25	3407.76	3048.97	3554.53	4637.57	3538.97	3597.53	4040.83	3436.67	5076.42	4097.91	3463.35	3739.86
GO_VASCULATURE_DEVELOPMENT	-0.0168552	0.0949089	0.112059	0.0743255	0.0761603	0.026103	0.0565639	0.0920396	0.0689279	0.104417	0.033311	0.0219431	0.00583652	5776.21	4723.56	4644.99	4901.48	4636.09	5590.88	5109.04	4683.53	4960.78	4358.84	5169.83	5335.88	5218.75
GO_LYMPH_VESSEL_DEVELOPMENT	-0.106037	0.00656702	0.0320506	-0.0205287	0.0198558	-0.0405248	-0.0466708	0.0324896	-0.0146813	0.0538171	-0.0668	-0.0804019	-0.120826	5404.82	5605.71	4914.08	5245.44	5687.25	4255.8	6154.27	4840.69	4235.05	4493.02	4573.82	5718.39	4125.33
GO_LYMPHANGIOGENESIS	-0.245709	-0.0937549	-0.0909534	-0.146832	-0.121342	-0.109845	-0.152817	-0.0755023	-0.116062	-0.0340532	-0.168446	-0.222222	-0.257587	2959.27	4642.76	3407.76	3244.67	2242.43	2960.75	4235.79	4209.1	4269.89	3439.63	2988.18	2599	3501.16
GO_REGULATION_OF_CELL_MATRIX_ADHESION	0.0256526	0.134113	0.142722	0.11493	0.113684	0.0726601	0.110774	0.129109	0.120549	0.142261	0.0791617	0.0755299	0.0930576	5528.62	3961.51	3565.65	3961.51	4177.97	4882.2	3697.6	4010.43	4218	3826.59	4043.05	4864.41	4403.32
GO_NEGATIVE_REGULATION_OF_CELL_MATRIX_ADHESION	-0.00387093	0.140661	0.129531	0.139346	0.120654	0.0723595	0.134485	0.0997914	0.122085	0.143956	0.0938767	0.100808	0.11495	5895.56	4426.3	4339.57	2974.1	4085.3	5242.47	2742.07	4524.9	3507.83	2418.86	4278.04	5228.39	4006.73
GO_POSITIVE_REGULATION_OF_CELL_MATRIX_ADHESION	0.0582381	0.14873	0.166323	0.129396	0.122953	0.110551	0.1008	0.172661	0.124691	0.161137	0.0917428	0.0889759	0.0763392	4730.98	3318.06	2895.52	4139.42	3835.49	3998.57	3951.13	3435.18	4349.95	3739.12	4367.74	5009.71	5819.2
GO_BLOOD_VESSEL_MATURATION	-0.154575	0.057024	0.11561	0.0388166	-0.0567571	0.00442828	-0.112921	0.0193539	-0.0709315	0.068579	-0.0911948	-0.197454	-0.181322	3965.95	3478.92	4189.83	3152.01	3959.28	2894.04	5765.83	2457.41	4638.31	4048.24	2520.42	3395.15	3338.07
GO_POSITIVE_REGULATION_OF_NEUROTRANSMITTER_SECRETION	-0.0347783	-0.067401	-0.0699256	-0.0783302	-0.0758583	-0.0475202	-0.0706507	-0.0495307	-0.0767086	-0.0974661	-0.0735841	-0.0568014	-0.14113	4626.45	4392.94	4533.05	5311.41	3977.82	6966.74	3048.97	3043.78	5015.64	5338.1	4138.68	5829.58	4306.95
GO_SYNAPTIC_TRANSMISSION_DOPAMINERGIC	-0.0168956	-0.0980844	-0.0879282	-0.0850925	-0.107358	-0.0570214	-0.0987172	-0.023066	-0.100385	-0.108131	-0.129776	-0.138715	-0.17379	3559.72	5579.02	3879.96	6151.31	5100.14	6996.39	4646.47	5098.66	5681.32	4836.24	2813.97	5034.91	4947.44
GO_STARTLE_RESPONSE	-0.0697674	-0.0808153	-0.0852318	-0.099971	-0.0921334	-0.137729	-0.0455426	-0.130392	-0.140036	-0.066287	-0.0633273	-0.116015	-0.119094	4767.3	4902.22	3204.64	4081.6	3004.49	6977.12	3521.92	4760.63	4163.14	3923.7	3425.55	6344.79	5187.62
GO_SUCKLING_BEHAVIOR	0.164686	0.0625501	0.074919	0.117199	0.0444318	0.0846107	0.103734	0.0975782	0.0672266	0.110625	0.0501587	-0.0182821	0.0945735	3739.12	5384.8	4029.71	3810.28	4391.46	3143.11	3765.8	2490.77	5518.24	3481.14	4195.76	4298.06	4286.2
GO_BLOOD_VESSEL_REMODELING	-0.074539	0.097708	0.0832094	0.0232174	0.0489882	0.0374902	-0.00114833	0.048337	0.0607971	0.119716	0.015383	-0.00218374	-0.0378099	4658.33	4152.76	4604.96	4579.75	4630.16	4080.12	4988.95	4051.95	3702.05	4136.45	4330.67	3696.12	5263.23
GO_RESPONSE_TO_AMPHETAMINE	-0.0830135	-0.127685	-0.0446718	-0.0985124	-0.120124	-0.0623764	-0.0503294	-0.0364081	-0.0770296	-0.108097	-0.107122	-0.0832756	-0.133224	2762.83	5199.48	3827.33	4369.96	4158.69	2823.61	3779.15	4100.87	4897.03	4759.15	5273.61	3637.56	4663.52
GO_NERVOUS_SYSTEM_PROCESS_INVOLVED_IN_REGULATION_OF_SYSTEMIC_ARTERIAL_BLOOD_PRESSURE	0.153478	0.182292	0.182292	0.208992	0.154387	0.190534	0.184368	0.166423	0.167925	0.137154	0.254901	0.244644	0.083913	1103.8	2167.56	2028.94	1494.46	1063.77	1745.02	1685.72	2286.91	2107.52	1722.04	1749.47	1398.09	1959.26
GO_RENAL_SYSTEM_PROCESS_INVOLVED_IN_REGULATION_OF_BLOOD_VOLUME	0.0645603	0.119717	0.135614	0.0755853	0.134245	-0.0274676	0.12133	0.134317	0.120444	0.163334	0.0646552	0.106928	0.0787093	4532.31	3788.78	3195.74	3914.06	3269.87	4490.05	3843.64	3432.22	3177.21	3389.96	4218	3021.54	4458.92
GO_REGULATION_OF_SYSTEMIC_ARTERIAL_BLOOD_PRESSURE_BY_HORMONE	0.0122138	0.0516558	0.108271	0.0388528	0.0507896	-0.0413897	0.042269	0.0771781	0.0692026	0.0976311	-0.0847271	-0.00183778	-0.0631573	6326.25	4654.62	2568.6	4630.16	3861.43	5498.22	3922.22	4471.52	3997.09	2993.37	5874.06	5440.4	7123.89
GO_REGULATION_OF_SYSTEMIC_ARTERIAL_BLOOD_PRESSURE_BY_CIRCULATORY_RENIN_ANGIOTENSIN	-0.0556628	-0.0313904	0.0575134	-0.0110171	-0.0259807	-0.0726115	-0.0472082	-0.0306153	0.0169962	0.0277602	-0.196417	-0.0740272	-0.15836	7000.1	5472.28	2775.43	6342.56	5006.74	4090.49	2343.25	5344.77	4927.42	2401.07	3553.05	5277.31	4708.74
GO_REGULATION_OF_SYSTEMIC_ARTERIAL_BLOOD_PRESSURE_BY_VASOPRESSIN	-0.400767	-0.109666	-0.194594	-0.193211	-0.105715	-0.409856	-0.245139	0.0364369	-0.166614	-0.030588	-0.179853	-0.315523	-0.370455	1862.15	4840.69	1063.77	2634.58	1275.04	1691.65	1460.36	3372.17	3425.55	942.192	212.012	3461.13	2430.72
GO_REGULATION_OF_SYSTEMIC_ARTERIAL_BLOOD_PRESSURE_BY_NOREPINEPHRINE_EPINEPHRINE	0.0586561	0.0385375	0.285178	0.113775	0.225593	0.158933	0.119881	0.219783	0.171739	0.0778656	0.155514	0.00778656	0.178518	3575.29	5306.23	912.54	3043.78	2262.45	2190.54	3617.54	1917	3283.22	4637.57	3427.03	4666.48	1381.78
GO_RENIN_SECRETION_INTO_BLOOD_STREAM	-0.326561	-0.206265	-0.203874	-0.298142	-0.213399	-0.289328	-0.238261	-0.17996	-0.256245	-0.110237	-0.318735	-0.313775	-0.258735	1872.52	1606.4	1504.84	2174.23	3023.02	2085.28	4748.77	1791.72	3311.39	1191.27	2060.81	3326.95	3390.71
GO_REGULATION_OF_ANGIOTENSIN_LEVELS_IN_BLOOD	0.125	0.0852309	0.231763	0.180437	0.0990012	0.071935	0.0802103	0.0689832	0.199175	0.119755	-0.114735	0.0858766	-0.091332	3332.88	2871.05	1273.55	2742.07	3309.9	4407.77	2343.25	4191.31	2101.59	1594.54	5537.51	4750.25	6174.29
GO_MORPHOGENESIS_OF_AN_EPITHELIUM	0.0186352	0.0588145	0.0743181	0.0671352	0.0901804	-0.0155364	0.0755677	0.0560223	0.0733483	0.0804909	0.026426	0.0433584	0.0496962	5136.47	4822.9	4296.57	4452.99	4235.05	5460.42	4470.78	4653.14	4472.26	4559.74	4847.36	4819.19	4703.55
GO_MORPHOGENESIS_OF_AN_EPITHELIAL_SHEET	0.0224919	0.108342	0.119	0.1071	0.111191	0.00855633	0.111847	0.0611747	0.127642	0.141519	0.0695326	0.0494488	0.0641992	4597.54	4346.24	3645.71	4238.01	3485.59	5410.75	3416.65	4960.78	4312.88	3869.59	4301.02	4037.86	3466.32
GO_REGULATION_OF_BLOOD_VOLUME_BY_RENIN_ANGIOTENSIN	0.479926	0.485537	0.490674	0.48609	0.451	0.496918	0.477081	0.491227	0.487355	0.490279	0.480005	0.484747	0.435825	0	0	0	0	0	0	0	0	0	0	0	0	0
GO_RESPONSE_TO_DIETARY_EXCESS	-0.0132636	0.0179469	0.0885969	0.00989081	0.0161912	0.0398253	-0.0329067	0.0421052	0.0910004	0.00959903	-0.073004	0.0257458	0.0212998	5246.92	4014.14	4109.03	5157.97	5269.16	5521.94	5862.94	4616.08	4894.8	5153.52	5218.01	4581.23	2713.16
GO_REDUCTION_OF_FOOD_INTAKE_IN_RESPONSE_TO_DIETARY_EXCESS	0.0740594	-0.0852039	-0.0296396	-0.177521	-0.108323	-0.0414954	-0.13322	-0.133971	0.109508	-0.0626778	-0.416337	-0.188271	-0.0226842	6856.28	5931.14	7304.03	5032.69	5073.46	4823.64	4048.98	5624.24	6434.48	5458.19	1570.07	2748	4008.21
GO_DIET_INDUCED_THERMOGENESIS	-0.0476139	-0.00997351	0.0725625	0.0602661	0.028596	0.0102404	-0.0224478	0.0421576	0.0218251	0.0342203	-0.0767535	-0.0569548	0.0109422	3654.61	4014.14	2948.89	2879.95	4653.14	5206.89	4827.35	3962.25	3935.56	4075.67	3057.12	2165.34	2289.88
GO_REGULATION_OF_THE_FORCE_OF_HEART_CONTRACTION	0.0240213	0.174283	0.147143	0.12433	0.10218	0.0740843	0.127427	0.0997639	0.109847	0.116468	0.0993684	0.0855549	0.113589	2421.09	1641.24	1608.62	2173.49	2808.04	2917.76	2556	2484.84	4001.54	2324.72	1558.21	2808.04	3581.96
GO_REGULATION_OF_HEART_RATE	-0.100169	0.0192781	0.0311108	-0.00494274	0.0283182	-0.0657252	-0.0124629	0.0145032	0.0165114	0.0430121	-0.025083	-0.0817682	-0.0613746	6949.69	4931.87	3919.25	4649.43	3719.1	4498.21	4397.39	4187.6	3927.41	3770.25	5703.56	6236.56	5278.8
GO_REGULATION_OF_SODIUM_ION_TRANSPORT	0.0335605	0.0757794	0.0838935	0.0772333	0.0884993	0.0135636	0.0963678	0.0890009	0.111413	0.091479	0.021221	0.0692855	0.0569339	4281.75	3082.33	3383.29	3610.13	2993.37	4791.76	4117.18	3848.83	2977.06	3439.63	4192.79	4382.57	3635.34
GO_G_PROTEIN_COUPLED_RECEPTOR_INTERNALIZATION	0.0699431	0.159112	0.123399	0.101366	0.0926182	0.117458	0.098203	0.0567867	0.114246	0.0717025	0.11897	0.1122	0.0933991	5271.38	3244.67	4138.68	4848.1	4252.84	3828.07	4312.14	5610.16	2628.65	3560.46	4482.64	4152.76	4549.36
GO_REGULATION_OF_L_GLUTAMATE_IMPORT_ACROSS_PLASMA_MEMBRANE	0.191833	0.248707	0.272867	0.236438	0.23775	0.226808	0.259602	0.253008	0.268108	0.324619	0.242857	0.223725	0.261657	3051.19	2111.22	1667.92	2558.97	2785.81	2673.13	2366.23	1135.67	475.915	1245.38	2157.18	2570.83	2063.78
GO_SPROUTING_ANGIOGENESIS	-0.0677102	0.0483783	0.0708503	0.0161053	0.0297784	-0.00730723	-0.00572032	0.0539022	0.03086	0.0754813	-0.00997141	-0.0286457	-0.0280184	6160.94	5106.07	4971.9	5747.3	5211.34	5791.04	5067.53	5424.83	4742.1	4919.27	5376.65	5681.32	5716.91
GO_CELL_MIGRATION_INVOLVED_IN_SPROUTING_ANGIOGENESIS	-0.0640186	0.0448154	0.0783241	-0.00300579	0.0227783	-0.0341493	-0.00813264	0.0546197	0.0281889	0.0758374	-0.0189362	-0.032898	-0.0390118	6010.46	5352.19	4478.93	5751.01	5885.92	5501.93	5540.48	5675.39	5458.93	5021.57	5393.7	7372.97	6739.9
GO_BLOOD_VESSEL_ENDOTHELIAL_CELL_PROLIFERATION_INVOLVED_IN_SPROUTING_ANGIOGENESIS	-0.0579028	0.104916	0.16135	0.0963499	0.0820608	0.0133476	0.0252631	0.120534	0.0927473	0.166461	0.0473376	0.03567	-0.0295672	6634.64	4962.26	3882.93	3172.76	4569.37	6476	4919.27	5113.49	3387.74	3733.19	3702.05	5636.85	4689.46
GO_POSITIVE_REGULATION_OF_NEUROBLAST_PROLIFERATION	0.0994356	0.0449956	0.133536	0.113577	0.158802	0.0714745	0.0682517	0.148242	0.0498853	0.140399	0.0533929	0.0630561	0.0363557	3126.8	5552.34	3786.56	4658.33	2941.48	5300.3	4309.92	4978.57	6296.6	3030.43	3940.75	3940.75	5949.67
GO_POSITIVE_REGULATION_OF_MESENCHYMAL_CELL_PROLIFERATION	0.0216087	-0.0251203	0.024408	0.0211713	0.0782517	-0.153452	0.0695249	-0.0140316	0.0538417	0.0252286	-0.0674297	0.0184096	-0.0877283	5226.16	6664.29	4610.89	5510.82	4330.67	4378.12	1936.28	6265.47	3776.18	4422.6	5107.56	4226.89	6401.87
GO_CHONDROCYTE_DIFFERENTIATION	-0.0268074	0.139168	0.139727	0.093263	0.124344	-0.00382195	0.107578	0.100743	0.0805127	0.142529	0.00159113	0.0429201	0.01581	5444.11	4366.26	3651.64	4489.31	3783.6	5524.17	3755.43	4435.94	3451.49	3896.27	4333.64	3727.26	4594.58
GO_CHONDROCYTE_DEVELOPMENT	-0.139865	0.146856	0.108888	0.0601711	0.0800291	-0.0904624	0.0556068	0.0598579	0.041783	0.100011	-0.0873266	-0.00838689	-0.0813509	3764.32	2662.75	3672.4	3497.45	3662.02	3353.64	3157.94	3952.61	2907.38	3168.32	4164.62	4475.97	5516.75
GO_EPITHELIAL_CELL_DEVELOPMENT	0.0353482	0.102883	0.0942534	0.094942	0.090048	0.0405062	0.0775987	0.0850035	0.10269	0.131561	0.0484861	0.0598279	0.0681552	4892.58	4142.38	3862.17	4271.37	4136.45	4237.27	4218	4668.71	3964.47	3693.16	4274.34	4370.7	4387.01
GO_COLUMNAR_CUBOIDAL_EPITHELIAL_CELL_DIFFERENTIATION	0.00434322	0.0371662	0.01551	0.0424045	0.0545518	-0.04775	0.0473906	0.0106935	0.0594743	0.0775138	-0.0613122	0.048882	0.0417177	5982.29	4177.97	3887.38	4639.06	3793.97	5444.11	3091.22	4143.87	3879.96	3834	5700.6	4139.42	4017.85
GO_COLUMNAR_CUBOIDAL_EPITHELIAL_CELL_DEVELOPMENT	0.0323985	0.0412317	0.0194092	0.0529234	0.0397484	-0.00689929	0.0439172	0.018809	0.0575283	0.0813982	-0.0114267	0.0270979	0.0392149	4432.23	3260.98	3518.95	4366.26	3742.08	4372.19	3546.38	4164.62	3379.59	3875.52	4243.2	4235.05	4121.63
GO_GLANDULAR_EPITHELIAL_CELL_DIFFERENTIATION	-0.014351	-0.00415346	-0.0127508	0.0433698	0.0533983	-0.0660013	0.0524055	-0.0112933	0.0443256	0.08858	-0.110472	0.0593526	0.0309965	6633.15	3332.88	3258.75	4383.31	4212.07	4770.27	1682.75	3298.04	3787.3	4066.03	4040.09	4061.58	3312.87
GO_GLANDULAR_EPITHELIAL_CELL_DEVELOPMENT	0.0756346	0.0410117	0.0148653	0.073619	0.0681821	-0.0140367	0.0382746	-0.00772475	0.0362311	0.0889382	-0.0365756	0.0750015	0.0211075	5341.81	2572.31	2824.35	3577.51	3844.38	4327.71	2444.81	2661.27	2416.64	3039.33	3060.09	3525.62	3534.52
GO_COLUMNAR_CUBOIDAL_EPITHELIAL_CELL_MATURATION	0.197114	0.21106	0.143703	0.196055	0.151055	0.234651	0.175737	0.219045	0.186805	0.224658	0.191628	0.160432	0.224373	3283.96	962.207	3740.6	2997.82	3530.07	2384.02	3206.86	2551.55	2557.49	2299.51	2539.69	3814.73	885.112
GO_EPITHELIAL_CELL_MATURATION	0.167096	0.170058	0.116741	0.158453	0.142627	0.115403	0.140728	0.142634	0.175897	0.19662	0.0443185	0.152513	0.161214	2415.16	5021.57	3820.66	3238	2619.75	4204.65	3089.74	3994.12	2659.78	3768.77	4616.82	2974.1	2080.09
GO_OPTIC_CUP_MORPHOGENESIS_INVOLVED_IN_CAMERA_TYPE_EYE_DEVELOPMENT	-0.0368013	0.125804	0.00865681	0.0680449	0.111716	-0.0885999	-0.0246265	0.00225314	0.0980394	0.152621	-0.0373389	0.0942762	-0.0642343	3839.93	1110.47	1534.49	4701.32	2378.09	2809.53	3063.05	1774.67	1556.73	2238.73	4318.81	2845.11	3424.81
GO_OSTEOBLAST_DEVELOPMENT	0.100993	0.0792398	0.113748	0.144848	0.143661	-0.0320427	0.120689	0.0617584	0.0722723	0.120293	0.0111401	0.0885606	-0.0135461	4085.3	3141.63	3135.7	3996.35	4035.64	5094.21	3510.06	4607.18	3865.88	3579.74	3628.66	4855.52	6433.74
GO_REGULATION_OF_OXIDATIVE_PHOSPHORYLATION	0.123942	0.0890253	0.104751	0.064203	0.0911347	0.113486	0.11425	0.105898	0.0784591	0.0447716	0.0688273	0.0922179	0.1295	2597.52	3131.25	2874.76	3316.58	3270.62	3224.66	2465.56	2819.91	2953.34	3521.18	3965.95	3386.26	2917.76
GO_PROTEIN_DEPALMITOYLATION	0.174166	0.185286	0.177971	0.127432	0.174512	0.153942	0.17812	0.195724	0.175569	0.137316	0.135913	0.186294	0.177032	3180.18	4380.34	3226.88	5412.23	3786.56	3888.12	4523.41	3493.01	4421.11	3434.44	4994.88	3802.13	3854.76
GO_INHIBITION_OF_NEUROEPITHELIAL_CELL_DIFFERENTIATION	0.0635473	0.0485694	0.050901	0.0803035	0.132825	-0.00624407	0.0808173	0.0650885	0.0854806	0.0982058	-0.0229213	0.178193	0.145511	7563.48	7433.76	8163.94	7621.31	6774	9262.54	7399.66	7844.44	7577.57	7272.15	8949.71	5654.64	4832.53
GO_REGULATION_OF_RESPIRATORY_GASEOUS_EXCHANGE_BY_NERVOUS_SYSTEM_PROCESS	-0.0527077	-0.131987	-0.0805834	-0.104348	-0.0565183	-0.0954463	-0.0638549	-0.193383	-0.134469	-0.159293	-0.0288007	-0.113203	-0.230888	2428.5	972.586	1888.83	3970.4	3251.34	5507.86	2097.88	201.634	2619.75	1856.22	4993.4	3620.51	2944.44
GO_LENS_DEVELOPMENT_IN_CAMERA_TYPE_EYE	-0.00714893	0.030112	-0.000956051	0.00290863	0.0312842	-0.0566871	0.019321	-0.0396433	0.0367258	0.0436343	-0.0294967	0.00178339	-0.0110719	5599.78	4326.23	5163.9	5699.11	5447.07	4797.69	5392.22	3983.75	4978.57	4999.33	4800.66	5553.82	5487.1
GO_LENS_MORPHOGENESIS_IN_CAMERA_TYPE_EYE	0.071163	0.0975757	0.0564986	0.0518253	0.0959369	0.060703	0.111223	0.0904555	0.11528	0.132612	0.0587421	0.0851492	0.101164	4734.68	3301.75	5306.23	4490.8	4593.09	3974.11	3905.17	3275.8	4245.43	4266.18	4917.78	3673.88	3261.72
GO_REGULATION_OF_RECEPTOR_INTERNALIZATION	0.0367845	0.0681643	0.0773545	0.0890618	0.0671793	0.0199937	0.0641232	0.0823688	0.0729447	0.0765677	0.0335143	0.0481865	0.0548755	5271.38	5091.25	4826.6	4528.6	4661.29	5215.79	4701.32	4587.91	3908.13	4879.98	5258.04	4692.43	4652.4
GO_NEGATIVE_REGULATION_OF_RECEPTOR_INTERNALIZATION	0.275688	0.231351	0.244709	0.264908	0.24497	0.236413	0.241846	0.23714	0.245674	0.229919	0.243673	0.262702	0.247445	2271.34	2742.81	2524.13	1964.44	2501.15	2506.34	1964.44	2811.75	2044.51	2086.76	2461.12	2326.94	1874.75
GO_POSITIVE_REGULATION_OF_RECEPTOR_INTERNALIZATION	-0.0707199	-0.0118077	0.00315312	-0.00317196	-0.0347635	-0.0901249	-0.0274395	0.00869793	0.000687919	-0.0128254	-0.0934608	-0.0709272	-0.0386459	5352.19	3497.45	5553.82	4604.96	4827.35	5364.05	4812.52	5120.9	4647.95	3851.79	4123.11	6100.9	5117.94
GO_AUDITORY_RECEPTOR_CELL_MORPHOGENESIS	0.0445539	-0.0362944	-0.0439408	-0.0160708	-0.0251608	0.00306518	0.0163476	-0.0733006	-0.0208828	0.00395507	-0.0693324	-0.0404538	-0.0254575	4211.33	2748.74	3778.41	2607.15	3751.72	3543.41	2169.79	5347	3934.08	4507.85	5060.11	5576.06	4094.2
GO_TRNA_WOBBLE_BASE_MODIFICATION	-0.0592251	-0.135567	-0.141883	-0.129539	-0.109344	-0.0688816	-0.156728	-0.0917603	-0.152117	-0.150954	-0.0886061	-0.124003	-0.105992	3667.21	2451.48	3212.79	2606.41	2874.76	2329.16	2037.83	4179.45	4376.64	3170.54	3391.45	2039.32	2584.91
GO_TRNA_WOBBLE_URIDINE_MODIFICATION	-0.0826355	-0.139136	-0.133383	-0.12924	-0.113195	-0.0655289	-0.152836	-0.0663667	-0.137805	-0.137968	-0.0745733	-0.121569	-0.108237	3980.78	2578.24	3033.4	2547.11	3039.33	2366.23	1466.29	4091.98	4075.67	2766.53	2914.79	2397.36	2689.44
GO_STORE_OPERATED_CALCIUM_ENTRY	-0.00685445	0.0656196	0.114563	0.0808635	0.0174249	0.0795817	0.02674	-0.00421711	0.0260701	0.0728407	-0.0381649	0.112443	0.0149511	4551.58	4303.99	3685.74	3799.9	4213.55	3755.43	3512.28	4842.17	3948.16	2988.92	5857.75	3589.37	2665.71
GO_AGGRESSIVE_BEHAVIOR	-0.5	0.148384	-0.251284	-0.0527543	-0.173674	-0.5	-0.322967	0.216194	0.0160041	0.0196396	-0.19114	-0.5	-0.240852	0	0	0	0	0	0	0	0	0	0	0	0	0
GO_THYROID_HORMONE_MEDIATED_SIGNALING_PATHWAY	0.267918	0.280868	0.237608	0.228943	0.244122	0.167405	0.261657	0.226397	0.295525	0.262653	0.18894	0.265136	0.180101	922.177	794.674	856.943	1506.32	1135.67	1749.47	1149.02	593.04	1404.02	862.873	1663.48	836.186	545.597
GO_REGULATION_OF_THYROID_HORMONE_MEDIATED_SIGNALING_PATHWAY	0.257832	0.266527	0.282863	0.244157	0.220075	0.265157	0.265104	0.258991	0.287527	0.218257	0.26687	0.286104	0.296749	121.573	684.961	234.251	186.808	1135.67	1491.5	189.773	378.063	192.738	1501.87	1083.78	836.186	545.597
GO_OSTEOCLAST_PROLIFERATION	-0.0589375	0.111084	0.265436	0.0790181	0.14141	-0.0133212	0.200988	0.0689145	0.0460511	0.16916	-0.0205471	0.080457	0.0699265	2465.56	3338.82	954.794	3912.58	784.295	4745.8	1332.86	5438.18	2118.64	1386.23	3856.24	320.242	4785.83
GO_PROTEIN_LOCALIZATION_TO_PARANODE_REGION_OF_AXON	-0.102945	0.0780237	0.00577075	-0.0782806	-0.0262648	0.0779249	-0.0929447	-0.0182609	-0.0755534	0.0134783	-0.0526285	-0.166759	-0.225079	3929.63	1446.28	6002.31	6484.89	3719.1	2443.32	5574.58	6615.36	5152.03	4777.68	7771.05	6127.59	2990.4
GO_CYTOPLASMIC_TRANSLATION	0.22321	0.168959	0.162803	0.136074	0.194869	0.205941	0.194463	0.169769	0.175535	0.153514	0.177739	0.210683	0.23035	2710.19	3366.98	3190.56	3727.26	2978.54	3104.56	3071.95	3298.78	3220.21	3236.52	3340.3	2888.1	2837.7
GO_CYTOPLASMIC_TRANSLATIONAL_ELONGATION	-0.0386288	-0.03853	-0.117883	-0.103808	-0.061818	-0.022171	-0.121274	-0.0483453	-0.0656235	-0.0973826	-0.0208663	-0.070803	-0.0232682	2425.53	4139.42	3407.01	3558.98	3220.21	2865.87	2784.32	3828.07	3879.22	3848.09	4704.29	3706.5	4474.49
GO_CYTOPLASMIC_TRANSLATIONAL_INITIATION	0.1816	0.146678	0.111418	0.0945571	0.144195	0.14447	0.15497	0.129127	0.130895	0.110883	0.14885	0.166411	0.200283	3228.36	4253.58	4268.41	4737.65	3822.14	3753.2	3151.27	4550.1	4327.71	4146.83	4624.23	3008.94	3362.54
GO_CAP_INDEPENDENT_TRANSLATIONAL_INITIATION	-0.00324927	0.00386592	-0.0492608	-0.0366748	-0.0460194	-0.0486916	-0.0229504	-0.048913	-0.0241205	-0.0644083	-0.0394419	0.0373705	0.0605344	1934.79	3654.61	3209.83	2693.88	2551.55	2828.8	3970.4	889.56	4151.28	4504.14	2690.92	3733.19	4978.57
GO_SOMATIC_DIVERSIFICATION_OF_IMMUNE_RECEPTORS	0.05208	0.00820321	0.0352342	0.0618313	0.0529478	0.103595	0.0400743	0.0479216	0.042289	0.0270803	0.0895249	0.0423314	0.0751237	4286.2	4756.92	4826.6	4870.34	5260.26	4593.09	4768.78	4693.17	4827.35	4590.13	4370.7	4869.6	5354.41
GO_ACTIVATION_OF_INNATE_IMMUNE_RESPONSE	0.106843	0.10086	0.0856663	0.0996847	0.0524457	0.188119	0.0686149	0.0975529	0.0941214	0.097862	0.119836	0.0952356	0.0639972	4186.86	4068.25	4017.85	3931.86	4524.9	3178.69	4364.77	3878.48	3801.39	3503.38	3796.94	3917.03	4765.08
GO_PATTERN_RECOGNITION_RECEPTOR_SIGNALING_PATHWAY	0.0370485	0.074955	0.0722923	0.0726371	0.00446594	0.134299	0.0282601	0.0771305	0.043882	0.0496327	0.0545036	0.0491344	0.0220574	4819.93	4717.63	4616.82	4578.27	4785.83	4108.28	5055.67	4876.27	4180.93	4542.69	4483.38	4962.26	4883.68
GO_TOLL_LIKE_RECEPTOR_SIGNALING_PATHWAY	0.0335992	0.0822086	0.0881448	0.0832474	0.00249899	0.135707	0.0226531	0.0897586	0.0419252	0.051935	0.051745	0.0565897	0.00900321	4873.31	4438.9	4560.48	4484.86	4822.9	4007.47	4886.65	5195.03	4579.75	4564.93	4483.38	4796.21	4753.22
GO_INNATE_IMMUNE_RESPONSE_IN_MUCOSA	0.154784	-0.123086	0.201842	0.165349	0.104458	0.141978	0.282889	0.219205	-0.173254	0.114787	-0.0703633	0.255145	0.39898	551.527	3183.14	247.594	352.859	2744.29	963.69	2994.85	93.4038	0	1126.78	5719.87	84.5082	573.766
GO_NATURAL_KILLER_CELL_MEDIATED_IMMUNITY	0.0539339	0.0850041	0.1187	0.0767844	0.0223427	0.211709	0.0449477	0.12467	0.0453366	0.0385196	0.11675	0.071893	-0.0200301	4367.74	4058.62	4008.95	5112.75	5172.05	3242.45	4497.47	3776.18	4637.57	5191.32	3830.3	4017.85	5411.49
GO_POSITIVE_REGULATION_OF_DEFENSE_RESPONSE_TO_VIRUS_BY_HOST	0.139999	0.121232	0.140395	0.177984	0.0698077	0.204919	0.13882	0.187118	0.106483	0.0746042	0.159937	0.127925	0.102533	2427.76	3561.21	2994.85	3044.52	2914.79	4006.73	3762.1	2952.6	3552.31	3311.39	4193.53	2702.78	4187.6
GO_LEUKOCYTE_CHEMOTAXIS_INVOLVED_IN_INFLAMMATORY_RESPONSE	-0.187027	-0.146217	-0.123243	-0.00894142	-0.145506	0.0297652	-0.200372	-0.15689	-0.116934	-0.19868	-0.272314	-0.171405	-0.183991	6280.29	3541.93	5198	2898.48	5571.61	2882.17	3681.3	1991.13	1378.82	3054.16	3402.57	2944.44	2733.91
GO_RESPONSE_TO_MOLECULE_OF_BACTERIAL_ORIGIN	-0.0243749	0.0804267	0.08814	0.0688576	-0.00039696	0.1153	0.00444428	0.086091	0.0391675	0.044015	0.0178476	0.0346549	-0.0219341	5231.35	4561.96	4302.51	4276.56	5120.16	3991.9	5066.04	4573.82	4616.08	4836.24	4881.46	5083.84	5586.44
GO_HEMATOPOIETIC_PROGENITOR_CELL_DIFFERENTIATION	0.116173	0.120535	0.113071	0.112686	0.122917	0.130605	0.111848	0.119175	0.118698	0.112068	0.119899	0.0949103	0.119707	4265.44	3860.69	4505.62	4243.2	4321.78	4200.21	4484.86	4096.42	4286.2	4249.13	4219.48	4336.6	4769.52
GO_WOUND_HEALING_INVOLVED_IN_INFLAMMATORY_RESPONSE	0.0269213	0.157798	0.234938	0.180845	0.134923	0.14362	0.125896	0.313212	0.0428922	0.121376	0.107026	0.0707754	0.0661896	4072.7	1707.96	1066.73	2074.16	2511.52	4690.95	2871.8	425.506	4208.36	2263.19	4563.44	5422.61	4544.17
GO_LYMPHOCYTE_ANERGY	0.0166403	-0.144743	0.0400395	0.0396838	-0.0714427	0.165415	-0.133834	-0.00436759	-0.128933	-0.027747	-0.0344466	-0.0553953	-0.0774308	3664.99	1280.97	5087.54	3865.14	3101.6	3166.83	2678.32	3000.04	2257.26	3867.36	5024.53	2725.76	4242.46
GO_ADAPTIVE_IMMUNE_RESPONSE	-0.0850111	-0.0156389	0.0713336	0.0724782	-0.00877957	0.169324	-0.0417627	0.0181354	0.00178191	0.0312399	0.0820196	-0.00491464	-0.105254	4899.99	5326.98	4627.19	4432.97	4950.4	3516.73	5117.94	5235.06	5110.52	4587.16	4381.08	4951.88	5432.25
GO_ORGAN_OR_TISSUE_SPECIFIC_IMMUNE_RESPONSE	-0.122614	-0.224951	-0.0563729	-0.0677635	-0.1878	-0.023414	-0.105574	-0.0392738	-0.180219	-0.145758	-0.20689	-0.0756275	-0.0829246	3530.81	3624.22	4748.03	5252.11	4332.9	7346.28	6003.79	5682.81	3588.63	4346.98	3454.46	4687.98	7014.92
GO_IMMUNE_EFFECTOR_PROCESS	0.0318563	0.08409	0.0993373	0.094093	0.0351555	0.175114	0.0428991	0.0943307	0.0612145	0.0742585	0.090767	0.0667255	0.000813353	4762.85	4308.44	4441.13	4412.96	4890.36	3624.96	5012.67	4512.29	4677.6	4533.79	4378.86	4619.78	5154.26
GO_ACTIVATION_OF_IMMUNE_RESPONSE	0.00438654	0.0557691	0.10286	0.0952286	0.0473936	0.191352	0.0248698	0.0625176	0.0535359	0.0835103	0.127295	0.0602106	-0.0335405	4883.68	4892.58	4347.72	4376.64	4730.24	3423.32	5377.39	4479.68	4862.19	4442.61	3971.14	4682.79	5818.46
GO_LYMPHOCYTE_HOMEOSTASIS	-0.0488105	0.0248504	0.036488	0.0190127	-0.0720784	0.137879	-0.0904675	0.0205519	-0.0238195	-0.0119926	-0.0126685	-0.0314703	-0.0994611	3897.76	3954.84	4378.86	4254.32	4822.16	3516.73	4288.42	4458.92	4570.11	4901.48	5016.38	4209.1	5344.03
GO_MYELOID_CELL_HOMEOSTASIS	0.0821538	0.0837686	0.0903522	0.0941508	0.0615915	0.134117	0.0527585	0.0766386	0.0542215	0.0709986	0.0947468	0.0746685	0.0545858	4481.9	4318.81	4430.75	4415.18	4840.69	4231.34	4606.44	4550.1	4393.69	4299.54	4269.15	4298.8	5045.29
GO_CELL_ACTIVATION_INVOLVED_IN_IMMUNE_RESPONSE	0.0794315	0.138519	0.131306	0.111858	0.0552161	0.195631	0.0604413	0.137118	0.0961957	0.110301	0.0984325	0.106984	0.0246313	4461.14	3795.46	4036.38	4200.21	4835.5	3365.5	4695.39	4114.22	4353.65	4242.46	4435.94	4398.13	4921.49
GO_LEUKOCYTE_ACTIVATION_INVOLVED_IN_INFLAMMATORY_RESPONSE	0.0158797	0.0593085	0.106494	0.0972943	-0.0502066	0.168975	-0.037113	0.100267	0.00051736	0.0255159	0.0703486	0.0332571	-0.103487	5856.27	5301.78	5046.77	5159.45	5470.79	2124.57	4803.62	4621.26	6550.13	6054.94	5319.57	6197.27	6272.88
GO_MYELOID_LEUKOCYTE_ACTIVATION	0.0835624	0.151173	0.137587	0.117218	0.0570096	0.197788	0.067111	0.145964	0.101526	0.11363	0.102901	0.120075	0.0258128	4252.1	3550.83	3924.44	4112.73	4719.12	3319.54	4533.79	3927.41	4413.7	4166.11	4222.44	4200.21	4759.15
GO_MACROPHAGE_ACTIVATION_INVOLVED_IN_IMMUNE_RESPONSE	0.0568586	0.134933	0.146926	0.0897982	-0.0398604	0.149263	-0.0557513	0.152255	0.0441746	0.057326	0.0372646	0.0600224	-0.0503081	3841.42	3693.16	4434.46	3995.61	5146.1	2855.49	4966.71	4633.12	4787.32	4091.98	6425.59	4553.06	6057.9
GO_LYMPHOCYTE_ACTIVATION_INVOLVED_IN_IMMUNE_RESPONSE	0.0176567	0.0498196	0.0889458	0.0803835	0.00669263	0.163261	-0.00131653	0.0713234	0.0158156	0.0522874	0.0574548	0.0248135	-0.0258946	4530.83	5082.35	4642.02	4606.44	5203.93	3590.86	5341.81	4754.7	4914.82	4763.59	4990.43	5088.28	5286.95
GO_T_CELL_ACTIVATION_INVOLVED_IN_IMMUNE_RESPONSE	0.0335798	0.0886373	0.148075	0.121726	0.023592	0.206727	0.0149171	0.109519	0.0406344	0.091431	0.0637353	0.0557985	-0.0185596	5232.1	4508.59	3552.31	3897.76	4883.68	3089.74	5602.75	4372.19	4821.42	4105.32	5006.74	5411.49	5678.36
GO_ALPHA_BETA_T_CELL_ACTIVATION_INVOLVED_IN_IMMUNE_RESPONSE	-0.0022529	0.0555692	0.128684	0.0954708	0.0137301	0.183658	0.00642708	0.0978877	0.00763824	0.0635426	0.0294193	0.0335034	-0.0405666	5274.35	5185.39	3681.3	4967.45	5372.94	3421.84	6472.29	5075.68	6365.54	5556.78	5352.19	5719.13	6420.4
GO_T_CELL_ACTIVATION_VIA_T_CELL_RECEPTOR_CONTACT_WITH_ANTIGEN_BOUND_TO_MHC_MOLECULE_ON_ANTIGEN_PRESENTING_CELL	0.069962	0.160606	0.229334	0.167352	0.0162607	0.298521	0.0209427	0.168625	0.0524043	0.0898213	0.193111	0.0930165	-0.071267	3777.66	1606.4	1286.16	1799.14	3627.92	2740.59	4966.71	1533.01	2231.31	2033.39	1762.07	2949.63	4829.57
GO_T_CELL_DIFFERENTIATION_INVOLVED_IN_IMMUNE_RESPONSE	0.00777226	0.0563471	0.127571	0.0928826	0.00599292	0.188433	-0.00561407	0.0931935	0.00594273	0.0579402	0.0430093	0.0406293	-0.0466603	4902.96	5070.49	3675.37	4701.32	5178.72	3377.36	6269.92	4996.36	6151.31	5157.97	5012.67	5672.43	5384.8
GO_T_HELPER_CELL_LINEAGE_COMMITMENT	0.0978999	0.0182373	0.0855982	0.0757304	-0.0610386	0.17483	-0.0301525	0.0438513	-0.0573745	0.0283248	0.0594745	-0.00914283	-0.117161	3524.14	4406.29	3236.52	5887.4	7067.55	3396.64	4704.29	5206.89	6278.81	5667.98	4352.91	7021.59	6664.29
GO_B_CELL_ACTIVATION_INVOLVED_IN_IMMUNE_RESPONSE	-0.0316194	-0.0241709	0.0100396	0.0208201	-0.0337308	0.103752	-0.0388902	0.00950673	-0.0320042	-0.0161801	0.028827	-0.028461	-0.049964	4711.7	4696.88	3933.34	4407.77	5187.62	3917.03	5273.61	4498.21	5309.19	3991.16	4575.3	4453.73	5464.86
GO_MATURE_B_CELL_DIFFERENTIATION_INVOLVED_IN_IMMUNE_RESPONSE	-0.135539	-0.0415711	0.00512344	0.00767032	-0.0977409	0.158342	-0.0702841	-0.0106128	-0.0844378	-0.044024	-0.0422387	-0.092301	-0.170226	5107.56	5248.4	4212.81	3773.96	5238.77	1447.76	6010.46	3845.86	5723.58	4812.52	3387.74	5494.52	6490.82
GO_GERMINAL_CENTER_B_CELL_DIFFERENTIATION	-0.103933	-0.0903755	-0.0221739	0.124881	-0.0724506	0.118775	0.0122727	-0.0126482	-0.0678656	-0.023083	0.00683794	-0.128893	-0.106067	6923.74	7461.18	6278.81	3963.73	6702.83	2722.05	4437.42	5877.03	7238.05	6329.22	6171.32	5632.4	6320.32
GO_MARGINAL_ZONE_B_CELL_DIFFERENTIATION	-0.0765681	-0.0155373	0.00990071	-0.0432796	-0.100662	0.17143	-0.0741508	-0.0100927	-0.0967536	-0.0495036	-0.0456404	-0.08722	-0.1424	5263.23	4306.95	3270.62	3900.72	4403.32	885.112	4824.38	3350.68	5156.48	3753.94	3163.87	5454.49	4902.96
GO_MYELOID_PROGENITOR_CELL_DIFFERENTIATION	0.162978	0.256989	0.237886	0.18208	0.253985	0.17797	0.267001	0.0985034	0.258596	0.189774	0.194306	0.194649	0.188009	1338.79	2530.8	66.717	1826.56	1583.42	3856.24	532.253	4757.66	2056.37	2508.56	1356.58	2080.09	759.091
GO_LYMPHOID_PROGENITOR_CELL_DIFFERENTIATION	0.154722	0.122779	0.155421	0.15289	0.176106	0.138902	0.119067	0.119878	0.125112	0.147735	0.0794574	0.125026	0.125969	3365.5	3180.18	2888.85	3882.93	3704.28	4497.47	4760.63	4046.02	4787.32	3821.4	4696.88	3613.1	3547.12
GO_B_CELL_PROLIFERATION_INVOLVED_IN_IMMUNE_RESPONSE	-0.0138272	0.0169737	0.0664163	0.000592932	-0.1795	0.235552	-0.218413	0.0106491	-0.162756	-0.0411811	-0.029275	-0.167405	-0.28041	4704.29	2296.55	3789.53	3979.3	2385.5	2068.23	2382.54	4757.66	3906.65	3141.63	6223.95	4421.11	0
GO_NATURAL_KILLER_CELL_ACTIVATION_INVOLVED_IN_IMMUNE_RESPONSE	0.12122	0.171825	0.162608	0.137373	0.0682093	0.256712	0.0787821	0.172119	0.0678704	0.124383	0.181573	0.117798	0.0477979	4584.2	3169.8	5946.71	5645.74	5817.72	1288.38	5273.61	3989.68	5488.59	5825.14	3128.29	6123.14	4581.23
GO_B_CELL_LINEAGE_COMMITMENT	0.193905	0.180955	0.228279	0.243015	0.219203	0.277816	0.20891	0.229923	0.201953	0.201447	0.224279	0.105645	0.187295	1574.52	1205.35	2550.07	2594.55	1641.24	4056.39	791.708	1659.03	530.771	2865.87	2035.61	4177.97	2057.85
GO_IMMATURE_B_CELL_DIFFERENTIATION	0.0115386	0.0476398	0.0335653	0.0647754	0.0368636	0.0137526	0.0255453	0.018429	0.0328762	0.0728744	0.0366038	0.00270533	0.059873	904.386	2535.25	2836.21	1925.9	3547.86	3424.81	3617.54	1310.62	4173.52	2928.14	1835.46	1908.11	3530.07
GO_PRO_B_CELL_DIFFERENTIATION	0.11746	0.0812574	0.107249	0.105676	0.163477	0.0492817	0.0973112	0.0740697	0.110096	0.120641	0.0339045	0.089772	0.118646	2855.49	4108.28	3031.92	3722.81	2833.25	4034.15	4897.03	4010.43	4775.45	2984.47	5909.64	3020.06	4711.7
GO_PRE_B_CELL_DIFFERENTIATION	-0.160185	-0.0828788	-0.0700208	-0.0476774	-0.0969752	-0.085461	-0.0821147	-0.0966854	0.00609965	-0.0171396	-0.0501541	-0.167747	-0.0386926	41.5128	2311.37	458.123	1925.9	321.724	5571.61	966.655	481.845	2407.74	4567.89	1578.97	4093.46	1393.64
GO_MATURE_B_CELL_DIFFERENTIATION	-0.127653	-0.0253474	0.0124334	0.00106863	-0.114897	0.167127	-0.0754995	-0.00563339	-0.0929859	-0.0412695	-0.0355927	-0.106526	-0.177323	5808.83	4306.95	3900.72	3647.2	3887.38	1848.8	5654.64	4075.67	5515.27	4708.74	3414.43	4596.06	3758.39
GO_RESPONSE_TO_TUMOR_CELL	0.0675025	0.10658	0.122611	0.126652	0.0401366	0.177134	0.0531981	0.148237	0.0790326	0.0780039	0.123063	0.0750201	0.0567312	3319.54	3368.47	1872.52	2309.89	3808.8	2822.87	4075.67	3224.66	3678.33	2808.04	3801.39	3272.1	3888.86
GO_HISTAMINE_PRODUCTION_INVOLVED_IN_INFLAMMATORY_RESPONSE	0.18252	0.24594	0.192324	0.187912	0.107763	0.285327	0.133694	0.201289	0.186568	0.141142	0.234003	0.212309	0.0934382	3779.15	1825.08	2281.72	2753.19	2600.48	1798.39	2606.41	1160.88	2157.18	2628.65	1488.53	982.964	6078.66
GO_T_CELL_LINEAGE_COMMITMENT	0.0742335	0.0360124	0.100873	0.0916287	0.0176024	0.170459	-0.010513	0.0487201	0.0124029	0.0442375	0.0429248	0.0405555	-0.0714173	2797.67	4575.3	3386.26	3814.73	4118.66	3117.91	6269.92	4925.2	5629.43	4759.15	4499.69	5890.37	7083.86
GO_CD4_POSITIVE_CD25_POSITIVE_ALPHA_BETA_REGULATORY_T_CELL_DIFFERENTIATION	-0.238914	-0.194306	0.142505	0.0582431	-0.177101	0.287184	-0.206242	-0.126196	-0.23259	-0.0789266	-0.0264406	-0.17963	-0.238914	0	1322.48	4424.08	5783.62	235.733	1982.24	0	4956.33	1255.76	5060.11	4034.15	819.878	0
GO_CYTOKINE_PRODUCTION_INVOLVED_IN_IMMUNE_RESPONSE	0.00772057	0.0916545	0.101123	0.0856919	0.00853991	0.144603	0.0430656	0.0948961	0.0580926	0.0620919	0.0583131	0.0362937	-0.0344871	3983.75	3525.62	4241.72	4106.8	4612.37	3598.27	3925.92	4173.52	3375.88	3519.69	4354.4	4133.49	5146.1
GO_T_CELL_CYTOKINE_PRODUCTION	0.00983954	0.0755056	0.0914865	0.0954251	0.00263981	0.144783	0.0697999	0.110794	0.0589867	0.0551601	0.0761666	0.0346917	-0.00761352	4105.32	5341.81	5343.29	4738.39	5175.76	3599.75	4295.09	4643.5	3712.43	5141.66	4389.98	4642.02	4676.12
GO_NATURAL_KILLER_CELL_CYTOKINE_PRODUCTION	0.115296	0.0673715	0.205672	0.182036	0.0769565	0.315553	0.108854	0.185336	0.0599209	0.0964822	0.215257	0.137055	0.0136561	2192.02	2842.14	3119.39	2491.51	3444.08	1797.65	2409.22	2190.54	2142.36	3583.44	2551.55	3020.8	4766.56
GO_DENDRITIC_CELL_CYTOKINE_PRODUCTION	0.10231	0.105984	0.0916533	0.0938608	0.0142695	0.193305	0.0586994	0.0845491	0.0488628	0.0632294	0.1116	0.0519763	0.0193747	2375.13	2131.98	2253.55	2889.59	2938.51	1856.22	3869.59	2093.43	1328.41	3613.1	2280.24	3279.51	4510.07
GO_MYELOID_DENDRITIC_CELL_CYTOKINE_PRODUCTION	0.205131	0.187157	0.141366	0.160855	0.154517	0.176681	0.201626	0.164769	0.228112	0.154267	0.208663	0.171226	0.239353	1431.45	1980.75	1299.5	1555.99	1229.82	536.701	1354.36	913.282	506.308	1877.71	1903.66	1588.61	1027.44
GO_IMMUNOGLOBULIN_PRODUCTION	-0.0964655	-0.0703254	0.00315955	0.0367584	0.00720151	0.135082	-0.0451027	-0.0434832	-0.00300995	0.0114714	0.0565053	-0.0167673	-0.0898938	6762.14	5804.38	4925.2	4787.32	5531.58	3960.02	5653.15	5848.86	5249.89	4274.34	4809.55	5828.1	7069.04
GO_IMMUNOGLOBULIN_PRODUCTION_INVOLVED_IN_IMMUNOGLOBULIN_MEDIATED_IMMUNE_RESPONSE	0.0155277	0.00732898	0.0251487	0.0380795	0.0100519	0.095282	-0.0094051	0.026719	0.0133899	0.0197698	0.0697712	0.0194332	0.00819961	4129.04	4730.98	3933.34	5156.48	4987.47	4553.06	4584.2	4947.44	4541.2	4040.09	4388.5	4877.75	5433.73
GO_MHC_PROTEIN_COMPLEX_ASSEMBLY	0.0875137	0.238244	0.297456	0.274876	0.158372	0.311452	0.114646	0.314761	0.214896	0.19218	0.292735	0.190215	0.131974	4530.83	4526.38	2514.49	4183.9	4437.42	2527.83	3804.35	2954.82	3134.22	3748.01	3085.29	4372.19	3733.19
GO_DENDRITIC_CELL_CHEMOTAXIS	-0.043007	0.0180584	0.123041	0.0737652	-0.0493628	0.201615	-0.0709039	0.0631114	-0.0468419	0.01959	0.00836631	0.0282967	-0.153091	4761.37	2607.15	2892.55	2488.54	5043.81	2775.43	4526.38	3338.82	4616.82	4708	4510.07	3394.41	4176.48
GO_IMMUNE_RESPONSE_TO_TUMOR_CELL	0.104334	0.113325	0.119609	0.142445	0.0688291	0.191676	0.0922864	0.150226	0.113749	0.0911223	0.159788	0.0949989	0.10291	3579	3808.8	1862.89	2673.87	3443.34	2940	3756.17	3180.92	3391.45	2956.3	3350.68	2974.84	3673.88
GO_NATURAL_KILLER_CELL_MEDIATED_IMMUNE_RESPONSE_TO_TUMOR_CELL	0.053609	0.0988141	0.098577	0.0470156	0.0543837	0.163309	0.0473634	0.0953356	0.0934857	0.0982449	0.17716	0.0781959	0.0253063	4825.86	1790.98	3571.58	2888.1	907.351	2791.74	1983.72	3444.08	2037.09	2779.88	4367.74	2581.21	3227.62
GO_T_CELL_MEDIATED_IMMUNE_RESPONSE_TO_TUMOR_CELL	0.197668	0.216041	0.223725	0.222128	0.204609	0.269436	0.224358	0.21631	0.24564	0.191818	0.179073	0.19634	0.239205	2246.14	1659.03	1304.69	2545.62	2358.82	2176.46	1660.51	1627.89	1215.73	1052.65	495.188	2252.07	2576.76
GO_ANTIGEN_PROCESSING_AND_PRESENTATION_OF_PEPTIDE_ANTIGEN_VIA_MHC_CLASS_IB	0.0932295	0.170343	0.20355	0.238483	0.0915823	0.303698	0.212774	0.27227	0.14383	0.105577	0.24208	0.123709	0.0837023	5384.06	4940.76	4793.25	3991.16	5647.22	2882.17	4163.88	3459.65	4154.25	5694.67	3490.04	5274.35	4887.39
GO_COMPLEMENT_RECEPTOR_MEDIATED_SIGNALING_PATHWAY	-0.101584	0.11044	0.0701408	0.00660288	-0.212063	0.244593	-0.25427	0.0835541	-0.132492	-0.0952475	0.171546	-0.0749446	-0.397853	3804.35	2318.79	3162.39	2861.42	3133.48	3004.49	2681.28	2576.76	2726.5	2787.29	2063.78	3192.04	1034.85
GO_FC_RECEPTOR_MEDIATED_STIMULATORY_SIGNALING_PATHWAY	-0.0365228	0.0267693	0.0826642	0.0892161	0.0915855	0.18516	0.0203404	-0.00278155	0.0693558	0.0898092	0.126328	0.0647939	-0.0641562	5771.76	5223.2	4477.45	4134.97	4318.81	3654.61	5748.04	5181.69	5147.59	4453.73	4068.25	4993.4	7297.36
GO_INFLAMMATORY_RESPONSE_TO_ANTIGENIC_STIMULUS	0.0201514	0.131257	0.149524	0.133102	0.0367698	0.1922	0.0576968	0.105717	0.0854061	0.0748212	0.0863669	0.107166	-0.0100725	4357.36	4087.53	3826.59	3884.41	4132.01	3319.54	3269.13	3243.93	4053.43	5236.54	3805.83	3838.45	5061.6
GO_ACUTE_INFLAMMATORY_RESPONSE_TO_ANTIGENIC_STIMULUS	-0.114598	0.0821044	0.145977	0.0782287	-0.0921926	0.121192	-0.0262632	0.0651133	0.000916785	0.00162864	0.0115515	0.0139028	-0.0982398	7491.58	2713.16	2897	4028.22	4471.52	3967.44	2507.08	3338.82	2816.94	2357.33	5562.72	3212.79	3802.87
GO_PRODUCTION_OF_MOLECULAR_MEDIATOR_OF_IMMUNE_RESPONSE	-0.0578121	-0.00793608	0.0392994	0.0550751	0.0116088	0.134166	-0.00980109	0.00817503	0.0250165	0.0338981	0.0561157	0.00334482	-0.0682075	5350.7	5259.52	4705.03	4574.56	4915.56	3915.55	5313.64	5639.81	4800.66	4412.96	4550.1	5101.63	6069.02
GO_LEUKOCYTE_MEDIATED_IMMUNITY	0.032145	0.0931669	0.106509	0.0922838	0.0445684	0.185368	0.0381281	0.0954545	0.0757198	0.088087	0.0932248	0.08506	-0.0125887	4728.01	4207.62	4324.74	4311.4	4751.73	3378.85	4929.65	4504.14	4493.76	4462.63	4335.12	4459.66	5396.66
GO_MYELOID_LEUKOCYTE_MEDIATED_IMMUNITY	0.0949167	0.159397	0.138646	0.118186	0.0677745	0.203395	0.0793737	0.149965	0.115207	0.123429	0.109759	0.128177	0.038466	4287.68	3504.87	3940.75	4204.65	4644.99	3298.78	4387.01	3928.89	4228.38	4060.84	4152.76	4126.08	4735.42
GO_MAST_CELL_MEDIATED_IMMUNITY	0.0318465	0.107888	0.117955	0.0717614	0.00292416	0.178854	-0.00964872	0.105934	0.0367688	0.0640497	0.103118	0.0620776	-0.076729	3859.21	2779.88	3137.18	4278.78	3670.92	2725.02	4450.77	3995.61	3196.49	3745.05	3166.83	4413.7	3891.82
GO_LYMPHOCYTE_MEDIATED_IMMUNITY	-0.081529	-0.023779	0.0583104	0.0580618	0.00950181	0.157716	-0.0277374	0.00771309	0.0129637	0.0317268	0.0774888	0.00958406	-0.10132	4738.39	5215.79	4567.89	4437.42	4980.79	3411.46	5183.17	5208.37	5224.68	4574.56	4459.66	4965.97	5839.96
GO_HUMORAL_IMMUNE_RESPONSE_MEDIATED_BY_CIRCULATING_IMMUNOGLOBULIN	-0.240785	-0.125331	0.0576331	0.0725617	0.0711699	0.206158	-0.0706029	-0.101927	0.0320264	0.0692238	0.128427	0.00874208	-0.219855	2932.58	6272.88	5522.69	4793.25	5014.15	2947.41	5097.18	6183.92	5479.69	4249.13	4200.21	5381.84	2837.7
GO_T_CELL_MEDIATED_IMMUNITY	-8.16864e-05	0.0434395	0.0668228	0.0692457	-0.0376607	0.123665	0.00665082	0.0941656	0.0219725	0.0210762	0.0398773	-0.00459541	-0.0349088	4610.89	4624.97	4320.3	4252.84	5647.22	3854.76	5486.36	4131.26	4934.83	5387.03	4719.12	5387.03	5252.11
GO_T_CELL_ANTIGEN_PROCESSING_AND_PRESENTATION	-0.154968	-0.0425131	0.000487445	-0.0427502	-0.259861	0.0287856	-0.163795	0.0110531	-0.0761863	-0.0611151	-0.0582958	-0.14435	-0.24392	355.824	4889.61	4621.26	5260.26	3017.09	7691.73	3475.21	3141.63	1358.06	876.217	6105.35	5116.45	1991.13
GO_ADAPTIVE_IMMUNE_RESPONSE_BASED_ON_SOMATIC_RECOMBINATION_OF_IMMUNE_RECEPTORS_BUILT_FROM_IMMUNOGLOBULIN_SUPERFAMILY_DOMAINS	-0.0771865	-0.0117291	0.0710846	0.0762808	0.0153766	0.161203	-0.0188552	0.0198834	0.0179874	0.0490325	0.0811831	0.0116076	-0.0917744	5003.77	5373.68	4850.33	4510.07	5115.71	3498.19	5723.58	5499.7	5277.31	4567.15	4493.76	5181.69	5692.44
GO_TOLERANCE_INDUCTION_DEPENDENT_UPON_IMMUNE_RESPONSE	-0.165632	-0.0512846	0.0211067	0.12	-0.116008	0.211462	-0.0591304	0.0461462	-0.113103	-0.130573	0.0178854	-0.0843874	-0.181759	5192.07	5189.1	4775.45	3495.97	4642.76	2924.43	5430.02	5109.04	5909.64	5175.02	3776.92	5764.35	3529.33
GO_GERMINAL_CENTER_FORMATION	-0.0647466	0.0554781	0.0864474	0.0581601	-0.0447283	0.185812	0.0266587	0.0586275	0.0259396	0.0305056	0.0778117	0.00819354	-0.0702689	2941.48	4022.29	3415.91	3780.63	4668.71	2696.85	2757.64	2348.44	2879.21	3011.16	2851.04	4745.8	2808.04
GO_DENDRITIC_CELL_ANTIGEN_PROCESSING_AND_PRESENTATION	-0.0194726	0.0429484	0.245206	0.196218	0.0663747	0.307894	0.0129389	0.179266	-0.0230409	0.167029	0.0626384	0.0907995	-0.0778013	4739.13	4137.94	3776.92	4143.87	2477.42	2301	2225.38	2804.34	3936.3	3998.57	6708.02	2874.02	3266.17
GO_ANTIGEN_PROCESSING_AND_PRESENTATION_OF_PEPTIDE_ANTIGEN_VIA_MHC_CLASS_I	0.110061	0.133556	0.106844	0.115425	0.0829837	0.181508	0.118775	0.138646	0.123444	0.107285	0.164557	0.101993	0.12929	4366.26	3934.82	4186.86	4145.35	4389.98	3195	3965.95	3970.4	3292.85	3716.88	3633.85	4382.57	3896.27
GO_ANTIGEN_PROCESSING_AND_PRESENTATION_VIA_MHC_CLASS_IB	0.118945	0.192623	0.21496	0.238008	0.10449	0.308312	0.1552	0.234458	0.143803	0.157361	0.225812	0.0990334	0.123637	4535.27	2636.06	2612.34	1928.86	5742.11	951.829	4152.76	2957.79	4108.28	3273.58	3240.96	4278.78	3845.86
GO_ANTIGEN_PROCESSING_AND_PRESENTATION_OF_EXOGENOUS_PEPTIDE_ANTIGEN_VIA_MHC_CLASS_I_TAP_INDEPENDENT	0.201867	0.264448	0.280757	0.29058	0.208334	0.351096	0.293498	0.306915	0.249053	0.215092	0.272629	0.221418	0.201287	2603.45	2650.89	2005.96	1347.68	2923.69	1232.04	2292.1	1602.69	2978.54	2622.72	2742.81	2526.35	3414.43
GO_ANTIGEN_PROCESSING_AND_PRESENTATION_OF_ENDOGENOUS_PEPTIDE_ANTIGEN	-0.00479704	0.0690675	0.0807485	0.106351	-0.0082786	0.157956	0.117216	0.13814	0.0720347	0.032066	0.166126	0.00109788	0.0873506	5284.73	4735.42	5301.04	5226.16	5908.9	4156.47	4771.75	4731.72	3859.21	4584.2	3745.05	6161.69	4887.39
GO_ANTIGEN_PROCESSING_AND_PRESENTATION_OF_ENDOGENOUS_PEPTIDE_ANTIGEN_VIA_MHC_CLASS_I_VIA_ER_PATHWAY	0.225502	0.274707	0.300856	0.328644	0.219606	0.380615	0.313282	0.345553	0.248015	0.230473	0.290532	0.250398	0.17788	2603.45	2511.52	1982.24	1347.68	2923.69	1194.98	2292.1	1602.69	2978.54	2622.72	2676.09	2298.03	3092.7
GO_ANTIGEN_PROCESSING_AND_PRESENTATION_OF_PEPTIDE_OR_POLYSACCHARIDE_ANTIGEN_VIA_MHC_CLASS_II	0.0880677	0.137502	0.146264	0.137445	0.122101	0.155823	0.105021	0.142927	0.132386	0.132863	0.169439	0.125376	0.102101	4013.4	3719.1	3765.8	3759.13	4022.29	3498.94	3728.74	3587.89	3170.54	3745.05	3173.51	3443.34	4249.13
GO_TOLERANCE_INDUCTION	-0.092015	-0.0136783	0.0408115	0.0572432	-0.0908048	0.197936	-0.0523789	0.0586816	-0.0694669	-0.0540872	0.0408162	-0.0658594	-0.0819233	5896.3	5515.27	4305.47	3679.81	4026.74	2505.59	5224.68	4685.02	5433.73	5654.64	3682.78	5196.51	4521.93
GO_TOLERANCE_INDUCTION_TO_SELF_ANTIGEN	-0.207928	-0.0364793	0.0209601	-0.058085	-0.208745	0.20229	-0.238334	0.00172582	-0.0787421	-0.120373	-0.0812716	-0.17386	-0.309475	960.725	3467.8	1484.08	2596.03	3814.73	115.643	4146.83	3983.75	1094.16	5039.36	3616.06	1107.5	1123.81
GO_T_CELL_TOLERANCE_INDUCTION	-0.147573	-0.122354	-0.0173059	-0.0130267	-0.157599	0.178828	-0.131106	0.0409956	-0.143056	-0.111608	-0.00569834	-0.127231	-0.118953	5112	3884.41	4391.46	4005.99	3971.89	1696.09	2513.01	4409.25	2385.5	4510.07	3190.56	1693.13	2560.45
GO_IMMUNE_SYSTEM_DEVELOPMENT	0.0170339	0.0462238	0.0628617	0.0586484	0.0270689	0.0919679	0.0209129	0.0549518	0.0224792	0.0389885	0.0447466	0.032147	0.000962333	4793.25	4542.69	4424.08	4201.69	4575.3	4352.91	4849.58	4332.16	4467.07	4406.29	4351.43	4516	5092.73
GO_LEUKOCYTE_DIFFERENTIATION	-0.0159859	0.0319652	0.0668342	0.0487145	-0.0106179	0.109641	-0.0131765	0.0554151	-0.00978259	0.0220599	0.0232021	0.0129879	-0.058911	4742.84	4671.67	4370.7	4389.98	4932.61	4281.75	5020.08	4301.02	4908.89	4683.53	4824.38	4745.8	5441.14
GO_LEUKOCYTE_MIGRATION_INVOLVED_IN_INFLAMMATORY_RESPONSE	-0.0191425	0.136595	0.0852186	0.143483	0.0477707	0.19604	-0.0504469	0.135224	0.0872291	0.078607	-0.0560104	0.0312582	-0.0561686	3140.15	4509.33	5197.25	4019.33	6188.37	3602.72	6857.02	5705.79	5933.37	6146.12	5701.34	5250.63	7617.6
GO_HYPERSENSITIVITY	-0.0780062	0.309076	0.30049	0.233892	0.0717922	0.178536	0.0640288	0.263365	0.169887	0.166567	0.121994	0.190742	0.0369278	4450.77	917.729	1704.99	848.047	612.314	2179.42	2640.51	957.76	3083.81	2902.93	2553.04	3383.29	742.783
GO_ACUTE_INFLAMMATORY_RESPONSE	-0.0324381	0.0814041	0.0830893	0.0748027	-0.0161574	0.108839	0.0176518	0.101427	0.0645232	0.0281402	0.00844882	0.048191	-0.0399072	5378.87	4020.81	3774.7	4344.02	5147.59	3664.99	4475.97	4161.66	4311.4	5042.32	5407.04	4376.64	4464.11
GO_PRODUCTION_OF_MOLECULAR_MEDIATOR_INVOLVED_IN_INFLAMMATORY_RESPONSE	0.0123583	0.0730857	0.0742791	0.0529495	-0.0254495	0.158316	0.00982177	0.0810919	0.0190783	0.0179673	0.0620009	0.0695205	-0.0390977	5080.87	5624.98	5555.3	5155	5691.7	4126.08	5383.32	5318.09	6369.25	6092	5303.26	5584.95	7653.18
GO_CYTOKINE_PRODUCTION_INVOLVED_IN_INFLAMMATORY_RESPONSE	-0.0171808	0.0167931	0.0205739	0.00537349	-0.0616532	0.131169	-0.0188195	0.0323962	-0.0426805	-0.0365519	0.012873	0.0231252	-0.0660445	4149.8	4983.02	5328.46	4226.89	5208.37	3725.77	4897.03	4373.67	5547.89	5208.37	4086.05	4381.08	6775.48
GO_RESPIRATORY_BURST_INVOLVED_IN_INFLAMMATORY_RESPONSE	0.0434896	0.0659736	0.0927425	0.0850423	0.0226342	0.103874	0.0554431	0.0949403	0.0548897	0.0254328	0.0510949	0.0641395	0.0236936	7758.45	4387.01	4327.71	7181.71	6209.13	7362.59	7875.57	8007.52	7550.88	6760.66	9202.5	7854.81	6779.93
GO_CHRONIC_INFLAMMATORY_RESPONSE	-0.103617	0.0763506	0.0395287	0.0549729	-0.00862907	0.193258	-0.0617315	0.131883	0.0510228	0.0433318	0.0458748	0.0616354	0.00936935	6124.62	5097.18	5814.76	5298.07	7497.51	3103.08	6782.9	5380.36	7171.34	6890.38	5882.96	4949.66	6443.38
GO_MONOCYTE_CHEMOTAXIS	-0.143094	0.0777121	0.100364	0.0629944	-0.0394164	0.101714	-0.0519973	0.0968329	-0.0408145	-0.0329596	-0.024544	-0.023902	-0.144287	6235.82	4010.43	3289.89	4220.96	3581.96	4256.54	4708.74	3605.68	5074.94	5700.6	4685.02	4290.64	7020.11
GO_SOMATIC_DIVERSIFICATION_OF_IMMUNE_RECEPTORS_VIA_SOMATIC_MUTATION	0.126527	0.0404271	0.0499504	0.106555	0.104395	0.10608	0.0863278	0.106397	0.0942264	0.065279	0.159971	0.0787882	0.149431	5100.14	5788.07	5467.83	5177.24	5484.14	3985.23	6760.66	4622.75	4713.19	5562.72	3750.98	5644.26	4842.17
GO_SOMATIC_DIVERSIFICATION_OF_T_CELL_RECEPTOR_GENES	-0.130692	-0.232273	-0.190178	-0.153557	-0.0337549	-0.0223123	-0.135613	-0.19496	-0.108083	-0.223597	-0.233715	-0.180474	-0.151838	4369.22	2746.52	2833.99	1403.28	2375.13	2608.63	2464.08	2934.81	3840.68	2962.23	2613.08	1398.09	3400.34
GO_MYELOID_LEUKOCYTE_DIFFERENTIATION	-0.0195056	0.0671133	0.0758138	0.0491812	-0.0039189	0.089569	0.00355658	0.0694446	0.000787127	0.0333116	0.0333236	0.0332577	-0.0393001	4997.84	4317.33	4462.63	4848.1	5240.99	4484.86	5073.46	4447.8	5020.08	5034.91	4920.75	4523.41	5742.11
GO_PLATELET_DEGRANULATION	0.0666526	0.188155	0.188346	0.155986	0.106859	0.151543	0.0897073	0.184764	0.135633	0.163387	0.125647	0.101768	0.0541504	4409.25	2882.17	3168.32	3642.75	3988.19	3500.42	4393.69	3717.62	3708.72	3021.54	3999.31	3670.18	4633.87
GO_REGULATION_OF_ANTIGEN_PROCESSING_AND_PRESENTATION	-0.0946006	-0.00293262	0.142101	0.105995	-0.0449784	0.178104	-0.0653486	0.0950853	-0.0476242	0.0562045	0.00262106	0.00874842	-0.14265	5204.67	5205.41	3581.96	4157.21	4231.34	3911.84	4238.75	3897.01	3717.62	4495.24	5043.06	4627.19	5068.27
GO_NEGATIVE_REGULATION_OF_ANTIGEN_PROCESSING_AND_PRESENTATION	-0.091187	-0.0697343	0.0598909	0.0684034	-0.117581	0.0917536	-0.103099	0.0676392	-0.0436169	-0.0116883	0.0447765	-0.0968664	-0.110386	4799.92	4782.13	3581.96	4627.19	5043.06	6208.39	3789.53	4229.12	4586.42	3148.3	4660.55	5132.02	6387.04
GO_POSITIVE_REGULATION_OF_ANTIGEN_PROCESSING_AND_PRESENTATION	-0.19779	-0.0288431	0.154841	0.0796398	-0.0493338	0.187727	-0.0969081	0.0642594	-0.117903	0.0449648	-0.106664	0.0044777	-0.238712	2330.65	4267.66	2503.37	1619.74	2050.44	2748.74	2835.47	2261.71	2573.79	4318.81	3082.33	1664.96	1956.29
GO_REGULATION_OF_ANTIGEN_PROCESSING_AND_PRESENTATION_OF_PEPTIDE_OR_POLYSACCHARIDE_ANTIGEN_VIA_MHC_CLASS_II	-0.253625	-0.0258123	0.0994466	0.0552059	-0.136256	0.0534351	-0.132145	0.0302079	-0.0764724	-0.0579572	-0.0459404	-0.0629378	-0.26308	2176.46	4240.24	840.634	2591.58	2856.97	3641.27	4078.63	1547.83	4075.67	2650.89	1713.89	4876.27	0
GO_REGULATION_OF_ANTIGEN_PROCESSING_AND_PRESENTATION_OF_PEPTIDE_ANTIGEN	-0.328906	-0.165441	-0.0605761	-0.0870098	-0.271835	-0.068443	-0.249539	-0.0856789	-0.17008	-0.174415	-0.180925	-0.211944	-0.3249	2308.41	2718.35	1197.2	2318.05	2998.56	3520.43	2475.94	1483.34	3366.24	1768.74	1783.57	3558.24	1318.77
GO_POSITIVE_REGULATION_OF_DENDRITIC_CELL_ANTIGEN_PROCESSING_AND_PRESENTATION	-0.144226	-0.0562803	0.190676	0.130455	-0.00805134	0.253097	-0.0670989	0.108133	-0.125606	0.102757	-0.066361	0.0117542	-0.18808	2330.65	6189.11	4005.24	3192.78	2050.44	3207.61	2285.43	2502.63	2684.25	4674.64	4211.33	2471.49	1520.41
GO_REGULATION_OF_GERMINAL_CENTER_FORMATION	0.134725	0.191545	0.234477	0.205105	0.122984	0.337787	0.121337	0.189622	0.203352	0.173769	0.212207	0.148706	0.0776407	2524.13	1040.79	857.684	1267.62	1380.3	939.227	1119.36	924.401	1240.19	616.02	1218.7	1979.27	745.748
GO_REGULATION_OF_IMMUNOGLOBULIN_PRODUCTION	0.000410929	0.00903504	0.0528423	0.0641662	0.00199337	0.12048	0.0116646	0.0612609	0.000893951	0.0272889	0.0706762	0.0313027	0.0105616	4808.81	4690.21	4642.02	4405.55	5853.3	4283.23	4708	4977.09	5636.1	5068.27	4304.73	5048.99	5717.65
GO_NEGATIVE_REGULATION_OF_IMMUNOGLOBULIN_PRODUCTION	-0.0338842	-0.00320259	0.0769413	0.0439566	-0.000602957	0.0875277	-0.048118	0.0667108	0.00933101	-0.000365728	0.0118516	-0.01969	0.0730962	5436.69	5484.88	3584.19	4836.24	6509.36	4964.49	6559.76	3991.9	6241.75	3989.68	5798.45	6913.36	5338.84
GO_POSITIVE_REGULATION_OF_IMMUNOGLOBULIN_PRODUCTION	0.0041429	0.00753327	0.0490336	0.0658085	0.00740653	0.105703	0.0234131	0.0530788	0.0016767	0.0393695	0.0716572	0.0295443	0.0188662	4874.05	5788.81	5612.38	4665.74	5909.64	4771.75	5778.43	5719.13	5655.38	5307.71	4464.85	5447.81	5876.29
GO_REGULATION_OF_TOLERANCE_INDUCTION	-0.11653	-0.0651202	-0.00965037	0.0181472	-0.120669	0.144795	-0.0865897	0.0391684	-0.126595	-0.0980066	0.00306518	-0.122489	-0.112865	6040.85	5141.66	4757.66	4209.1	4973.38	4450.02	4047.5	4950.4	5021.57	5495.26	4453.73	4582.72	5223.2
GO_POSITIVE_REGULATION_OF_TOLERANCE_INDUCTION	-0.272346	-0.187199	-0.0806007	-0.0608219	-0.281032	0.117391	-0.202188	-0.0527454	-0.270979	-0.221334	-0.090733	-0.278152	-0.216183	2234.28	3429.25	5209.86	2987.44	1555.25	4019.33	2554.52	2808.04	1887.35	2195.73	3402.57	2363.26	2965.2
GO_REGULATION_OF_T_CELL_TOLERANCE_INDUCTION	-0.103471	-0.0951783	-0.0126423	0.00117626	-0.126285	0.165655	-0.0996956	0.0778606	-0.116262	-0.0827633	0.00335086	-0.110549	-0.0938933	4851.07	5189.1	3802.13	4209.1	3132.73	2440.36	2968.17	3608.65	3450.01	4768.04	2761.34	2748	4242.46
GO_POSITIVE_REGULATION_OF_T_CELL_TOLERANCE_INDUCTION	-0.204989	-0.174156	-0.0169104	-0.0315835	-0.212388	0.197099	-0.152573	0.0375445	-0.179247	-0.133173	-0.0272986	-0.189288	-0.129599	2644.96	3429.25	1958.51	2182.39	4146.83	1460.36	4725.05	4139.42	2099.36	3881.45	708.683	4086.05	1134.19
GO_REGULATION_OF_ACUTE_INFLAMMATORY_RESPONSE	-0.119967	0.0321023	0.0306517	0.00664027	-0.0997181	0.0611529	-0.0740312	0.0389944	-0.0114229	-0.0408504	-0.0523446	-0.0225053	-0.128949	4551.58	3586.41	3426.29	4218	3834	4047.5	2969.65	3718.36	2725.02	3205.38	3707.98	3589.37	4173.52
GO_NEGATIVE_REGULATION_OF_ACUTE_INFLAMMATORY_RESPONSE	-0.101518	0.0831449	-0.00868843	-0.0245316	-0.04262	-0.125915	-0.0213535	0.00266424	0.0282789	-0.00373943	-0.120144	0.0717448	0.0583683	7491.58	3799.9	2246.14	2802.11	4471.52	3653.13	4112.73	1888.83	1266.14	1245.38	5496	401.785	2124.57
GO_POSITIVE_REGULATION_OF_ACUTE_INFLAMMATORY_RESPONSE	-0.128118	0.0457643	0.031283	0.00196203	-0.128174	0.108098	-0.0933789	0.0783623	-0.00108691	-0.0634202	-0.0340294	-0.0327726	-0.182119	4301.02	3467.8	4379.6	4315.85	3549.34	2913.31	3140.15	3515.24	3537.48	3227.62	4149.8	3801.39	3768.77
GO_REGULATION_OF_CHRONIC_INFLAMMATORY_RESPONSE	-0.28546	-0.18244	-0.117871	-0.0786159	-0.246956	0.0733845	-0.222499	-0.119993	-0.177512	-0.196026	-0.104891	-0.150063	-0.117871	1067.47	3769.51	4346.24	2790.25	1817.67	3660.54	3105.31	4547.88	3441.11	3109.01	4609.4	4157.95	5604.97
GO_NEGATIVE_REGULATION_OF_CHRONIC_INFLAMMATORY_RESPONSE	-0.265492	-0.0873775	0.0573822	-0.0205896	-0.144444	0.220874	-0.148672	-0.0341053	-0.0908552	-0.0878517	-0.0643377	-0.0902229	-0.201233	4399.62	6418.18	3407.76	4507.1	5114.97	1283.93	6590.9	3783.6	6419.66	6161.69	4620.52	5324.02	5604.97
GO_RESPIRATORY_BURST_INVOLVED_IN_DEFENSE_RESPONSE	0.0818333	0.115138	0.148331	0.131746	0.0538437	0.222833	0.0622351	0.13975	0.0724692	0.0940604	0.116878	0.107245	-0.0224138	4159.43	4911.85	4628.68	3648.68	3699.09	2348.44	4038.6	2234.28	3054.9	3501.16	4601.25	4049.72	5627.95
GO_REGULATION_OF_IMMUNE_SYSTEM_PROCESS	-0.012102	0.0472426	0.0809508	0.070325	0.012489	0.128788	0.0094953	0.0600302	0.0244667	0.0460218	0.0625501	0.0303218	-0.0328734	4813.26	4631.64	4398.87	4275.82	4830.31	4012.66	5137.21	4356.62	4777.68	4583.46	4349.95	4644.99	5308.45
GO_NEGATIVE_REGULATION_OF_IMMUNE_SYSTEM_PROCESS	-0.0189194	0.0486995	0.079129	0.0535173	-0.00819492	0.113551	0.003676	0.0663712	-0.00152798	0.033676	0.0506138	0.00718769	-0.0385141	4851.81	4895.55	4458.92	4404.8	5047.51	4140.16	5353.67	4570.11	4864.41	4897.03	4580.49	5147.59	5204.67
GO_POSITIVE_REGULATION_OF_IMMUNE_SYSTEM_PROCESS	-0.00956265	0.0521948	0.0865281	0.0801405	0.0189807	0.147871	0.0130059	0.0612763	0.0315644	0.0521121	0.0730651	0.0383242	-0.0366141	4773.23	4661.29	4266.92	4326.23	4885.91	3765.8	5137.95	4320.3	4650.92	4554.55	4240.98	4631.64	5536.03
GO_REGULATION_OF_LEUKOCYTE_MIGRATION	-0.0599737	0.0733851	0.0958143	0.0756998	-0.0194513	0.0916675	-0.01743	0.0834149	0.0134478	0.0403418	0.0100826	0.00816695	-0.07563	4898.51	4051.95	3945.2	3531.55	4971.9	3621.99	5109.04	3854.02	4162.4	4733.2	5075.68	4610.14	5316.6
GO_NEGATIVE_REGULATION_OF_LEUKOCYTE_MIGRATION	-0.172781	0.0217973	0.0982238	0.0205024	-0.048873	0.0691229	-0.0545328	0.0626238	-0.0455628	0.038732	0.000826929	-0.0834109	-0.134015	5508.6	4069	3368.47	3721.33	4005.99	3973.37	4151.28	3482.63	3823.63	3599.75	5249.89	4693.91	4535.27
GO_POSITIVE_REGULATION_OF_LEUKOCYTE_MIGRATION	-0.0389411	0.0739294	0.0947639	0.0918509	-0.0206374	0.101608	-0.0187134	0.0896279	0.0205688	0.039936	0.00885925	0.0157251	-0.0674606	4945.95	4193.53	4059.36	3373.66	5078.65	3529.33	5312.16	3858.47	4291.39	4935.58	5112	4186.86	5772.5
GO_REGULATION_OF_LEUKOCYTE_CHEMOTAXIS	-0.063724	0.0547829	0.0835159	0.0683935	-0.0275395	0.0950966	-0.0135449	0.0617682	-0.00517834	0.0231873	0.00784014	0.0052283	-0.0970655	5108.3	4271.37	3591.6	3498.94	4998.59	3736.15	4510.81	4427.04	4750.99	5209.12	4942.99	4206.88	5514.53
GO_NEGATIVE_REGULATION_OF_LEUKOCYTE_CHEMOTAXIS	-0.366653	-0.0802492	0.021086	-0.103165	-0.236333	-0.0785523	-0.225561	-0.0181883	-0.219816	-0.0845851	-0.0704414	-0.296014	-0.344226	0	2705.74	1994.1	2277.27	3801.39	2636.06	2177.94	2403.29	3054.16	3576.03	3982.26	1307.65	2489.29
GO_POSITIVE_REGULATION_OF_LEUKOCYTE_CHEMOTAXIS	-0.0153882	0.0777404	0.0938963	0.101282	0.00945028	0.12287	0.0200877	0.0731672	0.033645	0.0459521	0.023711	0.0557926	-0.0512766	4793.25	4134.23	4042.31	3373.66	4606.44	3292.85	4063.07	4495.98	3976.33	4624.97	4730.24	3718.36	5451.52
GO_REGULATION_OF_CELLULAR_EXTRAVASATION	-0.133203	-0.0130966	0.0525956	0.0183154	-0.105658	0.04904	-0.103997	0.0615708	-0.048907	0.0028852	-0.078008	-0.128524	-0.199124	3987.45	4616.82	3800.65	3117.91	5299.55	3057.86	5243.21	3119.39	4550.84	4026.74	3938.53	4576.79	3785.82
GO_NEGATIVE_REGULATION_OF_CELLULAR_EXTRAVASATION	-0.163599	-0.0564902	0.0424146	0.00577258	-0.022517	0.0643089	-0.0220821	0.0364048	-0.00584177	0.0324905	-0.0382038	-0.0322335	-0.110934	4081.6	4754.7	2596.03	3844.38	3069.72	2126.79	3088.26	1325.44	3569.36	2066	4145.35	4226.89	4047.5
GO_POSITIVE_REGULATION_OF_CELLULAR_EXTRAVASATION	-0.122235	0.00930762	0.0646565	0.0405895	-0.129106	0.029598	-0.148487	0.0863186	-0.0476241	-0.00028578	-0.0845248	-0.171978	-0.225137	3792.49	4343.28	3800.65	2944.44	5395.92	2819.91	5335.88	3310.65	5397.41	4071.96	3938.53	4554.55	3785.82
GO_REGULATION_OF_IMMUNE_EFFECTOR_PROCESS	-0.0289165	0.040414	0.0776752	0.0776172	0.0171861	0.156997	0.0101191	0.0565781	0.0328685	0.0461334	0.0847853	0.0300998	-0.0490848	5312.16	4659.07	4611.63	4638.31	4954.85	3966.7	5395.18	4723.56	4636.83	4641.28	4351.43	4865.89	5295.11
GO_NEGATIVE_REGULATION_OF_IMMUNE_EFFECTOR_PROCESS	0.0349075	0.117154	0.118831	0.099671	0.0408733	0.159931	0.0559021	0.130978	0.0520624	0.0835579	0.108443	0.0619972	0.00562937	4652.4	4291.39	4690.95	4665.74	4954.11	4415.92	5168.34	4475.97	4550.1	4857	4492.28	5092.73	5450.78
GO_POSITIVE_REGULATION_OF_IMMUNE_EFFECTOR_PROCESS	0.0214024	0.0653506	0.0827168	0.0820506	0.00553017	0.162486	0.0200757	0.0810718	0.0311966	0.047915	0.063292	0.040935	-0.0203036	4258.77	4306.21	4857.74	4581.23	4733.94	3527.85	4779.9	4622.01	4447.06	4566.41	4438.9	4750.99	5196.51
GO_REGULATION_OF_PRODUCTION_OF_MOLECULAR_MEDIATOR_OF_IMMUNE_RESPONSE	0.0326918	0.0740674	0.0995419	0.100757	0.0291061	0.147523	0.0497195	0.10258	0.0491346	0.0628725	0.0733787	0.0509144	0.0031695	4095.68	4321.78	4626.45	4227.63	4572.34	4031.93	4226.15	4829.57	4207.62	4490.8	4318.81	4541.95	5064.56
GO_NEGATIVE_REGULATION_OF_PRODUCTION_OF_MOLECULAR_MEDIATOR_OF_IMMUNE_RESPONSE	-0.0169701	0.0263891	0.0877394	0.0505541	-0.0301646	0.142599	-0.0295037	0.0671403	-0.0547768	0.0105826	0.0507796	-0.00890454	-0.0324996	4750.99	5794	5104.59	5665.76	6983.79	5054.18	7443.39	5690.22	6575.33	5088.28	6593.12	7060.14	7042.35
GO_POSITIVE_REGULATION_OF_PRODUCTION_OF_MOLECULAR_MEDIATOR_OF_IMMUNE_RESPONSE	0.0490836	0.0860209	0.104426	0.111222	0.0420658	0.160283	0.0638908	0.110967	0.0746455	0.0783075	0.0849683	0.063976	0.0157486	3543.41	4026.74	4664.26	4060.84	4314.37	3300.27	4349.95	4730.98	3657.57	4238.75	4283.23	4394.43	4993.4
GO_REGULATION_OF_LEUKOCYTE_MEDIATED_IMMUNITY	0.00898789	0.0561544	0.0735993	0.0639318	-0.0152103	0.146368	0.00627377	0.0760448	0.0109906	0.031594	0.0461551	0.0315565	-0.0430706	4572.34	4604.96	4867.38	4496.73	5141.66	4228.38	5399.63	4797.69	4711.7	4785.83	4773.97	4815.48	5292.88
GO_NEGATIVE_REGULATION_OF_LEUKOCYTE_MEDIATED_IMMUNITY	0.0280054	0.09188	0.120941	0.100438	0.0127219	0.179175	0.0360695	0.120705	0.0224777	0.0613569	0.0596423	0.0488957	-0.0456396	3964.47	4241.72	4603.47	4556.77	4384.79	3585.67	4738.39	4324.74	3985.23	3812.51	4609.4	4239.49	5153.52
GO_POSITIVE_REGULATION_OF_LEUKOCYTE_MEDIATED_IMMUNITY	0.0304767	0.0667875	0.082003	0.0926667	0.012212	0.167075	0.0365429	0.0822283	0.0392702	0.0522911	0.0811551	0.0530839	0.00754675	4705.77	4585.68	4995.62	4229.86	5120.9	3025.25	5249.89	5203.18	4988.95	5009.71	4504.88	4749.51	5160.93
GO_REGULATION_OF_LYMPHOCYTE_MEDIATED_IMMUNITY	0.0124861	0.0584889	0.0890896	0.0811102	-0.00197314	0.153146	0.0178902	0.0922499	0.0215404	0.0379779	0.0603731	0.0308167	-0.0278882	4741.35	4702.81	4983.02	4407.77	5332.91	3859.21	5590.88	4440.39	4842.17	4987.47	4511.55	4940.02	5610.16
GO_NEGATIVE_REGULATION_OF_LYMPHOCYTE_MEDIATED_IMMUNITY	0.0129462	0.0755598	0.095931	0.0844529	-0.0110398	0.167498	0.0139919	0.0975523	0.0166271	0.0401827	0.0396599	0.0192015	-0.0469846	4427.78	4679.83	4859.22	5388.51	5338.84	4198.72	5332.91	4606.44	4504.88	4819.93	4631.64	4447.06	5277.31
GO_POSITIVE_REGULATION_OF_LYMPHOCYTE_MEDIATED_IMMUNITY	0.0342767	0.070667	0.101297	0.110297	0.0206675	0.181416	0.0443486	0.0980916	0.039417	0.0553183	0.100869	0.0486056	0.0113117	4413.7	4398.87	4938.54	4048.98	5455.97	3110.49	4851.07	4281.75	4972.64	5049.74	4126.08	4977.09	5909.64
GO_REGULATION_OF_T_CELL_MEDIATED_IMMUNITY	0.0137121	0.0813882	0.0881987	0.0941268	-0.0143252	0.160677	0.0294866	0.118252	0.0367913	0.0486723	0.0561736	0.00635775	-0.0224562	4457.44	4406.29	4673.9	4141.64	5586.44	3092.7	5292.88	3957.8	5180.2	5384.8	4679.83	5543.44	5610.16
GO_NEGATIVE_REGULATION_OF_T_CELL_MEDIATED_IMMUNITY	-0.103792	0.00418966	0.0102201	-0.016567	-0.143748	0.108143	-0.106348	0.0195305	-0.114174	-0.0474129	-0.0767801	-0.10846	-0.153283	4329.19	5292.88	2714.64	5278.06	4346.98	4489.31	4458.18	4471.52	4409.25	2711.68	4473	5989.7	4671.67
GO_POSITIVE_REGULATION_OF_T_CELL_MEDIATED_IMMUNITY	0.0601463	0.126868	0.129302	0.15016	0.0340498	0.21581	0.0906294	0.161185	0.100817	0.0829318	0.117722	0.0560934	0.0321818	3915.55	3854.76	3951.13	3638.3	5642.78	2308.41	4687.98	3553.79	3369.95	4025.26	4148.31	4917.78	4994.88
GO_REGULATION_OF_B_CELL_MEDIATED_IMMUNITY	0.00789724	0.0466283	0.0923535	0.096396	0.0252144	0.137885	0.0143114	0.064006	0.023383	0.0564384	0.0802427	0.0686576	-0.0118021	4758.4	5161.67	4980.05	4117.18	4896.29	4396.65	4913.34	5544.92	4687.24	4710.96	4464.85	4749.51	5515.27
GO_NEGATIVE_REGULATION_OF_B_CELL_MEDIATED_IMMUNITY	-0.017891	0.0383323	0.131623	0.108226	0.0530603	0.119623	0.00307409	0.0451724	0.047347	0.0443025	0.0172485	0.0862723	-0.0435118	5690.96	5074.94	4407.77	3651.64	4378.12	5713.2	4138.68	6063.09	3641.27	4768.04	6205.42	2897	5564.2
GO_POSITIVE_REGULATION_OF_B_CELL_MEDIATED_IMMUNITY	0.0273585	0.0622468	0.0935343	0.107129	0.0273472	0.148775	0.0236106	0.0717963	0.021854	0.0703452	0.110376	0.0775299	0.0170453	4568.63	5068.27	4980.05	4117.18	5064.56	3475.21	5355.89	5320.31	4997.1	4710.96	4467.82	4635.35	5717.65
GO_REGULATION_OF_NATURAL_KILLER_CELL_MEDIATED_IMMUNITY	0.0591809	0.0837696	0.135273	0.0854503	0.0140689	0.233906	0.0466915	0.134883	0.0304008	0.0399101	0.116031	0.0613632	-0.0317236	4410.73	4723.56	3240.96	4594.58	4931.13	3002.26	5595.33	3798.42	4751.73	4407.77	3682.78	4161.66	5761.38
GO_NEGATIVE_REGULATION_OF_NATURAL_KILLER_CELL_MEDIATED_IMMUNITY	0.178645	0.203532	0.20278	0.213427	0.11662	0.319417	0.176051	0.246796	0.157589	0.161991	0.201147	0.135776	0.073203	2819.16	3490.78	3133.48	3121.61	3988.19	1451.47	3793.23	2822.13	3068.98	2726.5	3055.64	3525.62	4021.55
GO_POSITIVE_REGULATION_OF_NATURAL_KILLER_CELL_MEDIATED_IMMUNITY	0.00886076	0.0201684	0.0926198	0.0622005	0.00388788	0.204764	0.0298203	0.0649356	-0.0211799	0.00590529	0.127113	0.0256555	-0.032917	3816.95	3696.86	3788.04	4487.83	4467.07	2629.39	4317.33	4776.2	5858.49	5112.75	2904.41	3579	4887.39
GO_REGULATION_OF_CYTOKINE_PRODUCTION_INVOLVED_IN_IMMUNE_RESPONSE	0.030375	0.0956803	0.118446	0.110948	0.0226276	0.171895	0.0519815	0.110695	0.0557648	0.066128	0.0652	0.0453524	-0.0288132	3636.82	3714.65	4395.17	4043.79	4276.56	3490.78	3998.57	4399.62	3183.88	3731.7	4490.8	4141.64	5639.81
GO_NEGATIVE_REGULATION_OF_CYTOKINE_PRODUCTION_INVOLVED_IN_IMMUNE_RESPONSE	-0.0240902	0.0298429	0.0956431	0.0527746	-0.0475475	0.19232	-0.0319903	0.0595897	-0.0920434	0.00571316	0.0620988	-0.00112455	-0.0936822	4723.56	5922.99	5118.68	5788.07	6851.84	3327.7	7443.39	5903.71	6575.33	5467.83	6593.12	7060.14	6948.2
GO_POSITIVE_REGULATION_OF_CYTOKINE_PRODUCTION_INVOLVED_IN_IMMUNE_RESPONSE	0.0590235	0.120073	0.12799	0.130788	0.0423557	0.189153	0.0789762	0.136769	0.100615	0.0838733	0.0803958	0.0667901	-0.00810453	3238	2832.51	3779.89	3581.96	3538.97	2831.77	3863.66	3466.32	2396.62	3407.76	3734.67	4040.09	4888.87
GO_REGULATION_OF_T_CELL_CYTOKINE_PRODUCTION	0.0215946	0.0723806	0.109487	0.122316	0.010824	0.174827	0.0681433	0.130595	0.0617546	0.0589526	0.0799981	0.0344477	-0.00391549	4923.71	5851.82	5432.25	5166.86	5740.63	3028.95	4490.8	4169.07	2535.25	5669.46	5066.04	5992.67	4676.12
GO_NEGATIVE_REGULATION_OF_T_CELL_CYTOKINE_PRODUCTION	-0.166598	-0.209416	-0.0840462	-0.138628	-0.243237	0.0225393	-0.244359	-0.119685	-0.261784	-0.147435	-0.137584	-0.21691	-0.242683	2677.58	2075.64	606.383	997.79	1555.25	6192.82	2385.5	1793.95	1623.45	1341.75	1398.09	2363.26	2637.55
GO_POSITIVE_REGULATION_OF_T_CELL_CYTOKINE_PRODUCTION	0.05797	0.140766	0.151982	0.196253	0.0634347	0.227172	0.147368	0.198049	0.135069	0.0905355	0.131849	0.0856049	0.050275	3432.96	3273.58	3987.45	3607.17	4279.52	2115.67	4121.63	2703.52	2123.08	4034.9	3323.25	4108.28	4332.9
GO_POSITIVE_REGULATION_OF_DENDRITIC_CELL_CYTOKINE_PRODUCTION	0.0787403	0.0864601	0.0373339	0.0444805	0.0152716	0.127481	0.0548988	0.0319469	0.0828325	0.0400522	0.0671655	0.0540191	0.0544737	2619.01	2494.47	2237.24	1849.54	2401.07	1230.56	3055.64	1359.54	664.205	2994.85	2153.48	2437.39	2405.52
GO_CYTOPLASMIC_PATTERN_RECOGNITION_RECEPTOR_SIGNALING_PATHWAY	0.0535637	0.0773663	0.0507486	0.0668776	0.0255253	0.136302	0.0560497	0.0583126	0.0583088	0.0595884	0.0834717	0.0529472	0.0705776	4103.84	3742.08	4385.53	3742.08	4456.7	3839.93	4564.93	4655.36	3985.23	4133.49	3359.57	4474.49	4553.06
GO_MYD88_DEPENDENT_TOLL_LIKE_RECEPTOR_SIGNALING_PATHWAY	0.0520305	0.104346	0.0907372	0.0574778	-0.0237167	0.196546	-0.0196108	0.0809358	0.0103031	0.0486402	0.0679869	0.0571821	-0.0382525	5586.44	4092.72	4260.99	4282.49	5352.19	3314.35	5392.22	4939.28	5342.55	4240.98	4085.3	5037.13	5120.9
GO_MYD88_INDEPENDENT_TOLL_LIKE_RECEPTOR_SIGNALING_PATHWAY	0.00958756	0.0228507	0.00580904	0.0122782	-0.0857626	0.117213	-0.0284168	0.0294518	-0.00945289	-0.00625792	0.0303206	-0.0121435	-0.0287363	5572.35	3999.31	4544.91	4108.28	4154.25	2644.96	4736.91	4113.47	4256.54	3409.24	4221.7	4972.64	4527.12
GO_INNATE_IMMUNE_RESPONSE_ACTIVATING_SIGNAL_TRANSDUCTION	0.0958864	0.104748	0.0756788	0.0905682	0.0492257	0.173625	0.0660377	0.0845029	0.09554	0.103181	0.11006	0.0914569	0.0616974	4301.02	3986.71	4179.45	4083.08	4425.56	3481.14	4431.49	3979.3	3537.48	3396.64	3893.31	4007.47	4781.39
GO_REGULATION_OF_ANTIMICROBIAL_HUMORAL_RESPONSE
GO_REGULATION_OF_MYELOID_LEUKOCYTE_DIFFERENTIATION	-0.0284969	0.0584229	0.0662202	0.0282875	-0.0313231	0.0828081	-0.0265231	0.0487388	-0.0299228	0.00673859	0.0145533	0.00243065	-0.0829078	4382.57	4388.5	4501.17	4680.57	4846.62	4762.11	4793.25	4206.14	4425.56	4710.22	4913.34	4198.72	6859.99
GO_NEGATIVE_REGULATION_OF_MYELOID_LEUKOCYTE_DIFFERENTIATION	-0.0735569	0.00892645	0.0353582	-0.0101763	-0.0666874	0.03959	-0.0691825	0.0287537	-0.0622587	-0.0213069	-0.0151823	-0.0371537	-0.106358	4501.17	4118.66	4458.18	3868.1	4819.93	5476.72	4834.76	4610.89	4520.45	4406.29	3547.86	3699.09	6627.22
GO_POSITIVE_REGULATION_OF_MYELOID_LEUKOCYTE_DIFFERENTIATION	-0.00610807	0.0961881	0.0885408	0.0472857	-0.00905847	0.0997801	-0.00602877	0.0582853	-0.0100606	0.0204059	0.0232824	0.0286695	-0.0915669	4186.12	4349.21	4309.18	5125.35	4963.74	4590.13	5520.46	4252.84	4478.19	5048.25	5114.23	4624.23	6059.39
GO_IMMUNE_RESPONSE_REGULATING_SIGNALING_PATHWAY	-0.00341552	0.0411752	0.0880156	0.08036	0.0365823	0.181106	0.0112829	0.0402038	0.037732	0.0722091	0.104868	0.0502255	-0.0403058	5014.89	5083.09	4485.61	4416.67	4754.7	3469.28	5425.57	4532.31	4860.7	4444.09	4192.79	4806.59	5757.68
GO_IMMUNE_RESPONSE_INHIBITING_SIGNAL_TRANSDUCTION	-0.102836	0.0713288	0.00440122	-0.0612482	-0.171094	0.110558	-0.14271	0.0353284	-0.0840186	-0.133315	-0.0826481	-0.0775353	-0.222987	3488.56	3822.14	2066	4525.64	2174.23	1932.57	3235.03	2193.51	2238.73	3070.46	4616.82	2752.45	3735.41
GO_IMMUNE_RESPONSE_INHIBITING_CELL_SURFACE_RECEPTOR_SIGNALING_PATHWAY	0.0509881	0.0638735	0.032668	0.0320949	-0.0813636	0.269625	-0.0260474	0.0877075	-0.00966403	-0.0886364	0.0116798	-0.0714822	-0.235652	950.347	2612.34	4161.66	3489.3	3275.06	1800.62	3080.1	3665.73	570.06	3650.16	4509.33	1763.55	1590.09
GO_ANTIMICROBIAL_PEPTIDE_PRODUCTION
GO_PEPTIDE_SECRETION	0.00718998	0.050285	0.0493928	0.0282544	0.00472225	0.0492394	0.0101805	0.0519731	0.0229988	0.0387957	0.00161448	0.0194114	-0.0181588	4956.33	4990.43	4649.43	4992.66	5132.02	4999.33	5348.48	5079.39	4937.06	5071.23	5391.47	4894.06	5288.43
GO_REGULATION_OF_PEPTIDE_SECRETION	0.0188921	0.0572969	0.0636665	0.0416424	0.0167201	0.0617351	0.0241128	0.0696079	0.038471	0.0474513	0.0092969	0.0336152	-0.00266228	4907.41	5005.26	4741.35	5103.11	5227.65	5057.15	5266.2	4923.71	4940.02	5098.66	5482.65	4923.71	5129.8
GO_NEGATIVE_REGULATION_OF_PEPTIDE_SECRETION	0.0359272	0.0866087	0.088071	0.0512585	0.0528664	0.0731102	0.0525171	0.100279	0.0579337	0.0494151	0.00694511	0.0619673	0.00141072	4425.56	4403.32	4706.51	5112	4371.45	4139.42	4976.35	4346.24	4088.27	4906.66	5931.88	4636.09	4383.31
GO_POSITIVE_REGULATION_OF_PEPTIDE_SECRETION	0.00397595	0.0714024	0.0739179	0.0557032	0.0204218	0.0715191	0.0293349	0.0744433	0.0561223	0.0625767	0.0216434	0.0403271	0.00794069	5217.27	4854.03	4661.29	5138.69	4959.3	5039.36	5140.17	4845.14	4806.59	5086.8	5367.01	4929.65	5160.93
GO_REGULATION_OF_ADAPTIVE_IMMUNE_RESPONSE	-0.00677073	0.0611656	0.0929151	0.0886753	-0.0080524	0.150776	0.00755746	0.0917002	0.017005	0.0437171	0.0610974	0.0209448	-0.0307108	4882.2	4831.79	4674.64	4256.54	5083.84	3490.04	5279.54	4378.12	4937.06	5123.87	4478.93	4945.95	4707.26
GO_NEGATIVE_REGULATION_OF_ADAPTIVE_IMMUNE_RESPONSE	-0.0358914	0.0561726	0.101458	0.0584079	-0.0316872	0.148004	-0.0266283	0.087424	-0.012592	0.0306092	0.0216246	0.00268072	-0.0713373	5230.61	4782.87	4292.13	5163.9	5527.13	4489.31	4904.44	4751.73	4953.37	4658.33	5451.52	5209.86	3839.93
GO_POSITIVE_REGULATION_OF_ADAPTIVE_IMMUNE_RESPONSE	0.00260166	0.0605841	0.0887619	0.10107	-0.00431622	0.16313	0.017177	0.0951254	0.0277772	0.0398649	0.0745945	0.0261997	-0.0185767	4812.52	4831.79	4761.37	4226.15	5380.36	2946.67	5529.36	4566.41	4888.13	5179.46	4577.53	5006.74	5553.08
GO_REGULATION_OF_T_HELPER_1_TYPE_IMMUNE_RESPONSE	-0.0112289	0.090214	0.147286	0.107471	-0.0186724	0.207924	0.0032403	0.166935	0.0490178	0.0711503	0.0186065	0.0252585	-0.109045	2844.37	4717.63	4470.04	4879.98	4698.36	2951.86	5585.7	3014.13	4788.06	5026.01	4415.92	4719.12	4607.92
GO_NEGATIVE_REGULATION_OF_T_HELPER_1_TYPE_IMMUNE_RESPONSE	-0.0259881	0.169664	0.266561	0.192964	0.0367589	0.267708	0.0466403	0.251779	0.0966996	0.204842	0.110474	0.0812253	0.0140119	2639.03	3265.43	1234.26	1626.41	2441.84	590.075	1463.33	2136.43	3725.03	1233.52	1962.22	3224.66	2292.1
GO_POSITIVE_REGULATION_OF_T_HELPER_1_TYPE_IMMUNE_RESPONSE	-0.00700158	0.067439	0.113088	0.0829566	-0.0345106	0.190698	-0.00917156	0.142569	0.0353526	0.0328775	-0.00767405	0.00923938	-0.144163	2844.37	4647.95	4590.87	5232.84	4164.62	3392.93	5819.2	3123.1	4604.21	4311.4	3801.39	4318.81	5842.19
GO_REGULATION_OF_TYPE_2_IMMUNE_RESPONSE	-0.0579697	0.0278513	0.0647742	0.0403557	-0.0696859	0.0998798	-0.00940613	0.0838095	-0.0314209	-0.00368832	-0.00558466	-0.0245013	-0.029395	4309.92	5779.92	5051.22	5392.22	6880.75	4533.79	4612.37	4425.56	6154.27	6461.17	5254.33	6862.21	5936.33
GO_NEGATIVE_REGULATION_OF_TYPE_2_IMMUNE_RESPONSE	0.0211458	-0.0127191	0.0856948	0.0243794	-0.02481	0.115983	-0.0175695	0.0813716	-0.00651553	0.0199332	0.0198278	-0.0106718	-0.021963	4424.08	6627.22	4784.35	5633.88	5905.2	4725.05	5638.33	3550.83	5304.74	3598.27	5353.67	4117.18	8563.5
GO_POSITIVE_REGULATION_OF_TYPE_2_IMMUNE_RESPONSE	-0.0931024	0.0357209	0.0471444	0.0688776	-0.0981978	0.137663	0.00847044	0.0933397	-0.0381994	-0.0240271	0.00574144	-0.0375073	-0.0215683	2735.4	6080.14	5848.12	5080.87	7341.84	3003.75	4633.12	5551.6	7226.19	7569.41	5775.47	7129.08	3843.64
GO_REGULATION_OF_RESPONSE_TO_BIOTIC_STIMULUS	0.0691311	0.0817093	0.0806092	0.0888234	0.0278152	0.16296	0.0546754	0.0931096	0.0576681	0.0602181	0.0976398	0.0672306	0.0375434	4355.88	4195.76	4381.08	4458.18	4753.22	3749.5	4732.46	4237.27	4346.98	4484.86	4040.09	4238.75	4594.58
GO_NEGATIVE_REGULATION_OF_RESPONSE_TO_BIOTIC_STIMULUS	0.0675473	0.098943	0.105432	0.110873	0.0394443	0.15759	0.069211	0.121163	0.0554699	0.0771545	0.104927	0.0799478	0.0417513	4083.82	4078.63	4703.55	4531.57	4222.44	4128.3	5176.5	3953.35	4790.28	4327.71	4464.85	4175	4281.01
GO_POSITIVE_REGULATION_OF_RESPONSE_TO_BIOTIC_STIMULUS	0.0905441	0.0826685	0.0765541	0.0941629	0.0374566	0.178091	0.0613013	0.0823283	0.0671402	0.071838	0.104444	0.0742348	0.0465272	4080.12	4080.12	4081.6	3789.53	4787.32	3152.01	4406.29	3862.17	4050.46	4357.36	3868.1	4025.26	4652.4
GO_REGULATION_OF_RESPONSE_TO_TUMOR_CELL	0.0439813	0.0883186	0.0860013	0.0991379	0.0537093	0.167605	0.0739086	0.085416	0.0897501	0.0656359	0.129097	0.0558526	0.067795	3788.04	4639.06	2939.25	2712.42	3443.34	2229.83	3763.58	3593.82	3682.78	3275.8	2605.67	3544.16	3673.88
GO_POSITIVE_REGULATION_OF_RESPONSE_TO_TUMOR_CELL	-0.0428278	-0.0022422	0.0175818	0.0308882	-0.037451	0.0964599	-0.0141705	0.0240656	0.00368806	-0.0292051	0.0969343	-0.0202363	0.00325882	6409.28	3238	2176.46	2996.33	6634.64	2680.54	4229.86	2569.35	4781.39	4053.43	3902.2	5069.01	5543.44
GO_REGULATION_OF_T_CELL_MEDIATED_IMMUNE_RESPONSE_TO_TUMOR_CELL	0.167925	0.188281	0.187016	0.171561	0.1783	0.230158	0.18998	0.167964	0.232451	0.166245	0.140791	0.166858	0.228992	3204.64	1300.24	1004.46	1272.81	2564.9	1648.65	830.256	910.316	1616.78	940.71	247.594	2075.64	2771.72
GO_POSITIVE_REGULATION_OF_NATURAL_KILLER_CELL_MEDIATED_IMMUNE_RESPONSE_TO_TUMOR_CELL	-0.148091	-0.149962	-0.0802967	-0.168695	-0.137947	-0.0241746	-0.170355	-0.0899665	-0.11426	-0.113996	0.111151	-0.105196	-0.175862	5362.56	3131.25	7000.84	3857.73	3712.43	3813.25	434.402	1356.58	1177.18	2993.37	2732.43	4025.26	386.959
GO_REGULATION_OF_INFLAMMATORY_RESPONSE_TO_ANTIGENIC_STIMULUS	-0.0184324	0.167532	0.203563	0.160168	0.0589841	0.22598	0.0614421	0.17211	0.0838859	0.117253	0.140093	0.120756	0.0217765	4450.77	2529.32	4056.39	3964.47	3937.79	3319.54	2991.89	2818.42	4495.24	3792.49	3420.36	3297.3	3592.34
GO_NEGATIVE_REGULATION_OF_INFLAMMATORY_RESPONSE_TO_ANTIGENIC_STIMULUS	0.0506272	0.203326	0.142078	0.111177	0.0994755	0.10613	0.12052	0.179725	0.140523	0.114063	0.102796	0.182427	0.16187	4804.37	4519.71	3497.45	3799.16	4370.7	5212.08	3688.71	4028.97	4405.55	5395.92	4218	2421.09	3651.64
GO_POSITIVE_REGULATION_OF_INFLAMMATORY_RESPONSE_TO_ANTIGENIC_STIMULUS	-0.00998339	0.223964	0.25514	0.210818	0.0865096	0.311591	0.0872707	0.250247	0.114325	0.152499	0.197375	0.141695	-0.0180788	3476.7	2001.51	2286.91	1869.56	1962.22	1192.01	2641.99	796.156	3748.01	2885.14	1713.14	3137.18	3588.63
GO_REGULATION_OF_ACUTE_INFLAMMATORY_RESPONSE_TO_ANTIGENIC_STIMULUS	-0.0902558	0.145748	0.215167	0.16092	0.00835244	0.168294	0.00966709	0.139263	0.044945	0.0811324	0.0950894	0.089722	-0.00466551	5691.7	1402.54	2966.68	2783.58	1813.22	2856.97	2377.35	2172.75	3699.83	4088.27	3406.27	1958.51	2167.56
GO_NEGATIVE_REGULATION_OF_ACUTE_INFLAMMATORY_RESPONSE_TO_ANTIGENIC_STIMULUS	-0.300348	0.108086	-0.0717673	-0.149107	-0.159619	-0.295922	-0.105873	-0.0261224	-0.120179	-0.198625	-0.269523	0.0184951	0.0483718	3745.79	3411.46	1123.07	1030.41	2235.76	3828.81	3974.85	944.416	554.492	546.338	4324	352.118	1062.28
GO_POSITIVE_REGULATION_OF_ACUTE_INFLAMMATORY_RESPONSE_TO_ANTIGENIC_STIMULUS	0.0758242	0.289928	0.3413	0.307574	0.158155	0.335971	0.157854	0.333252	0.220009	0.238572	0.279066	0.219693	0.0732153	2502.63	1239.45	1704.99	848.047	538.184	1678.3	1399.57	957.76	1334.34	1633.83	671.618	1817.67	3083.81
GO_POSITIVE_REGULATION_OF_HYPERSENSITIVITY	0.0275296	0.313814	0.378557	0.34336	0.159447	0.348182	0.159486	0.3483	0.235	0.250573	0.27751	0.238478	0.0199012	2225.38	1124.55	1011.87	613.796	575.249	1089.71	2000.77	704.976	2017.08	1919.97	1276.52	1904.4	2086.76
GO_REGULATION_OF_MYELOID_LEUKOCYTE_MEDIATED_IMMUNITY	0.0211374	0.0990434	0.0867082	0.0774457	0.000774181	0.163304	0.0188338	0.0876548	0.043142	0.0676589	0.0609775	0.0800855	-0.0466681	4415.92	3621.25	4831.05	4165.36	4114.22	4159.43	4424.82	4367.74	3355.12	3856.98	4671.67	3933.34	4688.72
GO_NEGATIVE_REGULATION_OF_MYELOID_LEUKOCYTE_MEDIATED_IMMUNITY	0.094743	0.157197	0.197986	0.132234	0.0993742	0.188339	0.0974991	0.18407	0.0604378	0.122485	0.104107	0.165353	-0.0453015	1036.34	2327.68	2034.13	3303.23	1749.47	601.936	1334.34	2732.43	1912.55	2462.6	1986.68	2237.24	3727.26
GO_POSITIVE_REGULATION_OF_MYELOID_LEUKOCYTE_MEDIATED_IMMUNITY	0.0455013	0.132714	0.11949	0.133981	0.043626	0.194375	0.0657119	0.128242	0.113912	0.118084	0.113592	0.124751	0.0204255	4960.04	4018.59	4291.39	3448.53	3622.73	3166.83	3576.77	4407.77	3226.14	3475.21	3896.27	3596.05	4193.53
GO_REGULATION_OF_B_CELL_APOPTOTIC_PROCESS	0.115471	0.100417	0.146275	0.123699	0.104742	0.200915	0.085252	0.105201	0.136026	0.120513	0.127365	0.0881478	0.0939394	2213.52	2529.32	2899.97	3739.12	2581.21	2725.02	2477.42	2465.56	1614.55	2597.52	3169.8	3816.21	3023.02
GO_NEGATIVE_REGULATION_OF_B_CELL_APOPTOTIC_PROCESS	0.105172	0.0370611	0.132948	0.108122	0.112947	0.158233	0.071093	0.0818728	0.150791	0.114402	0.0971053	0.045658	0.0909522	3329.18	3524.88	3116.43	3798.42	3226.88	3400.34	3239.48	3445.56	812.465	2161.63	2707.97	4723.56	3656.09
GO_REGULATION_OF_HUMORAL_IMMUNE_RESPONSE	-0.21783	-0.0350889	0.0781504	0.0964588	0.0666353	0.199101	-0.0610207	-0.0452083	0.0505396	0.0759472	0.154361	0.0210268	-0.199631	3644.23	6155.76	5374.43	4664.26	5049.74	3418.88	4699.84	6988.98	5565.68	4679.09	3903.69	6206.16	3648.68
GO_NEGATIVE_REGULATION_OF_HUMORAL_IMMUNE_RESPONSE	0.0300589	0.284635	0.291733	0.260043	0.182983	0.244929	0.162324	0.300016	0.208584	0.278388	0.276273	0.237012	-0.005822	5037.13	2115.67	2636.06	3184.62	5325.5	3051.19	4394.43	1765.78	3058.6	2995.59	1853.25	2872.54	6602.76
GO_POSITIVE_REGULATION_OF_HUMORAL_IMMUNE_RESPONSE	-0.11426	0.142895	0.168973	0.165876	-0.115104	0.290494	-0.128083	0.0689964	0.0185668	0.0709598	0.0174863	0.0993701	-0.214448	4064.55	3480.4	3188.33	2699.07	4409.99	1429.23	4786.57	4446.32	6963.03	3776.18	2551.55	2840.66	3129.77
GO_REGULATION_OF_HUMORAL_IMMUNE_RESPONSE_MEDIATED_BY_CIRCULATING_IMMUNOGLOBULIN	-0.0410869	0.096985	0.180068	0.178329	-0.064582	0.254335	-0.0944418	-0.0368833	-0.0510753	0.0832543	-0.0191862	0.1464	-0.25083	4825.86	1687.2	2608.63	2945.18	5642.03	2448.51	6190.6	4463.37	5576.06	3320.28	7380.38	3152.75	2370.68
GO_NEGATIVE_REGULATION_OF_HUMORAL_IMMUNE_RESPONSE_MEDIATED_BY_CIRCULATING_IMMUNOGLOBULIN	0.125774	0.238782	0.355479	0.34992	0.258649	0.235726	0.228454	0.163531	0.258991	0.280913	0.108806	0.340487	-0.0688351	3070.46	1528.56	1018.55	1647.17	1421.81	260.938	3909.62	478.88	524.84	3045.26	1146.05	120.091	2564.9
GO_POSITIVE_REGULATION_OF_HUMORAL_IMMUNE_RESPONSE_MEDIATED_BY_CIRCULATING_IMMUNOGLOBULIN	-0.207928	-0.0448581	0.00457144	0.00665297	-0.387782	0.272824	-0.417292	-0.23728	-0.361118	-0.114444	-0.147169	-0.0477564	-0.432706	1905.14	14.826	415.128	1670.89	1971.86	805.052	1003.72	1365.47	1786.53	2053.4	4682.05	2166.08	0
GO_RESPONSE_TO_ISCHEMIA	0.00688309	0.0933446	0.087917	0.0792443	0.0852929	0.0630409	0.0910829	0.0830407	0.0860896	0.09295	0.0564183	0.084164	0.0706395	4906.66	4361.81	4247.65	4615.33	4771.75	5654.64	4257.29	4030.45	4157.95	4017.1	4889.61	4140.9	4968.19
GO_LIPID_HYDROXYLATION
GO_DESMOSOME_ORGANIZATION	-0.00202539	0.208185	0.0710821	0.142784	0.249167	-0.109059	0.206753	0.0895172	0.200259	0.239185	-0.0642107	0.218765	0.183854	6152.79	2960.75	3402.57	3488.56	1798.39	2480.39	2065.26	4258.03	2302.48	2756.15	6556.06	3632.37	1682.75
GO_REGIONALIZATION	-0.0342823	-0.0465553	-0.0155089	-0.0275888	0.0204715	-0.106915	-0.00357313	-0.0434056	-0.0244147	-0.0223214	-0.0591679	-0.0140685	-0.0481082	4968.93	4787.32	4520.45	4842.91	4411.48	4810.3	4543.43	4724.3	5029.72	4986.73	5223.94	4461.88	5335.14
GO_DEVELOPMENTAL_PROCESS_INVOLVED_IN_REPRODUCTION	0.0139297	0.0269323	0.037786	0.0419024	0.0467593	0.000812162	0.0420908	0.0337733	0.0416901	0.038649	0.0210171	0.0288791	0.0420598	4496.73	4445.58	4362.55	4268.41	4466.33	4375.89	4252.1	4346.24	4259.51	4349.21	4190.57	4637.57	4396.65
GO_HEART_MORPHOGENESIS	-0.0394924	-0.010098	0.0351738	0.00167941	0.0270177	-0.0959814	-0.0152138	0.012181	-0.00655627	0.0279201	-0.0274239	-0.0455408	-0.0390198	5149.07	5110.52	4127.56	4587.16	4646.47	4781.39	4858.48	4222.44	5134.24	4569.37	4800.66	4919.27	4914.82
GO_SKELETAL_MUSCLE_CONTRACTION	-0.00766769	-0.0198287	-0.03585	0.000444058	-0.0296288	-0.0167159	-0.0419656	-0.0314753	-0.0466392	-0.0637464	0.00818649	-0.0182415	-0.144547	4514.52	4750.99	4786.57	3828.81	4286.2	3746.53	2737.62	5713.2	4656.85	5074.94	4370.7	3849.57	4001.54
GO_VOLUNTARY_SKELETAL_MUSCLE_CONTRACTION	-0.11678	-0.181355	-0.206054	-0.202458	-0.286476	-0.274186	-0.287227	-0.229055	-0.26727	-0.373893	-0.194238	-0.21878	-0.302166	3335.85	2578.24	4052.69	3248.38	2676.09	4236.53	2310.63	4113.47	1346.2	2366.23	3882.93	1747.24	1253.54
GO_MUSCLE_SYSTEM_PROCESS	0.0076779	0.0742639	0.0858545	0.0637815	0.0621471	0.0178984	0.0423033	0.0720737	0.051289	0.0797087	0.0418006	0.0338017	0.0141957	5083.84	4467.07	4100.13	4497.47	4281.01	5030.46	4788.06	4049.72	4130.52	4521.19	4671.67	4716.15	4960.78
GO_CIRCULATORY_SYSTEM_PROCESS	-0.037289	0.0432415	0.067077	0.0250634	0.0253008	-0.0165477	0.00704718	0.0600217	0.0273816	0.0510254	0.00223358	0.000515187	-0.0376298	5638.33	4596.06	4218	4843.65	4550.1	5280.28	4767.3	4412.96	4297.32	4327.71	5008.96	5379.61	5577.54
GO_RENAL_SYSTEM_PROCESS	0.0342783	0.0889084	0.123549	0.0752735	0.0840489	0.0277054	0.0897725	0.10792	0.0923029	0.109176	0.0120791	0.0339563	0.0348076	4999.33	4661.29	4043.05	5037.87	5008.22	5865.17	4295.09	4582.72	4382.57	4392.94	5635.36	5389.25	5103.11
GO_HEART_PROCESS	-0.0287605	0.0421268	0.0534052	0.0233709	0.0445694	-0.027733	0.0262701	0.0451901	0.0273901	0.0386519	0.0140706	0.000102338	-0.0366956	5393.7	3687.23	3873.29	4779.9	4060.1	5269.9	4742.84	4073.44	4418.15	4510.07	4475.97	5381.1	5706.53
GO_RESPIRATORY_SYSTEM_PROCESS	-0.0244056	-0.0656282	-0.0295188	-0.0620362	-0.00253245	-0.0644191	-0.0309258	-0.0729441	-0.0249552	-0.0513084	0.000351729	-0.00834916	-0.0713174	4059.36	4266.18	4655.36	5191.32	4375.89	4793.25	5085.32	3808.06	4971.16	4489.31	5230.61	5334.39	5581.99
GO_VASCULAR_PROCESS_IN_CIRCULATORY_SYSTEM	-0.0751837	0.0248307	0.0416559	-0.0056485	0.00306145	-0.0434693	-0.0351014	0.0572263	0.0175838	0.0660648	-0.024845	-0.0200881	-0.0513154	6292.15	5014.89	4484.86	5330.69	4543.43	5995.63	5417.42	4776.2	4471.52	4283.23	5785.85	5473.76	4969.68
GO_REGULATION_OF_SYSTEMIC_ARTERIAL_BLOOD_PRESSURE_MEDIATED_BY_A_CHEMICAL_SIGNAL	0.0342472	0.0756499	0.160303	0.0758182	0.0864608	0.0213909	0.0717406	0.120183	0.095101	0.103916	-0.0117148	0.0290512	-0.00502441	5899.27	5037.87	1823.6	4782.13	4091.98	5893.34	3009.68	4379.6	3997.09	3096.41	5977.84	4764.34	6303.27
GO_REGULATION_OF_VASCULAR_ASSOCIATED_SMOOTH_MUSCLE_CONTRACTION	0.187368	0.198477	0.197976	0.157627	0.182664	0.17846	0.0988562	0.201073	0.130205	0.260964	0.18099	0.132116	0.180964	942.934	1189.79	438.108	1510.77	1880.68	1478.15	2865.87	298.744	1949.62	1987.43	2045.25	3502.64	2206.85
GO_REGULATION_OF_THE_FORCE_OF_HEART_CONTRACTION_BY_CHEMICAL_SIGNAL	-0.208267	0.216646	0.203288	0.137607	0.0821214	0.0403494	0.0737433	0.183449	0.0305485	0.121167	0.197558	-0.0797898	-0.0279798	5473.02	1099.35	1016.32	338.774	546.338	4781.39	49.6671	1240.19	1709.44	1228.33	1017.06	4827.35	2782.1
GO_REGULATION_OF_HEART_RATE_BY_CHEMICAL_SIGNAL	0.160021	0.0374812	0.133694	0.1681	0.17705	0.0693731	0.137394	0.201241	0.14677	0.221306	0.164479	0.0806625	0.152684	259.455	3891.82	2152.74	1000.75	1390.68	1273.55	713.131	2827.32	4676.12	1021.51	4766.56	3965.95	1076.37
GO_RENAL_SYSTEM_PROCESS_INVOLVED_IN_REGULATION_OF_SYSTEMIC_ARTERIAL_BLOOD_PRESSURE	0.0472181	0.0970134	0.114107	0.0629484	0.0852994	-0.00687324	0.0922304	0.130786	0.0880742	0.13008	0.0330518	0.0632222	0.0331431	4963.74	4333.64	2815.46	3454.46	3739.12	4809.55	3632.37	3906.65	4483.38	3083.81	5429.28	4132.01	4545.65
GO_RENAL_CONTROL_OF_PERIPHERAL_VASCULAR_RESISTANCE_INVOLVED_IN_REGULATION_OF_SYSTEMIC_ARTERIAL_BLOOD_PRESSURE	0.17598	0.108639	0.247985	0.246759	0.115041	0.228857	0.242728	0.251146	0.160805	0.278652	0.0156102	0.126304	0.0719649	1568.59	4051.95	1263.18	725.733	2855.49	2584.17	153.449	1098.61	1642.72	837.669	5977.84	3848.09	3737.63
GO_REGULATION_OF_SYSTEMIC_ARTERIAL_BLOOD_PRESSURE	0.0417544	0.125872	0.164849	0.110111	0.117446	0.0353093	0.111865	0.139172	0.120853	0.123583	0.0703951	0.0689766	0.0357508	4541.95	2876.99	1694.61	3448.53	3079.36	4473	3276.55	3044.52	4058.62	2839.18	4513.03	4734.68	4738.39
GO_REGULATION_OF_SYSTEMIC_ARTERIAL_BLOOD_PRESSURE_BY_RENIN_ANGIOTENSIN	0.0212222	0.0299605	0.120216	0.0669464	0.0324494	0.0176319	0.0377861	0.0529382	0.0753622	0.102015	-0.111764	-0.000185599	-0.077206	6395.94	5777.69	2277.27	5144.62	3968.92	5607.19	3632.37	4357.36	4203.17	2763.57	4726.53	4977.09	6991.94
GO_POSITIVE_REGULATION_OF_SYSTEMIC_ARTERIAL_BLOOD_PRESSURE	0.0535921	0.15515	0.152172	0.111401	0.171068	-0.00370283	0.136425	0.225806	0.13172	0.19057	0.0851518	0.0819365	0.0798413	6999.35	2453.7	3120.87	3172.02	4091.23	6436.71	3672.4	3117.17	3100.12	2848.07	3899.98	4951.88	4937.8
GO_NEGATIVE_REGULATION_OF_SYSTEMIC_ARTERIAL_BLOOD_PRESSURE	0.110677	0.228284	0.220238	0.218389	0.137662	0.198492	0.118002	0.235134	0.219773	0.1892	0.203562	0.161711	0.174858	1186.82	1867.33	1734.64	2005.96	2607.89	1584.16	2283.95	1831.75	2748	2908.12	2956.3	3698.35	2351.4
GO_RENAL_WATER_HOMEOSTASIS	0.0424643	0.0281572	0.062536	0.0194024	0.0322342	-0.0188626	0.049715	0.0829459	0.0218781	0.0671383	0.00295426	0.00222379	-0.031259	3821.4	4118.66	3792.49	3710.95	4049.72	5352.93	4034.9	3768.77	5143.14	3759.87	4508.59	4174.26	5096.44
GO_REGULATION_OF_GLOMERULAR_FILTRATION	0.021181	0.102249	0.114358	0.0558543	0.10485	-0.0354334	0.0933395	0.104042	0.0952902	0.151553	0.0577962	0.0746672	0.038834	4963.74	4333.64	3576.03	5112	3739.12	4170.55	4240.24	4477.45	3485.59	3696.12	3006.71	4132.01	4545.65
GO_RENAL_SODIUM_ION_TRANSPORT	-0.0237884	-0.0891375	0.0167365	0.0201518	0.0167997	-0.124619	0.0357736	-0.122326	0.0938493	-0.0643924	-0.176939	-0.105249	0.185287	3113.46	1573.04	1857.7	723.509	2465.56	1581.93	1839.91	5103.11	1728.71	2050.44	4345.5	4422.6	2538.21
GO_RENAL_WATER_TRANSPORT	-0.248063	-0.0398419	0.101621	-0.0347233	-0.0628656	-0.0986759	-0.116047	0.208024	-0.0533004	0.0303162	-0.119684	-0.124625	-0.0371739	2158.67	3593.82	1166.06	1719.07	4309.92	5928.18	3648.68	2117.15	5270.64	1435.16	1447.76	4702.81	4149.8
GO_REGULATION_OF_SYSTEMIC_ARTERIAL_BLOOD_PRESSURE_BY_ENDOTHELIN	0.162583	0.26312	0.266835	0.271103	0.227039	0.334532	0.251778	0.300269	0.279679	0.312046	0.28869	0.241543	0.277743	1819.89	1154.2	909.575	269.092	754.643	601.936	16.3086	177.171	587.11	211.27	855.46	1686.46	122.314
GO_HEART_FIELD_SPECIFICATION	-0.0555599	-0.0782901	0.0697643	0.0202705	0.0307735	-0.154753	-0.0041838	0.0795397	0.0042708	-0.0496204	-0.091063	-0.0363018	0.0388247	3654.61	6146.86	4410.73	5169.08	3618.29	4989.69	2913.31	4381.82	3660.54	6010.46	5163.15	5063.08	4091.23
GO_HEART_INDUCTION	-0.0975912	-0.0975912	-0.0211232	-0.0291219	0.0590475	-0.263718	-0.0320341	0.00560036	-0.0244044	-0.0432611	-0.268857	-0.00648324	0.0165244	4183.16	4276.56	2224.64	2420.34	4240.98	3341.04	3463.35	2165.34	5047.51	5834.77	2924.43	6042.34	5643.52
GO_SECONDARY_HEART_FIELD_SPECIFICATION	0.0683109	-0.106581	0.0302556	0.0540896	-0.0343334	-0.190158	-0.0555807	0.0324696	-0.0772798	-0.0998599	-0.0694179	-0.0973071	-0.0922805	4277.3	5552.34	6349.98	4984.5	6054.94	2518.94	3906.65	4959.3	3132.73	2971.13	5848.86	6578.3	5533.06
GO_DETERMINATION_OF_LEFT_RIGHT_ASYMMETRY_IN_LATERAL_MESODERM	0.163215	0.183846	0.27625	0.25164	0.321964	0.086752	0.232748	0.196677	0.229824	0.267686	0.244842	0.25633	0.0468342	5795.48	4674.64	934.038	3195	1925.9	6978.6	2166.08	5088.28	468.502	1494.46	3494.49	210.529	6501.2
GO_EMBRYONIC_HEART_TUBE_MORPHOGENESIS	-0.00484284	-0.0376199	0.0318326	0.0137265	0.017825	-0.105443	-0.00220784	0.0053583	-0.0269555	0.00237546	0.00278819	-0.00783289	-0.0429097	4507.85	5191.32	4195.76	5355.89	4313.62	6849.61	4923.71	3922.96	4942.25	4464.85	5143.88	4667.97	4515.26
GO_OUTFLOW_TRACT_SEPTUM_MORPHOGENESIS	-0.032403	-0.0328031	0.0543465	-0.0202332	0.00532429	-0.151024	-0.0148342	0.0266786	0.00847666	-0.0167687	-0.065404	-0.100678	-0.108992	4649.43	4701.32	2332.87	3351.42	2176.46	4785.83	2306.93	3386.26	3472.99	2679.06	4914.08	3295.08	4888.13
GO_MEMBRANOUS_SEPTUM_MORPHOGENESIS	-0.116532	-0.149979	-0.0359939	-0.0739362	-0.0342091	-0.199262	-0.0250483	-0.178625	-0.0701409	-0.0845994	-0.175112	-0.103802	-0.112093	2496.7	3928.89	1881.42	1838.42	2174.97	3408.5	1814.7	5273.61	3289.89	2707.23	5616.09	2590.1	2127.53
GO_MUSCULAR_SEPTUM_MORPHOGENESIS	-0.177919	-0.231568	-0.0942446	-0.198063	-0.0435845	-0.369602	-0.146454	-0.244454	-0.119923	-0.126184	-0.184465	-0.232485	-0.177729	4603.47	1632.34	1881.42	1374.37	1592.31	679.031	3193.52	2434.43	982.964	2197.21	4201.69	727.957	806.534
GO_OUTFLOW_TRACT_MORPHOGENESIS	-0.0653697	-0.0372861	0.0405712	-0.0116047	0.00512478	-0.139249	-0.0431103	0.00146325	-0.00929688	0.02326	-0.0707792	-0.0822059	-0.0714458	5414.46	5387.03	3952.61	3865.88	4292.13	5286.21	4197.24	4367.74	3985.23	3541.93	5418.9	4335.12	4944.47
GO_REGULATION_OF_ANIMAL_ORGAN_FORMATION	-0.059423	-0.0879531	-0.043937	-0.0737811	0.0512466	-0.200095	-0.0354757	-0.0801369	-0.0340787	-0.0602699	-0.162498	-0.0312332	-0.0479618	3743.57	5882.96	4521.93	4044.53	4078.63	2914.05	4785.83	5024.53	5437.44	4536.01	5065.3	5007.48	5444.85
GO_ENDOCARDIUM_DEVELOPMENT	0.115034	0.0708537	0.0576029	0.0522604	0.068736	0.105342	0.0722508	0.0169457	0.0591231	0.0899741	0.0158824	0.0135978	0.0462414	1739.09	5451.52	5186.13	4993.4	4612.37	3282.48	6126.1	6520.47	5619.05	4932.61	5272.13	5143.14	5069.01
GO_ENDOTHELIUM_DEVELOPMENT	-0.000867763	0.114875	0.141737	0.110791	0.10772	0.0717111	0.0764732	0.126373	0.0999677	0.162511	0.0662952	0.0397492	0.0306115	5597.56	4145.35	3188.33	3874.03	4214.29	4283.23	4464.85	4005.99	3932.6	3779.89	4098.65	5144.62	4718.37
GO_MORPHOGENESIS_OF_AN_ENDOTHELIUM	0.0930111	0.16385	0.202983	0.145315	0.158697	0.170813	0.107859	0.189633	0.08675	0.174943	0.112253	0.10644	0.072482	2855.49	2253.55	2207.59	1958.51	1968.89	2966.68	2447.77	2536.73	2825.84	2471.49	3113.46	3292.85	4050.46
GO_ENDOCARDIUM_MORPHOGENESIS	0.173043	0.0156522	0.0759486	0.0368775	0.0463439	0.137925	0.0712253	0.0606324	-0.0168972	0.11585	-0.013083	-0.0540316	0.0370158	1355.84	6342.56	5298.07	4985.98	5703.56	4586.42	3691.67	5597.56	6104.61	3793.97	6791.05	6616.84	4513.78
GO_CARDIAC_CONDUCTION_SYSTEM_DEVELOPMENT	0.0604467	-0.00761351	0.0394123	0.0086616	0.0741444	-0.0796815	0.0310209	0.0146997	-0.0295839	0.0264528	0.0282128	0.0197885	-0.0244094	5069.01	7093.5	3722.81	4591.61	4332.9	6304.02	6433	5151.29	6429.29	6274.36	5707.27	5112	5975.62
GO_HIS_PURKINJE_SYSTEM_DEVELOPMENT	-0.0824111	-0.183399	-0.131621	-0.148261	-0.0227866	-0.343874	-0.100494	-0.211561	-0.238399	-0.236285	-0.116443	-0.173379	-0.172451	2960.01	2800.63	2165.34	1095.64	2085.28	1991.87	3302.49	2636.8	1725.75	1587.86	3851.05	2834.73	3014.87
GO_HEART_VALVE_DEVELOPMENT	-0.0390677	0.0481199	0.0992658	0.0298034	0.0649036	-0.0603499	0.0019208	0.0769077	0.00854875	0.107252	-0.0583774	-0.0352795	-0.0488992	6548.64	4549.36	3756.17	4993.4	3878.48	5690.22	4694.65	3745.79	6034.18	3611.61	4983.76	5265.45	5257.3
GO_ATRIOVENTRICULAR_VALVE_DEVELOPMENT	-0.070147	0.0148873	0.0728119	0.00858862	0.0692423	-0.0960881	-0.0296295	0.077716	-0.0178048	0.105783	-0.0934646	-0.0535879	-0.0899364	6907.43	3258.75	3378.85	4333.64	3942.23	3740.6	5441.14	2941.48	6269.92	2533.76	4972.64	5386.29	3681.3
GO_MITRAL_VALVE_DEVELOPMENT	0.00412844	0.0322208	0.100506	0.0159601	0.0766371	-0.08941	0.0362623	0.104279	0.0586761	0.131485	-0.0137852	-0.0261547	-0.000292629	5513.79	6124.62	5159.45	3809.54	5014.89	5065.3	7015.66	4361.07	6877.78	3452.23	6127.59	7392.24	7241.02
GO_TRICUSPID_VALVE_DEVELOPMENT	-0.0462253	0.122273	0.113854	0.0485375	0.0896245	0.00800395	0.0210672	0.172925	0.144545	0.183004	0.0802569	0.0298814	0.00559289	4527.12	4045.27	3988.94	3883.67	782.813	5521.94	3630.89	3394.41	2458.89	1907.36	3048.23	3161.64	3853.28
GO_AORTIC_VALVE_DEVELOPMENT	-0.0648753	0.0470111	0.12822	0.0213513	0.0811098	-0.0809976	0.00929005	0.0909277	0.00105899	0.107093	-0.0544339	-0.0584356	-0.0100059	7323.3	4630.9	3818.44	3591.6	3905.91	4903.7	5038.62	3614.58	5879.25	3162.39	5145.36	5020.82	6262.5
GO_PULMONARY_VALVE_DEVELOPMENT	-0.0101232	0.0721139	0.139233	0.0774846	0.147328	-0.00623121	0.0599877	0.111113	0.0774153	0.145919	-0.0460714	0.0391033	-0.0530296	6960.81	5667.98	4700.58	5132.02	3422.58	6786.6	5930.4	4309.92	4795.47	4003.02	3760.61	6289.93	7678.39
GO_PULMONARY_VALVE_MORPHOGENESIS	-0.141671	-0.0501437	0.0443693	-0.029986	0.0663727	-0.145916	-0.0450812	0.0128474	-0.0300256	0.0594117	-0.200087	-0.0806571	-0.198802	4261.73	2198.7	3388.48	4473.75	3048.23	4232.82	5610.16	3550.83	5982.29	2593.81	1942.95	5284.73	3601.24
GO_TRICUSPID_VALVE_MORPHOGENESIS	-0.0462253	0.122273	0.113854	0.0485375	0.0896245	0.00800395	0.0210672	0.172925	0.144545	0.183004	0.0802569	0.0298814	0.00559289	4527.12	4045.27	3988.94	3883.67	782.813	5521.94	3630.89	3394.41	2458.89	1907.36	3048.23	3161.64	3853.28
GO_HEART_VALVE_FORMATION	0.0117526	-0.02423	0.0832433	0.0296867	0.115676	-0.0775669	0.0157506	0.0855806	-0.00684944	0.138601	-0.122064	-0.0336672	-0.133513	3924.44	2607.89	3378.85	5457.45	4450.77	4477.45	4637.57	2376.61	6269.92	2698.33	3562.69	5310.67	4054.91
GO_ATRIOVENTRICULAR_VALVE_FORMATION	0.075954	0.0226386	0.144595	0.151447	0.206225	0.0163135	0.0584809	0.135687	0.0370941	0.188291	-0.101281	0.0819102	-0.13346	2630.87	2212.04	1019.29	3034.14	3633.85	3841.42	5165.38	2462.6	6065.32	2585.65	3491.52	3624.22	2371.42
GO_ENDOCARDIAL_CUSHION_DEVELOPMENT	-0.0547668	0.042984	0.0795807	0.00947081	0.0631273	-0.0959003	-0.0194483	0.0710591	0.0304254	0.0817248	-0.0792202	-0.0481161	-0.0355794	6471.55	4241.72	3976.33	4069.74	3968.92	4035.64	5405.56	3381.81	4554.55	3429.25	3550.83	3049.71	4599.03
GO_EPITHELIAL_TO_MESENCHYMAL_TRANSITION_INVOLVED_IN_ENDOCARDIAL_CUSHION_FORMATION	-0.0440859	0.137208	0.130999	0.0505656	0.0843814	-0.0423258	-0.0124189	0.150181	0.0572365	0.128606	-5.27343e-05	-0.0368085	-0.0617386	6974.15	3914.81	3326.21	4260.99	3127.54	5275.09	5776.21	1885.13	3482.63	2464.08	4102.35	2666.46	5812.53
GO_ENDOCARDIAL_CUSHION_MORPHOGENESIS	-0.0601677	0.0458689	0.0886759	0.00293102	0.0669075	-0.0892852	-0.0283481	0.0841873	0.0235773	0.0919907	-0.0790722	-0.0694547	-0.0411875	7018.63	4065.29	3328.44	3426.29	3868.1	4047.5	4972.64	3011.16	3980.78	2960.75	3366.98	2816.94	4588.65
GO_CARDIAC_CHAMBER_DEVELOPMENT	-0.0172266	0.0170275	0.0442754	0.00998242	0.0464591	-0.0821047	0.00194399	0.0253359	0.0173371	0.0454214	-0.011665	-0.0349131	-0.0342811	5172.79	5085.32	4579.75	4471.52	4514.52	4885.17	4696.88	4459.66	4708.74	4873.31	5063.08	4834.76	4843.65
GO_CARDIAC_CHAMBER_MORPHOGENESIS	-0.0407781	-0.000869635	0.0380507	-0.00283693	0.0375222	-0.117092	-0.0236366	0.00687973	0.00162526	0.03459	-0.0475894	-0.058651	-0.0597848	5321.05	5252.85	4487.83	4779.9	4306.95	4714.67	5071.97	4521.93	4612.37	5128.31	5525.65	4314.37	4750.25
GO_CARDIAC_CHAMBER_FORMATION	0.0788612	-0.141778	0.0288098	-0.0209141	0.0438444	-0.157502	-0.070186	0.00846615	-0.159355	-0.0382982	-0.148612	-0.0609687	-0.137238	4034.15	3246.89	2345.47	3266.17	3018.57	3110.49	2747.26	4959.3	2544.14	6287.71	2372.16	3162.39	3149.04
GO_CARDIAC_VENTRICLE_MORPHOGENESIS	-0.0834229	-0.00738276	0.0331418	-0.0115176	0.0277581	-0.101285	-0.0266932	0.00880716	0.00320744	0.0331486	-0.0316516	-0.0566968	-0.0764477	6477.48	5531.58	4311.4	4389.98	4975.61	3949.65	4944.47	4459.66	5196.51	5048.25	5206.89	4355.88	4346.98
GO_CARDIAC_ATRIUM_MORPHOGENESIS	-0.0258469	-0.0108358	0.0451915	0.0410955	0.0313954	-0.0973801	-0.0398686	0.0217667	-0.0140415	0.0798718	-0.0439964	-0.0708445	-0.0962126	5967.47	4650.92	3482.63	6226.92	3866.62	4652.4	4473	3685	6014.91	3647.94	5447.81	5149.81	5189.1
GO_CARDIAC_VENTRICLE_FORMATION	0.0377398	-0.110887	0.0515497	0.017315	0.0898561	-0.100372	-0.0348935	0.0171832	-0.102533	-0.0308876	-0.0900011	-0.018804	-0.108542	3654.61	4929.65	4846.62	5001.55	2727.98	4463.37	2647.92	6276.59	6502.68	7338.13	1996.32	2606.41	4332.9
GO_CARDIAC_LEFT_VENTRICLE_MORPHOGENESIS	-0.0125082	0.141914	0.154488	0.093814	0.150191	0.0340099	0.0570054	0.144313	0.105237	0.182668	0.0324986	0.0119195	0.0174729	5190.58	1989.65	4001.54	3791.01	4564.93	4351.43	2355.85	2530.8	2081.57	945.899	4275.82	3801.39	4670.19
GO_CARDIAC_RIGHT_VENTRICLE_MORPHOGENESIS	-0.121607	-0.0724533	-0.0416798	-0.0747548	0.0409364	-0.210289	-0.0643388	-0.102127	0.00238058	0.00620848	-0.128796	-0.0269614	-0.133447	3120.13	2783.58	2938.51	3303.97	1683.49	1352.87	3150.53	3022.28	4127.56	2795.44	3123.84	2956.3	3530.81
GO_VENTRICULAR_TRABECULA_MYOCARDIUM_MORPHOGENESIS	-0.12153	0.00847649	0.0123079	-0.0229204	-0.0117145	-0.0419078	-0.10794	0.00591094	-0.0290744	0.0225362	-0.0034019	-0.105052	-0.119756	3985.23	3298.78	4071.96	4200.95	3894.79	5111.26	3862.91	2933.32	4369.22	4460.4	3730.96	4610.14	5237.28
GO_VENTRICULAR_COMPACT_MYOCARDIUM_MORPHOGENESIS	-0.138204	-0.146242	-0.0396505	-0.112508	-0.134527	-0.278015	-0.142051	0.0180793	-0.0189622	-0.150867	0.146242	-0.174454	-0.0404016	1447.76	2544.88	2331.39	2647.92	2219.45	977.033	3953.35	3710.21	2766.53	2416.64	3003.01	3370.69	2346.21
GO_ATRIAL_CARDIAC_MUSCLE_TISSUE_DEVELOPMENT	0.0115002	-0.187678	-0.124486	-0.0867847	-0.147408	0.00114606	-0.071214	-0.105161	-0.263279	-0.0292049	-0.291772	-0.328367	-0.178154	7346.28	5859.24	5278.8	3492.26	1053.39	48.9258	2868.09	4880.72	2621.98	2858.45	3906.65	1365.47	1876.23
GO_VENTRICULAR_CARDIAC_MUSCLE_TISSUE_DEVELOPMENT	-0.109696	-0.0272102	-0.0126738	-0.0537916	-0.0222212	-0.118927	-0.0669871	-0.0199527	-0.0372717	-0.0225168	-0.0147731	-0.0913771	-0.0748979	5117.94	4321.78	4464.11	3023.02	4204.65	4478.93	5660.57	4253.58	5390.73	4977.09	4994.88	4517.48	4750.25
GO_CARDIAC_ATRIUM_DEVELOPMENT	-0.0472684	-0.0397961	-0.014133	-0.0023687	0.00398522	-0.127125	-0.0755311	-0.0247163	-0.0643574	0.0353985	-0.0837721	-0.107383	-0.118217	6470.81	4028.22	3825.11	4288.42	4073.44	3953.35	4767.3	4046.76	5771.02	3636.08	4839.95	4910.37	4067.51
GO_CARDIAC_VENTRICLE_DEVELOPMENT	-0.042543	-0.000319666	0.0262551	-0.00871787	0.0310689	-0.0998707	-0.0135106	0.00266663	-0.0055395	0.0268186	-0.0337991	-0.0496452	-0.0525016	5235.06	5149.07	4379.6	4750.25	5063.08	5414.46	5012.67	4554.55	5426.32	5181.69	5458.93	4904.44	4879.24
GO_GROWTH_INVOLVED_IN_HEART_MORPHOGENESIS	0.138992	0.0298024	0.179032	0.127372	0.0892885	0.129447	0.0350395	0.213735	0.00460474	0.0840316	0.0751779	0.063834	0.00859684	3819.92	6211.35	4760.63	5917.06	5941.52	3607.91	6717.66	4002.28	8318.13	5765.83	6025.29	6017.87	6404.83
GO_CARDIAC_NEURAL_CREST_CELL_MIGRATION_INVOLVED_IN_OUTFLOW_TRACT_MORPHOGENESIS	-0.0809945	-0.168938	0.0115978	-0.00680686	-0.120666	-0.333868	-0.0615938	-0.152747	-0.0747806	-0.0559175	-0.0977548	-0.0899597	0.0154558	4080.12	4309.92	3516.73	1264.66	3930.37	0	1841.39	2326.2	3980.78	4609.4	8320.35	2077.12	1905.14
GO_REGULATION_OF_MEMBRANE_DEPOLARIZATION	-0.0166561	-0.0261196	0.00178496	0.0221166	0.022341	-0.0511222	-0.00865019	0.023524	-0.00438583	0.0618504	-0.0275401	-0.0396652	-0.0421076	4586.42	4805.11	4781.39	5204.67	5181.69	4843.65	5762.12	5252.85	4447.8	3691.67	5072.72	5281.76	4815.48
GO_CARDIOBLAST_PROLIFERATION	-0.0115433	-0.106367	-0.116817	-0.083083	-0.0421015	-0.132524	-0.123564	-0.133433	-0.113654	-0.0800917	-0.125303	-0.0108713	-0.0861928	4706.51	4489.31	4326.97	2684.25	3460.39	5672.43	1498.17	2512.27	467.76	4536.01	5461.16	3639.78	3389.22
GO_REGULATION_OF_SECONDARY_HEART_FIELD_CARDIOBLAST_PROLIFERATION	-0.0193928	-0.120334	-0.119733	-0.077263	-0.0403115	-0.181603	-0.0965215	-0.0979603	-0.0721401	-0.0935015	-0.144525	-0.0428413	-0.0422247	3292.85	3140.15	3361.05	1356.58	3500.42	2378.09	1949.62	4228.38	886.595	3949.65	4524.9	3601.24	3143.11
GO_ENDOCARDIAL_CUSHION_FORMATION	-0.0809513	0.0554577	0.096381	0.00217103	0.0492809	-0.109224	-0.0495183	0.0846554	0.0303104	0.0839729	-0.0453098	-0.0798237	-0.0320264	7105.36	3232.07	2670.16	3527.11	2369.94	3528.59	4103.1	2498.18	2939.25	2447.03	4720.6	2947.41	6083.11
GO_APOPTOTIC_PROCESS_INVOLVED_IN_HEART_MORPHOGENESIS	-0.446779	-0.236383	-0.197846	-0.320573	-0.214901	-0.31585	-0.377964	-0.269111	-0.20913	-0.214881	-0.325455	-0.384822	-0.470217	0	3124.58	1362.51	1035.6	1108.98	1715.37	1769.48	2067.49	1059.32	2372.9	1516.7	949.605	0
GO_CARDIAC_SEPTUM_DEVELOPMENT	-0.00813385	-0.0148928	0.0278233	-0.00667548	0.0326239	-0.108143	-0.0163592	-0.00470515	-0.00737534	0.024497	-0.0503957	-0.0520071	-0.0625835	4509.33	4053.43	3725.77	4203.17	3936.3	3981.52	3850.31	4112.73	4642.02	4163.14	5136.47	4197.98	4526.38
GO_VENTRICULAR_SEPTUM_DEVELOPMENT	-0.016455	-0.020384	0.0223994	-0.00803246	0.0296615	-0.110256	-0.0183236	-0.00487458	-0.0271474	0.0144905	-0.0528926	-0.0595573	-0.0538659	5146.1	4827.35	4146.83	4738.39	4554.55	4504.14	5568.65	4722.08	5479.69	4977.09	5847.37	4997.84	5033.43
GO_ATRIAL_SEPTUM_DEVELOPMENT	-0.0565736	-0.0476699	-0.0457025	-0.0207532	0.0441253	-0.185176	-0.084714	-0.0822929	-0.053356	0.0319988	-0.130635	-0.093048	-0.1387	5104.59	2631.61	4216.51	3705.02	3939.27	3364.02	4932.61	3583.44	6186.89	3624.96	3506.35	3881.45	4158.69
GO_SEPTUM_PRIMUM_DEVELOPMENT	-0.00750988	-0.00754941	0.0866008	0.0618577	0.0794269	-0.0975692	-0.0354743	0.0559091	0.0515217	0.21417	-0.0531621	-0.01583	0.0476285	2450	3449.27	2514.49	3590.12	3061.57	5964.5	5060.86	3845.86	3709.47	1812.48	5552.34	4767.3	5068.27
GO_ATRIAL_SEPTUM_PRIMUM_MORPHOGENESIS	0.156681	0.121716	0.185031	0.225476	0.212039	0.0366111	0.119398	0.18685	0.235383	0.281256	0.0535267	0.145588	0.230193	1147.53	679.031	345.446	2653.85	32.6172	3230.59	3267.65	1321	2581.21	555.975	3168.32	1742.06	1246.87
GO_MUSCLE_HYPERTROPHY_IN_RESPONSE_TO_STRESS	0.0576119	0.0795491	0.102583	0.126142	0.15226	0.0904103	0.0732934	0.0995423	0.0799842	0.129137	0.108363	0.11328	0.0793343	3501.9	4001.54	5024.53	3101.6	2910.34	5292.14	4473.75	4407.03	4225.41	4349.95	3729.48	4627.94	3575.29
GO_PHYSIOLOGICAL_CARDIAC_MUSCLE_HYPERTROPHY	0.0320215	0.0239061	0.029707	0.0338513	0.0199003	0.0304637	0.00875831	0.0115327	0.0128432	0.0840026	0.0562342	0.001993	0.022917	3796.2	3857.73	3563.43	4223.19	4187.6	3457.42	4674.64	4160.92	3790.27	3373.66	4621.26	3298.04	5008.22
GO_WNT_SIGNALING_PATHWAY_INVOLVED_IN_HEART_DEVELOPMENT	0.0183853	-0.0478709	0.0395678	0.0583584	0.111794	-0.191988	0.0511229	-0.00903448	0.0253539	0.0228728	-0.195823	0.0765163	0.00544639	4469.3	6073.47	2224.64	4410.73	1955.55	4751.73	1312.84	2885.88	3399.6	3871.81	5048.25	2510.78	5269.16
GO_REGULATION_OF_WNT_SIGNALING_PATHWAY_INVOLVED_IN_HEART_DEVELOPMENT	0.0767254	0.0401692	0.00614278	0.112017	0.0811685	-0.177129	-0.0377975	0.0223496	-0.0158194	0.0244051	-0.174931	0.0622263	-0.0379556	4928.16	4596.06	6349.98	2968.17	1805.81	2518.94	1979.27	4762.11	2908.86	2597.52	5848.86	4822.9	6401.87
GO_NEGATIVE_REGULATION_OF_WNT_SIGNALING_PATHWAY_INVOLVED_IN_HEART_DEVELOPMENT	0.015336	-0.0370949	-0.0679051	0.0818182	0.0385573	-0.294051	-0.104229	-0.0316008	-0.0817391	-0.0252372	-0.284506	0.0264032	-0.128221	3916.29	5668.72	3906.65	5020.08	4570.86	1259.47	3463.35	4060.84	7224.71	6791.79	2924.43	5857.75	3200.93
GO_PANCREATIC_A_CELL_DIFFERENTIATION	-0.339643	-0.347704	-0.384296	-0.32597	-0.228286	-0.5	-0.313641	-0.353078	-0.318462	-0.289457	-0.5	-0.123251	-0.112108	0	0	0	0	0	0	0	0	0	0	0	0	0
GO_POSITIVE_REGULATION_OF_BLOOD_PRESSURE_BY_EPINEPHRINE_NOREPINEPHRINE	0.0604827	-0.027758	0.2958	0.0999526	0.332108	0.116526	0.26629	0.201684	0.133152	0.106935	0.174887	-0.0609833	0.122322	3512.28	7982.32	1570.07	5315.12	367.685	4381.08	2489.29	2109.74	944.416	2802.11	126.021	7687.28	2763.57
GO_TYPE_B_PANCREATIC_CELL_DEVELOPMENT	0.067348	0.0260112	-0.0257435	0.0573196	0.0348287	-0.0399037	-0.000854971	-0.0481492	0.00306999	0.0666117	-0.0655711	0.0473824	-0.0172668	5297.33	2572.31	2647.92	3768.77	5128.31	2395.88	2659.78	1663.48	3304.72	3918.51	3736.15	3605.68	3223.17
GO_REGULATION_OF_EXTRACELLULAR_MATRIX_CONSTITUENT_SECRETION	0.235157	0.329915	0.33069	0.335924	0.268835	0.328698	0.28373	0.327417	0.242493	0.289564	0.303257	0.310183	0.258431	1859.18	555.975	618.244	858.425	1940.72	634.553	1811.74	311.346	1598.24	576.731	358.789	391.406	2676.09
GO_AMINO_ACID_TRANSMEMBRANE_TRANSPORT	-0.0622663	0.0432657	0.0391887	0.033154	0.00402998	-0.00402116	0.0434024	0.0302807	0.0506481	0.0566152	0.0106217	-0.0490506	-0.040826	4994.88	4704.29	4091.23	4154.99	4292.13	4509.33	3843.64	4832.53	4572.34	3847.35	5544.18	4831.05	5344.03
GO_KERATINOCYTE_DEVELOPMENT	0.174423	0.183209	0.154761	0.182577	0.211049	0.106667	0.176432	0.194155	0.209499	0.168736	0.0933091	0.209079	0.254492	2783.58	1854.73	2586.4	1212.77	1541.16	1629.38	1938.5	1106.76	1634.57	2298.03	3561.21	1557.47	1108.98
GO_MESENCHYMAL_TO_EPITHELIAL_TRANSITION_INVOLVED_IN_METANEPHROS_MORPHOGENESIS	-0.144738	-0.129387	-0.0535361	-0.104243	-0.0229247	-0.227468	-0.0300523	-0.117651	-0.175248	-0.0734957	-0.204413	-0.124925	-0.241859	3521.18	4815.48	4154.25	5952.64	4953.37	3402.57	3272.1	4215.03	2696.85	4087.53	0	5743.59	2154.22
GO_METANEPHROS_MORPHOGENESIS	-0.0339549	0.0851119	0.0482779	0.0506985	0.130334	-0.0740473	0.0991696	0.000179212	0.028802	0.0528118	-0.0537195	0.0324886	-0.0460343	5377.39	4274.34	5952.64	4911.85	3853.28	5564.2	4231.34	6545.68	4250.61	5245.44	6400.38	4025.26	5820.69
GO_REGULATION_OF_MESENCHYMAL_TO_EPITHELIAL_TRANSITION_INVOLVED_IN_METANEPHROS_MORPHOGENESIS	-0.0915613	-0.0361858	-0.0520158	-0.0230237	-0.06083	-0.0682411	-0.0176877	-0.0328656	-0.122648	-0.05	-0.117075	-0.0864427	-0.0767787	6515.29	4333.64	4302.51	5432.25	5708.75	3494.49	4106.8	5306.97	5493.03	4693.17	5461.16	4511.55	5209.86
GO_CILIUM_MOVEMENT	-0.0546952	-0.0851427	-0.0506212	-0.0235946	-0.0951506	-0.0890125	-0.0614611	-0.0760157	-0.0739348	-0.0948671	-0.0607506	-0.0075144	-0.0532101	4378.12	3439.63	3089.74	3540.45	3851.79	2505.59	3823.63	3323.99	3706.5	4129.04	4081.6	2536.73	3737.63
GO_PERICARDIUM_MORPHOGENESIS	0.0786465	0.0739927	0.187086	0.179088	0.181551	-0.0758113	0.109913	0.129534	0.235036	0.230213	-0.0441946	0.150115	0.129184	4714.67	5349.22	3991.16	3740.6	2836.21	5853.3	4292.13	4567.89	1906.62	2029.68	6928.19	2898.48	3159.42
GO_REGULATION_OF_CILIUM_MOVEMENT	-0.119567	-0.126503	-0.096441	-0.0936492	-0.178235	-0.170524	-0.159079	-0.112116	-0.144654	-0.138192	-0.0852025	-0.0740193	-0.094788	4033.41	2739.1	2708.71	3203.16	4764.34	3057.12	3530.07	1468.52	3037.11	3623.47	4387.75	1828.79	2740.59
GO_POSITIVE_REGULATION_OF_CILIUM_MOVEMENT	-0.230973	-0.108867	-0.313088	-0.259504	-0.5	-0.204023	-0.320912	-0.354501	-0.0733028	-0.144827	-0.421916	-0.143326	-0.0280171	0	0	0	0	0	0	0	0	0	0	0	0	0
GO_REGULATION_OF_CILIUM_BEAT_FREQUENCY	0.0246416	-0.0311248	-0.0238509	-0.00256958	-0.036119	-0.11123	-0.040652	-0.0275011	-0.0315728	-0.0476492	0.0762439	-0.00375553	0.0137176	1745.02	1936.28	1733.16	1192.75	2317.3	3351.42	2699.81	587.851	3066.02	1958.51	1661.25	2441.1	1698.32
GO_NORADRENERGIC_NEURON_DIFFERENTIATION	0.110369	-0.0637398	0.0409784	0.0506994	0.102624	-0.33419	-0.134632	0.0266735	0.0576543	0.206078	-0.397416	-0.0548091	-0.107919	0	0	0	0	0	0	0	0	0	0	0	0	0
GO_BRAINSTEM_DEVELOPMENT	0.302835	0.188299	0.221682	0.243419	0.261284	0.239388	0.225951	0.258359	0.223685	0.225424	0.276487	0.225239	0.312795	447.745	1518.18	1531.53	618.244	514.462	185.325	1558.21	1111.95	518.91	50.4084	332.102	1269.11	681.996
GO_DYNAMIN_FAMILY_PROTEIN_POLYMERIZATION_INVOLVED_IN_MEMBRANE_FISSION	0.108246	0.0996165	0.0642792	0.109313	0.0278942	0.122025	0.126651	0.0997944	0.0620651	0.0137692	0.126325	0.0437194	0.0684011	5187.62	4974.12	5198.74	3512.28	4976.35	1677.56	3351.42	4154.25	5854.05	5653.15	3961.51	6312.17	5089.77
GO_SPHINGOSINE_1_PHOSPHATE_RECEPTOR_SIGNALING_PATHWAY	-0.0622336	0.0712315	0.0684021	0.0494486	0.0127894	0.0608717	-0.0918018	0.0541936	-0.0335794	0.0973815	-0.078964	-0.0235798	-0.165885	5174.27	4321.78	1734.64	3657.57	4576.79	3555.27	5777.69	3433.7	3980.78	2139.39	3495.97	5461.9	3025.99
GO_EPITHELIAL_CELL_MORPHOGENESIS	0.0431915	0.128441	0.108131	0.100858	0.132781	0.0250857	0.130973	0.099126	0.126335	0.176886	0.0433008	0.0824104	0.0865756	4760.63	5101.63	5082.35	5331.43	4677.6	5146.1	4312.88	5251.37	4938.54	3734.67	5776.21	4874.79	4702.81
GO_AXIS_ELONGATION	-0.0906488	-0.0775086	-0.0421214	-0.0177408	0.0418236	-0.213946	0.0175674	-0.0426151	-0.000525834	-0.00621011	-0.176931	-0.0617223	-0.0909127	7152.06	5281.02	5070.49	4139.42	5279.54	3466.32	4299.54	6149.82	5134.24	4837.72	5448.56	4849.58	3405.53
GO_PLANAR_CELL_POLARITY_PATHWAY_INVOLVED_IN_AXIS_ELONGATION	-0.0710389	-0.0951402	-0.0430108	0.0159314	-0.0177762	-0.275524	-0.0575717	-0.0789189	-0.100675	-0.0343664	-0.271677	-0.0102256	-0.194036	5190.58	4203.17	1313.58	5968.95	6371.47	2415.9	2135.69	6481.93	4956.33	5051.96	3599.01	1080.07	3470.77
GO_RETINAL_PIGMENT_EPITHELIUM_DEVELOPMENT	0.00388639	0.0539747	0.0511027	0.0593234	0.152043	-0.0829579	0.0141096	0.0628277	0.133283	-0.000513793	-0.0690723	0.0585856	0.185637	2074.16	6169.1	4874.79	4693.91	4071.22	7029.01	3172.76	922.177	4696.88	5900.75	272.798	1423.3	1461.84
GO_NEURAL_RETINA_DEVELOPMENT	0.0147385	0.00573239	0.0188995	0.0430607	0.0682184	-0.0871047	0.075844	0.0144576	0.0186474	0.0253342	-0.0577381	0.00369634	-0.0205778	5377.39	6049.01	4354.4	5393.7	5209.86	5415.94	5000.81	4759.15	4434.46	5218.75	4981.54	5402.59	6063.83
GO_CHONDROCYTE_DIFFERENTIATION_INVOLVED_IN_ENDOCHONDRAL_BONE_MORPHOGENESIS	-0.224814	-0.0646054	-0.0476336	-0.0763779	-0.0517258	-0.0959493	-0.0768326	-0.0706844	-0.0806579	-0.0507176	-0.0802625	-0.102849	-0.147794	2581.95	4200.95	5169.08	2906.64	1755.4	3508.57	1954.07	4983.02	3071.95	4232.08	3399.6	2518.2	4001.54
GO_CHONDROCYTE_HYPERTROPHY	-0.266245	-0.0988735	-0.0932411	-0.149071	-0.101976	-0.171423	-0.12415	-0.124229	-0.151008	-0.0817984	-0.183814	-0.113953	-0.14251	1564.14	1609.36	2447.03	1956.29	2529.32	378.804	3199.45	1646.43	3792.49	2447.77	2077.86	1632.34	626.399
GO_GROWTH_PLATE_CARTILAGE_DEVELOPMENT	-0.177941	0.0325163	0.0154412	-0.0674089	-0.0292364	-0.0603379	-0.0384555	-0.0319443	-0.0436096	-0.00163388	-0.111235	-0.100312	-0.157586	5120.9	3605.68	2865.87	3791.01	3521.18	5488.59	2658.3	5229.13	3135.7	4836.24	4941.51	4078.63	3160.9
GO_GROWTH_PLATE_CARTILAGE_CHONDROCYTE_DIFFERENTIATION	-0.246921	-0.0878726	-0.0485335	-0.0876828	-0.0558384	-0.0878409	-0.0769942	-0.079366	-0.0842359	-0.0574828	-0.0750494	-0.109297	-0.19313	2575.28	5060.11	6066.8	3452.98	1134.19	5835.51	1404.02	1783.57	2815.46	4229.86	4723.56	1399.57	1025.96
GO_GROWTH_PLATE_CARTILAGE_CHONDROCYTE_DEVELOPMENT	-0.336107	-0.144822	-0.118063	-0.128814	-0.0829842	-0.185988	-0.0935375	-0.150455	-0.0928261	-0.107075	-0.135079	-0.121146	-0.190375	1287.64	2670.9	3183.88	2463.34	1716.85	2917.76	1905.14	891.784	2632.36	2816.2	2606.41	2545.62	1766.52
GO_CHONDROCYTE_DEVELOPMENT_INVOLVED_IN_ENDOCHONDRAL_BONE_MORPHOGENESIS	-0.293301	-0.130548	-0.102546	-0.112416	-0.0893027	-0.173756	-0.112178	-0.13031	-0.0974989	-0.0894871	-0.132445	-0.141906	-0.183323	2301	3690.19	5545.67	4513.78	3273.58	2972.61	3462.61	2224.64	3914.81	3180.18	4226.15	3291.37	4001.54
GO_DETECTION_OF_CALCIUM_ION	-0.0243418	0.142912	0.0613408	0.0296861	0.178662	0.0942762	0.0612301	0.116934	0.148194	0.107115	0.116428	0.138501	0.00445094	2152.74	2885.14	1796.91	2644.96	1286.9	1095.64	2647.92	1129.74	2969.65	3223.17	1595.28	2468.53	2802.11
GO_CARBOHYDRATE_METABOLIC_PROCESS	0.0291266	0.0345282	0.0366295	0.0437519	0.0291344	0.0339289	0.0352804	0.039471	0.0550688	0.0355438	0.0226633	0.04003	0.03407	4567.15	4825.86	4812.52	4768.04	4862.93	4769.52	4914.82	4631.64	4648.69	4740.61	4923.71	4794.73	4267.66
GO_POLYSACCHARIDE_METABOLIC_PROCESS	-0.0134727	0.02805	0.0297856	0.0242652	0.0317194	0.0269721	0.0294013	0.00700066	0.0432469	0.0396134	0.0052226	0.0186251	0.00138336	5085.32	4803.62	5015.64	4318.81	3788.04	4498.21	4796.21	5009.71	4647.95	4384.05	4670.19	4836.24	4591.61
GO_GLYCOGEN_BIOSYNTHETIC_PROCESS	0.0321134	0.0347777	0.0504542	0.0410277	0.0856834	0.00418779	0.068383	0.0104589	0.0866867	0.0510034	0.0259294	0.0668964	0.0712347	4968.19	4811.04	4075.67	4521.19	3931.11	5231.35	4299.54	5673.17	4118.66	4400.36	4896.29	4538.98	4311.4
GO_REGULATION_OF_GLYCOGEN_CATABOLIC_PROCESS	0.277105	0.236754	0.206902	0.200688	0.238209	0.254953	0.210475	0.224215	0.264076	0.244422	0.184133	0.26444	0.21827	1196.46	2400.33	2204.63	2234.28	2550.07	1521.15	2097.88	2576.76	1610.1	1108.98	1509.29	2097.88	1178.67
GO_DISACCHARIDE_METABOLIC_PROCESS	0.0398446	0.0279634	0.00193737	0.0596928	-0.0500158	0.0368891	-0.0164281	0.0303357	-0.0365135	-0.0489977	-0.0404377	0.00259964	0.00920251	3536	3341.04	4197.24	3742.08	2912.57	1528.56	5004.52	4934.83	5645	5151.29	3954.09	3860.69	2423.31
GO_MONOSACCHARIDE_METABOLIC_PROCESS	0.0707227	0.0645479	0.0664664	0.0815604	0.0697974	0.0580952	0.0686261	0.0573031	0.0693819	0.0685525	0.0402978	0.087133	0.0747421	4535.27	4421.11	4468.56	4274.34	4655.36	4499.69	4716.15	4446.32	4554.55	4301.02	4985.98	4366.26	4544.17
GO_FRUCTOSE_METABOLIC_PROCESS	0.197707	0.141875	0.135936	0.192862	0.174794	0.12262	0.12063	0.0878421	0.129166	0.0882442	0.0716857	0.169132	0.174307	3058.6	3775.44	3133.48	2980.03	2172.75	3531.55	3020.8	3862.17	3043.04	5613.12	5464.12	2240.95	2557.49
GO_FRUCTOSE_6_PHOSPHATE_METABOLIC_PROCESS	0.153606	0.205622	0.199697	0.193823	0.182627	0.135256	0.170698	0.121551	0.171209	0.157957	0.0968448	0.167089	0.132567	2667.2	2621.24	2803.6	3450.01	1393.64	2902.93	2152.74	3828.07	1266.14	2527.83	4179.45	2001.51	3866.62
GO_FRUCTOSE_2_6_BISPHOSPHATE_METABOLIC_PROCESS	0.0144664	0.115889	0.0458498	0.122727	0.152213	0.0981818	0.133893	0.0376087	0.0277668	0.0308893	-0.00521739	0.0722332	0.12836	3618.29	2694.63	3133.48	1503.36	1123.07	3169.8	2209.82	4424.82	5245.44	3735.41	2667.2	2243.92	1865.11
GO_FUCOSE_METABOLIC_PROCESS	-0.0551976	0.0291178	-0.0200219	-0.0186125	-0.0501068	-0.0135432	-0.013608	0.00341907	0.0335399	-0.00221107	-0.0201657	-0.0630496	-0.0468639	4051.95	4060.84	4483.38	4151.28	2729.47	4899.99	1337.31	4698.36	2880.69	3208.35	4576.79	4323.26	2403.29
GO_GLUCOSE_METABOLIC_PROCESS	0.0854302	0.0856045	0.0850495	0.0919372	0.081288	0.0812437	0.0709763	0.078178	0.0812029	0.0844465	0.0585351	0.102913	0.0926982	4468.56	4010.43	4683.53	4370.7	4381.08	4336.6	4897.03	4392.94	4615.33	4266.92	4839.21	4437.42	4630.16
GO_GLUCOSE_CATABOLIC_PROCESS	0.22694	0.20566	0.1955	0.217965	0.233132	0.178273	0.233596	0.163766	0.202959	0.183708	0.166928	0.223943	0.238039	2183.87	2467.05	2120.12	2314.34	2002.99	3094.19	2000.03	3487.08	2272.83	3192.04	2475.94	2074.16	1896.25
GO_UDP_GLUCOSE_METABOLIC_PROCESS	-0.0341292	-0.0115503	-0.0532295	-0.00601629	-0.0240889	-0.0404064	0.00555775	-0.0212428	-0.00209503	-0.0238359	0.0121353	-0.0781327	-0.00769231	2235.76	3838.45	3534.52	855.46	2934.07	1439.6	2271.34	1544.87	2031.16	2425.53	3571.58	3816.21	4127.56
GO_GALACTOSE_METABOLIC_PROCESS	-0.0782647	-0.0263495	-0.0479424	-0.0310161	-0.0986065	-0.0222293	-0.0454402	-0.00408059	-0.0309514	-0.0430098	-0.0288949	-0.0835496	-0.0444263	1832.49	3774.7	4419.63	3491.52	2567.86	3792.49	4346.98	2601.96	3195	3187.59	4263.96	1825.08	1613.07
GO_MANNOSE_METABOLIC_PROCESS	-0.0190985	0.0389833	0.00528536	0.0299679	0.0169984	0.00933615	0.0213128	0.0259171	0.0468389	0.00670006	2.19674e-05	-0.0103027	0.0712227	1368.44	1700.54	2684.99	2541.18	2425.53	2573.79	3014.13	3556.76	2011.89	3384.78	4975.61	3461.87	1820.63
GO_INOSITOL_METABOLIC_PROCESS	-0.0214182	0.00578621	0.00336101	0.00361583	0.0269891	-0.0226308	0.0273582	0.0314266	0.0170423	-0.0181055	0.0706779	0.0691226	0.0569966	3727.26	4941.51	4311.4	3042.3	4271.37	5633.88	4575.3	3275.06	5374.43	4369.22	3915.55	2102.33	3739.12
GO_AMINOGLYCAN_METABOLIC_PROCESS	-0.0420966	0.0947667	0.0879015	0.073544	0.0453519	0.044966	0.0694031	0.121055	0.0849612	0.103126	0.00681504	0.0150887	-0.0040199	4373.67	3896.27	4212.07	3854.76	4822.9	4618.3	3937.79	3743.57	4292.13	4200.21	4806.59	4942.99	4951.88
GO_AMINOGLYCAN_BIOSYNTHETIC_PROCESS	-0.0381194	0.0946733	0.0843407	0.078341	0.0577132	0.0158363	0.0991012	0.115785	0.10126	0.118481	-0.00753743	0.0269309	-0.00100489	4886.65	4558.99	4753.22	3599.75	4490.8	5226.16	3377.36	3866.62	4280.27	4274.34	5159.45	4908.89	4972.64
GO_AMINOGLYCAN_CATABOLIC_PROCESS	0.000378457	0.170398	0.167676	0.122096	0.115391	0.105049	0.127307	0.190716	0.11837	0.138963	0.0500621	0.0908446	0.0741892	4461.88	4081.6	4487.09	4938.54	4558.25	4083.08	4177.97	3046	4458.92	4819.93	5371.46	5096.44	5407.78
GO_PROTEOGLYCAN_METABOLIC_PROCESS	-0.0370665	0.0912266	0.0873289	0.0657829	0.0488303	-0.00769049	0.0770202	0.0934387	0.0784971	0.102552	-0.00855766	-0.00189957	-0.0044921	4383.31	3931.86	3582.7	3209.09	4433.72	4592.35	3756.17	3515.24	3355.12	3221.69	4338.83	4208.36	4059.36
GO_CHITIN_METABOLIC_PROCESS	-0.0686561	0.213162	0.0986957	0.0937747	-0.0232213	0.188854	-0.0605336	0.0639328	0.00612648	0.0229447	0.00774704	0.10253	-0.0829842	7014.92	3337.33	6957.84	6593.12	6802.17	4210.58	5724.32	6884.45	7725.09	7751.03	8256.6	6713.95	5646.48
GO_AMINO_SUGAR_METABOLIC_PROCESS	-0.040708	0.0470332	0.0521768	0.0576839	0.00949939	0.0358861	0.059511	0.0305864	0.0575044	0.0349236	-0.000629253	0.0284492	-0.102524	6694.68	4414.44	4788.06	4706.51	4955.59	4285.46	3453.72	5237.28	5298.07	5047.51	5655.38	4785.83	7186.16
GO_N_ACETYLGLUCOSAMINE_METABOLIC_PROCESS	-0.150286	-0.0467192	-0.0328721	0.00604823	-0.037773	-0.0489397	0.0723265	-0.0723809	0.0106425	-0.012413	-0.0882557	-0.00806595	-0.188919	4657.59	5547.15	4760.63	3801.39	4687.24	5493.03	2496.7	6121.66	5259.52	4732.46	4678.34	3747.27	5111.26
GO_UDP_N_ACETYLGLUCOSAMINE_METABOLIC_PROCESS	0.143541	0.164693	0.16888	0.142168	0.102758	0.129566	0.148565	0.136573	0.135364	0.101215	0.127645	0.100288	0.0648904	3336.59	3226.14	2879.95	4247.65	3612.35	2733.91	2468.53	3771.73	3698.35	4842.91	3734.67	3411.46	4243.94
GO_UDP_N_ACETYLGLUCOSAMINE_BIOSYNTHETIC_PROCESS	0.060416	0.0832094	0.0884609	0.0465517	0.00158178	0.042447	0.0678029	0.0289386	0.035416	-0.0159206	0.0267479	0.0109143	-0.056596	3407.76	2101.59	1887.35	2440.36	1978.53	3111.24	2073.42	3466.32	3232.81	3106.05	2121.6	2637.55	4728.75
GO_N_ACETYLNEURAMINATE_METABOLIC_PROCESS	0.10464	0.0918633	0.123004	0.107776	0.0442907	0.174953	0.115975	0.107091	0.100141	0.0208383	0.0620403	0.0473837	-0.0578226	4763.59	2108.26	2527.83	1928.86	2093.43	2613.82	1888.83	2007.44	1366.96	2996.33	2124.57	2641.99	4351.43
GO_URONIC_ACID_METABOLIC_PROCESS	0.0188864	-0.175641	-0.0735527	0.0155884	0.0469076	-0.186824	0.0431351	-0.197343	-0.0364204	-0.138303	-0.193325	0.0779817	-0.0236001	2127.53	4412.96	4004.5	4094.94	4762.85	4489.31	3914.06	4450.77	3831.78	3435.18	4052.69	5051.22	2113.45
GO_ALCOHOL_METABOLIC_PROCESS	0.000266341	0.0215443	0.0307792	0.0379996	0.0117751	-0.00431912	0.00855121	0.0354376	0.0507509	0.0446147	-0.00674417	0.0301865	0.0115698	5083.84	4754.7	4624.23	4842.17	4985.98	4879.24	4888.13	4596.06	4425.56	4791.76	4673.16	4673.16	4756.18
GO_ETHANOL_METABOLIC_PROCESS	0.0301676	-0.0609356	0.0318574	0.0472881	0.00943749	-0.0922933	-0.0157867	-0.0601231	0.0715416	0.0877705	-0.127296	0.0771357	0.0382569	4272.85	4054.91	2581.21	5613.12	5444.11	6430.04	5970.43	3510.8	3429.25	4069.74	5107.56	4192.79	3813.25
GO_ETHANOL_CATABOLIC_PROCESS	0.116711	-0.0336285	0.0209783	0.068667	-0.0646479	-0.136016	-0.0174863	-0.102875	0.0472143	0.0530255	-0.193219	0.0415481	-0.0474647	3788.04	2966.68	2601.22	4008.21	4518.96	5624.98	4543.43	5271.38	1424.04	2625.68	3518.95	2182.39	3791.01
GO_ETHANOL_OXIDATION	0.00976593	-0.0823185	0.0400423	0.0473371	0.0517753	-0.137445	-0.0226455	-0.0873992	0.0817946	0.0824964	-0.148822	0.0780385	0.133718	5513.05	3553.05	2083.05	4107.54	5188.36	5430.02	5273.61	2906.64	2997.08	4003.02	4126.08	4448.54	2894.78
GO_GLYCEROL_3_PHOSPHATE_METABOLIC_PROCESS	-0.0403226	0.00876291	-0.0536317	-0.0342083	-0.0695762	-0.10667	-0.0448029	-0.0407443	-0.0175785	-0.0965765	-0.00670725	-0.142025	-0.0203985	8243.26	5223.2	3120.87	4573.08	5097.92	4096.42	6185.41	2691.66	3561.21	2797.67	7143.91	1899.95	3301.01
GO_CELLULAR_GLUCAN_METABOLIC_PROCESS	0.0235941	0.0350873	0.0409315	0.0276674	0.0451349	0.0386147	0.034305	0.0139876	0.0568264	0.0438623	0.0284164	0.0427959	0.042431	4768.78	4100.87	3922.96	4341.05	3654.61	4493.76	4354.4	4935.58	4524.15	4063.07	3923.7	4177.97	4340.31
GO_CELLULAR_ALDEHYDE_METABOLIC_PROCESS	0.0918541	0.0841013	0.115074	0.12181	0.117109	0.0524802	0.0602118	0.102876	0.111632	0.148558	0.0365762	0.129485	0.0675153	4296.57	3614.58	3639.78	3601.24	3546.38	3534.52	3624.96	3810.28	3444.08	3482.63	4314.37	3667.95	3759.87
GO_ORGANIC_ACID_METABOLIC_PROCESS	0.0332686	0.0318167	0.0422684	0.0434039	0.030691	0.0251925	0.0320686	0.0482644	0.0494398	0.0381319	0.0281549	0.0291705	0.0275922	4596.06	4551.58	4658.33	4640.54	4882.2	4686.5	4766.56	4395.91	4633.12	4784.35	4493.76	4670.19	4547.13
GO_ACETYL_COA_METABOLIC_PROCESS	-0.0080591	-0.040468	-0.0139857	-0.001403	-0.0332875	-0.0485364	-0.0287289	-0.0287685	-0.018852	-0.0192505	-0.0224061	-0.0681435	-0.0161578	4620.52	4128.3	5024.53	4372.19	4529.34	3534.52	3658.32	3842.9	3722.81	3914.06	4500.43	3989.68	3866.62
GO_ACETYL_COA_BIOSYNTHETIC_PROCESS	0.0141334	-0.0116079	-0.00410678	0.0171867	0.0134512	0.0125955	0.00338682	-0.00435556	0.0122035	-0.00718639	0.0252193	-0.00237285	0.0842182	5552.34	4060.84	5008.22	4701.32	5307.71	4269.89	5163.9	4309.92	5473.76	4262.48	4882.2	4501.17	4358.84
GO_ACETYL_COA_BIOSYNTHETIC_PROCESS_FROM_PYRUVATE	0.0223673	-0.0185379	-0.0193554	-0.00536699	-0.0031569	-0.0111217	-0.0290292	-0.0323417	0.00375293	-0.0237123	0.0083841	-0.0324894	0.0897988	6007.5	4561.96	5574.58	6289.19	5307.71	4249.13	5795.48	5341.81	5690.22	4950.4	5536.03	5269.16	4358.84
GO_LACTATE_METABOLIC_PROCESS	0.102667	0.0962335	0.0627208	0.0830367	0.0704134	0.109621	0.0971431	0.0757264	0.0728326	0.112199	0.103524	0.0385092	0.0774205	2123.08	4352.17	3730.22	3711.69	3923.7	2138.65	3454.46	3355.87	3526.36	2661.27	3210.57	3871.81	4871.82
GO_PYRUVATE_METABOLIC_PROCESS	0.122229	0.0863488	0.0868375	0.10751	0.113175	0.0932096	0.104249	0.0852929	0.1148	0.0799855	0.103388	0.101666	0.141635	3845.86	4484.86	4401.84	4527.86	3831.04	4000.05	4234.31	4644.99	4283.23	4779.9	4529.34	3911.1	4133.49
GO_GENERATION_OF_PRECURSOR_METABOLITES_AND_ENERGY	0.0717516	0.0481797	0.0435286	0.0438469	0.0595363	0.0567718	0.0595426	0.0465674	0.0633359	0.0355293	0.0522055	0.0700596	0.0996122	4156.47	4258.77	4470.78	4530.83	4498.21	4352.17	4429.27	4306.21	4100.87	4367	4647.21	4132.01	4215.77
GO_TRICARBOXYLIC_ACID_CYCLE	0.0336649	0.00867209	-0.0140386	0.00446062	0.0333684	0.0505235	0.0158556	0.0064718	0.0536744	-0.0162466	0.0514384	0.039149	0.118162	4320.3	4053.43	4501.17	3839.93	4100.87	3593.82	3826.59	3629.4	3550.83	4167.59	3962.99	3461.87	3427.77
GO_CITRATE_METABOLIC_PROCESS	0.218413	0.22703	0.222697	0.220104	0.253356	0.207692	0.22722	0.195865	0.228753	0.215361	0.231267	0.190505	0.307178	637.518	765.022	864.356	994.825	1816.18	873.251	1094.16	1776.15	1826.56	776.882	963.69	880.664	259.455
GO_ISOCITRATE_METABOLIC_PROCESS	-0.085613	-0.0556478	-0.0677182	-0.0644107	-0.00901328	-0.0160763	-0.0749921	-0.0579011	-0.0513915	-0.0924257	-0.0482158	-0.0111217	0.0099884	520.393	1712.4	2325.46	2584.17	1051.9	1082.3	1587.12	2231.31	1312.84	2680.54	1929.6	991.118	1845.1
GO_2_OXOGLUTARATE_METABOLIC_PROCESS	0.0529261	0.03935	0.0447171	0.0543318	0.0875448	0.0551046	0.0492871	0.0595529	0.0564737	0.0577151	0.0762628	0.0971473	0.117624	5057.15	4812.52	4575.3	5396.66	4014.88	5980.81	4840.69	4925.2	5708.01	6299.57	5598.3	4587.16	2481.87
GO_SUCCINYL_COA_METABOLIC_PROCESS	0.0272134	-0.00280632	-0.052747	-0.0794071	-0.0268775	-0.0109486	-0.0708696	-0.0409684	-0.0578261	-0.00938735	0.0276087	-0.0680435	0.0126877	763.539	2599.74	732.404	1333.6	1729.45	1014.1	2254.29	436.626	2091.21	1310.62	1167.55	2967.42	753.161
GO_SUCCINATE_METABOLIC_PROCESS	-0.0705645	-0.126621	-0.167853	-0.16386	-0.165507	-0.0766261	-0.169249	-0.152185	-0.107448	-0.176009	-0.0810537	-0.121205	-0.0597459	2276.53	4324	3161.64	2158.67	3884.41	3914.81	2951.12	2480.39	2091.21	4335.86	2424.79	2835.47	2196.47
GO_OXALOACETATE_METABOLIC_PROCESS	0.316835	0.281322	0.264442	0.281415	0.298374	0.274246	0.30205	0.259514	0.295014	0.262149	0.287648	0.307242	0.318048	862.132	1237.23	1206.1	1248.35	934.038	802.087	531.512	905.127	979.257	1275.04	1146.79	931.073	718.32
GO_MALATE_METABOLIC_PROCESS	0.129156	0.100743	0.0987983	0.12348	0.113471	0.127307	0.133094	0.131781	0.157001	0.0906238	0.129109	0.129631	0.206712	3358.09	1850.28	1501.87	3326.95	2215	2981.51	2065.26	1903.66	1543.39	3538.97	1795.43	1876.97	3214.28
GO_REGULATION_OF_CARBOHYDRATE_METABOLIC_PROCESS	0.0569958	0.0395402	0.045853	0.0472758	0.0445964	0.0437239	0.0363299	0.0434746	0.0615432	0.0459617	0.0360381	0.0486021	0.0566901	4557.51	4609.4	4887.39	4696.88	4908.15	4728.01	4872.56	4678.34	4733.94	4793.99	5407.04	4551.58	4410.73
GO_REGULATION_OF_GLUCONEOGENESIS	-0.0294279	-0.00915862	-0.0346476	-0.0473153	-0.0455938	-0.0253582	-0.053738	-0.0146977	-0.0271349	-0.041745	-0.0221288	0.0155405	-0.000498208	4358.84	3178.69	4400.36	4001.54	4080.12	3986.71	4462.63	4315.85	3432.22	3447.05	4278.78	3304.72	3915.55
GO_ENERGY_RESERVE_METABOLIC_PROCESS	0.00379859	0.0450908	0.0585178	0.0268116	0.0423165	0.018298	0.0276597	0.0230179	0.0577546	0.0379964	0.0119668	0.0416132	0.0391272	4685.02	3779.15	3749.5	4588.65	3630.89	4496.73	4299.54	4776.94	4379.6	4155.73	4164.62	4084.56	4401.84
GO_FERMENTATION	-0.033498	-0.00701581	-0.0646443	-0.0767984	-0.00853755	0.0022332	0.0213043	-0.0573913	-0.0586759	-0.00626482	-0.0279842	-0.170889	-0.0599012	5530.84	4218.74	6330.7	5169.08	5592.37	4231.34	5621.28	5714.68	4622.75	7452.29	4678.34	3785.08	3544.9
GO_OXIDATIVE_PHOSPHORYLATION	0.136164	0.0867806	0.0727514	0.0686938	0.0964723	0.131037	0.10885	0.102344	0.0911481	0.0543488	0.105431	0.12562	0.166305	3587.89	3403.31	3990.42	4031.19	3868.84	3495.97	3492.26	3421.84	3770.99	3993.38	3796.94	3513.76	3441.86
GO_MITOCHONDRIAL_ELECTRON_TRANSPORT_NADH_TO_UBIQUINONE	0.137979	0.0822971	0.062593	0.0535441	0.0791197	0.140382	0.0955653	0.0947263	0.0751605	0.0440802	0.113235	0.107391	0.167601	3089.74	3347.71	3134.22	3464.84	3776.18	3444.08	3737.63	3491.52	3398.12	3389.22	3452.98	3733.19	3144.59
GO_MITOCHONDRIAL_ELECTRON_TRANSPORT_UBIQUINOL_TO_CYTOCHROME_C	0.139129	0.0845205	0.0404149	0.0645671	0.110973	0.124306	0.130093	0.0995996	0.0895164	0.04835	0.110796	0.144782	0.189247	4662.78	5392.22	5622.02	6401.87	5709.49	5326.98	5779.17	5110.52	5918.54	6151.31	5961.53	4523.41	4389.98
GO_REGULATION_OF_NUCLEOTIDE_METABOLIC_PROCESS	0.0718154	0.0365054	0.0469946	0.0556163	0.0665495	0.0445584	0.0551461	0.0433556	0.0684757	0.0320797	0.0618471	0.0419955	0.0888907	4108.28	4754.7	4979.31	4440.39	4891.1	4629.42	4484.86	4432.97	4690.95	4939.28	4484.86	3984.49	4113.47
GO_PURINE_NUCLEOBASE_METABOLIC_PROCESS	0.198726	0.165591	0.156049	0.178324	0.164219	0.223707	0.194971	0.179479	0.184685	0.134043	0.204286	0.149076	0.201131	2272.83	3627.92	3092.7	2692.4	3740.6	2329.16	2803.6	2582.69	2327.68	3748.01	2897	3159.42	3368.47
GO_PURINE_NUCLEOSIDE_CATABOLIC_PROCESS	-0.0251274	-0.0148031	-0.0548013	-0.0406364	-0.0983576	0.0261327	-0.0445221	-0.0401507	-0.0854918	-0.082826	-0.0650126	-0.0586757	-0.0788047	4818.45	5663.53	6132.03	5436.69	3684.26	6127.59	4762.11	4536.76	1690.16	7002.32	2373.64	2566.38	2391.43
GO_PURINE_RIBONUCLEOSIDE_SALVAGE	-0.300316	-0.326542	-0.282075	-0.317984	-0.302549	-0.316838	-0.221561	-0.326146	-0.199387	-0.346087	-0.305791	-0.280692	-0.189506	1327.67	977.033	991.118	1141.6	938.486	940.71	1644.2	655.309	945.158	1008.17	1020.77	263.903	550.786
GO_AMP_BIOSYNTHETIC_PROCESS	-0.082747	-0.185336	-0.143755	-0.14498	-0.144289	-0.120158	-0.0952964	-0.127451	-0.160316	-0.196206	-0.125494	-0.17496	-0.026166	2194.99	3515.24	3021.54	1375.85	2014.85	1940.72	2002.99	1527.08	3085.29	2414.41	2278.76	2285.43	872.51
GO_CAMP_BIOSYNTHETIC_PROCESS	-0.0868517	-0.132485	-0.0425627	-0.0625132	-0.0316914	-0.209836	-0.00449346	-0.0974989	-0.0939806	-0.0699979	-0.136253	-0.142842	-0.178553	1301.72	2802.86	1742.06	4121.63	452.193	2450	3168.32	3044.52	3438.15	2488.54	4112.73	1670.15	2985.22
GO_ADP_BIOSYNTHETIC_PROCESS	0.0486523	0.086067	0.0433563	0.0579796	0.0483098	-0.0157959	0.0478618	-0.0812716	-0.013688	-0.0425658	0.0279688	0.0588755	0.139133	727.957	539.666	729.439	121.573	1524.11	2071.19	1094.16	271.316	203.116	859.908	1316.55	275.764	1077.85
GO_CGMP_BIOSYNTHETIC_PROCESS	-0.0400891	0.0281532	0.0771612	0.0790056	0.0863832	-0.148091	-0.0405106	0.0886755	-0.0806656	0.103773	-0.186507	-0.168327	-0.150673	3633.85	2345.47	4858.48	6588.67	4492.28	4422.6	6840.72	2255.03	62.2692	1703.51	4950.4	3043.78	4387.01
GO_GTP_BIOSYNTHETIC_PROCESS	0.281176	0.211391	0.222392	0.224369	0.222788	0.207783	0.211836	0.229677	0.217915	0.205164	0.224557	0.253707	0.228106	1744.28	1915.52	2140.13	1851.77	2295.06	1646.43	2189.06	1670.15	2295.81	1999.29	1555.99	2157.92	2163.85
GO_IMP_BIOSYNTHETIC_PROCESS	0.152001	0.0777778	0.0900268	0.118417	0.129199	0.125939	0.132608	0.087874	0.143636	0.0664602	0.131905	0.0626818	0.14006	1651.62	4302.51	4265.44	3718.36	2855.49	3676.85	3669.43	4649.43	3795.46	2926.65	3627.92	5705.04	3192.04
GO_DE_NOVO_IMP_BIOSYNTHETIC_PROCESS	0.268	0.158549	0.172491	0.222762	0.239247	0.2038	0.223909	0.17792	0.241975	0.16241	0.247496	0.144081	0.254691	1139.38	3157.94	1483.34	1378.82	1598.24	1707.96	2489.29	2690.92	1469.26	1695.35	2022.27	3470.77	2858.45
GO_CAMP_CATABOLIC_PROCESS	-0.067033	-0.0570243	0.021559	-0.0144755	0.0178591	0.0936121	-0.0712705	0.160764	-0.104332	0.0381453	0.0827496	-0.0666061	-0.101217	2880.69	2994.85	3774.7	4148.31	4530.83	1119.36	4410.73	1863.63	4809.55	4415.18	3740.6	3688.71	4876.27
GO_PYRIMIDINE_NUCLEOBASE_METABOLIC_PROCESS	0.0969099	0.0541066	0.0154595	0.0201086	0.0584514	0.0665022	0.0636117	0.0957172	0.0484108	0.0251045	0.125559	0.025208	0.138514	4268.41	4409.25	4551.58	5455.97	5006.74	4056.39	4950.4	4397.39	5516.75	4576.79	3691.67	5745.07	4040.09
GO_DE_NOVO_PYRIMIDINE_NUCLEOBASE_BIOSYNTHETIC_PROCESS	0.201463	0.134185	0.0864337	0.0996047	0.138675	0.12552	0.146597	0.126911	0.152415	0.0659103	0.160906	0.118737	0.213337	77.0952	3538.97	3227.62	1584.9	842.117	3980.78	2530.8	2443.32	1611.59	3657.57	2573.79	2720.57	905.869
GO_PYRIMIDINE_NUCLEOSIDE_METABOLIC_PROCESS	-0.0429205	-0.0352045	-0.0540327	-0.0168926	-0.0447524	0.0288568	-0.0207978	-0.0142164	-0.0940865	-0.0695627	-0.0103037	-0.0349218	-0.0157166	4855.52	5014.15	3235.03	2750.22	4361.81	2833.25	3267.65	3865.14	4511.55	2971.13	4263.96	4321.78	4517.48
GO_PYRIMIDINE_NUCLEOTIDE_METABOLIC_PROCESS	0.0790964	-0.0137384	-0.0210795	0.00254804	0.0126438	0.0212165	-0.00532636	0.027403	-0.00613822	-0.0167717	0.0546099	0.0253658	0.0567628	3423.32	4704.29	4527.86	4745.8	3275.06	3736.15	4041.57	4143.87	3761.36	4004.5	4839.21	4032.67	3109.01
GO_PYRIMIDINE_NUCLEOTIDE_BIOSYNTHETIC_PROCESS	0.0900798	0.0134534	-0.00223674	0.0211665	0.0472882	0.0465096	0.0242445	0.0574591	0.0380476	0.00824096	0.0917887	0.0296318	0.0800376	3438.15	5476.72	5358.12	4845.14	3816.95	3903.69	4031.93	4170.55	4294.35	4465.59	3825.11	5152.78	3321.02
GO_PYRIMIDINE_NUCLEOTIDE_CATABOLIC_PROCESS	0.105462	-0.0328469	-0.0206587	0.00306518	-0.00241259	0.0112456	-0.0142976	0.0157478	-0.0482057	-0.0304277	0.0330117	0.05634	0.0503546	2369.94	3482.63	3257.27	3273.58	3129.03	3642.75	2305.44	3253.57	3027.47	3362.54	3375.14	2166.08	1822.86
GO_DNA_METABOLIC_PROCESS	0.0406294	-0.0120363	-0.00527044	0.0226379	0.037558	0.0358816	0.028208	0.0183108	0.0296475	0.00300543	0.0513244	0.0113384	0.0715505	4398.87	4667.22	4628.68	4373.67	4410.73	4606.44	4467.07	4502.66	4449.28	4533.79	4333.64	4516	4051.95
GO_DNA_REPLICATION	0.0109679	-0.0691256	-0.0475265	-0.00016053	0.0171239	0.00505762	-0.000738573	-0.00216055	0.0183036	-0.026325	0.0378105	-0.0294636	0.071693	4462.63	4459.66	4590.13	4182.41	4404.8	4173.52	4514.52	4351.43	4283.23	4430.01	4089.01	4000.05	3817.7
GO_DNA_DEPENDENT_DNA_REPLICATION	-0.0178279	-0.114865	-0.0936334	-0.0347714	-0.0151797	-0.0276481	-0.0321088	-0.0460686	-0.0135948	-0.0737435	0.0035813	-0.0656322	0.0522264	4472.26	4367.74	4151.28	4403.32	4404.06	3793.23	4126.08	4169.07	4236.53	4238.01	3739.12	4254.32	3500.42
GO_MITOCHONDRIAL_DNA_REPLICATION	0.0982838	0.025	-0.0120452	0.0228251	0.0383502	0.039758	0.042969	0.020832	0.0246125	-0.0145207	0.0445191	0.0404698	0.0869978	2940	3395.15	2496.7	3162.39	2734.66	2498.92	2640.51	3022.28	3439.63	3702.79	2618.27	3654.61	2986.7
GO_DNA_TOPOLOGICAL_CHANGE	0.0775047	-0.0646252	0.0234758	0.0699727	0.10703	0.0743022	0.0634291	0.0131959	0.0850269	0.0304642	0.0964139	0.0272814	0.105211	1779.12	1582.68	1375.11	1597.5	594.523	1313.58	1495.94	1941.46	2321.01	1026.7	1155.69	1481.86	2644.96
GO_DNA_LIGATION	0.0218389	-0.0823261	-0.0274865	0.00960892	0.0533016	0.0402853	0.0155385	-0.00436679	0.0172941	-0.0136988	0.0518773	-0.0137581	0.0397858	2665.71	2286.17	2862.16	3422.58	2414.41	3093.44	2837.7	3011.16	3700.57	1757.62	4112.73	2487.06	4843.65
GO_DNA_UNWINDING_INVOLVED_IN_DNA_REPLICATION	0.00389008	-0.14561	-0.113155	-0.0540839	-0.00520875	-0.0562887	-0.0433605	-0.0759211	-0.0290503	-0.111235	-0.00737136	-0.0623493	0.0518211	2025.23	2738.36	2441.84	3079.36	3662.02	3777.66	2699.81	3066.02	2994.85	2871.8	2652.37	2785.81	2578.24
GO_DNA_REPLICATION_SYNTHESIS_OF_RNA_PRIMER	-0.016166	-0.113755	-0.0414229	-0.0570158	0.0346245	0.0249209	-0.0660474	-0.0385573	-0.00389328	-0.147154	0.0131225	-0.188775	0.0442688	5454.49	3701.31	4062.32	3448.53	2541.92	2847.33	4439.65	3968.92	5063.08	4786.57	3835.49	3494.49	4803.62
GO_DNA_REPLICATION_INITIATION	-0.033085	-0.160016	-0.112969	-0.0555093	-0.0154087	-0.0242412	-0.0363341	-0.0668074	-0.0226722	-0.098089	0.00895815	-0.0723365	0.0507319	4825.86	5263.23	4923.71	5100.14	5316.6	4591.61	4477.45	4713.19	4913.34	4155.73	4805.11	4630.16	4631.64
GO_DNA_STRAND_ELONGATION_INVOLVED_IN_DNA_REPLICATION	0.0769752	-0.106766	-0.0563495	0.047994	0.0829986	0.0613953	0.034332	0.0145162	0.102437	-0.00921431	0.0819605	0.00833454	0.119181	2216.49	3648.68	2991.89	1236.49	1811.74	2222.42	1541.9	2816.94	956.277	1304.69	1833.98	2615.31	2610.86
GO_REGULATION_OF_DNA_REPLICATION	0.00180583	-0.0613141	-0.0392402	-0.000535604	0.00786793	-0.00771218	0.00349744	-0.0138928	0.0141135	-0.0236445	0.024033	-0.033731	0.0393561	4552.32	4911.85	5000.81	4749.51	4603.47	3861.43	4409.25	4097.91	4300.28	4812.52	3938.53	4885.17	4012.66
GO_RNA_DEPENDENT_DNA_BIOSYNTHETIC_PROCESS	0.135681	0.0838776	0.0820988	0.0863145	0.112428	0.108802	0.0966708	0.0869297	0.108429	0.088058	0.10827	0.100279	0.151467	4658.33	5178.72	5117.94	5530.1	4983.02	5074.94	5276.57	4947.44	4861.45	4545.65	5384.8	5236.54	4432.97
GO_DNA_REPAIR	0.0379733	-0.0270001	-0.0227582	0.0107834	0.0289661	0.0250976	0.0207714	0.00628073	0.0250888	-0.00974832	0.0496168	0.00118124	0.0774265	4315.85	4344.02	4435.94	4145.35	4220.96	4539.72	4351.43	4510.07	4152.76	4268.41	4182.41	4349.95	3819.18
GO_REGULATION_OF_DNA_REPAIR	0.0281674	0.000420475	0.00448147	0.0245116	0.0367042	0.023182	0.0327088	0.019527	0.0318559	0.0062386	0.058417	0.00521963	0.0808366	4366.26	4111.25	4272.85	3650.16	4007.47	4444.83	3484.11	3970.4	3734.67	3982.26	3799.9	4349.95	3417.39
GO_TRANSCRIPTION_COUPLED_NUCLEOTIDE_EXCISION_REPAIR	0.0719559	0.0151062	-0.00527019	0.0123564	0.051085	0.0516127	0.050523	0.0163264	0.0412514	0.0144007	0.0764868	0.0576459	0.102312	3589.37	3596.79	3647.2	4026.74	3792.49	3878.48	3627.92	4071.22	3641.27	3992.64	3131.25	3670.92	3187.59
GO_BASE_EXCISION_REPAIR	0.0789877	-0.0108817	-0.000845353	0.0272781	0.0676018	0.0545209	0.0380783	0.0217282	0.0563459	0.03272	0.085319	0.0479408	0.0847753	4901.48	4547.88	5469.31	4269.15	4636.83	5177.24	5260.26	5341.07	4838.47	4715.41	4263.22	4099.39	4214.29
GO_BASE_EXCISION_REPAIR_AP_SITE_FORMATION	0.107601	-0.00288652	0.00148939	0.00343131	0.00752603	0.0141426	-0.00565441	0.0152498	0.0104433	0.0101094	0.0451782	0.0586486	0.0430166	5324.02	4091.98	6647.98	5389.25	5679.84	5464.86	4526.38	5432.25	3662.02	4942.99	4468.56	3242.45	3023.02
GO_BASE_EXCISION_REPAIR_GAP_FILLING	0.197396	0.128149	0.161119	0.207477	0.249974	0.214184	0.198964	0.198674	0.222117	0.161593	0.293656	0.205527	0.283773	3700.57	2411.45	3058.6	3167.57	1186.82	2025.23	3160.16	3510.06	2765.79	3558.98	2140.87	2620.5	2242.43
GO_NUCLEOTIDE_EXCISION_REPAIR	0.0565237	-0.00482952	-0.0139845	0.00892384	0.040249	0.0330382	0.0292058	0.00856753	0.0355127	0.00764883	0.0619283	0.0332369	0.0852036	4387.01	4124.59	4406.29	3906.65	4059.36	4367.74	4192.79	4345.5	3792.49	4415.18	3762.84	4299.54	3475.21
GO_PYRIMIDINE_DIMER_REPAIR	0.0919303	0.128393	0.056281	0.0916818	0.106796	0.150736	0.118905	0.131838	0.0778558	0.144467	0.169973	0.135882	0.176004	1175.7	1734.64	3251.34	2536.73	4502.66	2366.23	3550.83	2465.56	1863.63	1353.61	2346.96	3187.59	1856.22
GO_NUCLEOTIDE_EXCISION_REPAIR_PREINCISION_COMPLEX_STABILIZATION	0.00967815	-0.00552896	-0.0273926	-0.0273283	0.00696313	0.0291828	0.0183771	-0.0113299	0.0224274	0.011508	0.0574557	0.0303598	0.0676778	4215.03	1753.17	4511.55	5100.14	4644.99	3123.1	3581.96	3877.74	3549.34	2917.76	4819.19	3195.74	2142.36
GO_NUCLEOTIDE_EXCISION_REPAIR_PREINCISION_COMPLEX_ASSEMBLY	0.0751081	0.0409233	0.015154	0.0228157	0.0538617	0.0675034	0.0570132	0.033138	0.0588788	0.0441318	0.0847462	0.0801568	0.104054	6100.9	6296.6	6553.09	6306.98	6032.7	6505.65	5709.49	6458.21	5657.6	6111.28	6266.95	5611.64	4538.24
GO_NUCLEOTIDE_EXCISION_REPAIR_DNA_GAP_FILLING	0.0763907	-0.0182591	-0.00136827	0.0199285	0.0817709	0.0761085	0.0602262	0.0285478	0.0733478	0.0291811	0.0985033	0.0518548	0.100252	4225.41	4591.61	3850.31	3814.73	3472.25	3647.2	4102.35	3659.06	3851.79	3515.24	2770.98	3826.59	3546.38
GO_MISMATCH_REPAIR	-0.0263426	-0.104941	-0.0942076	-0.0551369	0.0074986	-0.032568	-0.0348919	-0.0412392	-0.0380412	-0.0707768	0.0126033	-0.034298	0.000134012	3539.71	3581.96	3616.8	3747.27	3822.14	3254.31	4622.01	4114.22	4757.66	3392.19	4205.39	3640.52	4844.4
GO_POSTREPLICATION_REPAIR	0.0699633	0.0185778	0.00697893	0.0470618	0.0492427	0.0886569	0.0633171	0.0553206	0.0512115	0.027311	0.100096	0.0360765	0.118182	4231.34	4321.78	4885.17	4244.68	4403.32	4733.94	4115.7	4486.35	4290.64	3571.58	3776.18	4154.25	3323.99
GO_DOUBLE_STRAND_BREAK_REPAIR	0.0373963	-0.0269214	-0.0172437	0.0197021	0.0328108	0.0264284	0.017648	0.00919641	0.0312976	-0.00975839	0.0525352	-0.00291612	0.0853059	4432.23	4365.52	4633.12	4235.05	4206.88	4433.72	4394.43	4520.45	4329.93	4543.43	4410.73	4302.51	3668.69
GO_DNA_MODIFICATION	0.0666571	0.0179225	0.0164143	0.0423527	0.049505	0.0489747	0.0293344	0.0224894	0.0245023	0.0266272	0.0599909	0.0403476	0.0907328	4667.22	4007.47	4821.42	4443.35	4965.23	4599.03	4851.07	4431.49	4723.56	4941.51	4440.39	4831.79	3888.86
GO_DNA_METHYLATION	0.0679911	0.0234798	0.0304443	0.0554475	0.0688623	0.0593589	0.033226	0.0416915	0.0367296	0.038099	0.0759473	0.0487496	0.0952317	4912.6	4295.83	4854.77	4450.02	5112	4846.62	5144.62	4301.02	4675.38	5230.61	4465.59	4822.9	3469.28
GO_DNA_DEALKYLATION_INVOLVED_IN_DNA_REPAIR	0.112069	0.118198	0.0790098	0.099304	0.090968	0.120144	0.135226	0.0700411	0.10507	0.100854	0.0631288	0.134665	0.173284	1682.01	2636.8	1555.99	2375.13	1114.17	2178.68	1218.7	2255.03	2559.71	1917	967.396	1651.62	2123.08
GO_DNA_CATABOLIC_PROCESS	0.00935428	-0.00822	0.000113145	0.00519337	-0.00240434	0.038294	0.00354145	0.0140526	0.0047323	-0.0121744	0.00771085	-0.0190254	0.022233	3139.41	3886.64	3258.75	3579.74	2789.51	3858.47	3570.1	3186.85	4053.43	3769.51	3392.19	3703.53	3862.17
GO_APOPTOTIC_DNA_FRAGMENTATION	-0.0120922	-0.0155999	-0.0164702	0.0155049	0.0054672	0.0407232	0.00994541	-0.000435161	0.00986629	-0.0308279	0.0270723	-0.026529	0.0361553	4563.44	3068.98	3205.38	3119.39	3636.82	3857.73	2778.39	3015.61	4038.6	3067.5	3276.55	3467.8	3656.09
GO_DNA_RECOMBINATION	0.011154	-0.0675342	-0.0464841	-0.00055678	0.00308659	0.0051285	-0.015444	-0.0196767	-0.00330586	-0.0466054	0.0257956	-0.0306818	0.0469616	3985.23	4438.16	3932.6	4219.48	4498.21	4705.77	4730.24	4105.32	4355.88	4296.57	4306.95	4126.08	4343.28
GO_MITOTIC_RECOMBINATION	-0.189795	-0.231549	-0.219423	-0.196135	-0.131521	-0.180392	-0.174453	-0.205603	-0.138745	-0.205859	-0.113525	-0.207237	-0.0461088	3261.72	2311.37	2604.93	3359.57	2601.96	3039.33	2730.95	2504.11	3595.3	3424.81	3562.69	2843.63	1362.51
GO_DNA_PACKAGING	0.053117	-0.0399139	-0.0236333	0.0179601	0.0475099	0.0394779	0.0400629	0.0139672	0.046106	0.00186861	0.0792146	0.00056258	0.0967481	3805.83	4309.18	4424.08	4465.59	3839.93	4414.44	4225.41	4335.12	4100.13	4399.62	3950.39	4097.91	3845.12
GO_CHROMATIN_ORGANIZATION	0.0621977	0.00637366	0.00974927	0.031288	0.0551344	0.043505	0.044589	0.0192207	0.0422265	0.0269804	0.0582681	0.0323281	0.0854186	4260.99	4521.93	4601.99	4419.63	4167.59	4516	4318.81	4441.87	4339.57	4495.24	4243.2	4309.92	3894.79
GO_CHROMATIN_ASSEMBLY_OR_DISASSEMBLY	0.0571479	-0.0385698	-0.0198221	0.0175429	0.0437251	0.0434884	0.0392685	0.010298	0.033832	0.00126921	0.0733658	0.00789652	0.0895577	3997.83	4860.7	4160.18	4455.95	3660.54	4587.91	3927.41	4161.66	4274.34	4483.38	4022.29	3886.64	3741.34
GO_NUCLEOSOME_ASSEMBLY	0.0404162	-0.0797929	-0.0496733	-0.00502957	0.0298323	0.0176994	0.0176482	-0.0161222	0.0163389	-0.0305213	0.0541814	-0.0134079	0.0839605	3918.51	5177.24	4210.58	4771.01	3962.99	4877.75	4679.09	4805.11	4043.05	4093.46	4167.59	4137.94	4081.6
GO_CHROMATIN_REMODELING	0.0354028	-0.0295376	-0.0252002	0.00584227	0.0292103	0.0269789	0.0238912	-0.000882909	0.0244347	-0.00256717	0.0452746	0.00776707	0.0772575	4087.53	4459.66	4655.36	5006.74	4250.61	4702.81	4395.91	4744.32	4260.99	4880.72	4253.58	4259.51	4031.19
GO_CHROMATIN_SILENCING	0.113309	0.0435128	0.0448671	0.071465	0.10476	0.10524	0.092772	0.0724306	0.0643197	0.048618	0.107521	0.0856912	0.133915	2666.46	4100.87	3601.98	3114.2	2573.79	3439.63	2921.46	2518.2	2987.44	3524.88	2885.14	2552.3	2785.81
GO_DNA_METHYLATION_DEPENDENT_HETEROCHROMATIN_ASSEMBLY	0.0361163	-0.0307851	-0.0159539	0.00395138	0.0320462	0.0298158	0.0411903	-0.00500475	0.0320709	0.00404534	0.0886463	-0.0102469	0.0697697	3212.05	3903.69	3592.34	3567.14	3053.41	3891.82	2196.47	3465.58	3444.08	3603.46	3269.13	3997.09	2954.08
GO_CHROMATIN_SILENCING_AT_TELOMERE	0.173213	0.0854576	0.0877158	0.144761	0.200848	0.158337	0.171359	0.134419	0.104886	0.0860024	0.186516	0.147573	0.211471	2999.3	3874.03	6191.34	4238.75	1942.21	4250.61	2581.21	4679.09	4852.55	5979.33	3436.67	3644.23	2556
GO_REGULATION_OF_GENE_EXPRESSION_BY_GENETIC_IMPRINTING	0.0140903	0.0330031	0.03621	0.0397273	-0.0130801	0.100811	-0.00530934	0.0408469	-0.00435396	0.0129158	0.0252932	-0.0306542	0.0390092	4397.39	5064.56	5278.06	4235.79	5395.18	3432.22	4636.09	4142.38	4109.77	5143.14	3881.45	5682.81	4333.64
GO_DNA_TEMPLATED_TRANSCRIPTION_INITIATION	0.0112118	0.00132189	-0.0178255	-0.0217886	0.0109784	0.00556108	0.00830472	-0.00438725	0.009441	0.00272272	0.0205205	0.0056285	0.0281873	4639.06	4236.53	4432.23	4294.35	3957.8	4239.49	4134.23	3919.25	3796.94	4063.07	3990.42	3587.15	3787.3
GO_DNA_TEMPLATED_TRANSCRIPTION_TERMINATION	-0.000410234	-0.052562	-0.0660577	-0.050358	-0.0236632	-0.0175292	-0.0149727	-0.0405124	-0.00775079	-0.0563509	0.0145697	-0.0149705	0.0406143	4348.47	3776.18	4218	4425.56	4612.37	3667.95	3906.65	3518.21	3653.13	4203.17	3716.88	4166.11	3820.66
GO_DNA_TEMPLATED_TRANSCRIPTION_ELONGATION	0.0233305	-0.0191163	-0.0387664	-0.0186923	0.0116952	0.00735793	0.00110343	-0.0231808	0.00149122	-0.0205548	0.025909	0.0103709	0.0560198	3435.18	3408.5	3476.7	3707.98	3353.64	3592.34	3238	3620.51	2972.61	3120.87	3417.39	3233.55	2692.4
GO_REGULATION_OF_TRANSCRIPTION_BY_RNA_POLYMERASE_I	0.0768532	0.0491055	0.0322956	0.062208	0.0930619	0.0718991	0.106285	0.0664845	0.0807104	0.0627653	0.104727	0.0898706	0.128386	3085.29	1789.5	2754.67	2238.73	2682.02	2324.72	3051.19	1988.17	2772.46	2386.99	2449.26	3555.27	2827.32
GO_REGULATION_OF_TRANSCRIPTION_BY_RNA_POLYMERASE_III	0.0747586	0.00415545	0.0126009	0.0182563	0.0501464	0.0494182	0.0159649	0.00939132	0.0290605	0.00325708	0.0745093	0.0125455	0.0524339	4953.37	4772.49	4938.54	5046.03	4659.81	4513.78	4387.01	4707.26	4351.43	5043.81	4525.64	4746.54	4523.41
GO_TRANSCRIPTION_BY_RNA_POLYMERASE_I	0.0207547	-0.0188147	-0.0344157	-0.0129417	0.0207909	0.000577275	0.0363976	-0.0066592	0.0192339	-0.0157104	0.0442385	0.0207074	0.0714101	4220.96	3662.02	4004.5	3500.42	3672.4	3503.38	3727.26	2920.72	3396.64	3058.6	3651.64	3724.29	2511.52
GO_TRANSCRIPTION_INITIATION_FROM_RNA_POLYMERASE_I_PROMOTER	-0.0262935	-0.0616179	-0.0840659	-0.0686539	-0.030316	-0.0467815	-0.0104829	-0.0579752	-0.0334949	-0.0739	-0.00028666	-0.0183322	0.0290598	4040.83	4015.62	4238.01	4808.07	4816.97	4152.76	4009.69	3782.85	3591.6	4043.05	4097.17	3378.85	3151.27
GO_TRANSCRIPTION_ELONGATION_FROM_RNA_POLYMERASE_I_PROMOTER	-0.0639817	-0.117745	-0.143503	-0.12002	-0.0891974	-0.0985143	-0.0636711	-0.104125	-0.0818328	-0.132748	-0.0459967	-0.0627787	-0.0118083	2985.96	3293.6	3378.85	3549.34	3355.87	2989.66	3615.32	2684.99	3611.61	3756.17	2584.91	3152.75	3032.66
GO_TERMINATION_OF_RNA_POLYMERASE_I_TRANSCRIPTION	-0.0782069	-0.105263	-0.133505	-0.115517	-0.0878211	-0.0923769	-0.0620348	-0.0938955	-0.0713595	-0.123224	-0.033621	-0.0620239	-0.0128631	3163.87	3286.92	3217.24	3592.34	3716.88	3384.78	3739.12	2495.22	3516.73	3656.09	2281.72	3436.67	3042.3
GO_TRANSCRIPTION_INITIATION_FROM_RNA_POLYMERASE_II_PROMOTER	0.0141757	0.0126702	-0.010922	-0.0152967	0.0147751	0.0145157	0.01024	0.00226132	0.0115954	0.0127387	0.0242746	0.0117314	0.02838	4627.19	3995.61	4428.53	3983.75	4046.02	4301.02	4189.83	3745.05	3719.84	4272.85	3893.31	3503.38	3746.53
GO_TRANSCRIPTION_ELONGATION_FROM_RNA_POLYMERASE_II_PROMOTER	0.032965	0.00664461	-0.0252528	-0.00820709	0.025268	0.0269111	0.0133137	-0.0159019	0.0139518	-0.0061677	0.0345057	0.0258114	0.0721936	3583.44	3205.38	3822.14	3503.38	3461.87	3547.86	3269.13	3552.31	3057.12	3157.94	3387.74	2947.41	2716.12
GO_TERMINATION_OF_RNA_POLYMERASE_II_TRANSCRIPTION	0.0565938	0.000933966	-0.00998155	0.0121438	0.0357975	0.0499938	0.0381341	0.0107672	0.0518459	0.00794607	0.0671629	0.0306352	0.0898634	3942.23	4155.73	4129.04	4051.95	3750.98	3536	3409.98	4083.08	3647.2	3702.05	4130.52	4521.93	3181.66
GO_MRNA_SPLICE_SITE_SELECTION	0.12569	0.0273385	0.0364988	0.0506865	0.065892	0.0718522	0.0532706	0.0397546	0.0199147	0.0439696	0.0795019	0.0693062	0.100835	2029.68	3157.94	2653.85	3278.03	2951.86	3249.86	3888.86	2447.77	3143.11	2877.73	3377.36	2252.07	2607.89
GO_MRNA_CLEAVAGE	0.0137359	-0.0469519	-0.0609689	-0.0151855	-0.00426759	-0.000127049	0.000260346	-0.0224918	0.0160061	-0.0373461	0.0168309	-0.0157645	0.0413742	3942.23	4074.18	3759.87	3420.36	3458.91	3834	3278.03	4148.31	3601.24	3291.37	4051.95	3644.23	3319.54
GO_ADENOSINE_TO_INOSINE_EDITING	-0.0229021	-0.104514	0.0133572	-0.0846333	-0.0601102	-0.0925855	-0.0774944	-0.0686724	-0.131669	-0.0848931	-0.0712252	-0.123445	-0.104999	4155.73	6735.45	2622.72	5530.1	3761.36	6765.1	2169.04	5507.86	2536.73	4601.99	5859.24	2750.22	4041.57
GO_TRANSCRIPTION_BY_RNA_POLYMERASE_III	0.0392118	-0.0206234	-0.0368292	-0.0311771	-0.000520955	0.0113273	-0.0226482	-0.0124375	-0.00956621	-0.044366	0.0248095	-0.00522892	0.0316142	4483.38	4223.93	4745.8	4431.49	4518.96	3610.13	3255.79	3623.47	4459.66	4747.29	4103.84	4398.87	3214.28
GO_TRANSCRIPTION_INITIATION_FROM_RNA_POLYMERASE_III_PROMOTER	0.0216144	-0.0266636	-0.0349885	-0.0154582	0.0312835	-0.0300184	-0.000491364	-0.0197506	0.00520169	-0.0304025	0.0019824	0.00268274	0.0200443	3691.67	905.869	2444.81	1776.15	1777.64	1829.53	1642.72	2521.9	2435.91	1737.61	2550.07	1842.87	830.256
GO_MITOCHONDRIAL_TRANSCRIPTION	0.0476745	-0.0472181	-0.0398611	-0.0499382	-0.0180396	-0.0107069	0.0098489	-0.0619443	-0.00978197	-0.0657233	0.0209909	0.0172242	0.0777476	4569.37	4585.68	3967.44	4601.99	3705.02	2879.21	3278.03	4848.1	4781.39	5703.56	4524.9	3688.71	3733.19
GO_RNA_PROCESSING	0.104628	0.0398882	0.0320443	0.0464919	0.0727956	0.0807905	0.0677813	0.0539306	0.0613874	0.0360396	0.0931126	0.0676926	0.11542	4160.18	4516	4687.98	4432.97	4409.25	4272.85	4483.38	4554.55	4355.88	4536.76	4210.58	4280.27	3974.85
GO_MRNA_PROCESSING	0.119144	0.053891	0.048693	0.0653308	0.0872554	0.0974918	0.0797775	0.0622354	0.0761936	0.0623599	0.107247	0.0791253	0.126043	3805.83	4398.87	4438.9	4352.91	4229.86	4031.19	4133.49	4447.8	4177.97	4345.5	4038.6	4063.81	3914.06
GO_MRNA_3_END_PROCESSING_BY_STEM_LOOP_BINDING_AND_CLEAVAGE	0.0448336	0.0708435	0.0339553	0.0463041	0.0706854	0.049498	0.0776741	0.0151712	0.0993359	0.0309511	0.106404	0.0785438	0.132145	2388.47	3152.01	3866.62	3276.55	2612.34	3146.08	3002.26	4327.71	2413.67	3383.29	1149.02	2726.5	3820.66
GO_TRNA_METABOLIC_PROCESS	-0.0114984	-0.100133	-0.117687	-0.0854565	-0.067059	-0.0655553	-0.0810473	-0.0742927	-0.071448	-0.117965	-0.0389548	-0.068831	-0.0209022	4659.81	3524.88	4533.05	4636.83	4361.81	4038.6	4088.27	4478.19	4109.77	4061.58	4427.78	4353.65	4094.2
GO_TRNA_MODIFICATION	-0.0230595	-0.107135	-0.130513	-0.100715	-0.0760722	-0.0814696	-0.0983732	-0.0923429	-0.0917357	-0.132819	-0.0554656	-0.0775994	-0.028776	4014.88	2871.8	3885.89	4086.05	4175	3774.7	3917.03	4069.74	3780.63	3839.93	4314.37	4046.02	3854.76
GO_RNA_CATABOLIC_PROCESS	0.185937	0.136352	0.139082	0.140989	0.164104	0.186334	0.163103	0.149176	0.151267	0.146295	0.180625	0.167455	0.183372	3633.85	3717.62	4106.06	3689.45	3698.35	3388.48	3677.59	3627.18	3533.04	3650.16	3266.17	3624.96	3480.4
GO_RNA_LOCALIZATION	0.101284	0.0433109	0.0362566	0.0568135	0.0902692	0.0796182	0.0771008	0.0488758	0.0841072	0.0459647	0.0983004	0.079921	0.11741	3979.3	4253.58	4082.34	4238.75	4177.97	3773.22	4130.52	3856.24	4132.01	4176.48	3922.96	4106.8	3963.73
GO_RNA_EXPORT_FROM_NUCLEUS	0.109158	0.0439579	0.0423706	0.0684478	0.0981665	0.0924793	0.0822971	0.0598548	0.0895028	0.0592555	0.109817	0.079373	0.123159	3724.29	4047.5	4031.19	4117.18	4072.7	3653.13	4134.97	3768.77	4106.8	3877	3678.33	3991.16	3933.34
GO_MRNA_EXPORT_FROM_NUCLEUS	0.104928	0.04018	0.0431306	0.0731727	0.0946491	0.0909133	0.0754405	0.0658167	0.086055	0.060226	0.111251	0.0766572	0.115499	3710.21	3830.3	4030.45	4090.49	4091.98	3586.41	3974.11	3944.46	3885.89	4185.38	3846.61	3883.67	3710.21
GO_TRANSLATIONAL_INITIATION	0.246594	0.191845	0.201724	0.181039	0.216238	0.240863	0.222656	0.204638	0.194004	0.1938	0.212813	0.243477	0.251351	2415.16	3090.48	3092.7	3284.7	2788.03	2595.29	2762.08	3298.04	3257.27	3323.99	2969.65	2518.94	2492.25
GO_TRANSLATIONAL_ELONGATION	0.0832603	0.0179306	-0.00584414	-0.00537554	0.0270238	0.0655398	0.0316938	0.0374772	0.0241391	-0.00714269	0.054416	0.0538268	0.0866156	4558.99	4987.47	5260.26	5263.23	4507.1	4499.69	5083.84	4969.68	4619.78	4800.66	4954.85	4683.53	4157.21
GO_TRANSLATIONAL_TERMINATION	0.0694201	-0.00988052	-0.031457	-0.022752	-0.000385968	0.044797	0.0168548	0.0179787	0.00573252	-0.0288763	0.0414452	0.0312709	0.0697705	4897.03	5372.94	5313.64	5113.49	4944.47	4824.38	4980.05	4983.02	5015.64	5110.52	4705.77	4981.54	4816.97
GO_REGULATION_OF_TRANSLATIONAL_INITIATION	0.179716	0.159555	0.129959	0.14193	0.152849	0.163282	0.153618	0.133923	0.150079	0.13255	0.163762	0.170802	0.194114	3014.13	2992.63	3431.48	3283.96	3278.77	3490.04	3269.87	3282.48	3207.61	3541.93	3168.32	3045.26	2984.47
GO_REGULATION_OF_TRANSLATIONAL_ELONGATION	0.0746815	0.0418625	-0.0192974	0.00336788	0.0239866	0.0701717	0.00125274	0.0376427	0.0145291	-0.0159796	0.0617955	0.0254477	0.0729145	3212.79	2762.08	3255.79	3522.66	3407.01	2351.4	3020.06	2984.47	4112.73	2610.86	3315.09	3381.81	2922.2
GO_REGULATION_OF_TRANSLATIONAL_TERMINATION	0.276135	0.268632	0.266319	0.278566	0.260408	0.310642	0.284349	0.292948	0.273535	0.270263	0.311848	0.256791	0.271973	2275.05	2536.73	2448.51	2563.42	2407	2033.39	2652.37	2218.71	1750.21	2679.06	1470.74	2212.04	2100.1
GO_REGULATION_OF_TRANSLATIONAL_FIDELITY	-0.0498044	-0.153557	-0.176492	-0.112226	-0.109841	-0.139403	-0.161042	-0.110157	-0.120667	-0.166312	-0.0615488	-0.129825	-0.0639281	3814.73	2164.6	2464.08	3925.92	3743.57	2658.3	2477.42	3995.61	2309.89	2219.45	3847.35	2579.72	3343.26
GO_TRANSLATIONAL_READTHROUGH	0.241905	0.29199	0.284171	0.204926	0.304355	0.270155	0.28079	0.29627	0.259588	0.251651	0.28853	0.260191	0.268454	2043.02	1583.42	1900.69	2652.37	1247.61	2048.95	1552.28	1919.23	1727.23	1808.03	2318.79	2120.12	1527.82
GO_PROTEIN_FOLDING	0.111507	0.114094	0.0962063	0.108934	0.0998012	0.113061	0.107797	0.106243	0.121506	0.0852194	0.123582	0.110601	0.126371	4019.33	4023.78	4290.64	4034.15	4539.72	4149.8	4075.67	4431.49	4004.5	4401.84	3962.99	4470.04	4151.28
GO_DE_NOVO_PROTEIN_FOLDING	0.075452	0.101524	0.0899879	0.0948694	0.0753773	0.0996128	0.0672399	0.068655	0.102395	0.0716165	0.105995	0.0786195	0.106235	5654.64	6060.87	5885.92	5946.71	6026.77	5920.02	5961.53	5920.02	5181.69	5098.66	5470.79	5909.64	5672.43
GO_SIGNAL_PEPTIDE_PROCESSING	0.0565169	0.0685701	0.0461879	0.0493752	0.0338184	0.0765581	0.0600127	0.101993	0.0235369	0.0576242	0.0549668	0.0844986	0.0831066	5301.78	6227.66	5761.38	6884.45	6455.98	7103.88	5651.67	5879.99	5588.66	6272.14	6243.97	4561.96	5650.19
GO_PROTEIN_DEPHOSPHORYLATION	0.0331344	0.0472492	0.0363708	0.0395123	0.035527	0.0498126	0.0340293	0.0357058	0.0480803	0.0536197	0.0603458	0.0454513	0.0416862	4473	4090.49	4389.98	4031.19	4145.35	4201.69	4489.31	3943.72	3595.3	4074.18	3911.1	4253.58	4053.43
GO_PROTEIN_ADP_RIBOSYLATION	0.00151791	-0.00999182	-0.000863816	0.023147	-0.0161544	0.0579373	-0.00514037	-0.0100035	-0.0376281	-0.0251269	0.0291043	-0.0229183	0.0527808	4821.42	3902.2	3503.38	4301.02	4038.6	2769.5	4016.36	3799.9	4994.88	4407.77	3727.26	4375.15	3958.54
GO_PROTEIN_ACETYLATION	0.0612014	0.0128538	0.00606848	0.021175	0.0444996	0.0363607	0.0281793	0.0118924	0.0358445	0.0175537	0.0401962	0.0255942	0.0639954	4246.91	4501.91	4648.69	4628.68	4223.19	4344.76	4512.29	4575.3	4395.91	4450.02	4312.88	3877	4355.14
GO_N_TERMINAL_PROTEIN_AMINO_ACID_ACETYLATION	0.0559353	0.0129362	-0.0454598	-0.0153256	0.0239286	-0.0197616	-0.012952	-0.0460031	0.0166653	0.0117124	-0.0393728	0.0181212	0.0331329	2717.61	3082.33	3792.49	3780.63	3230.59	3882.93	3687.23	3813.25	2960.75	3451.49	4776.94	4781.39	3722.81
GO_PROTEIN_SULFATION	-0.103244	-0.0222565	-0.0562276	-0.0229812	-0.0694049	-0.0953379	0.0372523	-0.0641603	0.0586522	-0.00382142	-0.178605	-0.0630007	-0.171529	2312.11	708.683	2844.37	2656.82	4029.71	2235.02	2058.59	3921.48	2577.5	797.639	3074.91	2270.6	4409.25
GO_PROTEIN_METHYLATION	0.0786017	0.0185295	0.0113119	0.0399336	0.0613005	0.0398051	0.0473356	0.0265737	0.0447619	0.0363062	0.0689148	0.0396168	0.0848513	4189.83	4307.69	4180.19	4378.86	4342.54	4022.29	4266.18	4309.18	4187.6	4010.43	4030.45	4073.44	3731.7
GO_PROTEIN_DEMETHYLATION	0.0705121	0.0407266	0.0255086	0.0646285	0.0679692	0.0480556	0.0379065	0.00789188	0.0459058	0.0549857	0.0518799	0.081787	0.115651	4097.17	3421.84	3891.08	4587.16	2591.58	4056.39	3962.99	4438.16	3355.87	4450.02	3871.81	3704.28	3816.95
GO_PROTEIN_N_LINKED_GLYCOSYLATION	0.0429517	0.0605315	0.0495421	0.0411704	0.0350471	0.0433394	0.039626	0.100769	0.0788034	0.0615941	0.0581309	0.0114274	0.0190051	3953.35	3556.76	3968.18	3411.46	3719.84	3621.99	4253.58	3147.56	3312.87	3524.88	3898.5	4287.68	4555.29
GO_DOLICHYL_DIPHOSPHATE_BIOSYNTHETIC_PROCESS	-0.0269476	0.015457	-0.0291087	-0.035302	0.00527093	-0.0499552	-0.0150617	0.039163	0.0652936	0.0528542	0.0455672	-0.0284103	-0.0195024	3969.66	3000.04	3795.46	4510.81	3472.99	3472.25	4011.92	3589.37	3157.2	4093.46	2830.28	2694.63	2083.05
GO_OLIGOSACCHARIDE_LIPID_INTERMEDIATE_BIOSYNTHETIC_PROCESS	-0.0011288	0.0168716	-0.0102849	-0.020628	0.00101243	-0.0272985	0.00561144	0.0347835	0.0502888	0.0293233	0.0317625	-0.0211168	0.0146977	4155.73	3534.52	4736.91	4518.96	3851.79	3989.68	4096.42	3942.23	3884.41	4567.89	3110.49	4216.51	4003.02
GO_N_GLYCAN_PROCESSING	0.033776	0.0303119	0.058047	0.0249152	-0.0237342	0.0883929	-0.0291083	0.0905515	0.0644383	0.0449593	0.069592	-0.0754973	-0.00818829	2947.41	3195	3355.12	3728	4214.29	2590.1	4044.53	3034.14	3740.6	2769.5	3430	4960.04	4839.21
GO_PROTEIN_O_LINKED_GLYCOSYLATION	-0.0715017	-0.00755305	-0.0310604	-0.0384259	-0.0551039	-0.068531	-0.00541732	-0.020291	0.0433834	0.0168065	-0.0593601	-0.0776499	-0.0684515	5798.45	5217.27	5056.41	4918.53	5203.18	5068.27	5148.33	5088.28	4498.21	4629.42	5437.44	5199.48	5349.22
GO_N_TERMINAL_PROTEIN_LIPIDATION	0.295514	0.282767	0.278261	0.302945	0.28166	0.336146	0.277984	0.224842	0.321482	0.251858	0.298715	0.340079	0.289862	2655.34	2520.42	2239.47	2193.51	1914.04	1462.58	1703.51	2865.87	1459.62	2346.96	1675.34	1535.97	1735.38
GO_C_TERMINAL_PROTEIN_LIPIDATION	-0.0371146	-0.0123715	-0.0857708	-0.106877	-0.0473123	0.00699605	-0.07	-0.036502	-0.0991107	-0.0806719	-0.00300395	0.003083	-0.0486759	2256.52	747.972	673.1	1005.94	2533.76	645.672	2547.85	1107.5	4089.01	1573.78	1639.76	3206.12	1922.19
GO_GPI_ANCHOR_METABOLIC_PROCESS	-0.0492478	-0.105377	-0.118395	-0.0853226	-0.101075	-0.1407	-0.0825878	-0.0715789	-0.0580133	-0.106849	-0.0850257	-0.0908353	-0.0182667	3388.48	3731.7	3739.12	4655.36	4147.57	3422.58	4135.71	3917.03	4206.14	4988.21	3775.44	3061.57	4665.74
GO_PROTEOLYSIS	0.0493607	0.0820089	0.0703706	0.0700112	0.0622196	0.0719418	0.0653809	0.0740383	0.0749703	0.0714192	0.0613696	0.0637457	0.0642438	4710.22	4465.59	4527.86	4425.56	4542.69	4527.86	4412.22	4492.28	4536.76	4551.58	4607.92	4569.37	4682.05
GO_MEMBRANE_PROTEIN_ECTODOMAIN_PROTEOLYSIS	0.0255966	0.115384	0.100009	0.0688496	0.0437727	0.0535285	0.0610329	0.125618	0.0839028	0.10663	0.0950056	0.0418477	0.037098	4471.52	4769.52	4372.93	4352.91	4397.39	5200.22	3691.67	4302.51	4766.56	4140.16	4592.35	3631.63	4796.95
GO_PROTEIN_MONOUBIQUITINATION	0.0935689	0.060844	0.050836	0.0724884	0.0743441	0.0816634	0.0796193	0.0675914	0.0774729	0.073826	0.0963087	0.077878	0.129062	4302.51	4455.21	4569.37	4413.7	4169.07	3801.39	4112.73	4793.25	3900.72	4483.38	4115.7	4011.92	3349.19
GO_PROTEIN_QUALITY_CONTROL_FOR_MISFOLDED_OR_INCOMPLETELY_SYNTHESIZED_PROTEINS	0.130281	0.0866617	0.0648243	0.0768386	0.0870606	0.0907447	0.0993095	0.0900378	0.0879641	0.0718815	0.105613	0.0860927	0.127307	3761.36	4462.63	5448.56	5021.57	4732.46	4784.35	4911.85	5015.64	4631.64	4951.88	4412.22	5249.89	4268.41
GO_GLYCOPROTEIN_CATABOLIC_PROCESS	0.0870905	0.174873	0.135987	0.132584	0.138211	0.144616	0.146372	0.131641	0.150809	0.162633	0.15995	0.135535	0.0343865	5033.43	3599.75	4093.46	3371.43	3765.8	3439.63	3546.38	4656.85	3436.67	3080.84	2815.46	3455.94	6373.7
GO_PROTEIN_DEGLYCOSYLATION	0.0616882	0.101786	0.0805717	0.0719914	0.0373094	0.0940328	0.0558096	0.0914102	0.113021	0.0773854	0.104621	0.0317729	0.0668066	3450.01	2772.46	3583.44	2879.21	4827.35	3795.46	4379.6	3819.18	3479.66	2607.89	3547.86	3402.57	3928.89
GO_PEPTIDE_METABOLIC_PROCESS	0.115098	0.0764425	0.0760506	0.0739489	0.0941618	0.100651	0.0961578	0.0839719	0.0895452	0.0777945	0.0966446	0.102714	0.117435	4201.69	4455.21	4821.42	4585.68	4459.66	4722.08	4471.52	4676.12	4330.67	4462.63	4419.63	4427.04	4145.35
GO_CELLULAR_AMINO_ACID_METABOLIC_PROCESS	0.0451796	0.00201583	0.0131108	0.0158255	0.0159456	0.0182612	0.0127977	0.0206753	0.0213761	0.000246195	0.0524464	-0.00655653	0.0410579	4419.63	4606.44	4477.45	4594.58	4800.66	4662.78	4615.33	4204.65	4886.65	4779.9	4301.02	4971.16	4776.94
GO_REGULATION_OF_CELLULAR_AMINO_ACID_METABOLIC_PROCESS	0.164452	0.122847	0.100589	0.128391	0.124787	0.172927	0.145483	0.128113	0.125548	0.139368	0.186429	0.133991	0.158299	3980.78	3767.29	4115.7	4235.79	4071.22	3266.17	3997.09	3633.85	3086.77	3610.13	3669.43	3838.45	3733.19
GO_ARGININE_METABOLIC_PROCESS	0.0283601	0.0249706	0.0460315	-0.025926	-0.0201694	0.00276573	-0.00493206	0.119115	-0.043567	-0.035784	0.0186846	-0.0302769	0.0491837	5389.25	6441.9	5761.38	5149.07	7282.53	6017.87	6702.83	4692.43	3859.21	5003.77	6145.38	6317.36	6530.85
GO_ARGININE_BIOSYNTHETIC_PROCESS	0.0579269	0.134522	0.0942613	-0.0122652	0.0566622	0.058164	0.0517087	0.156549	0.0172714	0.061036	0.0456749	0.0752378	0.141109	2919.24	3662.02	1792.46	4037.12	4656.85	3482.63	2151.25	4200.21	2238.73	130.469	1321	1371.4	2599
GO_ARGININE_CATABOLIC_PROCESS	0.151154	0.0516723	0.124552	0.0521355	0.122779	0.0112336	0.158428	0.156666	0.054485	0.0627647	0.0966632	0.0752917	0.186069	4490.8	4659.81	3073.43	3267.65	3986.71	5713.94	3261.72	3251.34	4375.15	6652.43	5020.08	3859.21	3129.77
GO_ASPARAGINE_METABOLIC_PROCESS	-0.120096	-0.217069	-0.232058	-0.202727	-0.166282	-0.148952	-0.26308	-0.202775	-0.22178	-0.221527	-0.154297	-0.166756	-0.125362	1968.89	148.26	2422.57	1369.92	1601.21	4824.38	1275.04	2696.85	2560.45	3070.46	4851.07	843.599	1716.85
GO_ASPARTATE_METABOLIC_PROCESS	0.410758	0.412365	0.425144	0.377902	0.429202	0.390918	0.363463	0.422799	0.470911	0.401589	0.430493	0.362172	0.446592	367.685	262.42	769.469	1089.71	982.964	972.586	846.565	166.051	139.364	1365.47	821.36	699.787	416.611
GO_CYSTEINE_METABOLIC_PROCESS	0.0656677	-0.0636232	-0.0572185	0.0671701	0.0788499	-0.179111	0.0176948	-0.103633	0.0456291	0.0239639	-0.0631262	0.104254	0.000931898	2742.81	2314.34	2656.82	3626.44	2083.05	3058.6	2816.94	3312.13	2477.42	4311.4	3576.03	1882.9	991.859
GO_GLUTAMATE_METABOLIC_PROCESS	0.0644649	-0.00814469	0.030881	0.0311342	0.0175321	-0.00991372	0.0247625	-0.00255659	0.0723959	0.0375455	0.0513535	0.0487692	0.0625811	5306.23	4185.38	5781.4	6819.96	6457.46	3840.68	5789.55	6762.14	4805.85	6302.53	4581.23	6557.54	4930.39
GO_GLUTAMATE_BIOSYNTHETIC_PROCESS	0.033913	-0.0652174	-0.0631818	-0.162292	-0.156482	-0.0301976	-0.0257115	-0.141719	-0.0671344	-0.0879051	-0.0229447	-0.102411	0.090415	4159.43	1819.15	1231.3	1768.74	2137.17	1053.39	2369.19	1294.31	2175.72	1454.43	1569.33	705.718	2070.45
GO_GLUTAMATE_CATABOLIC_PROCESS	0.212908	0.110037	0.212501	0.118023	0.136413	0.146059	0.153006	0.123186	0.180523	0.154418	0.148624	0.14397	0.218273	3390.71	3128.29	2370.68	2759.12	4507.1	2143.84	4744.32	1249.83	3476.7	1994.1	4558.99	2364.75	2879.21
GO_GLUTAMINE_METABOLIC_PROCESS	0.0594536	0.0218389	-0.00714116	0.00524707	0.0347118	-0.00368433	0.0143763	-0.00878304	0.0482028	-0.0222642	0.0621241	-0.00425305	0.0759119	3737.63	4362.55	5052.7	5387.03	4688.72	4982.28	5946.71	4008.21	4251.36	5140.17	3022.28	5427.06	3342.52
GO_GLYCINE_METABOLIC_PROCESS	0.0759232	0.0528626	0.0708327	0.0889807	0.0819726	0.0855508	0.0565989	0.0584869	0.0893069	0.0258876	0.0492942	0.0825755	0.050945	3633.11	3003.01	2309.89	2890.33	5283.25	2252.07	5889.63	2639.77	4171.3	1910.33	4566.41	3591.6	6053.46
GO_HISTIDINE_METABOLIC_PROCESS	-0.139976	-0.206347	-0.142373	-0.13352	-0.1678	-0.100822	-0.191434	-0.162477	-0.271902	-0.225002	-0.160317	-0.213198	-0.247424	5238.03	1461.84	65.2344	1816.18	3779.15	963.69	1807.29	947.381	527.806	1962.96	1031.89	576.731	2686.47
GO_ISOLEUCINE_METABOLIC_PROCESS	0.0890742	0.0584473	0.130532	0.0813266	0.0500514	0.0758716	0.0373389	0.118832	0.110467	0.0546842	0.0941655	0.0730413	0.0460511	1513.73	2384.02	1491.5	719.061	3310.65	1860.66	1746.5	235.733	977.033	1490.01	2134.94	2498.18	3810.28
GO_LEUCINE_METABOLIC_PROCESS	0.106027	0.0910606	0.0906652	0.105463	0.082905	0.0850512	0.0968666	0.063883	0.1125	0.0553434	0.113731	0.10457	0.146579	1939.24	2911.83	2910.34	4063.81	1187.56	2932.58	1833.98	3089.74	1988.17	1979.27	2782.84	1890.32	2259.48
GO_LEUCINE_CATABOLIC_PROCESS	0.120397	0.09513	0.0939442	0.130485	0.0766148	0.0932801	0.104032	0.0874615	0.0925844	0.0309194	0.121014	0.126057	0.160874	1862.15	1337.31	1967.41	2480.39	1006.69	1653.1	874.734	2054.88	1107.5	1869.56	2821.39	1338.79	1590.83
GO_LYSINE_METABOLIC_PROCESS	0.0595777	-0.0279421	0.0558051	0.0280607	0.00340082	-0.0551329	0.00314774	-0.0202863	-0.0448988	-0.0381999	0.0197643	-0.0645444	0.0363809	4243.2	2624.94	3512.28	3990.42	2492.25	3938.53	2725.02	2558.97	3028.21	2806.56	2624.2	5080.13	2429.24
GO_METHIONINE_METABOLIC_PROCESS	-0.0107533	-0.0701035	-0.0521561	-0.0698302	-0.0527097	-0.0255226	-0.0124719	-0.0494812	-0.0738569	-0.0113573	0.0530764	-0.138017	-0.0180661	3298.78	2308.41	2212.04	2379.57	1856.22	2584.17	2772.46	3092.7	3125.32	2502.63	2349.92	2997.82	2624.2
GO_L_PHENYLALANINE_METABOLIC_PROCESS	0.134778	0.0534735	0.155255	0.107817	0.0619202	0.1194	0.0477678	0.151276	0.123511	0.0546859	0.15121	0.0868517	0.0607079	2860.68	756.126	2808.79	3244.67	2523.39	1221.66	1775.41	1671.63	2080.83	2047.47	1758.36	2027.46	2727.98
GO_PROLINE_METABOLIC_PROCESS	0.0931536	0.048486	0.0789549	0.105107	0.100474	0.0158985	0.0912562	0.0830975	0.129741	0.0443592	0.0913669	0.0882995	0.134153	5780.66	7220.26	6465.62	6864.44	7172.82	6507.13	5479.69	5426.32	4373.67	5906.68	5733.21	7223.23	5057.15
GO_PROLINE_BIOSYNTHETIC_PROCESS	0.241462	0.155415	0.209625	0.233854	0.21415	0.144901	0.239091	0.202628	0.232312	0.161403	0.191561	0.208874	0.246917	3418.13	3679.07	3460.39	3596.79	3836.97	3904.43	2916.27	3336.59	2186.84	2953.34	2866.61	3667.95	2937.77
GO_L_SERINE_METABOLIC_PROCESS	0.0932927	0.103604	0.0737131	0.11751	0.133114	0.0855558	0.0654584	0.033468	0.156648	0.0343453	0.0471874	0.0887771	0.0950903	3728.74	2886.62	4470.04	2828.8	2859.94	2727.98	6218.02	2799.15	4114.22	4266.92	3679.81	4078.63	4344.02
GO_L_SERINE_BIOSYNTHETIC_PROCESS	0.138463	0.125158	0.101267	0.142268	0.164459	0.121708	0.0971552	0.0535446	0.200656	0.0805294	0.124387	0.0728689	0.143049	3874.03	3804.35	3523.4	2769.5	3292.85	3579.74	4507.85	3079.36	2439.62	4038.6	2660.53	4442.61	4262.48
GO_THREONINE_METABOLIC_PROCESS	-0.0539094	-0.0242944	-0.0216223	-0.00917859	-0.032722	-0.0200727	-0.0566764	-0.0587477	-0.0294806	-0.0842992	-0.0833347	-0.0128627	-0.106815	3243.93	4241.72	2751.71	5648.71	661.24	3269.13	3770.25	3238	3160.9	1743.54	4507.1	4486.35	1753.92
GO_THREONINE_CATABOLIC_PROCESS	-0.126087	-0.10081	-0.103656	-0.106996	-0.148498	-0.0972925	-0.185988	-0.0712648	-0.132253	-0.144407	-0.189723	-0.100198	-0.215929	2315.08	3312.87	5564.94	3772.48	330.62	4041.57	2681.28	3057.12	1690.16	4050.46	2609.38	2618.27	876.958
GO_TRYPTOPHAN_METABOLIC_PROCESS	-0.120085	0.0566888	0.034261	0.0386359	-0.116408	0.113364	-0.0153779	0.143382	0.0295435	-0.00957991	0.0354997	-0.0993306	-0.0630403	4690.95	1457.4	2667.94	3445.56	3312.13	2508.56	3773.96	2732.43	5413.71	5725.8	4051.95	6951.91	8020.87
GO_TYROSINE_METABOLIC_PROCESS	0.34054	0.279649	0.305365	0.297355	0.313374	0.212592	0.327207	0.276276	0.262153	0.26903	0.26874	0.295299	0.299436	938.486	1497.43	2427.02	2931.1	1352.13	3278.03	2140.87	2636.06	2727.98	1070.44	1598.24	2982.99	748.713
GO_TYROSINE_CATABOLIC_PROCESS	0.279719	0.199059	0.231544	0.212259	0.236998	0.0943724	0.256837	0.185583	0.176929	0.168709	0.164836	0.200087	0.217436	469.243	748.713	1725.75	1856.22	676.066	1639.01	1070.44	2466.31	1363.99	535.219	799.121	1491.5	374.356
GO_VALINE_METABOLIC_PROCESS	0.022823	-0.0295779	-0.0463407	-0.0594325	-0.0140575	-0.0643687	-0.0410092	-0.0427261	0.029431	-0.0264941	-0.0257373	-0.0108496	0.032334	5009.71	2748.74	5039.36	3982.26	5853.3	3473.73	4938.54	5058.63	4480.42	3835.49	5095.7	4640.54	3667.95
GO_CELLULAR_MODIFIED_AMINO_ACID_METABOLIC_PROCESS	-0.00269685	-0.0105602	0.0193745	0.0355236	-0.00739348	-0.00602698	0.00664549	0.017546	0.00292753	0.0145327	0.00115184	-0.00036111	-0.0131266	5865.17	4885.17	4981.54	4983.02	5267.68	4367.74	4625.71	5562.72	5026.01	4865.89	4827.35	5622.02	5195.03
GO_CELLULAR_BIOGENIC_AMINE_METABOLIC_PROCESS	-0.0353877	-0.0402783	-0.0124653	-0.0295009	-0.0684195	-0.0452934	-0.0518391	-0.0073121	-0.0513794	-0.027959	-0.0445462	-0.0660331	-0.0536323	4723.56	4722.08	3982.26	4102.35	4781.39	4375.15	4757.66	4483.38	5694.67	3958.54	5639.81	6041.6	5304.74
GO_AMINO_ACID_BETAINE_METABOLIC_PROCESS	-0.116665	-0.139885	-0.102769	-0.0993727	-0.163528	-0.137929	-0.094106	-0.133392	-0.126831	-0.0956261	-0.0603244	-0.149661	-0.136262	2773.94	2893.29	3296.56	4694.65	4487.83	5125.35	3788.78	4120.89	5080.13	4260.99	4415.18	4389.98	3942.97
GO_AMINO_ACID_BETAINE_BIOSYNTHETIC_PROCESS	-0.0994492	-0.207319	-0.141841	-0.178579	-0.171134	-0.161976	-0.178091	-0.127069	-0.157047	-0.145161	-0.0917536	-0.206383	-0.10667	4948.92	3602.72	3296.56	4597.54	4487.83	5125.35	3911.1	507.049	5325.5	3974.85	3296.56	3967.44	3529.33
GO_CATECHOLAMINE_METABOLIC_PROCESS	0.105917	0.042445	0.12728	0.101286	0.0223168	0.0264168	0.0135191	0.109732	0.0286093	0.108833	-0.0339441	0.0198314	0.033485	3885.89	6250.64	3030.43	3935.56	4011.92	6266.21	5897.78	4114.22	5569.39	3761.36	6539.75	5230.61	4604.96
GO_INDOLALKYLAMINE_METABOLIC_PROCESS	-0.120085	0.0566888	0.034261	0.0386359	-0.116408	0.113364	-0.0153779	0.143382	0.0295435	-0.00957991	0.0354997	-0.0993306	-0.0630403	4690.95	1457.4	2667.94	3445.56	3312.13	2508.56	3773.96	2732.43	5413.71	5725.8	4051.95	6951.91	8020.87
GO_ORNITHINE_METABOLIC_PROCESS	0.0779175	-0.0177894	0.0634356	-0.0336285	-0.0167879	-0.0368569	0.0222565	0.062276	0.00845984	0.0433534	-0.0223619	-0.0122154	0.0595746	1962.22	1637.53	2427.76	2899.22	2603.45	1715.37	3417.39	786.519	4200.21	1672.37	2983.73	2559.71	2614.57
GO_POLYAMINE_METABOLIC_PROCESS	0.0356366	-0.0353844	-0.0164781	-0.0250732	-0.0273283	0.0101529	-0.046922	0.0273382	-0.0375455	-0.0229071	-0.0640578	-0.0086594	-0.011597	2606.41	3882.93	3654.61	3275.06	2370.68	3455.2	3736.89	2790.99	5515.27	3043.04	3398.12	3435.18	3799.16
GO_POLYAMINE_BIOSYNTHETIC_PROCESS	0.0635934	0.0162931	0.0137617	-0.00118357	-0.00970286	0.0597841	-0.0297475	0.0627293	-0.0032708	0.00889353	-0.0122952	0.0210335	0.0378895	3005.23	2587.14	4126.08	2776.91	1874.01	2819.91	3295.82	3117.91	5503.41	2679.06	1876.97	4137.94	3882.93
GO_PHOSPHAGEN_METABOLIC_PROCESS	-0.0973968	0.245712	0.00354386	0.00183121	0.0581113	-0.0379285	0.0966854	0.0185097	0.0200379	-0.177074	-0.0904408	0.0417227	0.0863832	6177.99	1309.14	527.806	212.012	2957.79	926.625	2315.82	3239.48	4747.29	2821.39	2375.13	4913.34	2185.35
GO_CREATINE_METABOLIC_PROCESS	0.000450629	0.157459	0.0384457	0.0411811	0.0584789	-0.0235829	0.113598	0.0160882	0.0234406	-0.11744	-0.0502886	0.0839987	0.0841885	6177.99	2001.51	4363.29	5300.3	4483.38	5977.84	5137.21	5928.92	6335.15	2821.39	4897.03	4913.34	3205.38
GO_PROTEIN_TARGETING	0.145266	0.115964	0.11318	0.100654	0.121155	0.131334	0.134781	0.11746	0.122293	0.115148	0.122415	0.142821	0.14699	4024.52	3688.71	4097.17	3936.3	3977.07	4162.4	4052.69	4060.1	3713.91	3744.31	3879.96	3920.74	3914.06
GO_NLS_BEARING_PROTEIN_IMPORT_INTO_NUCLEUS	0.0932999	0.0829313	0.0373365	0.052077	0.0856205	0.0716638	0.0887124	0.0387027	0.102417	0.0496394	0.105883	0.0815507	0.140218	3918.51	4032.67	3604.2	4289.16	4572.34	2987.44	5097.18	3992.64	4080.12	3878.48	3859.21	3679.81	3264.69
GO_PROTEIN_TARGETING_TO_MEMBRANE	0.218874	0.16238	0.181642	0.162031	0.197349	0.203425	0.200409	0.187662	0.182076	0.173352	0.181033	0.2231	0.207704	3048.23	3478.18	3365.5	3445.56	3057.12	3069.72	3131.25	3402.57	3373.66	3444.82	3545.64	2923.69	3072.69
GO_COTRANSLATIONAL_PROTEIN_TARGETING_TO_MEMBRANE	0.329839	0.251571	0.301036	0.251108	0.310676	0.333595	0.312513	0.304031	0.274627	0.277934	0.284263	0.331684	0.32373	1753.92	2532.28	2074.16	2653.85	1836.94	1654.58	1807.29	2133.46	2421.09	2182.39	2238.73	1595.28	1921.45
GO_SRP_DEPENDENT_COTRANSLATIONAL_PROTEIN_TARGETING_TO_MEMBRANE_TRANSLOCATION	0.124051	0.102533	0.0626186	0.0597064	0.0643316	0.151183	0.0812118	0.0749394	0.0957595	0.0689701	0.105247	0.0776671	0.092597	3270.62	1548.58	874.734	1502.62	944.416	1020.03	1008.91	573.766	1214.25	1933.31	1578.97	2668.68	2162.37
GO_SRP_DEPENDENT_COTRANSLATIONAL_PROTEIN_TARGETING_TO_MEMBRANE_SIGNAL_SEQUENCE_RECOGNITION	-0.125431	-0.197547	-0.187587	-0.246054	-0.0466498	-0.0864886	-0.218362	-0.0241219	-0.181922	-0.29219	-0.175625	-0.106777	-0.0773457	1629.38	4206.14	3261.72	597.488	535.219	490.741	2000.03	4437.42	106.747	1275.04	161.603	31.1346	569.318
GO_POSTTRANSLATIONAL_PROTEIN_TARGETING_TO_ENDOPLASMIC_RETICULUM_MEMBRANE	0.124744	0.12089	0.0889281	0.0451166	0.0636896	0.125111	0.0831686	0.101928	0.129863	0.0732026	0.104956	0.107077	0.120803	3651.64	4355.88	3629.4	3970.4	3962.99	2496.7	3905.17	2220.93	2416.64	3586.41	4673.16	2667.2	3457.42
GO_PROTEIN_RETENTION_IN_ER_LUMEN	0.043492	0.0762988	0.0306816	0.032708	0.0635774	-0.0642001	0.0518445	0.0289815	0.0193836	0.0117428	0.0561541	0.0405761	-0.0152914	1882.9	1370.66	1177.18	1381.04	2160.89	1713.14	2171.27	1832.49	2951.12	1691.65	1598.98	989.635	1877.71
GO_PROTEIN_TARGETING_TO_LYSOSOME	0.116959	0.125923	0.129323	0.10786	0.103344	0.126515	0.0986777	0.115942	0.15552	0.104995	0.122327	0.0986023	0.109047	3315.09	4311.4	3251.34	3189.07	4161.66	3872.55	4326.23	3424.81	4054.91	3171.28	4198.72	3409.98	4218
GO_PROTEIN_TARGETING_TO_VACUOLE	0.103815	0.108214	0.0939571	0.0813185	0.0814771	0.0906135	0.0884936	0.0821255	0.115232	0.097069	0.0995427	0.0865545	0.0940384	2996.33	3579	3764.32	4004.5	3513.76	3733.19	3842.9	3295.82	3448.53	3576.03	3700.57	3998.57	3739.12
GO_PROTEIN_TARGETING_TO_MITOCHONDRION	0.114065	0.0907101	0.0693033	0.0716199	0.0874692	0.11573	0.110771	0.087866	0.0882856	0.0788972	0.110533	0.108852	0.137911	3223.17	3119.39	3627.18	3447.05	3425.55	3172.02	3917.03	3307.68	3237.26	3423.32	3082.33	3475.96	2987.44
GO_PROTEIN_PROCESSING_INVOLVED_IN_PROTEIN_TARGETING_TO_MITOCHONDRION	-0.0312055	-0.153557	-0.117885	-0.146285	-0.101996	-0.118221	-0.0829447	-0.0904941	-0.0855929	-0.110751	-0.0533202	-0.0493281	-0.0175889	2040.06	2131.24	2768.01	2876.24	2828.8	2126.05	2759.86	1776.9	3582.7	2948.89	2140.87	1578.23	2513.01
GO_LIPID_METABOLIC_PROCESS	0.00449985	0.0427396	0.0485593	0.0491602	0.0295042	0.0228378	0.032281	0.0474127	0.0493692	0.0553365	0.0140082	0.038326	0.0133067	4868.86	4673.16	4714.67	4714.67	4953.37	4754.7	4828.83	4652.4	4664.26	4667.22	4736.91	4719.12	4661.29
GO_FATTY_ACID_METABOLIC_PROCESS	0.0276902	0.0314339	0.0501062	0.0460829	0.0265117	0.00897639	0.0231417	0.0516017	0.0524053	0.0527343	0.00591745	0.0406767	0.00435781	4407.77	4343.28	4374.41	4156.47	4444.09	4398.87	4120.89	4344.76	4194.28	4365.52	4387.01	4249.87	4220.22
GO_FATTY_ACID_BIOSYNTHETIC_PROCESS	0.0489901	0.0609963	0.0711146	0.0753767	0.0445457	0.0352163	0.0419848	0.0884183	0.0878486	0.074187	0.0454077	0.0562685	0.010353	4107.54	4612.37	3927.41	3785.08	4435.2	4076.41	4311.4	3813.99	3805.83	4906.66	4045.27	4076.41	3809.54
GO_FATTY_ACID_BETA_OXIDATION	-0.0268098	-0.00547635	-0.00427194	-0.0306612	-0.0366859	-0.00693644	-0.0289791	0.0169243	-0.00103283	-0.018387	-0.0265931	-0.00517491	-0.0145922	4425.56	3315.09	3816.21	3463.35	3903.69	2990.4	3509.31	3759.87	3917.03	3077.88	3576.03	3939.27	3664.99
GO_UNSATURATED_FATTY_ACID_BIOSYNTHETIC_PROCESS	0.0240977	0.091043	0.0699303	0.0728393	0.0296779	0.0172408	0.0118619	0.121853	0.0998406	0.0792249	0.0351767	0.074266	-0.0405491	4468.56	4096.42	5015.64	4505.62	4172.04	4545.65	4136.45	4587.16	3688.71	6060.87	4690.95	3402.57	3903.69
GO_NEUTRAL_LIPID_METABOLIC_PROCESS	-0.0405381	0.01741	0.00959602	0.015518	-0.0302632	0.0109845	-0.0292947	0.04011	0.00422457	0.00519916	-0.0294527	-0.00317454	-0.0440929	4321.04	4276.56	4723.56	4505.62	4376.64	4983.76	4558.99	4659.81	4650.92	4843.65	4748.77	4360.33	4113.47
GO_MONOACYLGLYCEROL_BIOSYNTHETIC_PROCESS	-0.0192475	-0.190459	-0.218046	-0.311583	-0.232669	-0.168406	-0.330922	-0.00227913	-0.0459647	-0.2362	-0.196467	-0.20727	-0.109754	4216.51	300.968	2717.61	1868.08	2037.09	776.882	2265.41	38.5476	249.077	2249.1	735.37	5427.8	2303.96
GO_TRIGLYCERIDE_METABOLIC_PROCESS	-0.0398483	0.0372283	0.0220177	0.0308362	-0.0239125	0.030567	-0.0253874	0.0540509	0.0108713	0.0131334	-0.023603	0.01356	-0.0630402	4659.81	4677.6	4680.57	4357.36	4250.61	4566.41	3808.8	4378.12	5012.67	5002.29	4772.49	4594.58	4333.64
GO_MEMBRANE_LIPID_METABOLIC_PROCESS	-0.0210466	0.0436234	0.0197092	0.0304543	0.0127373	-0.00895891	0.0268896	0.0362416	0.061967	0.0383352	0.0107361	0.0222007	0.00393709	4968.19	4857	5011.19	5011.19	4867.38	5021.57	4898.51	4993.4	4591.61	5304.74	5177.24	4911.85	5009.71
GO_PHOSPHOLIPID_METABOLIC_PROCESS	-0.0214279	0.0122998	0.0161888	0.0151342	-0.00512196	0.00879496	-0.00402238	0.0199785	0.0158609	0.0229958	0.000122739	-0.00260797	-0.0137591	4519.71	4494.5	4540.46	4668.71	4724.3	4972.64	4797.69	4592.35	4530.08	4573.08	4627.94	4823.64	4256.54
GO_PHOSPHATIDYLETHANOLAMINE_BIOSYNTHETIC_PROCESS	0.0485824	0.0530621	0.071031	0.0815938	0.0749283	0.032296	0.0988869	0.0168077	0.0937961	0.0642792	0.103079	0.0619926	0.124571	4846.62	4305.47	3577.51	5556.78	2957.79	3767.29	5030.46	3116.43	3712.43	5018.6	3448.53	4782.87	4053.43
GO_GLYCEROPHOSPHOLIPID_METABOLIC_PROCESS	-0.00726685	0.0159686	0.0146616	0.0196339	-0.00205279	0.0213068	0.00706607	0.0175395	0.0165139	0.0175904	0.0138839	0.0082512	0.00262782	4390.72	4544.91	4581.98	4685.76	4865.15	4797.69	4925.2	4507.1	4551.58	4526.38	4490.05	4576.04	4711.7
GO_DIACYLGLYCEROL_BIOSYNTHETIC_PROCESS	-0.0589807	-0.0531295	-0.0324357	-0.109642	-0.0883835	-0.0776525	-0.105598	-0.044861	-0.0327746	-0.0929356	-0.0314078	-0.0390889	-0.0634199	4255.06	3193.52	4665.74	5651.67	3498.94	4308.44	5543.44	3853.28	4693.91	4814	3952.61	2352.89	2398.85
GO_PHOSPHATIDYLGLYCEROL_BIOSYNTHETIC_PROCESS	-0.0846809	-0.133926	-0.0944073	-0.0641903	-0.0677388	-0.0959691	-0.0843547	-0.0723252	-0.0706449	-0.116954	-0.0798375	-0.0678377	-0.0932113	1859.92	1288.38	2524.87	2222.42	2660.53	2188.32	2548.59	2766.53	1811.74	2264.67	2027.46	2388.47	754.643
GO_PHOSPHATIDYLCHOLINE_BIOSYNTHETIC_PROCESS	-0.0566566	-0.0313873	-0.0320976	-0.0216202	-0.0229589	-0.0627561	-0.036832	-0.00508027	0.00889839	-0.0351315	-0.0660488	-0.0100206	-0.00317649	4024.52	3172.02	4069	4699.84	4807.33	3856.98	4309.18	3308.42	3430	4152.02	4822.16	4291.39	3033.4
GO_CDP_CHOLINE_PATHWAY	-0.0426154	-0.117581	-0.0924784	-0.0391893	-0.113391	-0.118754	-0.0581778	-0.132498	-0.0233634	-0.131035	-0.170185	-0.160249	-0.0193838	3546.38	1378.08	3329.18	2659.04	3725.77	1902.92	3469.28	1721.3	2336.58	1765.04	4181.67	3388.48	2090.47
GO_PHOSPHATIDYLSERINE_METABOLIC_PROCESS	-0.0592684	0.0102698	0.0646964	0.0441568	-0.0220643	0.0460717	-0.0153321	0.0467427	-0.000816079	0.0814967	0.00508306	-0.00294957	-0.0524722	5632.4	4231.34	2784.32	3515.24	4855.52	3433.7	5580.51	5172.79	5080.87	3454.46	3804.35	5407.04	4707.26
GO_PHOSPHATIDYLINOSITOL_BIOSYNTHETIC_PROCESS	0.00804803	0.0237272	0.00718089	0.0145365	-0.00834547	0.0350032	0.00498826	0.0140619	0.0251656	0.0266439	0.0207796	0.00786842	0.0115564	4527.86	4214.29	4593.09	4467.07	4913.34	4613.11	4544.17	4380.34	4206.14	3951.13	4415.18	3990.42	4601.25
GO_GLYCEROL_ETHER_METABOLIC_PROCESS	0.0985924	0.0789907	0.102167	0.0939701	0.0544037	0.0842088	0.0664924	0.118943	0.0953247	0.0885704	0.123449	0.0637414	0.0505402	4247.65	3865.14	4597.54	3021.54	3819.18	4845.14	5531.58	1676.82	4696.88	4492.28	3267.65	4747.29	3254.31
GO_PLATELET_ACTIVATING_FACTOR_BIOSYNTHETIC_PROCESS	0.164763	0.0283399	0.0757312	-0.0034585	-0.0486759	0.0760277	-0.0208893	0.104012	0.128755	0.053083	0.111225	-0.0630435	0.00701581	1449.98	4773.23	5126.83	5353.67	5799.93	5231.35	5202.44	1397.35	3063.79	4816.97	2747.26	6030.48	854.719
GO_SPHINGOLIPID_METABOLIC_PROCESS	-0.0119879	0.0656294	0.0411011	0.0465973	0.0373404	0.0140222	0.0489877	0.0550609	0.083456	0.062267	0.0345682	0.0452732	0.0159002	5343.29	4680.57	4845.14	4634.61	4839.21	4894.06	4785.83	4910.37	4517.48	5132.76	5051.22	4670.19	4818.45
GO_CERAMIDE_METABOLIC_PROCESS	-0.0487586	0.0383384	0.0155633	0.0100951	0.00820818	0.00484368	0.0179696	0.0160565	0.0485419	0.0301438	0.0104501	0.0162187	-0.0203966	5761.38	4864.41	5326.98	5063.08	5662.05	5361.08	5358.12	5408.52	5414.46	5199.48	5202.44	5608.68	5221.72
GO_GLYCOSYLCERAMIDE_METABOLIC_PROCESS	0.00579192	0.0889641	0.0716279	0.0801486	0.0155566	0.0987791	0.0526953	0.119862	0.112678	0.134027	0.105876	0.0661415	0.0154703	2578.24	3900.72	3017.09	3515.24	2762.08	3156.46	2837.7	2612.34	3581.96	3359.57	2447.77	2975.58	4505.62
GO_GLUCOSYLCERAMIDE_METABOLIC_PROCESS	-0.0217048	0.0830406	0.0585627	0.0697116	-0.0112562	0.10335	0.0458211	0.102605	0.169747	0.175056	0.0979735	0.0766585	-0.0327972	4873.31	4348.47	2339.54	2502.63	2727.98	1392.16	3298.78	4293.61	2584.17	1777.64	4252.1	1226.11	5731.73
GO_SPHINGOMYELIN_METABOLIC_PROCESS	-0.0161565	0.0272438	0.0328337	0.0200588	-0.00551732	0.0378896	0.0128276	0.0512182	0.0759242	0.0839464	0.0725294	0.0121487	-0.00642699	4421.85	6268.43	6655.39	6584.23	6341.82	6717.66	7484.91	6812.55	6246.19	5661.31	6830.34	6097.93	5329.21
GO_SPHINGOMYELIN_CATABOLIC_PROCESS	0.0256562	0.0260384	0.0869439	0.0529464	0.028239	0.0933086	0.0125184	0.0935194	0.0661501	0.110624	0.0726861	0.048532	-0.0544223	4873.31	6599.05	4801.4	5896.3	6346.27	4716.89	5959.31	4581.23	4514.52	4114.22	4986.73	5197.25	3441.86
GO_SPHINGOMYELIN_BIOSYNTHETIC_PROCESS	-0.0579538	0.0284235	-0.0213077	-0.0128479	-0.0392684	-0.0175654	0.0131246	0.00886833	0.0856262	0.0571895	0.0723039	-0.0242463	0.0415744	3389.22	5041.58	4808.07	5749.52	5298.81	6654.65	6326.25	3892.57	6481.19	4036.38	6799.94	5548.63	7046.06
GO_GLYCOSPHINGOLIPID_METABOLIC_PROCESS	-0.0030243	0.0800406	0.0597843	0.0587912	0.0278964	0.0583498	0.0623379	0.0939776	0.0837098	0.07483	0.0551048	0.039966	0.0133783	4679.09	3919.25	4228.38	3991.9	3987.45	4169.07	3877	3667.21	4107.54	4553.81	4006.73	4475.23	4677.6
GO_GLYCOSPHINGOLIPID_BIOSYNTHETIC_PROCESS	-0.148062	-0.0728978	-0.0646756	-0.0727679	-0.0936426	-0.0690665	-0.0387941	-0.0333183	0.00143535	0.0210274	-0.056736	-0.0912127	-0.138139	3898.5	5067.53	5412.97	4662.04	4728.75	4351.43	3186.85	4379.6	5129.05	5196.51	6028.99	3958.54	4963
GO_GANGLIOSIDE_CATABOLIC_PROCESS	0.0679184	0.143418	0.126326	0.149158	0.0163728	0.111621	0.121693	0.140003	0.0978496	0.0505099	0.118009	0.0558226	0.106672	3283.96	4317.33	4762.11	3125.32	4988.95	3172.76	1755.4	3620.51	2063.78	3321.02	3945.2	4610.89	5568.65
GO_ICOSANOID_METABOLIC_PROCESS	0.0511955	0.0852765	0.113213	0.120268	0.0767599	0.0340755	0.0473509	0.0978675	0.103947	0.137863	-0.00824102	0.105289	-0.0324099	4741.35	4272.85	3381.81	3979.3	4622.75	5651.67	4292.13	4173.52	3958.54	3681.3	5392.22	4091.98	5020.08
GO_LEUKOTRIENE_METABOLIC_PROCESS	0.076573	0.0336263	0.136498	0.117928	0.0645763	0.0397788	-0.0080749	0.0118364	0.0888364	0.14288	-0.0681128	0.0582405	-0.115892	4596.06	4899.99	1684.23	3977.82	4388.5	4569.37	4432.97	5220.23	3882.93	3764.32	3687.23	5307.71	6462.65
GO_PROSTANOID_METABOLIC_PROCESS	0.0933043	0.0911306	0.0948815	0.138471	0.0874416	0.0336342	0.0674764	0.125181	0.140699	0.12734	0.0134958	0.145401	-0.00197572	4742.84	4585.68	5288.43	3986.71	4071.96	5995.63	4392.2	3862.17	3967.44	3829.56	5643.52	3472.99	4529.34
GO_STEROID_BIOSYNTHETIC_PROCESS	0.0284759	0.0434322	0.0513434	0.0700507	0.0437762	-0.00419188	0.0488461	0.0590595	0.0525711	0.0611171	0.017235	0.0538654	0.0338296	4970.42	4361.07	4764.34	4668.71	5286.21	4826.6	4966.71	4762.85	4730.98	5177.98	4479.68	4505.62	4918.53
GO_BILE_ACID_BIOSYNTHETIC_PROCESS	-0.0389188	-0.0775386	-0.0333351	-0.0437507	-0.0384308	-0.0919111	-0.06219	-0.0632892	-0.0577671	-0.036593	-0.10004	-0.0939511	-0.10602	6719.14	3421.84	5673.91	5546.41	4432.97	3407.76	4106.8	5265.45	3320.28	3868.1	5876.29	5828.1	3816.95
GO_C21_STEROID_HORMONE_BIOSYNTHETIC_PROCESS	-0.00105757	0.137186	0.1243	0.144856	0.13313	0.0995306	0.133025	0.102685	0.124485	0.137593	0.0566369	0.144038	0.10691	4840.69	3909.62	4026.74	4634.61	3712.43	2163.11	3860.69	4701.32	4505.62	4425.56	3565.65	4799.18	3967.44
GO_PROGESTERONE_BIOSYNTHETIC_PROCESS	0.089585	0.157905	0.147075	0.191364	0.162885	0.114249	0.156601	0.0513043	0.152787	0.132648	0.134012	0.227292	0.124901	1197.2	2342.51	3729.48	3456.68	3561.21	2770.24	3945.94	3287.67	2723.54	2572.31	2434.43	3894.79	4120.15
GO_ANDROGEN_BIOSYNTHETIC_PROCESS	0.0887422	0.201905	0.14062	0.104933	0.075587	0.025338	0.129678	0.160764	0.171247	0.0929797	0.0461776	0.169539	0.134896	6231.37	3152.01	2627.17	3467.8	5469.31	4664.26	3908.13	3089.74	3965.95	5131.28	5149.07	3798.42	5085.32
GO_ESTROGEN_BIOSYNTHETIC_PROCESS	-0.110531	-0.115275	-0.0987244	-0.0183824	-0.124895	-0.156454	-0.162397	-0.126015	-0.152013	-0.116975	-0.125843	-0.0754928	-0.0948635	1494.46	1686.46	4563.44	4529.34	2138.65	3181.66	2918.5	2902.93	759.091	2080.09	3401.83	1094.9	2951.86
GO_GLUCOCORTICOID_BIOSYNTHETIC_PROCESS	-0.0467334	0.13397	0.178503	0.113831	0.132108	0.0311014	0.11565	0.152036	0.116994	0.160024	0.0646325	0.0991301	0.129709	4674.64	3095.67	1948.14	3632.37	2216.49	1841.39	4105.32	1470.74	3638.3	1814.7	2314.34	4253.58	3590.86
GO_STEROID_CATABOLIC_PROCESS	-0.0838859	0.00395865	0.0545112	-0.0176464	-0.0887597	-0.0344199	-0.0905109	-0.0348788	-0.0309808	-0.0142073	-0.0872458	-0.0318828	-0.0570219	5568.65	4757.66	4966.71	4962.26	6489.34	5531.58	4600.51	3614.58	7066.07	5608.68	4590.13	7831.09	4716.15
GO_CHOLESTEROL_CATABOLIC_PROCESS	0.0537766	0.101492	0.124328	0.065623	0.0871548	0.0995941	0.0232052	0.106025	0.0513388	0.0877082	0.0611559	0.0441176	-0.022665	5893.34	5547.89	5828.84	6338.11	5037.87	4918.53	6506.39	6121.66	6229.89	4793.25	6785.12	5991.93	5060.86
GO_ANDROGEN_CATABOLIC_PROCESS	-0.0397628	0.0333992	0.0651186	0.00855731	-0.0618972	-0.0238142	-0.00762846	0.0669368	-0.00333992	-0.0341897	-0.0997826	0.0558696	0.0926285	4031.93	5321.79	6382.59	6546.42	5433.73	2230.57	6634.64	6994.17	3771.73	4966.71	2295.06	3368.47	4000.8
GO_ISOPRENOID_METABOLIC_PROCESS	-0.0140184	0.0330473	0.0410142	0.0466436	0.0659335	-0.0575608	0.032927	0.0204908	0.0679775	0.0745406	-0.0762329	0.0699215	0.0198068	5679.84	5402.59	5860.72	5692.44	5569.39	6404.83	5649.45	6012.68	4728.01	4690.21	4866.63	5108.3	4649.43
GO_TERPENOID_METABOLIC_PROCESS	0.00222696	0.0543995	0.0780786	0.0879924	0.0990472	-0.0516992	0.059896	0.037252	0.108468	0.10041	-0.0819917	0.103109	0.0339188	6756.21	5693.18	5340.33	5091.25	4722.08	6891.12	5417.42	5847.37	4434.46	4585.68	6710.25	4597.54	4698.36
GO_ONE_CARBON_METABOLIC_PROCESS	-0.10094	-0.0822315	-0.11891	-0.0853853	-0.0704638	-0.0968659	-0.071569	-0.0630278	-0.0677883	-0.151033	-0.0555819	-0.0787345	-0.022496	3728.74	2829.54	3294.34	2260.97	3815.47	3358.09	3955.58	4223.19	3613.84	3957.06	3877.74	2993.37	3403.31
GO_NADH_METABOLIC_PROCESS	0.211479	0.184628	0.168823	0.193355	0.209859	0.140569	0.205374	0.142631	0.18344	0.14499	0.154208	0.181868	0.211482	2413.67	2796.18	2564.9	2618.27	2292.1	3415.91	2339.54	3137.18	2529.32	2988.92	3706.5	2492.25	2244.66
GO_NADP_METABOLIC_PROCESS	0.0800696	0.0358689	0.0533875	0.0610297	0.049408	0.0730283	0.0512899	0.0651567	0.0444397	0.065692	0.0343585	0.0492987	0.0345032	4797.69	4395.91	3469.28	4341.05	4742.84	4019.33	4991.91	3592.34	5292.88	4689.46	4751.73	4440.39	5260.26
GO_NADPH_REGENERATION	0.0989674	0.0480545	0.0331342	0.0631973	0.0831619	0.0806546	0.0870243	0.0468231	0.0873012	0.0968804	0.0471693	0.0980129	0.0485886	3759.13	3475.96	2435.91	3756.91	2994.11	3908.13	4587.16	3424.06	3481.89	4120.15	4243.2	3413.69	5349.22
GO_UBIQUINONE_METABOLIC_PROCESS	-0.0255971	-0.0565008	-0.0601544	-0.0671362	-0.0468547	-0.0374899	-0.0365534	-0.0695016	-0.0336692	-0.0498048	0.00792269	-0.0340078	0.0154805	5517.5	4572.34	5469.31	5711.72	6172.06	4687.98	4395.91	4453.73	4145.35	4398.13	5470.05	5743.59	3871.07
GO_GLUTATHIONE_METABOLIC_PROCESS	0.104155	0.0430029	0.0730108	0.163983	0.115331	0.04861	0.107956	0.0558241	0.108053	0.141801	0.0583976	0.116089	0.0660168	4672.41	4993.4	3491.52	3432.22	3794.71	4814	3614.58	5473.02	4155.73	3390.71	4616.08	3852.54	4516
GO_GLUTATHIONE_CATABOLIC_PROCESS	-0.23152	-0.126943	-0.0654202	0.0091944	-0.0137165	-0.0755396	-0.0799984	-0.203313	-0.0904815	-0.0842043	-0.184054	-0.271112	-0.103763	2004.48	2385.5	5856.27	541.149	1524.11	1703.51	392.889	3387.74	257.972	4848.1	1138.64	1798.39	3409.98
GO_ATP_BIOSYNTHETIC_PROCESS	0.110534	0.0625303	0.0556039	0.0557883	0.062108	0.0900829	0.0619623	0.0668695	0.0484618	0.0368237	0.0727779	0.0895942	0.118834	3393.67	3753.94	4100.87	3887.38	4536.76	4622.75	3934.82	4034.15	4610.89	4455.21	4609.4	4140.9	3927.41
GO_FOLIC_ACID_CONTAINING_COMPOUND_METABOLIC_PROCESS	-0.0282544	-0.134507	-0.0939533	-0.0931005	-0.136817	-0.0700242	-0.106364	-0.0281428	-0.106825	-0.154129	-0.0158724	-0.121355	-0.0759723	4639.8	3160.16	4024.52	4110.51	3519.69	3948.16	3553.05	3584.19	4487.83	4564.18	4831.05	3643.49	4384.05
GO_VITAMIN_METABOLIC_PROCESS	-0.00415827	-0.012527	0.0102108	0.0144416	-0.0301196	-0.0160494	-0.0200697	0.00612508	0.0160662	-0.00194117	-0.0421531	0.00368425	-0.0145893	4659.07	4432.97	4578.27	5046.77	5301.78	4650.17	4642.76	4867.38	4668.71	5076.42	5123.12	4836.98	3791.01
GO_WATER_SOLUBLE_VITAMIN_METABOLIC_PROCESS	-0.0370256	-0.0606286	-0.0487122	-0.0439645	-0.0806657	-0.0377393	-0.0610429	-0.0265122	-0.0378126	-0.0618263	-0.0575942	-0.0429844	-0.0379385	4618.3	3673.88	4357.36	4722.08	4674.64	4037.12	4103.84	4339.57	3768.77	4604.96	4557.51	3885.89	3882.93
GO_BIOTIN_METABOLIC_PROCESS	0.0859584	-0.0170599	-0.00695488	0.0325777	-0.0112693	-0.0636835	0.0224463	0.032648	0.00347524	-0.00832564	0.0450112	-0.0427442	0.0824524	2358.82	2332.13	3085.29	4075.67	1707.96	1673.86	2031.16	2665.71	1449.98	3725.77	2931.1	852.495	922.177
GO_FAT_SOLUBLE_VITAMIN_METABOLIC_PROCESS	0.0959455	0.102082	0.166083	0.163341	0.0799287	0.0516297	0.0752903	0.0781638	0.132129	0.141663	0.000963315	0.103068	0.0230404	4180.19	5195.77	4341.05	3766.55	4983.02	4191.31	4674.64	4679.83	4508.59	3882.19	6289.93	3518.95	5129.8
GO_VITAMIN_A_METABOLIC_PROCESS	0.102403	0.152702	0.121321	0.0986352	0.0992675	0.00172582	0.144824	0.0196164	0.1722	0.310186	-0.201605	-0.00272706	-0.0164809	5863.68	2382.54	4121.63	2234.28	4600.51	1703.51	3469.28	2787.29	3469.28	683.479	2778.39	1363.99	1578.97
GO_PORPHYRIN_CONTAINING_COMPOUND_METABOLIC_PROCESS	0.156005	0.0629952	0.0656171	0.0971741	0.0940818	0.108132	0.0864785	0.0628169	0.0565184	0.059321	0.103153	0.14135	0.091242	3520.43	4537.5	3537.48	4324	4001.54	4744.32	4072.7	4837.72	4700.58	4431.49	4007.47	3439.63	4362.55
GO_PROTOPORPHYRINOGEN_IX_BIOSYNTHETIC_PROCESS	0.268464	0.135324	0.132679	0.159707	0.138285	0.235064	0.112003	0.129006	0.117249	0.122925	0.192518	0.191244	0.123479	1103.05	3347.71	3285.44	3435.18	2754.67	3107.53	3463.35	4551.58	3030.43	4689.46	2873.28	3051.19	2007.44
GO_SULFUR_COMPOUND_METABOLIC_PROCESS	0.016195	0.0376987	0.0376362	0.0472744	0.0224587	0.0171479	0.0382513	0.050866	0.0426668	0.0501167	0.030162	0.0128056	0.0153001	4178.71	4271.37	4583.46	4343.28	4426.3	4244.68	4083.08	4263.22	4100.87	4235.05	4501.91	4479.68	4616.82
GO_POLYPHOSPHATE_METABOLIC_PROCESS	0.0114555	-0.000308325	-0.0680607	-0.0116768	-0.0708594	-0.130722	-0.0181279	-0.0547316	-0.0637442	-0.0521859	-0.0442644	0.0171476	-0.14628	3878.48	3162.39	1390.68	3387.74	2852.52	4905.92	2907.38	1285.41	3908.13	4296.57	5739.14	415.128	5381.84
GO_POLYPHOSPHATE_CATABOLIC_PROCESS	0.0645652	0.0542688	-0.0239723	0.0382609	-0.00100791	-0.103755	-9.88142e-05	-0.0158103	-0.0764032	0.00100791	-0.0427668	0.0694071	-0.165138	3069.72	2548.59	3273.58	2624.2	1426.26	5669.46	1485.57	3906.65	4023.04	2148.29	4277.3	207.564	5848.12
GO_SUPEROXIDE_METABOLIC_PROCESS	0.0375808	0.0597825	0.0700955	0.0386052	0.00527631	0.0954483	0.0049853	0.0723692	0.00881099	0.0365638	0.0177381	0.0592622	-0.0361817	4802.14	4362.55	4659.07	5381.1	5359.6	4375.89	5564.2	5587.18	4879.98	5004.52	5852.56	4870.34	5280.28
GO_ION_TRANSPORT	-0.0189499	0.0287783	0.0426278	0.0285852	0.00652565	0.0022158	0.0154859	0.0370024	0.0289863	0.0221332	-0.00289669	0.0103306	-0.0166745	5160.93	4729.49	4550.1	4772.49	4732.46	4944.47	4759.15	4693.91	4655.36	4683.53	5040.84	4947.44	5018.6
GO_CATION_TRANSPORT	-0.0146495	0.0325377	0.0473273	0.0242239	0.010715	0.010771	0.016435	0.0390894	0.025653	0.019598	-0.00089231	0.00808367	-0.0205819	4998.59	4611.63	4264.7	4641.28	4536.76	4692.43	4623.49	4518.22	4499.69	4567.15	4951.88	4699.84	5008.22
GO_POTASSIUM_ION_TRANSPORT	-0.0785216	-0.0301746	0.00566379	-0.0309667	-0.0327427	-0.0796388	-0.0374313	-0.00442752	-0.0109466	-0.0374489	-0.0699197	-0.0664095	-0.0544365	5000.81	5060.11	4416.67	4591.61	4161.66	5313.64	4453.73	4535.27	4185.38	4659.81	4453.73	5295.85	4957.81
GO_SODIUM_ION_TRANSPORT	-0.031893	0.0104508	0.0191511	0.00953483	0.00611773	-0.0580659	0.0192619	0.0262398	0.0345036	0.0238171	-0.0316589	-0.0126288	-0.0142107	4891.1	4599.03	4558.99	4461.14	4054.91	4698.36	4358.84	4587.16	4005.99	4146.83	4799.18	4925.2	4791.76
GO_PHOSPHATE_ION_TRANSPORT	-0.00394685	0.109056	0.190767	0.164183	0.0829713	0.0602274	0.124443	0.195866	0.0990169	0.141231	0.0649262	0.0362673	0.118699	5396.66	5882.96	3579	3839.93	5411.49	4689.46	4892.58	3691.67	4954.85	4772.49	5186.13	5599.78	4871.82
GO_ANION_TRANSPORT	-0.0377781	0.0155741	0.0300125	0.0287883	-0.00987215	-0.0214937	0.00635602	0.0315624	0.0319393	0.0222758	-0.0107167	0.000784643	-0.0128086	4738.39	4792.5	4779.16	4836.98	5215.05	4919.27	4803.62	4859.22	4858.48	4869.6	4902.22	5165.38	4871.82
GO_CHLORIDE_TRANSPORT	-0.0710079	0.0205392	0.046228	0.0569785	0.00638915	-0.0546301	0.017414	0.0309724	0.0367781	0.01887	-0.0269134	-1.65265e-05	-0.0192187	3811.02	5335.14	4005.24	4304.73	4816.23	5173.53	4475.23	4988.21	4490.8	5032.69	4585.68	4738.39	4773.23
GO_COBALT_ION_TRANSPORT	-0.0395583	0.164058	0.0643185	-0.00968533	0.00932954	0.0823319	-0.00961944	0.0808428	0.106881	0.0757168	0.0334836	0.0374236	-0.0486243	4882.2	3229.1	2538.21	2271.34	1994.1	4419.63	4050.46	3175.73	4725.79	5138.69	2982.25	5146.1	3131.99
GO_COPPER_ION_TRANSPORT	-0.0767462	0.0325893	0.0187896	-0.0454962	-0.0711404	-0.0483386	-0.0214173	-0.00575271	0.036415	-0.0059844	-0.087274	-0.0452588	-0.0260115	5671.69	3470.77	3743.57	4467.82	5215.79	4399.62	3921.48	4227.63	5290.66	4263.96	6585.71	3157.2	3991.16
GO_IRON_ION_TRANSPORT	0.0866677	0.127163	0.14172	0.120631	0.0788518	0.109988	0.0985772	0.120969	0.115711	0.081664	0.0797902	0.124633	0.0893183	4078.63	4462.63	3790.27	4219.48	4725.79	4687.98	3996.35	3918.51	4017.1	4660.55	4659.07	3816.21	3797.68
GO_MANGANESE_ION_TRANSPORT	0.155494	0.201546	0.109382	0.0950795	0.0441147	0.0641606	0.0861142	0.142644	0.0941404	0.0237625	0.0865788	0.0781077	0.0781967	4948.18	2105.29	2856.97	4363.29	6872.59	4471.52	2484.1	3653.87	4946.69	5984.51	4573.82	4110.51	4574.56
GO_ZINC_ION_TRANSPORT	0.0163968	0.0128172	-0.0583697	-0.0672605	-0.087579	-0.0960694	-0.0232022	0.022369	-0.00790163	-0.0685638	0.015922	-0.0744522	0.0024182	3962.99	2935.55	3519.69	4268.41	3961.51	3507.83	3896.27	2647.92	3150.53	4149.8	3613.1	2253.55	2757.64
GO_WATER_TRANSPORT	-0.225593	0.0842153	0.100244	0.0580883	-0.0218742	0.0356889	-0.0728857	0.21406	-0.0533102	0.0290809	-0.0568006	-0.0116515	-0.10317	1690.16	4793.25	2911.83	3438.15	2914.79	2833.25	1639.76	3897.76	5123.87	1162.36	3028.95	4078.63	5023.05
GO_DICARBOXYLIC_ACID_TRANSPORT	-0.0576586	2.17114e-05	0.0415773	0.0353289	-0.00536121	-0.0685877	0.0183221	0.0397101	0.0242291	0.0230507	0.035558	-0.0306527	-0.00225873	4819.93	5364.05	5045.29	5832.55	6176.51	5235.06	5411.49	5457.45	6011.94	6078.66	5798.45	6059.39	5915.57
GO_NEUROTRANSMITTER_TRANSPORT	-0.0318764	-0.0380705	-0.029398	-0.036573	-0.0401025	-0.0573229	-0.0323831	-0.0575279	-0.0476279	-0.0398002	-0.0497852	-0.056434	-0.0735052	5484.14	4926.68	4910.37	5324.02	4570.86	5372.94	4926.68	4711.7	4861.45	4877.75	5506.38	5395.18	4806.59
GO_SEROTONIN_TRANSPORT	0.122756	0.0460027	0.0890796	0.0272122	-0.0346157	0.0560454	-0.0505891	0.0387277	-0.00958801	-0.012247	-0.0387969	-0.0110114	-0.160644	3081.58	3381.81	2800.63	3398.12	3660.54	4504.88	4031.93	3966.7	2101.59	3206.12	7020.11	5716.16	2065.26
GO_MITOCHONDRIAL_TRANSPORT	0.0802214	0.0534139	0.0447921	0.0511774	0.0596685	0.0723611	0.0832148	0.0600344	0.0637459	0.0525824	0.0766019	0.0785896	0.098125	4256.54	3872.55	4044.53	4022.29	4180.93	3838.45	3642.75	3914.06	3911.1	4000.05	3783.6	3868.1	3764.32
GO_ACYL_CARNITINE_TRANSPORT	-0.5	-0.365012	-0.0797835	-0.0176638	-0.0816802	-0.317356	-0.137082	-0.170829	-0.0535446	-0.0887932	-0.316802	-0.166877	-0.5	0	0	0	0	0	0	0	0	0	0	0	0	0
GO_MITOCHONDRIAL_CALCIUM_ION_TRANSMEMBRANE_TRANSPORT	0.168011	0.14383	0.134514	0.13306	0.144518	0.172092	0.163664	0.149271	0.157529	0.152074	0.187824	0.170199	0.193293	5015.64	3974.85	4749.51	4162.4	4011.92	3834.74	4089.01	4387.01	3306.94	3748.75	3970.4	3862.17	3296.56
GO_CARNITINE_SHUTTLE	0.0365812	-0.0652385	-0.00362028	0.00058173	-0.0425567	-0.075913	-0.0173333	0.0103638	0.0348643	-0.0150742	0.0448158	-0.0408284	0.00607146	2515.97	5761.38	4455.21	4481.9	4848.1	1657.55	4077.15	1856.22	2993.37	4784.35	2937.03	4892.58	3195
GO_DRUG_TRANSMEMBRANE_TRANSPORT	-0.0205731	-0.0505534	-0.0353162	-0.00494071	-0.0252174	-0.247984	-0.0864229	-0.077747	0.0481028	0.0488933	-0.221166	0.0267589	-0.130138	4019.33	4278.78	2561.19	1969.63	3371.43	3775.44	3957.06	3949.65	3637.56	3456.68	2125.31	2137.91	5806.6
GO_OLIGOPEPTIDE_TRANSPORT	-0.156272	-0.0142914	-0.0366023	0.0225087	0.00771117	-0.157339	0.00986239	-0.038627	0.0800221	0.0388801	-0.101432	0.0161104	-0.0752531	4056.39	4210.58	3914.81	3682.78	4682.05	2601.22	3953.35	4441.87	2644.22	4937.8	5472.28	4129.78	5458.19
GO_EXTRACELLULAR_TRANSPORT	0.114234	0.0117948	0.0726727	0.112246	0.0297862	0.00653288	0.0609076	0.0305774	0.0848582	0.0731623	0.0325506	0.0820986	0.0406957	3283.22	4403.32	3936.3	3063.05	3745.05	4653.88	3618.29	4169.07	3805.09	3441.86	3905.91	3653.13	3318.8
GO_NUCLEOTIDE_TRANSPORT	-0.035314	-0.006143	-0.025546	-0.0129781	-0.0110207	-0.0215932	0.0135292	-0.0283427	-0.00281733	-0.0234682	0.0255935	-0.00102146	0.0262808	5189.1	3764.32	4203.17	4121.63	4354.4	3930.37	4459.66	4321.78	4235.79	4395.91	3737.63	3939.27	4277.3
GO_PURINE_NUCLEOBASE_TRANSPORT	0.21027	0.120919	0.128002	0.175974	0.114436	0.139972	0.130975	0.188402	0.15338	0.0791288	0.113851	0.13839	0.124397	501.119	3802.87	2323.23	2453.7	3039.33	2796.18	3340.3	2185.35	3389.22	1383.27	2063.78	3371.43	3647.2
GO_AMINO_ACID_TRANSPORT	-0.0726847	0.0107262	0.0155205	-0.00123466	-0.0207652	-0.0482207	0.00430052	-0.00103697	0.00803992	0.0186336	-0.018798	-0.0469008	-0.0656467	4354.4	4581.23	4656.85	4604.96	5223.2	4578.27	4941.51	4610.89	4974.12	5018.6	5088.28	5178.72	5172.79
GO_GLUTAMINE_TRANSPORT	-0.113788	0.078703	0.0879316	-0.0153678	0.00429803	0.0643123	0.075111	0.0682432	0.113178	-0.0294536	-0.0836506	0.111483	0.065295	6348.49	2916.27	3635.34	7402.62	6413.73	4907.41	4204.65	3140.15	4800.66	4868.86	6636.12	3702.05	3734.67
GO_CELLULAR_ION_HOMEOSTASIS	-0.00349392	0.0729175	0.0815543	0.0698053	0.0368135	0.0691438	0.032981	0.0674099	0.0445874	0.0483773	0.0402226	0.0376014	0.00622016	5328.46	4220.96	3968.92	4376.64	4523.41	4760.63	4726.53	4298.06	4585.68	4468.56	4639.06	4714.67	5097.18
GO_CELLULAR_COPPER_ION_HOMEOSTASIS	0.140153	0.198505	0.174454	0.176693	0.153939	0.207537	0.186539	0.187899	0.187852	0.174533	0.226772	0.160179	0.169575	1704.99	1561.18	1951.1	2074.16	2787.29	1402.54	2602.7	1255.02	2000.77	2087.5	1750.95	2745.03	2282.46
GO_CELLULAR_IRON_ION_HOMEOSTASIS	0.0616917	0.0493494	0.0578815	0.0372437	0.00933251	0.056181	0.0159385	0.0526478	0.0301274	0.0217432	0.0200769	0.0542767	0.0252438	3807.32	3897.76	3758.39	4530.83	4495.24	4532.31	4650.92	3638.3	4048.98	4453.73	3957.06	3986.71	4910.37
GO_CELLULAR_SODIUM_ION_HOMEOSTASIS	-0.103205	0.07534	0.0821208	0.0819824	0.0496501	0.00205599	0.074401	0.134479	0.0803614	0.114868	0.0153309	0.0400423	0.0321643	5576.06	3267.65	3060.09	2480.39	3271.36	4556.03	4203.17	4119.4	3141.63	2020.78	4923.71	3329.18	1908.11
GO_CELL_VOLUME_HOMEOSTASIS	-0.110381	-0.0349533	0.0216361	-0.0147855	-0.0243035	-0.0541278	-0.0453024	0.00671996	-0.0302121	0.0368727	-0.0257519	-0.0551567	0.0425241	4516.74	4216.51	2704.26	3635.34	3562.69	2900.71	3316.58	3756.91	4137.2	4290.64	3948.16	4413.7	2249.1
GO_REGULATION_OF_PH	0.00913557	0.100207	0.0771046	0.074515	0.046741	0.0740311	0.042476	0.0770948	0.0553493	0.0404413	0.0563343	0.0547578	0.0451096	5900.75	4127.56	4220.96	3877	4311.4	4653.88	4766.56	3404.05	3848.83	4341.05	4074.18	4886.65	4435.94
GO_INTRACELLULAR_PROTEIN_TRANSPORT	0.107675	0.0909814	0.0833987	0.0801271	0.0959119	0.100239	0.0986881	0.0875475	0.0996778	0.0919909	0.0986939	0.106909	0.112616	4164.62	4039.34	4384.79	4177.97	4310.66	4284.71	4292.13	4173.52	4056.39	4115.7	4044.53	4263.96	4175
GO_EXOCYTOSIS	0.0739176	0.132593	0.112878	0.0989246	0.0601162	0.147213	0.0658987	0.112893	0.0908321	0.104075	0.0837521	0.0973865	0.0292548	4554.55	4022.29	4367.74	4444.83	4634.61	3829.56	4599.03	4197.24	4513.03	4342.54	4465.59	4354.4	4831.79
GO_ENDOPLASMIC_RETICULUM_TO_GOLGI_VESICLE_MEDIATED_TRANSPORT	0.0738092	0.0964265	0.0579004	0.060378	0.0594494	0.0652762	0.0750499	0.0697619	0.0817845	0.0815376	0.0868511	0.0797657	0.0898959	3698.35	3504.87	3737.63	3759.13	3443.34	3685.74	3381.07	4167.59	3630.15	3311.39	3390.71	3269.87	3280.25
GO_RETROGRADE_VESICLE_MEDIATED_TRANSPORT_GOLGI_TO_ENDOPLASMIC_RETICULUM	0.0835832	0.0916549	0.0806694	0.0836924	0.110861	0.0903925	0.102926	0.0931918	0.121312	0.105051	0.120945	0.088917	0.133478	3399.6	3899.24	3721.33	3378.85	3014.13	2803.6	3538.97	4071.22	3402.57	3147.56	3364.02	3785.08	3890.34
GO_INTRA_GOLGI_VESICLE_MEDIATED_TRANSPORT	0.0217578	0.0356011	-0.0349449	-0.0393915	-0.00240151	-0.00139451	0.00353862	-0.0488872	-0.00896393	0.00222896	0.00216956	0.0161883	0.0330186	3581.22	4258.77	2859.94	3783.6	2321.01	4231.34	3973.37	3928.89	3562.69	4444.09	4573.08	3357.35	3424.06
GO_POST_GOLGI_VESICLE_MEDIATED_TRANSPORT	0.032745	0.0570309	0.0291444	0.0198231	0.0188339	0.0205016	0.0234923	0.0227326	0.0525215	0.0474505	0.0437322	0.0146302	0.0385859	4189.09	4590.13	4229.12	5011.93	4749.51	4589.39	4388.5	4295.09	4577.53	4047.5	4283.23	4844.4	3971.89
GO_GOLGI_TO_PLASMA_MEMBRANE_TRANSPORT	0.0293298	0.059343	0.0336655	0.0199721	0.0196987	0.0175941	0.0334347	0.0341564	0.0592754	0.0553748	0.0411332	0.0314051	0.0471076	3651.64	4391.46	3721.33	4628.68	4316.59	4556.03	3995.61	4329.19	4659.07	4105.32	4171.3	3925.92	3772.48
GO_GOLGI_TO_ENDOSOME_TRANSPORT	-0.072904	-0.0223567	-0.0422423	-0.072809	-0.0683678	-0.0633252	-0.0899834	-0.0878471	-0.0140333	-0.0228525	-0.000994277	-0.112063	-0.0729409	5479.69	4836.24	4535.27	4805.11	3891.82	4631.64	4716.15	5690.22	4091.98	4057.88	5008.22	3940.75	2793.22
GO_GOLGI_TO_VACUOLE_TRANSPORT	0.0272096	0.0179518	-0.0114189	0.0072648	0.00863467	-0.0012413	0.00699774	-0.0127146	-0.00171605	0.0189508	0.0192178	-0.0209289	0.027264	4893.32	4157.95	4091.23	4572.34	4453.73	4521.93	5687.25	4615.33	4837.72	3613.1	4089.01	6048.27	4884.43
GO_ENDOCYTOSIS	-0.0160869	0.0521212	0.0835962	0.06914	0.0446698	0.086971	0.0310794	0.050254	0.0562505	0.0750948	0.0665681	0.0461369	-0.0225335	5544.92	5130.54	4504.88	4643.5	4750.99	4684.27	5174.27	4630.9	5141.66	4576.79	4694.65	4820.67	5506.38
GO_RECEPTOR_MEDIATED_ENDOCYTOSIS	-0.0239489	0.0401313	0.085244	0.0808102	0.0515135	0.106046	0.0245191	0.0491468	0.0623718	0.0646404	0.0857574	0.0418935	-0.0228819	6000.08	5411.49	4883.68	4557.51	4857	4378.12	5349.22	5089.77	5113.49	4685.02	4470.04	5083.84	5684.29
GO_VESICLE_BUDDING_FROM_MEMBRANE	0.0938952	0.118619	0.0894425	0.0870005	0.0696037	0.093142	0.0907995	0.0951692	0.0892741	0.0994859	0.110178	0.106264	0.0995323	3759.13	3647.2	3925.92	4019.33	3750.24	3837.71	3948.16	4263.96	3928.89	3289.15	3489.3	3217.98	3663.5
GO_VESICLE_TARGETING	0.0356483	0.0598455	0.0286438	0.0225802	0.0146658	0.0410581	0.0343931	0.0368191	0.0326267	0.0367813	0.0491142	0.0499028	0.0373992	3734.67	3892.57	4095.68	3793.97	3988.19	4027.48	3306.2	4299.54	4104.58	3762.1	3621.25	3990.42	3910.36
GO_VESICLE_DOCKING_INVOLVED_IN_EXOCYTOSIS	-0.0484823	-0.0160023	-0.0541753	-0.0497482	-0.0489402	-0.0287156	-0.0640025	-0.0643921	-0.0438373	-0.0477294	-0.0307189	-0.0223248	-0.0657746	4246.91	3039.33	2446.29	3355.87	2584.17	3399.6	2490.03	2868.83	2343.25	2601.22	2921.46	2647.92	3366.98
GO_PINOCYTOSIS	0.0485476	0.144677	0.138428	0.111928	0.0848939	0.124082	0.113654	0.127873	0.101397	0.13132	0.122348	0.0955477	0.0475898	4888.87	3587.15	3202.42	4019.33	4340.31	4223.19	3771.73	3292.85	4033.41	3246.89	3291.37	4225.41	3458.16
GO_PHAGOCYTOSIS	-0.0470556	0.0357161	0.0867669	0.0610103	0.0235685	0.152378	-0.00212789	0.0290482	0.0410503	0.0545469	0.0781451	0.0346067	-0.0884643	5470.79	5083.84	4616.82	4214.29	4882.2	3705.76	5060.86	4688.72	4632.38	4494.5	4457.44	4592.35	6299.57
GO_PHAGOCYTOSIS_RECOGNITION	-0.225077	-0.117883	0.0621777	0.061946	0.0987317	0.227543	-0.0568117	-0.126192	0.0455085	0.0824771	0.118405	0.0226338	-0.228175	3352.16	5321.05	5408.52	4897.03	4483.38	3060.09	4902.96	5866.65	4840.69	5083.84	4480.42	4596.06	3021.54
GO_APOPTOTIC_PROCESS	0.0465238	0.0737577	0.0770802	0.0729794	0.0633895	0.0788395	0.0659631	0.0795323	0.0682266	0.0766462	0.0590698	0.0623386	0.0514947	4876.27	4579.75	4535.27	4591.61	4600.51	4633.12	4587.16	4536.76	4521.93	4501.17	4673.16	4750.25	4762.11
GO_ACTIVATION_OF_CYSTEINE_TYPE_ENDOPEPTIDASE_ACTIVITY_INVOLVED_IN_APOPTOTIC_PROCESS	0.0241438	0.0657156	0.05336	0.0580227	0.025134	0.10027	0.0298232	0.0739769	0.0650301	0.0490085	0.0346107	0.0524747	0.0395539	4232.08	3673.88	4412.22	4097.17	4045.27	4507.85	3836.23	4145.35	3902.2	4106.8	4934.83	4255.8	4074.93
GO_CELLULAR_COMPONENT_DISASSEMBLY_INVOLVED_IN_EXECUTION_PHASE_OF_APOPTOSIS	0.0140771	0.018448	0.00267163	0.0229329	0.0300879	0.0251374	0.019129	0.0114293	0.0478375	0.0354628	0.0255808	0.0147391	0.0444865	4593.09	3199.45	3688.71	4311.4	4502.66	4987.47	4441.87	3233.55	4382.57	4384.05	3276.55	3467.8	4931.13
GO_ACTIVATION_INDUCED_CELL_DEATH_OF_T_CELLS	-0.158321	-0.0580618	-0.087073	-0.109758	-0.179049	0.00818441	-0.141616	-0.0468923	-0.113653	-0.146677	-0.0906611	-0.147072	-0.139906	2833.99	2532.28	2369.19	1931.09	2249.1	3285.44	2992.63	3467.06	3213.54	958.501	3360.31	3469.28	4775.45
GO_INFLAMMATORY_CELL_APOPTOTIC_PROCESS	0.0381084	0.0820465	0.091848	0.136019	-0.00597546	0.139764	0.0507633	0.0760607	0.0284152	0.0389374	0.072799	0.101766	-0.00861225	2839.18	3479.66	4373.67	3552.31	4541.2	4754.7	1621.96	3522.66	4084.56	5085.32	4625.71	2352.89	3442.6
GO_SUBSTRATE_DEPENDENT_CELL_MIGRATION	-0.0216913	0.132015	0.118608	0.070791	0.0689698	-0.00340961	0.0748452	0.104564	0.0872484	0.109166	0.0699549	0.0165888	0.0526613	5967.47	4999.33	4637.57	5608.68	5663.53	6433	3771.73	3430.74	4151.28	4542.69	5266.2	5318.09	5900.75
GO_SUBSTRATE_DEPENDENT_CELL_MIGRATION_CELL_EXTENSION	0.0158121	0.0617152	0.0530952	0.0429814	0.0248451	-0.0745178	0.0216027	0.0284917	0.0977154	0.0622161	0.0988225	-0.00725364	0.0471552	1439.6	3017.09	1733.16	2511.52	2867.35	2963.72	2674.61	3020.06	1390.68	4854.03	2281.72	3940.75	4452.25
GO_MUSCLE_CONTRACTION	-0.0204355	0.0557017	0.069184	0.0464014	0.0424213	-0.0118186	0.0253104	0.0558501	0.0300171	0.058731	0.0222893	0.00170372	-0.0165943	5375.17	4741.35	4558.25	4599.03	4710.96	5439.66	5106.07	4473	4734.68	4713.19	5123.12	5294.36	5220.98
GO_REGULATION_OF_MUSCLE_CONTRACTION	-0.0324903	0.0232699	0.0340574	0.0112235	0.0100822	-0.0312794	-0.0204095	0.0223411	0.00969969	0.0296534	-0.0020962	-0.0268121	-0.0368617	5006.74	5261.01	4461.14	4713.93	4993.4	5937.07	5494.52	4679.09	4677.6	4991.17	4951.88	5164.64	5586.44
GO_SMOOTH_MUSCLE_CONTRACTION	-0.0562779	0.0363369	0.0495299	0.0307636	0.00747751	-0.0473912	-0.00415401	0.04472	0.00784694	0.0474417	-0.00774304	-0.024678	-0.015582	5377.39	5605.71	4857	5177.24	4877.75	5688.74	5441.14	4803.62	5036.39	5020.08	5920.02	5512.31	5584.95
GO_REGULATION_OF_SMOOTH_MUSCLE_CONTRACTION	-0.0566646	0.0125924	0.0248152	-0.00432245	-0.0166667	-0.0327656	-0.0531078	0.0343182	0.0119429	0.010723	-0.0208597	-0.0491154	-0.00317121	5547.15	5455.97	5401.11	5895.56	5357.38	6297.34	3848.83	5027.5	4901.48	5084.58	6058.64	5256.56	5688.74
GO_STRIATED_MUSCLE_CONTRACTION	-0.0402248	0.00684883	0.0217408	0.00226487	0.0127524	-0.0472058	-0.00947198	0.0086614	-0.0117817	0.00968797	-0.00787115	-0.0328364	-0.0763806	5229.13	5089.77	4134.97	4323.26	4328.45	4807.33	4688.72	4091.23	4367.74	4845.14	4958.56	5392.22	6040.11
GO_REGULATION_OF_STRIATED_MUSCLE_CONTRACTION	-0.0428904	0.0169206	0.023455	-0.00111626	0.0101227	-0.0390138	-0.0162289	0.00532827	-0.00500784	0.02316	0.00557683	-0.0235763	-0.0763229	4919.27	5283.99	3820.66	4090.49	4308.44	4532.31	5734.7	4155.73	4154.25	4788.8	3988.19	5358.12	5871.1
GO_SYNCYTIUM_FORMATION	-0.05414	0.0993972	0.143763	0.110913	0.0218427	0.0682821	0.0320354	0.103582	0.0359297	0.092368	0.0142345	0.0542919	-0.0209841	4710.96	3845.12	3095.67	2564.16	3107.53	4307.69	3112.72	3384.78	5616.83	3484.11	4627.19	3304.72	4419.63
GO_DEFENSE_RESPONSE	0.000643985	0.0762688	0.0889683	0.0869575	0.0217312	0.135928	0.0343103	0.0873142	0.0488732	0.0584647	0.0644763	0.0493663	-0.00606699	5192.07	4644.99	4570.86	4615.33	5183.17	4081.6	5061.6	4507.1	4670.19	4876.27	4705.77	4895.55	5392.22
GO_ACUTE_PHASE_RESPONSE	-0.022298	0.0233346	0.043761	0.0800605	-0.0285665	0.0694345	0.0392453	0.0683565	0.0649904	-0.0246237	-0.0165119	0.00295711	-0.0567052	5432.25	6354.42	5586.44	4524.9	6401.87	6330.7	4911.85	4775.45	5785.11	6372.21	6849.61	6563.47	5503.41
GO_INFLAMMATORY_RESPONSE	-0.0313552	0.0806442	0.0894091	0.0730576	0.000532789	0.109121	0.00540269	0.0868808	0.0362358	0.0434114	0.0273925	0.0335648	-0.0464809	5475.24	4398.87	4387.01	4781.39	5153.52	4093.46	5209.86	4465.59	4690.95	5160.93	5031.94	5134.24	5349.22
GO_COMPLEMENT_ACTIVATION	-0.237034	-0.0964476	0.0608442	0.0658893	0.0548496	0.188683	-0.0697472	-0.0763811	0.0269444	0.0617289	0.140475	0.00210278	-0.229554	3414.43	6748.8	5273.61	4793.25	5026.01	3008.2	4902.96	6993.42	5192.07	4547.13	3817.7	5922.99	2489.29
GO_COMPLEMENT_ACTIVATION_ALTERNATIVE_PATHWAY	-0.237521	0.0254775	0.149482	0.0612172	-0.118374	-0.0284596	-0.150996	0.113245	0.0153227	-0.0453128	0.0101718	-0.0842944	-0.276808	2305.44	3457.42	4080.12	4507.1	4354.4	3444.08	3166.83	2564.9	4613.85	6569.4	5684.29	4908.89	2252.07
GO_HUMORAL_IMMUNE_RESPONSE	-0.153928	-0.0189235	0.0739634	0.0818586	0.0189929	0.175098	-0.0428917	0.00528777	0.0140369	0.0420489	0.0606903	0.0343269	-0.15994	4868.12	6514.54	4902.96	4408.51	5275.09	3326.95	5097.18	5991.19	5232.84	5209.12	5041.58	5040.84	4859.22
GO_CELLULAR_DEFENSE_RESPONSE	0.00340776	0.0153113	0.0692067	0.028559	-0.116581	0.183241	-0.102116	0.0381472	-0.0670499	-0.0280479	0.0204325	0.00814821	-0.0899676	4983.02	3860.69	3915.55	4001.54	4849.58	2686.47	5845.89	4596.06	5798.45	5417.42	5283.99	3733.19	5113.49
GO_RESPONSE_TO_OSMOTIC_STRESS	0.0648022	0.144054	0.132425	0.116257	0.0940838	0.121534	0.0940131	0.119326	0.124754	0.125524	0.0892226	0.122529	0.126495	5157.22	4173.52	4111.25	3716.14	4367	3482.63	4581.23	4063.81	4226.15	4503.4	4805.11	3968.18	4062.32
GO_HYPOTONIC_RESPONSE	0.0650304	0.214307	0.172307	0.156314	0.183615	0.161336	0.16692	0.165408	0.196584	0.203098	0.134044	0.2072	0.223954	2172.01	2243.92	2132.72	3341.78	3914.81	2091.95	3054.16	2391.43	1800.62	2237.98	2558.23	1607.14	691.633
GO_HYPEROSMOTIC_RESPONSE	0.0587304	0.163068	0.167318	0.15634	0.121541	0.125277	0.0995845	0.135804	0.15019	0.172337	0.104294	0.147657	0.144531	6199.49	3998.57	3369.95	3401.83	4376.64	4025.26	4977.09	3923.7	4210.58	3602.72	4037.12	4733.2	4485.61
GO_CELLULAR_RESPONSE_TO_DNA_DAMAGE_STIMULUS	0.0331166	-0.00563442	-0.00761251	0.0196846	0.0300636	0.03199	0.027376	0.0155158	0.0275735	0.00273178	0.0429076	0.0129175	0.0704411	4278.78	4417.41	4524.15	4433.72	4288.42	4437.42	4328.45	4410.73	4284.71	4299.54	4173.52	4381.82	4005.24
GO_DNA_DAMAGE_INDUCED_PROTEIN_PHOSPHORYLATION	0.0243358	-0.0491559	0.010705	0.0660584	0.0729084	0.039469	0.082022	0.0649118	0.0548494	0.000316306	0.0826744	-0.0161909	0.0814981	4658.33	5547.89	5708.01	3217.98	3128.29	3722.07	3739.86	3335.11	2814.72	4578.27	3028.21	2577.5	1977.79
GO_RESPONSE_TO_OXIDATIVE_STRESS	0.0720199	0.0842297	0.0992841	0.0936875	0.0801412	0.0830049	0.0731944	0.0941507	0.0870291	0.0977601	0.0832275	0.086527	0.0672881	4648.69	4524.15	4444.09	4501.17	4546.39	4563.44	4490.05	4321.04	4414.44	4337.35	4607.92	4947.44	4675.38
GO_ER_OVERLOAD_RESPONSE	0.148117	0.0904459	0.0434794	0.0974793	0.075087	0.0775919	0.130181	0.0710001	0.114822	0.082661	0.067256	0.0583637	0.130504	2729.47	1977.05	3211.31	2613.82	3636.82	2092.69	3364.76	2762.83	3080.1	3235.03	2936.29	3275.8	2121.6
GO_ER_NUCLEUS_SIGNALING_PATHWAY	0.0724119	0.109348	0.0770739	0.0887385	0.0735735	0.0723056	0.113286	0.0828023	0.120632	0.0994795	0.0751016	0.0993526	0.0987131	2957.05	2866.61	2881.43	3250.6	2937.77	3100.86	2801.37	2955.56	2810.27	3036.36	3084.55	3064.53	2845.85
GO_RESPONSE_TO_STEROL_DEPLETION	0.00315517	0.0236044	0.00679498	0.00295241	-0.018026	-0.0134119	-0.0102172	-0.00308593	0.0366553	0.00723018	0.0268436	0.0318632	-0.012769	1616.78	3052.67	3246.15	3521.18	3207.61	2777.65	3906.65	3416.65	4136.45	3791.01	3710.95	3112.72	4526.38
GO_CELLULAR_RESPONSE_TO_NITROGEN_STARVATION	0.0213831	0.0200826	-0.00413426	-0.00344009	-0.00996881	0.0834366	0.000355872	-0.0103554	-0.0333509	0.0173059	0.0515487	0.0636396	-0.028975	1576	3745.05	2013.37	815.43	2252.07	1226.11	2963.72	2215	4818.45	1808.77	3887.38	3541.93	5006.74
GO_NUCLEUS_ORGANIZATION	0.101139	0.0881633	0.0774355	0.0919699	0.0921398	0.104536	0.0940945	0.0908376	0.118662	0.0909391	0.133949	0.0931901	0.135493	4594.58	4761.37	4923.71	4519.71	4523.41	4334.38	4584.2	4275.82	4276.56	4865.15	4039.34	4605.7	3793.23
GO_NUCLEAR_ENVELOPE_ORGANIZATION	0.098427	0.093469	0.0842439	0.099326	0.106938	0.110035	0.104205	0.0951614	0.127487	0.101564	0.155202	0.103598	0.136377	4086.79	4049.72	4731.72	4028.97	4235.05	3839.19	4272.11	3843.64	4259.51	4332.9	3321.02	3388.48	3197.23
GO_NUCLEAR_PORE_ORGANIZATION	0.031137	-0.025017	-0.025842	0.00250339	0.0271869	0.0193547	-0.00328888	0.00604091	0.0638449	-0.0106747	0.0995197	0.0096632	0.0898621	4748.77	4090.49	4547.13	4702.81	4183.9	3563.43	4424.82	4560.48	4860.7	5375.91	3920.74	4250.61	3897.76
GO_NUCLEOLUS_ORGANIZATION	0.315913	0.273871	0.264789	0.273024	0.293356	0.290679	0.301398	0.279191	0.300709	0.266269	0.290939	0.289176	0.337511	1034.85	1571.56	1495.94	1651.62	1215.73	1356.58	1375.85	1095.64	862.873	1651.62	1021.51	1719.82	876.217
GO_MITOCHONDRION_ORGANIZATION	0.0666854	0.0474793	0.0224492	0.0380471	0.0421385	0.0582707	0.0609478	0.0396891	0.0486123	0.0300689	0.0627315	0.0647764	0.0862565	4317.33	4148.31	4409.25	4518.96	4415.18	4213.55	4194.28	4223.93	4332.16	4415.18	4240.24	4188.35	4243.2
GO_MITOCHONDRIAL_MEMBRANE_ORGANIZATION	0.0956671	0.0603141	0.0429224	0.0568457	0.0818123	0.0719369	0.0986622	0.0513936	0.0677438	0.0605781	0.0694032	0.0963679	0.119932	4302.51	4338.09	4349.95	4547.13	4370.7	4523.41	3835.49	4336.6	4375.15	4241.72	4550.1	3940.75	4031.19
GO_INNER_MITOCHONDRIAL_MEMBRANE_ORGANIZATION	0.105663	0.0208572	0.00363611	0.0115598	0.0401997	0.0563677	0.0472374	0.0269092	0.0238596	0.00366986	0.0590393	0.0639994	0.138269	3713.91	4885.17	5061.6	4824.38	4714.67	4633.12	4265.44	4708.74	5114.97	5300.3	4392.94	4256.54	3752.46
GO_OUTER_MITOCHONDRIAL_MEMBRANE_ORGANIZATION	0.368952	0.321157	0.308758	0.319708	0.365249	0.341161	0.3823	0.311907	0.304607	0.30831	0.341082	0.353112	0.387729	791.708	2075.64	2106.77	2206.85	1466.29	1775.41	1093.42	1841.39	2462.6	2349.18	1155.69	1561.92	1172.74
GO_PLASMA_MEMBRANE_ORGANIZATION	0.00219892	0.0917935	0.0729837	0.0686034	0.0438045	0.0283568	0.0638875	0.0738087	0.0731334	0.0946022	0.0741443	0.0376058	0.00305495	4462.63	3656.09	4097.91	3808.8	4504.14	4799.18	3608.65	4000.05	3890.34	3700.57	3962.99	4517.48	4934.09
GO_CYTOSKELETON_ORGANIZATION	0.0370648	0.0528376	0.0580488	0.0606748	0.0600048	0.0287982	0.0546982	0.052599	0.0551629	0.0672454	0.0616488	0.0431507	0.03763	4707.26	4744.32	4750.25	4551.58	4569.37	4830.31	4661.29	4695.39	4588.65	4667.22	4489.31	4747.29	4590.13
GO_ACTIN_FILAMENT_ORGANIZATION	0.0743036	0.112241	0.1127	0.0941946	0.0758801	0.0855984	0.0863169	0.10152	0.0840653	0.119582	0.0849246	0.0796358	0.0472945	4309.92	4204.65	4372.19	4521.93	4644.99	4656.85	4437.42	4575.3	4490.8	4090.49	4649.43	4735.42	4748.77
GO_MICROTUBULE_BASED_PROCESS	0.0177633	-0.0176782	-0.0056241	0.0177556	0.025791	-0.0142404	0.0195552	-0.00430093	0.0221889	0.000253732	0.0339905	0.0140081	0.0345992	4835.5	5021.57	4963.74	4633.87	4746.54	4689.46	4742.1	4832.53	4613.11	4941.51	4381.08	4841.43	4643.5
GO_MICROTUBULE_BASED_MOVEMENT	0.0462394	-0.000299033	0.018494	0.0405954	0.0402035	-0.00029355	0.0357941	0.00572879	0.0366155	0.0169009	0.0358778	0.0564819	0.0409822	4830.31	5046.77	4801.4	4885.17	4779.9	4473	4644.99	4997.1	4559.74	4735.42	4469.3	4231.34	4860.7
GO_MICROTUBULE_DEPOLYMERIZATION	0.0168674	-0.0661269	-0.017387	0.0348048	0.0379881	-0.0602534	0.0172923	-0.0382324	0.0293122	-0.0160287	0.0435357	-0.0268708	0.00637537	4745.06	4281.01	5046.77	4057.13	4116.44	4016.36	4081.6	4589.39	4127.56	4891.1	2946.67	4811.78	3909.62
GO_MICROTUBULE_NUCLEATION	0.0126185	-0.0253389	-0.00334061	0.0191979	0.028176	-0.0194497	0.000939105	-0.0179477	0.0319239	0.0251013	0.0423899	0.0015218	0.034481	3273.58	3855.5	3958.54	3461.87	2759.86	3549.34	2693.88	3229.1	2932.58	3137.92	2673.13	3536.74	2450
GO_TUBULIN_COMPLEX_ASSEMBLY	-0.057538	-0.0783746	-0.0641903	-0.0675905	-0.0533173	-0.0897814	-0.0285169	-0.0978076	-0.0821604	-0.128568	-0.0137395	-0.0137791	0.00275779	4470.04	3042.3	3797.68	2542.66	3238	2945.93	3503.38	3428.51	4153.5	2621.24	4166.85	3576.03	4097.91
GO_POST_CHAPERONIN_TUBULIN_FOLDING_PATHWAY	0.10498	-0.0369565	-0.0101976	0.00355731	0.000711462	0.0244269	0.00798419	-0.0197826	-0.0407312	-0.0541502	0.00428854	-0.0305138	0.0370751	2230.57	1773.19	2086.76	1267.62	2719.09	1220.92	2024.49	2552.3	3086.03	2542.66	1948.88	2372.16	3455.94
GO_CYTOPLASM_ORGANIZATION	-0.00379627	-0.0542075	-0.0745887	-0.00363809	0.0021354	-0.046441	-0.0313825	-0.057118	-0.0144575	0.01528	-0.0461484	0.0457925	0.0255457	4553.06	5029.72	7118.7	6735.45	6237.3	4936.32	4862.19	5885.92	6788.83	5232.1	7086.09	6075.69	6932.64
GO_ENDOPLASMIC_RETICULUM_ORGANIZATION	0.0489592	0.068199	0.0285915	0.0370424	0.0445708	0.015258	0.0544084	0.0297604	0.0739	0.0459314	0.0776601	0.0380143	0.0624733	3925.92	3569.36	3885.15	3936.3	3718.36	4283.23	3702.05	4679.09	3912.58	3998.57	3701.31	3490.78	4143.87
GO_GOLGI_ORGANIZATION	0.043549	0.0594558	0.0286213	0.0221987	0.0282802	0.0403724	0.0425424	0.0296499	0.0580243	0.0404996	0.0499578	0.0321643	0.0742536	4303.25	4002.28	4051.2	4011.17	3871.81	4038.6	3853.28	3871.07	3884.41	3919.99	3823.63	4117.92	3656.83
GO_PEROXISOME_ORGANIZATION	-0.00153706	-0.023045	-0.0394664	-0.0487176	-0.0583444	-0.0239562	-0.0370627	-0.0322036	-0.0440138	-0.0450718	-0.0192066	-0.020734	-0.0121954	3945.94	3819.92	4619.78	4596.8	3954.84	3903.69	4026	3917.03	3377.36	3696.12	3384.03	3851.79	3857.73
GO_ENDOSOME_ORGANIZATION	0.0935673	0.114364	0.0795934	0.0680116	0.0722063	0.0766185	0.0853137	0.07487	0.104616	0.111745	0.0879122	0.117389	0.106902	3902.2	4095.68	4659.07	4348.47	4433.72	4613.11	4249.87	4090.49	4448.54	3952.61	4389.24	3710.95	4283.97
GO_VACUOLE_ORGANIZATION	0.0434501	0.0911401	0.0589772	0.0533854	0.0411616	0.0785483	0.0596436	0.0510535	0.0756085	0.0614931	0.0684413	0.0609882	0.0448623	4516.74	3834	3985.23	3911.1	4463.37	3961.51	4178.71	3737.63	4100.13	3824.37	4134.97	3959.28	4225.41
GO_VACUOLAR_TRANSPORT	0.110877	0.115589	0.0971528	0.0962745	0.0888201	0.103712	0.0876235	0.0961391	0.120224	0.111248	0.111921	0.101899	0.0997155	3645.71	4066.77	3982.26	4103.84	4129.04	3917.03	4229.86	4200.21	3669.43	3570.1	3922.96	4077.15	3746.53
GO_VACUOLAR_ACIDIFICATION	0.0890321	0.134791	0.136253	0.121261	0.0886739	0.142843	0.100575	0.122873	0.0902735	0.0762148	0.125472	0.10976	0.128684	5706.53	3793.97	5082.35	5788.07	5593.85	5135.73	5445.59	5410.01	5325.5	5709.49	5414.46	5318.09	4172.04
GO_PROTEIN_CATABOLIC_PROCESS_IN_THE_VACUOLE	0.0598069	0.0719493	0.144893	0.11671	0.0819131	0.0764855	0.111151	0.171198	0.153665	0.112401	0.15272	0.0881794	0.096466	4782.87	6022.32	5045.29	5223.2	4944.47	6161.69	4880.72	5049.74	5326.98	5168.34	3694.64	4332.16	4060.84
GO_LYSOSOMAL_TRANSPORT	0.0976555	0.0975886	0.0819115	0.0848963	0.0731925	0.092322	0.0702229	0.0831346	0.112663	0.0914368	0.0957244	0.0822562	0.0794806	3934.82	4547.13	4387.75	4417.41	4437.42	4088.27	4683.53	4465.59	3621.25	4012.66	4163.88	4476.71	4060.84
GO_LYSOSOMAL_LUMEN_ACIDIFICATION	0.028742	0.0673395	0.0961775	0.0766472	0.056665	0.0780705	0.0742977	0.101069	0.0617707	0.0464763	0.0802844	0.0583933	0.0804652	2548.59	3538.97	6203.2	3515.24	3353.64	2590.1	2837.7	6670.22	2664.23	4355.88	5100.14	4176.48	6434.48
GO_CELL_CELL_JUNCTION_ASSEMBLY	0.0200011	0.112426	0.0969612	0.0776774	0.0820407	-0.00985248	0.0842791	0.0784835	0.0955328	0.12987	0.0193599	0.0769194	0.062984	5112	4137.94	3980.78	4136.45	4292.13	5003.77	4225.41	4240.24	4401.84	3673.88	4593.09	4585.68	4707.26
GO_CELL_CYCLE	0.0438729	0.00497323	0.00892559	0.0285204	0.0452368	0.0374721	0.0391531	0.027957	0.0422229	0.0219896	0.0614696	0.0246941	0.0669349	4478.93	4786.57	4756.18	4558.25	4518.96	4674.64	4538.98	4493.76	4395.91	4736.91	4200.95	4704.29	4269.15
GO_CELL_CYCLE_ARREST	0.0292794	0.0234233	0.0176294	0.0258018	0.0376056	0.0307644	0.0425109	0.0223107	0.0413566	0.0229293	0.0381614	0.0319429	0.0550331	4613.85	4851.81	4619.04	4420.37	4535.27	4760.63	4515.26	4398.87	4203.91	4445.58	4232.82	4710.96	4381.82
GO_SPINDLE_ORGANIZATION	0.0342234	-0.0307743	-0.00814646	0.0185643	0.0423902	0.0208572	0.0278507	0.0116817	0.0368899	-0.00134901	0.0710573	0.00515267	0.0686313	4642.02	5490.07	5063.08	4916.3	4873.31	4708.74	5309.19	5070.49	4676.12	5445.59	4603.47	5012.67	4564.93
GO_MITOTIC_SPINDLE_ORGANIZATION	0.0377216	-0.0242595	-0.00679456	0.0288358	0.0577255	0.0268899	0.045508	0.0230354	0.0571103	0.0136218	0.098399	0.0200847	0.0837664	4302.51	5324.02	4699.84	4843.65	4398.87	4646.47	4670.19	4502.66	4373.67	4985.98	4295.09	4772.49	3795.46
GO_CHROMOSOME_SEGREGATION	0.0138506	-0.0624652	-0.0399906	-0.0111267	0.0255588	0.0147325	0.0028802	-0.00581539	0.0270887	-0.0265628	0.0497268	-0.0206188	0.0634309	4627.19	4886.65	4627.19	4647.95	4477.45	4410.73	4671.67	4478.93	4539.72	5064.56	4041.57	4846.62	4094.94
GO_SISTER_CHROMATID_COHESION	0.0456881	-0.0440713	-0.0208437	0.00468585	0.0410199	0.0356599	0.0185721	0.0099396	0.0515595	-0.01439	0.0663098	-0.0156051	0.0745609	5006.74	5429.28	5393.7	5364.05	4876.27	4744.32	5235.06	5321.05	4710.22	5662.05	5270.64	5622.02	4865.89
GO_REGULATION_OF_SISTER_CHROMATID_COHESION	0.144915	0.0599968	0.0628305	0.0855667	0.117837	0.119843	0.0994064	0.107151	0.133877	0.0653791	0.13952	0.0678328	0.14493	3295.82	2698.33	3495.23	4384.79	3114.94	3574.55	3354.38	4145.35	3084.55	3607.91	4389.24	3164.61	3965.21
GO_MITOTIC_SISTER_CHROMATID_COHESION	0.0934542	0.00958129	0.0101156	0.0307978	0.0773548	0.0755738	0.0562451	0.041701	0.0944515	0.00794285	0.0884003	0.0193565	0.0953024	3937.04	4232.82	3293.6	4100.87	3440.37	2837.7	3410.72	3754.68	3615.32	4490.8	3868.84	4343.28	4091.23
GO_MITOTIC_CHROMOSOME_CONDENSATION	0.0810466	0.0132459	0.0454057	0.0737963	0.142111	0.109273	0.0981691	0.067795	0.126339	0.0606239	0.135014	0.0596971	0.165162	4644.24	5070.49	5433.73	5134.24	5137.95	4508.59	4709.48	6103.86	4670.19	5234.32	4503.4	4893.32	4315.11
GO_MITOTIC_NUCLEAR_ENVELOPE_DISASSEMBLY	-0.0324052	-0.094513	-0.0362878	-0.0309748	-0.0209685	0.036446	-0.0213903	-0.00303881	-0.01379	-0.0501701	0.0489242	-0.103755	0.0329655	3593.08	4629.42	2938.51	2205.37	3559.72	1436.64	2538.95	3126.06	3627.18	3855.5	2548.59	3338.07	2643.48
GO_MITOTIC_METAPHASE_PLATE_CONGRESSION	0.0539313	-0.00260662	0.00746211	0.0323481	0.0681824	0.0745759	0.0567546	0.0602658	0.0883715	0.03604	0.101306	0.0456495	0.110252	5439.66	6323.29	5123.87	6049.01	4950.4	5343.29	5377.39	5633.88	5155	5850.34	5071.97	5961.53	4940.02
GO_MITOTIC_NUCLEAR_ENVELOPE_REASSEMBLY	0.192748	0.20991	0.184593	0.196947	0.209356	0.204152	0.196227	0.199201	0.237196	0.200198	0.225324	0.241601	0.248054	2669.42	1813.22	2352.89	3247.64	2746.52	2086.02	2168.3	2712.42	1891.06	1580.45	1280.23	2545.62	2249.1
GO_MITOTIC_CELL_CYCLE_CHECKPOINT	0.0197701	-0.0180145	-0.0039874	0.0240384	0.052082	0.0444877	0.0370974	0.0278367	0.0431728	0.0103516	0.0619309	0.0121715	0.080198	4298.06	4532.31	4341.05	4286.2	3985.23	4010.43	4321.78	4065.29	3620.51	4160.18	3925.92	4558.99	3340.3
GO_MITOTIC_G2_DNA_DAMAGE_CHECKPOINT	0.0761918	0.0486643	0.061989	0.0848243	0.130394	0.104784	0.103036	0.0767711	0.0953927	0.0631477	0.116691	0.0413308	0.127033	3941.49	4274.34	2958.53	2746.52	2375.13	3514.5	2298.77	3865.14	2826.58	3338.07	2803.6	4654.62	2664.97
GO_REGULATION_OF_EXIT_FROM_MITOSIS	-0.037986	-0.103408	-0.0732595	-0.0425407	-0.00430041	-0.0120762	-0.0101887	-0.0298429	-0.0241354	-0.036059	0.0431227	-0.0422186	0.0131442	4043.05	3628.66	5046.77	5482.65	4965.23	4159.43	5337.36	5202.44	3399.6	4267.66	4600.51	4791.02	5381.84
GO_NUCLEAR_MIGRATION	0.138234	0.108908	0.145079	0.126504	0.174598	0.111109	0.151642	0.10296	0.174839	0.174292	0.134988	0.137476	0.11276	3571.58	5761.38	3922.96	4455.21	3328.44	5286.95	3476.7	4440.39	3836.97	3190.56	4352.91	3321.02	4874.79
GO_HOMOLOGOUS_CHROMOSOME_PAIRING_AT_MEIOSIS	-0.0607804	-0.168446	-0.168921	-0.123187	-0.104167	-0.132377	-0.105802	-0.13791	-0.135353	-0.151844	-0.0634043	-0.146684	-0.087498	4263.96	1636.79	2675.35	1797.65	2214.26	2504.11	3398.86	2529.32	3583.44	3261.72	3048.97	4157.21	2329.16
GO_MALE_MEIOTIC_NUCLEAR_DIVISION	-0.13819	-0.197898	-0.206684	-0.124143	-0.147312	-0.144434	-0.155027	-0.182182	-0.139314	-0.164932	-0.078385	-0.214711	-0.15369	2004.48	1925.9	1908.11	1831.01	1481.12	1986.68	2054.88	2117.15	3853.28	2649.41	1817.67	1943.69	3042.3
GO_MALE_MEIOSIS_I	-0.0970739	-0.0979263	-0.110615	0.00923949	-0.0298976	-0.0232108	-0.0273055	-0.0547296	0.023571	0.0046527	0.014169	-0.100466	-0.0406177	2661.27	3764.32	3384.78	4917.78	4143.87	2468.53	2891.07	2394.4	4775.45	5215.79	5134.24	4023.78	5082.35
GO_FEMALE_MEIOTIC_NUCLEAR_DIVISION	0.00285533	-0.0839355	-0.0303834	-0.00394846	0.0254982	0.00487574	-0.0115551	0.00906733	0.058066	-0.0358415	0.0801322	-0.0349105	0.0465843	5260.26	5023.05	5166.86	3730.22	3917.03	4771.01	5043.81	3851.79	3931.86	4894.06	4369.22	5122.38	2861.42
GO_FEMALE_MEIOSIS_I	-0.0547	-0.156605	-0.0738319	-0.0148075	-0.0439798	-0.0143015	-0.0812317	-0.0232508	0.029449	-0.136493	0.0736264	-0.0713969	0.0697051	1341.75	555.975	2305.44	3452.98	3877	3614.58	2813.97	2938.51	3819.18	944.416	3847.35	2689.44	1924.41
GO_HOMOPHILIC_CELL_ADHESION_VIA_PLASMA_MEMBRANE_ADHESION_MOLECULES	-0.0757363	0.0561417	0.0791801	0.0235106	0.0906097	-0.126202	0.0408803	0.0196333	0.0597562	0.0966251	-0.106279	-0.0431614	-0.0107179	5586.44	4567.89	3871.07	4655.36	3771.73	5676.88	4857	5125.35	4824.38	3816.21	5159.45	5645.74	5667.98
GO_HETEROPHILIC_CELL_CELL_ADHESION_VIA_PLASMA_MEMBRANE_CELL_ADHESION_MOLECULES	-0.0843578	0.0544862	0.0284749	0.0210631	0.0191883	-0.089755	-0.0334865	-0.00795839	-0.0325491	-0.00932879	-0.0938794	-0.119088	-0.0781844	5002.29	3479.66	5566.42	5040.1	5953.38	5496.74	5989.7	5272.13	4398.87	6399.64	4376.64	4840.69	6140.19
GO_NEURON_CELL_CELL_ADHESION	-0.141082	-0.235915	-0.118288	-0.157639	-0.175184	-0.216551	-0.107583	-0.181283	-0.270125	-0.226781	-0.191909	-0.19347	-0.272655	6456.72	3337.33	2269.86	3183.88	2326.94	4372.93	1846.58	2283.2	2750.96	3490.04	4123.85	3586.41	2730.21
GO_LEUKOCYTE_CELL_CELL_ADHESION	-0.0137775	0.0554463	0.0883295	0.0682601	-0.0151767	0.137399	-0.0160267	0.0758727	0.0125236	0.0378532	0.0341728	0.0159278	-0.0585053	4510.07	4378.12	3841.42	3982.26	4923.71	3283.96	5067.53	3856.24	4984.5	4579.75	4207.62	4690.95	5098.66
GO_CELL_MATRIX_ADHESION	-0.0157779	0.112399	0.132302	0.0916085	0.0908652	0.0336211	0.0757196	0.113397	0.0844483	0.122646	0.0545698	0.0126082	0.0435688	5626.47	4453.73	3912.58	4419.63	4090.49	5174.27	4409.25	4394.43	4895.55	4132.01	4584.2	5510.82	5224.68
GO_NEGATIVE_REGULATION_OF_CELL_ADHESION	0.0196309	0.108085	0.12284	0.112157	0.0735325	0.10918	0.0753166	0.107201	0.0712655	0.110592	0.0669503	0.0643472	0.0340666	4904.44	4450.77	3879.96	3629.4	4173.52	4290.64	4228.38	4201.69	4855.52	4410.73	4533.79	4628.68	4861.45
GO_ESTABLISHMENT_OR_MAINTENANCE_OF_CELL_POLARITY	0.0545357	0.0680754	0.071723	0.0807573	0.0821749	0.0446898	0.0748633	0.0667923	0.0801351	0.10225	0.0773271	0.0648357	0.0648892	4659.81	5424.09	4964.49	4642.02	4831.79	5155.74	4872.56	4980.05	4754.7	4494.5	4859.96	5035.65	4624.23
GO_ESTABLISHMENT_OF_TISSUE_POLARITY	0.0871202	0.082619	0.0806449	0.0789903	0.0934333	0.0456821	0.099908	0.0774677	0.0894669	0.0899322	0.0692559	0.0755472	0.0848772	4682.05	4705.03	4295.09	4528.6	4350.69	4951.14	4229.86	4345.5	4513.78	4590.87	4324	4685.02	4516
GO_ENZYME_LINKED_RECEPTOR_PROTEIN_SIGNALING_PATHWAY	0.0110281	0.0859602	0.0936943	0.0722877	0.0702648	0.0271561	0.0644938	0.0749617	0.0714988	0.0877169	0.0334257	0.035161	0.038875	5085.32	4514.52	4490.8	4633.12	4471.52	4968.19	4480.42	4467.07	4459.66	4293.61	4748.77	4797.69	4541.2
GO_RECEPTOR_GUANYLYL_CYCLASE_SIGNALING_PATHWAY	0.467913	0.254129	0.361614	0.455663	0.337667	0.145776	0.358136	0.293883	0.0619221	0.268355	0.102229	0.332846	0.0840512	0	0	0	0	0	0	0	0	0	0	0	0	0
GO_TRANSMEMBRANE_RECEPTOR_PROTEIN_TYROSINE_KINASE_SIGNALING_PATHWAY	0.0129067	0.0838033	0.0876983	0.0662375	0.0633161	0.0360487	0.0606898	0.0705037	0.0699334	0.0891683	0.0273803	0.0385063	0.0335014	4742.1	4495.98	4511.55	4512.29	4367.74	5059.37	4385.53	4358.84	4395.91	4148.31	4630.16	4662.04	4592.35
GO_ACTIVATION_OF_TRANSMEMBRANE_RECEPTOR_PROTEIN_TYROSINE_KINASE_ACTIVITY	0.0144687	0.074096	0.0561617	0.0511543	0.0337076	-0.0753611	-0.0105814	-0.072014	0.0531046	-0.0101334	-0.116725	-0.113233	-0.0552261	3631.63	4071.96	1772.45	3320.28	2697.59	7072	4389.24	5529.36	4136.45	3200.19	5602.75	5765.83	3481.14
GO_SIGNAL_COMPLEX_ASSEMBLY	0.0708327	0.111211	0.183428	0.154604	0.141132	0.157906	0.124199	0.133857	0.127698	0.130585	0.171536	0.207833	0.172485	2686.47	2872.54	1853.99	1773.93	1022.99	4403.32	903.645	2951.12	1712.4	2590.1	2072.67	859.167	1026.7
GO_EPIDERMAL_GROWTH_FACTOR_RECEPTOR_SIGNALING_PATHWAY	-0.00483455	0.091186	0.0577697	0.0550549	0.0607054	0.0429344	0.0640488	0.0644219	0.0723061	0.0919377	0.0320207	0.0658495	0.0549263	4456.7	4619.78	4658.33	4630.16	4338.09	4732.46	4639.06	4530.83	4868.86	4186.86	4904.44	4432.97	4656.85
GO_NEGATIVE_REGULATION_OF_EPIDERMAL_GROWTH_FACTOR_ACTIVATED_RECEPTOR_ACTIVITY	-0.0113472	0.0727961	0.0340133	-0.00750452	0.0102453	0.047491	0.0180549	0.0246496	0.0513506	0.0663257	0.0447107	0.025972	0.0352113	4301.76	4532.31	3773.22	4524.15	4845.14	3130.51	3737.63	4200.95	4425.56	4467.07	4943.73	4577.53	4523.41
GO_REGULATION_OF_EPIDERMAL_GROWTH_FACTOR_ACTIVATED_RECEPTOR_ACTIVITY	0.0139736	0.0883936	0.0234912	0.0406264	0.0231917	0.0217701	0.0450496	0.0386472	0.0676717	0.0707042	0.0137085	0.0149787	0.0487121	3552.31	4745.8	4771.01	4381.08	5070.49	4526.38	3943.72	5129.8	4237.27	4840.69	4769.52	6145.38	4437.42
GO_TRANSMEMBRANE_RECEPTOR_PROTEIN_SERINE_THREONINE_KINASE_SIGNALING_PATHWAY	-0.00225988	0.0850776	0.0975572	0.0715999	0.07847	0.00202087	0.0639453	0.072347	0.0654312	0.0772428	0.0303802	0.0200387	0.0422972	5657.6	4501.17	4372.19	4748.77	4526.38	5254.33	4530.83	4591.61	4409.25	4547.13	4763.59	5069.01	4437.42
GO_TRANSFORMING_GROWTH_FACTOR_BETA_RECEPTOR_SIGNALING_PATHWAY	0.00340431	0.111661	0.120178	0.0903215	0.085291	0.0347471	0.0739467	0.098107	0.0833189	0.102137	0.0697173	0.0313725	0.0605947	5267.68	4467.82	4233.56	4593.84	4627.94	4814	4720.6	4333.64	4332.16	4172.78	4450.02	5219.49	4365.52
GO_COMMON_PARTNER_SMAD_PROTEIN_PHOSPHORYLATION	0.133426	0.247695	0.280995	0.235631	0.195834	0.288236	0.244169	0.270306	0.219456	0.229069	0.25987	0.151214	0.230761	3719.84	1960	905.869	2031.16	1626.41	1897.73	1982.24	1706.47	2621.24	1558.21	514.462	2852.52	1384.75
GO_SMAD_PROTEIN_COMPLEX_ASSEMBLY	0.17855	0.183799	0.194046	0.177457	0.203084	0.179176	0.182649	0.173639	0.170864	0.206766	0.190702	0.18528	0.174351	2504.11	3748.01	2665.71	2391.43	2425.53	3365.5	2234.28	2271.34	2327.68	1745.02	3448.53	3288.41	2290.62
GO_TRANSMEMBRANE_RECEPTOR_PROTEIN_TYROSINE_PHOSPHATASE_SIGNALING_PATHWAY	0.106908	0.0518264	0.0383065	0.190162	0.23167	-0.0677314	0.0860479	0.000869703	0.0510094	0.0138362	0.0289637	-0.0015681	0.136267	2794.7	3804.35	5171.31	1365.47	459.606	5419.64	3455.94	5421.13	3747.27	3505.61	3376.62	4493.02	1358.8
GO_G_PROTEIN_COUPLED_RECEPTOR_SIGNALING_PATHWAY	-0.0567096	0.020456	0.0396741	0.00980577	-0.0121596	0.0109916	-0.0273959	0.0218694	-0.00873143	0.0126242	-0.0216275	-0.0195498	-0.0777951	5493.03	4739.87	4715.41	4928.9	4820.67	5115.71	5434.47	4896.29	5253.59	5063.08	4932.61	5112.75	5349.96
GO_G_PROTEIN_COUPLED_RECEPTOR_SIGNALING_PATHWAY_COUPLED_TO_CYCLIC_NUCLEOTIDE_SECOND_MESSENGER	-0.109842	-0.0480253	0.000691242	-0.0546152	-0.0685353	-0.0383253	-0.0737059	-0.0404755	-0.0921047	-0.04859	-0.090402	-0.0839683	-0.141179	4882.2	5006	4066.03	4708.74	4033.41	4771.75	4369.96	4179.45	4630.16	4142.38	5656.12	5338.84	5215.05
GO_ADENYLATE_CYCLASE_ACTIVATING_G_PROTEIN_COUPLED_RECEPTOR_SIGNALING_PATHWAY	-0.113606	-0.0402716	0.0129344	-0.0251225	-0.0372096	-0.0245592	-0.0611946	-0.0338273	-0.0632733	-0.0335998	-0.0784345	-0.091724	-0.11397	5006	5238.77	4387.75	5446.33	3951.13	4845.14	4987.47	4736.17	5510.08	4469.3	5624.98	5436.69	6321.81
GO_ACTIVATION_OF_ADENYLATE_CYCLASE_ACTIVITY	-0.142469	-0.093728	-0.0246824	-0.061521	-0.0800567	-0.103494	-0.085177	-0.0448613	-0.0657802	-0.0836503	-0.0651006	-0.0845998	-0.147254	3224.66	3838.45	3332.88	5361.08	3536	4378.12	4621.26	5774.73	4139.42	3027.47	5877.03	3466.32	4232.82
GO_ADENYLATE_CYCLASE_ACTIVATING_DOPAMINE_RECEPTOR_SIGNALING_PATHWAY	0.0183428	-0.0499684	-0.00189753	0.0429449	0.0130983	-0.00658866	0.016353	-0.100095	-0.0759277	0.0604048	-0.075651	-0.0311512	-0.0208729	2644.96	5299.55	4023.78	3067.5	4794.73	6526.41	3260.24	4430.01	5877.03	5132.02	4016.36	6535.3	6269.17
GO_ADENYLATE_CYCLASE_INHIBITING_G_PROTEIN_COUPLED_RECEPTOR_SIGNALING_PATHWAY	-0.111049	-0.109224	-0.0422975	-0.135366	-0.125702	-0.121574	-0.129708	-0.09773	-0.162592	-0.0849375	-0.121425	-0.149068	-0.201396	3705.02	3799.9	3358.83	4541.95	3616.06	4710.22	3254.31	3607.91	2613.82	2975.58	4684.27	5722.09	3484.11
GO_NEGATIVE_REGULATION_OF_ADENYLATE_CYCLASE_ACTIVITY	-0.012013	-0.0753708	0.0206542	-0.0848027	0.0457195	-0.211349	0.0161247	-0.0900778	-0.0846107	-0.0326277	-0.147279	0.0300071	0.0726711	2149.77	2551.55	1891.8	2292.1	1165.32	1780.6	3414.43	2950.37	3141.63	3126.8	3334.37	2564.9	3168.32
GO_ADENYLATE_CYCLASE_INHIBITING_DOPAMINE_RECEPTOR_SIGNALING_PATHWAY	0.148249	0.020644	0.177101	0.186296	0.194095	-0.0379021	0.143032	-0.0198008	-0.0283904	0.108463	-0.0179564	0.0836693	0.0514189	2659.78	3782.11	1709.44	4213.55	4180.93	4865.89	4932.61	3574.55	3258.75	4149.8	5992.67	934.038	6692.46
GO_ADENYLATE_CYCLASE_INHIBITING_G_PROTEIN_COUPLED_GLUTAMATE_RECEPTOR_SIGNALING_PATHWAY
GO_ADENYLATE_CYCLASE_INHIBITING_G_PROTEIN_COUPLED_ACETYLCHOLINE_RECEPTOR_SIGNALING_PATHWAY	-0.271775	-0.359825	-0.388792	-0.50004	-0.234153	-0.360299	-0.4095	-0.432698	-0.50004	-0.287464	-0.50004	-0.373024	-0.178391	1785.05	1558.21	264.644	0	2711.68	2621.24	1698.32	1263.18	0	3987.45	0	2382.54	3913.32
GO_ADENYLATE_CYCLASE_INHIBITING_SEROTONIN_RECEPTOR_SIGNALING_PATHWAY	0.479135	-0.182368	-0.5	-0.5	-0.270252	-0.0803367	-0.270015	-0.0094444	-0.5	-0.0816802	0.247728	-0.5	-0.327551	0	0	0	0	0	0	0	0	0	0	0	0	0
GO_PHOSPHOLIPASE_C_ACTIVATING_G_PROTEIN_COUPLED_RECEPTOR_SIGNALING_PATHWAY	-0.13444	-0.0330646	0.0134964	-0.0597146	-0.112723	0.0301406	-0.143852	-0.0195436	-0.0619552	-0.044602	-0.0947167	-0.07074	-0.153935	3865.14	3251.34	3663.5	3900.72	3968.92	3610.13	3974.85	3552.31	3749.5	3884.41	4588.65	3346.23	5442.62
GO_ACTIVATION_OF_PHOSPHOLIPASE_C_ACTIVITY	-0.176023	-0.038677	-0.028767	-0.0198595	-0.107559	-0.0717395	-0.135354	-0.0405895	-0.0525307	-0.0143989	-0.104125	-0.076224	-0.179562	4106.06	4030.45	3802.87	5409.27	3662.02	4730.24	4296.57	3424.81	4754.7	5202.44	5301.04	5320.31	4260.99
GO_PROTEIN_KINASE_C_ACTIVATING_G_PROTEIN_COUPLED_RECEPTOR_SIGNALING_PATHWAY	-0.13227	-0.0537846	-0.0577832	-0.111361	-0.0676841	-0.0999237	-0.0470351	-0.093621	-0.053105	-0.0636111	-0.126093	-0.0970656	-0.00477356	5651.67	3700.57	4250.61	3595.3	4103.84	5912.61	3242.45	4803.62	4502.66	3976.33	5147.59	4403.32	3795.46
GO_SEROTONIN_RECEPTOR_SIGNALING_PATHWAY	-0.141126	-0.308893	-0.417747	-0.488162	-0.309704	-0.325296	-0.36996	-0.289526	-0.469506	-0.261917	-0.289486	-0.436601	-0.296146	3033.4	1415.88	264.644	0	2154.96	2621.24	1130.48	2034.87	0	2963.72	887.336	0	1617.52
GO_DOPAMINE_RECEPTOR_SIGNALING_PATHWAY	-0.0220243	-0.00758116	-0.0064166	-0.0324492	-0.0280747	-0.0472354	-0.0229282	-0.0480833	-0.0588876	0.0115598	-0.0180885	-0.00412048	-0.0539654	4043.05	2902.93	2725.76	4324.74	3743.57	5566.42	3661.28	2862.16	3969.66	2919.98	4504.14	3515.99	5017.12
GO_G_PROTEIN_COUPLED_ACETYLCHOLINE_RECEPTOR_SIGNALING_PATHWAY	0.0102173	0.0538681	0.017956	0.00363866	0.0192678	0.062879	-0.00622924	0.0128408	0.0325436	0.0767547	0.0267495	0.0813162	0.0565509	3348.45	2968.91	4585.68	3097.89	2750.22	4404.06	3513.02	3966.7	3341.78	2256.52	3788.04	3836.23	3309.16
GO_GAMMA_AMINOBUTYRIC_ACID_SIGNALING_PATHWAY	-0.150657	-0.11833	-0.120377	-0.0740257	-0.0840956	-0.112442	-0.0942621	-0.101749	-0.0716269	-0.122328	-0.113883	-0.103155	-0.204415	5856.27	4010.43	3601.24	4877.75	3291.37	4932.61	4726.53	3243.93	3458.91	3703.53	4808.07	6450.79	3636.82
GO_GLUTAMATE_RECEPTOR_SIGNALING_PATHWAY	0.0344305	0.0723555	0.0839035	0.0870505	0.0688422	0.0511701	0.0753477	0.0384838	0.0585497	0.0393578	0.0639414	0.0851287	-0.0225692	4278.78	4004.5	3777.66	4576.79	4281.75	3965.21	3829.56	5067.53	3902.94	4561.22	4333.64	3809.54	5318.09
GO_G_PROTEIN_COUPLED_GLUTAMATE_RECEPTOR_SIGNALING_PATHWAY	0.125563	0.0778726	0.0610097	-0.0410113	0.098925	-0.0623271	0.095974	0.0128712	0.0948673	-0.0575053	0.0562143	0.178629	-0.0288383	182.36	624.175	2440.36	1322.48	2017.82	4336.6	2412.19	4680.57	1811.74	3561.21	1802.84	1773.19	1264.66
GO_TACHYKININ_RECEPTOR_SIGNALING_PATHWAY	-0.062006	0.0488065	0.140017	0.100142	0.0111445	0.244151	0.121443	0.13982	0.0164006	0.184477	0.0476209	0.121009	-0.0225656	2729.47	2048.95	170.499	1041.53	785.037	958.501	845.082	421.8	1974.82	40.7715	1795.43	1060.8	2680.54
GO_NEUROPEPTIDE_SIGNALING_PATHWAY	-0.152729	-0.137105	-0.144863	-0.151714	-0.119689	-0.194963	-0.146205	-0.237895	-0.222422	-0.200476	-0.156439	-0.162696	-0.172189	3878.48	4095.68	4759.89	2139.39	2820.65	2570.83	4701.32	3836.23	2392.18	3114.2	3015.61	4031.93	4470.04
GO_NOTCH_SIGNALING_PATHWAY	0.0401333	0.0572497	0.073487	0.064742	0.0676576	0.0149323	0.0470912	0.0623491	0.0712504	0.0823912	0.0112397	0.0419731	0.0359504	5300.3	4717.63	4431.49	4751.73	4799.18	5504.89	4865.89	4766.56	4354.4	4653.88	4935.58	4938.54	5491.55
GO_NOTCH_RECEPTOR_PROCESSING	0.109464	0.0985326	0.0739467	0.0685427	0.0420764	0.0858266	0.0468565	0.103594	0.0918457	0.0728395	0.153583	0.0620052	0.0833223	5298.81	3793.97	4521.93	4892.58	5831.07	4143.87	5980.81	3767.29	3089.74	5232.1	3116.43	6066.8	3703.53
GO_POSITIVE_REGULATION_OF_TRANSCRIPTION_OF_NOTCH_RECEPTOR_TARGET	0.115052	0.139616	0.162047	0.13336	0.170096	0.105058	0.129719	0.158645	0.124525	0.167452	0.129659	0.0866387	0.0914378	3323.99	3137.18	1862.15	2533.76	2908.86	4234.31	3285.44	2131.98	1862.15	2028.2	3881.45	3358.09	4548.62
GO_WNT_SIGNALING_PATHWAY_CALCIUM_MODULATING_PATHWAY	-0.0571167	-0.0869189	-0.0787618	-0.0578169	-0.0642695	-0.0796485	-0.0916134	-0.0887231	-0.114886	-0.0738271	-0.103394	-0.0963691	-0.0957328	4868.86	3380.33	2793.22	3888.86	4707.26	3039.33	2808.04	2845.11	5278.06	2524.87	3541.93	4634.61	4183.9
GO_SMOOTHENED_SIGNALING_PATHWAY	0.000996175	-0.034291	-0.00151419	-0.0101828	0.016017	-0.0736117	-4.88689e-05	-0.0250036	-0.00979484	-0.0233594	-0.0224263	-0.0185694	-0.0308273	4375.89	4839.95	4570.86	4450.02	4571.6	5019.34	4490.05	4474.49	4490.8	4594.58	4699.84	4385.53	4826.6
GO_INTEGRIN_MEDIATED_SIGNALING_PATHWAY	0.0523232	0.170734	0.174973	0.146328	0.108457	0.126211	0.124499	0.160217	0.107247	0.156612	0.111748	0.0638694	0.0566327	4865.15	3384.03	3909.62	4055.65	4418.15	4114.96	3917.77	4027.48	5292.88	4120.15	4303.99	4595.32	5666.5
GO_I_KAPPAB_KINASE_NF_KAPPAB_SIGNALING	0.0433983	0.0752236	0.0799055	0.0713271	0.0404629	0.114506	0.0521074	0.0808317	0.061135	0.0748714	0.0730965	0.0662713	0.0382254	4981.54	4854.03	4848.1	4972.64	4966.71	4397.39	4756.18	4729.49	4604.96	4656.85	4768.04	4837.72	5021.57
GO_ACTIVATION_OF_NF_KAPPAB_INDUCING_KINASE_ACTIVITY	0.0442308	0.059596	0.0292349	0.0588786	-0.0010734	0.0678667	0.0175726	0.0739536	0.0919719	0.0734262	0.0249413	0.0666746	0.0154785	5884.44	5543.44	6060.87	5458.93	4705.77	5460.42	5189.1	6397.42	5272.13	4985.98	5196.51	5226.16	5206.89
GO_I_KAPPAB_PHOSPHORYLATION	-0.0254886	0.0357454	0.0477034	0.0299592	-0.046561	0.129337	-0.0502206	0.054533	0.0365614	0.0204542	0.0409826	0.0264925	-0.0616049	3848.09	2483.36	4398.13	3839.19	4748.77	2971.87	4468.56	3788.78	3131.99	3040.07	3512.28	3346.97	5843.67
GO_CYTOPLASMIC_SEQUESTERING_OF_NF_KAPPAB	0.0549481	0.109676	0.0806233	0.07179	0.0690904	0.134628	0.103667	0.0878526	0.101904	0.0768166	0.146003	0.0951044	0.0678591	1091.19	3819.18	3510.8	3567.14	1481.12	3328.44	2619.75	3690.19	1651.62	1492.98	2842.14	2664.23	1316.55
GO_JNK_CASCADE	0.0121983	0.0499601	0.050682	0.0545835	0.0300327	0.0574754	0.0266746	0.0452374	0.0522786	0.0692842	0.0147778	0.0537327	0.0215969	5071.97	4733.94	4551.58	4275.82	5061.6	4379.6	5233.58	4735.42	4499.69	4588.65	4708.74	4880.72	4999.33
GO_ACTIVATION_OF_JNKK_ACTIVITY	0.122875	0.178377	0.131771	0.150057	0.0771291	0.168739	0.143702	0.147537	0.15755	0.114601	0.0867666	0.11645	0.123517	4871.82	3756.91	4475.97	3676.11	4576.04	2518.94	4079.37	3874.03	3306.94	4106.06	4489.31	3712.43	3344.75
GO_ACTIVATION_OF_JUN_KINASE_ACTIVITY	0.0593992	0.0802135	0.0707211	0.0910436	0.0383984	0.0679081	0.0412301	0.068288	0.0777617	0.120679	0.0258343	0.0636082	0.0528783	4506.36	4129.04	3582.7	4276.56	4521.19	3925.92	4043.79	4306.95	4081.6	4056.39	3908.87	4526.38	4291.39
GO_TYROSINE_PHOSPHORYLATION_OF_STAT_PROTEIN	-0.0776975	0.0136689	0.0120482	0.00239377	-0.0621482	0.0467979	-0.0259186	0.0429478	-0.0457666	-0.021327	-0.0307547	-0.0179691	-0.0350695	4757.66	3866.62	5506.38	4268.41	4154.25	5217.27	4963.74	3687.23	3891.82	3866.62	5248.4	3478.18	4575.3
GO_NITRIC_OXIDE_MEDIATED_SIGNAL_TRANSDUCTION	0.0684246	0.100288	0.118873	0.109115	0.0780385	-0.0320116	0.0242869	0.167486	0.036047	0.122483	0.0245539	0.0555814	0.0185205	4044.53	3409.24	3782.85	6424.11	5651.67	8017.16	6226.18	3293.6	7211.37	5318.09	8375.95	5249.89	7880.76
GO_SMALL_GTPASE_MEDIATED_SIGNAL_TRANSDUCTION	0.0167484	0.0637393	0.0670874	0.0499105	0.0456476	0.0520251	0.0376753	0.0523318	0.0484691	0.0758032	0.0447011	0.0295913	0.00478359	4405.55	4212.81	4372.19	4444.09	4529.34	4484.86	4402.58	4630.9	4435.2	4207.62	4438.9	4246.91	4608.66
GO_RAS_PROTEIN_SIGNAL_TRANSDUCTION	0.0292675	0.0843863	0.0802089	0.0661059	0.0632317	0.0696425	0.0554719	0.0652364	0.0666765	0.0926397	0.0617203	0.041268	0.0277324	4652.4	4244.68	4348.47	4502.66	4581.23	4619.78	4421.11	4508.59	4468.56	4062.32	4419.63	4161.66	4594.58
GO_RHO_PROTEIN_SIGNAL_TRANSDUCTION	0.039685	0.135531	0.136875	0.108512	0.105468	0.0917998	0.0924448	0.12151	0.104827	0.148118	0.0906388	0.0640408	0.0414062	5138.69	4089.01	3948.16	4156.47	4356.62	4220.96	3981.52	3992.64	4471.52	3911.84	4264.7	4633.12	4636.09
GO_CELL_CELL_SIGNALING	-0.00586286	0.0317734	0.0415676	0.0302142	0.0353757	0.00298163	0.0292216	0.0248608	0.0248448	0.0374917	-0.00907225	0.019688	-0.00997298	5359.6	4867.38	4763.59	5040.84	4728.01	5177.24	4707.26	4905.92	4937.06	4919.27	5275.09	4842.17	5353.67
GO_NEUROTRANSMITTER_SECRETION	-0.0381924	-0.0435129	-0.0462252	-0.0411686	-0.048505	-0.0601712	-0.0339857	-0.0806103	-0.0515885	-0.0555245	-0.0530259	-0.0513111	-0.0682719	5206.89	4582.72	4914.82	5316.6	4398.87	5189.1	4545.65	4676.12	4570.86	4455.21	5782.14	4849.58	4513.03
GO_NEURON_NEURON_SYNAPTIC_TRANSMISSION	0.149971	0.220298	0.19936	0.172557	0.166957	0.248379	0.20156	0.200835	0.199267	0.180358	0.228534	0.212563	0.283286	3301.75	1897.73	2295.06	3224.66	3233.55	2615.31	2496.7	3003.75	2541.18	2162.37	3094.19	2310.63	1697.58
GO_SYNAPTIC_TRANSMISSION_CHOLINERGIC	-0.0977505	-0.0652915	-0.0274636	-0.0870217	-0.0405386	-0.0522429	-0.0838847	-0.0265059	-0.100887	-0.0574799	-0.0755195	-0.0981372	-0.127679	3309.16	7193.58	4685.02	6842.2	6477.48	4999.33	5236.54	5426.32	4750.25	6711.73	5408.52	4765.08	7607.22
GO_ENSHEATHMENT_OF_NEURONS	0.0062968	0.0841349	0.0716831	0.0555815	0.0570384	0.0293787	0.0578397	0.0388251	0.0950239	0.0855202	0.0439215	0.0537884	0.0323745	4833.28	4166.11	4565.67	5322.53	5237.28	4357.36	5198	4581.23	4515.26	4166.85	4482.64	5080.87	4458.18
GO_NEUROMUSCULAR_SYNAPTIC_TRANSMISSION	-0.0460456	0.00964885	0.0288674	0.0190604	0.00270484	0.0142597	-0.0061373	-0.0145682	-0.118697	-0.0419171	0.0058684	-0.0601076	-0.109783	4904.44	3141.63	2555.26	3398.12	3435.93	3323.99	2561.19	3091.22	2360.3	4083.82	2818.42	4021.55	3182.4
GO_GAMETE_GENERATION	0.011241	-0.00317589	0.00977509	0.0221623	0.0246735	-0.00429613	0.0191914	0.0111902	0.0125529	0.0046398	0.0273959	0.0102688	0.0359737	4423.34	4570.86	4484.12	4322.52	4208.36	4567.89	4396.65	4279.52	4551.58	4510.81	4013.4	4476.71	4368.48
GO_GERM_CELL_DEVELOPMENT	0.0279984	0.00410106	0.0192846	0.0365016	0.0446183	0.00122224	0.02452	0.0116237	0.0256721	0.0185555	0.0556345	0.0198214	0.0568551	4400.36	4235.79	4674.64	4203.17	4025.26	4560.48	4014.88	4345.5	4071.22	3979.3	3458.91	3653.13	4247.65
GO_SPERM_AXONEME_ASSEMBLY	0.0829248	0.01999	0.0095272	0.0529992	-0.032548	0.0456067	0.0409814	-0.06109	-0.0103705	-0.0443285	0.046226	0.135779	-0.00921094	3099.38	2612.34	3626.44	3309.16	3006.71	1686.46	2645.7	2335.84	1866.59	1550.8	3009.68	1651.62	3795.46
GO_SPERMATID_NUCLEUS_DIFFERENTIATION	0.112147	0.0603865	0.0475163	0.0841858	0.0724778	0.0395873	0.0738531	0.0516603	0.108076	0.0630093	0.096916	0.0987903	0.155517	3227.62	4379.6	4109.77	2263.93	3120.87	4768.04	3460.39	2572.31	3338.82	3672.4	4053.43	2799.15	2263.93
GO_FEMALE_GAMETE_GENERATION	-0.000310164	-0.020942	0.0174179	0.0137665	0.0366142	-0.015199	-0.0057261	0.0313673	0.0359581	0.00688723	0.0421236	0.00238985	0.0159854	4657.59	5276.57	4768.04	3753.2	3685.74	4495.98	4515.26	4167.59	3884.41	5046.77	4278.78	4584.94	4248.39
GO_INSEMINATION	-0.417003	0.0719969	-0.111177	-0.041222	-0.0593497	-0.320673	-0.111256	0.0665955	0.000223961	0.0145838	-0.283785	-0.213857	-0.0687824	0	2990.4	2225.38	6578.3	2268.38	0	20.7564	2705.74	7180.23	6530.85	1401.06	4922.23	813.947
GO_SINGLE_FERTILIZATION	0.0499789	0.0804908	0.0880589	0.0856895	0.0758287	0.0334863	0.0711433	0.0874717	0.0660034	0.0519979	0.0654176	0.0808289	0.0809877	4074.18	2955.56	3477.44	2817.68	3831.78	3105.31	3089.74	3550.09	3511.54	4249.13	3487.82	3001.52	3497.45
GO_BINDING_OF_SPERM_TO_ZONA_PELLUCIDA	0.181974	0.174025	0.101166	0.146586	0.204101	0.0929267	0.167574	0.130672	0.210784	0.150479	0.110708	0.173503	0.15194	3710.95	2002.99	3716.88	3349.19	2025.23	1967.41	3291.37	4705.77	2327.68	3344.75	2950.37	2982.99	2980.03
GO_ACROSOME_REACTION	-0.0825039	0.0219559	0.0760952	0.0501226	0.016101	-0.0499275	-0.00302503	0.0447899	-0.0546483	0.0249097	-0.00122636	0.023533	0.0185379	3705.02	4206.14	5169.83	2812.49	4917.78	5607.19	3349.19	5086.8	3866.62	6895.57	4603.47	3227.62	4584.2
GO_PENETRATION_OF_ZONA_PELLUCIDA	-0.0127131	0.00818117	-0.00322768	-0.00401813	-0.0642242	-0.0671225	-0.0488631	0.127434	-0.0427766	-0.0233051	0.00565173	-0.0448845	-0.0326061	1706.47	705.718	375.098	1278	710.165	77.0952	1976.31	4277.3	278.729	5436.69	2827.32	1269.11	1036.34
GO_FUSION_OF_SPERM_TO_EGG_PLASMA_MEMBRANE_INVOLVED_IN_SINGLE_FERTILIZATION	-0.288419	-0.167352	0.0225296	-0.0233202	-0.225652	-0.179545	-0.159921	0.0931621	-0.272352	-0.199091	0.138676	-0.0920751	-0.166423	0	2999.3	5435.21	6128.33	962.949	4347.72	2455.93	3441.11	0	230.544	3677.59	6298.83	4362.55
GO_EGG_ACTIVATION	0.180392	0.00351695	0.0938513	0.199439	0.203628	0.00691536	0.118272	0.0506994	0.292223	0.196515	0.229076	0.327946	0.287244	0	0	0	0	0	0	0	0	0	0	0	0	0
GO_REGULATION_OF_MITOTIC_CELL_CYCLE	0.0591413	0.0317628	0.0346966	0.0557144	0.072325	0.0702523	0.0655608	0.0564655	0.0716678	0.046536	0.0887112	0.0518222	0.0938901	4464.85	4576.79	4673.9	4280.27	4303.99	4126.82	4289.16	4395.17	3908.13	4449.28	3901.46	4405.55	3942.23
GO_BLASTODERM_SEGMENTATION	-0.0717902	-0.0550498	-0.0965144	-0.0614332	-0.0294919	-0.184945	-0.106677	-0.115944	-0.0225487	-0.0516664	-0.0585427	-0.0629423	-0.0566259	1962.96	2130.5	1810.25	2639.03	1939.24	2468.53	1749.47	3697.6	1101.57	1120.85	3574.55	2698.33	2444.81
GO_TRIPARTITE_REGIONAL_SUBDIVISION	-0.0323668	-0.0627081	-0.129199	-0.0263389	0.00765784	-0.171429	-0.125104	-0.14375	-0.0774263	-0.0837793	-0.0306972	-0.00742059	-0.018624	2271.34	1704.99	1568.59	2855.49	2732.43	3976.33	3933.34	3697.6	3718.36	2283.2	833.221	2736.88	3321.02
GO_ZYGOTIC_DETERMINATION_OF_ANTERIOR_POSTERIOR_AXIS_EMBRYO	-0.0835836	0.164796	-0.0945305	-0.192894	-0.0871009	-0.0159659	-0.271538	-0.11022	-0.0798293	-0.15792	-0.0582912	0.0453288	-0.0521261	1135.67	1164.58	2298.77	4317.33	1366.22	5053.44	2069.71	1143.08	3951.87	4799.92	6370.73	293.555	1321
GO_THORAX_AND_ANTERIOR_ABDOMEN_DETERMINATION	-0.144116	0.226863	0.0280171	0.0372639	-0.0142654	0.253418	-0.161187	-0.0492769	0.130839	0.097961	0.281317	0.0296768	-0.12254	0	0	0	0	0	0	0	0	0	0	0	0	0
GO_GASTRULATION	-0.0313754	0.0518652	0.0550544	0.0360551	0.0718715	-0.0435371	0.0645238	0.0508297	0.0599436	0.0811244	0.00924491	0.0120194	0.0293465	5610.16	5316.6	5346.26	5498.96	4646.47	5390.73	5325.5	5143.14	5011.19	4987.47	5424.83	5189.1	5312.16
GO_SEGMENT_SPECIFICATION	-0.0707395	-0.0518531	0.0349321	0.0673734	0.0191971	-0.0744784	0.0210044	0.0224616	-0.208412	0.070491	0.0213659	0.0150403	-7.34223e-05	5036.39	3359.57	2440.36	1565.63	3653.13	5055.67	1702.02	4527.86	2627.17	2977.06	5921.5	2941.48	4317.33
GO_COMPARTMENT_PATTERN_SPECIFICATION	0.25417	-0.0210392	0.0814824	0.125089	0.274537	0.121268	0.277172	-0.0159012	0.108568	0.0319738	0.220259	0.136867	0.0834058	1885.87	8493.82	5054.18	2226.87	769.469	5540.48	742.783	8799.23	217.942	7049.76	13.3434	458.123	5312.16
GO_PATTERN_SPECIFICATION_PROCESS	-0.0345856	-0.0403457	-0.00521019	-0.0196028	0.0145852	-0.0980936	-0.00874467	-0.0283817	-0.024952	-0.0164557	-0.0506336	-0.02327	-0.0446076	4916.3	4788.8	4478.93	4787.32	4662.78	4913.34	4901.48	4793.25	5103.11	4834.76	5098.66	4787.32	5424.83
GO_ECTODERM_DEVELOPMENT	0.0128135	0.127675	0.0391528	0.0643496	0.106262	-0.0284311	0.111697	0.0996301	0.0836515	0.133491	0.0478023	0.132982	0.0520157	4497.47	3400.34	4554.55	4051.2	3195	5006	3081.58	4168.33	4159.43	3619.77	3341.78	3934.08	4200.21
GO_NEUROBLAST_PROLIFERATION	0.0609805	0.0139242	0.0612773	0.0706292	0.129629	0.0182008	0.0866541	0.0698324	0.0617854	0.0756944	0.0139242	0.0506469	0.0282641	4768.04	5120.9	4776.94	4682.05	3659.06	5762.87	3976.33	4760.63	4413.7	4959.3	4043.05	3581.96	5930.4
GO_NEGATIVE_REGULATION_OF_NEUROBLAST_PROLIFERATION	0.0733992	-0.00335968	0.0258893	0.188024	0.216581	-0.0055336	0.160652	0.0138538	0.132668	0.0957115	0.0352569	-0.0254545	0.280751	5351.44	5774.73	5329.21	2345.47	3116.43	6986.01	3901.46	5594.59	4173.52	4364.77	5011.19	3085.29	2402.55
GO_AXONAL_FASCICULATION	-0.0361311	-0.00664168	0.0402506	-0.00669113	-0.00439152	-0.0919746	-0.00843191	-0.0226054	-0.0182238	0.0752789	0.0544786	-0.0848681	-0.0664761	3991.9	4728.01	4690.21	5085.32	3709.47	4597.54	4703.55	4134.97	7115.74	2962.23	2968.17	6264.73	8196.55
GO_SYNAPSE_ASSEMBLY	0.0119979	-0.0204655	0.0337849	0.0302264	0.0334975	-0.102209	0.0422712	-0.045861	0.0347714	0.0536599	-0.0817993	-0.0187002	-0.0202046	4859.96	5269.9	4248.39	5209.12	4942.25	5360.34	4558.25	4933.35	5017.86	4255.06	5518.98	4835.5	4627.94
GO_CENTRAL_NERVOUS_SYSTEM_DEVELOPMENT	0.020675	0.0305533	0.0477784	0.0481055	0.0521855	-0.000519374	0.0385185	0.0294818	0.0441589	0.0533692	0.025028	0.0274564	0.00189141	4627.19	4854.03	4593.09	4719.12	4619.78	4981.54	4857	4630.16	4714.67	4575.3	4711.7	4711.7	5126.83
GO_PERIPHERAL_NERVOUS_SYSTEM_DEVELOPMENT	-0.0155393	0.026111	0.05468	0.0720007	0.0852304	-0.0397457	0.0839461	0.0184219	0.0665545	0.0609413	0.0263371	0.0266645	0.032779	4750.25	5624.98	4707.26	4369.22	4705.77	4978.57	4416.67	4662.78	4570.86	4195.76	4822.9	6739.9	4950.4
GO_SENSORY_ORGAN_DEVELOPMENT	-0.0209825	0.019093	0.0447783	0.0307022	0.058889	-0.059629	0.0398228	0.0130548	0.0335873	0.0455898	-0.0348267	0.00529603	-0.0125955	5578.28	5147.59	4759.89	4816.23	4581.98	4917.78	4847.36	4944.47	4734.68	4626.45	5385.54	4971.16	5299.55
GO_SALIVARY_GLAND_DEVELOPMENT	-0.0701058	0.0717774	0.0912598	0.074435	0.0762485	-0.0304473	0.0955889	0.0326978	0.133472	0.113504	0.0652851	0.0467149	0.032676	4975.61	4954.85	4511.55	3651.64	4584.2	5094.21	4550.1	5813.27	3970.4	3246.89	4406.29	2974.1	5983.77
GO_FOREGUT_MORPHOGENESIS	0.0644026	0.0403992	0.0652385	0.0549029	0.0700957	-0.0232297	0.0347965	0.0528358	0.0383886	0.0598843	0.0793921	0.0779575	0.0387726	4428.53	5831.07	6630.19	6418.18	5868.13	8966.76	7266.22	6517.51	7270.67	6114.24	5885.92	7303.29	6521.96
GO_ENDODERM_DEVELOPMENT	-0.00332647	0.118185	0.115163	0.0703669	0.104537	-0.0088165	0.0871476	0.0857396	0.0960066	0.122361	0.0656526	0.0366482	0.0571474	5965.98	5450.04	4765.08	5301.78	4880.72	4618.3	5487.1	4808.07	5033.43	4977.09	4652.4	4360.33	4526.38
GO_MIDGUT_DEVELOPMENT	-0.083323	-1.69436e-05	0.0662551	0.0649674	0.0740492	-0.144173	0.0011804	-0.0668651	0.106626	0.0901569	-0.155119	0.00165482	-0.183776	6797.72	7052.73	4473	3946.68	3819.18	1848.8	3607.17	4155.73	5146.1	5155	0	6713.21	0
GO_MESODERM_DEVELOPMENT	-0.0469507	-0.0372424	0.00208403	-0.0134622	0.0296963	-0.083237	0.00672102	-0.00991187	0.00733036	0.00861831	-0.0390274	-0.00795093	-0.0169703	5252.85	5844.41	4988.95	5442.62	5119.42	6670.22	5221.72	5042.32	5220.23	5863.68	6280.29	5571.61	5467.83
GO_MESODERMAL_CELL_FATE_SPECIFICATION	-0.144399	-0.137068	0.0271267	-0.0817868	0.0570265	-0.216353	0.068085	0.0621661	-0.00417377	-0.0236928	-0.119097	-0.0157067	-0.0275446	4419.63	3740.6	7616.12	5095.7	5283.99	4870.34	5411.49	4790.28	5122.38	5079.39	5848.86	4106.8	6647.98
GO_GONADAL_MESODERM_DEVELOPMENT
GO_HEART_DEVELOPMENT	-0.0117498	0.0314706	0.0533548	0.0320227	0.0553647	-0.0418107	0.0288587	0.0398666	0.0324788	0.0566459	0.00993184	-0.00646498	0.00729149	4772.49	4781.39	4376.64	4428.53	4235.79	4782.87	4630.16	4140.9	4508.59	4344.02	4633.12	4957.81	4742.84
GO_ADULT_HEART_DEVELOPMENT	-0.063002	-0.0246191	-0.0595455	-0.0240204	0.028053	-0.118193	-0.0833908	-0.0639508	-0.0492776	-0.0431554	0.00783359	-0.122169	-0.13595	2492.25	3227.62	6003.05	2741.33	2023.75	3881.45	2533.76	3939.27	2937.03	3068.98	2333.61	2725.02	2005.96
GO_MUSCLE_ORGAN_DEVELOPMENT	-0.0179674	0.029179	0.0450354	0.0363858	0.0560418	-0.0219944	0.033294	0.0285528	0.0184237	0.0483002	0.00596104	0.00607798	-0.00236537	4931.13	4981.54	4554.55	4690.95	4378.12	4830.31	4521.93	4083.08	4711.7	4274.34	4624.23	4772.49	4999.33
GO_MYOBLAST_FUSION	-0.0403499	0.0689128	0.140762	0.114718	0.0268999	0.0980696	0.0397651	0.112296	0.0350564	0.103025	0.034764	0.0617827	-0.021844	4111.25	4261.73	3127.54	2994.11	3046.74	3275.06	3824.37	3513.76	5776.21	3610.13	4652.4	2954.08	3645.71
GO_NEUROMUSCULAR_JUNCTION_DEVELOPMENT	0.0112964	0.0404056	0.0481729	0.0634333	0.100505	-0.0499508	0.0732013	0.0643694	0.0607085	0.0567799	0.0304833	0.000285972	0.0306611	6087.56	5174.27	5971.91	5152.03	5497.48	4183.9	5372.94	6127.59	5448.56	5693.18	4987.47	6508.61	5931.88
GO_SEX_DETERMINATION	0.0317591	0.0343883	0.0503025	0.0275482	0.0781868	0.0103096	0.0407145	0.0417424	0.0952475	0.0592579	0.028507	0.0636861	0.0598213	3601.24	2730.21	3698.35	4287.68	2629.39	3782.85	3224.66	2527.09	3635.34	3521.18	3235.03	3174.25	3051.93
GO_SEX_DIFFERENTIATION	0.00442832	0.0198235	0.0313056	0.0272943	0.0419596	-0.0250294	0.0337887	0.0296704	0.0362473	0.0256806	-0.00105715	0.018289	0.0249944	4748.77	4091.98	4536.76	4625.71	4836.24	4736.91	4619.78	4886.65	4080.12	4465.59	4387.01	4806.59	4704.29
GO_DOSAGE_COMPENSATION	0.151175	0.109601	0.0811596	0.13108	0.106103	0.150367	0.0947728	0.119061	0.121338	0.112178	0.156866	0.122061	0.18116	2781.36	4381.82	3830.3	2168.3	2503.37	3222.43	3312.13	2359.56	4028.97	3407.76	2878.47	4336.6	2684.25
GO_EMBRYO_IMPLANTATION	0.0944043	0.198371	0.196932	0.178236	0.166882	0.098752	0.178496	0.20917	0.180472	0.203615	0.100598	0.156518	0.128056	4014.88	2613.82	2858.45	2935.55	3082.33	3939.27	2944.44	2615.31	2292.1	2730.95	4157.21	2788.77	2862.9
GO_PARTURITION	-0.238459	0.112217	0.0229134	-0.0118436	-0.0360503	0.0510624	-0.146997	-0.0233652	-0.0949237	0.00144021	-0.0448723	-0.125874	-0.188644	3424.81	3451.49	2542.66	2324.72	2521.9	3798.42	3276.55	3949.65	2962.23	4044.53	6112.76	5817.72	2351.4
GO_AGING	0.0567874	0.11048	0.113136	0.110994	0.0994299	0.0864176	0.108787	0.114087	0.104852	0.109465	0.0904925	0.0887479	0.1089	5021.57	4471.52	4260.99	4452.25	4800.66	4455.95	4255.8	4097.17	4361.07	4361.07	4355.88	4663.52	4349.21
GO_CELL_AGING	0.00134526	0.0154065	0.0212747	0.0116434	0.00907956	0.0188846	0.0413693	0.0201712	0.0221923	0.00627262	0.0309402	-0.00215251	0.0534702	5392.22	4314.37	3614.58	4373.67	4733.94	4051.95	4102.35	3971.89	4369.22	3985.23	3789.53	4741.35	4255.06
GO_RESPONSE_TO_NUTRIENT	0.035576	0.0822339	0.108284	0.100565	0.0786556	0.0693977	0.069929	0.106219	0.0962315	0.089663	0.0533952	0.063948	0.0591712	5015.64	4643.5	4395.91	4464.11	4501.17	4379.6	4487.83	4283.23	4200.21	4020.81	5134.24	4616.82	4972.64
GO_RESPIRATORY_GASEOUS_EXCHANGE_BY_RESPIRATORY_SYSTEM	-0.080864	-0.0735845	-0.0110666	-0.0170586	-0.0518101	-0.0891838	-0.0344721	-0.00296203	-0.0796294	-0.0545361	-0.0621668	-0.0809943	-0.0670223	4501.91	4775.45	5074.94	5705.79	4901.48	5236.54	5311.41	5034.91	4828.09	4168.33	4312.88	5030.46	4859.22
GO_DIGESTION	-0.0513273	-0.0283044	0.00226155	-0.0326505	-0.0650446	-0.0716248	-0.0778692	-0.0227436	-0.0179886	-0.010241	-0.120587	-0.0129802	-0.0978798	5530.84	4786.57	4339.57	4725.05	4736.17	5093.47	4985.98	4967.45	4330.67	4245.43	6281.03	5536.77	7252.14
GO_EXCRETION	-0.066648	-0.000176169	0.0225975	0.0371745	0.00752339	-0.106918	0.0410994	0.0312557	0.0143025	0.0203114	-0.0962062	0.0080833	-0.0472284	5332.91	5872.58	5730.25	5659.08	6229.89	3568.62	5171.31	5622.02	4762.11	4944.47	2944.44	6917.81	3064.53
GO_BODY_FLUID_SECRETION	0.0427736	0.079278	0.098177	0.070979	0.0619915	0.0538417	0.0749102	0.0857812	0.0692968	0.0953491	0.0210672	0.0368412	0.0659815	4983.76	5309.19	3961.51	4956.33	4791.76	5474.5	4533.05	4363.29	4040.09	4140.16	5853.3	5243.21	4432.97
GO_LACTATION	0.110708	0.14021	0.129504	0.130341	0.115065	0.104749	0.134431	0.132771	0.105405	0.120619	0.0969184	0.0803196	0.123532	3637.56	3815.47	4100.87	3457.42	4000.8	4245.43	3117.91	4196.5	3799.9	4624.23	4633.87	3571.58	3958.54
GO_BLOOD_COAGULATION_INTRINSIC_PATHWAY	0.104233	0.20185	0.247668	0.238892	0.227071	0.210784	0.192573	0.237798	0.20471	0.234688	0.211878	0.181056	0.246403	3566.39	2352.14	2129.01	2497.44	3387.74	2318.79	2903.67	2025.97	1590.83	2109.74	2819.16	1902.18	897.714
GO_SENSORY_PERCEPTION	-0.0601204	-0.0307949	-0.0114963	-0.035063	-0.0310111	-0.068646	-0.0328888	-0.0278883	-0.0262072	-0.0404482	-0.0730231	-0.0518021	-0.0750451	4968.19	5104.59	5206.89	5236.54	5000.81	5128.31	5039.36	5123.87	5243.96	4898.51	4683.53	5322.53	5387.77
GO_PHOTOTRANSDUCTION	0.0178051	0.0326539	-0.00867896	0.0117144	-0.0021173	0.0358002	-0.027335	0.00840985	0.0174212	0.015953	0.0377117	0.0654187	-0.0172313	4258.77	3481.89	4127.56	3962.99	4118.66	3349.19	4646.47	3501.16	4327.71	3550.83	3685.74	3556.02	5484.88
GO_PHOTOTRANSDUCTION_VISIBLE_LIGHT	0.0649921	0.0507685	0.0154611	0.0451345	0.0465133	0.0456374	0.0196994	0.0181171	0.0417043	0.0119292	0.0640484	0.0986551	0.0505142	4475.97	2911.83	3816.95	2968.91	3573.81	3017.83	4628.68	3723.55	3329.92	4235.79	3481.14	3648.68	4971.9
GO_SENSORY_PERCEPTION_OF_CHEMICAL_STIMULUS	-0.0994038	-0.108311	-0.0510922	-0.0912104	-0.118064	-0.124529	-0.112011	-0.0474669	-0.0953301	-0.137119	-0.158571	-0.12621	-0.162922	5135.73	4303.99	4696.14	5160.19	3897.76	5152.78	3606.42	5739.89	4662.04	4753.22	4361.81	4354.4	5013.41
GO_SENSORY_PERCEPTION_OF_SMELL	-0.20065	-0.126746	-0.117345	-0.172886	-0.130381	-0.177411	-0.122844	-0.078172	-0.124911	-0.149539	-0.143041	-0.1866	-0.178979	4754.7	4278.78	4290.64	3666.47	2664.97	4213.55	2970.39	4392.94	3633.85	5650.93	3152.01	3754.68	4572.34
GO_BEHAVIOR	0.0264073	0.0322797	0.0384363	0.0396877	0.0429075	-0.005903	0.0380248	0.0137109	0.0332377	0.0320595	-0.0106215	0.0269295	0.000714908	5048.25	5089.77	5007.48	5066.04	4874.05	5176.5	5211.34	5438.92	5112.75	5352.93	5660.57	4934.83	5536.03
GO_LEARNING	0.016958	0.0322645	0.0603942	0.0641755	0.0554639	0.00374521	0.0653302	0.0293566	0.0399298	0.0561679	0.00685203	0.0448537	0.00734608	5851.08	5576.8	5665.01	5301.04	5376.65	5788.81	5055.67	5856.27	5627.95	5381.1	6109.05	5357.38	6231.37
GO_MEMORY	0.0759539	0.0752856	0.0923669	0.0854731	0.1098	0.0412012	0.0697612	0.0901854	0.0699049	0.0701211	0.0642567	0.0764855	0.0539792	3466.32	4657.59	4526.38	3978.56	4124.59	5137.95	4573.82	4673.16	4732.46	4510.81	3024.5	4041.57	4736.91
GO_SHORT_TERM_MEMORY	0.124947	0.194932	0.102954	0.222987	0.208636	0.129283	0.166482	0.0455803	0.128439	0.10132	0.0172096	0.147968	0.000566624	3068.24	2935.55	6014.17	3300.27	2329.91	5265.45	3412.95	6590.9	3527.11	3328.44	5328.46	2320.27	5816.24
GO_LONG_TERM_MEMORY	0.0936082	0.0755557	0.0335945	0.0664064	0.102226	0.019987	0.0602335	0.0413457	0.0496905	0.0299057	0.0327987	0.0672989	0.0136471	4472.26	5499.7	5835.51	5273.61	4874.79	6257.31	5075.68	6031.22	6025.29	5581.25	5998.6	5233.58	5011.19
GO_MATING_BEHAVIOR	0.110686	0.116278	0.117159	0.119321	0.117275	0.0310547	0.138795	0.158385	0.0943192	0.0527178	0.0812854	0.162215	0.101888	3398.12	1722.78	2275.79	1693.13	2472.98	4103.84	1663.48	2437.39	2945.93	3163.87	3344.75	2050.44	3561.21
GO_MATING	0.0134914	0.120599	0.0560155	0.0971901	0.10881	-0.012031	0.122344	0.0865205	0.0978233	0.0588452	-0.00210147	0.13324	0.0559799	5476.72	2029.68	2989.66	2753.93	3137.92	5699.86	2358.08	3051.19	2653.11	3289.89	4864.41	3028.21	4040.83
GO_COPULATION	-0.314964	0.135805	-0.148073	0.016722	0.0403621	-0.201007	0.00677314	-0.0715528	0.0927551	0.0675074	-0.241935	-0.0449742	-0.108304	1159.39	2157.18	2808.79	4804.37	4422.6	3635.34	4718.37	6317.36	2398.11	3427.03	2068.97	3171.28	3889.6
GO_RHYTHMIC_BEHAVIOR	0.0527826	0.0444738	0.0421347	0.0191394	0.0455794	0.0363569	0.062069	0.0188501	0.0267842	0.0336767	0.0132002	0.0135413	0.0280055	5404.82	6040.85	5918.54	7255.1	6047.53	6082.37	5243.21	5499.7	5423.35	7102.4	6458.95	5877.77	5827.36
GO_CIRCADIAN_RHYTHM	0.0596003	0.044656	0.050795	0.0431867	0.0667705	0.0434208	0.0636507	0.0454087	0.0586792	0.0645315	0.0433393	0.0579032	0.0746759	4771.01	4750.25	4604.96	4642.02	4560.48	4646.47	4797.69	4533.79	4650.92	4517.48	5015.64	4363.29	4269.89
GO_GROOMING_BEHAVIOR	-0.0353274	0.0122841	-0.065792	-0.00609405	-0.0805103	-0.0939184	-0.0682884	0.00162094	0.00289736	0.0139446	-0.0649335	-0.0729083	-0.0247546	4908.89	6210.61	4665.74	5079.39	3902.2	4149.8	3621.99	6341.08	5045.29	5375.91	5023.05	5257.3	3276.55
GO_LOCOMOTORY_BEHAVIOR	0.0256964	0.0181252	0.0195824	0.0212374	0.0255585	-0.0055072	0.0171169	-0.022395	0.0143442	-0.00667407	-0.0378218	0.0152191	-0.0271184	5666.5	5487.84	4923.71	5065.3	5204.67	4837.72	5178.72	5020.82	4862.93	5183.91	5040.1	5607.19	5968.21
GO_FEEDING_BEHAVIOR	0.0566663	0.0525093	0.0624489	0.0551832	0.0641402	0.0157031	0.0663093	0.00604417	0.0769192	0.0608504	-0.0463689	0.0728369	-0.0053921	4412.22	5682.81	3709.47	4407.77	5174.27	5039.36	5196.51	4624.23	4465.59	3954.09	6078.66	4757.66	5120.9
GO_VISUAL_BEHAVIOR	0.0862391	0.0433758	0.0775607	0.087154	0.0701574	0.0226941	0.0894437	0.0554991	0.0617472	0.0720919	0.0523609	0.0737606	0.00296566	5232.1	5309.19	5407.04	4886.65	5217.27	5187.62	4904.44	5567.16	5722.84	4698.36	4739.87	4824.38	6725.07
GO_CHEMOSENSORY_BEHAVIOR	-0.139653	-0.0977098	-0.202021	-0.125422	-0.154135	-0.187157	-0.122747	-0.144661	-0.0318627	-0.0986585	-0.189938	-0.120994	-0.0910552	2733.17	3090.48	1970.38	1804.32	947.381	1177.18	2354.37	2306.93	1844.35	2237.24	2020.78	2702.04	1966.67
GO_MECHANOSENSORY_BEHAVIOR	0.041514	0.00998638	0.0673652	0.113813	0.140561	-0.0713281	0.170261	-0.0433768	0.0942885	0.123092	-0.115658	-0.0450815	-0.0325689	3780.63	5564.2	6367.77	3068.98	3028.95	6066.8	3005.23	6763.62	4851.07	2652.37	4425.56	3758.39	5965.98
GO_TRNA_PROCESSING	0.00078397	-0.0819656	-0.106546	-0.0760257	-0.0572542	-0.0519298	-0.0669298	-0.0642069	-0.0669571	-0.108195	-0.0289128	-0.0519334	-0.00611123	4828.83	3479.66	4655.36	4771.01	4424.08	3965.95	4430.01	4450.77	4225.41	4526.38	4567.89	4444.83	4083.08
GO_CELL_RECOGNITION	-0.0595998	0.0140872	0.106894	0.089121	0.0899724	0.123881	0.0211292	0.0261317	0.0589712	0.104163	0.0932915	0.0362238	-0.0503106	6228.4	5583.47	4375.15	4616.82	4203.17	3767.29	5519.72	5178.72	4873.31	4126.08	4086.05	4899.99	5785.11
GO_NEURON_RECOGNITION	0.0170618	0.0757565	0.135839	0.0807499	0.085981	-0.0202919	0.0697971	0.0710723	0.0529436	0.137712	0.0522689	-0.0254745	0.0397393	4962.26	5645.74	4412.22	5249.89	5528.62	6649.46	5169.83	4892.58	6253.61	3756.91	4886.65	6069.76	6627.22
GO_MOTOR_NEURON_AXON_GUIDANCE	0.0101254	0.118559	0.112821	0.087154	0.0879718	0.0355202	0.0935818	0.090513	0.0810251	0.132945	0.0586815	0.0625857	-0.0109476	4552.32	4497.47	4341.05	4337.35	5088.28	5439.66	5445.59	3215.76	4369.22	4108.28	5412.23	5785.11	5277.31
GO_MITOCHONDRIAL_FUSION	0.152033	0.115906	0.0977987	0.127033	0.119571	0.088452	0.139218	0.0813952	0.101834	0.105451	0.134853	0.146917	0.157116	3802.87	4760.63	4345.5	3930.37	4032.67	4333.64	3703.53	5733.21	3825.11	5138.69	4220.96	4183.9	4274.34
GO_TOLL_SIGNALING_PATHWAY	0.00859356	-0.11189	-0.0250059	-0.0282157	-0.0526761	0.0343347	-0.0779587	-0.058305	-0.0746857	-0.0931378	-0.0862598	-0.096474	-0.121314	2899.97	8507.16	2169.04	917.729	2406.26	3279.51	1524.11	1570.07	4179.45	7196.54	1092.68	2596.03	2241.69
GO_MESODERMAL_CELL_MIGRATION	-0.0973759	-0.320977	-0.153177	-0.204157	-0.201707	-0.434477	-0.257943	-0.0709374	-0.314851	-0.268377	-0.0768258	-0.110141	-0.158987	2942.22	3358.83	1449.24	1123.07	1166.06	1229.82	318.759	1034.85	3473.73	2805.08	2089.72	972.586	2191.28
GO_AXO_DENDRITIC_TRANSPORT	0.118392	0.0854597	0.075815	0.0958485	0.124524	0.0734815	0.110495	0.0495334	0.104557	0.0998829	0.0849779	0.0990338	0.096991	4155.73	5080.87	4699.84	4505.62	4876.27	5335.88	4446.32	5576.06	5393.7	4637.57	5036.39	5006.74	4693.91
GO_ANTEROGRADE_AXONAL_TRANSPORT	0.0862801	0.0498562	0.0311727	0.0579073	0.097567	0.0436304	0.0842637	0.0024889	0.0759383	0.0690214	0.032378	0.059576	0.0474659	4643.5	5242.47	5951.16	4895.55	5309.19	5202.44	4668.71	5885.92	4889.61	4633.12	5095.7	5303.26	4922.23
GO_RETROGRADE_AXONAL_TRANSPORT	0.21423	0.132131	0.171413	0.20014	0.247745	0.122903	0.202198	0.0820739	0.183924	0.198311	0.141592	0.207732	0.128501	2386.24	4159.43	3337.33	2831.02	2767.27	4220.22	3391.45	5404.82	4036.38	3590.86	2986.7	2017.82	3581.22
GO_ACTIN_POLYMERIZATION_OR_DEPOLYMERIZATION	0.0821224	0.107928	0.113686	0.0969556	0.0711327	0.110626	0.0817633	0.0977507	0.0702905	0.114209	0.0957574	0.0894	0.0483731	3908.13	4074.18	4298.06	4330.67	4502.66	4050.46	4676.12	4281.75	4511.55	4053.43	4246.17	4484.86	4588.65
GO_NEGATIVE_REGULATION_OF_DNA_REPLICATION	-0.0488844	-0.115671	-0.0983769	-0.0620403	-0.0511614	-0.0447263	-0.0486326	-0.0765795	-0.0514075	-0.0934127	-0.0265722	-0.0976783	-0.0152689	3831.78	4350.69	3871.81	3541.93	3631.63	3197.97	2802.11	2700.56	3830.3	3829.56	3489.3	3679.07	3163.13
GO_STEROID_METABOLIC_PROCESS	0.0193263	0.0414337	0.0650771	0.0733001	0.0361868	0.00943432	0.0398828	0.0683483	0.0641107	0.0649755	0.00499759	0.0523009	0.0245499	5188.36	4696.88	4779.16	4541.2	5098.66	4609.4	5137.21	4831.05	4584.2	4859.96	4845.14	4707.26	4869.6
GO_BILE_ACID_METABOLIC_PROCESS	-0.0297408	-0.0603278	0.00636643	-0.0185801	-0.0304536	-0.061284	-0.0494986	-0.0207272	-0.0131626	-0.013582	-0.106845	-0.0312954	-0.0960625	5537.51	3709.47	4803.62	5304.74	4920.75	4306.95	3936.3	5117.94	3893.31	4068.25	6026.77	5552.34	4007.47
GO_C21_STEROID_HORMONE_METABOLIC_PROCESS	-0.0160526	0.0240936	0.054075	0.0782323	0.0675409	-0.00222882	0.0513488	0.00929907	0.0981522	0.0925139	-0.0862251	0.121945	-0.0109995	5153.52	4268.41	4960.78	5657.6	5291.4	2596.03	4219.48	5644.26	4505.62	4696.88	4944.47	4799.18	4601.99
GO_ANDROGEN_METABOLIC_PROCESS	0.0402484	0.0876045	0.0566738	0.0551969	0.0351056	0.00330986	0.0741646	0.0526967	0.119838	0.0620329	0.0109898	0.10758	0.0955271	6031.22	4720.6	5536.03	6139.45	6090.52	4507.1	5992.67	5820.69	4889.61	5343.29	5149.07	5451.52	4407.77
GO_ESTROGEN_METABOLIC_PROCESS	-0.0322942	0.0164438	0.0896142	0.0831052	0.0340771	-0.0569903	0.0170979	-0.00538808	0.0202732	0.014624	-0.0834006	0.0219506	0.0010945	4449.28	5418.9	2364.75	3467.8	5745.07	2612.34	5666.5	4957.81	5742.11	4441.87	6051.97	4833.28	4760.63
GO_GLUCOCORTICOID_METABOLIC_PROCESS	-0.0347189	0.105528	0.135626	0.0850933	0.102377	0.0343366	0.104387	0.109938	0.0847967	0.124321	0.0513368	0.102331	0.108099	4662.04	3014.87	2735.4	3585.67	3603.46	2599	3136.44	3812.51	4525.64	2648.66	2615.31	3410.72	3941.49
GO_MINERALOCORTICOID_METABOLIC_PROCESS	-0.0420883	0.169342	0.195749	0.226478	0.217768	0.084124	0.177459	0.153371	0.185642	0.227045	0.0266445	0.151539	0.1408	3432.96	2381.8	2089.72	2143.1	1619	785.778	896.232	2710.93	3543.41	1241.68	1875.49	2868.09	3911.1
GO_SPERMINE_METABOLIC_PROCESS	0.106894	0.0481382	0.0400585	0.0435529	0.0340343	0.0257965	0.0178433	0.0835244	0.12016	0.0771365	-0.0458297	0.10019	0.0575777	4028.22	2517.45	2828.8	2760.6	1374.37	4231.34	1498.91	339.515	874.734	708.683	2306.93	1564.14	2938.51
GO_SPERMIDINE_METABOLIC_PROCESS	-0.0210244	-0.107178	-0.0838111	-0.0787897	-0.115926	-0.0400324	-0.128163	-0.0211628	-0.0805986	-0.0977384	-0.135181	-0.0677092	-0.0774257	2407	3705.76	3104.56	2985.22	3011.16	2890.33	3620.51	2176.46	3810.28	3397.38	3609.39	3192.04	3799.16
GO_REGULATION_OF_BLOOD_PRESSURE	0.0283812	0.0973065	0.141377	0.082435	0.0773276	0.0481061	0.0816091	0.117103	0.0942523	0.0846363	0.0464087	0.0753481	0.0535464	5496	3843.64	3111.98	4200.95	4238.75	3977.07	4045.27	3783.6	3891.08	3821.4	4563.44	4594.58	4713.93
GO_OPSONIZATION	-0.169934	-0.0377975	0.270306	0.135513	-0.0155664	-0.00595304	0.139466	0.206649	-0.00577911	-0.0213851	0.026429	-0.201131	0.0542573	5718.39	1976.31	2051.92	1912.55	2613.82	1697.58	1928.86	1484.08	1328.41	4962.26	290.59	4502.66	2753.19
GO_SULFATE_TRANSPORT	0.0212416	0.0199878	0.0419806	0.0664246	0.0369879	0.0257712	0.0225406	0.0706153	0.0263473	0.02454	0.12654	-0.0366829	0.0391341	3961.51	3346.23	4213.55	5217.27	4628.68	4280.27	5181.69	4735.42	3272.1	4278.78	2530.8	4499.69	2759.12
GO_REGULATION_OF_G_PROTEIN_COUPLED_RECEPTOR_SIGNALING_PATHWAY	0.00791416	0.0487913	0.076106	0.0400861	0.0431208	0.0706732	0.0270621	0.0363659	0.0338382	0.0417728	0.0289837	0.0475645	0.00770044	5367.01	4791.02	5066.79	5649.45	5013.41	4615.33	5425.57	5258.78	5406.3	5622.02	4950.4	5011.93	5847.37
GO_POSITIVE_REGULATION_OF_CELL_POPULATION_PROLIFERATION	0.0164105	0.0678643	0.0930061	0.0786988	0.0657015	0.0584443	0.0629696	0.0868612	0.068605	0.0783703	0.0375697	0.0484856	0.0207876	5014.15	4620.52	4304.73	4447.8	4543.43	4803.62	4530.83	4438.16	4430.01	4404.8	4673.16	4593.84	5106.82
GO_NEGATIVE_REGULATION_OF_CELL_POPULATION_PROLIFERATION	-0.015061	0.0573922	0.0704239	0.0583795	0.0476459	0.0255327	0.0454612	0.0618511	0.0385982	0.0561661	0.00815639	0.0296725	0.019809	5428.54	4854.03	4584.2	4799.92	4797.69	5048.99	4942.99	4778.42	4746.54	4680.57	5076.42	4863.67	4922.23
GO_INSULIN_RECEPTOR_SIGNALING_PATHWAY	0.0753118	0.0924762	0.0948759	0.0777574	0.0877919	0.0891327	0.0792637	0.0825031	0.102227	0.0832049	0.0793258	0.0801226	0.0855693	3572.32	3657.57	3710.21	3659.8	3034.14	4200.95	3414.43	3728.74	3352.16	3342.52	3346.23	3559.72	3285.44
GO_ACETYLCHOLINE_METABOLIC_PROCESS
GO_INTRACELLULAR_MRNA_LOCALIZATION	-0.0112423	-0.0827731	-0.0672992	-0.0594688	-0.0182458	-0.0494956	-0.0537811	-0.0896328	-0.0417227	-0.0698878	-0.0776175	-0.0168437	-0.00707902	4326.23	2894.04	3396.64	4179.45	3000.78	4195.76	3900.72	1985.2	2637.55	4003.02	2502.63	4290.64	2572.31
GO_ISOPRENOID_BIOSYNTHETIC_PROCESS	-0.0504343	0.00444255	-0.0767021	-0.0794347	-0.00715848	-0.0857289	-0.0339221	-0.0476308	0.00405515	0.044465	-0.116425	-0.0184304	-0.0583363	3973.37	4582.72	3733.19	3106.05	5097.18	3679.81	3553.79	3656.09	5192.07	5604.23	1876.97	4865.89	2480.39
GO_ISOPRENOID_CATABOLIC_PROCESS	0.284892	0.321226	0.263998	0.240179	0.275907	-0.152755	0.235225	0.0186678	0.33909	0.305891	-0.287316	0.358351	0.118713	29.652	939.968	810.982	25.2042	45.9606	453.676	4772.49	6876.3	1289.86	333.585	2083.05	77.0952	800.604
GO_ASSOCIATIVE_LEARNING	0.106417	0.0898743	0.127353	0.124076	0.116398	0.0551054	0.11645	0.088594	0.097919	0.114878	0.100682	0.107731	0.0529729	4241.72	5019.34	3916.29	3808.8	4020.07	5507.86	4467.82	5216.53	5104.59	4142.38	4595.32	3901.46	6457.46
GO_ENDOSOME_TO_LYSOSOME_TRANSPORT	0.0826719	0.0874835	0.0546226	0.0546716	0.0352852	0.084849	0.0382504	0.0521046	0.0797995	0.0621514	0.0637108	0.0656601	0.0481976	4071.22	4077.15	5070.49	4609.4	4427.04	4065.29	4447.8	4185.38	4183.9	5651.67	4471.52	5119.42	4812.52
GO_HISTONE_MRNA_METABOLIC_PROCESS	0.169098	0.134386	0.125861	0.134406	0.160115	0.177831	0.151986	0.132743	0.168722	0.105836	0.181525	0.146945	0.217287	3182.4	3249.12	4318.81	3846.61	3818.44	3303.23	4140.9	3842.16	3286.92	4058.62	2891.81	2988.92	3208.35
GO_DETERMINATION_OF_ADULT_LIFESPAN	-0.0016875	-0.0179692	0.0358989	-0.0121552	-0.0669659	0.0673812	-0.0444748	0.056162	-0.00750804	-0.0300388	0.00689501	-0.0189843	-0.000197754	3625.7	1894.02	2232.8	3193.52	5413.71	1759.85	3566.39	2974.84	2341.77	3139.41	2251.33	3736.15	3359.57
GO_ADULT_FEEDING_BEHAVIOR	0.00829908	0.183607	0.242373	-0.0954395	-0.106505	0.165666	-0.0482532	0.179458	0.131086	-0.11022	-0.159224	0.36678	-0.119033	3769.51	3547.12	1221.66	7589.43	7381.87	230.544	7398.17	1227.59	3759.87	7312.18	6392.97	1498.91	7146.87
GO_ADULT_LOCOMOTORY_BEHAVIOR	0.0178745	0.0465228	-0.000681643	0.0203362	0.0188917	-0.00873373	0.0174472	-0.0256559	0.0011148	0.037881	-0.016635	0.027899	-0.0390103	5817.72	4696.88	5427.8	5282.5	5845.89	5994.15	5678.36	5186.13	4556.03	5663.53	5009.71	4274.34	7375.94
GO_GLIAL_CELL_MIGRATION	0.0696825	0.131457	0.137819	0.115069	0.0987772	0.0860631	0.0879261	0.108615	0.0975048	0.10283	0.0475186	0.0871512	0.0357163	4385.53	4324.74	4506.36	4809.55	4905.18	4991.91	5314.38	4703.55	5331.43	4833.28	4821.42	4169.07	5851.08
GO_GERM_CELL_MIGRATION	-0.203696	0.0400395	-0.115613	-0.0990514	-0.102332	-0.215692	-0.189941	0.0687945	0.0795257	0.0314822	-0.0592292	-0.151542	-0.186126	3412.2	239.44	2047.47	1738.35	3316.58	2701.3	4488.57	2242.43	2038.58	3988.94	3269.13	3396.64	4965.23
GO_ASYMMETRIC_CELL_DIVISION	0.151097	0.115033	0.0991602	0.127406	0.141657	0.10566	0.123609	0.115936	0.140906	0.156852	0.126925	0.103273	0.121434	3714.65	4853.29	5902.23	5638.33	5398.15	4412.22	5928.92	6263.24	5153.52	4515.26	5624.98	6550.13	6158.72
GO_REGULATION_OF_CELL_SHAPE	0.053771	0.112163	0.110333	0.094326	0.0601279	0.0735573	0.0645097	0.0975405	0.0672137	0.101995	0.0768174	0.0605128	0.00399719	4556.03	4001.54	4108.28	3986.71	4446.32	4636.09	4241.72	4215.03	4091.98	3964.47	4529.34	4674.64	5113.49
GO_REGULATION_OF_CELL_SIZE	0.0726383	0.0708517	0.0793192	0.0955714	0.0959852	0.0416424	0.0805735	0.0702584	0.0814042	0.102233	0.0805735	0.0621174	0.0489706	4550.1	4639.06	4516	4763.59	4394.43	4696.88	4492.28	4739.87	4646.47	4303.99	4326.23	5021.57	4121.63
GO_RNA_SPLICING	0.128592	0.064817	0.0611943	0.077019	0.100851	0.108168	0.0929882	0.0742446	0.0844343	0.0710156	0.116472	0.0950259	0.137757	3637.56	4291.39	4520.45	4245.43	4233.56	3864.4	4157.95	4337.35	4173.52	4255.8	3933.34	3821.4	3844.38
GO_RESPIRATORY_CHAIN_COMPLEX_IV_ASSEMBLY	-0.000308691	-0.0543058	-0.09254	-0.0653198	-0.0569218	-0.0198354	-0.0574877	-0.0507559	-0.0329785	-0.0742718	-0.0237019	-0.0201559	0.0185373	3356.61	3839.19	3931.86	3511.54	3888.12	3060.09	3109.01	3544.9	3583.44	4325.49	3137.18	4014.88	3576.77
GO_FIBROBLAST_GROWTH_FACTOR_RECEPTOR_SIGNALING_PATHWAY	-0.00784853	0.0379516	0.0318335	0.0262835	0.0578917	-0.0376834	0.0508302	0.00428386	0.0358995	0.0504794	-0.0381117	0.00337123	0.0334192	4532.31	3872.55	4477.45	4204.65	4160.18	4833.28	4229.86	4222.44	4102.35	3971.89	4978.57	4705.77	4649.43
GO_EPIDERMIS_DEVELOPMENT	-0.02056	0.153062	0.0705376	0.10472	0.162733	-0.0197277	0.115275	0.0387887	0.129244	0.140606	-0.0317551	0.148071	0.0875741	6095.71	4281.01	4848.1	4711.7	3770.25	5375.91	4515.26	5290.66	4463.37	3882.93	6386.3	3916.29	4945.21
GO_REGULATION_OF_SYNAPTIC_GROWTH_AT_NEUROMUSCULAR_JUNCTION	0.0134508	-0.137525	-0.150489	-0.0454905	-0.0595605	-0.17768	-0.0399837	-0.132862	-0.0216715	-0.0917319	-0.171778	-0.0897558	-0.126723	3372.91	1844.35	1621.96	2806.56	3117.91	0	4222.44	2056.37	2045.99	4536.76	0	1157.91	2566.38
GO_REGULATION_OF_SMOOTHENED_SIGNALING_PATHWAY	0.027336	0.000800426	0.0332147	0.0205463	0.0515619	-0.0547166	0.0415282	0.0149469	0.0247566	0.0177586	0.00615666	0.017028	0.00191982	3707.24	4520.45	4026.74	4010.43	3653.87	4828.09	3483.37	3765.8	3869.59	4154.99	3822.14	3929.63	4213.55
GO_REGULATION_OF_NOTCH_SIGNALING_PATHWAY	0.0304169	0.0520697	0.052874	0.0571159	0.066387	0.00129036	0.0521552	0.0378112	0.0711031	0.0764912	-0.0199747	0.0418701	0.024657	5180.2	4629.42	4129.78	4028.22	4195.02	5320.31	4389.24	4582.72	4107.54	4527.12	4363.29	4510.81	4917.04
GO_ATTACHMENT_OF_SPINDLE_MICROTUBULES_TO_KINETOCHORE	-0.0347299	-0.114715	-0.0851305	-0.061452	-0.0153623	-0.0018273	-0.0256217	-0.0242555	0.000356407	-0.0685434	0.0435835	-0.0614152	0.0301589	5063.82	5255.82	4636.83	4167.59	4837.72	3690.93	4993.4	5252.11	4488.57	4126.08	4106.06	4590.13	4665
GO_LIPID_BIOSYNTHETIC_PROCESS	-0.00244417	0.0272743	0.0260787	0.0328071	0.0120283	0.00441234	0.0156025	0.0318353	0.0427833	0.0379587	0.00571378	0.0232292	-0.000698949	4729.49	4529.34	4760.63	4845.14	5051.22	4811.04	4630.16	4647.95	4440.39	4779.9	4434.46	4511.55	4582.72
GO_EXTRINSIC_APOPTOTIC_SIGNALING_PATHWAY_VIA_DEATH_DOMAIN_RECEPTORS	0.0340126	0.100624	0.0793684	0.0717635	0.0451424	0.126563	0.0603181	0.0824164	0.0663972	0.0760104	0.0774782	0.0698517	0.0459393	3948.91	3768.77	3902.2	3384.78	3622.73	3427.77	3716.88	3834	3063.79	3521.92	4011.92	3213.54	3986.71
GO_GRANZYME_MEDIATED_APOPTOTIC_SIGNALING_PATHWAY	0.174486	0.184743	0.190257	0.189783	0.161522	0.166423	0.182115	0.134012	0.0744269	0.174289	0.207648	0.212964	0.119644	1544.87	3850.31	3086.77	2489.29	2042.28	4098.65	2676.83	4199.46	2606.41	2343.99	3105.31	2439.62	3079.36
GO_INTRINSIC_APOPTOTIC_SIGNALING_PATHWAY_IN_RESPONSE_TO_OSMOTIC_STRESS	0.00465649	0.106435	0.080536	0.022144	-0.000924974	-0.0213377	0.0219859	0.196719	0.196308	0.100696	0.0485335	0.0762511	0.077769	911.799	2991.89	3785.08	3460.39	2093.43	5039.36	2329.16	2886.62	259.455	4478.93	1733.16	1676.82	3111.98
GO_HORMONE_MEDIATED_APOPTOTIC_SIGNALING_PATHWAY
GO_INTRINSIC_APOPTOTIC_SIGNALING_PATHWAY_IN_RESPONSE_TO_DNA_DAMAGE	0.000661289	0.0609503	0.0572471	0.0661661	0.0661833	0.0783767	0.0665359	0.0733611	0.0563457	0.0618491	0.036721	0.0561762	0.0581708	5527.13	4624.23	4953.37	5286.95	4547.13	4428.53	4403.32	4398.87	4542.69	4287.68	4102.35	4650.92	4766.56
GO_INTRINSIC_APOPTOTIC_SIGNALING_PATHWAY_IN_RESPONSE_TO_OXIDATIVE_STRESS	0.166955	0.168084	0.177487	0.18493	0.168828	0.199211	0.174471	0.176384	0.186348	0.17617	0.146891	0.162066	0.192813	2799.89	3729.48	2841.4	2726.5	2357.33	2553.78	2476.68	2561.19	2965.94	2667.2	2811.75	3217.98	1570.07
GO_ACTIVATION_OF_CYSTEINE_TYPE_ENDOPEPTIDASE_ACTIVITY_INVOLVED_IN_APOPTOTIC_PROCESS_BY_CYTOCHROME_C	-0.175403	-0.0686143	-0.165454	-0.147718	-0.127873	-0.0234424	-0.101334	-0.0453036	-0.110861	-0.0601413	-0.0257221	-0.0974726	-0.131562	1959.26	1395.87	2682.76	2155.7	2053.4	3280.25	1495.2	770.211	3086.77	2126.05	1428.49	1739.83	851.754
GO_APOPTOTIC_MITOCHONDRIAL_CHANGES	0.089146	0.0666212	0.0549934	0.0792293	0.0757424	0.0744342	0.100853	0.0534641	0.0702066	0.0695796	0.0585563	0.109409	0.082563	4277.3	4062.32	4496.73	4070.48	4014.88	4272.11	3710.21	4032.67	4248.39	4116.44	4585.68	3499.68	4604.21
GO_CARBOHYDRATE_TRANSPORT	-0.0328324	0.0498317	0.017822	0.0106516	-0.000123627	-0.000312211	0.0124067	0.0293373	0.0228123	0.0173141	-0.000413627	0.0178337	-0.0256721	4701.32	4687.98	5103.11	4676.12	4539.72	4902.96	4366.26	4883.68	4599.03	4655.36	4849.58	4603.47	4274.34
GO_CELLULAR_AMINO_ACID_BIOSYNTHETIC_PROCESS	0.0811729	0.0446953	0.0655524	0.0530403	0.0556057	0.0512451	0.0534122	0.0473971	0.0732693	0.0385632	0.0839903	0.0223285	0.088174	4535.27	4662.78	4722.08	5061.6	4974.12	4557.51	3957.06	4040.09	5071.97	5113.49	3891.82	5122.38	3552.31
GO_PHOSPHOLIPID_BIOSYNTHETIC_PROCESS	-0.0178644	-0.00114001	-0.0100144	0.0014687	-0.0147109	-0.00896499	-0.0106839	-0.00158699	0.0156564	0.0127467	-0.00507828	-0.00553739	-0.0076885	4346.98	4642.02	4810.3	4710.96	4722.08	4859.96	4937.8	4495.24	4459.66	4484.12	4601.99	4692.43	4691.69
GO_PYRIMIDINE_CONTAINING_COMPOUND_SALVAGE	-0.0942094	-0.0813804	-0.0892887	-0.0439304	-0.0646061	-0.0295462	-0.0856157	-0.0686833	-0.0813541	-0.0704143	-0.0628224	-0.0582619	-0.10659	3141.63	3799.9	2950.37	4788.8	4550.1	2895.52	4615.33	2492.25	4511.55	2891.07	4647.95	3392.19	2883.66
GO_PENTOSE_PHOSPHATE_SHUNT_NON_OXIDATIVE_BRANCH	0.211561	0.122945	0.15332	0.18504	0.218854	0.218636	0.210415	0.115929	0.176166	0.211423	0.192609	0.251561	0.143676	2059.33	2002.25	2065.26	1343.98	1415.88	973.327	1281.71	1652.36	1312.84	896.973	2111.96	1324.7	3178.69
GO_MACROMOLECULE_CATABOLIC_PROCESS	0.117286	0.109465	0.102431	0.104868	0.110406	0.123991	0.113983	0.109365	0.111012	0.108224	0.120731	0.109729	0.126287	4292.13	4077.15	4369.22	4219.48	4244.68	4148.31	4284.71	4338.09	4209.1	4194.28	4133.49	4346.98	4117.18
GO_AEROBIC_RESPIRATION	0.0931014	0.0440929	0.0411324	0.0437554	0.0785219	0.0997498	0.0797065	0.061254	0.0849797	0.0392585	0.0896312	0.0910152	0.15028	3664.99	4237.27	4306.95	3965.95	3985.23	3770.25	3805.83	4354.4	3995.61	4029.71	3957.06	3120.87	3466.32
GO_FATTY_ACID_CATABOLIC_PROCESS	-0.00100107	-0.0135444	0.0038895	-0.00833006	-0.019024	-0.0107831	-0.0197795	0.00769713	0.00520932	-0.00189467	-0.00907549	0.00441358	-0.00446023	4284.71	3424.81	4336.6	3995.61	4032.67	3461.87	3844.38	4124.59	3903.69	3647.2	3737.63	4013.4	3707.98
GO_CELLULAR_AMINO_ACID_CATABOLIC_PROCESS	0.0408326	0.00859278	0.0393612	0.028301	0.0133696	0.0182259	0.0228613	0.0319295	0.0308505	-0.00886539	0.0362076	0.0035382	0.0508871	4338.09	4588.65	4177.97	4763.59	4567.89	4498.21	4317.33	4493.76	4765.08	4601.99	4003.02	4907.41	4696.88
GO_GLUTAMINE_FAMILY_AMINO_ACID_METABOLIC_PROCESS	0.0471833	-0.0181805	0.00712455	-0.00302854	0.00084806	-0.0238832	-0.00684945	0.0129487	0.0215829	-0.019318	0.0347148	-0.0127715	0.042846	4776.94	4833.28	5411.49	5770.28	5475.24	4564.93	5393.7	4630.16	5298.81	5841.44	4756.18	5507.86	4676.12
GO_GLUTAMINE_FAMILY_AMINO_ACID_CATABOLIC_PROCESS	0.108724	0.0292594	0.0973937	0.0355114	0.0685475	0.0426779	0.0664284	0.0834696	0.0825112	0.0514975	0.0900074	0.0441508	0.137623	4948.18	7200.25	6295.12	6885.94	5860.72	5806.6	6587.19	6399.64	5814.02	6277.33	5768.8	6358.87	4659.81
GO_ASPARTATE_FAMILY_AMINO_ACID_METABOLIC_PROCESS	0.0493343	-0.00158063	0.026534	0.0147276	0.0192252	0.0101288	0.0101641	0.0047375	-0.00369402	0.00175675	0.0508929	-0.0299792	0.0368477	4175.74	3888.12	3940.75	4468.56	4345.5	4428.53	4154.25	4260.99	4322.52	3627.18	4435.94	4716.89	4065.29
GO_ASPARTATE_FAMILY_AMINO_ACID_BIOSYNTHETIC_PROCESS	0.0178151	-0.0224051	0.000769407	-0.00498136	0.0033678	-0.0160608	0.0120995	-0.0129084	-0.0112509	0.00397014	0.0592003	-0.0805547	0.0496025	3964.47	2905.9	4474.49	4208.36	4548.62	3940.75	4386.27	5543.44	4114.22	3601.24	4745.8	4378.12	2704.26
GO_ASPARTATE_FAMILY_AMINO_ACID_CATABOLIC_PROCESS	0.0640232	0.0099452	0.0862874	0.0589047	0.0285943	0.0186689	0.00186936	0.050992	0.00858027	0.0111964	0.0393357	-0.00404039	0.0224521	3888.12	4000.8	4057.88	4062.32	3048.23	4899.99	4494.5	4137.2	2655.34	4215.77	3332.88	4524.9	4065.29
GO_SERINE_FAMILY_AMINO_ACID_METABOLIC_PROCESS	0.0834508	0.0142355	0.0129939	0.0669206	0.0766094	0.00270647	0.0261509	-0.0161992	0.0788265	0.025131	0.0260654	0.019167	0.0504822	3866.62	3094.19	4157.21	3943.72	3011.16	3226.14	3267.65	2477.42	3857.73	4260.99	3411.46	4010.43	4717.63
GO_SERINE_FAMILY_AMINO_ACID_BIOSYNTHETIC_PROCESS	0.0748146	0.0394778	0.0121856	0.0632892	0.0912081	0.0503155	0.0368064	0.00122008	0.109391	-0.00571096	0.0392161	0.0364656	0.0814535	3728.74	2886.62	3079.36	3249.86	3011.16	2573.79	3433.7	2370.68	4352.91	3574.55	2599	4010.43	3094.19
GO_SERINE_FAMILY_AMINO_ACID_CATABOLIC_PROCESS	0.0954433	0.0735162	0.0838604	0.103692	0.133987	0.0726729	0.0955223	-0.00694444	0.0968664	0.0178553	-0.0107922	-0.00556083	0.0987113	4346.24	2518.94	4082.34	3393.67	3563.43	2696.11	3001.52	2770.98	4098.65	4404.06	4516.74	3191.3	4778.42
GO_AROMATIC_AMINO_ACID_FAMILY_METABOLIC_PROCESS	0.0235141	0.0398573	0.0797821	0.065352	-0.0124401	0.107753	0.0140833	0.118403	0.0409232	0.0150562	0.0824865	-0.00496441	-0.000379372	4449.28	2567.86	3721.33	3712.43	4185.38	3266.17	4778.42	2646.44	3018.57	3601.24	3203.9	4366.26	5352.19
GO_AROMATIC_AMINO_ACID_FAMILY_CATABOLIC_PROCESS	-0.0730316	-0.0162871	0.037634	0.00961158	-0.097488	0.0512709	-0.0571249	0.068133	-0.0238023	-0.0567476	0.0188733	-0.0746381	-0.097841	6645.01	1747.99	3528.59	3693.16	4387.01	1927.38	5733.21	2831.77	5080.87	4094.94	3516.73	5460.42	5684.29
GO_PYRUVATE_FAMILY_AMINO_ACID_METABOLIC_PROCESS	0.452897	0.418438	0.282502	0.464119	0.476764	0.394096	0.478819	0.336165	0.465147	0.408322	0.38888	0.4363	0.443966	0	0	0	0	0	0	0	0	0	0	0	0	0
GO_BRANCHED_CHAIN_AMINO_ACID_METABOLIC_PROCESS	0.0566095	0.0331733	0.0452962	0.0415647	0.0187079	0.0503087	0.0239543	0.0541518	0.0538315	0.0167648	0.0557639	0.0476064	0.0879584	2831.02	4003.02	3921.48	4101.61	3748.75	3230.59	3917.03	3843.64	3023.76	3676.85	3321.02	3631.63	3404.05
GO_BRANCHED_CHAIN_AMINO_ACID_BIOSYNTHETIC_PROCESS	0.129615	0.134991	0.18796	0.125678	0.0857064	0.142549	0.0885999	0.145822	0.166551	0.153143	0.0876512	0.119875	0.0630485	3243.93	2502.63	2419.6	4406.29	4106.8	1860.66	3583.44	2283.2	2189.8	5644.26	1530.04	2980.03	5404.08
GO_GLUTAMINE_FAMILY_AMINO_ACID_BIOSYNTHETIC_PROCESS	0.129845	0.0903668	0.102838	0.0487133	0.0535319	0.083452	0.0993711	0.0968794	0.0850736	0.0723778	0.0872489	0.0848956	0.17631	5087.54	6055.68	5827.36	6060.13	6056.42	5291.4	3640.52	5711.72	5341.07	5470.79	4856.26	6007.5	4131.26
GO_METHIONINE_BIOSYNTHETIC_PROCESS	-0.0594195	-0.112694	-0.087069	-0.111262	-0.0950965	-0.0575055	-0.0499605	-0.086721	-0.115786	-0.0365312	0.0285827	-0.183312	-0.0621243	3796.94	1878.45	1516.7	2838.44	1931.09	2423.31	2753.19	3572.32	3626.44	1906.62	2027.46	3051.19	1737.61
GO_HOMOSERINE_METABOLIC_PROCESS	-0.0513398	-0.0036229	-0.0900983	-0.0526309	0.0482044	-0.153387	-0.00876084	-0.102219	-0.0513398	-0.146194	-0.202211	0.0951308	0.0659105	4111.25	2539.69	2650.89	1697.58	1684.23	4298.06	1844.35	4167.59	2179.42	2142.36	3411.46	1025.96	4797.69
GO_GLYCOPROTEIN_METABOLIC_PROCESS	-0.0119273	0.059493	0.0435343	0.0305033	0.0167648	0.0101745	0.0417752	0.0608648	0.0720862	0.0666509	0.00754605	0.000620827	-0.00129928	4656.85	4179.45	4457.44	4394.43	4682.79	4659.07	4184.64	4247.65	4019.33	3836.97	4761.37	4934.83	4911.85
GO_GLYCOPROTEIN_BIOSYNTHETIC_PROCESS	-0.017773	0.0347426	0.022868	0.016129	0.000803769	-0.00963603	0.0295977	0.04625	0.0626293	0.0553755	-0.0102364	-0.0198438	-0.0107933	4776.94	4277.3	4733.94	4929.65	5028.98	4822.9	4474.49	4232.82	4016.36	3831.04	4674.64	4990.43	4944.47
GO_VITAMIN_BIOSYNTHETIC_PROCESS	-0.0665955	0.058119	0.0428489	0.0039059	-0.0615212	0.0110003	-0.0513305	0.0578289	-0.0350001	-0.0416093	-0.0310019	-0.00474985	-0.0747079	4953.37	4524.9	2327.68	3323.99	4815.48	5951.16	4324.74	4351.43	6467.1	3857.73	4797.69	4582.72	5218.75
GO_VITAMIN_CATABOLIC_PROCESS	-0.072831	-0.188093	-0.0522876	0.0314147	-0.0773904	-0.209164	-0.19592	-0.33668	-0.0784445	-0.00426945	-0.33332	-0.012334	-0.189661	4043.79	1877.71	3728	5011.19	5565.68	3983	2297.29	1481.12	4489.31	8000.11	2477.42	6015.65	1871.04
GO_NUCLEOBASE_METABOLIC_PROCESS	0.167646	0.118874	0.0934109	0.113597	0.131771	0.153198	0.143486	0.142961	0.138453	0.0912756	0.176109	0.104844	0.185128	2080.09	3749.5	4253.58	4323.26	3973.37	3211.31	3126.8	2655.34	3110.49	4453.73	2897	5128.31	3559.72
GO_PURINE_NUCLEOBASE_BIOSYNTHETIC_PROCESS	0.229524	0.158431	0.148584	0.178931	0.182585	0.193372	0.212101	0.154967	0.224953	0.117487	0.204358	0.159119	0.229184	1593.8	1687.2	2265.41	1737.61	1586.38	1699.06	2136.43	1889.57	1839.91	2017.08	2183.87	2364.01	2942.96
GO_NUCLEOSIDE_METABOLIC_PROCESS	0.0398002	0.0139783	0.00638154	0.0189464	-0.0102865	0.0447216	0.0211808	0.0194552	-0.000796566	-0.00995681	0.024543	0.023659	0.0331521	4732.46	4213.55	4588.65	4524.9	4883.68	4207.62	4799.18	4207.62	4717.63	4545.65	4984.5	5430.76	4616.82
GO_RIBONUCLEOSIDE_METABOLIC_PROCESS	0.0574951	0.0667621	0.0537906	0.0567846	0.0227288	0.083752	0.0593532	0.0482483	0.0502431	0.0411938	0.0497655	0.0638543	0.0520574	4341.05	4299.54	4584.2	5103.11	4940.02	4388.5	4762.11	4409.25	4864.41	4339.57	5069.01	4708.74	4827.35
GO_DEOXYRIBONUCLEOSIDE_METABOLIC_PROCESS	-0.166317	-0.154179	-0.160762	-0.133481	-0.154456	-0.0823383	-0.0990135	-0.121333	-0.183022	-0.133006	-0.0973134	-0.152746	-0.109827	2756.89	1479.63	2660.53	3332.88	2708.71	3656.09	2730.21	3288.41	2743.55	1257.99	3658.32	2338.8	3260.98
GO_NUCLEOSIDE_MONOPHOSPHATE_METABOLIC_PROCESS	0.0456452	0.00924015	0.00151382	0.0156526	0.0108377	0.0511346	0.0274515	0.0197487	0.0226617	-0.00069077	0.0440035	0.007403	0.0629321	4613.11	4876.27	4593.09	4294.35	4134.23	4088.27	3943.72	4313.62	5083.09	4272.85	4545.65	4473	3238.74
GO_NUCLEOSIDE_MONOPHOSPHATE_BIOSYNTHETIC_PROCESS	0.0595864	-0.00243699	-0.00231371	0.0182257	0.0218889	0.0546133	0.0356832	0.0227365	0.0385891	-0.00661313	0.0547564	0.00470888	0.0711352	4183.16	5442.62	5059.37	4767.3	4269.89	4275.82	4219.48	4650.17	4470.04	4537.5	4410.73	4412.22	4149.8
GO_NUCLEOSIDE_MONOPHOSPHATE_CATABOLIC_PROCESS	-0.018913	0.0935375	0.0434783	0.0553953	-0.0345059	0.0785968	0.0421739	0.1117	0.00231225	0.026087	0.0546838	-0.0034585	0.0335178	6490.82	3358.09	4069.74	4083.08	3633.11	3520.43	3693.16	2548.59	2146.06	3789.53	3255.79	5361.82	4259.51
GO_PURINE_NUCLEOSIDE_MONOPHOSPHATE_METABOLIC_PROCESS	0.0567115	0.0359318	0.0313441	0.0400466	0.0192719	0.0674343	0.0550502	0.0262463	0.040314	0.018393	0.0411286	0.0299081	0.0570581	3889.6	4327.71	4170.55	4767.3	4501.17	3896.27	4128.3	3964.47	5000.81	4324	4807.33	5067.53	4833.28
GO_PURINE_NUCLEOSIDE_MONOPHOSPHATE_BIOSYNTHETIC_PROCESS	0.0999958	0.0278237	0.0391915	0.0562993	0.0536167	0.0866286	0.0888489	0.0390498	0.0698623	0.0210964	0.070283	0.0460354	0.0896111	4587.16	6059.39	6031.22	5261.75	5343.29	5135.73	4814	5381.84	5319.57	5421.87	4124.59	5135.73	5205.41
GO_PYRIMIDINE_NUCLEOSIDE_MONOPHOSPHATE_METABOLIC_PROCESS	0.0621573	0.0061917	-0.0177597	0.0117292	0.0344088	0.0515204	0.00829109	0.0432993	0.031281	0.00172516	0.0709018	0.0180152	0.0534433	3401.08	4486.35	3856.24	3598.27	2899.97	3583.44	4415.18	4329.19	3653.13	1823.6	2652.37	3764.32	2839.18
GO_NUCLEOSIDE_DIPHOSPHATE_METABOLIC_PROCESS	0.127409	0.0906783	0.0880624	0.104128	0.110096	0.0967969	0.11021	0.0918904	0.111723	0.0797915	0.105097	0.11339	0.126871	3749.5	4446.32	4120.15	4252.1	3755.43	4102.35	4059.36	4486.35	4078.63	4753.22	4228.38	3922.96	4130.52
GO_NUCLEOSIDE_DIPHOSPHATE_BIOSYNTHETIC_PROCESS	0.112653	0.123893	0.091332	0.0997523	0.109174	0.110136	0.108621	0.0633961	0.0617225	0.0698266	0.136188	0.121613	0.167181	2148.29	1793.2	1974.08	661.981	1289.12	2564.16	1059.32	1948.14	477.397	1759.1	1833.98	532.995	1280.97
GO_NUCLEOSIDE_DIPHOSPHATE_CATABOLIC_PROCESS	0.235426	0.12471	0.0620124	0.107619	0.0948108	0.112851	0.0951402	0.216055	0.0939674	0.0941256	0.0554633	0.167984	0.0796832	652.344	1937.76	2634.58	2511.52	2424.05	1926.64	3447.79	1515.22	3680.55	1771.71	2388.47	2676.83	4769.52
GO_NUCLEOSIDE_TRIPHOSPHATE_METABOLIC_PROCESS	0.115741	0.0692239	0.0569586	0.0656184	0.0661279	0.0941844	0.0661681	0.0875514	0.0612153	0.0472799	0.0962185	0.0895033	0.114319	3423.32	4134.97	4204.65	4246.17	3902.2	4277.3	4066.77	3727.26	4090.49	4323.26	4425.56	4219.48	3254.31
GO_NUCLEOSIDE_TRIPHOSPHATE_BIOSYNTHETIC_PROCESS	0.113924	0.0548685	0.0501196	0.0521568	0.0649576	0.0793165	0.0558052	0.0763994	0.055369	0.0415206	0.087086	0.0836331	0.120603	3626.44	4551.58	4665.74	4432.97	4639.06	4622.75	4431.49	4431.49	4745.8	4656.85	4582.72	4702.81	3802.87
GO_NUCLEOSIDE_TRIPHOSPHATE_CATABOLIC_PROCESS	0.131161	0.0717574	0.0423758	0.0986318	0.0645998	0.107498	0.0818807	0.13608	0.0523015	0.0391016	0.107023	0.0957292	0.0927555	1902.18	2934.81	3080.1	2473.72	2656.82	2947.41	2616.79	989.635	2332.13	2654.6	2303.22	1662.74	1912.55
GO_PURINE_NUCLEOSIDE_TRIPHOSPHATE_METABOLIC_PROCESS	0.123429	0.0903219	0.0820937	0.0868149	0.0805681	0.114912	0.0884012	0.0905924	0.0754727	0.0666329	0.10622	0.111266	0.125339	3788.04	4083.08	4064.55	4006.73	4283.23	4491.54	3977.07	3618.29	4086.79	4324	4310.66	4050.46	3372.91
GO_PURINE_NUCLEOSIDE_TRIPHOSPHATE_CATABOLIC_PROCESS	0.0996205	0.133842	0.0979733	0.136662	0.111757	0.171872	0.159459	0.109266	0.0969191	0.10107	0.184232	0.111111	0.116606	2413.67	1594.54	1558.21	2218.71	2241.69	1836.2	2491.51	1146.05	2940	2467.79	1653.1	1662.74	1608.62
GO_PYRIMIDINE_NUCLEOSIDE_TRIPHOSPHATE_METABOLIC_PROCESS	0.109572	-0.00638388	-0.0038866	0.0159157	0.0399256	0.0274436	0.0085558	0.0676902	0.0282614	0.0141439	0.0904251	0.0447663	0.107321	2725.02	4339.57	4409.99	4207.62	3525.62	3520.43	3664.25	3976.33	3829.56	4247.65	3994.87	5152.78	2143.84
GO_PYRIMIDINE_NUCLEOSIDE_TRIPHOSPHATE_BIOSYNTHETIC_PROCESS	0.103297	-0.00986629	-0.00760872	0.00973969	0.0495741	0.0209642	0.0104096	0.0652662	0.0350318	0.0183427	0.0995306	0.0353694	0.0954216	2192.77	4741.35	4320.3	4241.72	5246.92	4791.76	4532.31	5629.43	4633.12	4597.54	3841.42	5626.47	3507.83
GO_PURINE_DEOXYRIBONUCLEOTIDE_METABOLIC_PROCESS	-0.04196	-0.0347264	-0.0727352	-0.0466482	-0.0702329	0.0218914	-0.0401336	-0.0423267	-0.0800623	-0.0747701	-0.0355029	-0.031088	-0.0320803	4827.35	3189.07	4902.96	4191.31	5395.18	4788.8	4827.35	5079.39	4664.26	4473	5458.93	3325.47	4032.67
GO_PURINE_DEOXYRIBONUCLEOTIDE_BIOSYNTHETIC_PROCESS	-0.176047	-0.255059	-0.239723	-0.210356	-0.216265	-0.156008	-0.205257	-0.209328	-0.207984	-0.241285	-0.190494	-0.163379	-0.134822	4150.54	2455.93	2526.35	2945.93	3025.99	3493.01	3011.9	3264.69	3210.57	3018.57	2143.84	3275.8	2061.56
GO_PURINE_DEOXYRIBONUCLEOTIDE_CATABOLIC_PROCESS	0.103508	0.15034	0.0844271	0.11766	0.0785763	0.181979	0.146677	0.112706	0.0539611	0.0848883	0.123221	0.106301	0.0805397	2413.67	1594.54	1558.21	2218.71	2907.38	1836.2	2491.51	1146.05	3297.3	2467.79	1653.1	1555.99	1608.62
GO_RIBONUCLEOSIDE_MONOPHOSPHATE_BIOSYNTHETIC_PROCESS	0.0876989	0.0304587	0.0281449	0.0339747	0.039301	0.0674006	0.0602187	0.0380366	0.0618819	0.00937408	0.0636979	0.0260375	0.0841433	4455.95	5103.11	4478.93	4117.92	3787.3	3968.92	4498.21	4650.17	4717.63	4656.11	4410.73	4604.21	3712.43
GO_DEOXYRIBONUCLEOSIDE_MONOPHOSPHATE_BIOSYNTHETIC_PROCESS	-0.0389155	-0.117379	-0.10874	-0.0368891	-0.0390539	0.00968686	-0.0502135	-0.0308299	-0.042978	-0.0624506	0.0232682	-0.0698442	0.0253638	4450.02	2914.05	3157.2	4738.39	2875.5	3410.72	2071.93	3540.45	3101.6	2644.96	4615.33	3308.42	3471.51
GO_RIBONUCLEOSIDE_MONOPHOSPHATE_METABOLIC_PROCESS	0.0578275	0.0359704	0.0255282	0.0283689	0.0170295	0.0585314	0.0429184	0.0283747	0.0413598	0.0109807	0.0430421	0.0197889	0.0604883	3986.71	4449.28	3639.78	3718.36	4246.17	3964.47	4392.94	3678.33	4790.28	3894.79	4471.52	4733.94	3673.88
GO_DEOXYRIBONUCLEOSIDE_MONOPHOSPHATE_METABOLIC_PROCESS	0.0286381	-0.0621243	-0.0537725	0.00688864	-0.00970421	0.0543894	-0.0131841	0.0179295	-0.0188232	-0.0234419	0.0678108	-0.0148213	0.0658257	4411.48	4145.35	3222.43	3549.34	2616.05	3966.7	2071.93	3849.57	2787.29	3671.66	3065.28	3295.08	2442.58
GO_NUCLEOSIDE_CATABOLIC_PROCESS	-0.0679696	0.0261909	-0.0198607	-0.00390687	-0.071016	0.0788594	-0.00140449	0.0162209	-0.0957479	-0.0477132	-0.0303153	-0.0196728	-0.0420755	5272.87	3693.16	3819.92	3447.05	3321.77	2413.67	3564.91	3951.13	1747.99	3018.57	4948.92	3222.43	3696.86
GO_PYRIMIDINE_RIBONUCLEOSIDE_MONOPHOSPHATE_METABOLIC_PROCESS	0.00299196	-0.0389394	-0.0692808	-0.0546505	-0.0330785	-0.0265937	-0.0468125	-0.0383507	-0.0381134	-0.066961	-0.0249769	-0.0315847	-0.0253196	5432.25	6086.07	5135.73	4788.8	4547.13	3669.43	5292.88	5094.21	5020.08	4576.79	5266.2	4354.4	4501.17
GO_PYRIMIDINE_DEOXYRIBONUCLEOSIDE_MONOPHOSPHATE_METABOLIC_PROCESS	0.195138	0.107688	0.0981423	0.161008	0.186146	0.227134	0.132213	0.226877	0.187312	0.156206	0.286443	0.129545	0.230514	2170.53	1383.27	2368.45	2828.8	1058.58	848.788	1382.52	626.399	1191.27	1043.75	1232.78	1865.11	1325.44
GO_PYRIMIDINE_DEOXYRIBONUCLEOSIDE_MONOPHOSPHATE_BIOSYNTHETIC_PROCESS	0.195138	0.107688	0.0981423	0.161008	0.186146	0.227134	0.132213	0.226877	0.187312	0.156206	0.286443	0.129545	0.230514	2170.53	1383.27	2368.45	2828.8	1058.58	848.788	1382.52	626.399	1191.27	1043.75	1232.78	1865.11	1325.44
GO_DEOXYRIBONUCLEOSIDE_DIPHOSPHATE_METABOLIC_PROCESS	-0.0504348	-0.0352767	-0.0862648	-0.0827075	-0.073083	0.0465217	-0.097253	-0.0166403	-0.126285	-0.0630237	-0.0582806	-0.00027668	-0.0583597	3310.65	2409.97	2581.21	3624.96	3763.58	2644.22	3046	3097.15	3091.96	3690.19	5089.77	1928.12	3393.67
GO_CYCLIC_NUCLEOTIDE_METABOLIC_PROCESS	-0.0608591	-0.0474049	0.00122344	-0.0225977	0.00812151	-0.0996207	-0.0288193	0.0226661	-0.0755225	0.0116659	-0.0698515	-0.0988867	-0.123956	3620.51	4825.86	3715.4	4421.85	4244.68	5093.47	5178.72	4390.72	4345.5	2704.26	3155.71	4284.71	5055.67
GO_RIBONUCLEOSIDE_DIPHOSPHATE_BIOSYNTHETIC_PROCESS	0.135687	0.166551	0.123986	0.114436	0.109787	0.111289	0.116333	0.0659103	0.0825125	0.0676022	0.128366	0.138643	0.187533	2865.87	1654.58	1948.14	972.586	1476.67	3057.12	1094.16	2309.89	425.506	2658.3	2351.4	690.892	922.177
GO_CYCLIC_NUCLEOTIDE_BIOSYNTHETIC_PROCESS	-0.0857086	-0.102396	-0.0276337	-0.0468285	-0.0214094	-0.185321	-0.0397343	-0.0604714	-0.114782	-0.0441	-0.164671	-0.172406	-0.186318	1985.94	2980.77	3146.08	4455.95	1441.09	4562.7	4054.91	4306.95	3616.8	3513.76	4112.73	2608.63	2193.51
GO_RIBONUCLEOSIDE_TRIPHOSPHATE_METABOLIC_PROCESS	0.125142	0.0779868	0.0737047	0.0775406	0.077275	0.100027	0.0735583	0.0876113	0.0701287	0.0595291	0.104345	0.103029	0.125704	4146.09	4513.78	4547.13	4561.22	4650.92	4595.32	4318.07	4104.58	4742.1	5037.13	4619.04	4408.51	3614.58
GO_DEOXYRIBONUCLEOSIDE_TRIPHOSPHATE_METABOLIC_PROCESS	0.00815991	-0.011508	-0.0489496	-0.0303846	-0.0141686	0.0441773	-0.00103359	0.00961881	-0.0122349	-0.0398649	0.0348008	-0.00223532	0.0396325	2021.53	3097.15	2876.99	3429.25	2647.18	3186.11	2071.93	2922.95	1910.33	2629.39	3362.54	1746.5	2338.8
GO_RIBONUCLEOSIDE_TRIPHOSPHATE_BIOSYNTHETIC_PROCESS	0.12823	0.0655677	0.0635719	0.0665008	0.0761982	0.0881852	0.0665858	0.0832828	0.0624452	0.0496338	0.0928869	0.0954035	0.127606	4302.51	4977.09	4805.11	4781.39	4991.91	4803.62	4947.44	5195.03	4980.05	4711.7	4821.42	4775.45	4250.61
GO_DEOXYRIBONUCLEOSIDE_TRIPHOSPHATE_BIOSYNTHETIC_PROCESS	-0.178362	-0.206174	-0.236627	-0.233339	-0.160163	-0.117851	-0.192845	-0.138185	-0.144241	-0.180765	-0.108285	-0.16557	-0.081959	812.465	252.042	1960	3777.66	3836.97	3316.58	2240.21	3389.22	2305.44	3822.14	3141.63	2452.22	1412.92
GO_DEOXYRIBONUCLEOSIDE_TRIPHOSPHATE_CATABOLIC_PROCESS	0.113425	0.0882789	0.0665527	0.10874	0.086045	0.148594	0.128242	0.0949114	0.072345	0.0642891	0.147062	0.110658	0.129547	1902.18	1676.82	2226.87	2218.71	2656.82	2512.27	2616.79	1240.19	1788.02	2316.56	1964.44	1083.04	1608.62
GO_PYRIMIDINE_RIBONUCLEOSIDE_TRIPHOSPHATE_METABOLIC_PROCESS	0.128876	0.0191958	0.0287982	0.0404575	0.0507719	0.0152587	0.00805985	0.0813257	0.0402749	0.0295589	0.101638	0.0513135	0.107614	4341.05	5927.43	4914.82	5519.72	4821.42	5371.46	5239.51	4935.58	4250.61	5325.5	4301.02	5601.26	4145.35
GO_PYRIMIDINE_DEOXYRIBONUCLEOSIDE_TRIPHOSPHATE_METABOLIC_PROCESS	0.0591904	-0.0728358	-0.0888054	-0.0478852	0.011661	0.0590481	0.00982686	0.0321211	-0.0030121	-0.0259388	0.0611036	0.0276623	0.10634	812.465	136.399	842.117	812.465	2044.51	1731.68	383.993	2567.86	123.056	1433.67	2345.47	1278	596.005
GO_CYCLIC_NUCLEOTIDE_CATABOLIC_PROCESS	-0.0529546	-0.0713897	0.00907254	-0.0366987	-0.0108827	-0.009837	-0.0767409	0.0746408	-0.113418	0.0328237	0.0789025	-0.0855806	-0.125008	3304.72	5223.2	3601.24	4148.31	4530.83	1871.04	6857.02	3570.1	4809.55	2695.37	2757.64	4880.72	4876.27
GO_PURINE_DEOXYRIBONUCLEOSIDE_TRIPHOSPHATE_METABOLIC_PROCESS	0.00425728	0.0138702	-0.0171653	0.00322921	-0.0120953	0.057682	0.0152849	0.0118404	-0.0140372	-0.0157506	0.0366636	0.00147182	0.0278591	4505.62	1636.79	2370.68	3079.36	3712.43	2339.54	3681.3	2060.81	4308.44	3826.59	2483.36	3325.47	3457.42
GO_PURINE_DEOXYRIBONUCLEOSIDE_TRIPHOSPHATE_CATABOLIC_PROCESS	0.141616	0.181682	0.130327	0.177824	0.136414	0.215677	0.204372	0.149585	0.115511	0.1379	0.207787	0.118262	0.147182	1073.4	1375.85	745.748	1358.06	1862.15	1332.86	1581.93	810.982	2043.02	2155.7	1049.68	1707.96	1491.5
GO_PYRIMIDINE_RIBONUCLEOTIDE_METABOLIC_PROCESS	0.0769396	0.0129527	-0.00569221	0.00640452	0.017035	0.00852894	-0.0087997	0.0394539	0.0133276	-0.00529232	0.0524837	0.022471	0.0469727	4341.05	5871.1	5211.34	5436.69	4547.13	5371.46	5239.51	5733.21	4250.61	4597.54	4301.02	5380.36	4329.19
GO_PYRIMIDINE_DEOXYRIBONUCLEOTIDE_METABOLIC_PROCESS	0.10101	-0.026725	-0.020286	0.012591	0.0267002	0.0417985	0.0131251	0.0354536	-0.00955946	-0.00222543	0.0669558	0.0543154	0.0808128	2535.25	2134.2	2722.79	3682.04	2886.62	2553.78	1802.1	2684.99	2365.49	2433.69	3693.9	2071.93	1538.2
GO_PYRIMIDINE_DEOXYRIBONUCLEOTIDE_BIOSYNTHETIC_PROCESS	0.132379	0.0409551	0.030097	0.0883407	0.125369	0.156744	0.0930845	0.138085	0.11011	0.0971563	0.180042	0.0887492	0.169131	1876.23	783.554	2026.71	3019.31	1058.58	865.838	1298.02	1302.46	1980.01	1043.75	1232.78	1188.3	1013.36
GO_NUCLEOTIDE_SUGAR_METABOLIC_PROCESS	0.0481851	0.0486761	0.033999	0.0275114	0.00508313	0.0273881	0.0407751	0.0473508	0.0418494	0.0252065	0.0395423	0.00117117	0.0162775	3723.55	3673.88	3398.86	3682.78	4213.55	3714.65	3581.22	4089.01	4156.47	4335.12	4286.94	4666.48	4716.15
GO_NUCLEOTIDE_SUGAR_BIOSYNTHETIC_PROCESS	0.0430616	0.0598696	0.0431156	0.0330438	0.00895273	0.0339506	0.0513271	0.0359333	0.0543677	0.00930897	0.0137889	0.0273368	0.00475344	3997.83	2126.05	2375.13	3341.78	3166.09	3220.95	2898.48	4156.47	2868.09	4157.95	2919.98	3714.65	3398.86
GO_MENAQUINONE_METABOLIC_PROCESS	0.237465	-0.120452	0.138579	0.254301	0.302229	-0.176784	0.0940769	-0.233223	0.121058	0.265052	-0.133415	0.208323	-0.13273	474.432	4069.74	1171.25	2043.02	2985.96	5266.2	3441.11	2234.28	2259.48	2713.16	5967.47	800.604	6462.65
GO_COBALAMIN_METABOLIC_PROCESS	0.00207559	-0.0375636	-0.0376902	-0.0293088	-0.0257905	-0.0193291	-0.0410713	-0.0410449	0.0197616	0.0156473	-0.108861	0.0010734	-0.067624	3411.46	4372.19	4124.59	4892.58	2536.73	4910.37	4223.93	3399.6	4146.83	4690.95	3426.29	3414.43	3780.63
GO_ISOPENTENYL_DIPHOSPHATE_BIOSYNTHETIC_PROCESS	-0.10753	-0.191798	-0.206561	-0.12585	-0.117213	-0.133043	-0.132945	-0.137372	-0.18498	-0.0261462	-0.152688	-0.089249	-0.132688	1920.71	2343.25	2396.62	3131.25	2397.36	2274.31	1776.9	1675.34	2737.62	2628.65	1917.74	3131.99	1623.45
GO_GLYCOLIPID_BIOSYNTHETIC_PROCESS	-0.0900607	-0.0788689	-0.079909	-0.0624897	-0.0923382	-0.10064	-0.0570368	-0.0512887	-0.034124	-0.0502192	-0.0689772	-0.0875841	-0.0731135	3928.89	4314.37	4895.55	5559.75	5263.23	4255.06	4410.73	4547.13	5039.36	5356.63	4570.86	4182.41	4569.37
GO_PROTEIN_LIPOYLATION	-0.126067	-0.122549	-0.108281	-0.098004	-0.0208498	-0.166265	-0.0873123	-0.115771	-0.00733202	-0.121383	-0.138676	-0.0716403	0.0242095	5106.82	4571.6	2808.04	2396.62	759.832	4393.69	3066.02	3884.41	2111.96	2477.42	3902.2	5326.98	4160.92
GO_10_FORMYLTETRAHYDROFOLATE_METABOLIC_PROCESS	-0.178629	-0.193621	-0.281467	-0.253221	-0.191329	-0.2699	-0.202606	-0.222657	-0.156707	-0.261521	-0.19976	-0.259861	-0.18519	1482.6	1667.92	1903.66	3813.25	1799.88	262.42	692.374	2649.41	2644.96	151.225	22.239	1568.59	5341.81
GO_RIBONUCLEOTIDE_CATABOLIC_PROCESS	0.00663077	0.0139314	0.0401251	0.0175802	0.006919	0.054283	0.0103049	0.0673735	-0.00898725	0.0193317	0.0499818	0.0119043	-0.0123256	4465.59	4127.56	3349.19	3473.73	4191.31	2683.51	4575.3	4200.21	4646.47	3970.4	2985.96	5331.43	4935.58
GO_DEOXYRIBONUCLEOTIDE_METABOLIC_PROCESS	0.0315336	-0.024184	-0.0448758	-0.0116544	-0.00950007	0.0387145	-0.00406708	0.011248	-0.0270129	-0.0318096	0.0256815	0.0154876	0.0382724	3224.66	3713.91	4114.22	3777.66	3349.19	3737.63	2625.68	3141.63	3693.16	3463.35	4183.9	2619.75	3349.19
GO_DEOXYRIBONUCLEOTIDE_BIOSYNTHETIC_PROCESS	0.0248915	-0.0364473	-0.0510762	0.00153043	0.0214777	0.0710417	0.00856493	0.0453439	0.0224453	-0.0218246	0.0608429	-0.00331339	0.0777233	2588.62	2926.65	2776.91	3777.66	3836.97	3482.63	2674.61	3187.59	2192.77	3570.1	3439.63	2376.61	3497.45
GO_RESPONSE_TO_TEMPERATURE_STIMULUS	0.0296913	0.0515854	0.0468725	0.0554112	0.0480485	0.0531035	0.0427772	0.0454269	0.0648513	0.0394785	0.0595571	0.0620322	0.0488698	4283.23	4389.98	4054.91	4148.31	4160.18	3921.48	4237.27	3795.46	3774.7	4213.55	3979.3	4109.77	4118.66
GO_CELLULAR_RESPONSE_TO_STARVATION	0.0831695	0.108681	0.0824179	0.0843177	0.0968579	0.0911916	0.0983517	0.100089	0.0997351	0.104579	0.0734522	0.104849	0.0958681	4506.36	4420.37	4337.35	4412.96	4212.81	4211.33	4248.39	4177.23	4378.12	4530.08	4974.86	4099.39	4652.4
GO_RESPONSE_TO_PH	-0.0384991	0.052705	0.0758124	0.0320244	-0.0225756	0.021209	-0.0306613	0.0604396	0.0334185	0.0150234	0.0449567	0.0150819	-0.0356834	4901.48	4213.55	4249.13	4606.44	6000.08	5061.6	6978.6	4215.03	5033.43	5374.43	4988.95	4997.84	5881.47
GO_MRNA_TRANSCRIPTION	0.270045	0.276813	0.264443	0.270731	0.265883	0.28166	0.267925	0.263821	0.264148	0.27657	0.274513	0.256721	0.240285	2136.43	2459.63	2868.83	3043.78	2206.11	2644.96	2112.7	2151.25	2619.75	1366.96	3605.68	2527.83	2803.6
GO_SNRNA_TRANSCRIPTION	0.0259332	-0.00180388	-0.0400509	-0.0231269	-0.00138384	0.0241463	-0.00587481	-0.0157365	0.000607347	-0.0289233	0.0208258	-0.00203092	0.0446644	3695.38	3653.13	3840.68	3725.77	3906.65	3598.27	3867.36	3885.15	3043.04	4086.05	3376.62	3763.58	2796.92
GO_RRNA_TRANSCRIPTION	0.0669043	0.0115574	0.0120168	0.0173373	0.0670363	0.0368452	0.0605672	0.038271	0.0637727	0.0338403	0.0758502	0.0671367	0.106184	5398.15	4994.88	4991.91	5238.03	4991.17	4076.41	4235.05	4745.8	3888.12	4930.39	4340.31	3927.41	3690.93
GO_TRNA_TRANSCRIPTION	0.0543057	0.0264511	0.00471493	-0.00203622	0.0592282	0.0349023	-0.00804602	0.038016	0.0887534	0.012247	0.0743911	0.0602957	0.0851158	5028.24	3790.27	3107.53	3963.73	3439.63	2392.18	4657.59	3799.9	3883.67	3642.75	4090.49	3720.58	2957.79
GO_AMINE_METABOLIC_PROCESS	0.0668988	0.0463939	0.0710163	0.0747996	0.0351419	0.0694494	0.0460405	0.0893479	0.0408422	0.0692362	0.0703196	0.0338355	0.0426878	4993.4	4204.65	4049.72	3781.37	4593.84	4011.92	4544.91	3703.53	5125.35	4026.74	4462.63	4957.81	4814.74
GO_AMINE_BIOSYNTHETIC_PROCESS	0.0233047	0.00470728	0.0288596	-0.00553797	-0.0178176	0.0268479	-0.0511245	0.0288031	-0.0327419	0.00457731	-0.0413314	-0.0162184	0.0124039	2458.89	2683.51	4053.43	2250.59	1695.35	3292.85	3538.22	2937.77	5541.22	2485.58	3398.12	4310.66	4025.26
GO_AMINE_CATABOLIC_PROCESS	-0.100609	-0.0458884	-0.0189162	-0.0401122	-0.124337	-0.0605663	-0.059241	0.0125218	-0.0438904	-0.0165078	-0.02853	-0.110728	-0.109956	4969.68	3706.5	3553.79	4071.22	4294.35	5742.11	4942.25	4567.89	6290.67	5365.53	4914.08	6229.89	6231.37
GO_OLIGOSACCHARIDE_METABOLIC_PROCESS	-0.0444053	0.0230556	0.00296884	0.0126569	-0.052732	0.0117949	-0.025992	0.037997	0.0105584	0.00517776	-0.0432216	-0.0585712	-0.032213	3304.72	3205.38	3900.72	3349.19	3380.33	2922.2	4323.26	4649.43	4005.99	4017.85	4185.38	4179.45	3576.03
GO_OLIGOSACCHARIDE_BIOSYNTHETIC_PROCESS	-0.074043	0.0521275	0.00797216	0.00224612	-0.0286855	-0.0517953	-0.0289465	0.0428029	-0.0076479	0.0831778	-0.133526	-0.0981019	-0.0466783	3763.58	2151.25	3094.19	2816.94	2256.52	3109.75	3787.3	3679.81	3541.19	4267.66	6984.53	4025.26	3888.86
GO_OLIGOSACCHARIDE_CATABOLIC_PROCESS	-0.0808181	0.0308115	-0.0186679	0.00554018	-0.102065	-0.00733272	-0.0313211	-0.00166513	0.0299416	-0.0536224	-0.0272352	-0.0775581	-0.0417688	4689.46	4335.12	4430.01	4779.9	4527.86	3765.8	4793.25	4303.99	3501.9	5288.43	4068.25	4475.97	4754.7
GO_RESPONSE_TO_RADIATION	0.0237288	0.0246983	0.0194313	0.0385969	0.0481329	0.0258402	0.0312011	0.0358807	0.0441789	0.0305311	0.0470639	0.035812	0.0533186	4778.42	4793.99	4362.55	4464.85	4725.05	4742.1	4321.78	4621.26	4702.07	4468.56	4412.22	4610.14	4464.85
GO_PHOSPHOLIPID_CATABOLIC_PROCESS	0.0488164	0.0390646	0.0986589	0.0801494	0.0323232	0.0930061	0.00425618	0.114539	0.0808292	0.083124	0.0706838	0.0245341	-0.0174221	4111.25	4710.22	4437.42	4108.28	4496.73	4845.14	4068.25	4017.85	4339.57	4223.93	4447.8	4332.16	3484.11
GO_FOLIC_ACID_CONTAINING_COMPOUND_BIOSYNTHETIC_PROCESS	-0.0168138	-0.107346	-0.123549	-0.108488	-0.0857651	-0.0352313	-0.0777514	-0.0409077	-0.105123	-0.125939	-0.0244058	-0.116572	0.0184394	4914.82	3481.14	4883.68	3951.13	4579.75	4742.84	3869.59	4680.57	5112	6250.64	3915.55	3604.2	2131.98
GO_TOXIN_METABOLIC_PROCESS	0.0436828	0.0929791	0.22607	0.163728	0.127649	0.109477	0.0746363	0.211022	0.0585073	0.150617	0.0675996	0.0183428	0.0755455	7503.44	4748.77	3221.69	4748.77	5781.4	5899.27	7564.23	3240.96	7556.81	4751.73	6518.99	8327.76	6815.51
GO_RESPONSE_TO_HEAT	0.0536562	0.0661587	0.0549792	0.0693006	0.0674817	0.0659102	0.0658208	0.0602347	0.0844615	0.0541266	0.089272	0.0749637	0.0742708	3773.22	4235.79	4054.91	4041.57	4004.5	4010.43	3890.34	3684.26	3527.11	4077.15	3568.62	4145.35	3860.69
GO_RESPONSE_TO_COLD	-0.00411607	0.0380707	0.0247125	0.0367361	0.0170609	0.0435802	0.000474478	0.0117034	0.0274929	0.0202804	0.0163218	0.0262698	0.0299714	5034.91	4361.81	5189.1	4904.44	4689.46	3822.14	4730.98	5281.02	4379.6	4450.77	4748.77	4868.86	4883.68
GO_RESPONSE_TO_XENOBIOTIC_STIMULUS	0.0149824	-0.070449	0.0141579	0.0520963	0.0303272	-0.0682467	0.019048	-0.0286807	0.00188028	0.0392287	-0.0978685	0.028827	-0.0286896	5925.95	4127.56	4656.85	4406.29	5000.81	5924.47	5482.65	5948.19	4840.69	3755.43	6321.81	5098.66	4636.09
GO_RESPONSE_TO_UV	-0.000106377	-0.00997354	-0.0176746	0.000178182	0.0165716	0.00763324	-0.00271329	0.0113564	0.0255778	-0.00393929	0.0180243	-0.00440801	0.041037	4573.08	4232.82	4009.69	4118.66	4513.03	4779.16	4384.05	4281.01	4622.01	4048.98	4156.47	4384.05	4427.78
GO_RESPONSE_TO_WATER_DEPRIVATION	0.0951007	0.18862	0.121165	0.212273	0.158787	0.0579143	0.0772981	0.174244	0.165639	0.221787	0.106736	0.147678	0.131799	4365.52	2394.4	3226.14	3957.8	4929.65	2696.85	5723.58	799.863	4232.08	2664.23	3283.22	4356.62	4693.17
GO_RESPONSE_TO_WATER	0.237814	0.245407	0.261183	0.29994	0.24517	0.204716	0.163364	0.284329	0.272077	0.286695	0.220909	0.227575	0.226129	2253.55	2768.01	2219.45	1728.71	1513.73	2091.95	1423.3	1599.73	1429.23	2536.73	2222.42	2502.63	1988.17
GO_RESPONSE_TO_LIGHT_STIMULUS	0.0257779	0.00969661	0.00440704	0.0193489	0.0302337	0.0117758	0.0109052	0.0152385	0.0259658	0.0175582	0.0274152	0.0241219	0.0317017	4552.32	4650.17	4371.45	4346.98	4732.46	4866.63	4560.48	4734.68	4700.58	4399.62	4653.14	4553.81	4568.63
GO_NAD_BIOSYNTHETIC_PROCESS	-0.0629215	0.0282571	0.0089362	0.0143145	-0.0499248	0.0590351	-0.0562965	0.108647	0.0459633	-0.0053823	0.044685	-0.0577648	-0.0206783	5556.04	3166.83	3346.23	3177.21	5370.72	3060.83	5052.7	2627.91	4467.82	4836.98	3865.14	4444.83	4355.88
GO_CARNITINE_METABOLIC_PROCESS	-0.0454445	-0.0428108	-0.0306153	-0.00332173	-0.0887694	-0.00128124	-0.0314378	-0.0456422	-0.0293736	-0.0424075	-0.0184831	-0.0285274	-0.0622904	2650.15	2444.81	4181.67	3047.48	4487.83	2784.32	2940.74	4062.32	4438.9	3469.28	3240.22	2763.57	4103.1
GO_METHYLGLYOXAL_METABOLIC_PROCESS	0.328255	0.287967	0.266859	0.274117	0.243616	0.315116	0.231425	0.314768	0.247427	0.279524	0.339418	0.296205	0.285738	1117.88	1863.63	2112.7	2318.79	1264.66	321.724	1363.99	1369.92	1687.2	1903.66	1282.45	2186.84	1028.92
GO_PUTRESCINE_METABOLIC_PROCESS	0.130652	0.0615222	0.0954433	0.0817981	0.0234217	0.106366	0.0160343	0.0894114	0.0737781	0.0759243	0.000242858	0.0656565	0.0393035	3359.57	2517.45	2828.8	2760.6	2891.07	2636.06	4048.98	2246.14	5131.28	3291.37	1876.97	4726.53	3976.33
GO_PUTRESCINE_BIOSYNTHETIC_PROCESS	0.0663689	0.0041189	0.0374338	0.0213851	-0.0201676	0.0442011	-0.0557593	0.0277413	0.00277492	0.0144438	-0.0587161	0.000719424	-0.00236382	2303.96	2587.14	2977.06	622.692	2467.05	160.121	2716.12	1272.07	5733.21	2044.51	1071.92	4851.07	3366.98
GO_GAMMA_AMINOBUTYRIC_ACID_METABOLIC_PROCESS	0.0481818	-0.0199407	0.0534585	0.0291107	0.0436561	-0.0084585	0.0264032	-0.116225	0.172273	-0.130277	0.0338933	-0.053834	-0.0147826	1947.4	6708.02	5958.57	7409.29	6323.29	6604.98	7679.13	4608.66	4124.59	6154.27	6794.01	6242.49	6709.51
GO_RNA_MODIFICATION	0.00938856	-0.058541	-0.072828	-0.0547119	-0.0312354	-0.0279213	-0.045284	-0.0471443	-0.0444787	-0.0717556	-0.0108239	-0.0358936	0.0134895	4669.45	4352.91	4711.7	4767.3	4667.22	4250.61	4836.24	4747.29	4525.64	4850.33	4732.46	4326.23	4324.74
GO_FERTILIZATION	0.0408591	0.0651597	0.0653001	0.0580289	0.0554375	0.0188145	0.0590415	0.0636865	0.049083	0.034056	0.0562683	0.050639	0.0628481	3853.28	3025.99	3998.57	3349.19	3786.56	3927.41	3275.06	3533.04	3893.31	4633.12	3730.22	3512.28	3613.1
GO_DETECTION_OF_ABIOTIC_STIMULUS	-0.0657379	-0.0105032	0.00682712	0.00389986	-0.0064691	-0.0692665	-0.0339806	-0.0183647	-0.0068889	-0.022806	-0.0557194	-0.0141617	-0.0677348	4459.66	5432.25	4772.49	4587.16	4739.87	5421.87	4954.85	4535.27	4825.86	5270.64	4756.18	4195.76	4747.29
GO_DETECTION_OF_LIGHT_STIMULUS	-0.00743997	0.00807353	-0.0409455	-0.0188206	-0.0209296	-0.0173042	-0.064355	-0.0331022	-0.0299373	-0.0214341	-0.0201787	0.0257282	-0.060539	4123.11	2994.85	4120.15	4467.07	3869.59	4151.28	4733.94	3924.44	4440.39	4516	4005.99	3650.16	4117.18
GO_DETECTION_OF_VISIBLE_LIGHT	0.0171462	0.0134399	-0.0343464	-0.0200789	-0.00876922	-0.0298772	-0.0543209	-0.0363219	-0.0301543	-0.0310251	-0.0113384	0.0247028	-0.0440188	4300.28	3166.09	4119.4	3962.99	3573.81	4361.81	4646.47	3711.69	4327.71	3707.24	3685.74	3325.47	4345.5
GO_DETECTION_OF_BIOTIC_STIMULUS	-0.0791559	0.0391242	0.0905044	0.0536685	-0.0605986	0.0484583	-0.0326661	0.0645229	-0.0435743	-0.00323858	-0.054926	-0.0650424	-0.153832	6252.12	4201.69	4305.47	4816.97	5860.72	4000.05	5561.23	3211.31	3968.92	4418.15	5000.81	5547.89	5387.77
GO_DETECTION_OF_VIRUS	0.135038	0.148178	0.116602	0.173951	0.0793976	0.190142	0.199881	0.12016	0.126231	0.113045	0.186015	0.0818326	0.144509	4828.83	3343.26	2707.23	1728.71	2296.55	550.045	3463.35	2613.82	2118.64	2468.53	833.221	1343.24	1349.17
GO_RESPONSE_TO_BIOTIC_STIMULUS	0.00957364	0.0721006	0.0839693	0.0875508	0.0236335	0.144509	0.0397702	0.0864041	0.0504599	0.059725	0.0704257	0.0509693	0.00794622	4987.47	4680.57	4526.38	4502.66	5101.63	3962.99	4895.55	4455.21	4728.01	4766.56	4584.2	4773.97	5301.78
GO_RESPONSE_TO_SYMBIONT	0.00604695	0.0624852	0.043567	0.0515243	-0.0304192	0.129226	-0.099004	0.0852238	0.0314204	0.035241	0.0931547	-0.0251232	-0.0368482	1031.89	4815.48	3869.59	3275.06	5530.1	5536.03	2529.32	2034.13	2421.09	1279.48	2087.5	1724.26	4299.54
GO_RESPONSE_TO_WOUNDING	0.0200013	0.133153	0.131643	0.11232	0.0928031	0.092614	0.0910478	0.120392	0.108017	0.130139	0.0751703	0.0825239	0.0360817	5330.69	4307.69	4056.39	4286.2	4602.73	4415.92	4451.51	4184.64	4354.4	4216.51	4351.43	4543.43	5143.88
GO_RESPONSE_TO_MECHANICAL_STIMULUS	-0.00709354	0.0788137	0.0861416	0.106657	0.0686317	0.0356577	0.0642268	0.0580867	0.0870856	0.0842721	0.019973	0.0420148	0.0257999	4825.12	5037.87	4656.85	4113.47	5103.11	5301.78	5066.79	4966.71	4358.84	4503.4	5150.55	5071.23	5198
GO_RESPONSE_TO_VIRUS	0.0441053	0.0576365	0.0656261	0.0989329	0.0149492	0.154178	0.0710341	0.0978842	0.0259033	0.040381	0.0935852	0.033175	0.057546	4780.64	4269.89	4832.53	4627.19	4937.8	4146.09	4768.04	4440.39	4902.96	4708.74	4240.24	4362.55	4453.73
GO_RESPONSE_TO_BACTERIUM	-0.0471903	0.0522528	0.0778155	0.0704702	0.00645349	0.124461	0.00309265	0.057325	0.0326503	0.0499903	0.0299255	0.0387626	-0.0387443	5252.11	4819.93	4362.55	4408.51	5074.2	3924.44	4781.39	4580.49	4819.19	4720.6	4884.43	4853.29	5576.06
GO_RESPONSE_TO_FUNGUS	0.0377915	0.136936	0.0676427	0.0915913	0.0415012	0.159453	0.00851892	0.131417	0.0494627	0.0712489	0.0164835	0.131585	-0.00336858	5905.94	4332.9	6288.45	5270.64	5283.99	4175	5632.4	5030.46	6097.93	5943.74	4613.11	4408.51	4677.6
GO_RESPONSE_TO_ABIOTIC_STIMULUS	0.039478	0.0649387	0.0628523	0.0683531	0.0636516	0.0528085	0.055146	0.062777	0.0716207	0.0613655	0.0554632	0.0586686	0.0592156	4612.37	4516	4363.29	4301.02	4527.86	4475.97	4416.67	4461.14	4247.65	4527.86	4376.64	4514.52	4550.1
GO_RESPONSE_TO_GRAVITY	-0.0860479	0.100345	0.0838341	0.0448556	0.0154306	-0.0200822	-0.0215713	0.0796569	0.0248788	0.111309	-0.00164716	-0.0228758	-0.0201349	3366.24	5467.83	5065.3	6067.54	6450.05	5279.54	4742.84	4919.27	4600.51	4574.56	6387.78	1796.17	5523.43
GO_RESPONSE_TO_HERBICIDE	0.163057	0.22018	0.224501	0.228981	0.220918	0.239625	0.157656	0.224027	0.246239	0.223816	0.0196164	0.244816	-0.023068	5436.69	1573.04	461.089	521.875	385.476	1516.7	394.372	437.367	1758.36	1930.35	1405.5	1085.26	4671.67
GO_RESPONSE_TO_TOXIC_SUBSTANCE	0.085345	0.0595736	0.0874483	0.0912285	0.0724497	0.0568834	0.0527253	0.0751845	0.0704496	0.085322	0.0469856	0.0967164	0.0523632	4594.58	4621.26	4053.43	4244.68	4320.3	4772.49	4083.08	4446.32	4360.33	4392.94	4431.49	4464.11	4642.02
GO_RESPONSE_TO_LIGHT_INTENSITY	-0.0652146	-0.0825125	-0.0953672	-0.0649933	-0.0507787	-0.0826073	-0.0838248	-0.0952724	-0.0878726	-0.0708277	-0.056123	-0.13907	-0.0345877	2667.2	145.295	1541.9	1074.88	1359.54	2477.42	945.899	1675.34	1681.27	791.708	3051.19	1831.01	1495.94
GO_PHOTOPERIODISM	0.0537667	0.00195265	0.0125727	0.00603532	0.0370877	0.00975057	0.0323905	0.00117349	-0.00583894	0.0300277	0.0276997	0.0329797	0.0416264	4427.04	5472.28	4333.64	4094.94	5445.59	4636.09	5220.23	5283.99	5854.79	5399.63	5561.23	4975.61	4901.48
GO_ENTRAINMENT_OF_CIRCADIAN_CLOCK	0.0505278	0.0114362	0.011357	0.0143779	0.037369	0.0049897	0.0373351	0.0105423	0.00908556	0.0429556	0.0293753	0.0493002	0.0572769	4112.73	5339.58	4533.05	4204.65	4151.28	4510.07	4430.01	4569.37	5610.9	4452.25	5463.38	4440.39	3746.53
GO_UV_PROTECTION	0.0428345	0.00206422	0.0886745	0.0699146	0.0485289	0.054951	0.0402879	0.0807814	0.071354	0.080038	0.142953	0.0428583	0.0187283	4314.37	5016.38	1646.43	2927.39	4206.88	4270.63	3806.58	4690.21	3007.45	3295.82	3162.39	4724.3	4993.4
GO_RESPONSE_TO_SALT_STRESS	0.123702	0.197153	0.186331	0.202581	0.14725	0.15461	0.143309	0.177179	0.166065	0.180062	0.147141	0.201985	0.211353	6369.25	4172.04	3681.3	3368.47	4361.81	3209.83	4044.53	3791.01	3429.25	2922.2	4585.68	3927.41	2502.63
GO_PHENYLPROPANOID_METABOLIC_PROCESS	-0.50004	-0.405272	-0.375198	0.00652071	0.0433923	-0.451905	0.0179813	-0.134919	-0.363539	-0.059042	-0.230754	0.117728	-0.140729	0	1777.64	2341.77	8400.41	7937.1	902.903	7736.21	6848.87	1117.88	725.733	112.678	6618.33	3106.05
GO_RESPONSE_TO_ENDOGENOUS_STIMULUS	0.027539	0.0727239	0.0818382	0.0663161	0.0681538	0.036649	0.0609489	0.0712493	0.063751	0.076117	0.0427506	0.0430273	0.0419343	4922.97	4517.48	4477.45	4521.19	4507.1	4885.91	4625.71	4368.48	4487.09	4480.42	4510.07	4776.94	4673.9
GO_RESPONSE_TO_HORMONE	0.0423925	0.077253	0.0902327	0.0782724	0.0729744	0.0595073	0.0698287	0.0829516	0.0789607	0.0849276	0.0535403	0.0598591	0.0535548	4437.42	4249.13	4358.84	4363.29	4502.66	4599.03	4360.33	4218	4152.76	4223.93	4262.48	4707.26	4563.44
GO_RESPONSE_TO_CARBOHYDRATE	0.0369574	0.0638623	0.0798902	0.0646351	0.0576853	0.0478122	0.0577904	0.0741131	0.0623394	0.062006	0.0419931	0.0662646	0.044599	4718.37	5169.83	4791.02	4958.56	4776.2	5235.06	4724.3	4584.94	4934.09	4963	4755.44	4887.39	4823.64
GO_RESPONSE_TO_FRUCTOSE	-0.078275	-0.0900704	-0.0536248	-0.0128785	-0.115827	-0.0347458	-0.0891217	0.0370069	-0.0181753	-0.107953	-0.0439323	-0.0457507	-0.0824492	5074.94	5384.8	4388.5	1930.35	3627.92	1872.52	2487.8	1309.14	1365.47	3985.23	3645.71	3008.2	2833.25
GO_HORMONE_MEDIATED_SIGNALING_PATHWAY	0.0545123	0.07759	0.0783692	0.0623258	0.0763839	0.0739035	0.0691297	0.0692458	0.076452	0.0876827	0.0698239	0.0742935	0.0953723	3823.63	3868.1	3994.12	4207.62	4124.59	4484.86	4192.79	4139.42	3906.65	3894.79	4201.69	4246.17	3810.28
GO_CARBOHYDRATE_MEDIATED_SIGNALING	-0.0691468	-0.0194795	0.0569813	-0.0516949	-0.0137977	-0.026641	-0.0216483	0.111449	-0.0428278	-0.123084	-0.0251387	-0.0480803	-0.147991	2361.78	3962.99	5811.79	1742.06	6898.54	2186.84	5891.85	3355.12	5353.67	3518.21	2985.96	5454.49	3199.45
GO_REGULATION_OF_ASYMMETRIC_CELL_DIVISION	-0.286059	-0.5	-0.437248	-0.19691	-0.255078	-0.30716	-0.355528	-0.241168	-0.0586817	-0.379317	-0.127835	-0.5	-0.238165	0	0	0	0	0	0	0	0	0	0	0	0	0
GO_EMBRYO_DEVELOPMENT	-0.0041504	0.0232202	0.0352901	0.0226785	0.0491086	-0.0332878	0.0346563	0.0216511	0.0375388	0.0479076	0.00334866	0.00551995	0.0149251	4928.16	4744.32	4566.41	4484.86	4336.6	4957.81	4689.46	4655.36	4529.34	4303.99	4855.52	4876.27	4917.78
GO_POST_EMBRYONIC_DEVELOPMENT	0.0480387	0.0939742	0.0883536	0.0899342	0.0939549	0.0490224	0.0892579	0.0779438	0.0914905	0.0921937	0.102071	0.0702558	0.0783882	4503.4	3594.56	3660.54	4756.18	4039.34	4875.53	3735.41	4527.12	4095.68	3787.3	3912.58	3846.61	3318.8
GO_EMBRYO_DEVELOPMENT_ENDING_IN_BIRTH_OR_EGG_HATCHING	0.0205299	0.0284236	0.0417453	0.031594	0.0574393	-0.0109579	0.0414863	0.0340597	0.0488815	0.0513055	0.021562	0.0216493	0.0363391	4590.13	4871.82	4516	4521.19	4294.35	4795.47	4513.03	4481.9	4218	4323.26	4595.32	4922.23	4570.11
GO_AXIS_SPECIFICATION	-0.0339394	-0.0724643	-0.0615338	-0.0458267	-4.11767e-05	-0.12139	-0.0487779	-0.0323911	-0.0469153	-0.0346895	-0.0302814	-0.030765	-0.0424263	4025.26	4665.74	3881.45	4265.44	4007.47	4630.16	4126.08	4148.31	4600.51	4739.87	4398.87	4438.9	4538.24
GO_SPECIFICATION_OF_SYMMETRY	-0.000588219	-0.0318127	0.0216193	0.000756427	0.00880391	-0.0937469	-0.0155424	-0.012848	-0.0245359	-0.018561	-0.027372	-0.0132293	-0.0233605	4384.05	4854.03	4215.03	5347.74	4791.02	6023.8	4620.52	4482.64	5110.52	4622.75	5530.84	4915.56	5051.96
GO_FLAVONOID_METABOLIC_PROCESS	0.0112815	-0.226081	0.0313464	0.22333	0.236896	-0.244581	0.265215	-0.242557	0.0722508	-0.0520595	-0.23503	0.229085	0.0337813	2235.76	1054.13	2828.8	1454.43	1685.72	0	716.096	0	2262.45	185.325	5163.9	2275.79	2873.28
GO_ALKALOID_METABOLIC_PROCESS
GO_ABSCISSION	0.170264	0.106604	0.126542	0.160249	0.144318	0.128505	0.144898	0.139337	0.144028	0.15229	0.141893	0.167497	0.127398	3563.43	1470	2934.07	2899.97	3940.75	3089.74	3212.79	3682.78	3931.86	2775.43	3731.7	3935.56	4559.74
GO_EMBRYONIC_PATTERN_SPECIFICATION	-0.023797	-0.0582587	-0.0350622	-0.0219241	0.00155581	-0.138477	-0.0279154	-0.0613802	-0.0129895	-0.0119708	-0.0165709	-0.0371968	-0.0163469	4373.67	3391.45	3299.53	3299.53	3824.37	4802.88	4435.94	4853.29	3638.3	3272.84	3525.62	4900.73	4848.1
GO_POST_EMBRYONIC_ANIMAL_MORPHOGENESIS	-0.129168	0.0495808	0.019788	-0.00866023	0.0183012	0.0113176	0.023181	0.0385084	-0.0258937	0.0259649	0.0349177	-0.052602	-0.0358826	2844.37	4454.47	5178.72	3934.82	4625.71	4030.45	3538.22	3223.17	4145.35	3937.04	4793.99	5089.02	2664.23
GO_ANIMAL_ORGAN_MORPHOGENESIS	-0.0137526	0.0433713	0.0638763	0.0434266	0.0640604	-0.0305261	0.0518156	0.0387775	0.0405252	0.0603362	0.00209051	0.00755187	0.0117399	5046.77	4714.67	4422.6	4643.5	4489.31	5079.39	4599.03	4613.85	4613.85	4468.56	4945.95	4948.92	5033.43
GO_NEGATIVE_REGULATION_OF_BIOSYNTHETIC_PROCESS	0.0390569	0.0232303	0.0273778	0.0306852	0.0474105	0.0238609	0.0351002	0.0251156	0.0243413	0.035603	0.030521	0.0323829	0.0413612	4588.65	4652.4	4648.69	4647.21	4542.69	4804.37	4621.26	4570.11	4662.78	4484.12	4609.4	4510.07	4548.62
GO_REGULATION_OF_CATABOLIC_PROCESS	0.0917702	0.0914005	0.0842149	0.0890336	0.0879119	0.0981328	0.0888249	0.0872926	0.094695	0.0864198	0.0984069	0.0875087	0.0963059	4373.67	4284.71	4354.4	4280.27	4352.91	4332.16	4335.12	4277.3	4237.27	4265.44	4219.48	4475.97	4554.55
GO_NEGATIVE_REGULATION_OF_CATABOLIC_PROCESS	0.0957113	0.108125	0.0968756	0.105062	0.0962682	0.120074	0.0913115	0.1003	0.100531	0.0956688	0.0996284	0.103512	0.0954352	4413.7	4080.12	4102.35	4407.77	4407.77	4222.44	4566.41	4250.61	4378.12	4145.35	4352.91	4330.67	4561.96
GO_POSITIVE_REGULATION_OF_CATABOLIC_PROCESS	0.0693547	0.0770659	0.079629	0.073027	0.0702001	0.0756887	0.0696391	0.0782812	0.0761134	0.0730039	0.0718497	0.0668803	0.0733897	3885.89	3645.71	3807.32	4081.6	3897.76	4167.59	4020.81	3937.79	3897.76	3828.07	4117.18	4263.96	4450.77
GO_AUDITORY_RECEPTOR_CELL_FATE_COMMITMENT	0.21413	0.256304	0.26332	0.240968	0.341166	0.106403	0.300968	0.224348	0.340474	0.234862	-0.0144862	0.252332	0.329249	1355.84	897.714	1724.26	2381.06	2273.57	3189.81	2320.27	2299.51	2266.15	2466.31	6478.96	2571.57	1171.25
GO_EPIDERMAL_CELL_DIFFERENTIATION	-0.0330807	0.162393	0.0411245	0.0952686	0.162132	-0.0359057	0.100995	0.0092184	0.125822	0.139663	-0.0538245	0.155167	0.090138	6303.27	4340.31	5008.22	4756.18	3655.35	5149.81	4440.39	5584.21	4203.17	3650.9	6432.26	3769.51	4537.5
GO_HORMONE_TRANSPORT	0.00337401	0.0286488	0.0289706	0.0132089	0.00977931	0.00472645	0.0150788	0.0280862	0.0227203	0.0282346	-0.0359305	0.0251272	-0.00930161	5003.03	5052.7	5048.25	5509.34	5138.69	5470.05	5278.06	5473.02	5071.23	5135.73	5750.26	5502.67	5402.59
GO_ANTERIOR_POSTERIOR_AXIS_SPECIFICATION	-0.0206999	-0.0692166	-0.0644786	-0.0143949	0.0430037	-0.141777	-0.0399205	-0.0414932	-0.0220463	-0.0404636	-0.0417393	0.000831617	0.0140159	3856.98	4311.4	3707.98	4081.6	3369.21	4504.88	4048.24	3829.56	4036.38	5156.48	3844.38	4103.1	4197.98
GO_DORSAL_VENTRAL_AXIS_SPECIFICATION	-0.0586398	-0.137784	-0.113216	-0.15121	-0.127635	-0.165647	-0.154892	0.0130618	-0.126958	-0.0861869	-0.0998067	-0.0605378	-0.170867	5307.71	6180.96	4816.97	3131.25	2422.57	4870.34	4686.5	4086.05	3829.56	6044.56	5491.55	4816.97	2894.04
GO_ANTERIOR_POSTERIOR_PATTERN_SPECIFICATION	-0.019308	-0.0415012	-0.019593	-0.0221377	0.036859	-0.102501	0.00118441	-0.0503409	-0.0199498	-0.0177188	-0.0555707	0.00301623	-0.0422103	5040.84	4738.39	4288.42	4882.94	3997.83	4733.94	4831.79	4665	5230.61	5031.2	4700.58	4127.56	5344.03
GO_DORSAL_VENTRAL_PATTERN_FORMATION	-0.0348434	-0.0486019	-0.000314358	-0.0498334	-0.00330534	-0.125215	-0.00208758	-0.0340544	-0.0246817	-0.0168944	-0.0518675	-0.00795814	-0.0768468	5455.23	4418.15	4974.86	5207.63	4926.68	4750.99	5126.09	4498.21	5343.29	4975.61	5136.47	5458.19	6335.89
GO_PROXIMAL_DISTAL_PATTERN_FORMATION	-0.00286151	-0.0460981	0.0173563	0.0276367	0.142488	-0.24181	0.145663	-0.106873	-0.0210117	-0.0293931	-0.136627	0.0717752	-0.0550597	4627.19	3175.73	4800.66	4029.71	3307.68	2597.52	3402.57	6329.22	5343.29	5131.28	6366.28	3587.89	5985.26
GO_CELL_CELL_RECOGNITION	0.045192	0.0871562	0.112706	0.115473	0.0698471	0.123679	0.0547147	0.133376	0.0759346	0.0876993	0.0988627	0.105262	0.0548033	4095.68	3747.27	3834	3567.14	3187.59	3415.17	3759.87	2902.93	3228.36	3102.34	3441.86	2819.91	3516.73
GO_RESPONSE_TO_EXTRACELLULAR_STIMULUS	0.0557782	0.0857435	0.0835151	0.0902346	0.079996	0.0710046	0.0764765	0.0863009	0.0886206	0.0861669	0.0549945	0.0760455	0.0696036	4714.67	4318.07	4432.23	4143.87	4484.86	4541.2	4505.62	4412.96	4215.77	4399.62	4737.65	4483.38	4687.24
GO_CELLULAR_WATER_HOMEOSTASIS	-0.144481	-0.0426185	0.199128	0.0577688	-0.0271784	-0.067386	-0.144323	0.129594	-0.146247	0.047651	-0.102271	-0.175441	-0.113127	1850.28	2008.92	1967.41	4768.04	3414.43	5963.02	1581.93	4514.52	1338.79	2459.63	3868.1	0	3355.12
GO_OOCYTE_DIFFERENTIATION	0.0209926	-0.0512869	0.00244365	0.0170288	0.0591675	-0.0173754	-0.0169694	-0.00266152	0.00538247	0.0128199	0.0793654	0.00426339	0.0451964	4626.45	5277.31	4438.16	3753.2	3419.62	3921.48	5086.8	3791.01	3657.57	3319.54	3005.23	4160.18	2990.4
GO_NEGATIVE_REGULATION_OF_CELL_FATE_SPECIFICATION	-0.156166	-0.011502	0.253735	0.109368	0.255158	-0.102095	0.214289	0.226028	0.135415	0.0980237	-0.0198814	0.146067	0.131067	5247.66	6534.56	3057.86	5969.69	2748.74	3649.42	2212.78	2137.91	1887.35	5133.5	3276.55	3331.4	1928.86
GO_GLIAL_CELL_DIFFERENTIATION	0.0170831	0.0556374	0.0629003	0.0522255	0.0507481	0.0247948	0.0456904	0.0469834	0.0606868	0.0656982	0.0269932	0.0413008	0.00353351	5169.08	5074.2	4958.56	5575.32	5524.17	5274.35	5553.08	5085.32	5405.56	5095.7	5523.43	5579.77	5899.27
GO_CARDIOBLAST_DIFFERENTIATION	0.0519547	0.0810474	0.154167	0.0500636	0.161178	0.00520949	0.15723	0.055852	0.0850309	0.102453	-0.0382281	0.0512429	0.0383432	3639.78	4686.5	2607.89	6609.43	4473	6130.55	4348.47	2386.99	3673.88	4784.35	6974.15	5144.62	3329.92
GO_MEIOTIC_CHROMOSOME_CONDENSATION	0.145099	0.0690452	0.123253	0.150917	0.23551	0.169634	0.180873	0.144083	0.200494	0.104096	0.219414	0.101385	0.242491	3467.8	5233.58	5728.77	5983.77	2624.2	5715.42	2772.46	4258.03	4348.47	6726.56	5269.16	4349.95	4127.56
GO_RESPONSE_TO_INORGANIC_SUBSTANCE	0.0648634	0.0777446	0.0800697	0.0839369	0.0749564	0.0629621	0.0603513	0.0832961	0.0751196	0.0795521	0.0633154	0.0722841	0.0658178	4647.95	4659.81	4459.66	4478.93	4627.19	4673.16	4624.23	4216.51	4298.06	4421.11	4659.81	4422.6	4732.46
GO_RESPONSE_TO_METAL_ION	0.0532819	0.0783858	0.0738473	0.0744619	0.067968	0.0482947	0.0608603	0.0792797	0.0707826	0.0715977	0.051942	0.0674075	0.0640571	4481.16	4711.7	4341.05	4487.83	4566.41	4814	4470.78	4206.14	4229.12	4465.59	4985.24	4235.79	4741.35
GO_RESPONSE_TO_IRON_ION	0.00637105	0.000907435	0.013602	0.0226859	0.0292169	0.022309	-0.00873703	0.0399984	0.0130414	0.0270979	0.00331143	0.00453084	-0.0373886	5788.07	6266.95	3828.07	5690.22	4670.19	4957.81	4369.22	4019.33	3209.83	3793.97	4303.99	4180.93	4944.47
GO_RESPONSE_TO_IRON_III_ION	0.156391	-0.0374015	0.0709167	0.188826	0.170408	0.114523	0.160659	0.108252	0.183609	0.0873844	0.125142	0.182924	0.127487	4395.91	997.79	2836.21	5450.04	2127.53	842.117	155.673	6428.55	1584.9	4891.1	6385.56	4277.3	5226.16
GO_RESPONSE_TO_MANGANESE_ION	0.11454	0.13112	0.0877825	0.0727226	0.0878673	-0.00599571	0.0962195	0.0958578	0.0854204	0.0744066	0.032821	0.0360477	0.11988	5014.89	4670.19	4813.26	4888.87	4493.02	4728.01	3431.48	3538.97	5794.74	4129.04	6263.98	4553.06	4909.63
GO_RESPONSE_TO_ZINC_ION	0.0615773	0.11252	0.0718553	0.103224	0.100877	0.100307	0.0290427	0.122849	0.0915876	0.058277	0.117829	0.115434	0.132398	4689.46	3573.07	3915.55	3051.19	4069.74	3064.53	3426.29	3263.2	3902.2	3401.08	3329.92	2091.95	3048.23
GO_SPECIFICATION_OF_ANIMAL_ORGAN_IDENTITY	-0.0986426	-0.124616	-0.0507836	-0.0813282	0.00144056	-0.211065	-0.0197918	-0.0613107	-0.0686916	-0.115561	-0.157163	-0.0838452	-0.0871577	5937.81	5294.36	5283.99	3788.78	4802.88	3470.03	2997.08	4652.4	4717.63	4089.01	4926.68	5579.02	5304
GO_REGULATION_OF_PROTON_TRANSPORT	0.0309525	0.0640672	0.010513	-0.0118862	0.0234256	0.0398666	0.0378603	0.0347974	0.0407557	0.0329448	0.0210284	0.0176443	0.0798193	3962.99	3436.67	3988.19	3573.07	2908.86	4690.95	3774.7	3149.04	3181.66	3235.03	3933.34	4077.15	2252.07
GO_RESPONSE_TO_X_RAY	0.0330127	0.0799414	0.083913	0.088174	0.118747	0.110033	0.100829	0.113173	0.145227	0.113856	0.118342	0.0592121	0.117943	5437.44	5208.37	4720.6	3949.65	4369.96	4149.8	3181.66	4302.51	2792.48	4117.18	3974.11	4633.12	2918.5
GO_BODY_MORPHOGENESIS	0.00438669	0.0343055	0.0590999	0.0381865	0.0927701	-0.0302949	0.0695382	0.00966579	0.0576573	0.0542095	0.00739365	0.00664336	0.0238343	5362.56	5740.63	5765.83	5636.85	4424.08	4449.28	3875.52	5066.04	4576.79	5017.12	5292.88	5128.31	5128.31
GO_EMBRYONIC_BODY_MORPHOGENESIS	-0.0826721	-0.0493432	-0.0314617	-0.0151355	0.00923949	-0.1536	-0.0236677	-0.0709591	-0.00931857	0.00110276	0.0635078	-0.124103	-0.0385176	4346.98	5479.69	5128.31	4609.4	5375.91	2495.22	3871.07	5040.84	4647.95	4301.02	4950.4	3485.59	4111.25
GO_SUGAR_MEDIATED_SIGNALING_PATHWAY	0.0402008	-0.0503676	0.069215	-0.0147442	0.0669697	-0.0390466	0.0605819	0.109582	-0.0274251	-0.0636809	-0.0096055	0.0451182	-0.0393154	5187.62	5602.75	5811.79	1742.06	5626.47	3079.36	5629.43	4658.33	5694.67	4566.41	2985.96	4234.31	3521.18
GO_RESPONSE_TO_IONIZING_RADIATION	0.0419366	0.0529713	0.0417032	0.0634434	0.07965	0.0633902	0.069479	0.0697237	0.078936	0.0527977	0.0806952	0.0654766	0.10667	5138.69	4828.83	4677.6	4713.93	4651.66	4931.87	4173.52	4484.12	4265.44	4879.24	4349.95	5092.73	3878.48
GO_MAINTENANCE_OF_DNA_METHYLATION	0.0619402	-0.0583933	-0.00565351	0.0223486	0.0811768	0.0731794	0.0308769	0.0489162	0.081527	0.0311254	0.0873104	-0.0375978	0.126992	5229.13	7072	4756.18	4108.28	4364.77	4345.5	3288.41	4659.81	5026.01	6137.96	4109.77	6557.54	5040.84
GO_RESPONSE_TO_UV_B	0.100735	0.18633	0.094738	0.111952	0.134372	0.112678	0.0729149	0.100994	0.143741	0.08662	0.0375091	0.146423	0.0309873	3541.93	4013.4	3525.62	2258	2446.29	2787.29	2508.56	3159.42	2161.63	4862.93	4607.92	2172.01	4805.11
GO_RESPONSE_TO_UV_C	-0.0708917	-0.0389467	-0.0773791	-0.0399469	-0.0276503	0.00415913	-0.0492032	-0.00591659	-0.0516105	-0.020434	-0.0175407	-0.0322333	-0.013472	2208.33	2166.82	2667.2	2189.06	3318.8	2324.72	2908.86	2615.31	3275.06	3083.07	2492.99	2636.06	2280.24
GO_RESPONSE_TO_LITHIUM_ION	-0.0152377	-0.0537707	-0.0510941	-0.0400481	-0.0113369	-0.0265863	-0.0221595	-0.0606133	-0.0288765	-0.0302217	-0.102977	-0.0112624	-0.0746012	5246.92	3866.62	4523.41	6075.69	4290.64	4830.31	5027.5	3601.24	5408.52	5251.37	5226.16	5051.22	5624.98
GO_VASCULAR_TRANSPORT	-0.152954	0.0621837	0.0196604	-0.0077396	0.0504804	-0.06935	-0.0793433	0.122203	0.0549779	0.0110806	-0.0583584	0.106239	-0.0785723	4861.45	4820.67	4653.14	4484.12	4950.4	4367.74	5848.12	5044.55	4316.59	4084.56	5960.79	4390.72	4506.36
GO_ESTABLISHMENT_OR_MAINTENANCE_OF_TRANSMEMBRANE_ELECTROCHEMICAL_GRADIENT	-0.025933	0.067481	0.00346563	0.0373972	0.032627	0.00768237	0.0729628	0.0393079	0.0653858	0.0372523	-0.0232052	0.083307	-0.0487429	2866.61	2418.86	4629.42	3668.69	4248.39	3068.24	4440.39	3346.97	3353.64	3935.56	3187.59	3329.18	5963.02
GO_ENDOMEMBRANE_SYSTEM_ORGANIZATION	0.0635963	0.093461	0.0687984	0.0664916	0.0654098	0.0621783	0.0774547	0.0666734	0.0891806	0.0863502	0.0872317	0.0704354	0.0761023	4292.13	3798.42	4108.28	4130.52	4032.67	4318.81	3841.42	4053.43	3980.78	3890.34	3954.09	4175	4183.9
GO_NADH_DEHYDROGENASE_COMPLEX_ASSEMBLY	0.109725	0.053067	0.0312067	0.0521982	0.0678416	0.101316	0.0675847	0.0757759	0.0536875	0.0180772	0.0922	0.0945089	0.153117	3961.51	3948.16	4170.55	4051.95	4022.29	3753.94	3922.96	3788.04	3334.37	3504.87	3788.04	3509.31	3745.05
GO_MULTICELLULAR_ORGANISM_AGING	-0.0804335	0.0208036	0.0129883	-0.0133446	-0.043303	-0.047407	-0.022341	0.00629454	-0.0368633	-0.0199987	-0.0600554	-0.0149116	-0.0224828	3670.18	2152.74	2742.81	3193.52	4328.45	4863.67	3553.05	2346.21	3278.77	2501.15	3655.35	4405.55	3579
GO_SCF_COMPLEX_ASSEMBLY	0.150709	0.222907	0.242463	0.227137	0.258697	0.222275	0.226439	0.208623	0.166061	0.230168	0.233568	0.126871	0.202957	1309.14	1231.3	1170.51	1460.36	1084.52	1567.11	1954.81	1455.91	1832.49	1074.14	948.864	1517.44	825.808
GO_RESPONSE_TO_SELENIUM_ION	0.0795778	-0.0153911	0.0625922	0.0234688	-0.0401908	-0.000131773	-0.0271716	0.0453827	-0.0753611	0.0229944	-0.0664927	-0.000948767	-0.0680476	4793.99	2590.84	5594.59	4848.84	4439.65	2488.54	3871.07	4877.75	3728.74	4017.85	4851.81	4199.46	4368.48
GO_HEAT_ACCLIMATION	-0.0150763	0.00294885	-0.00538382	0.0297178	-0.0516009	-0.0394735	-0.0211321	0.0074077	-0.0251799	-0.0261285	0.0336706	0.055285	-0.00538382	2582.69	4278.78	5383.32	2541.18	5264.71	3936.3	3918.51	5561.23	2188.32	5275.09	4480.42	3513.76	3433.7
GO_RESPONSE_TO_LEAD_ION	-0.00255139	0.0315644	0.0484556	0.0212088	0.0355924	-0.025416	0.00255139	0.0393289	0.0515881	0.0486764	0.0404495	0.00577968	0.0274072	5642.78	5900.75	4925.2	3584.93	5138.69	4610.89	5415.94	3706.5	4305.47	4818.45	5447.07	6086.07	5562.72
GO_REGULATION_OF_HYDROGEN_PEROXIDE_METABOLIC_PROCESS	0.0705673	0.0075507	0.0395469	-0.0234117	-0.00541973	-0.0116755	0.0240763	0.0196508	0.0857742	-0.0201836	-0.0910119	0.0218345	-0.0854102	2902.93	4231.34	2526.35	2173.49	2940	5871.1	3113.46	3058.6	4226.89	3002.26	3025.99	2899.97	4166.11
GO_MEMBRANE_INVAGINATION	-0.105304	-0.00162095	0.0862027	0.0611076	0.0495417	0.157532	-0.0105399	-0.00919186	0.0505473	0.0782265	0.099805	0.0533109	-0.130659	6032.7	5810.31	4728.75	4649.43	5304	3401.08	5858.49	6137.22	5602	4871.08	4166.85	5014.15	5971.91
GO_RESPONSE_TO_GAMMA_RADIATION	0.00148524	0.028364	0.0195017	0.0344018	0.0527864	0.0501634	0.05212	0.0458204	0.0459013	0.0263773	0.0624246	0.0248635	0.0761838	5213.56	4639.06	4848.84	4974.86	5272.13	4670.93	4811.04	4311.4	5164.64	5321.05	4923.71	4759.89	3334.37
GO_REGULATION_OF_ANION_CHANNEL_ACTIVITY	-0.0546883	0.0778784	0.122022	0.135475	0.0511075	0.100764	0.0576139	0.0583933	0.0825436	0.0640073	-0.0204622	0.0632618	0.0973636	3619.03	3541.93	3393.67	1457.4	3730.22	1491.5	1995.58	4613.85	3292.85	4431.49	1024.48	3401.08	3034.88
GO_COP9_SIGNALOSOME_ASSEMBLY	-0.0881225	-0.0443676	0.0351779	-0.0632806	0.0976482	-0.0262846	0.127905	0.03417	0.0731225	-0.00863636	0.0198419	0.114486	0.103992	2704.26	2338.06	1375.85	3484.85	1154.95	2343.25	2315.08	1306.91	2309.15	2131.98	2691.66	953.312	1634.57
GO_HISTONE_MONOUBIQUITINATION	0.0959802	0.0762256	0.0556334	0.0754977	0.0821221	0.0979721	0.0867151	0.0638416	0.086843	0.0885182	0.111297	0.0887527	0.144794	3547.86	4068.25	4265.44	2888.1	3633.11	3647.94	3771.73	4978.57	3751.72	2697.59	3472.25	3786.56	2782.1
GO_FATTY_ACID_OMEGA_OXIDATION	0.141056	0.12559	0.238993	0.198443	0.121795	-0.0687561	0.0733407	-0.264261	0.298356	0.337615	-0.30244	0.355585	0.251324	3337.33	840.634	1866.59	317.276	4932.61	2550.07	3994.12	1795.43	1659.03	2306.93	0	1365.47	1418.85
GO_RESPONSE_TO_ACIDIC_PH	0.014139	0.038279	0.0623338	0.0400985	-0.0297049	0.052634	-0.0424291	0.041778	0.0354189	0.00395234	0.0278429	0.023857	-0.0250011	4458.18	4977.09	5211.34	4487.83	5592.37	4137.94	6821.44	4745.8	5129.8	5080.87	3779.15	4607.92	4081.6
GO_HISTONE_H3_K36_METHYLATION	0.116437	0.0621026	0.0205954	0.0957598	0.103884	0.0860235	0.0795488	0.0673602	0.10493	0.0904657	0.0787699	0.055993	0.177776	2590.1	2155.7	4255.06	3703.53	3666.47	2266.9	3512.28	2228.35	2403.29	3433.7	2996.33	2272.83	3235.03
GO_REGULATION_OF_CELL_FATE_COMMITMENT	0.0238399	0.00626312	0.0418821	0.0303102	0.0531935	-0.0800753	0.0173231	0.0454757	0.0320511	0.0627313	-0.108409	0.0353746	-0.020237	5789.55	6309.95	5214.3	5789.55	6305.5	5334.39	5814.76	4349.95	4925.2	6296.6	5976.36	4653.88	7380.38
GO_NEGATIVE_REGULATION_OF_CELL_FATE_COMMITMENT	-0.217183	-0.13782	0.0423553	-0.0606516	-0.0125138	-0.142229	-0.0524276	0.0287937	-0.0485924	0.00862921	-0.137267	-0.0122173	-0.0916396	4885.17	3298.78	5901.49	2884.4	6524.92	5694.67	7055.69	4919.27	6361.84	5321.05	4347.72	2439.62	6135.74
GO_POSITIVE_REGULATION_OF_CELL_FATE_COMMITMENT	-0.115138	-0.111047	-0.0853755	-0.217451	-0.109209	-0.140791	-0.0528458	0.0235178	0.0514427	0.0290909	-0.232134	0.00262846	-0.0977668	6728.78	3131.25	5683.55	549.303	6028.25	3492.26	6136.48	2968.91	3624.22	3384.03	2123.82	3439.63	7372.23
GO_CENTRIOLE_CENTRIOLE_COHESION	0.127169	0.0634023	0.0784104	0.0998418	0.132292	0.0975836	0.0672422	0.076407	0.111291	0.10406	0.0943412	0.0700892	0.10855	2597.52	1518.18	1905.14	2157.18	1604.17	2935.55	2188.32	2043.02	1570.07	2840.66	2591.58	1546.35	2314.34
GO_EXIT_FROM_MITOSIS	-0.0332995	-0.0669808	-0.0612258	-0.0329606	0.00105947	-0.0152775	-0.000372159	-0.0482556	-0.0197656	-0.0130414	0.0186761	-0.0208963	0.008585	3936.3	4129.04	4366.26	4812.52	4338.09	2837.7	4858.48	3875.52	3737.63	4140.9	4100.87	3908.13	3841.42
GO_NEGATIVE_REGULATION_OF_HEART_RATE	-0.292411	-0.272194	-0.239545	-0.253814	-0.321304	-0.337589	-0.325237	-0.298933	-0.225296	-0.26832	-0.261601	-0.297273	-0.269723	2129.75	2268.38	2836.96	50.4084	1901.43	992.601	1691.65	1521.89	1480.38	3057.86	2746.52	1362.51	2690.18
GO_POSITIVE_REGULATION_OF_HEART_RATE	-0.0216921	0.0819659	0.12113	0.0684469	0.154767	0.0378063	0.0850674	0.13678	0.132176	0.121173	0.0924045	-0.0457341	0.0374792	4133.49	4180.93	3003.75	4673.16	2673.13	5917.06	3140.15	3662.02	3730.22	3168.32	3353.64	6754.73	5218.75
GO_MESENCHYMAL_CELL_PROLIFERATION	-0.06921	-0.0602543	-0.00594368	0.0028704	0.0681464	-0.172083	0.0280569	-0.023507	-0.0270557	-0.000217291	-0.105263	-0.0375481	-0.0506647	4837.72	6099.42	5782.14	4481.9	3171.28	4870.34	3464.84	6167.62	5169.83	5367.01	5687.25	3082.33	5485.62
GO_REGULATION_OF_MESENCHYMAL_CELL_PROLIFERATION	-0.0122408	-0.0336706	-0.00904583	0.017248	0.0700062	-0.142065	0.0409621	-0.0249903	0.00646305	0.00408128	-0.0734296	-0.010325	-0.0574974	5566.42	6125.36	5610.16	4982.28	4535.27	4490.05	2976.32	6216.54	5085.32	5255.82	5610.9	4077.89	6608.69
GO_NEGATIVE_REGULATION_OF_PEPTIDASE_ACTIVITY	-0.0155828	0.113025	0.11419	0.10241	0.0797204	0.0835622	0.0887597	0.103274	0.0794114	0.112258	0.0430468	0.0761291	0.0312934	6093.49	4111.25	4000.05	4226.89	4272.85	4303.99	3853.28	4604.96	4830.31	3891.82	5033.43	4616.82	5255.82
GO_REGULATION_OF_SIGNALING_RECEPTOR_ACTIVITY	-0.0362068	0.029062	0.016178	0.0142204	0.0171989	-0.0212335	0.0269216	-0.0105864	0.0496392	0.0388548	-0.0255076	0.00942153	-0.0275296	4951.14	4839.21	4224.67	4679.83	4375.89	4430.01	4301.02	5377.39	3623.47	4652.4	5908.16	4487.83	5677.62
GO_REGULATION_OF_GASTRULATION	-0.00276553	0.126572	0.169334	0.126663	0.186265	-0.0197242	0.166495	0.128094	0.133543	0.178045	0.116722	0.0953741	0.146929	5705.79	3572.32	3859.95	4767.3	4053.43	4069	3504.87	3670.92	2993.37	3409.24	4090.49	4626.45	3575.29
GO_INTERCELLULAR_TRANSPORT	-0.500079	0.334163	0.0179301	0.0949727	0.245027	-0.135918	0.227479	-0.0531052	0.299041	0.382671	-0.500079	0.372737	0.200893	0	154.19	545.597	2277.27	578.214	711.648	1267.62	6220.99	754.643	177.912	0	84.5082	3869.59
GO_PROTEASOMAL_PROTEIN_CATABOLIC_PROCESS	0.0833997	0.0781075	0.0557805	0.0650646	0.0689036	0.0859309	0.0724071	0.0683369	0.0802891	0.0685111	0.0940815	0.0754978	0.0965424	4518.22	4424.82	4570.11	4369.96	4516	4351.43	4570.11	4596.06	4415.18	4706.51	4378.12	4732.46	4388.5
[truncated: 6,101 more rows]
