# Supplementary material for: Gene expression signatures as candidate biomarkers of response to PD-1 blockade in non-small cell lung cancers
Source: PLoS One. 2021 Nov 29;16(11):e0260500. doi: 10.1371/journal.pone.0260500 (PMC8629226; doi:10.1371/journal.pone.0260500)
Supplement: S17 Table — (XLSX) [file pone.0260500.s043.xlsx]

## Sheet: MultiScore_GO.Pre-WB.LUSC
GeneSet	Scores.BP_02	Scores.BP_08	Scores.BP_15	Scores.BP_16	Scores.BP_17	Scores.BP_18	Scores.BP_20	Scores.BP_21	Scores.BP_25	Scores.BP_27	Scores.BP_30	Scores.BP_35	Scores.BP_36	Scores.BP_23	Scores.BP_26	Scores.BP_29	Scores.BP_34	Dispersions.BP_02	Dispersions.BP_08	Dispersions.BP_15	Dispersions.BP_16	Dispersions.BP_17	Dispersions.BP_18	Dispersions.BP_20	Dispersions.BP_21	Dispersions.BP_25	Dispersions.BP_27	Dispersions.BP_30	Dispersions.BP_35	Dispersions.BP_36	Dispersions.BP_23	Dispersions.BP_26	Dispersions.BP_29	Dispersions.BP_34
GO_MITOCHONDRIAL_GENOME_MAINTENANCE	0.0343617	0.0542125	0.0728906	0.0589426	0.099434	0.054236	0.0709907	0.0625469	0.073391	0.0701229	0.0397095	0.0536105	0.045456	0.0678399	0.0446194	0.0544314	0.031422	2658.3	2552.3	2766.53	3288.41	3200.19	3346.23	2939.25	3235.77	2743.55	2932.58	3344	3274.32	3610.13	2969.65	3231.33	3319.54	3754.68
GO_REPRODUCTION	0.0362019	0.0398606	0.0278925	0.0351949	0.0280863	0.0323244	0.0249419	0.0308471	0.0361297	0.0232593	0.0152437	0.0186576	0.00594442	0.0346175	0.0389555	0.00168822	0.0107151	3138.66	3344.75	3174.25	3230.59	3134.22	3306.2	3153.49	3221.69	3282.48	3248.38	3472.25	3346.23	3316.58	3248.38	3149.04	3404.05	3347.71
GO_SINGLE_STRAND_BREAK_REPAIR	-0.0917614	-0.248032	-0.13812	-0.155259	-0.0928001	-0.135004	-0.0906954	-0.127296	-0.212279	-0.118194	-0.166029	-0.151378	-0.062705	-0.150476	-0.202684	-0.107178	-0.100809	1938.5	2017.08	2312.86	1365.47	1971.86	1083.78	2041.54	1679.04	2958.53	2358.08	1363.99	1123.07	1172	1604.91	2674.61	656.051	1206.84
GO_REGULATION_OF_DNA_RECOMBINATION	0.0143558	-0.0157101	0.0209555	0.0037489	0.039309	0.0130802	0.0402652	0.0264	0.022818	0.0178008	-0.0427748	-0.0145922	-0.00744907	-0.0108381	0.00710892	0.00519661	-0.00544758	3402.57	3171.28	3365.5	2809.53	3380.33	3340.3	3375.88	3220.21	3077.88	3294.34	3232.07	3421.84	2914.79	2889.59	3085.29	3384.78	3648.68
GO_REGULATION_OF_MITOTIC_RECOMBINATION	-0.321163	-0.304985	-0.207149	-0.278859	-0.207204	-0.249781	-0.231198	-0.248634	-0.206767	-0.202285	-0.32007	-0.280662	-0.173699	-0.261314	-0.254373	-0.243496	-0.255302	1908.85	2645.7	3972.63	3000.04	2969.65	2522.64	2915.53	2934.07	3092.7	4038.6	2441.1	2364.75	2946.67	3238	3332.14	2682.02	3319.54
GO_RIBOSOMAL_LARGE_SUBUNIT_ASSEMBLY	0.103399	0.0747252	0.115328	0.0844587	0.124796	0.130028	0.169828	0.129376	0.11417	0.145249	0.132933	0.149229	0.220696	0.0950268	0.0969934	0.209888	0.192065	1891.8	1722.78	1461.84	2108.26	1648.65	1338.79	994.825	1528.56	1495.94	1709.44	1427.74	1346.2	965.173	1650.13	1596.76	1226.11	1276.52
GO_RIBOSOMAL_SMALL_SUBUNIT_ASSEMBLY	0.109283	0.127463	0.165227	0.137009	0.17922	0.16442	0.202526	0.176312	0.156592	0.182697	0.192632	0.198127	0.219284	0.143776	0.152576	0.236527	0.207384	3556.02	2338.8	2705	2500.4	2582.69	2512.27	2577.5	2497.44	2664.97	2449.26	2902.93	3031.18	2364.75	2958.53	2312.86	2409.22	2771.72
GO_VERY_LONG_CHAIN_FATTY_ACID_METABOLIC_PROCESS	-0.0430018	-0.0468083	-0.0819169	-0.0483991	-0.0702591	-0.0578155	-0.0797142	-0.0675604	-0.0784324	-0.0584983	-0.0241561	-0.0487276	-0.0646556	-0.0588267	-0.040155	-0.0727646	-0.0565467	1623.45	2830.28	2495.22	2947.41	3070.46	2729.47	2770.98	2864.38	3604.2	3104.56	2172.01	2865.87	2698.33	2437.39	2323.23	2179.42	2560.45
GO_TRANSITION_METAL_ION_TRANSPORT	0.0441371	0.0616944	0.0205108	0.0410962	0.01115	0.047646	0.0276889	0.0404938	0.0546767	0.0282621	0.0514722	0.0399935	0.0390818	0.0565793	0.0509735	0.012311	0.0299251	3394.41	3369.95	3675.37	3299.53	3495.23	3489.3	3521.92	3834.74	3829.56	3787.3	3450.75	3257.27	3432.22	3894.05	3966.7	3146.82	3295.82
GO_UREA_CYCLE	-0.338666	-0.118896	-0.260656	-0.173089	-0.268354	-0.194325	-0.286113	-0.218666	-0.12994	-0.125019	-0.0367305	-0.145118	-0.11649	-0.0798797	-0.0542482	-0.251799	-0.115418	293.555	699.787	803.569	736.852	459.606	130.469	300.968	477.397	512.98	753.161	232.768	240.181	360.272	321.724	357.307	928.108	831.739
GO_CITRULLINE_METABOLIC_PROCESS	0.0368467	0.0336759	0.122185	0.0520993	0.134239	0.0688006	0.118768	0.0921988	0.0765089	0.118248	0.045539	0.0502952	0.0451837	0.0447737	0.0302318	0.0806637	0.0368194	5458.93	5212.82	3914.06	4630.16	3796.94	4653.88	4005.24	4235.79	4613.11	3904.43	4971.9	5090.51	4841.43	4939.28	5220.23	4741.35	4854.03
GO_RIBOSOMAL_LARGE_SUBUNIT_EXPORT_FROM_NUCLEUS	0.0974631	-0.00703116	0.0483871	-0.000995079	0.0758557	0.0464844	0.126506	0.0456534	0.0528923	0.0656643	-0.00768726	0.0447786	0.134095	-0.00987425	-0.0079497	0.101531	0.0830508	434.402	1616.03	1513.73	1986.68	1476.67	1058.58	637.518	987.412	1270.59	885.112	945.899	1369.92	1239.45	1472.22	550.045	1028.92	1288.38
GO_RIBOSOMAL_SMALL_SUBUNIT_EXPORT_FROM_NUCLEUS	0.0644443	-0.0994906	-0.0463508	-0.0902564	-0.0184138	-0.0233512	0.0445071	-0.0318823	-0.0240387	0.00930454	-0.0421947	0.00667958	0.120709	-0.0714286	-0.0792409	0.0651162	0.035601	2389.95	781.33	2173.49	2312.86	2578.24	2166.08	1810.25	2667.2	1804.32	2443.32	3206.86	2676.09	2149.77	2438.88	2536.73	2160.15	2802.11
GO_MITOTIC_SISTER_CHROMATID_SEGREGATION	0.0276234	-0.00168996	0.0147112	0.00852462	0.0263919	0.0113871	0.0249828	0.0142457	0.0345278	0.0167988	-0.00154664	0.00383332	0.020951	0.00564186	0.0063597	0.00087193	0.0027274	3157.94	3412.95	3177.21	3282.48	3128.29	2885.14	2994.85	3260.24	3079.36	2988.92	3126.8	2825.84	3122.36	3337.33	3246.89	3263.2	3273.58
GO_CELL_CYCLE_CHECKPOINT	0.0198628	-0.00584006	0.00371849	0.0013192	0.0130503	0.00651712	0.0120141	0.00761324	0.0136788	0.00673076	-0.0158949	-0.00992708	-0.0102927	-0.00587293	-0.00106695	-0.0048861	-0.0141045	2848.07	3192.04	3275.06	3095.67	3097.15	3298.78	3144.59	3260.24	3174.25	3171.28	3071.95	2997.82	3444.08	3223.17	3126.8	3352.16	3380.33
GO_DNA_REPLICATION_CHECKPOINT	0.0258199	-0.0934751	-0.0395072	-0.0691942	-0.00371088	-0.0317573	-0.00111717	-0.0112733	0.00683583	-0.0471477	-0.0686786	-0.0841315	-0.103147	-0.0496789	-0.067413	-0.0292574	-0.0613037	763.539	1522.63	1206.84	1097.12	779.848	320.242	782.813	785.778	822.843	1581.93	925.142	1565.63	2161.63	1362.51	1750.95	1633.83	1802.84
GO_REGULATION_OF_TRANSCRIPTION_INVOLVED_IN_G1_S_TRANSITION_OF_MITOTIC_CELL_CYCLE	-0.0910983	-0.17149	-0.0942604	-0.133714	-0.102626	-0.129402	-0.135094	-0.120563	-0.0887081	-0.113407	-0.143509	-0.151034	-0.150172	-0.166132	-0.150172	-0.118312	-0.151532	2572.31	4022.29	2510.78	2316.56	2776.17	2541.18	2868.09	2890.33	2845.85	2273.57	1852.51	1892.54	2306.93	3538.97	2407.74	2126.05	2037.09
GO_SULFUR_AMINO_ACID_METABOLIC_PROCESS	-0.100367	-0.0742935	-0.0917853	-0.0742881	-0.0832585	-0.0934995	-0.0830723	-0.0711281	-0.0786637	-0.0946112	-0.0629682	-0.075345	-0.0276396	-0.0733187	-0.0689978	-0.0949343	-0.0902738	2284.69	2707.23	2727.98	3091.22	2418.86	2785.81	2868.09	2494.47	1570.81	1939.98	2707.97	3146.08	2796.18	2613.82	2357.33	3238	3049.71
GO_SULFUR_AMINO_ACID_BIOSYNTHETIC_PROCESS	-0.217004	-0.228067	-0.203552	-0.212614	-0.193505	-0.241848	-0.177177	-0.190286	-0.218333	-0.224629	-0.199067	-0.201098	-0.126803	-0.244941	-0.229848	-0.227067	-0.221661	1194.98	1355.1	1227.59	2177.94	1352.13	1045.23	1255.76	1064.51	619.727	1085.26	767.987	1530.04	2507.08	2086.02	762.056	1211.28	1642.72
GO_SULFUR_AMINO_ACID_CATABOLIC_PROCESS	-0.169827	-0.120902	-0.135598	-0.106194	-0.139062	-0.1373	-0.13764	-0.115153	-0.131246	-0.135865	-0.0967011	-0.108565	-0.0979044	-0.136072	-0.0931882	-0.146367	-0.145018	1306.17	2446.29	1762.81	2148.29	1896.25	3226.14	2409.22	2265.41	2452.22	1432.19	2441.84	2103.81	1914.04	3095.67	1756.88	1583.42	1915.52
GO_SULFUR_AMINO_ACID_TRANSPORT	0.111239	0.111275	0.109161	0.130735	0.132958	0.130079	0.112441	0.117033	0.14072	0.144036	0.0670347	0.0860209	0.108943	0.132411	0.141959	0.113352	0.0739951	2616.79	3811.76	1753.92	2824.35	1819.15	2381.06	1897.73	2388.47	1702.02	2364.75	3046.74	2914.79	2811.01	3101.6	2677.58	2002.99	2799.15
GO_NEGATIVE_REGULATION_OF_TRANSCRIPTION_BY_RNA_POLYMERASE_II	0.0448249	0.0283672	0.03867	0.0369792	0.0481375	0.0298167	0.0384215	0.0361213	0.0294685	0.0313529	0.0065484	0.0185058	0.01074	0.0247148	0.026476	0.0164384	0.0212018	3675.37	3662.02	3629.4	3703.53	3576.03	3660.54	3691.67	3737.63	3616.06	3666.47	3770.25	3872.55	3798.42	3750.98	3607.17	3928.89	3816.21
GO_RRNA_MODIFICATION	0.00261918	-0.0344132	0.0215912	-0.00472329	0.0420362	0.0152921	0.0446181	0.0112153	0.00345644	0.0395858	-0.00887452	0.0203332	0.0549238	-0.0217885	-0.0239452	0.0627266	0.0441753	2567.86	2975.58	3233.55	3392.19	3073.43	3487.08	3186.11	3586.41	3608.65	2501.15	2812.49	2547.11	2843.63	2894.04	2862.9	2836.21	2501.15
GO_RDNA_HETEROCHROMATIN_ASSEMBLY	0.0209883	-0.00120324	0.0387497	0.0426056	0.0601072	0.00671352	0.0280573	0.0300399	0.0159156	0.0359194	-0.0369312	-0.00388318	-0.0159839	-0.000191424	0.021084	-0.0204004	-0.0275377	2885.14	3518.95	2595.29	2810.27	2470.01	2707.23	1991.87	2730.95	2783.58	2825.84	3527.11	3412.95	1942.21	2931.84	2712.42	2997.82	3023.76
GO_NUCLEAR_TRANSCRIBED_MRNA_CATABOLIC_PROCESS_NONSENSE_MEDIATED_DECAY	0.198763	0.156336	0.184051	0.136482	0.172549	0.203877	0.258241	0.202824	0.191664	0.194397	0.251409	0.259381	0.301703	0.180876	0.202966	0.290206	0.279345	2325.46	2172.01	2163.11	2242.43	2149.77	1777.64	1549.32	1851.77	2087.5	1965.19	1553.02	1606.4	1296.53	1932.57	2003.73	1363.25	1429.97
GO_ACTIVATION_OF_MAPKKK_ACTIVITY	0.0728768	0.130724	0.125533	0.144678	0.11852	0.123917	0.107726	0.10634	0.127964	0.142478	0.109209	0.0995089	0.0378818	0.142976	0.131854	0.110291	0.0998857	2556	3292.85	1549.32	1565.63	1841.39	1875.49	1030.41	1482.6	2373.64	1871.04	2981.51	1995.58	2757.64	2671.65	2219.45	1243.9	1092.68
GO_ACTIVATION_OF_MAPKK_ACTIVITY	0.0264486	0.0422375	-0.0158004	-0.000109745	-0.0147896	-0.000641144	-0.0271851	-0.00996661	0.000811538	-0.0431675	-0.0234566	-0.0189253	-0.0424657	-0.0175853	0.00302666	-0.0682761	-0.0642848	2630.87	2950.37	2956.3	3309.16	3419.62	3097.15	3381.07	3159.42	2977.06	3829.56	3269.87	3263.94	3275.06	3148.3	3157.94	3461.87	3470.03
GO_ACTIVATION_OF_MAPK_ACTIVITY	0.0819566	0.0965338	0.0756342	0.0850208	0.079254	0.0827633	0.0713024	0.0734835	0.0840661	0.0622591	0.0607246	0.0646428	0.0403296	0.0759084	0.0812579	0.0452437	0.0557887	3106.05	3381.81	3174.25	3444.08	3018.57	3178.69	3144.59	3255.79	3558.24	3512.28	3666.47	3424.81	3436.67	3484.11	3504.87	3307.68	3288.41
GO_INACTIVATION_OF_MAPK_ACTIVITY	0.049636	0.0144789	0.0436008	0.0744471	0.0948585	0.0525714	0.0678577	0.0656886	0.0357045	0.0763973	0.0340486	0.043943	0.037032	0.0221152	0.0405969	0.0679809	0.0607346	3530.81	3108.27	2829.54	2793.22	2959.27	2812.49	3559.72	2894.04	2631.61	3069.72	3284.7	3412.95	2664.23	2575.28	2753.93	3134.22	3080.1
GO_PROTEIN_POLYUBIQUITINATION	0.0528886	0.0303156	0.0319265	0.0253511	0.0353433	0.0317966	0.0357767	0.0355125	0.039827	0.0288817	0.0223538	0.0231328	0.027757	0.0232751	0.023246	0.0327543	0.026807	3186.11	3381.81	3163.87	3202.42	3266.17	3368.47	3232.07	3346.23	3381.81	3322.51	3503.38	3504.87	3066.02	3378.85	3475.21	3441.11	3157.94
GO_MEIOTIC_SPINDLE_ORGANIZATION	-0.042013	-0.018719	0.0419583	0.00976961	0.0313685	0.0102617	0.0222733	0.0332276	0.0601852	0.0695356	-0.0108268	-0.0356518	-0.0158209	0.0421041	0.0225102	-0.0624453	-0.0150007	3280.25	3505.61	2298.77	2682.02	2803.6	2269.86	2426.27	2541.92	2183.87	2691.66	2129.75	2428.5	3617.54	2332.13	2382.54	2456.67	2561.93
GO_MICROTUBULE_CYTOSKELETON_ORGANIZATION	0.0192413	-0.00217718	0.0104242	0.00468302	0.0116229	0.00356607	0.0102215	0.0115169	0.00829955	0.00166875	-0.0155868	-0.00582082	-0.0131882	-0.000622706	-0.00109359	-0.0119461	-0.0122985	3112.72	3505.61	3289.89	3452.23	3323.25	3198.71	3203.16	3202.42	3266.17	3304.72	3347.71	3302.49	3447.05	3444.08	3373.66	3543.41	3355.87
GO_SPLICEOSOMAL_TRI_SNRNP_COMPLEX_ASSEMBLY	0.0394962	0.0318086	0.0785365	0.061091	0.0864431	0.0500839	0.0792569	0.0687422	0.0734935	0.094231	-0.00381192	0.0156033	0.0484971	0.0611366	0.0509046	0.0407365	0.0408003	1672.37	2429.24	2207.59	2270.6	1768	2273.57	1689.42	1920.71	2202.4	2624.94	1981.49	2135.69	1719.07	2665.71	2457.41	1803.58	2072.67
GO_SPLICEOSOMAL_COMPLEX_ASSEMBLY	0.0509769	0.0185648	0.0203183	0.0257986	0.0417838	0.0355269	0.0547256	0.0304967	0.0355241	0.0231668	0.0175302	0.0393359	0.058348	0.0294319	0.0348189	0.0348216	0.0395911	2546.37	2402.55	2911.09	2573.05	2925.17	2919.98	2673.13	2917.02	2772.46	2957.79	2500.4	2931.1	2500.4	2589.36	2542.66	2626.43	2616.05
GO_MITOCHONDRIAL_FISSION	0.116918	0.0803469	0.078832	0.0649411	0.0555233	0.0790655	0.0684948	0.083672	0.0974247	0.0571525	0.0680423	0.0664464	0.076898	0.0727297	0.0586673	0.0716627	0.0541323	3048.23	3202.42	3435.18	2830.28	3838.45	3362.54	3335.85	3107.53	3116.43	3584.93	2564.9	2843.63	3135.7	2969.65	2948.89	3371.43	3656.09
GO_PEPTIDOGLYCAN_METABOLIC_PROCESS	-0.130451	0.253416	-0.248934	0.192753	-0.037873	0.083561	-0.0274893	0.0834517	0.250902	0.135261	0.356924	0.203793	-0.0818122	0.349929	0.292655	-0.0268335	0.1651	0	0	0	0	0	0	0	0	0	0	0	0	0	0	0	0	0
GO_POLYSACCHARIDE_BIOSYNTHETIC_PROCESS	0.0619743	0.100947	0.0471802	0.0736809	0.0232731	0.0679876	0.0308469	0.0304781	0.0563449	0.0207373	0.0600237	0.0295516	0.00347451	0.1107	0.0957044	-0.00159096	0.0198931	2942.96	2479.65	3482.63	3138.66	3537.48	3134.22	3789.53	3139.41	3586.41	3735.41	3040.81	3507.09	4175	2558.97	2670.9	3840.68	3416.65
GO_POLYSACCHARIDE_CATABOLIC_PROCESS	0.21745	0.264732	0.18884	0.22704	0.19237	0.235619	0.183906	0.210784	0.24215	0.190109	0.247934	0.218262	0.145925	0.254626	0.253422	0.138969	0.182998	1777.64	1196.46	1482.6	1028.92	1288.38	1125.29	1621.96	1384.75	1359.54	1217.21	1028.92	1326.93	1934.79	1094.16	1346.2	917.729	1619
GO_MITOTIC_CELL_CYCLE	0.0318944	0.0123654	0.0274698	0.0167815	0.0246054	0.0197728	0.0255726	0.0239062	0.0313114	0.0186682	0.0010036	0.00449802	0.009577	0.0130642	0.0192281	0.00552776	0.00685949	3157.94	3278.03	3092.7	3212.79	3126.8	3171.28	3110.49	3107.53	2956.3	3181.66	3255.79	3199.45	3321.02	3283.96	3101.6	3352.16	3329.92
GO_MITOTIC_CYTOKINESIS	0.0840014	0.0764001	0.0639036	0.0708031	0.0672248	0.077616	0.0649202	0.0761344	0.0890988	0.0756435	0.0758052	0.072663	0.0691685	0.0759785	0.0925731	0.0378448	0.0733561	2590.84	2481.13	2606.41	2260.97	2344.73	2168.3	2550.07	2447.77	2086.76	2057.85	1744.28	1666.44	1582.68	2361.04	2229.83	1846.58	1661.25
GO_NUCLEAR_TRANSCRIBED_MRNA_CATABOLIC_PROCESS_DEADENYLATION_DEPENDENT_DECAY	-0.00198166	-0.0401035	-0.0267439	-0.039948	-0.00292034	-0.0254259	-0.00988364	-0.0273602	-0.0258279	-0.0458114	-0.0595104	-0.0368001	-0.0266206	-0.0542804	-0.0512083	-0.0450112	-0.0327666	3499.68	3195	3111.98	3559.72	3092.7	3311.39	3103.08	3128.29	3226.14	3060.09	3456.68	3619.77	3270.62	3268.39	3075.65	3436.67	3362.54
GO_NUCLEAR_TRANSCRIBED_MRNA_POLY_A_TAIL_SHORTENING	-0.00842445	-0.0296669	-0.0264372	-0.035065	-0.00953875	-0.0296952	-0.0171089	-0.0284854	-0.0289948	-0.0575951	-0.0746103	-0.0520484	-0.068066	-0.0535836	-0.0441386	-0.0837475	-0.0570892	3226.14	3294.34	3068.98	3808.8	2713.16	3392.19	3021.54	3251.34	2934.07	2977.06	3501.9	3713.91	2514.49	3387.74	2889.59	3168.32	3399.6
GO_DEADENYLATION_DEPENDENT_DECAPPING_OF_NUCLEAR_TRANSCRIBED_MRNA	0.0187888	-0.0210544	-0.0193513	-0.00813269	0.0101483	-0.0294449	-0.00644521	-0.0319448	-0.0149763	-0.0544132	-0.0504601	-0.0152732	-0.036226	-0.0608506	-0.0640224	-0.0230075	-0.0211012	4473	4464.11	4748.77	3587.89	4505.62	4827.35	4799.18	4612.37	4464.11	4796.21	4158.69	4547.13	2541.18	5088.28	4203.17	4785.83	4077.15
GO_NUCLEAR_TRANSCRIBED_MRNA_CATABOLIC_PROCESS_EXONUCLEOLYTIC	-0.0423144	-0.0968157	-0.0851811	-0.0925286	-0.0560399	-0.0697021	-0.0544169	-0.0770158	-0.070347	-0.0824537	-0.0838279	-0.0688548	-0.0012857	-0.0984555	-0.106279	-0.0474235	-0.0475921	2789.51	3061.57	2767.27	3099.38	2409.97	2468.53	3289.89	2825.84	2865.12	3530.81	3421.1	3538.22	2949.63	3117.17	2689.44	3469.28	3419.62
GO_RESPONSE_TO_REACTIVE_OXYGEN_SPECIES	0.0625361	0.064873	0.0503794	0.0500189	0.0456494	0.0638826	0.04868	0.0558169	0.0681592	0.0578198	0.0623178	0.0517129	0.0523443	0.0584634	0.0650343	0.0478014	0.0554213	3584.19	3604.94	3711.69	4048.98	3572.32	3799.16	3726.52	3865.88	3480.4	3755.43	3579	3756.91	3466.32	3558.98	3538.22	3584.19	3652.39
GO_RESPONSE_TO_OXYGEN_RADICAL	0.0722364	0.0772023	0.0840488	0.0591681	0.0804226	0.0962863	0.0952944	0.0967693	0.121495	0.089414	0.111486	0.0901224	0.134577	0.0978771	0.0875333	0.140895	0.119106	3205.38	3786.56	4066.77	3918.51	3316.58	3740.6	3439.63	3608.65	3104.56	3654.61	3200.93	3132.73	3083.81	3361.05	2711.68	2708.71	3103.08
GO_RE_ENTRY_INTO_MITOTIC_CELL_CYCLE	-0.26063	-0.5	-0.109575	-0.140398	-0.0696797	-0.146628	-0.147612	-0.0594054	0.00704995	-0.0634496	-0.21669	-0.16663	-0.279976	-0.246311	-0.241174	-0.0754727	-0.229807	0	0	0	0	0	0	0	0	0	0	0	0	0	0	0	0	0
GO_PROTEIN_DENEDDYLATION	0.0377133	-0.0122101	-0.0484464	-0.0449781	-0.0249125	-0.016477	0.00516411	-0.0420897	-0.00557987	-0.0132495	0.0154486	0.0241028	0.085372	-0.0296937	-0.0270022	0.0542998	0.0403501	1803.58	3366.24	4047.5	3701.31	3357.35	3207.61	3510.06	3599.01	3905.17	3371.43	2855.49	3067.5	2233.54	3477.44	3544.16	3090.48	3291.37
GO_FORMATION_OF_QUADRUPLE_SL_U4_U5_U6_SNRNP
GO_RNA_SPLICING_VIA_TRANSESTERIFICATION_REACTIONS	0.0471992	0.026391	0.0303358	0.0234811	0.0402953	0.0281509	0.0471253	0.0311207	0.0396256	0.0392068	0.00987839	0.0214311	0.0571933	0.0333877	0.0352149	0.0303218	0.0295444	3238	3163.87	3349.19	3344.75	3500.42	3273.58	3346.23	3343.26	3240.96	3369.95	3184.62	3272.1	3033.4	3126.8	3245.41	3291.37	3393.67
GO_ALTERNATIVE_MRNA_SPLICING_VIA_SPLICEOSOME	0.0886664	0.0697885	0.07203	0.0610389	0.0809749	0.0620269	0.0832885	0.0718309	0.0737784	0.0577184	0.0371661	0.0544435	0.0688802	0.0685369	0.0718195	0.0545402	0.0603524	3295.08	3542.67	3633.85	3857.73	3771.73	3888.12	3800.65	3642.75	3533.04	3908.13	3941.49	3970.4	3646.45	3520.43	3594.56	3800.65	3791.01
GO_SPLICEOSOMAL_SNRNP_ASSEMBLY	-0.0284433	-0.05693	-0.0220957	-0.0368551	-0.0102095	-0.0263261	-0.00835699	-0.024296	-0.0185835	0.00509434	-0.0359364	-0.0332597	0.0398985	-0.0259632	-0.0305112	0.0118843	-0.00271635	3586.41	2822.87	3620.51	2956.3	3331.4	3020.06	3180.18	2997.82	3159.42	3549.34	3257.27	3243.93	2942.96	2897	3037.85	3266.17	3227.62
GO_MRNA_3_SPLICE_SITE_RECOGNITION	-0.0407371	-0.046114	-0.0600941	-0.0370917	-0.039042	-0.0307123	-0.0221457	-0.0506525	-0.0315872	0.00763707	-0.00371829	-0.0515456	-0.0332094	-0.0245334	0.0233486	-0.0494131	-0.0458771	2381.8	3531.55	4336.6	4075.67	3996.35	3809.54	3906.65	4277.3	4144.61	3589.37	2570.83	2903.67	2479.65	4258.77	3717.62	2936.29	3155.71
GO_SPLICEOSOMAL_CONFORMATIONAL_CHANGES_TO_GENERATE_CATALYTIC_CONFORMATION	0.00784496	0.000683359	0.0478078	0.0282637	0.0677892	0.0271703	0.0556254	0.0464684	0.0329926	0.071534	0.00975836	-0.0112618	0.0249836	0.0379401	0.0590695	0.00828231	-0.0229062	1498.17	998.531	1401.06	1051.9	1329.15	1214.25	1445.54	1235.01	1249.83	699.787	825.808	1384.75	1046.72	888.819	933.297	1260.21	1555.25
GO_RNA_SPLICING_VIA_ENDONUCLEOLYTIC_CLEAVAGE_AND_LIGATION	0.0245704	-0.0214639	-0.00513971	0.000500922	0.0194854	0.005628	0.0188456	0.00948384	-0.00162063	0.0168588	-0.0199653	0.0196454	0.0432771	-0.0153013	-0.0100984	0.0331913	0.0151161	3221.69	3998.57	2766.53	2708.71	2541.18	2901.45	3189.07	2781.36	2830.28	2470.01	3236.52	3429.25	2434.43	3263.2	3687.23	2462.6	2772.46
GO_MRNA_5_SPLICE_SITE_RECOGNITION	0.0607916	-0.00669692	0.0165373	0.079297	0.0706866	0.0482998	0.124535	0.0200908	0.0243002	0.0570741	-0.0330746	0.0540127	0.0379127	-0.00587689	-0.00587689	0.0740488	0.124918	2266.9	694.598	836.186	857.684	472.208	742.041	919.212	616.762	964.431	865.097	1085.26	1321	1553.76	738.335	463.312	1363.99	1333.6
GO_PROTEIN_PEPTIDYL_PROLYL_ISOMERIZATION	0.0861967	0.0566475	0.0483396	0.0592151	0.0601917	0.0754879	0.0846152	0.0747638	0.0812758	0.0878116	0.0736444	0.0865969	0.126936	0.0630785	0.0725297	0.0881927	0.0810662	3851.79	2883.66	3301.75	3275.06	2750.22	3808.8	3475.21	3479.66	3325.47	2490.77	3801.39	2971.13	3140.15	3200.93	2940	3487.08	3018.57
GO_REGULATION_OF_HISTONE_H3_K36_METHYLATION	0.117387	0.0954292	0.119792	0.0830071	0.113581	0.0645489	0.103871	0.101684	0.10468	0.0681356	0.0572881	0.0604811	0.0463969	0.0935046	0.0914051	0.0399672	0.0461126	3101.6	3163.87	4722.08	4292.13	4192.79	3664.99	3939.27	4507.1	3122.36	4599.03	3739.12	4766.56	3421.84	3853.28	4441.87	3540.45	4180.93
GO_AUTOPHAGY_OF_MITOCHONDRION	0.0490255	0.0732768	0.057065	0.0606063	0.0261733	0.0589595	0.0473415	0.0586001	0.0635841	0.0518592	0.0655741	0.0612216	0.0431445	0.0693793	0.0783515	0.0608816	0.061947	3375.88	3157.2	3156.46	2885.14	3102.34	2987.44	3325.47	3165.35	3210.57	3354.38	3114.94	2851.04	3119.39	3161.64	2828.06	2749.48	2972.61
GO_MITOPHAGY	0.120035	0.118173	0.14583	0.118935	0.127037	0.117341	0.140527	0.127082	0.122889	0.129163	0.112511	0.12496	0.1065	0.131558	0.130707	0.126952	0.12021	3112.72	3722.81	2868.09	3054.9	2802.86	3099.38	2699.81	2764.31	2935.55	2937.03	3013.38	2579.72	3084.55	3326.95	3255.79	2363.26	2855.49
GO_ENDONUCLEOLYTIC_CLEAVAGE_IN_ITS1_TO_SEPARATE_SSU_RRNA_FROM_5_8S_RRNA_AND_LSU_RRNA_FROM_TRICISTRONIC_RRNA_TRANSCRIPT_SSU_RRNA_5_8S_RRNA_LSU_RRNA	0.100522	0.045929	0.115412	0.0629287	0.122365	0.101975	0.12124	0.104241	0.0761941	0.0929126	0.0616943	0.0757566	0.128553	0.0892252	0.0535539	0.136912	0.0957094	2490.77	2766.53	3746.53	3398.12	3915.55	2775.43	3163.87	3493.01	3126.8	3791.01	3451.49	3573.07	3126.8	3756.91	3278.03	3337.33	3409.98
GO_ENZYME_DIRECTED_RRNA_PSEUDOURIDINE_SYNTHESIS	0.0158447	-0.0360306	0.0527829	0.0397922	0.0987315	0.0496774	0.0863313	0.0595626	0.0558447	0.107042	0.00143248	0.042854	0.0772335	0.0356151	0.0121706	0.0778021	0.0731001	3154.97	4013.4	2840.66	1776.15	2235.76	3137.18	2367.71	2656.82	2695.37	560.423	3976.33	3905.17	3997.09	3706.5	3217.24	2298.03	2848.07
GO_MATURATION_OF_5_8S_RRNA	-0.0378714	-0.114997	-0.0504333	-0.0960442	-0.0315946	-0.0644075	-0.0228771	-0.0583331	-0.0586745	-0.0405313	-0.0906232	-0.0548258	0.0044262	-0.0862265	-0.0967356	-0.00586787	-0.0396039	3558.24	3421.1	3567.14	3412.2	2874.76	3596.05	3399.6	3181.66	3673.88	3346.97	3212.79	2964.46	3106.05	3518.95	3451.49	3084.55	3469.28
GO_MATURATION_OF_SSU_RRNA_FROM_TRICISTRONIC_RRNA_TRANSCRIPT_SSU_RRNA_5_8S_RRNA_LSU_RRNA	0.0158699	-0.012723	0.0666813	0.0189912	0.0731615	0.0335636	0.0763706	0.0497807	0.0393129	0.0537756	-0.00834064	0.013739	0.0769115	0.0188048	0.00663743	0.0652412	0.0460599	2957.05	2824.35	2986.7	2737.62	2937.03	3197.97	3128.29	3089.74	2717.61	2912.57	2889.59	3580.48	3152.01	3046.74	2907.38	2652.37	3265.43
GO_MATURATION_OF_LSU_RRNA_FROM_TRICISTRONIC_RRNA_TRANSCRIPT_SSU_RRNA_5_8S_RRNA_LSU_RRNA	-0.0486339	-0.158049	-0.0941581	-0.169822	-0.0572426	-0.0854308	-0.00402167	-0.0708853	-0.0764755	-0.0501021	-0.127499	-0.0811811	0.000975779	-0.13173	-0.127936	-0.0242668	-0.0450682	3821.4	3224.66	2037.83	2225.38	2126.05	3133.48	3287.67	2717.61	2894.04	2771.72	3863.66	4097.91	3398.86	3089	3962.99	4025.26	4111.25
GO_MATURATION_OF_5_8S_RRNA_FROM_TRICISTRONIC_RRNA_TRANSCRIPT_SSU_RRNA_5_8S_RRNA_LSU_RRNA	-0.0425013	-0.122662	-0.042801	-0.0851783	-0.00979025	-0.0514759	-0.0130873	-0.0455908	-0.0561102	-0.027728	-0.103312	-0.0670331	0.00131709	-0.0739672	-0.102551	-0.0120094	-0.0496775	3292.85	4591.61	2726.5	2762.08	3270.62	3611.61	3169.8	3187.59	3994.12	3694.64	3854.76	3399.6	2880.69	4407.77	3860.69	3129.77	3656.09
GO_CLEAVAGE_INVOLVED_IN_RRNA_PROCESSING	-0.0347034	-0.0998675	-0.0145357	-0.0547865	0.00740479	-0.0380597	0.00370488	-0.0245299	-0.0330203	-0.0194257	-0.0859792	-0.0552745	0.0116176	-0.049508	-0.0722104	0.00230559	-0.0293303	3417.39	2485.58	2679.8	2305.44	2691.66	2876.24	2773.2	2582.69	2671.65	2593.07	2501.89	3118.65	2365.49	2641.25	2364.01	2819.16	2954.08
GO_MATURATION_OF_LSU_RRNA	0.0128874	-0.0716676	-0.0170803	-0.065677	0.00606027	-0.0103727	0.0467742	-0.00868955	-0.0050992	0.0158404	-0.0280655	0.0110549	0.0934189	-0.0462413	-0.0458928	0.0671809	0.0450412	3590.12	3565.65	4021.55	3991.16	3516.73	3778.41	3438.89	3472.25	3493.75	3523.4	3997.09	4120.15	3495.23	3536.74	3676.11	3794.71	3782.85
GO_ENDONUCLEOLYTIC_CLEAVAGE_INVOLVED_IN_RRNA_PROCESSING	-0.0285189	-0.0871562	0.0138869	-0.0452387	0.0268183	-0.0279632	0.019839	-0.0002231	-0.0252187	-0.0138111	-0.0985216	-0.0691567	-0.00531651	-0.0367778	-0.063314	-0.00295923	-0.0356749	2311.37	2493.73	3242.45	1790.98	2591.58	2849.56	3427.77	2994.85	2459.63	2438.88	2452.22	2646.44	2615.31	2121.6	1951.1	2462.6	2686.47
GO_ENDONUCLEOLYTIC_CLEAVAGE_IN_5_ETS_OF_TRICISTRONIC_RRNA_TRANSCRIPT_SSU_RRNA_5_8S_RRNA_LSU_RRNA	-0.113472	-0.136829	-0.078655	-0.133133	-0.0787862	-0.139344	-0.0690104	-0.0965008	-0.100197	-0.117299	-0.175539	-0.15404	-0.102296	-0.131143	-0.13871	-0.0987315	-0.119245	1027.44	1601.21	790.226	631.588	1233.52	1660.51	1552.28	1009.65	1289.86	1449.98	818.395	2157.18	1092.68	1421.81	1366.96	1000.75	1089.71
GO_SMALL_NUCLEOLAR_RIBONUCLEOPROTEIN_COMPLEX_ASSEMBLY	-0.138732	-0.141793	-0.116709	-0.125107	-0.0680262	-0.106692	-0.0922799	-0.0991908	-0.103434	-0.0651394	-0.135298	-0.120929	-0.0563477	-0.112553	-0.128584	-0.0734937	-0.115375	3374.4	5126.83	6112.76	5920.02	4725.05	4935.58	4467.07	5217.27	5088.28	4656.85	5688.74	5157.97	5448.56	6312.91	5435.21	5513.79	4867.38
GO_BOX_C_D_SNORNP_ASSEMBLY	-0.0731741	-0.0521813	-0.0208288	-0.0313252	0.00984037	-0.0270883	-0.0136398	-0.0136672	-0.00423682	0.0436256	-0.044063	-0.0376121	0.0242182	-0.0156353	-0.0356713	0.0137218	-0.0375574	2378.83	3247.64	3406.27	3288.41	2965.94	3100.12	2546.37	3201.67	2959.27	2808.79	3061.57	2868.09	3060.09	3219.47	3438.89	3183.14	3005.97
GO_EMBRYONIC_AXIS_SPECIFICATION	-0.0599976	-0.0503387	-0.0342836	-0.0483791	-0.0515224	-0.0904067	-0.0803997	-0.0850053	-0.0868456	-0.100125	-0.105397	-0.0866367	-0.130067	-0.0770275	-0.0627431	-0.102821	-0.117076	2139.39	1664.96	1707.96	2530.8	3414.43	2210.56	2582.69	3469.28	1838.42	3113.46	2742.81	2511.52	2317.3	1153.46	2667.2	3171.28	2742.81
GO_MEIOTIC_MISMATCH_REPAIR	-0.202121	-0.165665	-0.204088	-0.201082	-0.179274	-0.204034	-0.166812	-0.209773	-0.173535	-0.181242	-0.219993	-0.203542	-0.115927	-0.210592	-0.217643	-0.170966	-0.19272	2822.13	3015.61	4014.14	4054.91	3563.43	3538.97	2997.08	3601.98	3049.71	4324	3798.42	4021.55	4412.22	3925.92	3830.3	4069	4168.33
GO_RESOLUTION_OF_MEIOTIC_RECOMBINATION_INTERMEDIATES	-0.131209	-0.189771	-0.182628	-0.211527	-0.135983	-0.148373	-0.130116	-0.163678	-0.154641	-0.165974	-0.258792	-0.210798	-0.156536	-0.188641	-0.18824	-0.181025	-0.221329	2719.09	2806.56	3197.97	1656.06	1893.28	2326.2	3209.83	2499.66	2816.94	3171.28	0	787.261	831.739	2548.59	3286.92	1488.53	1561.18
GO_NUCLEOTIDE_EXCISION_REPAIR_DNA_DAMAGE_RECOGNITION	0.145027	0.106046	0.124206	0.0999617	0.121194	0.122881	0.149447	0.111243	0.131802	0.135728	0.106199	0.119836	0.155225	0.114655	0.111451	0.152618	0.14638	2725.76	3319.54	2694.63	2879.21	2296.55	2734.66	2639.77	2575.28	2498.92	2719.09	2836.96	2977.06	2616.79	2550.81	2893.29	2636.06	2949.63
GO_NUCLEOTIDE_EXCISION_REPAIR_DNA_DUPLEX_UNWINDING	0.181331	0.160894	0.221963	0.181675	0.202136	0.191104	0.21839	0.196343	0.203637	0.21624	0.138885	0.151809	0.186304	0.188141	0.178063	0.189494	0.191972	1348.42	2063.04	1898.47	2486.32	1719.07	1766.52	1678.3	1805.07	1661.25	2040.06	1843.61	2037.09	2381.06	1831.75	1567.85	2237.98	1927.38
GO_TELOMERE_MAINTENANCE_VIA_RECOMBINATION	-0.101684	-0.0988409	-0.0565008	-0.07848	-0.0344122	-0.0789393	-0.0750902	-0.0584472	-0.0755714	-0.0633242	-0.0711974	-0.0644396	-0.0457627	-0.0649207	-0.118808	-0.0612028	-0.088409	1917	2102.33	2376.61	2013.37	1638.27	2204.63	1347.68	1805.81	2376.61	1750.95	2130.5	2244.66	2007.44	1688.68	1107.5	2760.6	2736.88
GO_RECOMBINATIONAL_REPAIR	0.00873699	-0.028233	0.00724318	-0.0101095	0.0295896	-0.000171564	0.019966	0.0089684	0.0078289	0.00697347	-0.0354594	-0.0206491	-0.01322	-0.0170694	-0.0234564	-0.00977914	-0.0240405	3326.95	3073.43	3280.99	3107.53	3051.19	3043.78	3288.41	3014.13	2954.82	3125.32	2529.32	2707.23	2827.32	3027.47	2968.17	2640.51	3344.75
GO_NON_RECOMBINATIONAL_REPAIR	0.0472073	0.0220377	0.0216842	0.0123178	0.0387245	0.0221162	0.0344576	0.0195517	0.0290341	0.0339215	0.029576	0.0280228	0.0374639	0.0156579	0.013009	0.0340374	0.0267248	3576.77	3543.41	3555.27	3329.18	3438.15	3609.39	3432.22	3543.41	3785.08	3725.03	3514.5	3458.16	3111.24	3409.98	3586.41	3204.64	3365.5
GO_DOUBLE_STRAND_BREAK_REPAIR_VIA_BREAK_INDUCED_REPLICATION	0.051655	-0.0281788	0.122302	0.0701735	0.144302	0.0770268	0.129065	0.105479	0.0974227	0.12531	-0.0138524	0.0284157	0.0403361	0.0548447	0.0180264	0.0783756	0.0448928	311.346	1560.44	629.364	1367.7	964.431	1197.2	817.654	911.058	582.662	958.501	1303.95	1250.57	1456.65	1712.4	1819.89	633.812	1163.1
GO_DNA_DOUBLE_STRAND_BREAK_PROCESSING	-0.0516849	-0.224015	-0.169059	-0.206291	-0.150405	-0.151291	-0.146444	-0.164245	-0.188654	-0.189026	-0.200602	-0.14849	-0.127615	-0.215547	-0.229245	-0.124409	-0.156937	2065.26	3476.7	2140.87	2418.12	2185.35	2429.98	2297.29	2838.44	2495.22	1857.7	2313.6	2430.72	2072.67	1091.93	2917.02	1960.74	2614.57
GO_DNA_SYNTHESIS_INVOLVED_IN_DNA_REPAIR	0.0789272	0.0454114	0.0664184	0.0593785	0.0797628	0.0670863	0.0807985	0.0688479	0.0888322	0.0924264	0.0494541	0.064731	0.0677671	0.0563779	0.0491895	0.0679639	0.0612691	3798.42	3917.03	3638.3	3634.59	3230.59	3541.19	3401.08	3491.52	3530.81	3744.31	4240.24	3834	3372.17	3795.46	4135.71	3880.71	3931.11
GO_DNA_STRAND_RENATURATION	-0.0798987	-0.30387	-0.15526	-0.162221	-0.097245	-0.175048	-0.0995044	-0.139809	-0.160581	-0.146769	-0.332149	-0.177053	-0.174465	-0.177927	-0.152892	-0.149247	-0.186637	2321.75	0	3937.79	4471.52	2945.93	2652.37	2962.23	2772.46	2760.6	4566.41	0	3715.4	2496.7	4005.99	3988.19	4260.99	3881.45
GO_DNA_CATABOLIC_PROCESS_ENDONUCLEOLYTIC	0.0168942	0.0373473	-0.0064973	0.0155923	0.00936876	0.0272972	0.0125079	0.0248272	0.0146433	0.0192121	0.0283557	0.0340743	0.0482796	0.0256059	0.0325838	0.00661897	0.0277169	2790.25	1967.41	2252.07	2436.65	3111.98	2959.27	2865.12	2565.64	2129.01	2621.98	3343.26	3431.48	2816.94	2330.65	2196.47	2606.41	2997.08
GO_DNA_CATABOLIC_PROCESS_EXONUCLEOLYTIC	0.318664	0.2983	0.295211	0.273344	0.268751	0.291166	0.286655	0.272906	0.318773	0.286956	0.281161	0.268888	0.279958	0.31071	0.28712	0.268205	0.274929	1269.85	1326.19	1427	1717.59	1734.64	1662.74	1676.08	1894.76	1427	2062.3	1785.79	2066.74	1604.17	1123.07	1570.81	1824.34	1914.78
GO_SISTER_CHROMATID_SEGREGATION	0.0339295	0.0037883	0.0200486	0.0111897	0.0291351	0.0143737	0.0287122	0.0179449	0.0371146	0.0189169	-0.00309079	0.00255064	0.0205854	0.00947883	0.0104911	-3.40383e-05	0.00192456	3122.36	3461.87	3177.21	3455.94	3340.3	2894.04	3040.81	3264.69	3294.34	3077.88	3358.09	3819.18	3227.62	3365.5	3313.61	3660.54	3498.94
GO_REGULATION_OF_GLUTAMINE_FAMILY_AMINO_ACID_METABOLIC_PROCESS	0.00293357	0.0511825	0.0174739	0.0679093	0.0178018	0.0425823	0.0239605	0.0448052	0.0361321	0.0198426	0.07159	0.0544259	0.0919609	0.0385737	0.0707518	0.0131373	0.0445866	5909.64	3952.61	5377.39	4349.95	6096.45	4551.58	5547.89	4438.9	4627.19	4922.23	4367.74	4619.78	2369.19	4468.56	4459.66	5450.04	3847.35
GO_CELL_MORPHOGENESIS	0.0592995	0.0673239	0.0622598	0.0656457	0.0549538	0.0597525	0.050417	0.0625703	0.0591497	0.0474601	0.0302404	0.0294098	0.0118642	0.0614411	0.0641934	0.0216407	0.0215646	3275.06	3212.79	3423.32	3332.88	3521.18	3478.18	3372.91	3310.65	3460.39	3442.6	3491.52	3501.9	3813.25	3433.7	3417.39	3538.97	3461.87
GO_CELL_MORPHOGENESIS_INVOLVED_IN_DIFFERENTIATION	0.0584359	0.0738319	0.0704874	0.0711017	0.0646798	0.0654464	0.0570338	0.0696591	0.0639861	0.056067	0.0337127	0.0316502	0.0167497	0.0674611	0.0699042	0.0274581	0.0259254	3321.02	3147.56	3332.88	3227.62	3263.94	3405.53	3141.63	3184.62	3427.03	3302.49	3487.08	3477.44	3656.83	3269.87	3232.07	3402.57	3366.24
GO_CYTOKINESIS	0.0852137	0.079146	0.0823302	0.0958278	0.0900743	0.0852755	0.082044	0.0875403	0.0890457	0.0956192	0.0737807	0.0827366	0.0582743	0.0838478	0.091143	0.0611334	0.0722025	2785.81	2787.29	2535.25	2633.1	2480.39	2440.36	2499.66	2684.99	2535.25	2096.4	2656.82	2668.68	2808.04	2788.77	2603.45	2219.45	2447.77
GO_NUCLEAR_TRANSCRIBED_MRNA_CATABOLIC_PROCESS	0.11938	0.0774417	0.0992444	0.0663444	0.101846	0.111977	0.152045	0.1106	0.104262	0.0997594	0.127402	0.140979	0.17333	0.0862472	0.101667	0.158398	0.155635	2650.89	2891.07	2848.07	3014.13	2836.21	2652.37	2529.32	2727.98	2689.44	2803.6	2714.64	2772.46	2622.72	2899.97	2880.69	2627.17	2692.4
GO_MITOCHONDRIAL_RNA_CATABOLIC_PROCESS	-0.0753308	-0.201258	-0.135582	-0.184636	-0.134073	-0.177791	-0.108442	-0.170246	-0.17357	-0.163423	-0.162941	-0.137616	-0.0217277	-0.227479	-0.232028	-0.0689229	-0.119858	1687.2	3030.43	3484.11	2699.81	2544.14	2213.52	3086.77	2575.28	2831.77	2668.68	2547.11	3057.12	1500.39	2455.19	2994.85	3221.69	2382.54
GO_MITOCHONDRIAL_RNA_METABOLIC_PROCESS	-0.0283066	-0.111675	-0.0742589	-0.125738	-0.0543537	-0.0885703	-0.0354011	-0.0820322	-0.0914874	-0.104956	-0.115081	-0.0852823	-0.0107915	-0.148965	-0.150545	-0.0478704	-0.0837563	2047.47	2879.95	2954.82	3117.17	2745.78	2839.18	2590.1	2854.75	2920.72	2771.72	2492.25	2428.5	1831.01	3685	3209.09	1891.06	2211.3
GO_REGULATION_OF_MITOCHONDRIAL_RNA_CATABOLIC_PROCESS	-0.161655	-0.280833	-0.224688	-0.267412	-0.229663	-0.267275	-0.201946	-0.256123	-0.256697	-0.238246	-0.2178	-0.194375	-0.0492292	-0.320769	-0.320277	-0.123879	-0.193199	843.599	1515.22	1742.06	1349.91	1272.07	1106.76	1543.39	1287.64	1415.88	1334.34	2501.15	1528.56	1341.75	1227.59	1497.43	1613.07	1191.27
GO_MITOCHONDRIAL_RNA_PROCESSING	-1.49211e-05	-0.0620468	-0.00435198	-0.0450268	0.0165972	-0.0202976	0.0226054	-0.00957435	-0.0280665	-0.0388694	-0.0602861	-0.0397746	0.0301754	-0.048956	-0.0634792	0.00108924	-0.0340747	2020.78	1507.8	2658.3	1756.88	2077.12	2244.66	2394.4	2435.91	1976.31	2902.93	2252.07	2124.57	2462.6	1891.8	1088.23	3143.11	2819.91
GO_MITOCHONDRIAL_RNA_3_END_PROCESSING	0.255694	0.148774	0.239077	0.197278	0.25533	0.224573	0.269032	0.216009	0.200813	0.21098	0.199173	0.230513	0.267392	0.168635	0.133796	0.251139	0.226723	2209.07	544.114	1151.98	1589.35	723.509	1012.62	240.181	17.7912	38.5476	1856.22	143.812	241.664	1369.92	176.429	508.532	729.439	950.347
GO_RNA_5_END_PROCESSING	0.0504487	-0.00737762	0.055975	0.0367878	0.0528197	0.0490078	0.0647388	0.0463814	0.0350551	0.0656599	0.0327752	0.052993	0.123623	0.0437185	0.0388488	0.098736	0.0673287	3770.99	3333.63	3071.21	3036.36	3424.06	3369.95	3352.16	3242.45	2903.67	2985.96	3362.54	4034.9	3491.52	2483.36	3019.31	3359.57	3924.44
GO_RRNA_5_END_PROCESSING	-0.155989	-0.108943	-0.00358952	-0.0609125	0.00573959	-0.0617871	-0.00675996	-0.0335447	-0.035221	0.0227944	-0.156026	-0.0976459	-0.082231	-0.037444	-0.0598921	-0.0677271	-0.0914143	2490.77	1601.21	1020.03	1159.39	1642.72	2007.44	1288.38	1507.8	1836.94	1352.13	1733.16	2741.33	2258	1421.81	111.195	2680.54	2779.88
GO_TRANSCRIPTION_DEPENDENT_TETHERING_OF_RNA_POLYMERASE_II_GENE_DNA_AT_NUCLEAR_PERIPHERY	0.0213559	-0.0224057	0.0167414	-0.0194751	0.0679606	0.00593767	0.0533734	0.0386331	0.0292291	0.0318097	-0.0335593	-0.000404593	0.0397048	-0.0271514	-0.0345872	0.0298852	0.00364133	3976.33	2931.1	3857.73	3977.82	2842.14	3129.77	3444.08	3919.99	3758.39	3040.81	2570.83	2255.03	2788.77	3647.2	2680.54	3675.37	2369.19
GO_RESPONSE_TO_ACID_CHEMICAL	0.0836302	0.0912066	0.0740184	0.0801132	0.0702262	0.0739828	0.0684564	0.0710131	0.0803917	0.0688806	0.0730857	0.0674379	0.0572836	0.0893024	0.0845855	0.0589498	0.0723911	3680.55	3474.47	3568.62	3644.97	3747.27	3631.63	3872.55	3770.25	3612.35	3496.71	3384.03	3628.66	3605.68	3453.72	3651.64	3756.17	3560.46
GO_RNA_POLYMERASE_I_PREINITIATION_COMPLEX_ASSEMBLY	-0.000400992	-0.00472076	-0.00180446	0.0251167	0.0716499	-0.0118839	0.0318059	0.0281241	0.0145997	0.0332458	-0.0270669	-0.0215806	0.0156569	0.0142899	-0.00388233	0.00747302	-0.00734544	2071.93	1501.13	3158.68	1425.52	1962.96	3167.57	1829.53	2228.35	1960.74	2636.8	2273.57	2233.54	2189.06	2296.55	2617.53	1995.58	1759.85
GO_REPLICATIVE_CELL_AGING	-0.187691	-0.159215	-0.204088	-0.153039	-0.186926	-0.188839	-0.207258	-0.209718	-0.172442	-0.113905	-0.0409926	-0.0634018	0.0415938	-0.210592	-0.143146	-0.0365107	-0.0593026	2626.43	2928.14	4014.14	3403.31	3667.21	3332.88	3545.64	3601.24	3034.88	3410.72	1370.66	2120.86	2275.79	3925.92	2819.91	2245.4	2358.82
GO_FORMATION_OF_EXTRACHROMOSOMAL_CIRCULAR_DNA	-0.0364355	-0.092702	-0.0246428	0.0080016	0.0228201	-0.0128135	-0.0225284	0.0041375	-0.0319335	-0.00154929	-0.0451662	-0.0206146	0.00253354	-0.053022	-0.00297098	0.0184821	-0.0206511	5076.42	4152.76	2005.96	1716.85	776.882	2014.11	1877.71	1700.54	2381.8	1862.15	3361.8	1747.99	2747.26	2032.64	2018.56	1916.26	2227.61
GO_SKELETAL_SYSTEM_DEVELOPMENT	0.0487495	0.0488076	0.0523101	0.0550602	0.0503001	0.0483931	0.0465453	0.0493606	0.0434807	0.0416981	0.0137493	0.0262207	0.0130958	0.0470791	0.0411259	0.0184065	0.0206769	3387	3393.67	3575.29	3590.86	3515.99	3541.93	3706.5	3610.87	3587.15	3584.93	3597.53	3492.26	3835.49	3463.35	3538.97	3679.81	3601.98
GO_OSSIFICATION	0.0744997	0.0743714	0.0796892	0.0725784	0.0639794	0.0714536	0.0647127	0.0685072	0.0707574	0.0592757	0.0353994	0.0453036	0.0311249	0.0785436	0.0719369	0.039339	0.0445989	3507.83	3319.54	3233.55	3614.58	3478.18	3444.08	3473.73	3369.95	3610.13	3506.35	3675.37	3633.85	3756.91	3261.72	3518.21	3697.6	3660.54
GO_NEUROTRANSMITTER_UPTAKE	0.0741996	0.0783332	0.131902	0.119426	0.0858008	0.101233	0.0755298	0.0709752	0.1259	0.104608	0.0797729	0.0693082	0.0272055	0.0669678	0.0862217	0.109079	0.104533	3009.68	3980.78	1626.41	2923.69	2099.36	2784.32	2468.53	2733.91	2781.36	3138.66	3260.24	2022.27	2243.17	3659.06	3387.74	2787.29	3705.02
GO_REGULATION_OF_NEUROTRANSMITTER_LEVELS	0.0105981	0.018575	0.0103239	0.0219281	0.0115091	0.0147078	-0.00138506	0.0106698	0.0182304	0.0152867	0.0318688	0.010747	-0.0114802	0.0126006	0.0218674	-0.00385612	0.00962652	3775.44	3701.31	3662.02	3731.7	3756.17	3933.34	3786.56	3739.86	3961.51	3867.36	3637.56	3990.42	3658.32	3902.2	3542.67	3902.94	3951.13
GO_ACTION_POTENTIAL	-0.0265575	0.00367526	-0.0339895	-9.87383e-05	-0.0390988	-0.0125868	-0.0442802	-0.0237238	-0.0170974	-0.0518345	-0.0174391	-0.0252849	-0.016693	0.00296999	-0.0057472	-0.0586459	-0.0553797	2461.12	3233.55	3949.65	3424.81	3718.36	3722.81	3664.99	4034.15	3697.6	3793.97	3730.22	3791.01	3561.21	3481.14	3589.37	3236.52	3796.94
GO_RNA_METHYLATION	-0.015677	-0.0632672	-0.0288208	-0.0596467	0.00567005	-0.0304494	0.00415386	-0.0251401	-0.0508789	-0.0308363	-0.0664251	-0.0404093	0.0167488	-0.0749681	-0.0829517	0.00586873	-0.0168664	3087.51	2381.8	3014.13	2911.83	3057.86	2775.43	2650.89	2836.21	2699.07	2997.82	2736.88	3465.58	2471.49	2488.54	2756.15	2762.83	2982.99
GO_PSEUDOURIDINE_SYNTHESIS	-0.0100618	-0.0536711	0.0042724	0.00789324	0.0249828	0.00102955	0.0271912	-0.00318813	0.0182982	0.0526167	-0.00307871	0.0264252	0.071457	-0.0178108	-0.0195516	0.0499408	0.0188652	2065.26	2542.66	2736.88	1789.5	1882.9	2612.34	2209.07	2923.69	2490.77	1866.59	2736.88	2246.14	3086.77	2788.77	2238.73	2112.7	2321.75
GO_CILIUM_OR_FLAGELLUM_DEPENDENT_CELL_MOTILITY	-0.108955	-0.11458	-0.161279	-0.12106	-0.113882	-0.10246	-0.14356	-0.115917	-0.109075	-0.124412	-0.0838487	-0.0989876	-0.11602	-0.11833	-0.140888	-0.0948757	-0.122518	2306.18	1749.47	3364.02	2183.13	2679.06	2739.1	2615.31	2635.32	2384.02	2834.73	2787.29	3087.51	1976.31	2713.9	3127.54	2833.25	2549.33
GO_OVARIAN_FOLLICLE_DEVELOPMENT	0.0436573	0.0659882	0.0727911	0.0703622	0.0584867	0.0815299	0.0540763	0.065486	0.0752703	0.0633036	0.0379593	0.0410092	0.0350007	0.0696682	0.0749781	0.0313801	0.0488759	3353.64	3601.98	3097.89	3493.75	3228.36	3697.6	3283.96	3434.44	3282.48	3182.4	3965.21	3787.3	3823.63	3200.93	3458.16	3272.84	4005.99
GO_OVULATION_FROM_OVARIAN_FOLLICLE	-0.0778944	-0.104278	0.0425458	-0.0424001	0.012044	-0.215353	-0.093783	-0.0867498	-0.230003	-0.134598	-0.258318	-0.0656499	-0.193889	-0.15475	-0.188532	-0.350698	-0.220965	1269.11	2097.88	327.655	450.71	2169.04	667.17	1338.79	751.678	2355.85	848.047	2627.17	1346.2	748.713	424.024	3890.34	450.71	2805.08
GO_ANTRAL_OVARIAN_FOLLICLE_GROWTH	0.0442125	0.134277	0.127391	0.0912122	-0.0206033	0.0465078	0.051645	0.0639961	0.136463	0.0168871	0.0315335	0.0433381	-0.183572	0.0864029	0.110668	-0.0850913	0.0220243	0	0	0	0	0	0	0	0	0	0	0	0	0	0	0	0	0
GO_LUTEINIZATION	0.0571015	-0.008829	-0.0379674	-0.0482998	0.044801	-0.0590969	0.0411109	-0.0291384	0.018642	-0.0742948	-0.00103871	-0.0079543	-0.0781763	0.0788049	-0.0755522	-0.0558168	0.0844358	2988.18	4736.17	4028.22	4703.55	2908.86	4933.35	3140.15	3916.29	3576.77	4925.2	3518.95	3977.07	4103.84	1678.3	5698.37	3805.83	2147.55
GO_LUTEOLYSIS	0.455783	0.447857	0.464309	0.46338	0.468026	0.457641	0.469611	0.46021	0.459937	0.448896	0.427361	0.446546	0.447857	0.459171	0.456657	0.443594	0.444086	278.729	304.674	249.077	159.38	182.36	244.629	193.479	214.236	329.137	392.889	179.395	18.5325	174.206	296.52	275.764	106.006	133.434
GO_OOCYTE_MATURATION	0.0336051	0.019397	0.0910757	0.0701466	0.100669	0.0811903	0.0829959	0.0790016	0.0690067	0.0895345	0.0298752	0.0427428	-0.00147735	0.0559295	0.0462629	0.0384657	0.0400161	2779.13	3361.05	1831.01	2509.3	2492.25	2418.86	2272.08	2192.02	3043.78	2869.57	2916.27	2270.6	3513.02	3407.01	3097.89	2762.83	2646.44
GO_FATTY_ACID_ALPHA_OXIDATION	-0.213546	-0.271799	-0.255268	-0.280475	-0.229768	-0.237369	-0.226761	-0.25822	-0.230096	-0.257838	-0.250529	-0.261811	-0.200879	-0.29626	-0.275281	-0.221839	-0.203704	772.435	2773.2	2359.56	983.705	636.035	873.251	1008.91	711.648	553.751	1442.57	2959.27	1269.85	1688.68	1349.91	2496.7	616.02	1683.49
GO_RESPONSE_TO_PROTOZOAN	0.116413	0.167492	0.152056	0.130994	0.0921009	0.169737	0.123276	0.147095	0.195095	0.199502	0.227276	0.175334	0.0699516	0.186706	0.187931	0.107107	0.151501	2319.53	2071.93	1824.34	1842.87	2882.92	2240.95	2873.28	2525.61	2228.35	1587.86	1318.03	1825.82	2348.44	1760.59	1561.92	2169.79	2366.97
GO_BRANCHING_INVOLVED_IN_BLOOD_VESSEL_MORPHOGENESIS	0.031336	0.0386696	0.029053	0.027333	0.0251126	0.0218211	0.0232596	0.0260664	0.0224465	-0.00199368	-0.0452292	-0.0430401	-0.0148705	0.0250109	0.031422	-0.0334079	-0.0184826	3186.11	2987.44	2728.73	3272.84	3280.25	3196.49	3252.82	3464.84	3353.64	3250.6	3336.59	3875.52	3258.75	3193.52	3336.59	3768.03	3559.72
GO_VASCULOGENESIS	0.0420431	0.0264401	0.019057	0.0327778	0.0298209	0.0130958	-0.00493421	0.0208662	0.0148355	0.00365497	-0.00698465	0.00830044	-0.0279788	0.0343165	0.00709064	-0.032701	-0.0259649	3384.03	4481.16	3669.43	4127.56	3641.27	4465.59	3890.34	3707.98	4510.07	4485.61	4811.04	4636.83	3862.91	3917.03	5372.2	4537.5	4304.73
GO_GANGLIOSIDE_METABOLIC_PROCESS	0.0244855	0.0606144	0.000154184	0.031757	-0.00716709	0.0223169	-0.0345423	0.0145679	0.0346417	-0.00267087	0.0273105	0.0399238	0.0513832	0.0446289	0.0340151	0.0076744	0.0114345	3559.72	4336.6	2493.73	3439.63	2639.03	3472.25	3048.23	3117.91	3025.99	2732.43	3478.18	2880.69	2395.88	3202.42	3828.07	2757.64	2811.01
GO_GANGLIOSIDE_BIOSYNTHETIC_PROCESS	0.18842	0.173024	0.140722	0.147108	0.11439	0.151744	0.10129	0.136304	0.15789	0.10328	0.158393	0.161214	0.0889338	0.145533	0.156074	0.116402	0.130202	2573.79	3131.25	3316.58	4339.57	2538.21	3933.34	4051.95	4003.02	3633.85	4917.78	2889.59	3697.6	438.85	3144.59	2772.46	1810.25	4478.93
GO_MICROTUBULE_BUNDLE_FORMATION	-0.0677961	-0.0780556	-0.065223	-0.0649708	-0.0578363	-0.0533772	-0.0754788	-0.0645322	-0.0701572	-0.0384174	-0.0706067	-0.0615351	-0.0757127	-0.0534576	-0.0738633	-0.0622003	-0.0736659	2739.1	3589.37	3027.47	2543.4	2613.82	2526.35	2791.74	2507.08	2669.42	3129.03	2301	2758.38	3441.86	2921.46	2635.32	3311.39	3003.01
GO_OSTEOBLAST_DIFFERENTIATION	0.0645325	0.079524	0.0813514	0.074688	0.0673016	0.0712715	0.0720608	0.0734104	0.0719201	0.06724	0.039639	0.0457014	0.0413793	0.0820954	0.0749263	0.045305	0.0494667	3607.17	3217.24	3073.43	3644.23	3251.34	3485.59	3326.95	3285.44	3549.34	3500.42	3586.41	3616.06	3607.17	3279.51	3654.61	3581.96	3421.84
GO_UROGENITAL_SYSTEM_DEVELOPMENT	-0.0121138	-0.0271215	-0.0254569	-0.0267471	-0.023435	-0.0345168	-0.0238737	-0.0198003	-0.0401403	-0.0461427	-0.0546718	-0.047096	-0.059736	-0.0431871	-0.0426188	-0.0551748	-0.0464232	3475.21	3364.76	3906.65	3622.73	3483.37	3312.13	3524.14	3602.72	3721.33	3936.3	3289.15	3456.68	3338.07	3763.58	3590.12	3670.18	3800.65
GO_METANEPHROS_DEVELOPMENT	0.114154	0.0656123	0.132599	0.11273	0.12616	0.0870249	0.11156	0.108059	0.0601944	0.111789	0.0687097	0.0768913	0.0198042	0.0799538	0.0411172	0.107367	0.0882699	2866.61	3154.23	2570.09	2434.43	2685.73	3089	2587.88	3009.68	3609.39	2190.54	3147.56	2902.19	3847.35	3302.49	3551.57	2867.35	2944.44
GO_TEMPERATURE_HOMEOSTASIS	0.0951651	0.12234	0.0897466	0.107345	0.0893303	0.0993622	0.0791617	0.0917756	0.106896	0.0858543	0.0960341	0.0886619	0.0862969	0.112881	0.110287	0.0632863	0.0742511	2992.63	2976.32	3160.16	3080.84	2812.49	3091.22	2933.32	3171.28	3240.96	3071.21	3103.82	3118.65	2871.05	2789.51	2989.66	3123.84	2980.77
GO_FEVER_GENERATION	0.075317	0.191845	0.165118	0.165282	0.1966	0.17042	0.103465	0.0316463	0.133472	0.112046	0.156045	0.115763	0.0559685	0.136915	0.17359	0.129919	0.108275	2911.09	2786.55	1676.82	2670.9	772.435	2377.35	2232.8	2997.82	3292.11	3373.66	2988.92	2994.11	2429.24	3644.23	2917.02	1660.51	2772.46
GO_CONDITIONED_TASTE_AVERSION	0.362827	0.413761	0.37944	0.402175	0.304678	0.354738	0.331785	0.386545	0.359657	0.39201	0.398022	0.397803	0.319325	0.357361	0.411575	0.331566	0.401519	0	0	0	0	0	0	0	0	0	0	0	0	0	0	0	0	0
GO_AMEBOIDAL_TYPE_CELL_MIGRATION	0.0874095	0.10215	0.0939015	0.0953864	0.0857074	0.0911365	0.0797074	0.0924183	0.0886806	0.0822072	0.0695821	0.064157	0.0564706	0.0902106	0.0907291	0.0635635	0.0775624	3384.03	3197.23	3504.13	3394.41	3318.06	3545.64	3527.11	3395.15	3470.77	3541.93	3687.23	3656.83	3966.7	3380.33	3384.03	3756.17	3653.87
GO_REGULATION_OF_CHROMATIN_ASSEMBLY_OR_DISASSEMBLY	-0.0179169	-0.0282149	-0.0152328	-0.0439706	-0.0136294	-0.036018	-0.0190373	-0.0260139	-0.0199785	-0.0374522	-0.0767768	-0.0614443	-0.0971287	-0.0420385	-0.0282248	-0.0757659	-0.0758953	3743.57	3058.6	3135.7	3382.55	4056.39	3865.14	3827.33	3517.47	3136.44	3767.29	4330.67	3819.92	2711.68	3308.42	3187.59	2865.12	3072.69
GO_ACROSOME_ASSEMBLY	0.0897847	0.145906	0.0753929	0.0930788	0.0255807	0.102997	0.0544373	0.0880344	0.0995089	0.0657052	0.103909	0.0864056	0.0667505	0.122956	0.138807	0.0191141	0.0700811	3605.68	2991.89	3245.41	2902.93	3278.03	3736.15	2889.59	3592.34	3162.39	2317.3	2876.24	3353.64	1951.1	3623.47	2486.32	1847.32	2805.08
GO_LONG_CHAIN_FATTY_ACID_METABOLIC_PROCESS	0.0680073	0.069284	0.0295204	0.0594171	0.0474217	0.0504063	0.0304653	0.0421162	0.0554813	0.0528814	0.0377598	0.0393979	0.037392	0.0785676	0.0873903	0.0221879	0.0356904	2955.56	2571.57	3521.18	2902.93	3374.4	2903.67	3371.43	3544.16	2475.94	3411.46	2941.48	3178.69	3231.33	2897	3007.45	3445.56	3257.27
GO_CELLULAR_GLUCOSE_HOMEOSTASIS	0.0365025	0.0462758	0.026804	0.0373855	0.0337256	0.0412555	0.0231236	0.0362189	0.0369433	0.0229355	0.0410468	0.0361469	0.016061	0.0415096	0.0403886	0.0193873	0.0214457	3663.5	3444.08	3415.91	3399.6	3632.37	3359.57	3838.45	3426.29	3564.17	3710.95	3288.41	3006.71	3629.4	3267.65	3408.5	3682.78	3645.71
GO_TRNA_5_LEADER_REMOVAL	0.141084	0.0441009	0.103881	0.0805691	0.0803034	0.0953344	0.104022	0.0856471	0.0723817	0.0913189	0.111475	0.112584	0.201036	0.0789128	0.100569	0.168974	0.133131	1613.07	3212.79	2904.41	3530.07	3315.09	2667.2	2452.22	2785.81	3344.75	2806.56	3205.38	2811.01	1931.83	3371.43	2855.49	2515.97	2742.81
GO_HISTAMINE_METABOLIC_PROCESS	-0.428454	-0.361828	-0.391178	-0.411292	-0.462505	-0.415993	-0.493168	-0.32324	-0.471688	-0.388555	-0.30023	-0.289845	-0.270551	-0.500055	-0.312363	-0.365982	-0.402766	971.103	206.823	1476.67	1203.87	509.273	231.286	93.4038	1880.68	384.735	1512.25	106.747	256.49	3112.72	0	2545.62	65.9757	1319.51
GO_GASTRIC_ACID_SECRETION	-0.0908428	-0.00058326	-0.159613	-0.0556649	-0.151684	-0.0779199	-0.146161	-0.0822215	-0.0968395	-0.104349	-0.0714859	-0.0941783	-0.125346	-0.0963109	-0.0419218	-0.173957	-0.13836	432.919	2567.86	1066.73	1977.05	1461.84	2422.57	735.37	1651.62	2511.52	1692.39	3156.46	2589.36	2003.73	3335.11	2817.68	1415.14	1300.24
GO_IN_UTERO_EMBRYONIC_DEVELOPMENT	0.056892	0.0619928	0.0602944	0.0567936	0.0533657	0.0455514	0.0499628	0.0550619	0.0477657	0.0500156	0.0290482	0.0305382	0.0284317	0.0463497	0.0556039	0.0274021	0.0342285	3193.52	3172.76	3189.07	3349.19	3181.66	3263.2	3163.87	2940	3243.93	3300.27	3487.08	3377.36	3332.88	3375.88	3463.35	3458.91	3547.86
GO_GASTRULATION_WITH_MOUTH_FORMING_SECOND	-0.00346827	0.014442	0.00800875	-0.00384026	0.0124289	0.000525164	0.00347921	0.00530635	0.0158425	-0.0501313	-0.0651313	-0.046291	-0.0401532	0.00357768	-0.0234245	-0.039628	-0.0533479	3489.3	3376.62	3580.48	3652.39	3298.04	3760.61	3533.78	3919.99	3326.21	3797.68	3180.18	3558.98	3687.23	3789.53	4219.48	3283.22	4378.86
GO_FORMATION_OF_PRIMARY_GERM_LAYER	-0.0523756	-0.00370136	-9.23467e-05	-0.0248862	-0.0487441	-0.0413688	-0.0407598	-0.0292215	-0.021966	-0.0460111	-0.0753275	-0.096395	-0.108907	-0.00814897	-0.0248587	-0.105542	-0.0753374	3416.65	3685.74	3745.05	3235.77	3661.28	3996.35	2958.53	3528.59	3955.58	2882.17	3838.45	3496.71	3377.36	3823.63	3462.61	2589.36	2893.29
GO_ENDODERM_FORMATION	-0.0179628	0.0285049	0.015011	0.007908	-0.016035	-0.00903067	-0.00689485	0.0175137	0.0292169	0.00705915	-0.00511501	-0.0497809	-0.0805641	0.0540033	0.0163034	-0.0840416	-0.033368	2380.31	2839.18	3440.37	2501.15	3060.83	4320.3	1942.21	1730.19	3954.84	2456.67	3363.28	2854.01	3065.28	3547.12	3959.28	2204.63	2213.52
GO_CELL_FATE_SPECIFICATION	0.0344613	0.000183562	0.0867217	0.0578606	0.0674703	0.0123437	0.0420099	0.0351956	-0.00106595	0.0150295	-0.0333471	-0.00672738	-0.0360522	0.0107529	0.0102891	0.0135997	-0.000892046	3676.85	3882.93	3395.15	4369.22	3691.67	4091.98	3792.49	4277.3	4942.99	4303.99	5399.63	4563.44	3696.12	4158.69	3404.05	4997.84	3752.46
GO_CELL_FATE_DETERMINATION	-0.0357299	-0.0158313	0.00721347	-0.0152568	-0.0208835	-0.0506858	-0.0697089	-0.0282429	-0.0650671	-0.0578081	-0.0379095	-0.0396878	-0.0655778	-0.0584282	-0.0556103	-0.0789286	-0.0850387	4732.46	4699.84	4448.54	4456.7	5053.44	4447.06	5105.33	3950.39	3971.89	5051.96	3807.32	4645.73	4018.59	5505.64	4303.99	4800.66	3942.23
GO_MESODERMAL_CELL_FATE_COMMITMENT	-0.277846	-0.117933	-0.032094	-0.159333	-0.305533	-0.219016	-0.273756	-0.234084	-0.242854	-0.260919	-0.241236	-0.311438	-0.264636	-0.161739	-0.227348	-0.274587	-0.241039	978.516	1184.6	3604.2	441.815	1550.8	1721.3	1214.25	842.117	1509.29	435.884	2032.64	1108.98	2432.95	684.961	2154.22	928.108	1656.06
GO_ENDODERMAL_CELL_FATE_COMMITMENT	-0.0962197	-0.0840806	-0.0815106	-0.0941783	-0.0718139	-0.121865	-0.103055	-0.126476	-0.101105	-0.0804535	-0.169692	-0.182178	-0.221584	-0.0872339	-0.082185	-0.200806	-0.170221	1512.25	764.28	349.152	510.014	696.822	607.125	467.76	289.107	309.122	1080.07	404.75	544.114	782.813	372.133	521.875	484.069	415.869
GO_ENDODERMAL_CELL_FATE_SPECIFICATION	-0.338562	-0.5	-0.261285	-0.267953	-0.107935	-0.4389	-0.267188	-0.420866	-0.5	-0.277462	-0.5	-0.389496	-0.5	-0.5	-0.5	-0.363264	-0.34512	0	0	0	0	0	0	0	0	0	0	0	0	0	0	0	0	0
GO_FORMATION_OF_TRANSLATION_PREINITIATION_COMPLEX	0.0489796	0.04165	-0.00338524	-0.0144344	0.00401731	0.0166588	0.0317677	0.0118818	0.0241829	-0.0240978	0.0233685	0.033044	0.112272	-0.00520852	-0.00736	0.0510095	0.0473629	4175	4108.28	3908.13	4533.79	4075.67	4189.83	3366.98	3879.96	4120.15	4757.66	4197.24	3466.32	2888.1	4263.96	4535.27	3442.6	3246.89
GO_FORMATION_OF_CYTOPLASMIC_TRANSLATION_INITIATION_COMPLEX	0.163565	0.140635	0.151334	0.117873	0.132651	0.136388	0.174461	0.141503	0.156026	0.134731	0.127645	0.14516	0.252323	0.126937	0.135359	0.179876	0.184802	1866.59	2091.95	1965.93	2136.43	2188.32	2043.02	2081.57	1813.22	2158.67	2526.35	2234.28	1982.24	1163.84	2014.85	2343.99	1530.04	1630.86
GO_MORPHOGENESIS_OF_A_POLARIZED_EPITHELIUM	0.0322766	0.0452509	0.049511	0.0444088	0.0383326	0.0383021	0.0463391	0.0431773	0.0481235	0.0573311	0.0376426	0.0325632	0.0506791	0.0580705	0.0644461	0.0433409	0.0418545	3596.79	3810.28	3758.39	3448.53	3764.32	3681.3	3767.29	3881.45	3693.16	3233.55	3629.4	3469.28	3678.33	3131.25	3364.02	3788.04	3561.21
GO_EYE_PHOTORECEPTOR_CELL_DIFFERENTIATION	-0.0493838	-0.0857613	-0.0892031	-0.0803002	-0.0432462	-0.0679456	-0.0709994	-0.0428981	-0.0776741	-0.0983149	-0.120975	-0.0591521	-0.100404	-0.143864	-0.147435	-0.115086	-0.101289	3657.57	3650.16	2358.82	3604.2	3436.67	2403.29	1731.68	1856.22	2511.52	1527.08	3768.77	2710.19	3183.14	5915.57	3461.87	2130.5	2386.99
GO_NEURAL_CREST_CELL_MIGRATION	0.0929356	0.100387	0.117354	0.125448	0.141007	0.114231	0.105926	0.11183	0.10705	0.105765	0.0587666	0.081996	0.025291	0.124054	0.120077	0.05079	0.0498705	4467.07	3067.5	4160.18	3971.89	3200.93	3742.08	3699.09	4249.13	3435.18	3804.35	5034.91	4216.51	4768.04	2720.57	3739.12	4401.84	3737.63
GO_SOMITOGENESIS	0.0669369	0.062012	0.0840222	0.0692923	0.0693222	0.0631523	0.0863826	0.078918	0.062022	0.0445532	0.0355151	0.0523962	0.0184398	0.0525755	0.0531083	0.037507	0.0297486	2431.46	1524.85	1876.97	2012.63	2762.08	1356.58	1868.82	1734.64	1725.75	2324.72	2091.95	1252.06	2662.01	2159.41	1981.49	1558.21	1806.55
GO_SOMITE_SPECIFICATION
GO_ORGAN_INDUCTION	-0.13525	-0.0517986	-0.149601	-0.162503	-0.181801	-0.138011	-0.124699	-0.167204	-0.149984	-0.222447	-0.197819	-0.231768	-0.250847	-0.256014	-0.209162	-0.230073	-0.164088	1818.41	1111.95	2495.22	1117.14	2527.83	1556.73	853.978	1547.83	1837.68	1224.63	987.412	1802.84	1456.65	2210.56	2480.39	1218.7	937.003
GO_MORPHOGENESIS_OF_A_BRANCHING_STRUCTURE	0.0282453	0.0508576	0.0374563	0.0308596	0.0155061	0.0268468	0.0162426	0.0216059	0.0281584	0.0104374	-0.0129274	-0.0144466	-0.0224401	0.0257074	0.0294788	-0.0241652	-0.024994	3110.49	2964.46	2767.27	3192.78	2828.8	3519.69	3147.56	3376.62	3157.2	3009.68	3514.5	3591.6	3790.27	3007.45	2805.08	3945.94	3667.95
GO_NEURON_MIGRATION	0.0314508	0.0551882	0.0393833	0.0412404	0.0294418	0.0331481	0.0272667	0.0463182	0.0396372	0.028936	0.00105852	0.0153981	-0.00611425	0.0344455	0.0372782	-0.00706382	-0.00248188	3313.61	3722.81	3980.78	3973.37	3893.31	3663.5	3407.01	4023.78	3629.4	3884.41	3879.96	4389.98	3835.49	3688.71	3773.22	3957.06	4269.89
GO_MEMBRANE_RAFT_ASSEMBLY	0.351832	0.405785	0.351219	0.382843	0.351788	0.39006	0.35439	0.366681	0.392444	0.389885	0.384768	0.368978	0.36865	0.406463	0.407425	0.351066	0.370355	1264.66	486.293	412.163	754.643	702.752	618.244	560.423	631.588	696.822	465.536	779.848	816.913	1058.58	292.072	232.768	812.465	724.991
GO_ESTABLISHMENT_OF_LYMPHOCYTE_POLARITY	0.24316	0.245627	0.261781	0.231284	0.269853	0.270436	0.27373	0.278738	0.266279	0.290273	0.235891	0.227115	0.193761	0.224234	0.254671	0.226094	0.235964	1429.23	1251.31	1659.03	1427.74	1945.17	1635.31	1906.62	1704.99	1694.61	1504.84	1804.32	2065.26	3269.13	1616.03	1386.23	2458.15	2240.21
GO_IMMUNOLOGICAL_SYNAPSE_FORMATION	0.184915	0.147096	0.177035	0.147133	0.164606	0.171108	0.196141	0.186748	0.166265	0.193906	0.149331	0.149148	0.0943861	0.109415	0.16239	0.186921	0.170524	2619.01	2241.69	2407	2415.16	2700.56	1578.23	1059.32	1596.02	2098.62	1461.1	1657.55	2032.64	3109.01	2866.61	2244.66	1568.59	1470.74
GO_MYELOID_DENDRITIC_CELL_ACTIVATION	0.134403	0.105821	0.122108	0.110783	0.123237	0.150696	0.129398	0.138357	0.14644	0.150936	0.170663	0.159009	0.12299	0.121594	0.130827	0.156698	0.1654	2429.24	1924.41	2438.88	2701.3	2374.38	2220.93	1814.7	2347.7	1974.82	2576.76	2900.71	2689.44	2914.79	1969.63	1995.58	1874.01	2192.02
GO_CELL_ACTIVATION	0.117814	0.125596	0.117242	0.119642	0.104655	0.128495	0.117057	0.123792	0.136153	0.125179	0.126013	0.114213	0.0886752	0.136693	0.132518	0.101421	0.105087	3023.02	3028.95	2985.96	3028.95	3080.84	2999.3	3025.99	2968.17	2848.07	2925.17	3043.78	3166.83	3192.04	2940	2956.3	3061.57	3153.49
GO_LEUKOCYTE_HOMEOSTASIS	0.103579	0.0868858	0.0732455	0.0665268	0.0570604	0.0847562	0.0751153	0.0807379	0.0813713	0.0718441	0.0802316	0.0733024	0.0535351	0.0797347	0.0941032	0.0675926	0.0689902	3169.06	3034.88	3392.19	3799.16	3958.54	3493.75	3542.67	3332.88	3180.18	3730.96	3445.56	3587.89	3232.81	3538.22	3117.91	3409.24	3677.59
GO_PLASMA_MEMBRANE_REPAIR	0.162285	0.15474	0.224024	0.16854	0.202635	0.167928	0.166222	0.178229	0.19883	0.207009	0.126375	0.130377	0.0836413	0.177616	0.162045	0.150323	0.121826	1369.92	2263.93	762.056	1762.81	987.412	1844.35	1565.63	1316.55	2146.8	1776.15	3796.94	2687.95	269.833	2031.16	2198.7	744.265	1491.5
GO_NATURAL_KILLER_CELL_DIFFERENTIATION	-0.000127714	0.0307207	0.00437511	0.00271848	0.0377194	0.0227659	-0.00421456	0.0189053	0.0108703	0.01106	0.0213647	0.0266192	-0.0124539	0.00589309	0.00713373	0.022547	-0.00922824	3826.59	3776.18	3018.57	4379.6	3593.82	4272.85	3934.82	4029.71	4621.26	3875.52	4046.02	4124.59	3820.66	4301.02	3601.24	3146.08	4048.98
GO_NEUTROPHIL_HOMEOSTASIS	0.135752	0.150297	0.121389	0.0879295	0.0645656	0.108448	0.106013	0.106542	0.0948329	0.0568505	0.0968939	0.103122	0.065441	0.123094	0.153298	0.0836981	0.0959273	3340.3	3513.02	2870.31	3235.77	4117.18	3607.91	4106.06	3834	3861.43	4149.06	3409.24	3094.19	3213.54	3770.25	3691.67	3434.44	3166.09
GO_NEUTROPHIL_APOPTOTIC_PROCESS	0.337671	0.343285	0.323217	0.324347	0.307451	0.33224	0.333661	0.32298	0.335192	0.319937	0.34015	0.329014	0.274588	0.340551	0.351943	0.314213	0.332149	1022.25	424.024	559.682	1074.14	1025.96	250.559	200.892	449.969	374.356	519.651	200.151	247.594	1251.31	450.71	369.167	414.387	312.829
GO_B_CELL_HOMEOSTASIS	0.135622	0.0988417	0.109996	0.0903812	0.0916013	0.10291	0.103921	0.101665	0.117441	0.105853	0.0926968	0.0764481	0.0714833	0.114363	0.110036	0.0685204	0.0774092	2188.32	1957.03	2222.42	2108.26	2610.86	1628.64	2146.8	2160.89	1825.82	1913.3	1557.47	2422.57	2231.31	1527.82	1779.12	2338.8	2292.1
GO_B_CELL_APOPTOTIC_PROCESS	0.0756798	0.0969725	0.0849021	0.0870721	0.0920797	0.0810943	0.0984748	0.0954024	0.0768222	0.0933211	0.0652473	0.0857211	0.0469801	0.0957832	0.0933942	0.0653099	0.0552582	3584.93	2997.82	2461.12	2421.09	2321.75	3242.45	2198.7	2713.16	3095.67	3095.67	2106.77	3272.1	2693.88	2738.36	2811.01	3017.09	2833.25
GO_NATURAL_KILLER_CELL_PROLIFERATION	0.085944	0.0852252	0.104616	0.0676943	0.110459	0.123834	0.112475	0.0995219	0.0951626	0.0908033	0.127178	0.125162	0.0926157	0.0779441	0.0658974	0.122975	0.131006	1401.06	1556.73	2471.49	1762.81	2925.17	2301	2578.24	2309.89	2596.03	3048.23	1610.1	1000.75	1519.66	2123.08	2373.64	1120.85	1527.08
GO_CYTOKINE_PRODUCTION	0.110173	0.104351	0.0982596	0.0968891	0.0933066	0.10637	0.0948893	0.107519	0.110874	0.109475	0.0980002	0.0960468	0.0742137	0.10367	0.103693	0.0857882	0.0853178	3023.02	3229.1	3064.53	3212.79	3217.24	3180.18	3104.56	3046.74	3086.77	3037.85	3338.82	3337.33	3169.8	3119.39	3226.14	3181.66	3257.27
GO_NEGATIVE_REGULATION_OF_CYTOKINE_PRODUCTION	0.102276	0.112763	0.0920293	0.0897841	0.0913792	0.109981	0.0949843	0.108939	0.120089	0.116397	0.114273	0.102529	0.0909431	0.110584	0.107799	0.0938511	0.0918775	3505.61	3215.76	3272.1	3299.53	3321.02	3361.8	3276.55	3236.52	3252.82	3232.07	3287.67	3351.42	3435.18	3182.4	3170.54	3382.55	3332.88
GO_POSITIVE_REGULATION_OF_CYTOKINE_PRODUCTION	0.10908	0.103017	0.0916991	0.0930043	0.0884206	0.102579	0.0914926	0.102453	0.108999	0.107136	0.0955549	0.092827	0.0702795	0.0999146	0.103946	0.0784765	0.0789944	2898.48	3395.15	3197.97	3294.34	3313.61	3298.78	3140.15	3119.39	3227.62	3083.81	3312.13	3254.31	3199.45	3126.8	3300.27	3143.11	3387.74
GO_SEROTONIN_SECRETION	0.300405	0.364203	0.311858	0.353406	0.327548	0.349032	0.287011	0.349251	0.370134	0.354363	0.38864	0.351711	0.340887	0.378553	0.371802	0.304095	0.33829	541.149	438.108	503.343	461.089	1004.46	389.183	558.94	538.184	607.125	435.143	611.572	562.647	536.701	349.894	485.551	800.604	706.459
GO_HISTAMINE_SECRETION	0.281842	0.181248	0.179225	0.139964	0.172025	0.195064	0.199074	0.190653	0.213455	0.193041	0.230424	0.228656	0.246719	0.192713	0.214129	0.220199	0.230279	1176.44	1557.47	1168.29	1764.29	808.758	240.181	631.588	560.423	472.949	958.501	531.512	497.412	1720.56	793.191	747.972	1479.63	828.773
GO_MESONEPHROS_DEVELOPMENT	-0.0487714	-0.05659	-0.0666442	-0.0460386	-0.0524321	-0.0687662	-0.0413247	-0.0449894	-0.0799089	-0.0916583	-0.107499	-0.0942893	-0.115862	-0.0861927	-0.112119	-0.0906952	-0.0954051	3664.99	3121.61	3424.81	3183.88	3788.04	3364.02	3540.45	3162.39	3656.09	3404.79	2644.96	3750.24	3656.09	3171.28	4037.12	3579.74	3449.27
GO_BLASTOCYST_DEVELOPMENT	0.0893666	0.0663269	0.0607023	0.056069	0.0628097	0.0521395	0.0723109	0.0611144	0.0641709	0.0617803	0.0652362	0.0564008	0.0725815	0.0456842	0.0587365	0.0639109	0.0644795	2792.48	2515.97	3068.24	2659.78	3273.58	2658.3	2874.76	2733.17	2684.25	3205.38	2579.72	3135.7	2895.52	2884.4	3017.83	2876.24	3134.22
GO_BLASTOCYST_FORMATION	0.130229	0.120055	0.143435	0.128979	0.142588	0.112496	0.135512	0.12261	0.119597	0.129053	0.106072	0.110778	0.104021	0.116445	0.119946	0.109468	0.116619	2865.12	2877.73	2942.22	2898.48	2841.4	2482.61	2852.52	2593.07	2930.36	3012.64	2888.85	2616.79	2429.98	2935.55	2841.4	2687.95	2684.99
GO_INNER_CELL_MASS_CELL_DIFFERENTIATION	0.434747	0.399005	0.412449	0.376708	0.415947	0.396491	0.425128	0.403815	0.416494	0.400208	0.325336	0.33091	0.359985	0.401956	0.400317	0.360859	0.354738	0	0	0	0	0	0	0	0	0	0	0	0	0	0	0	0	0
GO_TROPHECTODERMAL_CELL_DIFFERENTIATION	0.098116	0.0723125	0.111316	0.108203	0.135826	0.0754857	0.104572	0.0848163	0.0776045	0.0992997	0.060296	0.0858608	0.047255	0.0808573	0.079395	0.0688906	0.0766396	3344.75	3636.82	2303.96	3036.36	2191.28	2920.72	2504.11	2612.34	3095.67	2088.98	3249.86	2987.44	2603.45	3174.25	2902.93	3604.2	2840.66
GO_BLASTOCYST_GROWTH	0.0272807	-0.0179401	-0.0397845	-0.032334	-0.0419033	-0.0381731	-0.0112754	-0.0324334	8.45527e-05	-0.0211034	-0.0286037	-0.0413065	-0.0108277	-0.0348009	-0.0120811	-0.0274995	-0.0411374	2400.33	3086.77	3369.95	3009.68	3799.9	2997.82	2677.58	3091.22	2591.58	3263.2	3027.47	3160.9	2409.22	3475.21	2917.76	2889.59	2840.66
GO_INNER_CELL_MASS_CELL_PROLIFERATION	-0.0407416	-0.0911939	-0.0898033	-0.0804128	-0.0940845	-0.094272	-0.0589756	-0.0842721	-0.0573194	-0.0672568	-0.077116	-0.0866315	-0.0355073	-0.094022	-0.0759754	-0.0527414	-0.0893814	2695.37	4103.84	3252.82	4191.31	3994.12	3897.76	2515.97	4228.38	2690.92	4086.05	2217.97	2547.11	3180.18	4902.96	4416.67	3020.06	4544.17
GO_RELEASE_OF_CYTOCHROME_C_FROM_MITOCHONDRIA	0.0294508	0.0832863	0.0363364	0.0483719	0.0111153	0.0616726	0.0239324	0.0451748	0.0575684	0.0567319	0.0780685	0.0662317	0.0604309	0.0755145	0.069332	0.0644959	0.0619053	3610.87	2608.63	3822.14	3127.54	3830.3	3078.62	3367.73	2889.59	3077.88	3033.4	2244.66	2806.56	2805.82	2624.2	2647.92	2671.65	2768.76
GO_EPITHELIAL_TO_MESENCHYMAL_TRANSITION	0.0461562	0.0466194	0.054384	0.0589505	0.0528151	0.051674	0.0414336	0.0477269	0.0472779	0.0442572	0.0101179	0.0242752	0.01245	0.0394707	0.0463603	0.0282524	0.0339104	3798.42	3469.28	3317.32	3359.57	3271.36	3326.21	3696.86	3180.92	3429.25	3642.75	3951.13	3796.94	3927.41	3286.18	3452.98	3305.46	3423.32
GO_NEURAL_PLATE_MORPHOGENESIS	-0.414244	-0.35035	-0.321272	-0.327011	-0.263937	-0.339582	-0.310888	-0.314768	-0.372704	-0.278859	-0.440752	-0.41643	-0.343135	-0.348491	-0.339746	-0.379537	-0.412331	166.051	691.633	97.1103	115.643	17.7912	263.903	144.554	42.9954	94.8864	472.208	804.311	244.629	487.034	150.484	168.275	211.27	88.2147
GO_NEURAL_PLATE_DEVELOPMENT	-0.250005	-0.249984	-0.162613	-0.194915	-0.110191	-0.245785	-0.198261	-0.191022	-0.269601	-0.163882	-0.307523	-0.249502	-0.286528	-0.251908	-0.276971	-0.251208	-0.293155	2557.49	742.783	1802.84	1476.67	1524.11	1192.01	1248.35	1970.38	1230.56	1270.59	677.548	2226.87	292.072	1153.46	461.089	1014.1	868.804
GO_NEURAL_TUBE_FORMATION	-0.00706829	-0.00108335	0.0167596	0.0100492	0.0209502	-0.000182326	0.0180175	0.0232326	-0.00345263	0.00609974	-0.0259299	-0.0056772	0.00533956	0.0122892	0.01243	-0.0214634	-0.0197829	3654.61	3748.01	3039.33	3235.03	3009.68	3445.56	3153.49	3020.06	3927.41	3323.99	3174.25	3343.26	3223.17	3541.93	3306.2	3322.51	3068.98
GO_NEURAL_FOLD_FORMATION	0.319139	0.250774	0.279855	0.22614	0.274753	0.245381	0.258063	0.270344	0.270453	0.259229	0.164043	0.20442	0.187912	0.259848	0.247276	0.150195	0.189516	2418.12	3030.43	622.692	2453.7	167.534	2180.9	468.502	275.764	2228.35	1353.61	2931.1	1690.16	542.632	3095.67	2317.3	354.341	1444.05
GO_PROTEIN_INSERTION_INTO_MITOCHONDRIAL_MEMBRANE_INVOLVED_IN_APOPTOTIC_SIGNALING_PATHWAY	0.00633205	-0.0112592	0.00769973	0.0107288	0.00153644	-0.00829589	-0.0074674	-0.000164384	-0.00516164	0.0120351	-0.00360986	-0.00254466	-0.0235463	-0.00479342	0.0107025	0.00943123	0.000208219	3295.82	3662.02	3495.97	3427.77	3519.69	3538.97	3482.63	3571.58	3602.72	3255.79	3344.75	3298.78	3937.79	3838.45	3528.59	3257.27	3269.13
GO_PHAGOLYSOSOME_ASSEMBLY	-0.092075	-0.00133997	-0.0633341	-0.0184861	-0.0749973	-0.0641955	-0.109905	-0.0563197	-0.0297254	-0.0562103	-0.01623	-0.0530792	-0.0622129	0.00180486	-0.00423868	-0.100662	-0.0832285	3856.98	2088.98	3045.26	2945.93	3796.94	3536.74	4351.43	3138.66	2590.1	3258.01	2620.5	2697.59	2509.3	2138.65	2156.44	2454.44	2231.31
GO_NK_T_CELL_DIFFERENTIATION	0.175052	0.142865	0.198755	0.147724	0.221536	0.162787	0.169708	0.202645	0.164474	0.169474	0.107928	0.147849	0.1261	0.138646	0.170286	0.193364	0.137787	1795.43	2652.37	2733.91	2824.35	830.256	3046.74	1470.74	2250.59	2760.6	2902.93	3626.44	3079.36	3473.73	2640.51	2667.2	1458.88	1868.08
GO_NK_T_CELL_PROLIFERATION	0.0915901	0.0893118	0.10362	0.104823	0.120352	0.116907	0.112715	0.100139	0.0924286	0.10752	0.137157	0.128171	0.12294	0.103638	0.0850467	0.128973	0.132929	2229.09	2849.56	2985.96	2866.61	2228.35	2959.27	3006.71	3111.98	3422.58	2514.49	2582.69	2079.35	1696.84	3202.42	3346.23	2035.61	2281.72
GO_COMPLEMENT_ACTIVATION_LECTIN_PATHWAY	0.293557	0.255949	0.306822	0.274462	0.300044	0.283463	0.260031	0.309519	0.248151	0.199464	0.294067	0.279017	0.259921	0.28226	0.221293	0.233027	0.247823	1404.02	2493.73	985.929	2994.85	2689.44	1857.7	2066.74	1460.36	609.349	434.402	510.014	1653.1	3141.63	1540.42	1835.46	1487.05	2379.57
GO_RECEPTOR_RECYCLING	0.115918	0.0995128	0.0938323	0.0851368	0.0640006	0.0964561	0.101636	0.0948599	0.111688	0.0910312	0.111505	0.0872233	0.0652004	0.0966126	0.11284	0.101938	0.113868	2673.13	3427.77	2867.35	3435.18	2185.35	3196.49	2830.28	3154.97	3245.41	3114.94	2945.93	2532.28	1389.2	3817.7	3617.54	2876.24	2813.97
GO_ENDOTHELIAL_CELL_DEVELOPMENT	0.11929	0.118397	0.0816942	0.0950223	0.0927717	0.0963702	0.084857	0.0923674	0.0986083	0.0680401	0.0576303	0.0668897	0.0547528	0.10237	0.108003	0.0493363	0.0551226	3368.47	3590.86	3620.51	3267.65	3097.15	3638.3	3190.56	3364.02	3691.67	3789.53	3516.73	3770.25	3143.11	3696.12	3555.27	3365.5	3405.53
GO_ENDOTHELIAL_CELL_MORPHOGENESIS	0.251755	0.267064	0.196227	0.235396	0.210793	0.216304	0.196052	0.217419	0.257507	0.194937	0.184921	0.192991	0.217747	0.219322	0.221225	0.183018	0.167665	1498.91	1469.26	2295.06	1149.02	2381.06	1583.42	2121.6	1731.68	1255.76	1611.59	2040.06	879.182	1656.06	1699.06	1350.65	1998.54	1645.69
GO_SELENIUM_COMPOUND_METABOLIC_PROCESS	-0.166047	-0.0517053	-0.209663	-0.142545	-0.244644	-0.177689	-0.233439	-0.206548	-0.13134	-0.235407	-0.0989834	-0.168343	-0.2054	-0.0904569	-0.067829	-0.264867	-0.20704	823.584	358.048	261.679	258.714	319.5	166.051	287.624	176.429	249.077	220.907	504.084	200.892	878.441	262.42	598.97	577.473	903.645
GO_PLACENTA_DEVELOPMENT	0.0434067	0.0650974	0.0466883	0.0593919	0.0488488	0.0490423	0.0324423	0.0491659	0.048216	0.0425536	0.0267888	0.0264508	0.0082978	0.0490989	0.0703266	0.00419729	0.0199353	2927.39	2865.87	2398.11	2603.45	2308.41	2397.36	2378.09	2275.05	2920.72	2087.5	2840.66	2437.39	2538.21	2857.71	2562.67	2865.12	2497.44
GO_EMBRYONIC_PLACENTA_DEVELOPMENT	0.0188675	0.0599683	0.0372164	0.0505864	0.0325963	0.0300995	0.00609555	0.0267069	0.0241101	0.0249667	0.00616877	0.00234914	-0.0182256	0.0330429	0.0563976	-0.024381	-0.00511197	3291.37	2594.55	2766.53	2965.2	2584.17	2607.89	2464.08	2467.05	3031.92	2096.4	2601.96	2566.38	2902.93	2897	2462.6	3171.28	2655.34
GO_MATERNAL_PLACENTA_DEVELOPMENT	0.173318	0.194759	0.193857	0.199532	0.173382	0.170413	0.175018	0.184486	0.177157	0.173369	0.174123	0.185046	0.151226	0.188441	0.197625	0.160984	0.188183	2210.56	2207.59	1890.32	2498.18	1645.69	2074.16	2013.37	1879.94	1919.97	2173.49	2395.88	2338.06	2628.65	2265.41	2447.77	1894.76	1857.7
GO_TISSUE_HOMEOSTASIS	0.0710997	0.042815	0.0869097	0.0635689	0.0578804	0.0701743	0.0721008	0.0708508	0.0675193	0.0541505	0.0430922	0.0483417	0.0355397	0.0605354	0.0706512	0.0503136	0.0415424	3100.12	3322.51	3608.65	3275.06	3518.21	3353.64	3344.75	3454.46	3613.1	3362.54	3432.22	3549.34	3564.17	3283.96	3211.31	3215.76	3469.28
GO_RETINA_HOMEOSTASIS	0.114715	-0.0378872	0.109868	0.0507173	0.0536771	0.107429	0.13056	0.0661901	0.10753	0.0485169	0.0841098	0.0640641	0.0377032	0.0404751	0.0568132	0.0912551	0.0619852	2865.87	5312.16	3055.64	3879.22	3255.05	3676.85	3761.36	3233.55	3842.9	3663.5	3707.98	2705	3335.85	3392.19	3131.99	2604.19	3249.12
GO_CELL_KILLING	0.0954368	0.114229	0.0863498	0.0973067	0.0803175	0.106955	0.105561	0.11103	0.122483	0.121571	0.140855	0.128641	0.095254	0.133765	0.118956	0.103908	0.119156	3854.76	3452.98	3513.76	3647.2	4180.93	3536	3678.33	3780.63	3770.25	3414.43	3645.71	3138.66	3506.35	3251.34	3513.76	3251.34	3488.56
GO_LEUKOCYTE_MEDIATED_CYTOTOXICITY	0.0882867	0.093776	0.081932	0.0930884	0.100562	0.0956403	0.0961422	0.100931	0.106951	0.117624	0.114574	0.115908	0.083348	0.104704	0.0955853	0.101811	0.10256	3843.64	3823.63	3513.02	3521.92	3668.69	3654.61	3683.52	3788.78	3879.96	3249.12	3761.36	3311.39	3498.19	3325.47	3878.48	3137.18	3564.91
GO_REGULATION_OF_LEUKOCYTE_MEDIATED_CYTOTOXICITY	0.0807231	0.0960637	0.0716659	0.0935099	0.101895	0.0967231	0.100771	0.0926154	0.100468	0.108424	0.105965	0.119169	0.0639495	0.0967978	0.0950637	0.090978	0.0899516	3733.93	3705.02	3533.04	3573.81	3696.12	3641.27	3718.36	3734.67	3802.13	3452.98	3902.2	3335.11	3666.47	3464.84	3856.98	3198.71	3464.84
GO_NEGATIVE_REGULATION_OF_LEUKOCYTE_MEDIATED_CYTOTOXICITY	0.235491	0.2445	0.205906	0.205395	0.209799	0.217897	0.220391	0.231634	0.234347	0.207695	0.234365	0.215372	0.205955	0.209331	0.215281	0.212294	0.197943	1047.46	596.005	1503.36	934.038	1566.37	1337.31	1197.94	1272.81	1108.24	1315.07	1079.33	1206.84	1637.53	1140.12	1143.83	1827.3	1956.29
GO_T_CELL_MEDIATED_CYTOTOXICITY	0.0929861	0.137237	0.110954	0.125844	0.11542	0.134839	0.120833	0.135567	0.1378	0.146882	0.148374	0.127584	0.117774	0.120493	0.124978	0.134927	0.117606	3685.74	3468.54	3376.62	3116.43	3192.78	2993.37	3080.84	3120.13	3536	2707.97	3533.78	3205.38	3002.26	3329.92	3303.97	2971.13	3357.35
GO_REGULATION_OF_T_CELL_MEDIATED_CYTOTOXICITY	0.0744447	0.131657	0.0886595	0.116227	0.103722	0.120538	0.110325	0.122791	0.126774	0.12372	0.131271	0.114784	0.101717	0.112006	0.118018	0.104818	0.0933756	3749.5	3848.83	3573.07	3080.84	4034.15	4206.14	3009.68	3638.3	3801.39	3326.95	3552.31	3224.66	3275.06	3295.82	3238	3503.38	4103.84
GO_NEGATIVE_REGULATION_OF_T_CELL_MEDIATED_CYTOTOXICITY	0.132068	0.127975	0.075866	0.0812097	0.113162	0.105241	0.130881	0.131959	0.1296	0.0845065	0.110256	0.0760691	0.0625381	0.0566944	0.0752254	0.104444	0.0741785	2831.77	831.739	1321	1116.4	1952.58	1295.79	1171.25	1008.17	1220.18	1599.73	2041.54	1289.86	2719.09	1623.45	566.353	1580.45	1838.42
GO_POSITIVE_REGULATION_OF_T_CELL_MEDIATED_CYTOTOXICITY	0.118664	0.185776	0.154218	0.178119	0.147676	0.169422	0.157153	0.169942	0.174239	0.178995	0.177948	0.182874	0.173226	0.177332	0.183292	0.162436	0.153698	3570.84	2475.2	2606.41	2353.63	2428.5	2721.31	2607.15	2613.82	3115.68	2607.89	3183.88	2548.59	2496.7	3146.08	2842.89	3174.25	3057.86
GO_REGULATION_OF_RECEPTOR_RECYCLING	0.146751	0.0900676	0.0894577	0.068395	0.0439236	0.0974012	0.107276	0.0963144	0.118526	0.0911387	0.127314	0.0920925	0.0853687	0.0944067	0.110794	0.123335	0.133803	2404.04	3653.87	3715.4	3302.49	3305.46	3334.37	3359.57	3644.23	3584.93	4014.14	2541.92	2553.04	1872.52	3572.32	3512.28	2845.11	2693.14
GO_POSITIVE_REGULATION_OF_RECEPTOR_RECYCLING	0.142659	0.148359	0.153742	0.148643	0.119748	0.131269	0.128731	0.137144	0.160897	0.129923	0.120547	0.0930853	0.0822429	0.159136	0.150864	0.11174	0.120109	2460.37	2365.49	3008.94	2481.13	2092.69	2517.45	2774.69	3049.71	2627.17	2558.97	2398.11	2495.22	3170.54	2514.49	2332.13	3554.53	3214.28
GO_B_1_B_CELL_DIFFERENTIATION	0.254747	0.235359	0.228618	0.202853	0.204202	0.210251	0.235943	0.2374	0.229055	0.238348	0.218487	0.204238	0.229237	0.210761	0.217612	0.226249	0.232517	309.863	1088.23	1341.75	1015.58	2126.05	2332.13	1684.23	1914.04	2001.51	1587.86	1080.82	1669.41	1555.25	831.739	1240.94	2127.53	1940.72
GO_ENDOTHELIAL_CELL_PROLIFERATION	0.0913222	0.0965266	0.0820386	0.089048	0.0797548	0.0915951	0.0814832	0.0882229	0.0734939	0.0697483	0.0767002	0.0816955	0.0456096	0.0635863	0.0868312	0.0731093	0.0938678	2934.07	2564.9	2284.69	2662.75	2779.88	2563.42	2905.9	2867.35	2475.94	2968.17	2467.05	2599	3512.28	2779.88	2492.25	2437.39	2109.74
GO_NEGATIVE_REGULATION_OF_ENDOTHELIAL_CELL_PROLIFERATION	0.0786097	0.0507754	0.0323116	0.0254953	0.017869	0.0308228	0.0240431	0.0218683	0.0192045	-0.0144025	0.0324357	0.0166357	0.0379164	-0.0123299	0.0239774	0.0487977	0.0472213	3309.16	3614.58	3152.01	3537.48	3030.43	3037.85	1596.76	2899.97	3300.27	3605.68	3455.94	3230.59	3166.83	4197.24	3097.15	842.117	1258.73
GO_POSITIVE_REGULATION_OF_ENDOTHELIAL_CELL_PROLIFERATION	0.0568455	0.0777656	0.0514919	0.0715643	0.0554964	0.0712993	0.0565136	0.0715357	0.0532852	0.0680804	0.0561531	0.0620057	0.00292275	0.0453384	0.0714282	0.0468308	0.0698594	3259.5	2609.38	3057.12	2856.97	3118.65	2918.5	3438.15	3291.37	3030.43	2883.66	2876.99	2889.59	3944.46	3174.25	2840.66	2877.73	2786.55
GO_POSTSYNAPTIC_MEMBRANE_ORGANIZATION	-0.0129159	0.00840474	-0.0272548	-0.0189674	-0.0268248	-0.0274503	-0.0242213	-0.0186468	-0.0259882	-0.0472073	-0.00304916	-0.0187484	-0.0439079	-0.0284667	-0.0195928	-0.044205	-0.0132756	3116.43	3397.38	2710.19	3345.49	3496.71	4011.92	3682.78	4049.72	3014.87	3542.67	3891.82	4435.94	2548.59	3228.36	3444.82	3206.12	2928.14
GO_VASCULATURE_DEVELOPMENT	0.0964242	0.105254	0.102404	0.101846	0.0970439	0.0958982	0.0862614	0.100388	0.0894722	0.0860922	0.0664497	0.0721153	0.0585013	0.0945453	0.0982322	0.0622334	0.0666246	3282.48	3043.78	2959.27	2984.47	2883.66	3140.15	3141.63	3051.19	3089.74	3015.61	3433.7	3266.17	3522.66	3197.97	3011.16	3386.26	3088.26
GO_LYMPH_VESSEL_DEVELOPMENT	-0.0141904	-0.0285667	-0.0782713	-0.0405799	-0.0376696	-0.0438731	-0.0742123	-0.0415098	-0.0420788	-0.0844092	-0.0720241	-0.090186	-0.0790153	-0.0858425	-0.0888512	-0.0706674	-0.0431947	4595.32	2028.94	4424.82	3895.53	4422.6	4418.15	4836.24	3113.46	3792.49	5096.44	1687.94	3984.49	3450.01	4685.76	4615.33	3948.16	4548.62
GO_LYMPHANGIOGENESIS	-0.173409	-0.145118	-0.239531	-0.204762	-0.178247	-0.252706	-0.272715	-0.203176	-0.168544	-0.279849	-0.202438	-0.292177	-0.236141	-0.313552	-0.293243	-0.235403	-0.240296	766.504	1247.61	1943.69	1743.54	677.548	957.018	647.155	732.404	1411.44	1135.67	474.432	263.903	664.946	0	996.307	401.785	799.121
GO_REGULATION_OF_CELL_MATRIX_ADHESION	0.122864	0.140866	0.120415	0.121915	0.105317	0.131889	0.121896	0.132443	0.144207	0.118378	0.113793	0.0979357	0.100168	0.130561	0.117752	0.0796607	0.104906	2704.26	2582.69	3224.66	2865.87	2741.33	3043.04	2667.94	2508.56	2549.33	2765.05	2347.7	2816.2	2755.41	2515.23	2605.67	3397.38	2905.9
GO_NEGATIVE_REGULATION_OF_CELL_MATRIX_ADHESION	0.125244	0.161731	0.148579	0.147696	0.122803	0.147742	0.128748	0.142769	0.157866	0.129752	0.113077	0.0946503	0.118017	0.143806	0.142525	0.0946954	0.129971	2235.76	1973.34	2121.6	1890.32	1396.61	1851.77	2343.99	1535.97	1967.41	2722.05	2241.69	1773.19	2332.13	2378.09	2388.47	2452.22	1912.55
GO_POSITIVE_REGULATION_OF_CELL_MATRIX_ADHESION	0.122158	0.134082	0.106697	0.108029	0.0852831	0.12591	0.124368	0.128343	0.143565	0.112211	0.120357	0.0949946	0.0934362	0.115147	0.0983436	0.0702482	0.106116	2570.09	2224.64	2895.52	2613.08	3432.96	2557.49	2447.03	2600.48	2349.18	2567.12	2656.08	2892.55	2803.6	2246.88	2398.85	3177.95	2552.3
GO_BLOOD_VESSEL_MATURATION	-0.0557791	-0.094117	-0.101159	-0.0748278	-0.0799235	-0.0858502	-0.082854	-0.0902898	-0.0649207	-0.0657299	-0.113253	-0.0917769	-0.1131	-0.116315	-0.0814981	-0.0807983	-0.0473155	2852.52	1387.71	3289.89	1527.08	1331.37	4022.29	3215.76	2699.81	987.412	3749.5	3283.96	4855.52	2812.49	2385.5	2478.91	3023.02	3951.13
GO_POSITIVE_REGULATION_OF_NEUROTRANSMITTER_SECRETION	0.00699208	-0.0150076	0.0151951	-0.0300698	0.00680458	0.030648	0.0562882	0.0364916	0.00960141	-0.0371791	0.0874127	0.0240074	-0.0246481	0.027523	0.020695	-0.0192731	0.0587256	3455.94	3028.95	2545.62	3177.21	3275.06	3110.49	2882.17	2452.22	2106.77	2892.55	1798.39	2305.44	1583.42	1777.64	2951.86	2840.66	2167.56
GO_SYNAPTIC_TRANSMISSION_DOPAMINERGIC	0.113296	0.173034	0.152004	0.151088	0.0654261	0.15318	0.106104	0.142502	0.132014	0.108182	0.207176	0.140943	0.0725498	0.215639	0.186092	0.131467	0.172583	1551.54	1578.23	1770.97	1532.27	1405.5	1334.34	1540.42	1871.04	1786.53	1247.61	1510.77	1447.76	1252.8	1336.56	1151.24	1192.75	1233.52
GO_STARTLE_RESPONSE	0.0509677	0.0724002	0.0753527	0.0707162	0.0677638	0.0804265	0.0855659	0.0963696	0.00937124	0.0303007	0.112728	0.0827228	0.00267906	0.127928	0.0892838	0.0448879	0.0652925	512.98	177.912	2622.72	1186.08	2808.04	594.523	1417.37	1321	1154.95	1289.86	339.515	836.186	947.381	997.79	204.599	1519.66	521.875
GO_SUCKLING_BEHAVIOR	-0.00585147	-0.0648662	-0.117053	-0.115397	-0.128084	-0.104006	-0.0909595	-0.088897	-0.0693505	-0.139099	-0.124506	-0.142912	-0.116522	-0.0489289	-0.0765847	-0.163271	-0.158568	2213.52	2504.11	2255.03	1406.99	2521.9	1900.69	2335.09	2355.85	2166.08	1338.79	507.049	400.302	687.926	2011.89	1537.46	1272.07	524.84
GO_BLOOD_VESSEL_REMODELING	0.0851968	0.104116	0.0521883	0.0821587	0.0581276	0.0580113	0.048678	0.0747756	0.0843346	0.0542752	0.0806328	0.0452362	0.0497934	0.053331	0.088536	0.0480074	0.0442098	3816.21	3338.07	3238.74	3268.39	3956.32	3493.75	3034.88	3246.15	3423.32	3615.32	3142.37	3654.61	2914.05	2823.61	2850.3	2829.54	3352.16
GO_RESPONSE_TO_AMPHETAMINE	-0.124898	-0.164601	-0.137358	-0.172557	-0.181944	-0.16466	-0.156864	-0.167523	-0.167169	-0.170528	-0.127499	-0.133426	-0.154844	-0.111512	-0.135548	-0.124898	-0.144371	2567.86	4188.35	2628.65	2381.06	2026.71	2649.41	2292.1	2315.82	3767.29	4008.95	3195	2507.08	3762.84	2590.1	2612.34	3495.97	3621.99
GO_NERVOUS_SYSTEM_PROCESS_INVOLVED_IN_REGULATION_OF_SYSTEMIC_ARTERIAL_BLOOD_PRESSURE	0.391452	0.396808	0.400853	0.408286	0.404515	0.399104	0.393529	0.400579	0.389757	0.404733	0.406592	0.416539	0.351334	0.401618	0.409215	0.393693	0.398065	1342.49	1210.54	1016.32	863.615	696.822	1068.21	1094.9	1027.44	1235.01	800.604	1009.65	828.773	684.22	1093.42	997.79	889.56	1110.47
GO_RENAL_SYSTEM_PROCESS_INVOLVED_IN_REGULATION_OF_BLOOD_VOLUME	-0.0855023	-0.0287985	-0.0430701	-0.0174796	-0.0587635	-0.0675853	-0.127515	-0.116142	-0.147802	-0.0547536	-0.0572507	-0.0938685	-0.146562	-0.0648513	-0.0184274	-0.0711578	-0.159503	1557.47	2911.09	1739.09	2362.52	2203.14	3003.01	584.886	1547.09	2217.97	2425.53	1409.21	1894.02	3225.4	3358.83	1874.01	4033.41	2182.39
GO_REGULATION_OF_SYSTEMIC_ARTERIAL_BLOOD_PRESSURE_BY_HORMONE	-0.0479031	-0.00441738	-0.0163717	-0.0396391	-0.0523439	-0.0278177	-0.094352	-0.0201401	0.0231971	-0.0394515	-0.0347683	-0.0568708	-0.0774878	-0.00911621	0.0425084	-0.0716475	-0.0749859	3907.39	5206.89	2839.18	4682.05	4254.32	3951.13	1868.82	3958.54	4086.79	3809.54	3952.61	3905.91	3998.57	4882.94	3735.41	4550.84	3886.64
GO_REGULATION_OF_SYSTEMIC_ARTERIAL_BLOOD_PRESSURE_BY_CIRCULATORY_RENIN_ANGIOTENSIN	-0.106664	-0.095425	-0.109071	-0.141586	-0.138195	-0.118915	-0.159743	-0.0700066	-0.063211	-0.100593	-0.0774037	-0.122717	-0.146412	-0.0925126	-0.0415117	-0.166689	-0.150446	2931.84	4004.5	1781.34	2794.7	4032.67	1802.84	1249.83	2716.12	4493.76	1098.61	3102.34	1997.06	2819.16	5308.45	4195.02	2441.84	3544.16
GO_REGULATION_OF_SYSTEMIC_ARTERIAL_BLOOD_PRESSURE_BY_VASOPRESSIN	-0.425019	-0.5	-0.173844	-0.417149	-0.177014	-0.355394	-0.468193	-0.186742	-0.142802	-0.405563	-0.207946	-0.338889	-0.434856	-0.217893	-0.231883	-0.5	-0.259099	0	0	0	0	0	0	0	0	0	0	0	0	0	0	0	0	0
GO_REGULATION_OF_SYSTEMIC_ARTERIAL_BLOOD_PRESSURE_BY_NOREPINEPHRINE_EPINEPHRINE	0.269396	0.141996	0.148045	0.203072	0.202125	0.184195	0.212365	0.203764	0.124321	0.172024	0.139117	0.196695	0.167651	0.175558	0.196294	0.230003	0.170165	309.863	481.845	306.898	523.358	2508.56	20.7564	1782.09	876.217	45.9606	1728.71	222.39	1528.56	759.091	1125.29	776.882	560.423	111.195
GO_RENIN_SECRETION_INTO_BLOOD_STREAM	-0.242895	-0.317501	-0.307226	-0.293999	-0.283231	-0.387298	-0.376038	-0.348	-0.363686	-0.327449	-0.356089	-0.359696	-0.479504	-0.417086	-0.316353	-0.45786	-0.500055	915.505	2475.94	865.838	231.286	2162.37	1529.3	20.0151	66.717	1849.54	214.977	1952.58	426.989	278.729	1125.29	2491.51	572.284	0
GO_REGULATION_OF_ANGIOTENSIN_LEVELS_IN_BLOOD	-0.0611877	-0.0213255	-0.0429425	-0.090697	-0.0897674	-0.0293635	-0.0875437	0.0227289	0.0370188	-0.0248979	0.0155658	-0.0436352	-0.035269	0.0157663	0.0501604	-0.0695174	-0.0337927	4553.81	4862.19	3100.86	4974.12	4643.5	3971.14	4110.51	3455.94	3189.07	3636.08	3920.74	4538.98	4353.65	2443.32	3735.41	4222.44	3138.66
GO_MORPHOGENESIS_OF_AN_EPITHELIUM	0.0536577	0.0566182	0.0619151	0.0578736	0.0601796	0.0553662	0.0625744	0.0617283	0.0570703	0.0598292	0.0368155	0.0411869	0.0503246	0.0565293	0.0596966	0.0450168	0.0448951	3483.37	3507.09	3515.24	3547.12	3413.69	3643.49	3404.79	3544.16	3435.93	3309.9	3538.22	3494.49	3466.32	3365.5	3561.95	3463.35	3489.3
GO_MORPHOGENESIS_OF_AN_EPITHELIAL_SHEET	0.0588468	0.0564121	0.0621132	0.0753906	0.0947662	0.0685251	0.0650205	0.0717688	0.0671716	0.0755154	0.0443633	0.0601813	0.0591946	0.0730353	0.0694362	0.0512364	0.0688351	3531.55	4096.42	3288.41	3334.37	3706.5	3005.23	3252.82	3405.53	3000.78	3602.72	3442.6	3326.95	3404.05	3206.86	3427.77	3727.26	3366.98
GO_REGULATION_OF_BLOOD_VOLUME_BY_RENIN_ANGIOTENSIN	0.495081	0.496721	0.496065	0.497486	0.497486	0.49683	0.495628	0.496502	0.496502	0.498033	0.498033	0.498033	0.498033	0.497158	0.496721	0.498033	0.497158	0	0	0	0	0	0	0	0	0	0	0	0	0	0	0	0	0
GO_RESPONSE_TO_DIETARY_EXCESS	0.171771	0.137381	0.186692	0.173333	0.210598	0.180067	0.190161	0.186692	0.175583	0.140084	0.142271	0.184896	0.146427	0.0726004	0.160224	0.194833	0.171661	1965.93	2714.64	2071.19	3008.2	2016.34	2035.61	2521.9	2326.2	1644.2	2518.94	2363.26	1790.98	658.274	2969.65	2461.12	1475.19	1657.55
GO_REDUCTION_OF_FOOD_INTAKE_IN_RESPONSE_TO_DIETARY_EXCESS
GO_DIET_INDUCED_THERMOGENESIS	0.148048	0.100175	0.171821	0.163401	0.184265	0.162592	0.164888	0.169328	0.153691	0.123619	0.134467	0.187458	0.125785	0.0336249	0.152663	0.176326	0.159224	1921.45	2714.64	2541.18	3008.2	2428.5	1386.23	2521.9	2326.2	1361.03	2793.22	1795.43	1790.98	658.274	2969.65	2389.95	1343.24	1522.63
GO_REGULATION_OF_THE_FORCE_OF_HEART_CONTRACTION	0.098116	0.122059	0.113922	0.115365	0.085254	0.121522	0.0913219	0.113893	0.151205	0.11812	0.100145	0.0954003	0.0497817	0.131121	0.133539	0.0722727	0.0832148	2773.94	2345.47	2063.78	2419.6	1922.93	2259.48	2966.68	1844.35	2384.02	2582.69	3030.43	2791.74	2398.85	1998.54	2461.12	3245.41	2980.03
GO_REGULATION_OF_HEART_RATE	0.107662	0.11557	0.0921315	0.105699	0.0548186	0.0961907	0.0629764	0.0875156	0.0991058	0.0570323	0.100359	0.102328	0.0795156	0.119871	0.110113	0.0672592	0.0744044	2759.12	2922.2	2690.92	2802.11	2483.36	2515.97	2713.16	2241.69	2750.22	2680.54	2897	3089.74	3171.28	2493.73	2802.11	3006.71	2708.71
GO_REGULATION_OF_SODIUM_ION_TRANSPORT	0.0900808	0.0933362	0.0905196	0.0860768	0.0784819	0.0708354	0.0762751	0.0814921	0.0848605	0.0645471	0.0716323	0.0667701	0.0644439	0.0849895	0.0866447	0.0568458	0.0579653	2687.95	3311.39	2745.78	3312.87	2909.6	3381.81	2860.68	2872.54	2628.65	3042.3	2948.89	3116.43	3243.19	3278.03	2987.44	3120.13	3278.03
GO_G_PROTEIN_COUPLED_RECEPTOR_INTERNALIZATION	0.124334	0.21827	0.139646	0.178255	0.133334	0.15674	0.099225	0.123459	0.157302	0.155709	0.196505	0.165896	0.0864283	0.215614	0.212786	0.1311	0.106006	1730.19	478.88	1888.83	1221.66	1614.55	702.752	2296.55	1793.95	699.787	876.217	182.36	542.632	2088.98	647.896	456.641	1547.83	1914.04
GO_REGULATION_OF_L_GLUTAMATE_IMPORT_ACROSS_PLASMA_MEMBRANE	0.297015	0.243522	0.256478	0.214875	0.266155	0.244068	0.265745	0.255576	0.221135	0.193063	0.133228	0.187814	0.220042	0.215231	0.246857	0.2178	0.191778	1499.65	2248.36	2294.32	2394.4	1996.32	2137.91	1915.52	2019.3	2255.03	2356.59	2284.69	2163.11	2103.81	2318.05	2190.54	1974.82	2344.73
GO_SPROUTING_ANGIOGENESIS	0.0781143	0.0821495	0.0816484	0.0900725	0.0892176	0.0869736	0.0840571	0.0969451	0.0771275	0.0894286	0.0499187	0.0520286	0.0724132	0.0567451	0.0849297	0.0611055	0.0723275	3097.89	3355.12	2696.85	2876.24	2965.2	3227.62	2730.95	2845.11	3295.08	2710.93	3518.21	3030.43	3569.36	3512.28	3490.78	2931.1	2925.91
GO_CELL_MIGRATION_INVOLVED_IN_SPROUTING_ANGIOGENESIS	0.059272	0.054026	0.0514601	0.0587607	0.0583726	0.0552679	0.0527385	0.0656686	0.0181076	0.0449083	0.01414	0.014624	0.043534	0.0172721	0.0511725	0.0179843	0.0408814	3753.2	3480.4	3684.26	3350.68	3561.21	3567.88	4085.3	3613.84	3852.54	3657.57	4140.9	4232.82	4269.15	3675.37	3799.9	4491.54	4184.64
GO_BLOOD_VESSEL_ENDOTHELIAL_CELL_PROLIFERATION_INVOLVED_IN_SPROUTING_ANGIOGENESIS	-0.00828593	-0.0200585	-0.0504129	-0.00948917	-0.0486081	-0.0323097	-0.058316	-0.0138372	-0.0362475	-0.0434806	-0.0287546	-0.0270592	-0.0115538	-0.0566205	0.0103232	-0.0175837	-0.0178161	3355.12	4873.31	5494.52	4978.57	5203.93	5036.39	5432.25	4639.06	5012.67	5254.33	4239.49	4318.07	4868.86	5735.44	4460.4	4178.71	4032.67
GO_POSITIVE_REGULATION_OF_NEUROBLAST_PROLIFERATION	0.127818	0.193202	0.12264	0.149163	0.124938	0.162096	0.114934	0.15755	0.17103	0.128803	0.154171	0.13465	0.151217	0.177995	0.138065	0.0848619	0.111834	4271.37	1838.42	3412.95	2937.03	4011.92	2744.29	4384.05	3693.16	2916.27	3848.83	1401.06	2805.08	3329.92	2647.92	3288.41	3676.85	3905.17
GO_POSITIVE_REGULATION_OF_MESENCHYMAL_CELL_PROLIFERATION	-0.0619912	-0.0288199	-0.0664911	-0.0724129	-0.101522	-0.0672099	-0.0766316	-0.029523	-0.0645068	-0.150302	-0.093022	-0.122068	-0.130396	-0.0625225	-0.0770535	-0.122397	-0.124365	3592.34	3752.46	4990.43	3939.27	4185.38	4293.61	3707.98	2596.03	4563.44	3798.42	3476.7	3605.68	3049.71	2710.19	4069.74	2846.59	3507.83
GO_CHONDROCYTE_DIFFERENTIATION	0.0576701	0.0445692	0.0546268	0.0443002	0.0528568	0.0403897	0.0425412	0.0405626	0.0364517	0.026567	0.000417124	0.0024753	-0.0200741	0.0266575	0.0251153	-0.0079034	0.00984083	3275.06	2878.47	3068.98	3161.64	3558.24	3266.91	3470.03	3252.08	2945.93	3616.06	3177.95	3501.16	3373.66	3014.13	3249.12	4044.53	3751.72
GO_CHONDROCYTE_DEVELOPMENT	0.0179562	-0.0113537	0.0275224	0.0132414	-0.00647479	-0.0204731	-0.0140804	-0.0393959	-0.0228898	-0.0245586	-0.0401164	-0.0558656	-0.0904738	0.00859962	-0.00166886	-0.05872	-0.0339699	3940.01	3908.87	2109.74	3163.87	3409.24	3467.8	3304.72	4094.94	4429.27	3730.96	4252.84	4738.39	4029.71	2667.2	3336.59	3352.9	3545.64
GO_EPITHELIAL_CELL_DEVELOPMENT	0.0565057	0.0581215	0.04674	0.0476549	0.0428221	0.0531479	0.0375877	0.0461966	0.0458732	0.0307198	0.0256357	0.0191725	0.0026151	0.0470895	0.055182	0.00624619	0.0177716	3175.73	3401.08	3487.82	3478.18	3168.32	3363.28	3084.55	3388.48	3272.1	3263.2	3381.81	3658.32	3547.12	3308.42	3465.58	3811.76	3446.3
GO_COLUMNAR_CUBOIDAL_EPITHELIAL_CELL_DIFFERENTIATION	0.0447017	0.0519794	0.0496868	0.0518252	0.0469237	0.050973	0.0391231	0.0357143	0.0434861	0.0267426	0.0163723	0.0219561	0.00988404	0.0396486	0.0408981	0.0115519	0.0324701	3461.87	3283.22	3140.89	3040.81	3130.51	3229.1	3103.82	3262.46	3221.69	3446.3	3435.18	3177.95	3206.12	2914.05	3461.13	3689.45	3215.02
GO_COLUMNAR_CUBOIDAL_EPITHELIAL_CELL_DEVELOPMENT	0.0241813	0.0261404	0.0340863	0.0381944	0.0238889	0.0327522	0.0089693	0.0116959	0.0251864	0.00579313	0.00557018	0.00593202	-0.0284211	0.0247697	0.023136	-0.0119335	0.00517544	3451.49	3226.14	3238.74	2767.27	2576.02	2944.44	2779.13	3323.99	3020.8	3182.4	3231.33	3060.09	2876.99	2477.42	3464.84	3600.49	2975.58
GO_GLANDULAR_EPITHELIAL_CELL_DIFFERENTIATION	0.00573685	0.0343359	0.0114737	0.0312637	0.00449579	0.0130676	-0.000511024	0.0192303	0.00254903	-9.12542e-05	-0.00949652	-0.00103421	-0.0327542	0.0151908	0.0212805	-0.0241398	0.00286538	3759.13	3092.7	5386.29	3981.52	3703.53	4070.48	3538.97	4299.54	4185.38	4255.06	3652.39	4515.26	2942.96	3894.05	4144.61	4364.03	4123.85
GO_GLANDULAR_EPITHELIAL_CELL_DEVELOPMENT	-0.00639412	0.000854514	-0.00865879	0.0127335	-0.0295712	-0.0145352	-0.0440938	-0.00708447	-0.0175659	-0.0292345	-0.0258922	-0.0146025	-0.0651577	0.0049124	0.0131292	-0.0500543	-0.0307414	3707.98	4149.8	4983.02	4077.15	2284.69	3706.5	3506.35	4627.19	4223.93	3457.42	3581.96	4461.14	2157.18	3334.37	3780.63	4392.94	3918.51
GO_COLUMNAR_CUBOIDAL_EPITHELIAL_CELL_MATURATION	0.144954	0.160999	0.119068	0.143095	0.0893287	0.126476	0.0823857	0.120736	0.141592	0.134512	0.0986223	0.0933195	0.0602449	0.183632	0.151924	0.036464	0.0944129	2739.84	2323.98	2124.57	1911.07	2513.75	2200.92	2277.27	2145.32	2176.46	1743.54	2309.15	2386.24	2699.07	1890.32	1530.78	3267.65	2351.4
GO_EPITHELIAL_CELL_MATURATION	0.0585211	0.0567709	0.0530655	0.0524366	0.0466391	0.044178	0.0384626	0.0430978	0.0481295	0.0488268	0.0318311	0.0239007	0.0374234	0.0597517	0.0385583	0.0159292	0.0219181	1937.02	3200.93	3074.17	3069.72	2513.75	3294.34	2277.27	2145.32	3003.75	3140.15	3507.83	2425.53	2699.07	2484.84	3959.28	3623.47	2481.87
GO_OPTIC_CUP_MORPHOGENESIS_INVOLVED_IN_CAMERA_TYPE_EYE_DEVELOPMENT	-0.162768	-0.20141	-0.0814932	-0.133581	-0.0866856	-0.172825	-0.14577	-0.148174	-0.156482	-0.210866	-0.238467	-0.171622	-0.194687	-0.194523	-0.201683	-0.232564	-0.201574	3114.2	4050.46	3258.75	3530.81	3266.91	3532.29	3504.87	3495.97	3485.59	3922.22	3547.86	3126.06	1896.99	4143.87	4046.76	2625.68	2970.39
GO_OSTEOBLAST_DEVELOPMENT	-0.0228981	-0.00444524	0.048882	0.0193825	0.037726	0.00353901	0.0491945	0.0434446	0.0120857	-0.0124451	-0.0424759	-0.00691395	-0.0221637	0.0182732	-0.0148201	0.01907	-0.0308198	3662.02	2695.37	4103.84	2908.86	4566.41	3607.17	3579	3656.09	3768.77	4658.33	2582.69	4266.92	3292.85	3076.39	3071.95	4016.36	4730.98
GO_REGULATION_OF_OXIDATIVE_PHOSPHORYLATION	0.0298645	0.0526963	0.0568209	0.0582567	0.0364043	0.0576057	0.0468986	0.0508955	0.0632878	0.0758383	0.076617	0.0390629	0.0732467	0.0750535	0.0611586	0.0783265	0.0812649	3490.04	2643.48	2404.04	2541.92	2144.58	2444.81	2995.59	2704.26	2296.55	1846.58	2025.23	2221.68	1773.93	2050.44	2160.89	2795.44	2698.33
GO_PROTEIN_DEPALMITOYLATION	0.245516	0.248159	0.233213	0.199111	0.245717	0.226651	0.233195	0.23314	0.21885	0.193387	0.248669	0.255104	0.266823	0.210739	0.225485	0.248998	0.260098	1566.37	1369.92	918.471	1358.8	911.799	1266.88	895.49	1071.92	1426.26	1157.91	1229.82	873.993	1484.82	1388.45	1658.29	1270.59	1063.77
GO_INHIBITION_OF_NEUROEPITHELIAL_CELL_DIFFERENTIATION	0.486775	0.491802	0.491256	0.49377	0.492567	0.49224	0.491693	0.491147	0.490819	0.488414	0.488195	0.491365	0.467865	0.489398	0.491693	0.481856	0.4859	0	0	0	0	0	0	0	0	0	0	0	0	0	0	0	0	0
GO_REGULATION_OF_RESPIRATORY_GASEOUS_EXCHANGE_BY_NERVOUS_SYSTEM_PROCESS	-0.0414662	-0.0113711	-0.0853105	-0.0474524	-0.0297671	-0.0153892	-0.0474251	-0.0347966	-0.018232	-0.0573475	0.00390881	-0.0514159	-0.101602	-0.0154166	-0.00593155	-0.0813197	-0.0919801	3538.22	3292.85	4709.48	4799.92	4364.77	4000.05	4383.31	4595.32	4146.83	4780.64	4417.41	5154.26	3866.62	3263.94	3284.7	4536.76	4920.01
GO_LENS_DEVELOPMENT_IN_CAMERA_TYPE_EYE	0.0174792	-0.0128511	-0.0113409	-0.00956273	-0.00549486	-0.0191153	-0.00690765	-0.00592114	-0.0123518	-0.0325125	-0.0334949	-0.0359511	-0.0583081	-0.0260615	-0.0208651	-0.0327398	-0.0356872	3567.14	3128.29	3712.43	3841.42	3531.55	3831.04	3897.76	4406.29	4004.5	3761.36	3657.57	3897.76	3352.16	3718.36	4086.05	3522.66	3705.02
GO_LENS_MORPHOGENESIS_IN_CAMERA_TYPE_EYE	0.0340529	0.0160145	0.0134984	0.0281455	0.0434611	0.0224933	0.027951	0.0438014	0.0142642	0.0258481	0.0100949	0.014483	-0.0195031	0.0451507	0.0470347	-0.00677655	-5.46986e-05	3813.25	2785.81	2312.86	2142.36	3570.1	3493.01	3533.04	3752.46	3890.34	2980.03	3380.33	3651.64	3482.63	2367.71	2751.71	3924.44	3491.52
GO_REGULATION_OF_RECEPTOR_INTERNALIZATION	0.123958	0.153822	0.11799	0.150363	0.107886	0.129358	0.105624	0.11376	0.122034	0.108413	0.106055	0.108247	0.0965224	0.138277	0.157512	0.0742141	0.0915898	2892.55	2778.39	2650.89	2259.48	2779.88	2633.1	2797.67	2959.27	2462.6	2616.79	2951.86	2510.04	3584.93	2535.25	2160.15	3645.71	2831.77
GO_NEGATIVE_REGULATION_OF_RECEPTOR_INTERNALIZATION	0.203435	0.224322	0.187746	0.237801	0.205799	0.209344	0.202932	0.19954	0.194508	0.204956	0.206433	0.201455	0.181543	0.207877	0.226937	0.179748	0.188217	1848.8	1982.24	1801.36	1772.45	1479.63	1759.85	1604.91	1665.7	2078.61	1769.48	1875.49	1762.81	2388.47	1958.51	1599.73	1765.78	1987.43
GO_POSITIVE_REGULATION_OF_RECEPTOR_INTERNALIZATION	0.0588139	0.102184	0.063698	0.0869948	0.0201385	0.0726805	0.028544	0.0487471	0.0618876	0.0491251	0.0306031	0.0289916	0.0442111	0.084309	0.120597	0.00182534	0.0180794	3457.42	3835.49	3610.13	3694.64	4333.64	3423.32	4576.79	4216.51	3710.95	3587.89	3685.74	4306.95	4192.79	3408.5	2750.22	4441.87	5163.9
GO_AUDITORY_RECEPTOR_CELL_MORPHOGENESIS	-0.0106419	0.00727492	0.0361315	0.0614873	0.0672854	0.063104	0.032181	-0.00663069	0.0382222	0.0268935	0.0232955	0.0225054	-0.0132067	0.0357303	0.00338524	0.0156256	0.0304307	2349.92	2464.08	1177.18	1968.89	1485.57	1500.39	1912.55	1829.53	1813.22	1541.9	1240.94	653.827	2345.47	1516.7	2449.26	2671.65	2776.91
GO_TRNA_WOBBLE_BASE_MODIFICATION	-0.224058	-0.252833	-0.195705	-0.213643	-0.144153	-0.201368	-0.170126	-0.20066	-0.209644	-0.17514	-0.23823	-0.207805	-0.147823	-0.226415	-0.228006	-0.159785	-0.191261	1310.62	950.347	1820.63	2077.12	2572.31	1500.39	2495.22	1971.86	1321	1574.52	1635.31	1819.15	2305.44	1217.21	782.813	2258	1559.7
GO_TRNA_WOBBLE_URIDINE_MODIFICATION	-0.223845	-0.261536	-0.187112	-0.216057	-0.128575	-0.190623	-0.156745	-0.191371	-0.205242	-0.158012	-0.253593	-0.20536	-0.135059	-0.238455	-0.239239	-0.156872	-0.17678	1469.26	1675.34	1557.47	1482.6	2202.4	1522.63	2396.62	1790.24	1726.49	1470	2105.29	1419.59	1408.47	2054.88	1103.8	1876.23	1117.88
GO_STORE_OPERATED_CALCIUM_ENTRY	0.0615713	0.112893	0.0426625	0.0903385	0.0829047	0.0964169	0.0666731	0.111672	0.067254	0.0888568	0.109054	0.105105	0.0689125	0.116235	0.130606	0.100508	0.0857082	3455.94	1528.56	3427.77	2395.88	2813.97	2286.17	3467.8	2892.55	2656.82	2544.14	1847.32	2572.31	3091.22	1879.94	1750.95	3034.88	2607.89
GO_AGGRESSIVE_BEHAVIOR
GO_THYROID_HORMONE_MEDIATED_SIGNALING_PATHWAY	0.260688	0.248005	0.259239	0.268095	0.271157	0.235567	0.245681	0.257599	0.245955	0.255084	0.206866	0.230948	0.233217	0.247923	0.251695	0.228488	0.226219	922.918	1262.43	799.863	468.502	606.383	896.232	757.609	516.686	1011.13	501.119	1090.45	585.627	518.169	1315.07	1073.4	497.412	559.682
GO_REGULATION_OF_THYROID_HORMONE_MEDIATED_SIGNALING_PATHWAY	0.246912	0.268266	0.248952	0.289585	0.265497	0.246001	0.240716	0.26065	0.255585	0.271291	0.221621	0.245126	0.233793	0.277049	0.27847	0.243741	0.227087	1845.84	1054.13	1481.12	698.305	621.209	1346.2	1058.58	1033.37	828.773	1002.24	354.341	1171.25	950.347	662.722	895.49	388.441	732.404
GO_OSTEOCLAST_PROLIFERATION	0.0717527	0.0477531	0.14971	0.0413022	0.121474	0.130412	0.109747	0.0983763	0.0959983	0.146102	0.0959436	0.0686092	0.0215941	0.0626777	0.0615296	0.0965996	0.0809917	2543.4	3120.87	2310.63	2794.7	2320.27	2409.22	2663.49	3001.52	2619.75	2060.07	2556.74	3146.08	3359.57	2740.59	2853.26	2749.48	2856.23
GO_PROTEIN_LOCALIZATION_TO_PARANODE_REGION_OF_AXON	0.0727197	0.0768376	0.0936008	0.0561751	0.124503	0.120641	0.128439	0.121042	0.0673627	0.129532	0.0260012	0.0432382	0.108105	0.04998	0.0403229	0.0874421	0.131427	496.671	885.112	1743.54	309.863	696.822	54.8562	244.629	247.594	2495.22	612.314	581.179	827.291	618.244	1307.65	407.715	977.033	514.462
GO_CYTOPLASMIC_TRANSLATION	0.118301	0.0853317	0.100685	0.0598271	0.0890218	0.105756	0.155443	0.108768	0.104144	0.0893296	0.124203	0.136643	0.20687	0.086451	0.0989342	0.174271	0.16644	2563.42	3052.67	2825.84	3024.5	2907.38	2593.07	2017.82	2538.21	2815.46	2564.9	2504.11	2289.13	1822.12	2923.69	2790.25	2083.05	1764.29
GO_CYTOPLASMIC_TRANSLATIONAL_ELONGATION	-0.0926655	-0.233359	-0.182779	-0.207586	-0.130012	-0.179407	-0.10588	-0.152814	-0.203795	-0.227544	-0.200004	-0.163167	-0.0811097	-0.26398	-0.25946	-0.117272	-0.159996	2667.94	2702.78	2614.57	3260.98	2277.27	3343.26	1716.85	2178.68	2527.09	3174.25	472.949	1227.59	1756.88	2028.94	2121.6	2164.6	2697.59
GO_CYTOPLASMIC_TRANSLATIONAL_INITIATION	0.0636708	0.0525067	0.0556862	0.0302428	0.0475163	0.046144	0.0740485	0.0469039	0.0581171	0.031256	0.0230332	0.0468774	0.140462	0.0366509	0.0369534	0.0755797	0.0759086	3255.79	3832.52	3392.19	3930.37	2996.33	3399.6	2536.73	3356.61	3553.79	3482.63	3816.21	3518.21	3021.54	3295.82	3653.13	3411.46	3467.8
GO_CAP_INDEPENDENT_TRANSLATIONAL_INITIATION	-0.138749	-0.123606	-0.106686	-0.0864859	-0.119342	-0.127597	-0.12582	-0.1329	-0.130002	-0.148043	-0.177373	-0.130986	-0.053302	-0.103051	-0.122185	-0.109939	-0.106249	2126.05	419.576	994.825	120.091	1911.07	651.603	1639.76	716.837	156.414	822.843	1084.52	358.789	1017.8	60.7866	839.152	124.538	564.129
GO_SOMATIC_DIVERSIFICATION_OF_IMMUNE_RECEPTORS	0.0764461	0.00780964	0.035109	0.0020371	0.0551367	0.0456836	0.0804585	0.0514127	0.0443538	0.0443538	0.00137104	0.0273612	0.0458874	-0.00610443	0.026203	0.054022	0.0456974	3381.07	4191.31	3741.34	4313.62	3799.9	3861.43	3851.79	3907.39	3919.99	4040.83	4195.76	4050.46	4002.28	4064.55	3765.8	4049.72	3613.1
GO_ACTIVATION_OF_INNATE_IMMUNE_RESPONSE	0.12954	0.129531	0.101217	0.11364	0.102734	0.119674	0.108241	0.117473	0.135623	0.130447	0.127553	0.11849	0.110059	0.127097	0.139591	0.108385	0.117212	3070.46	2816.2	2695.37	2749.48	2726.5	2671.65	2748	2639.77	2412.93	2660.53	2466.31	2777.65	3066.02	2633.1	2549.33	2822.13	2808.04
GO_PATTERN_RECOGNITION_RECEPTOR_SIGNALING_PATHWAY	0.0985915	0.105524	0.055637	0.0628261	0.0544564	0.0808206	0.0608521	0.0747386	0.0917882	0.0702246	0.08156	0.0725004	0.0544429	0.0804296	0.0793367	0.0437208	0.0483414	3239.48	3095.67	3326.21	3362.54	3219.47	3354.38	3488.56	3305.46	3280.25	3673.14	3440.37	3350.68	3472.25	3356.61	3389.96	3365.5	3530.81
GO_TOLL_LIKE_RECEPTOR_SIGNALING_PATHWAY	0.10532	0.116713	0.0600916	0.0756519	0.0646055	0.0910932	0.0706115	0.0821243	0.100314	0.0779536	0.0873016	0.0849914	0.0652015	0.0867362	0.0908447	0.0516997	0.0591766	3286.92	2993.37	3334.37	3472.25	3125.32	3298.78	3445.56	3113.46	3221.69	3411.46	3349.19	2945.93	3227.62	3458.91	3567.14	3238	3447.05
GO_INNATE_IMMUNE_RESPONSE_IN_MUCOSA	0.10737	0.120208	-0.0238054	-0.0765336	-0.156359	0.101706	0.169174	0.155178	0.1917	0.0931547	0.265118	0.114019	0.257463	0.278436	0.147501	-0.00574084	0.161914	432.919	2106.77	990.377	1531.53	3666.47	957.76	880.664	2241.69	1463.33	2194.25	876.217	3011.16	1020.03	2401.81	566.353	2854.01	2197.21
GO_NATURAL_KILLER_CELL_MEDIATED_IMMUNITY	0.164502	0.134542	0.161747	0.163794	0.182626	0.154835	0.165595	0.154485	0.146499	0.17945	0.154033	0.180077	0.131389	0.154754	0.142951	0.172405	0.165595	2607.89	2911.83	2839.92	2317.3	2286.91	3322.51	2988.18	3037.11	2983.73	2501.15	2694.63	2286.17	3059.35	2529.32	2725.76	2747.26	2872.54
GO_POSITIVE_REGULATION_OF_DEFENSE_RESPONSE_TO_VIRUS_BY_HOST	0.109314	0.118672	0.118933	0.089675	0.0900088	0.123304	0.0922622	0.111213	0.140945	0.121082	0.146438	0.119115	0.0831286	0.112225	0.0962422	0.125198	0.133288	3933.34	3199.45	3707.98	3707.98	4360.33	2784.32	3918.51	3522.66	2972.61	3378.85	2661.27	3169.8	3715.4	4097.91	3272.1	3343.26	3438.15
GO_LEUKOCYTE_CHEMOTAXIS_INVOLVED_IN_INFLAMMATORY_RESPONSE	0.349913	0.423098	0.336904	0.388828	0.332477	0.420912	0.329198	0.373798	0.42113	0.401126	0.432499	0.382707	0.201301	0.421677	0.422059	0.313675	0.328268	83.7669	34.0998	189.031	150.484	295.037	16.3086	158.638	48.9258	72.6474	192.738	16.3086	27.4281	1863.63	128.986	83.7669	228.32	353.6
GO_RESPONSE_TO_MOLECULE_OF_BACTERIAL_ORIGIN	0.099206	0.117423	0.0799673	0.0875221	0.0647298	0.0986755	0.0838043	0.0964912	0.113763	0.0986414	0.106112	0.0961939	0.0763032	0.119436	0.111161	0.0742121	0.0872409	3113.46	3057.12	3263.2	3366.98	3208.35	3140.15	3200.93	3353.64	3042.3	3094.19	3312.13	3129.77	3117.91	3109.01	3018.57	3135.7	3298.78
GO_HEMATOPOIETIC_PROGENITOR_CELL_DIFFERENTIATION	0.127977	0.117489	0.128515	0.118267	0.117341	0.116174	0.123433	0.116677	0.127576	0.125453	0.0982862	0.105052	0.109753	0.125941	0.126774	0.114485	0.106912	3243.19	2994.85	2720.57	2774.69	2886.62	2917.02	3000.04	3033.4	2813.97	2498.92	3191.3	3138.66	3142.37	2665.71	2625.68	3024.5	2980.77
GO_WOUND_HEALING_INVOLVED_IN_INFLAMMATORY_RESPONSE	0.034303	0.0948527	0.0578704	0.132273	0.0950714	0.0859398	0.0220181	0.0659084	0.0839895	0.134113	0.0713583	0.0608778	0.013014	0.117873	0.115176	-0.0135973	0.000127588	4274.34	2696.85	2842.89	2361.78	2711.68	2490.03	3917.03	3252.08	2702.78	2194.99	1842.87	2876.99	3993.38	2642.73	2020.78	3208.35	3456.68
GO_LYMPHOCYTE_ANERGY	0.145271	0.070585	0.112116	0.102821	0.0868781	0.133789	0.142274	0.125063	0.128562	0.17088	0.135036	0.110935	0.0412575	0.121804	0.194718	0.162745	0.145774	1270.59	4704.29	3232.07	4330.67	4329.19	2993.37	2968.17	3782.11	3556.76	2566.38	1627.89	1808.77	4851.07	1703.51	1610.1	876.217	1368.44
GO_ADAPTIVE_IMMUNE_RESPONSE	0.0461921	-0.000775976	0.0638294	0.04842	0.0671004	0.0704344	0.0821094	0.0551482	0.0807987	0.0721861	0.0556052	0.0507472	-0.0025895	0.0258394	0.040284	0.0689028	0.0472835	3501.16	4046.02	3238	3435.18	3516.73	3358.83	3091.22	3566.39	3141.63	3246.15	3454.46	3431.48	4032.67	3641.27	3573.81	3278.77	3318.06
GO_ORGAN_OR_TISSUE_SPECIFIC_IMMUNE_RESPONSE	0.122774	0.109306	0.0693518	0.0350618	0.00327584	0.113123	0.166582	0.150342	0.16877	0.144678	0.205709	0.151546	0.154098	0.21344	0.123054	0.0797567	0.142927	843.599	2822.87	922.177	3427.77	3885.89	1627.89	1681.27	2099.36	1587.86	861.391	876.217	1233.52	3211.31	1414.4	1138.64	3804.35	1482.6
GO_IMMUNE_EFFECTOR_PROCESS	0.133359	0.132828	0.118974	0.12403	0.108788	0.142341	0.123218	0.131317	0.159018	0.141661	0.151492	0.128406	0.106271	0.144827	0.138465	0.113334	0.115321	3071.95	2979.28	2985.22	3054.16	3192.78	2898.48	3023.76	3051.19	2806.56	2996.33	2845.85	2994.85	3175.73	2957.79	3003.01	3163.87	3157.2
GO_ACTIVATION_OF_IMMUNE_RESPONSE	0.1066	0.0705066	0.107814	0.0972125	0.106237	0.110089	0.122362	0.108155	0.125256	0.120826	0.101722	0.0995059	0.0566696	0.0881188	0.101303	0.10635	0.0939306	3140.15	3371.43	2874.76	3092.7	2987.44	3060.09	2813.97	3008.2	2811.01	2876.24	2974.1	3184.62	3556.76	3064.53	3052.67	2904.41	3209.83
GO_LYMPHOCYTE_HOMEOSTASIS	0.0887237	0.0648462	0.0532002	0.0535819	0.0500554	0.0713397	0.0562614	0.0670316	0.0701267	0.0658239	0.0687595	0.0566953	0.0336622	0.0693817	0.0755328	0.0510671	0.0538041	3023.02	2816.2	3302.49	3189.07	3551.57	2863.64	3395.15	3020.06	2706.49	2948.15	2531.54	2998.56	3103.82	2581.95	2936.29	3004.49	3100.12
GO_MYELOID_CELL_HOMEOSTASIS	0.132304	0.123484	0.132626	0.112168	0.0762943	0.107861	0.105941	0.113855	0.128647	0.0953328	0.0971902	0.0774733	0.0573836	0.117649	0.125411	0.102844	0.104993	3037.85	3132.73	2994.85	3061.57	3482.63	3239.48	3122.36	3003.75	2901.45	3448.53	3235.03	3381.81	3550.83	3169.8	3066.02	3126.8	3082.33
GO_CELL_ACTIVATION_INVOLVED_IN_IMMUNE_RESPONSE	0.156073	0.187437	0.139191	0.160103	0.132681	0.170352	0.146097	0.164004	0.187054	0.160018	0.182377	0.160799	0.153902	0.194133	0.183036	0.130512	0.149851	2811.01	2510.04	2781.36	2667.2	2929.62	2686.47	2854.01	2717.61	2601.96	2802.11	2601.96	2799.15	2772.46	2493.73	2591.58	3066.02	2897
GO_LEUKOCYTE_ACTIVATION_INVOLVED_IN_INFLAMMATORY_RESPONSE	0.208721	0.221575	0.192354	0.192657	0.158015	0.200537	0.186645	0.19875	0.229477	0.18231	0.192668	0.170735	0.160709	0.221517	0.213571	0.159554	0.13917	2590.1	2353.63	2214.26	2508.56	2451.48	2401.07	2742.81	2596.77	2212.04	2235.76	2598.26	2643.48	2631.61	1988.91	2436.65	2061.56	2914.79
GO_MYELOID_LEUKOCYTE_ACTIVATION	0.161727	0.201227	0.14255	0.167758	0.133135	0.180379	0.148316	0.169915	0.196128	0.165842	0.197013	0.170851	0.15963	0.208945	0.194281	0.13383	0.155148	2766.53	2490.77	2722.05	2613.82	2894.04	2619.75	2812.49	2711.68	2542.66	2733.91	2470.01	2729.47	2757.64	2357.33	2566.38	2899.97	2882.17
GO_MACROPHAGE_ACTIVATION_INVOLVED_IN_IMMUNE_RESPONSE	0.350237	0.397189	0.373143	0.390299	0.366158	0.386611	0.345237	0.379705	0.388799	0.389127	0.38897	0.366174	0.340924	0.403392	0.397658	0.346612	0.353237	668.653	515.945	708.683	837.669	1040.79	551.527	839.152	803.569	481.845	676.066	701.27	708.683	1389.2	693.857	610.831	1227.59	919.212
GO_LYMPHOCYTE_ACTIVATION_INVOLVED_IN_IMMUNE_RESPONSE	0.0988151	0.0785651	0.0871653	0.0775375	0.0928169	0.0894025	0.0948577	0.092145	0.0942975	0.0908093	0.0732	0.0800917	0.0728415	0.0756173	0.0872338	0.0849417	0.079264	3106.05	3823.63	3122.36	3493.01	3421.84	3418.88	3386.26	3224.66	3280.99	3126.8	3841.42	3430.74	3679.81	3623.47	3341.78	3494.49	3331.4
GO_T_CELL_ACTIVATION_INVOLVED_IN_IMMUNE_RESPONSE	0.132292	0.122204	0.124681	0.126594	0.124701	0.132386	0.128431	0.132945	0.133317	0.135635	0.123822	0.126315	0.105517	0.120455	0.128075	0.126806	0.125402	2639.03	3095.67	2873.28	2756.15	2775.43	3278.03	2945.93	2845.11	3159.42	2636.06	3322.51	3332.88	3405.53	3412.95	3490.04	2643.48	3209.83
GO_ALPHA_BETA_T_CELL_ACTIVATION_INVOLVED_IN_IMMUNE_RESPONSE	0.0956985	0.0679658	0.090013	0.0908989	0.0997841	0.0940485	0.0989245	0.0948532	0.0858987	0.101706	0.0740692	0.085636	0.0590448	0.0731785	0.081782	0.0987956	0.0867607	3132.73	4137.2	3481.89	3160.16	4055.65	3587.89	3567.88	3310.65	3384.78	3274.32	4114.96	3578.26	3891.08	3837.71	3811.02	3341.78	3395.15
GO_T_CELL_ACTIVATION_VIA_T_CELL_RECEPTOR_CONTACT_WITH_ANTIGEN_BOUND_TO_MHC_MOLECULE_ON_ANTIGEN_PRESENTING_CELL	0.220011	0.242998	0.252112	0.239836	0.233381	0.241772	0.219672	0.232057	0.269726	0.265449	0.239967	0.231915	0.230055	0.258654	0.24221	0.234234	0.235941	2018.56	2282.46	1460.36	1739.83	2137.17	2031.9	1639.01	1813.22	2087.5	1799.14	1875.49	1743.54	1408.47	1637.53	1711.66	1478.89	1854.73
GO_T_CELL_DIFFERENTIATION_INVOLVED_IN_IMMUNE_RESPONSE	0.109618	0.0867858	0.0924992	0.0974411	0.0963737	0.102911	0.102184	0.105167	0.0963377	0.106733	0.0925626	0.100318	0.0741541	0.0853336	0.0948793	0.10418	0.100817	2730.95	3947.42	3561.95	3742.08	4119.4	3587.89	3493.75	3086.03	3384.78	3274.32	4226.15	3578.26	3914.06	3837.71	3811.02	3341.78	3412.95
GO_T_HELPER_CELL_LINEAGE_COMMITMENT	0.0763909	0.0446786	0.135677	0.141188	0.180381	0.107516	0.137746	0.130027	0.0964746	0.164067	0.0649116	0.11824	0.0613803	0.0894021	0.0772364	0.151354	0.11811	2514.49	3970.4	2446.29	2059.33	1679.79	1928.86	1553.76	1894.76	2834.73	2059.33	3509.31	2286.17	2392.92	3156.46	3402.57	1040.79	1825.08
GO_B_CELL_ACTIVATION_INVOLVED_IN_IMMUNE_RESPONSE	0.053778	0.0118791	0.0427824	0.0112769	0.0479802	0.0356	0.0620725	0.0419714	0.0447253	0.032222	0.004	0.0163473	0.025811	0.00604835	0.0272967	0.0322286	0.0236527	2763.57	3088.26	2813.23	3289.15	3240.22	3131.25	3187.59	3091.96	3046.74	3231.33	3298.78	3447.79	3106.05	3320.28	3219.47	3599.01	2981.51
GO_MATURE_B_CELL_DIFFERENTIATION_INVOLVED_IN_IMMUNE_RESPONSE	0.0499439	0.0305315	0.0660102	0.029861	0.064457	0.0606457	0.0772868	0.0553837	0.0643201	0.0558627	0.0486506	0.0395842	0.0235179	0.0312842	0.0451473	0.0550963	0.0435871	2400.33	2112.7	2395.14	2180.16	2661.27	2239.47	2269.86	1931.09	2108.26	2340.28	2519.68	2374.38	3831.78	2042.28	1624.19	3506.35	2574.53
GO_GERMINAL_CENTER_B_CELL_DIFFERENTIATION	0.0369338	-0.0282242	0.11266	0.0368609	0.109635	0.0519843	0.109198	0.0730476	0.0995044	0.0597828	0.027714	0.0624431	0.0477934	0.0215918	0.0145585	0.109781	0.0572319	1074.88	2465.56	848.047	1086.75	1046.72	1464.81	1673.86	1169.77	1073.4	640.483	515.945	1199.42	1786.53	1334.34	1246.87	1043.75	1719.82
GO_MARGINAL_ZONE_B_CELL_DIFFERENTIATION	0.131881	0.158302	0.161974	0.146443	0.154818	0.164474	0.147818	0.143162	0.157537	0.150959	0.126193	0.117975	0.102272	0.171427	0.152537	0.085944	0.114631	1934.79	1089.71	1823.6	1242.42	1828.05	1423.3	2182.39	1651.62	1544.87	2105.29	1156.43	1832.49	2621.24	1134.19	1051.16	2407.74	2397.36
GO_MYELOID_PROGENITOR_CELL_DIFFERENTIATION	-0.0562844	0.00665063	0.0387923	0.021774	-0.0616778	0.0172916	0.0141576	-0.047429	-0.0183849	0.000892825	-0.00839984	0.00431836	0.018968	-0.00774389	0.0199155	0.0036624	-0.0530411	298.003	140.847	1810.25	1614.55	1190.53	465.536	982.964	1051.16	1547.83	2352.89	1352.13	237.216	1199.42	155.673	1165.32	1684.23	293.555
GO_LYMPHOID_PROGENITOR_CELL_DIFFERENTIATION	0.191247	0.174508	0.174606	0.177691	0.15605	0.146751	0.166926	0.143326	0.166269	0.153239	0.150317	0.160788	0.14	0.122538	0.140667	0.124037	0.118217	1589.35	2198.7	1911.07	2257.26	2412.93	2328.42	2485.58	2151.99	2432.95	3045.26	2774.69	2561.93	2971.13	2907.38	2130.5	2928.88	2918.5
GO_B_CELL_PROLIFERATION_INVOLVED_IN_IMMUNE_RESPONSE	0.256588	0.195878	0.193844	0.144177	0.151941	0.174401	0.189973	0.190038	0.184221	0.183652	0.176435	0.165544	0.202132	0.161345	0.195418	0.171099	0.167425	753.161	939.968	772.435	950.347	1458.88	360.272	182.36	166.051	616.762	650.861	643.448	1878.45	653.827	784.295	861.391	1196.46	1138.64
GO_NATURAL_KILLER_CELL_ACTIVATION_INVOLVED_IN_IMMUNE_RESPONSE	0.104672	0.134858	0.0899125	0.106641	0.123381	0.104365	0.0777133	0.118096	0.122407	0.125864	0.131236	0.126007	0.0904158	0.139004	0.15942	0.114551	0.0981947	3815.47	3100.86	4617.56	3461.13	3854.76	3795.46	4899.25	4152.76	3186.85	3670.18	2441.1	3630.89	4054.17	2176.46	2627.17	4171.3	4084.56
GO_B_CELL_LINEAGE_COMMITMENT	0.239613	0.229253	0.28835	0.263394	0.286874	0.244779	0.297179	0.264761	0.251613	0.257626	0.179915	0.222748	0.169719	0.213536	0.254674	0.247567	0.220752	2371.42	1123.81	1560.44	1309.14	1625.67	2015.59	1621.22	1750.95	1957.77	1564.14	1808.03	1971.86	1939.98	1768	832.48	2053.4	1969.63
GO_IMMATURE_B_CELL_DIFFERENTIATION	0.0298196	0.0396829	0.0731875	0.0519519	0.0931547	0.0231493	0.0644396	0.0634336	0.0103991	0.00875888	-0.0492619	0.0124112	-0.0620558	-0.0118644	-0.00499727	-0.0414106	-0.0411482	1706.47	2013.37	2034.13	2759.12	1144.57	2071.19	1107.5	1252.8	3183.14	2385.5	2548.59	1988.17	1343.24	3123.84	2299.51	1528.56	2090.47
GO_PRO_B_CELL_DIFFERENTIATION	0.0963813	0.0979282	0.0823034	0.0971313	0.0488352	0.045804	0.0636787	0.0391478	0.0794753	0.0573038	0.0694442	0.0705848	0.0431165	0.0208981	0.0534289	0.0143357	0.00291402	4249.13	2865.87	3960.02	2994.85	3943.72	4475.97	4087.53	4558.99	3682.78	2770.98	3900.72	3823.63	2088.98	4080.12	2456.67	2830.28	3549.34
GO_PRE_B_CELL_DIFFERENTIATION	-0.0959226	-0.115052	-0.0712178	-0.110352	-0.00901836	-0.143365	-0.0682663	-0.0575536	-0.183428	-0.143091	-0.226552	-0.097289	-0.213489	-0.21502	-0.187527	-0.130247	-0.15047	3750.98	2139.39	2069.71	1866.59	3123.84	2855.49	3289.89	2779.88	2058.59	1538.2	1799.88	2421.83	2386.24	919.953	1491.5	2483.36	2357.33
GO_MATURE_B_CELL_DIFFERENTIATION	0.0896386	0.0702957	0.100455	0.0650986	0.0949288	0.0929628	0.108248	0.091747	0.0990033	0.0919934	0.0789321	0.0715279	0.0684556	0.0684885	0.0791676	0.0892935	0.078965	1642.72	1512.25	1788.02	1777.64	2114.19	1912.55	1782.09	1604.91	1860.66	2061.56	1983.72	2283.95	2432.95	1310.62	1495.2	2578.24	2406.26
GO_RESPONSE_TO_TUMOR_CELL	0.116118	0.0936884	0.0897813	0.0656955	0.0796817	0.110685	0.0872359	0.0919093	0.0960491	0.10686	0.10491	0.114271	0.119978	0.0950022	0.0814608	0.117241	0.086839	3649.42	3575.29	3256.53	3852.54	3124.58	3337.33	3650.9	3734.67	3205.38	3412.95	3283.22	3623.47	2751.71	3154.97	3597.53	3258.75	3224.66
GO_HISTAMINE_PRODUCTION_INVOLVED_IN_INFLAMMATORY_RESPONSE	0.288168	0.194106	0.150847	0.114872	0.139606	0.181093	0.183499	0.171821	0.20082	0.168387	0.221946	0.216391	0.244844	0.184571	0.211733	0.20012	0.221793	1611.59	2081.57	1181.63	1831.01	111.195	389.924	729.439	667.17	597.488	1337.31	646.414	667.17	1331.37	1418.85	861.391	2112.7	1229.08
GO_T_CELL_LINEAGE_COMMITMENT	0.0630262	0.0302051	0.107662	0.0951295	0.126083	0.0898124	0.113076	0.099169	0.0888998	0.127117	0.030339	0.0732589	0.0351146	0.0572285	0.0697851	0.104358	0.0820923	4237.27	3508.57	2803.6	3131.99	3341.78	3226.14	3430.74	3137.18	2977.8	2909.6	3253.57	3480.4	2976.32	3001.52	3240.96	3492.26	3788.04
GO_CD4_POSITIVE_CD25_POSITIVE_ALPHA_BETA_REGULATORY_T_CELL_DIFFERENTIATION	-0.0926533	-0.0201705	-0.0585438	0.0228672	-0.0769469	0.0336176	-0.0419263	-0.0329252	0.061532	0.0547174	0.0680915	-0.00275136	-0.0878795	0.0212638	0.107339	0.0109143	0.0145949	1894.76	3042.3	5005.26	274.281	2907.38	1005.2	5285.47	5140.17	1968.89	3181.66	3297.3	1581.93	2065.26	2126.05	1524.11	3884.41	2971.13
GO_CYTOKINE_PRODUCTION_INVOLVED_IN_IMMUNE_RESPONSE	0.113688	0.117437	0.107899	0.112652	0.0996706	0.125368	0.0946258	0.111131	0.128426	0.122866	0.113453	0.115972	0.0926676	0.121891	0.114599	0.100986	0.08938	3153.49	3276.55	3319.54	3027.47	3656.09	3132.73	2975.58	3245.41	2987.44	3186.11	3393.67	3442.6	3046.74	3040.81	3218.72	3335.85	3632.37
GO_T_CELL_CYTOKINE_PRODUCTION	0.0837683	0.0985417	0.0701901	0.079777	0.0621199	0.107325	0.0731944	0.0872844	0.115866	0.106868	0.122438	0.103523	0.0598355	0.0996711	0.100859	0.0773282	0.0834357	3574.55	3089	3255.79	3069.72	3990.42	2900.71	3426.29	2905.15	2781.36	2878.47	2911.83	3360.31	2386.99	2690.18	3342.52	3610.13	3728.74
GO_NATURAL_KILLER_CELL_CYTOKINE_PRODUCTION	0.184875	0.0881817	0.218686	0.200897	0.249964	0.169838	0.201899	0.186261	0.12551	0.207221	0.108359	0.221347	0.099136	0.12921	0.144211	0.262121	0.178077	2748	3518.21	1999.29	1521.15	1335.82	2782.1	2304.7	2562.67	2747.26	1182.37	2710.93	1254.28	2872.54	2700.56	3470.77	1104.54	2589.36
GO_DENDRITIC_CELL_CYTOKINE_PRODUCTION	0.157363	0.109675	0.112251	0.0872534	0.0990013	0.114479	0.103269	0.121701	0.134991	0.0940077	0.0659461	0.0905858	0.126307	0.10485	0.0964448	0.0870246	0.0772862	1939.24	3366.98	3599.75	3292.85	2984.47	3816.21	3458.91	2873.28	2996.33	4019.33	4462.63	3866.62	2504.11	3561.21	3619.03	3083.81	2892.55
GO_MYELOID_DENDRITIC_CELL_CYTOKINE_PRODUCTION	0.0574694	-0.0277778	0.00902231	-0.042414	0.0168416	-0.0147273	0.017516	0.0124307	0.0119751	-0.0184274	-0.0851196	-0.0666922	0.00596019	-0.0256452	-0.0371829	-0.0144904	-0.0706292	945.158	2881.43	1768	2749.48	2231.31	2137.91	1729.45	2249.1	1252.8	2174.23	3362.54	2145.32	1562.66	2183.87	2158.67	1611.59	1888.09
GO_IMMUNOGLOBULIN_PRODUCTION	0.0457292	-0.0308255	0.0380121	0.025535	0.0483563	0.0554237	0.0783955	0.0342665	0.0625339	0.050957	0.0317347	0.0317159	-0.00396887	-0.00151858	0.00719162	0.0503677	0.0257569	3798.42	4133.49	3897.76	3719.84	4026.74	3842.16	3570.1	3976.33	3562.69	3592.34	3739.12	3958.54	4542.69	3755.43	3893.31	3880.71	3884.41
GO_IMMUNOGLOBULIN_PRODUCTION_INVOLVED_IN_IMMUNOGLOBULIN_MEDIATED_IMMUNE_RESPONSE	0.0768451	0.0363059	0.0625735	0.0429167	0.0730241	0.0598966	0.087443	0.0712907	0.0696576	0.0544142	0.0134927	0.0437097	0.0659024	0.0300494	0.0536776	0.0599216	0.0542951	3707.98	3691.67	3273.58	3601.24	3639.78	3979.3	3547.86	3641.27	3493.01	3414.43	4075.67	3887.38	3874.03	3716.88	3479.66	4028.22	3595.3
GO_MHC_PROTEIN_COMPLEX_ASSEMBLY	0.227957	0.245441	0.286988	0.280144	0.28655	0.268457	0.282472	0.287644	0.296316	0.298597	0.264472	0.282753	0.307441	0.277613	0.266254	0.295722	0.291488	1776.15	1792.46	1192.01	1150.5	1074.88	1129.74	1599.73	1352.13	1036.34	1298.76	1478.15	1248.35	1507.8	1343.24	1706.47	1444.05	1346.2
GO_DENDRITIC_CELL_CHEMOTAXIS	0.150846	0.144296	0.127002	0.0978063	0.117154	0.165563	0.152656	0.150646	0.158562	0.148824	0.143111	0.123853	0.15064	0.110173	0.139819	0.155567	0.127183	2925.17	2707.23	3635.34	3835.49	3513.76	2682.02	2435.91	3074.91	3061.57	3251.34	3103.08	3593.82	2412.19	3135.7	3313.61	3487.08	3826.59
GO_IMMUNE_RESPONSE_TO_TUMOR_CELL	0.126736	0.105204	0.109785	0.0808888	0.0996607	0.130277	0.105704	0.109895	0.118675	0.128401	0.11615	0.128643	0.117135	0.116095	0.101983	0.137267	0.0962597	3573.07	2820.65	3256.53	3852.54	3124.58	2764.31	3524.88	3734.67	2875.5	3298.78	3283.22	3623.47	2977.06	3003.75	3464.09	3258.75	3224.66
GO_NATURAL_KILLER_CELL_MEDIATED_IMMUNE_RESPONSE_TO_TUMOR_CELL	0.163576	0.107895	0.159486	0.144177	0.173636	0.180569	0.141006	0.157168	0.110038	0.162876	0.0808639	0.173045	0.152269	0.160951	0.115921	0.171602	0.122613	2799.15	4582.72	2118.64	1264.66	529.288	3067.5	2336.58	3398.12	3306.2	1162.36	3707.98	727.957	2401.81	2487.8	3123.84	449.228	1672.37
GO_T_CELL_MEDIATED_IMMUNE_RESPONSE_TO_TUMOR_CELL	0.146102	0.101312	0.0612903	0.0676763	0.0864188	0.108332	0.12211	0.0898961	0.104505	0.0818699	0.104943	0.123641	0.132258	0.0876654	0.113559	0.11251	0.119267	1648.65	2796.18	1841.39	3006.71	2127.53	2461.12	2137.91	1835.46	1715.37	1850.28	3466.32	3372.91	2550.07	2106.77	3092.7	1868.08	1813.22
GO_ANTIGEN_PROCESSING_AND_PRESENTATION_OF_PEPTIDE_ANTIGEN_VIA_MHC_CLASS_IB	0.26316	0.321304	0.331675	0.327209	0.31199	0.283938	0.304389	0.337526	0.334536	0.37664	0.344251	0.342192	0.253737	0.313539	0.338546	0.317585	0.26223	2348.44	954.053	1122.33	790.967	1345.46	1378.82	1700.54	1134.93	1105.28	703.494	1114.17	1077.85	2209.82	1226.11	797.639	1296.53	2000.77
GO_COMPLEMENT_RECEPTOR_MEDIATED_SIGNALING_PATHWAY	0.25416	0.27505	0.263363	0.295597	0.285238	0.293394	0.23102	0.281925	0.274644	0.297894	0.286816	0.294706	0.217786	0.278238	0.24427	0.22277	0.23327	1693.13	837.669	1564.14	990.377	1653.1	1048.2	1288.38	1269.11	1220.18	1381.78	1065.99	1080.82	1143.08	1057.09	836.186	1661.99	1157.91
GO_FC_RECEPTOR_MEDIATED_STIMULATORY_SIGNALING_PATHWAY	0.114495	0.062706	0.141186	0.135621	0.108731	0.143432	0.146273	0.107727	0.176435	0.148921	0.13652	0.102315	0.0364416	0.105008	0.127528	0.10425	0.0880839	3230.59	3521.18	2590.1	2704.26	2888.1	2673.13	2719.09	2891.07	2364.75	2757.64	2693.88	3355.12	4403.32	3309.16	3040.81	2870.31	3479.66
GO_INFLAMMATORY_RESPONSE_TO_ANTIGENIC_STIMULUS	0.109065	0.0899664	0.0701955	0.0889829	0.0772209	0.114506	0.100437	0.0822689	0.109493	0.109942	0.127467	0.111941	0.0823785	0.0876564	0.11701	0.121736	0.121358	3525.62	4265.44	3945.2	3636.82	3441.11	3719.84	3371.43	4183.9	3871.07	3537.48	3504.87	3733.19	3288.41	4035.64	4001.54	3089.74	3736.15
GO_ACUTE_INFLAMMATORY_RESPONSE_TO_ANTIGENIC_STIMULUS	0.00985288	0.0423112	-0.000880343	0.0149559	0.0179003	0.0593013	0.0289419	0.0341046	0.0701439	0.063131	0.0951417	0.0584757	0.0232122	0.0149857	0.069189	0.0624447	0.0609227	5854.79	2873.28	5378.87	5235.06	5817.72	4521.93	4526.38	5377.39	5326.98	4811.04	4379.6	4315.85	4845.14	5973.4	5538.99	3774.7	4708.74
GO_PRODUCTION_OF_MOLECULAR_MEDIATOR_OF_IMMUNE_RESPONSE	0.068116	0.0240045	0.0566746	0.0525981	0.0586037	0.0763559	0.0748084	0.0570313	0.0822987	0.0716061	0.0582123	0.0600038	0.0300198	0.0416244	0.0425078	0.0613692	0.0419222	3512.28	4258.03	3417.39	3922.96	3785.08	3450.01	3469.28	3707.98	3547.86	3851.79	3510.8	3758.39	3962.99	3825.11	3853.28	3490.04	3454.46
GO_LEUKOCYTE_MEDIATED_IMMUNITY	0.137163	0.151597	0.126904	0.14438	0.118311	0.156223	0.136349	0.143031	0.175578	0.148684	0.16834	0.144426	0.121009	0.167238	0.159917	0.118704	0.129559	2972.61	2773.94	2813.97	2840.66	3070.46	2770.98	2898.48	2877.73	2628.65	2861.42	2634.58	2821.39	2985.96	2593.07	2770.98	3055.64	3027.47
GO_MYELOID_LEUKOCYTE_MEDIATED_IMMUNITY	0.169297	0.210989	0.146278	0.175387	0.138415	0.185599	0.154736	0.17701	0.205288	0.173386	0.206771	0.178215	0.170937	0.218898	0.202539	0.139483	0.163868	2815.46	2400.33	2705.74	2564.9	2966.68	2600.48	2851.04	2671.65	2490.77	2646.44	2379.57	2710.19	2770.98	2247.62	2471.49	3006.71	2816.94
GO_MAST_CELL_MEDIATED_IMMUNITY	0.187856	0.199566	0.169329	0.194813	0.188288	0.188856	0.180135	0.191798	0.191406	0.196737	0.185449	0.202544	0.176316	0.208025	0.204462	0.16683	0.172902	1753.92	1712.4	1722.78	1771.71	1535.97	1530.04	1656.06	1531.53	1627.89	1688.68	2023.75	1902.18	1958.51	1418.85	1669.41	1951.1	1676.82
GO_LYMPHOCYTE_MEDIATED_IMMUNITY	0.0689158	0.0206614	0.0874889	0.0759672	0.0802686	0.0912651	0.10067	0.0704014	0.109309	0.0973308	0.0852483	0.0729657	0.0140218	0.0505458	0.0670762	0.0791224	0.0577763	3156.46	3965.95	2928.14	3329.92	3368.47	2907.38	3076.39	3528.59	2980.03	2926.65	3366.98	3438.15	3931.86	3461.87	3381.81	3254.31	3195
GO_HUMORAL_IMMUNE_RESPONSE_MEDIATED_BY_CIRCULATING_IMMUNOGLOBULIN	-0.00248795	-0.141136	0.0831339	0.0421158	0.0190123	0.0727852	0.099526	0.00601078	0.138396	0.075947	0.0712088	-0.00266959	-0.160789	-0.0354312	-0.000940691	0.0286232	-0.0321304	2373.64	2403.29	2495.22	3021.54	3835.49	2481.87	2596.03	3770.25	2161.63	2849.56	2014.85	2704.26	2711.68	3362.54	3337.33	2867.35	3713.91
GO_T_CELL_MEDIATED_IMMUNITY	0.064209	0.0878146	0.0681333	0.0796385	0.0713232	0.0961742	0.078976	0.0826494	0.0981341	0.0938594	0.102236	0.0896842	0.059463	0.0808793	0.0883699	0.0782493	0.0759697	3854.02	3253.57	3179.44	3284.7	3601.98	3005.97	3192.04	2988.92	2791.74	2808.79	3131.25	3301.75	2856.23	2990.4	3245.41	3235.77	3384.78
GO_T_CELL_ANTIGEN_PROCESSING_AND_PRESENTATION	0.0209882	0.148502	0.0655334	0.0852099	0.049519	0.117785	0.0276017	0.0583188	0.175721	0.111063	0.0967971	0.0867403	0.0295146	0.171786	0.129427	0.00431788	0.0430149	6157.98	4607.92	5691.7	5478.21	5868.87	4984.5	6161.69	5789.55	4243.2	5169.08	5288.43	5399.63	6086.81	4324.74	4897.77	6424.11	5976.36
GO_ADAPTIVE_IMMUNE_RESPONSE_BASED_ON_SOMATIC_RECOMBINATION_OF_IMMUNE_RECEPTORS_BUILT_FROM_IMMUNOGLOBULIN_SUPERFAMILY_DOMAINS	0.076725	0.0363265	0.0961758	0.0821168	0.0823591	0.103939	0.105794	0.0816023	0.122254	0.104722	0.0947484	0.0755256	0.0225035	0.0623731	0.077875	0.0830095	0.0608139	3326.95	3687.23	2874.76	3131.99	3547.86	2851.04	2999.3	3263.2	2685.73	2985.96	3076.39	3348.45	3835.49	3351.42	3243.19	3244.67	3182.4
GO_TOLERANCE_INDUCTION_DEPENDENT_UPON_IMMUNE_RESPONSE	0.0288924	0.0819211	0.103351	0.0243549	0.0265143	0.0655751	0.0500219	0.100317	0.184206	0.124262	0.122048	0.0511426	-0.0140225	0.0338673	0.0866772	0.116554	0.0166466	3370.69	3383.29	3676.85	4056.39	4421.85	3579	3088.26	3351.42	2462.6	3114.2	2701.3	4760.63	5035.65	4349.21	3602.72	3200.19	3347.71
GO_GERMINAL_CENTER_FORMATION	0.172637	0.206729	0.168753	0.17674	0.15209	0.202002	0.15419	0.174201	0.218611	0.207451	0.204147	0.179048	0.136291	0.228304	0.197254	0.121893	0.157024	2052.66	876.958	2231.31	1666.44	2198.7	1330.63	2164.6	1621.22	947.381	1026.7	1006.69	1530.78	1807.29	1120.1	1356.58	2146.8	1661.25
GO_DENDRITIC_CELL_ANTIGEN_PROCESSING_AND_PRESENTATION	0.152469	0.163216	0.153604	0.122347	0.157173	0.198944	0.194487	0.194214	0.196579	0.189947	0.162793	0.15463	0.156476	0.127899	0.178626	0.161371	0.169328	1710.92	1632.34	2045.99	1690.16	2523.39	1493.72	1773.93	1607.88	1591.57	1964.44	3098.63	1701.28	2593.81	1502.62	1559.7	2369.94	2331.39
GO_ANTIGEN_PROCESSING_AND_PRESENTATION_OF_PEPTIDE_ANTIGEN_VIA_MHC_CLASS_I	0.123685	0.135464	0.121358	0.114987	0.098566	0.121744	0.115853	0.125913	0.148067	0.141375	0.129254	0.116117	0.128008	0.142218	0.14213	0.126575	0.117176	2996.33	2876.24	2750.22	2865.87	3076.39	3057.12	2785.81	3042.3	2831.77	2828.8	2643.48	2929.62	2974.1	2711.68	2526.35	2813.97	2902.93
GO_ANTIGEN_PROCESSING_AND_PRESENTATION_VIA_MHC_CLASS_IB	0.198982	0.254059	0.263961	0.252298	0.239595	0.225131	0.232943	0.255711	0.25965	0.270864	0.229716	0.243162	0.231193	0.247593	0.257495	0.226729	0.20826	2630.13	2002.99	1700.54	1565.63	1937.76	2507.08	2124.57	1783.57	1900.69	1893.28	2076.38	2202.4	2372.9	1632.34	2103.07	2117.89	3171.28
GO_ANTIGEN_PROCESSING_AND_PRESENTATION_OF_EXOGENOUS_PEPTIDE_ANTIGEN_VIA_MHC_CLASS_I_TAP_INDEPENDENT	0.327213	0.355109	0.357419	0.367921	0.351293	0.327371	0.352144	0.362305	0.361345	0.38681	0.34761	0.363582	0.31033	0.349773	0.37271	0.351499	0.306841	947.381	641.966	686.444	733.887	742.783	813.947	770.952	609.349	661.24	335.068	561.905	547.079	1079.33	677.548	477.397	745.748	896.973
GO_ANTIGEN_PROCESSING_AND_PRESENTATION_OF_ENDOGENOUS_PEPTIDE_ANTIGEN	0.246702	0.252343	0.264432	0.267454	0.261022	0.249657	0.259734	0.285412	0.281228	0.308429	0.265089	0.262058	0.194556	0.270595	0.259061	0.257369	0.218861	3381.81	1525.6	1782.09	1260.21	2289.13	2065.26	2373.64	1690.16	1667.92	1106.02	1645.69	1527.08	2843.63	1777.64	1189.05	1777.64	3104.56
GO_ANTIGEN_PROCESSING_AND_PRESENTATION_OF_ENDOGENOUS_PEPTIDE_ANTIGEN_VIA_MHC_CLASS_I_VIA_ER_PATHWAY	0.34969	0.413298	0.410705	0.433751	0.395486	0.374361	0.392299	0.410861	0.411939	0.44797	0.421782	0.430626	0.370205	0.412267	0.431923	0.418001	0.362018	917.729	641.966	686.444	468.502	742.783	813.947	770.952	609.349	661.24	342.481	561.905	535.219	1079.33	677.548	477.397	745.748	896.973
GO_ANTIGEN_PROCESSING_AND_PRESENTATION_OF_PEPTIDE_OR_POLYSACCHARIDE_ANTIGEN_VIA_MHC_CLASS_II	0.119119	0.114892	0.132556	0.114417	0.121875	0.113324	0.126833	0.124199	0.131496	0.117148	0.092705	0.106374	0.124354	0.121634	0.135328	0.120872	0.117636	2258	2828.8	2432.95	2845.11	2538.21	2719.09	2618.27	2462.6	2630.13	2679.06	2811.01	2742.81	2661.27	2822.87	2404.78	2478.91	2768.01
GO_TOLERANCE_INDUCTION	0.113272	0.0906369	0.0621221	0.042997	0.0630213	0.0952251	0.104442	0.102315	0.110367	0.0992195	0.115538	0.101704	0.0388699	0.0846999	0.111883	0.101986	0.0892881	3106.05	3467.8	3699.09	4157.21	3558.24	3598.27	3215.76	3728.74	2876.24	3853.28	3203.9	3788.04	3853.28	3144.59	3893.31	4090.49	3424.81
GO_TOLERANCE_INDUCTION_TO_SELF_ANTIGEN	-0.0306691	-0.0225508	-0.0396621	-0.0313252	0.0072436	-0.0278264	0.0903127	0.0584955	0.0166466	0.0435983	-0.0482998	0.0153346	-0.129483	0.00177673	0.0355347	0.0290291	-0.00103871	3977.07	4561.96	2625.68	3379.59	2753.93	2793.22	1659.77	2243.92	2549.33	2123.82	3736.89	3150.53	2982.25	3958.54	3126.8	1730.94	2290.62
GO_T_CELL_TOLERANCE_INDUCTION	0.114344	0.0500766	0.0761269	0.0554158	0.0599562	0.11721	0.11686	0.113184	0.103446	0.10767	0.111389	0.0851422	0.0253392	0.072046	0.130908	0.116882	0.114661	3802.13	3564.91	3339.56	4104.58	3718.36	2903.67	3398.12	2951.86	2888.85	3576.77	2782.84	3515.99	3459.65	3291.37	3423.32	3630.15	3349.93
GO_IMMUNE_SYSTEM_DEVELOPMENT	0.0789165	0.0745195	0.0799199	0.0664933	0.0644387	0.0726843	0.0717573	0.0759852	0.0798395	0.0744988	0.0563482	0.0530119	0.0390278	0.0736536	0.0767711	0.0603837	0.0563453	3314.35	3358.09	3163.87	3381.81	3423.32	3400.34	3296.56	3259.5	3283.96	3320.28	3318.8	3475.96	3567.88	3278.03	3229.84	3430	3438.89
GO_LEUKOCYTE_DIFFERENTIATION	0.068338	0.0666586	0.072901	0.0637207	0.0730712	0.0736965	0.0713246	0.0769632	0.0757917	0.0804361	0.0570029	0.0577703	0.0431847	0.0690815	0.0711502	0.0573863	0.0536148	3362.54	3466.32	3374.4	3439.63	3482.63	3300.27	3356.61	3334.37	3448.53	3245.41	3374.4	3490.04	3475.21	3418.88	3417.39	3503.38	3543.41
GO_LEUKOCYTE_MIGRATION_INVOLVED_IN_INFLAMMATORY_RESPONSE	0.272738	0.331287	0.230188	0.275801	0.210922	0.321524	0.260392	0.249549	0.305773	0.266093	0.356336	0.329537	0.207381	0.34898	0.374795	0.28648	0.28663	1404.02	1028.92	1215.73	1461.84	2172.75	1098.61	958.501	1661.25	1055.61	1299.5	790.226	1275.04	2933.32	790.226	555.975	1083.78	1806.55
GO_HYPERSENSITIVITY	0.0679316	0.112861	0.0255906	0.0489756	0.0562846	0.117363	0.0734361	0.0833333	0.129575	0.115467	0.175616	0.0978419	0.0639399	0.0437263	0.137176	0.101706	0.102818	3551.57	4196.5	4364.03	4411.48	3498.94	2892.55	2769.5	2942.22	3401.83	2639.03	3487.82	4214.29	4031.93	3980.78	3425.55	2811.75	3008.94
GO_ACUTE_INFLAMMATORY_RESPONSE	0.0814876	0.151752	0.0817243	0.109589	0.0836036	0.122076	0.0809555	0.100591	0.144864	0.119393	0.144801	0.123706	0.0810751	0.143356	0.160987	0.0936811	0.116828	3696.12	2507.08	3294.34	3361.05	2852.52	2536.73	2441.84	2708.71	2597.52	3034.88	2793.22	3054.16	3183.14	2741.33	2566.38	2649.41	2515.97
GO_PRODUCTION_OF_MOLECULAR_MEDIATOR_INVOLVED_IN_INFLAMMATORY_RESPONSE	0.195838	0.206314	0.190069	0.202197	0.179856	0.209681	0.17553	0.197899	0.213334	0.200564	0.207422	0.206694	0.179813	0.202718	0.207071	0.179856	0.189967	1876.97	1697.58	1862.15	2057.85	1997.8	2005.96	2132.72	1837.68	2039.32	1960.74	1799.88	1902.92	2793.22	1888.09	2054.88	2334.35	2263.19
GO_CYTOKINE_PRODUCTION_INVOLVED_IN_INFLAMMATORY_RESPONSE	0.160381	0.178981	0.170572	0.191409	0.162429	0.183801	0.148499	0.17477	0.183385	0.181311	0.171659	0.180371	0.138411	0.173763	0.177422	0.147492	0.15274	2059.33	1925.9	2222.42	2084.54	2072.67	2209.07	2472.98	2051.92	2216.49	2502.63	2057.85	1943.69	2542.66	2004.48	2231.31	2097.88	2207.59
GO_RESPIRATORY_BURST_INVOLVED_IN_INFLAMMATORY_RESPONSE	0.226941	0.244178	0.276903	0.235542	0.233501	0.287034	0.262071	0.251649	0.294978	0.250629	0.268449	0.236635	0.250009	0.262217	0.232189	0.308571	0.31309	962.207	981.481	545.597	541.149	395.854	415.128	250.559	452.193	644.931	532.253	320.242	241.664	183.842	760.574	769.469	117.125	192.738
GO_CHRONIC_INFLAMMATORY_RESPONSE	0.078418	0.135661	0.0640822	0.101262	0.0945867	0.118717	0.108257	0.0979244	0.155778	0.121234	0.155924	0.131575	0.0728278	0.141825	0.175713	0.0885952	0.163174	3728.74	2507.08	2856.97	2613.08	2130.5	2960.75	3078.62	2971.87	2435.17	3275.06	3185.37	3163.87	4448.54	3375.14	2872.54	2990.4	2673.13
GO_MONOCYTE_CHEMOTAXIS	0.158713	0.153636	0.123417	0.125153	0.0746112	0.134195	0.110208	0.120723	0.126128	0.1223	0.131128	0.136062	0.150871	0.155389	0.152886	0.135898	0.140778	1881.42	2383.28	2851.04	3165.35	3493.75	2649.41	3163.13	3412.2	2203.88	3257.27	2669.42	3183.88	2404.78	3057.12	3149.78	2867.35	3094.19
GO_SOMATIC_DIVERSIFICATION_OF_IMMUNE_RECEPTORS_VIA_SOMATIC_MUTATION	0.12523	0.083698	0.103501	0.0592779	0.117812	0.10674	0.12128	0.101696	0.105	0.109595	0.062965	0.0845624	0.119573	0.0861816	0.0553063	0.0995405	0.106171	2366.97	2507.08	2337.32	2463.34	2305.44	2120.12	2340.28	2175.72	2088.24	2123.82	2341.03	2519.68	1723.52	2344.73	2611.6	2447.03	2556
GO_SOMATIC_DIVERSIFICATION_OF_T_CELL_RECEPTOR_GENES	-0.128991	-0.285699	-0.140034	-0.238164	-0.0934835	-0.112973	0.000355347	-0.0864859	-0.143013	-0.124891	-0.301689	-0.249125	-0.273836	-0.388503	-0.222119	-0.130658	-0.15299	1214.25	889.56	1304.69	572.284	954.053	663.463	624.175	498.895	1275.04	607.866	975.551	1068.95	426.989	0	1790.98	255.007	236.475
GO_MYELOID_LEUKOCYTE_DIFFERENTIATION	0.0871637	0.107741	0.0838298	0.0910136	0.0627719	0.0919835	0.0672298	0.0861098	0.10412	0.0908881	0.0916111	0.0676411	0.0609959	0.10208	0.111064	0.0569078	0.0686109	3040.81	2931.84	3141.63	3014.13	3258.01	3014.87	3073.43	3217.98	3018.57	3059.35	3119.39	3278.03	3285.44	2931.84	2896.26	3263.2	2919.24
GO_PLATELET_DEGRANULATION	0.0940143	0.140701	0.126323	0.107891	0.0501238	0.125011	0.0830185	0.098065	0.100805	0.111757	0.0936588	0.0876746	0.0618483	0.152411	0.170234	0.0906468	0.0752977	3599.75	2636.06	2762.08	2824.35	3359.57	3045.26	3066.02	2994.85	3248.38	3146.08	3490.04	3196.49	3444.08	2321.75	2284.69	3122.36	3418.88
GO_REGULATION_OF_ANTIGEN_PROCESSING_AND_PRESENTATION	0.154983	0.176984	0.156117	0.14607	0.179244	0.193927	0.193153	0.203356	0.186859	0.200174	0.177813	0.193825	0.148525	0.178079	0.209618	0.179486	0.173935	2358.08	2190.54	2776.17	2278.01	2137.17	2437.39	2435.91	2213.52	2347.7	2202.4	2452.22	1817.67	2707.23	2237.98	2294.32	1857.7	2331.39
GO_NEGATIVE_REGULATION_OF_ANTIGEN_PROCESSING_AND_PRESENTATION	0.057761	0.109216	0.0627369	0.0543161	0.0846092	0.0870698	0.0997922	0.117381	0.0816929	0.0906059	0.11421	0.128007	0.0232757	0.134059	0.158392	0.0858486	0.0456401	3024.5	3733.93	4399.62	3563.43	1827.3	3994.87	2980.77	1992.61	3564.17	3024.5	3246.89	2148.29	4700.58	2570.09	2372.16	2778.39	2547.11
GO_POSITIVE_REGULATION_OF_ANTIGEN_PROCESSING_AND_PRESENTATION	0.180556	0.178933	0.171205	0.158191	0.204123	0.2389	0.222186	0.231354	0.225047	0.251713	0.180246	0.200022	0.198473	0.153562	0.201972	0.208661	0.234124	1139.38	1369.18	1892.54	2054.14	1832.49	1872.52	1435.16	2020.78	1968.89	1822.12	2226.12	1439.6	1601.21	1490.75	1445.54	1547.09	1836.2
GO_REGULATION_OF_ANTIGEN_PROCESSING_AND_PRESENTATION_OF_PEPTIDE_OR_POLYSACCHARIDE_ANTIGEN_VIA_MHC_CLASS_II	0.190791	0.178547	0.141267	0.125743	0.177453	0.177308	0.213458	0.205003	0.109927	0.195201	0.160034	0.280037	0.12392	0.286852	0.295416	0.277596	0.150159	1638.27	1149.02	3238	1150.5	929.59	2363.26	1039.3	1802.84	1512.25	778.365	280.211	314.311	708.683	2069.71	1805.81	634.553	263.903
GO_REGULATION_OF_ANTIGEN_PROCESSING_AND_PRESENTATION_OF_PEPTIDE_ANTIGEN	0.109562	0.101363	0.0704967	0.0607303	0.165063	0.0920703	0.140975	0.160544	0.0632083	0.15537	0.122171	0.240862	0.0328159	0.194508	0.209121	0.21692	0.125087	627.14	1991.13	358.789	1494.46	425.506	1104.54	180.877	5.9304	388.441	842.117	1820.63	62.2692	2997.82	1687.2	1205.35	707.2	1283.93
GO_POSITIVE_REGULATION_OF_DENDRITIC_CELL_ANTIGEN_PROCESSING_AND_PRESENTATION	0.175254	0.153559	0.165741	0.127447	0.208737	0.235134	0.234172	0.234718	0.213352	0.240886	0.147545	0.179541	0.174095	0.120448	0.177813	0.194478	0.223237	922.177	1887.35	1965.93	2727.98	2121.6	1964.44	2146.8	1503.36	2246.14	2321.75	3020.06	1608.62	2727.98	1909.59	2011.89	1761.33	2311.37
GO_REGULATION_OF_GERMINAL_CENTER_FORMATION	0.319098	0.278288	0.268847	0.240996	0.250656	0.281715	0.258512	0.273987	0.297736	0.280913	0.285141	0.283045	0.266641	0.282772	0.254593	0.24486	0.267735	1025.96	1397.35	979.999	1386.97	830.256	1703.51	1508.55	1402.54	1275.04	1070.44	935.521	1418.85	1559.7	1153.46	1792.46	789.485	1463.33
GO_REGULATION_OF_IMMUNOGLOBULIN_PRODUCTION	0.0377387	0.0185456	0.0548052	0.0390505	0.083927	0.04764	0.0749835	0.0563611	0.0523738	0.0569868	0.0235016	0.0442179	0.020343	0.0262706	0.0466465	0.054506	0.0360099	3951.13	3855.5	3983	3566.39	3838.45	3857.73	3610.87	3798.42	3852.54	3734.67	3498.19	3673.14	3748.75	3770.99	3712.43	3742.08	3608.65
GO_NEGATIVE_REGULATION_OF_IMMUNOGLOBULIN_PRODUCTION	-0.0866973	-0.104383	-0.0929694	-0.0888609	-0.0300417	-0.0901251	-0.00819871	-0.044239	-0.0832209	-0.057938	-0.101673	-0.0426588	-0.112612	-0.112235	-0.0668842	-0.0235994	-0.0684766	2980.03	1439.6	3003.75	4173.52	2401.81	2778.39	2152.74	2876.24	3983.75	2452.22	3326.95	2904.41	3131.25	1353.61	3421.84	1762.81	1964.44
GO_POSITIVE_REGULATION_OF_IMMUNOGLOBULIN_PRODUCTION	0.0913188	0.0521313	0.100217	0.0807081	0.115887	0.0908165	0.105829	0.0919214	0.100071	0.094565	0.067956	0.0796899	0.0676684	0.0640112	0.0779823	0.0840912	0.0764254	2843.63	3825.85	3065.28	3514.5	2656.08	2707.23	2306.93	2484.1	3404.79	2684.25	3891.82	3251.34	2913.31	3826.59	3542.67	2349.18	2470.75
GO_REGULATION_OF_TOLERANCE_INDUCTION	0.0867268	0.065023	0.0368367	0.0341342	0.00987111	0.0731641	0.0497933	0.061184	0.0904395	0.0644	0.101746	0.0656797	0.0135754	0.0695271	0.103842	0.0616892	0.0527904	3777.66	3239.48	3946.68	4051.95	4649.43	4124.59	4346.98	4409.25	3903.69	4760.63	3841.42	4639.06	3878.48	3636.82	3893.31	3461.87	4272.85
GO_POSITIVE_REGULATION_OF_TOLERANCE_INDUCTION	0.0453509	0.121412	0.0842409	0.0692255	0.0321479	0.102319	0.0551632	0.106241	0.156818	0.0862252	0.128037	0.0686474	0.0132732	0.0877252	0.10824	0.0455384	0.0306011	3587.89	1878.45	2601.96	3955.58	3187.59	3033.4	3774.7	2793.22	1874.01	3091.22	2080.09	4007.47	2526.35	2785.81	3129.77	2105.29	3853.28
GO_REGULATION_OF_T_CELL_TOLERANCE_INDUCTION	0.11356	0.0720381	0.0925318	0.106911	0.0670544	0.121401	0.113062	0.116222	0.117839	0.132365	0.121948	0.0968105	0.026152	0.117705	0.164698	0.110522	0.11119	3737.63	3178.69	3427.77	3239.48	3939.27	2379.57	3540.45	3076.39	2683.51	3402.57	2080.09	3079.36	3380.33	1885.87	2545.62	3798.42	3500.42
GO_POSITIVE_REGULATION_OF_T_CELL_TOLERANCE_INDUCTION	0.103302	0.151919	0.170924	0.200405	0.151022	0.192794	0.177879	0.208037	0.207162	0.211711	0.169349	0.157233	0.100087	0.163401	0.211274	0.153144	0.158699	2467.05	1091.19	3089.74	1992.61	3187.59	2152.74	3079.36	2121.6	2037.09	2736.88	1651.62	1994.1	2312.86	1512.25	1530.04	3461.87	2846.59
GO_REGULATION_OF_ACUTE_INFLAMMATORY_RESPONSE	0.0539948	0.116961	0.058168	0.0859392	0.076123	0.11065	0.0571362	0.0728836	0.102061	0.0947293	0.127907	0.095617	0.0581852	0.0847172	0.114621	0.087922	0.080446	4560.48	4031.19	3242.45	3580.48	3015.61	3746.53	3387.74	3596.79	3900.72	3580.48	3676.85	3571.58	2349.92	3706.5	3838.45	2311.37	2984.47
GO_NEGATIVE_REGULATION_OF_ACUTE_INFLAMMATORY_RESPONSE	-0.226867	-0.145752	-0.223324	-0.20889	-0.230148	-0.201848	-0.2352	-0.211449	-0.195943	-0.221946	-0.187829	-0.220175	-0.172039	-0.196687	-0.175123	-0.209874	-0.238721	1414.4	2883.66	3286.92	4428.53	2661.27	3908.13	3607.17	3503.38	2225.38	2819.91	197.186	3181.66	2561.93	3866.62	3089.74	1921.45	2329.16
GO_POSITIVE_REGULATION_OF_ACUTE_INFLAMMATORY_RESPONSE	0.264436	0.294825	0.261561	0.262268	0.275617	0.306971	0.265829	0.263173	0.297432	0.294955	0.306941	0.279457	0.217256	0.255493	0.299322	0.281317	0.284779	1100.09	532.253	812.465	1021.51	1008.17	888.077	1237.97	1058.58	754.643	739.817	754.643	984.446	1921.45	465.536	836.186	1192.01	1426.26
GO_REGULATION_OF_CHRONIC_INFLAMMATORY_RESPONSE	-0.0551886	-0.0544232	0.00630946	-0.029076	0.0445161	0.00178239	0.0140514	-0.0137015	-0.0133297	0.0278732	-0.0242646	-0.0488245	-0.0761181	-0.047906	-0.0269546	0.0118207	-0.00289776	4554.55	4689.46	2339.54	2179.42	4702.81	1832.49	3068.98	3318.06	3313.61	3027.47	2839.18	3343.26	2756.15	4277.3	1424.78	1061.54	2960.75
GO_NEGATIVE_REGULATION_OF_CHRONIC_INFLAMMATORY_RESPONSE	-0.0426869	-0.0905662	0.00535636	-0.0444359	-0.0212068	-0.0024049	0.0465676	0.0546021	0.062418	0.0717643	-0.0513774	-0.0688129	-0.10434	-0.0353083	-0.0306624	-0.00480979	0.0136642	3243.93	3645.71	1849.54	2005.96	2771.72	1799.14	1607.88	1659.03	1656.81	1513.73	2663.49	2852.52	2501.15	2968.91	1278	894.749	1480.38
GO_RESPIRATORY_BURST_INVOLVED_IN_DEFENSE_RESPONSE	0.20323	0.222593	0.234639	0.202999	0.186978	0.242272	0.208651	0.242151	0.288863	0.22929	0.2629	0.2175	0.229303	0.290699	0.216588	0.231454	0.239841	1245.38	1510.77	1882.9	1894.76	1822.12	1639.76	1946.65	1905.14	1697.58	2034.13	1616.03	1989.65	2779.88	1755.4	1820.63	1980.75	2069.71
GO_REGULATION_OF_IMMUNE_SYSTEM_PROCESS	0.0846184	0.0720728	0.0860079	0.0780809	0.0765554	0.0868886	0.0847966	0.0853402	0.096256	0.0921835	0.0794651	0.076379	0.0446015	0.0839805	0.0880527	0.0745028	0.0668499	3312.13	3407.01	3160.9	3349.19	3335.85	3266.17	3141.63	3264.69	3264.69	3220.21	3329.92	3343.26	3647.2	3264.69	3209.83	3238	3409.98
GO_NEGATIVE_REGULATION_OF_IMMUNE_SYSTEM_PROCESS	0.0928949	0.090681	0.0891669	0.0863737	0.0928546	0.0920894	0.0921441	0.0976073	0.0913749	0.097067	0.0855244	0.0891991	0.0622096	0.0994859	0.0962915	0.0796139	0.0756813	3278.03	3398.12	3377.36	3460.39	3401.08	3355.12	3195	3384.78	3488.56	3334.37	3350.68	3366.98	3537.48	3436.67	3384.78	3392.19	3380.33
GO_POSITIVE_REGULATION_OF_IMMUNE_SYSTEM_PROCESS	0.0931341	0.0742632	0.0944082	0.0836531	0.0821727	0.095357	0.0975203	0.0931503	0.110168	0.102539	0.0869044	0.0802972	0.0475777	0.0894497	0.093385	0.0843487	0.0759622	3182.4	3411.46	3047.48	3298.04	3316.58	3224.66	3072.69	3222.43	3071.95	3037.11	3208.35	3305.46	3603.46	3160.9	3248.38	3157.2	3276.55
GO_REGULATION_OF_LEUKOCYTE_MIGRATION	0.0975701	0.117309	0.099178	0.108207	0.0848013	0.110733	0.0920918	0.0959631	0.105381	0.101026	0.0984728	0.0932769	0.058776	0.121968	0.129804	0.0757445	0.0840799	2797.67	2773.94	2823.61	3092.7	2803.6	2960.75	2844.37	2940	2974.84	3087.51	2878.47	3200.93	2937.03	2819.91	2838.44	2768.01	2977.06
GO_NEGATIVE_REGULATION_OF_LEUKOCYTE_MIGRATION	0.133932	0.068483	0.110279	0.0953888	0.159584	0.0954162	0.156057	0.126758	0.0866375	0.0776396	0.0568291	0.106982	0.0265444	0.0779847	0.0819825	0.0853669	0.11029	2178.68	3812.51	2760.6	3160.16	2275.05	2614.57	2052.66	2756.89	2332.87	2706.49	3083.07	2719.83	2600.48	3107.53	3265.43	2351.4	2569.35
GO_POSITIVE_REGULATION_OF_LEUKOCYTE_MIGRATION	0.0738781	0.11361	0.076311	0.0963452	0.0537618	0.0995567	0.0615633	0.0779194	0.098501	0.0935385	0.0943952	0.0768529	0.0596805	0.113286	0.123026	0.0575234	0.0614181	3041.55	2987.44	2991.15	3364.02	3283.96	3157.94	3232.07	3215.02	3177.95	3183.14	2834.73	3396.64	2751.71	3000.78	3127.54	3233.55	3478.18
GO_REGULATION_OF_LEUKOCYTE_CHEMOTAXIS	0.101064	0.105726	0.075812	0.0916331	0.0749677	0.0977448	0.0875265	0.0930071	0.0981438	0.0906718	0.0932272	0.0954164	0.0587941	0.0995522	0.115722	0.0720545	0.0732807	2921.46	2847.33	3094.93	3668.69	3246.89	3153.49	3235.77	3543.41	3161.64	3687.23	3197.97	3195	2969.65	3041.55	3255.05	2840.66	3405.53
GO_NEGATIVE_REGULATION_OF_LEUKOCYTE_CHEMOTAXIS	0.0959463	-0.025627	-0.00778288	0.0425233	0.131088	0.0241506	0.162365	0.04338	0.0292359	0.021854	-0.01285	0.108195	-0.100412	-0.00277049	0.0243329	0.0302749	0.090533	1507.8	4753.96	2672.39	4123.11	1670.89	3541.93	883.63	2360.3	3080.84	2706.49	4573.82	3015.61	2676.09	4161.66	3694.64	1765.78	2796.92
GO_POSITIVE_REGULATION_OF_LEUKOCYTE_CHEMOTAXIS	0.0856274	0.099221	0.064169	0.079457	0.0564596	0.0864529	0.0614084	0.0812117	0.0870689	0.0848745	0.0866666	0.0765699	0.06375	0.0884752	0.103205	0.0587038	0.0525935	2914.79	3186.11	3467.8	4019.33	3495.97	3501.9	3598.27	3515.24	3411.46	3826.59	3295.82	3713.91	3150.53	3472.25	3580.48	3350.68	3928.89
GO_REGULATION_OF_CELLULAR_EXTRAVASATION	-0.000244004	0.0882699	0.0305504	0.0693371	0.0205063	0.0650197	0.013724	0.0451906	0.0624552	0.0410027	0.0513804	0.0269849	-0.00417297	0.0876325	0.0819158	-0.0198291	0.0130916	4032.67	2683.51	3203.9	2782.84	3025.25	2758.38	3137.18	2806.56	2411.45	2782.1	1811.74	3046	1759.1	2176.46	1682.01	3287.67	2920.72
GO_NEGATIVE_REGULATION_OF_CELLULAR_EXTRAVASATION	0.0106397	0.0257736	0.0421979	0.0353745	0.0350902	-0.00534718	0.0181411	0.0309349	-0.0384363	-0.0241771	-0.0576381	-0.0566539	-0.0301258	-0.0261454	-0.00587206	-0.0557354	-0.0155604	404.75	486.293	154.19	477.397	753.161	784.295	1245.38	683.479	1082.3	171.982	1448.5	471.467	1767.26	244.629	152.708	1168.29	1166.81
GO_POSITIVE_REGULATION_OF_CELLULAR_EXTRAVASATION	-0.0221529	0.0900018	0.00849115	0.0621164	-0.00784163	0.0637511	-0.00730889	0.0265463	0.0730122	0.0336763	0.0601533	0.0284145	-0.020343	0.104233	0.0924612	-0.0357125	-0.00138296	4020.81	3263.2	3455.94	2911.83	3512.28	3260.24	3562.69	2911.83	2716.12	3659.06	2259.48	3094.19	1577.49	2596.03	2044.51	3616.06	3438.15
GO_REGULATION_OF_IMMUNE_EFFECTOR_PROCESS	0.0748157	0.0567549	0.0697412	0.0704598	0.0656315	0.088625	0.0792371	0.0686435	0.102989	0.0855601	0.0851866	0.0751542	0.0329497	0.0713557	0.0754703	0.0647926	0.0550811	3599.75	3654.61	3355.12	3527.11	3616.06	3312.13	3141.63	3473.73	3292.85	3442.6	3620.51	3583.44	3971.89	3682.78	3546.38	3491.52	3458.91
GO_NEGATIVE_REGULATION_OF_IMMUNE_EFFECTOR_PROCESS	0.111091	0.123204	0.0952578	0.111715	0.105557	0.120353	0.114622	0.119263	0.125394	0.108535	0.126425	0.120412	0.104763	0.122072	0.128255	0.105694	0.105761	3432.96	3416.65	3638.3	3687.23	4026.74	3607.91	3421.1	3667.95	3461.87	3844.38	3291.37	3702.05	3494.49	3504.13	3631.63	3653.13	3669.43
GO_POSITIVE_REGULATION_OF_IMMUNE_EFFECTOR_PROCESS	0.102591	0.0975212	0.089007	0.091833	0.0970406	0.101105	0.0972204	0.0971509	0.108496	0.104125	0.0933381	0.102738	0.07058	0.100414	0.0999247	0.0848066	0.0803432	3147.56	3275.06	2917.76	3172.76	3220.21	3159.42	3080.84	3232.07	3275.06	3006.71	3571.58	3323.99	3629.4	3181.66	3260.24	3318.06	3283.96
GO_REGULATION_OF_PRODUCTION_OF_MOLECULAR_MEDIATOR_OF_IMMUNE_RESPONSE	0.0972946	0.0790164	0.0946591	0.0835357	0.0992274	0.0971168	0.0924184	0.0956304	0.101604	0.103499	0.0794677	0.0940643	0.0693917	0.0864202	0.0947523	0.0871425	0.0726245	3523.4	3851.05	3208.35	3256.53	3221.69	3442.6	3314.35	3362.54	3322.51	3275.8	3854.76	3396.64	3553.05	3697.6	3595.3	3485.59	3664.99
GO_NEGATIVE_REGULATION_OF_PRODUCTION_OF_MOLECULAR_MEDIATOR_OF_IMMUNE_RESPONSE	0.0257748	0.0348329	0.0434228	0.048781	0.0809298	0.0556529	0.0724942	0.064711	0.0550952	0.0760746	0.0583818	0.0795206	0.0387569	0.0520377	0.0646263	0.0635358	0.0636204	5087.54	5128.31	5187.62	5126.09	4658.33	4717.63	4083.82	4477.45	4928.9	4659.81	4726.53	4140.16	4919.27	4958.56	4626.45	4854.77	4486.35
GO_POSITIVE_REGULATION_OF_PRODUCTION_OF_MOLECULAR_MEDIATOR_OF_IMMUNE_RESPONSE	0.126864	0.0963037	0.120565	0.105913	0.117893	0.117151	0.105315	0.113086	0.123101	0.12331	0.0935952	0.109299	0.084916	0.0996726	0.107041	0.105129	0.0842195	2600.48	3449.27	2894.78	2650.89	3037.11	2625.68	2939.25	2668.68	3141.63	2504.11	3364.76	2743.55	3089.74	2987.44	2978.54	2682.76	2746.52
GO_REGULATION_OF_LEUKOCYTE_MEDIATED_IMMUNITY	0.0904834	0.0954516	0.0763304	0.0892205	0.0963882	0.0988673	0.0965866	0.0921668	0.1056	0.100499	0.0949032	0.105058	0.0703935	0.0955144	0.102699	0.0890475	0.0831718	3694.64	3791.01	3401.08	3374.4	3656.09	3494.49	3407.01	3653.13	3412.95	3252.82	3881.45	3500.42	3773.22	3439.63	3581.96	3479.66	3544.9
GO_NEGATIVE_REGULATION_OF_LEUKOCYTE_MEDIATED_IMMUNITY	0.156064	0.156638	0.148035	0.154218	0.1568	0.159261	0.167532	0.17626	0.173938	0.160598	0.171682	0.167067	0.153129	0.156098	0.163633	0.159576	0.152243	2212.04	1845.1	1793.95	1879.2	2082.31	2411.45	2120.12	1756.14	2024.49	2188.32	2285.43	2329.91	2223.9	2223.16	2186.84	2534.5	2419.6
GO_POSITIVE_REGULATION_OF_LEUKOCYTE_MEDIATED_IMMUNITY	0.0859936	0.0801287	0.0740264	0.0777495	0.0936358	0.0914893	0.0912376	0.0830802	0.0968223	0.0966786	0.0812495	0.0980416	0.0599661	0.0795244	0.0916923	0.0873981	0.0814537	3404.05	3844.38	3307.68	3503.38	3546.38	3498.94	3451.49	3633.85	3412.95	3137.18	3933.34	3263.2	3927.41	3455.94	3746.53	3196.49	3405.53
GO_REGULATION_OF_LYMPHOCYTE_MEDIATED_IMMUNITY	0.075084	0.0719757	0.0697193	0.0733757	0.0914608	0.0861901	0.0897061	0.0805171	0.0865403	0.0902972	0.0830276	0.0919481	0.0602983	0.0699304	0.081621	0.0859702	0.0765028	3799.9	3789.53	3338.82	3505.61	3600.49	3369.95	3431.48	3661.28	3167.57	3063.05	3643.49	3433.7	3740.6	3710.95	3686.48	3278.77	3566.39
GO_NEGATIVE_REGULATION_OF_LYMPHOCYTE_MEDIATED_IMMUNITY	0.135866	0.125493	0.123827	0.125519	0.134565	0.136162	0.149737	0.153067	0.151488	0.137741	0.153257	0.149781	0.132869	0.123246	0.139744	0.14523	0.137701	2550.07	2715.38	2584.91	2166.08	2377.35	3165.35	2174.23	2155.7	2802.86	2965.94	2376.61	2532.28	2659.78	2638.29	2806.56	2826.58	2813.97
GO_POSITIVE_REGULATION_OF_LYMPHOCYTE_MEDIATED_IMMUNITY	0.0814569	0.0733542	0.0886641	0.0840466	0.112284	0.0927836	0.100697	0.0885737	0.0899787	0.104439	0.0763925	0.0977117	0.056199	0.0684426	0.0798909	0.0975769	0.0841239	3092.7	3549.34	2940	3080.84	3160.9	3131.25	3366.98	3217.24	3297.3	2883.66	3749.5	2916.27	3506.35	3338.82	3667.95	3057.12	3226.14
GO_REGULATION_OF_T_CELL_MEDIATED_IMMUNITY	0.078635	0.102725	0.0704096	0.0841258	0.0728899	0.103822	0.0831259	0.0932843	0.11119	0.10897	0.119228	0.10343	0.0775877	0.0983032	0.110871	0.0857075	0.081861	3728.74	3423.32	3323.99	3068.98	3574.55	3095.67	3445.56	3003.75	2684.99	2867.35	2966.68	2923.69	3221.69	3040.81	2959.27	3246.89	3632.37
GO_NEGATIVE_REGULATION_OF_T_CELL_MEDIATED_IMMUNITY	0.0559559	0.0589446	0.0475792	0.0514855	0.0705711	0.074671	0.089303	0.100037	0.0995908	0.0924264	0.0986479	0.0757402	0.0428478	0.0582879	0.0794277	0.0643158	0.0811451	2947.41	4693.91	3086.77	3023.02	3712.43	3269.13	2130.5	3193.52	3409.98	3398.12	3134.22	2174.97	3378.85	3417.39	2563.42	2824.35	2367.71
GO_POSITIVE_REGULATION_OF_T_CELL_MEDIATED_IMMUNITY	0.10971	0.137499	0.122432	0.122925	0.109149	0.137199	0.115618	0.128746	0.145546	0.146362	0.134763	0.131395	0.111423	0.124845	0.136763	0.122735	0.107261	2700.56	2319.53	2687.21	2288.39	2911.83	2292.84	3260.24	2674.61	2061.56	2398.11	2331.39	1913.3	2710.93	2326.94	2416.64	2940	3166.83
GO_REGULATION_OF_B_CELL_MEDIATED_IMMUNITY	0.0446219	0.0255889	0.0517561	0.0303377	0.075958	0.0564736	0.0729551	0.0596552	0.049866	0.0452927	0.021677	0.0418604	0.0398386	0.0183857	0.0467314	0.0628681	0.0384343	4301.02	4194.28	4069.74	3642.75	4526.38	4089.01	3884.41	4401.84	4432.97	4478.93	3903.69	4232.82	4170.55	4283.23	4083.08	4360.33	3838.45
GO_NEGATIVE_REGULATION_OF_B_CELL_MEDIATED_IMMUNITY	0.00366441	-0.0254184	-0.0142474	-0.00674087	-0.000574273	0.0053462	0.0380797	0.0244066	0.0341692	-0.0168727	0.0275651	0.0155054	0.0339368	-0.0431115	0.013263	0.0574683	0.00996773	4941.51	2533.76	5859.24	4679.09	4597.54	5435.95	5212.82	4854.03	4994.14	6172.81	1835.46	3722.81	4690.95	3587.89	4801.4	4670.93	6310.69
GO_POSITIVE_REGULATION_OF_B_CELL_MEDIATED_IMMUNITY	0.0672636	0.0436362	0.0746718	0.042891	0.100872	0.0747551	0.086034	0.0725984	0.0554981	0.0627441	0.0275748	0.0569797	0.0472175	0.0346236	0.0575145	0.0716427	0.0531836	3092.7	4069.74	3257.27	3804.35	3310.65	3257.27	3221.69	3140.15	3503.38	4375.15	4471.52	4164.62	3985.23	4576.79	4060.84	3251.34	3226.14
GO_REGULATION_OF_NATURAL_KILLER_CELL_MEDIATED_IMMUNITY	0.157664	0.139479	0.161732	0.173928	0.192725	0.165142	0.177739	0.157743	0.153959	0.178862	0.149426	0.183179	0.121177	0.158053	0.145536	0.169939	0.16324	2212.04	2470.01	2544.14	1882.9	2349.92	3249.86	2499.66	2545.62	2231.31	2434.43	2634.58	2250.59	3580.48	2345.47	2581.21	2504.11	2258
GO_NEGATIVE_REGULATION_OF_NATURAL_KILLER_CELL_MEDIATED_IMMUNITY	0.274669	0.283689	0.281828	0.277968	0.272136	0.277026	0.273662	0.287484	0.288258	0.285908	0.289148	0.287484	0.2647	0.28139	0.282135	0.277413	0.263043	1098.61	535.219	1192.01	902.903	1226.11	710.165	975.551	885.112	808.017	800.604	836.186	865.838	1190.53	851.012	858.425	1197.94	1321
GO_POSITIVE_REGULATION_OF_NATURAL_KILLER_CELL_MEDIATED_IMMUNITY	0.0901713	0.0586066	0.0968839	0.125807	0.163257	0.106279	0.133013	0.092662	0.0807149	0.130194	0.0744882	0.137495	0.0314347	0.0865174	0.0721343	0.121332	0.116242	3102.34	4612.37	3407.76	3337.33	2899.22	3297.3	3553.79	4085.3	3942.97	2681.28	3599.75	3176.47	3799.9	3032.66	4587.16	3135.7	3382.55
GO_REGULATION_OF_CYTOKINE_PRODUCTION_INVOLVED_IN_IMMUNE_RESPONSE	0.148702	0.134912	0.143785	0.136268	0.13196	0.150227	0.124886	0.141443	0.152804	0.156481	0.137034	0.143563	0.113707	0.145877	0.147206	0.131178	0.119138	2684.25	3136.44	2871.8	2810.27	3338.82	2691.66	3190.56	3003.01	3054.16	2727.24	2773.2	2403.29	3291.37	2783.58	2759.86	2934.07	2957.05
GO_NEGATIVE_REGULATION_OF_CYTOKINE_PRODUCTION_INVOLVED_IN_IMMUNE_RESPONSE	0.10073	0.121996	0.139124	0.14297	0.151261	0.158588	0.136336	0.147553	0.158405	0.171002	0.162266	0.155705	0.132038	0.158216	0.157989	0.13033	0.15815	2980.03	3740.6	2429.98	1739.09	2306.93	2913.31	2941.48	2314.34	3556.76	1661.99	2704.26	2388.47	3540.45	2455.19	3061.57	2859.94	2587.14
GO_POSITIVE_REGULATION_OF_CYTOKINE_PRODUCTION_INVOLVED_IN_IMMUNE_RESPONSE	0.160668	0.139459	0.147095	0.13733	0.131632	0.14781	0.119607	0.140474	0.152134	0.155792	0.125034	0.139153	0.10477	0.138315	0.139601	0.129889	0.104026	2398.85	2750.22	2674.61	2317.3	2994.85	2357.33	2736.88	2664.23	2564.9	2262.45	2373.64	2311.37	3104.56	2490.77	2524.87	2840.66	2615.31
GO_REGULATION_OF_T_CELL_CYTOKINE_PRODUCTION	0.119179	0.113882	0.109102	0.0973364	0.0900769	0.129054	0.10019	0.117969	0.141619	0.149655	0.147655	0.129319	0.0906704	0.126018	0.138574	0.112175	0.107837	2776.91	3168.32	3112.72	2971.13	3574.55	2705.74	3534.52	2789.51	2280.24	2649.41	1949.62	1908.85	3003.75	2603.45	2541.92	3161.64	3263.2
GO_NEGATIVE_REGULATION_OF_T_CELL_CYTOKINE_PRODUCTION	-0.0710224	-0.0707818	-0.0232367	-0.0207217	-0.0136796	0.00755604	0.0101804	0.0344341	0.0389612	0.0893494	0.0570476	0.0429196	-0.0391361	0.0336249	0.0575506	-0.0196282	0.0631274	1979.27	3911.1	5005.26	2714.64	3722.81	4901.48	5448.56	4824.38	2212.04	4683.53	3699.09	4880.72	4441.87	4636.09	4041.57	5205.41	2781.36
GO_POSITIVE_REGULATION_OF_T_CELL_CYTOKINE_PRODUCTION	0.142613	0.148819	0.130542	0.118068	0.111048	0.147594	0.103952	0.124829	0.157071	0.16288	0.155087	0.139123	0.101352	0.125876	0.138466	0.128852	0.100627	2117.89	2037.09	2037.09	1887.35	2233.54	1802.84	2882.17	1974.82	1726.49	1740.57	1663.48	1903.66	2281.72	1982.98	2291.36	1998.54	2691.66
GO_POSITIVE_REGULATION_OF_DENDRITIC_CELL_CYTOKINE_PRODUCTION	0.0686392	0.00464887	0.0267584	-0.0166266	0.0163121	0.0158335	0.0194432	0.0348392	0.0398983	-0.00377379	-0.0627735	-0.0213165	0.0353041	0.00142201	-0.0070827	-0.0061119	-0.0271412	945.158	2881.43	1891.8	3186.85	2231.31	2214.26	1807.29	2249.1	1806.55	2265.41	2467.79	2428.5	1562.66	2753.19	2585.65	1611.59	1974.08
GO_CYTOPLASMIC_PATTERN_RECOGNITION_RECEPTOR_SIGNALING_PATHWAY	0.0843886	0.0765734	0.0421001	0.0307154	0.0374773	0.055274	0.0423003	0.0555283	0.0634211	0.0426285	0.0562299	0.0386407	0.0286141	0.0523503	0.0490874	0.0240166	0.0226007	3063.05	2999.3	3493.01	2971.13	3599.75	3441.11	3458.91	3355.12	3386.26	3997.09	3501.9	3513.76	3576.03	3334.37	3230.59	3700.57	3681.3
GO_MYD88_DEPENDENT_TOLL_LIKE_RECEPTOR_SIGNALING_PATHWAY	0.16086	0.186276	0.11845	0.136718	0.103288	0.161854	0.113402	0.136406	0.166953	0.110266	0.146839	0.131478	0.122083	0.153169	0.159016	0.0823577	0.0964438	2822.13	2527.83	3344	2928.88	3009.68	2558.97	3098.63	2856.23	2732.43	3349.93	2587.14	2673.87	2678.32	2647.92	2869.57	3276.55	3399.6
GO_MYD88_INDEPENDENT_TOLL_LIKE_RECEPTOR_SIGNALING_PATHWAY	0.0664722	0.0802147	-0.00752148	0.0212601	0.00686366	0.0377775	0.0195702	0.0258006	0.0351273	0.0217176	0.0444163	0.0462687	0.0209123	0.026122	0.0444692	0.0204133	0.017472	3254.31	2923.69	3877	3834	3389.22	3998.57	3027.47	3484.11	3811.76	4228.38	3811.76	3338.82	3845.86	3656.09	3841.42	3507.83	3445.56
GO_INNATE_IMMUNE_RESPONSE_ACTIVATING_SIGNAL_TRANSDUCTION	0.115092	0.119079	0.0910072	0.106864	0.0944196	0.107209	0.0998783	0.108182	0.126756	0.118846	0.11213	0.105585	0.108228	0.118966	0.128497	0.0984392	0.110412	3384.78	2811.01	2768.01	2932.58	2581.21	2788.77	2686.47	2599	2673.13	2536.73	2621.24	2920.72	2960.75	2699.81	2551.55	2831.77	2745.78
GO_REGULATION_OF_ANTIMICROBIAL_HUMORAL_RESPONSE
GO_REGULATION_OF_MYELOID_LEUKOCYTE_DIFFERENTIATION	0.0598415	0.0819878	0.0680366	0.0708566	0.0447081	0.0680157	0.0480849	0.0647788	0.0726716	0.0660786	0.0621508	0.0476457	0.0465394	0.0781122	0.0874999	0.0411927	0.0497883	3130.51	2842.89	3192.04	3083.07	3261.72	3020.06	3419.62	3321.02	3446.3	3215.02	3306.2	3394.41	3341.04	3180.18	2831.02	3305.46	3096.41
GO_NEGATIVE_REGULATION_OF_MYELOID_LEUKOCYTE_DIFFERENTIATION	0.00807254	0.038314	0.0119044	0.0249089	0.00548427	0.0256593	-0.0130088	0.030722	0.0356751	0.0273918	0.0333187	0.00591424	0.00856153	0.0473013	0.0396292	-0.0352747	-0.00511753	3378.85	3452.23	3408.5	3893.31	3550.09	3547.12	4123.85	3645.71	3469.28	3877.74	3438.15	3415.91	3109.75	3476.7	3507.09	3798.42	3672.4
GO_POSITIVE_REGULATION_OF_MYELOID_LEUKOCYTE_DIFFERENTIATION	0.0859934	0.0981284	0.0958864	0.0950384	0.0686663	0.0850165	0.0775768	0.0763529	0.081191	0.0841411	0.067865	0.0658315	0.0500302	0.0877799	0.104896	0.0744347	0.0719182	3233.55	2641.99	3088.26	2957.79	2974.1	2986.7	3312.13	3321.02	3507.83	3182.4	3135.7	3356.61	3648.68	2855.49	2978.54	2946.67	2908.12
GO_IMMUNE_RESPONSE_REGULATING_SIGNALING_PATHWAY	0.103839	0.0652503	0.105174	0.0944822	0.105947	0.103168	0.121444	0.106652	0.119913	0.11743	0.0940821	0.0949652	0.0542731	0.0823544	0.0979276	0.103706	0.0894589	3251.34	3467.8	2831.77	3162.39	2972.61	3160.9	2813.97	3073.43	2840.66	2920.72	3251.34	3321.02	3638.3	3116.43	3190.56	2941.48	3275.06
GO_IMMUNE_RESPONSE_INHIBITING_SIGNAL_TRANSDUCTION	0.218066	0.317111	0.240814	0.302858	0.228292	0.259241	0.204287	0.270852	0.295458	0.219689	0.288586	0.261702	0.263397	0.289242	0.288823	0.195392	0.198345	1212.03	780.589	1058.58	1108.24	1031.15	1138.64	1037.82	850.271	873.251	2335.84	908.092	937.745	1275.04	558.199	1133.45	1374.37	1144.57
GO_IMMUNE_RESPONSE_INHIBITING_CELL_SURFACE_RECEPTOR_SIGNALING_PATHWAY	0.231372	0.327862	0.247862	0.314893	0.23977	0.263237	0.212192	0.276534	0.306998	0.224112	0.300919	0.265642	0.239158	0.297594	0.305467	0.189207	0.190016	1212.77	308.381	1427.74	1149.02	1355.1	1406.99	1395.13	1451.47	662.722	2053.4	527.806	1349.17	2155.7	730.922	698.305	2348.44	1995.58
GO_ANTIMICROBIAL_PEPTIDE_PRODUCTION
GO_PEPTIDE_SECRETION	0.0584888	0.0665948	0.050254	0.0499535	0.0468182	0.0549775	0.0440048	0.0548317	0.0625763	0.0558177	0.0537187	0.0523828	0.0324408	0.0621479	0.0599308	0.0403175	0.0367696	3348.45	3491.52	3263.2	3547.86	3369.95	3424.81	3444.08	3432.96	3427.03	3331.4	3416.65	3363.28	3677.59	3356.61	3469.28	3382.55	3472.99
GO_REGULATION_OF_PEPTIDE_SECRETION	0.0631972	0.0706933	0.0598212	0.054943	0.0617291	0.0652721	0.0573034	0.0670911	0.074062	0.0651324	0.0622994	0.0628156	0.0435324	0.0690419	0.0661257	0.052748	0.0461458	3567.88	3636.82	3430	3558.98	3470.03	3647.2	3606.42	3527.85	3515.99	3388.48	3461.87	3511.54	3764.32	3599.01	3536	3255.79	3546.38
GO_NEGATIVE_REGULATION_OF_PEPTIDE_SECRETION	0.0499247	0.0330217	0.0631784	0.0219378	0.070592	0.0449003	0.0509939	0.0598427	0.0546197	0.0471903	0.0271007	0.050492	0.0255976	0.025961	0.0274667	0.061555	0.0317303	3751.72	4180.93	3348.45	3911.84	3460.39	3825.85	3471.51	3402.57	3988.94	3971.14	4046.76	3572.32	3636.08	4309.18	4301.02	3353.64	3562.69
GO_POSITIVE_REGULATION_OF_PEPTIDE_SECRETION	0.0820364	0.10707	0.0681371	0.0795478	0.057578	0.0814731	0.0673909	0.0750314	0.0909874	0.0796873	0.0910618	0.0786269	0.0614484	0.103637	0.102527	0.0554025	0.061345	3458.91	3172.76	3469.28	3427.77	3702.05	3533.04	3485.59	3549.34	3457.42	3448.53	3232.07	3547.86	3807.32	3233.55	3495.97	3208.35	3558.24
GO_REGULATION_OF_ADAPTIVE_IMMUNE_RESPONSE	0.0862227	0.0890051	0.0778437	0.0755444	0.0859301	0.0951637	0.0834893	0.0884045	0.100269	0.0966902	0.0945401	0.0914497	0.0734915	0.0854681	0.0937518	0.086369	0.0735175	3627.92	3423.32	3005.23	3493.01	3488.56	3245.41	3377.36	3257.27	2892.55	3110.49	3444.08	3466.32	3476.7	3487.08	3163.87	3561.21	3605.68
GO_NEGATIVE_REGULATION_OF_ADAPTIVE_IMMUNE_RESPONSE	0.122484	0.107332	0.109618	0.119811	0.126697	0.123406	0.132934	0.12888	0.131505	0.126265	0.124524	0.128276	0.117299	0.119314	0.128972	0.127331	0.11491	3047.48	3587.15	3040.81	3153.49	3405.53	3293.6	2825.84	3224.66	3435.18	2947.41	3372.91	3006.71	2914.79	3532.29	3337.33	2925.17	2567.12
GO_POSITIVE_REGULATION_OF_ADAPTIVE_IMMUNE_RESPONSE	0.0758028	0.0771957	0.0772561	0.0615805	0.0807785	0.0847294	0.0764955	0.0821382	0.0886291	0.0857738	0.0716722	0.074846	0.0613903	0.0641868	0.078308	0.0788256	0.0604033	3436.67	3485.59	2812.49	3396.64	3392.19	2950.37	3426.29	3260.24	2947.41	2888.1	3555.27	3372.91	3378.85	3371.43	3318.06	3358.09	3561.21
GO_REGULATION_OF_T_HELPER_1_TYPE_IMMUNE_RESPONSE	0.140966	0.186998	0.134042	0.155773	0.11928	0.160816	0.122391	0.152269	0.177698	0.134081	0.17961	0.162343	0.120806	0.175385	0.154215	0.115222	0.139143	2916.27	2422.57	2209.07	2400.33	3418.88	3346.23	3200.93	2505.59	2563.42	2719.09	2498.18	2641.99	2937.03	2548.59	3061.57	3015.61	3200.93
GO_NEGATIVE_REGULATION_OF_T_HELPER_1_TYPE_IMMUNE_RESPONSE	0.407	0.439033	0.395776	0.424893	0.432947	0.434004	0.406053	0.427481	0.440017	0.418115	0.439397	0.441766	0.406964	0.43834	0.432801	0.400441	0.404778	197.186	118.608	309.863	489.258	266.868	409.198	23.7216	361.754	401.785	507.049	197.186	133.434	425.506	198.668	206.081	501.119	249.077
GO_POSITIVE_REGULATION_OF_T_HELPER_1_TYPE_IMMUNE_RESPONSE	0.106696	0.140818	0.0861375	0.110022	0.0806905	0.117506	0.0981344	0.110106	0.12473	0.0795876	0.130564	0.121194	0.0800507	0.123096	0.110678	0.0738291	0.104659	2103.81	2474.46	2028.2	2428.5	1921.45	2163.11	2258	1905.14	2615.31	2348.44	2573.79	2926.65	1725.75	2401.81	2481.87	2803.6	2797.67
GO_REGULATION_OF_TYPE_2_IMMUNE_RESPONSE	0.153998	0.157048	0.117327	0.124195	0.0933133	0.159359	0.115887	0.152519	0.168089	0.164365	0.168237	0.160383	0.152793	0.168582	0.160926	0.131835	0.140131	2303.22	2837.7	2825.84	2700.56	3811.76	2738.36	3371.43	2535.25	2626.43	1944.43	2228.35	2424.05	2710.93	2480.39	2601.22	2367.71	2696.11
GO_NEGATIVE_REGULATION_OF_TYPE_2_IMMUNE_RESPONSE	0.106368	0.128556	0.0686105	0.0937856	0.0663676	0.116171	0.107998	0.128282	0.131028	0.10081	0.146433	0.133939	0.126532	0.156422	0.147681	0.0732932	0.128993	3240.22	3017.83	4326.97	3940.75	4395.17	3773.22	4444.09	4126.82	3086.77	3264.69	3077.14	4084.56	3361.8	3049.71	3329.18	4481.9	4308.44
GO_POSITIVE_REGULATION_OF_TYPE_2_IMMUNE_RESPONSE	0.201291	0.185197	0.165788	0.154333	0.120055	0.202199	0.123523	0.176422	0.204781	0.22756	0.189672	0.186477	0.17872	0.180372	0.173818	0.190088	0.150963	863.615	2060.07	1653.1	2475.94	2057.85	1991.87	2192.02	1716.85	1955.55	1294.31	1449.24	1547.09	2700.56	2002.25	2278.76	1000.75	1658.29
GO_REGULATION_OF_RESPONSE_TO_BIOTIC_STIMULUS	0.108281	0.104477	0.0830106	0.0853947	0.0786193	0.100557	0.0861246	0.0926784	0.113465	0.101596	0.108531	0.0934095	0.0792079	0.100722	0.101942	0.0795534	0.0875599	3382.55	3240.96	3148.3	3292.11	3271.36	3284.7	3294.34	3395.9	3149.78	3091.22	3311.39	3282.48	3531.55	3163.87	3242.45	3261.72	3251.34
GO_NEGATIVE_REGULATION_OF_RESPONSE_TO_BIOTIC_STIMULUS	0.108448	0.113943	0.0886778	0.0962762	0.0822708	0.114829	0.096436	0.103287	0.123817	0.108541	0.130391	0.106898	0.110378	0.119448	0.117647	0.0883846	0.0959349	3272.1	3464.84	3709.47	3748.01	3909.62	3636.82	3688.71	3874.03	3654.61	3882.93	3685.74	3770.25	3583.44	3586.41	3375.88	3728.74	3752.46
GO_POSITIVE_REGULATION_OF_RESPONSE_TO_BIOTIC_STIMULUS	0.119048	0.116834	0.0971809	0.0985623	0.0921745	0.110901	0.0963922	0.106188	0.126692	0.120445	0.118816	0.107173	0.085614	0.115973	0.120603	0.0927294	0.100794	3046.74	3046.74	2969.65	3197.97	2990.4	3220.21	3129.77	3223.17	2931.1	2978.54	2815.46	3116.43	3088.26	2873.28	3002.26	2923.69	3071.95
GO_REGULATION_OF_RESPONSE_TO_TUMOR_CELL	0.0900109	0.0507768	0.0433042	0.0100109	0.0443764	0.0674617	0.0449015	0.0461926	0.0661488	0.0457002	0.0460284	0.07093	0.050919	0.0478337	0.0366193	0.0754595	0.0285886	2588.62	2862.16	2617.53	3790.27	4647.21	3123.84	3423.32	2972.61	1914.78	4389.24	2590.1	2968.17	2444.07	3020.06	2874.76	3145.34	3337.33
GO_POSITIVE_REGULATION_OF_RESPONSE_TO_TUMOR_CELL	0.0232887	-0.00467961	0.0220075	-0.0416478	-0.000632803	0.0191013	-0.014617	-0.00238278	0.0218981	-0.0116795	-0.0243981	0.00339838	-0.0263043	-0.00138279	-0.0282886	0.0182419	-0.0532726	2704.26	997.79	1841.39	2997.82	3887.38	1251.31	2730.95	2280.24	1530.04	3347.71	2077.12	2892.55	692.374	1853.25	1445.54	2744.29	3040.81
GO_REGULATION_OF_T_CELL_MEDIATED_IMMUNE_RESPONSE_TO_TUMOR_CELL	0.0801443	0.0157719	-0.0340586	-0.0301498	-0.00172206	0.026979	0.0432156	0.000273344	0.0193527	-0.0155259	0.0182047	0.0414389	0.0619396	-0.00117538	0.0271977	0.0305598	0.0432156	1619.74	2482.61	1743.54	2524.87	1949.62	2101.59	1365.47	1832.49	1594.54	1826.56	2320.27	1883.64	1447.02	2086.02	2035.61	1372.15	1533.01
GO_POSITIVE_REGULATION_OF_NATURAL_KILLER_CELL_MEDIATED_IMMUNE_RESPONSE_TO_TUMOR_CELL	-0.0119711	-0.0994315	0.00614045	-0.0185307	0.0162348	0.0251631	-0.0321963	-0.0244342	-0.100488	-0.014267	-0.144182	0.0140848	-0.0123356	-0.007671	-0.0686382	0.0280784	-0.0596735	2799.15	705.718	259.455	1845.84	3664.99	1251.31	11.8608	1395.13	2444.81	3533.04	3707.98	16.3086	284.659	1487.05	733.887	2950.37	262.42
GO_REGULATION_OF_INFLAMMATORY_RESPONSE_TO_ANTIGENIC_STIMULUS	0.0184947	0.0415784	0.00161341	0.0316081	0.0288063	0.0559091	0.0369668	0.0228679	0.051188	0.0525534	0.0814081	0.0464347	0.0319301	0.0113132	0.0538094	0.0663882	0.0568881	4642.02	5008.22	4532.31	4883.68	4243.2	4290.64	4450.77	4667.22	4514.52	4790.28	3973.37	4198.72	5021.57	4424.08	4966.71	3879.96	4631.64
GO_NEGATIVE_REGULATION_OF_INFLAMMATORY_RESPONSE_TO_ANTIGENIC_STIMULUS	-0.0545695	0.00814831	-0.0898658	-0.0109764	-0.0913814	-0.0327573	-0.0565538	-0.0583975	-0.00225778	-0.0349916	0.0264449	-0.0214606	-0.0164294	-0.00832018	-0.00546085	-0.0322729	-0.0369291	5106.07	5138.69	3713.91	5303.26	2670.16	5877.03	3358.09	3154.97	4781.39	5811.79	3705.02	5020.08	4674.64	4796.21	5292.88	3028.95	3871.07
GO_POSITIVE_REGULATION_OF_INFLAMMATORY_RESPONSE_TO_ANTIGENIC_STIMULUS	0.124233	0.087147	0.12856	0.0873294	0.174373	0.154256	0.165099	0.13826	0.121145	0.156918	0.13358	0.122397	0.122081	0.0386598	0.107191	0.190114	0.171067	3177.21	3924.44	2625.68	4554.55	2237.24	1842.87	2176.46	3303.23	2813.97	3580.48	3798.42	3660.54	2931.1	4358.84	3610.13	2806.56	2960.75
GO_REGULATION_OF_ACUTE_INFLAMMATORY_RESPONSE_TO_ANTIGENIC_STIMULUS	0.00462153	0.0339231	-0.0328566	-0.0130852	-0.00943448	0.0405272	0.007028	0.0110069	0.0469399	0.0356869	0.102207	0.0417305	0.0353314	-0.015519	0.058193	0.0540363	0.0547336	5570.87	5149.81	6226.18	6304.76	5657.6	4478.19	4463.37	5094.21	5345.51	4800.66	4550.1	5877.77	4991.17	6160.2	5286.21	4345.5	4489.31
GO_NEGATIVE_REGULATION_OF_ACUTE_INFLAMMATORY_RESPONSE_TO_ANTIGENIC_STIMULUS	-0.470649	-0.411456	-0.500055	-0.500055	-0.472781	-0.479996	-0.47289	-0.463763	-0.42676	-0.500055	-0.314932	-0.439659	-0.397191	-0.500055	-0.43862	-0.424082	-0.444031	71.1648	1201.65	0	0	190.514	9.6369	58.5627	305.416	994.083	0	1259.47	61.5279	825.808	0	833.221	527.806	759.832
GO_POSITIVE_REGULATION_OF_ACUTE_INFLAMMATORY_RESPONSE_TO_ANTIGENIC_STIMULUS	0.280055	0.245916	0.247578	0.213592	0.2621	0.298732	0.292827	0.292542	0.286834	0.312072	0.290421	0.275178	0.303674	0.194762	0.271088	0.327578	0.328147	1323.96	613.796	1478.15	545.597	1525.6	1033.37	2047.47	1217.21	661.24	954.794	464.054	576.731	1598.24	673.1	452.193	732.404	797.639
GO_POSITIVE_REGULATION_OF_HYPERSENSITIVITY	0.32629	0.283758	0.288459	0.241526	0.316149	0.348513	0.344905	0.34701	0.333944	0.366827	0.320058	0.298436	0.320714	0.214985	0.303165	0.357615	0.357889	661.981	306.898	739.076	272.798	762.798	516.686	1023.74	608.607	330.62	477.397	232.027	288.366	799.121	336.55	226.096	366.202	398.819
GO_REGULATION_OF_MYELOID_LEUKOCYTE_MEDIATED_IMMUNITY	0.116931	0.148119	0.0827396	0.117287	0.100235	0.122285	0.112526	0.118378	0.146847	0.121347	0.136297	0.133415	0.09753	0.15178	0.154884	0.0948317	0.100992	3343.26	3065.28	3752.46	3427.77	3395.9	3025.99	3183.88	3617.54	3183.88	3710.95	2610.12	3132.73	4012.66	2965.94	2793.22	3859.21	3720.58
GO_NEGATIVE_REGULATION_OF_MYELOID_LEUKOCYTE_MEDIATED_IMMUNITY	0.116044	0.178736	0.125957	0.143828	0.123031	0.128364	0.118656	0.149393	0.155095	0.126668	0.151485	0.117015	0.118396	0.157651	0.155669	0.0992261	0.0908581	3469.28	2490.77	3243.93	2550.07	3057.86	3324.73	3337.33	2646.44	2965.2	3014.87	3460.39	3472.99	3025.25	2390.69	2782.84	4006.73	4110.51
GO_POSITIVE_REGULATION_OF_MYELOID_LEUKOCYTE_MEDIATED_IMMUNITY	0.133771	0.135597	0.0753143	0.103976	0.088269	0.124644	0.10694	0.106067	0.149867	0.119338	0.14105	0.13619	0.105904	0.147208	0.16173	0.106725	0.113707	2981.51	3706.5	3844.38	4026.74	3552.31	3071.95	3246.89	3902.2	2997.82	4090.49	2395.88	2762.08	4053.43	3433.7	2861.42	3538.97	3003.75
GO_REGULATION_OF_B_CELL_APOPTOTIC_PROCESS	0.120901	0.120504	0.10502	0.119389	0.123515	0.120238	0.148422	0.140054	0.123584	0.126984	0.106765	0.130686	0.0685488	0.118534	0.116789	0.10502	0.094879	2745.78	2599.74	2309.15	2169.04	2138.65	1627.15	1847.32	1982.98	1890.32	2034.87	1471.48	1639.76	2312.86	2409.22	2249.85	2720.57	2709.45
GO_NEGATIVE_REGULATION_OF_B_CELL_APOPTOTIC_PROCESS	0.0909956	0.0734026	0.0920569	0.0942779	0.101521	0.0991138	0.113884	0.11512	0.098884	0.0910394	0.0672101	0.0853611	0.0513786	0.0782823	0.0697702	0.0761488	0.0637965	2724.28	3108.27	2916.27	3633.85	2890.33	2847.33	2022.27	2690.92	2516.71	2715.38	2724.28	2991.89	3177.21	3604.94	3175.73	3369.21	3147.56
GO_REGULATION_OF_HUMORAL_IMMUNE_RESPONSE	-0.0106448	-0.109888	0.0542749	0.0313754	-0.00980622	0.0742692	0.0649397	-0.0124743	0.132418	0.0667018	0.0770047	-0.0138745	-0.141702	-0.0297905	0.00343929	0.00647924	-0.0384661	2520.42	4832.53	2866.61	3182.4	3806.58	2858.45	2638.29	4026.74	2601.22	3008.2	2699.81	4008.21	3267.65	4205.39	3861.43	2786.55	3927.41
GO_NEGATIVE_REGULATION_OF_HUMORAL_IMMUNE_RESPONSE	0.0577725	0.0918033	0.00727332	0.0386635	0.0037265	0.0660693	0.051132	0.060085	0.107553	0.0136951	0.161271	0.0932251	0.0161794	0.0793659	0.0775847	0.0570225	0.0349604	5724.32	4566.41	5759.9	5218.75	5156.48	5300.3	4929.65	5386.29	4508.59	5285.47	4363.29	5125.35	3933.34	5134.24	5378.87	5052.7	4913.34
GO_POSITIVE_REGULATION_OF_HUMORAL_IMMUNE_RESPONSE	0.0202089	0.0509735	0.0240374	-0.0319268	0.0918016	0.0633341	0.0792086	0.0514247	0.0450257	0.0734249	0.0617206	0.0248168	-0.00883286	-0.0238323	0.0404725	0.0686119	0.0427423	3348.45	3344.75	2500.4	4277.3	2519.68	2521.16	2662.75	3048.97	3432.96	2138.65	3356.61	3732.45	2779.13	3850.31	3144.59	2779.88	2468.53
GO_REGULATION_OF_HUMORAL_IMMUNE_RESPONSE_MEDIATED_BY_CIRCULATING_IMMUNOGLOBULIN	0.00553763	0.0483756	0.0135091	-0.00592048	0.0860862	0.0302177	0.0611464	0.0382165	0.0230256	0.015478	0.0649475	0.0346204	-0.00691862	0.00612557	0.0324464	0.0760774	0.000232444	5885.18	4493.76	4228.38	5969.69	3109.75	4857	4249.87	5300.3	5667.98	4987.47	4755.44	5210.6	4770.27	5245.44	4593.84	3870.33	5109.04
GO_NEGATIVE_REGULATION_OF_HUMORAL_IMMUNE_RESPONSE_MEDIATED_BY_CIRCULATING_IMMUNOGLOBULIN	0.0122731	0.0396621	-0.0127378	0.00740761	0.0282091	0.0098677	0.0413569	0.0394435	0.0450743	-0.0204461	0.105046	0.0455117	0.0440356	-0.0052482	0.0243822	0.0852285	-0.0156079	6295.86	5541.22	6470.81	6265.47	5728.03	6442.64	5362.56	5779.92	5755.45	6252.12	4846.62	5633.14	5220.23	6673.18	5920.76	3945.2	6415.95
GO_POSITIVE_REGULATION_OF_HUMORAL_IMMUNE_RESPONSE_MEDIATED_BY_CIRCULATING_IMMUNOGLOBULIN	-0.00120271	0.0570468	0.0397442	-0.0192434	0.143888	0.0505412	0.0808824	0.036956	0.000956702	0.0513886	0.0247923	0.0236989	-0.0578668	0.017494	0.0404822	0.0668598	0.0160726	3672.4	2868.09	1979.27	2550.81	2071.19	2553.04	3391.45	4136.45	3284.7	3427.77	2504.11	3249.86	2522.64	3364.76	2753.93	2872.54	2719.83
GO_RESPONSE_TO_ISCHEMIA	0.00426901	0.0188268	0.0163231	0.00946272	0.000445906	-0.00162646	-0.00682018	-0.00115863	0.00779605	0.00357456	-0.0283626	-0.0268311	-0.0295029	0.0368531	0.0286513	-0.0378692	-0.0169225	3498.94	2581.21	3124.58	3288.41	4028.97	3486.33	4047.5	3061.57	2842.89	3470.77	3642.01	3079.36	4080.12	2866.61	2596.77	4175	3988.94
GO_LIPID_HYDROXYLATION
GO_DESMOSOME_ORGANIZATION	-0.00865493	-0.103294	-0.0175832	-0.0228672	-0.00147589	-0.107011	-0.0129915	-0.0464451	-0.0362414	-0.058726	-0.0636092	-0.0774935	-0.0802267	-0.0370067	-0.0629168	-0.0137203	-0.0160526	4376.64	4868.86	3636.82	3074.91	4132.01	3737.63	5220.23	3788.04	4653.88	4207.62	3066.02	5676.88	5125.35	1537.46	1899.21	3485.59	3533.04
GO_REGIONALIZATION	-0.00755912	-0.0018442	0.00320994	0.0030884	0.0131845	-0.0153149	0.0039779	-0.00447624	-0.0135525	-0.0136807	-0.0433978	-0.0209238	-0.033926	-0.0178851	-0.014611	-0.0273061	-0.0170652	3289.89	3477.44	3232.81	3524.88	3323.25	3724.29	3180.92	3661.28	3657.57	3013.38	3438.15	3491.52	3258.75	3529.33	3458.91	3438.15	3324.73
GO_DEVELOPMENTAL_PROCESS_INVOLVED_IN_REPRODUCTION	0.0305705	0.0299003	0.0203289	0.0254722	0.0165335	0.0218767	0.0131666	0.0196682	0.0231678	0.0118637	0.00661165	0.0109976	-0.00352734	0.0244809	0.027187	-0.00487482	0.00364405	3066.02	3306.94	3059.35	3216.5	3057.86	3263.2	3031.92	3189.81	3357.35	3095.67	3355.87	3366.24	3110.49	3281.74	3248.38	3283.22	3232.07
GO_HEART_MORPHOGENESIS	0.00498804	0.0133918	0.00755243	0.0223808	0.0276447	-0.00573454	-0.000517715	0.0154093	-0.0117289	-0.00665961	-0.0352722	-0.017314	-0.030973	-0.00869326	-0.0107009	-0.0379779	-0.0236431	3288.41	3306.2	3270.62	3255.79	2988.92	3497.45	3215.76	3286.92	3454.46	3051.19	3383.29	3269.13	3461.87	3409.98	3335.85	3733.19	3381.81
GO_SKELETAL_MUSCLE_CONTRACTION	-0.0753841	-0.014636	-0.0657946	-0.0453895	-0.0449444	-0.035603	-0.0594016	-0.0300858	-0.0349316	-0.0175479	-0.00274038	-0.0331655	-0.0577595	-0.0466156	-0.0387119	-0.0414705	-0.0722605	4366.26	3166.83	3565.65	3737.63	3000.78	3485.59	3319.54	3544.9	3734.67	2131.98	3424.81	2670.16	2948.89	3276.55	3664.99	2324.72	3469.28
GO_VOLUNTARY_SKELETAL_MUSCLE_CONTRACTION
GO_MUSCLE_SYSTEM_PROCESS	0.0776949	0.0934724	0.0845022	0.0950943	0.0647334	0.0879805	0.071542	0.084964	0.0826215	0.0811254	0.084134	0.0818682	0.0396816	0.0903072	0.0998749	0.0643345	0.064512	3302.49	2946.67	3266.17	2973.35	3147.56	3105.31	3232.07	3008.94	3111.98	3012.64	3012.64	2790.25	3355.12	2880.69	3114.2	3134.22	3170.54
GO_CIRCULATORY_SYSTEM_PROCESS	0.0438494	0.064157	0.0440676	0.0614264	0.038499	0.0542279	0.0305178	0.0505584	0.0555365	0.0465963	0.0531365	0.0440796	0.019577	0.0635942	0.0637152	0.0233475	0.0244108	3579	3489.3	3788.78	3416.65	3514.5	3438.89	3527.11	3375.14	3472.25	3382.55	3485.59	3459.65	3527.11	3394.41	3363.28	3698.35	3685.74
GO_RENAL_SYSTEM_PROCESS	0.0746971	0.0423528	0.107542	0.0901902	0.0609344	0.0826778	0.074866	0.0669464	0.0662949	0.0562254	0.0555922	0.0442054	-0.00486376	0.0724657	0.0937184	0.0498164	0.0386658	3604.2	3888.12	3516.73	3266.91	3584.19	3601.24	3470.77	3544.16	4016.36	3834.74	4002.28	3746.53	4421.11	3695.38	3346.97	3521.92	3924.44
GO_HEART_PROCESS	0.0734831	0.0713359	0.0591034	0.0780075	0.0560276	0.0666465	0.0517622	0.0591346	0.0650394	0.0561593	0.0664099	0.0659378	0.0548558	0.0656376	0.074078	0.0474544	0.0494979	3154.97	3444.08	3383.29	3020.06	3202.42	3226.14	3109.01	2940	3329.92	3208.35	3186.11	3239.48	3211.31	3104.56	3364.02	3374.4	3107.53
GO_RESPIRATORY_SYSTEM_PROCESS	0.034207	0.0492084	0.0237561	0.0335595	0.0331947	0.0503028	0.0333771	0.0335413	0.052309	0.0358211	0.032301	0.017564	0.00875465	0.0496553	0.0563125	-0.0025808	0.013515	3799.9	2059.33	2292.84	2169.79	2848.82	1979.27	2563.42	2094.17	1572.3	1661.25	3113.46	3119.39	2810.27	1323.22	1993.36	3369.21	3086.77
GO_VASCULAR_PROCESS_IN_CIRCULATORY_SYSTEM	0.0796414	0.11767	0.0765229	0.0976617	0.0727388	0.0935079	0.0589264	0.0916411	0.104265	0.0949869	0.0994762	0.0843183	0.0196463	0.108633	0.104591	0.0498847	0.0599094	3719.84	2923.69	3678.33	3061.57	3780.63	3122.36	3524.14	3334.37	3070.46	2962.23	3197.97	2902.93	3919.99	2739.84	2770.98	3414.43	3660.54
GO_REGULATION_OF_SYSTEMIC_ARTERIAL_BLOOD_PRESSURE_MEDIATED_BY_A_CHEMICAL_SIGNAL	0.00678717	0.023549	0.0167244	0.00141508	-0.00572659	0.00913891	-0.027728	0.035815	0.0535106	-0.00378987	0.00194537	-0.0101246	-0.0181193	0.0433716	0.0614765	-0.0170472	-0.0294284	4403.32	4130.52	3061.57	5112	4499.69	4575.3	5113.49	4599.03	3712.43	4250.61	4814	5021.57	4483.38	3315.09	3994.12	5214.3	4782.87
GO_REGULATION_OF_VASCULAR_ASSOCIATED_SMOOTH_MUSCLE_CONTRACTION	0.296042	0.314412	0.249677	0.275834	0.237999	0.313537	0.234434	0.250968	0.316337	0.280011	0.289481	0.285325	0.156577	0.290508	0.309273	0.190301	0.215867	1524.11	759.091	799.121	733.887	1011.13	923.66	1263.18	1055.61	779.848	475.915	710.165	1310.62	486.293	563.388	649.379	591.557	708.683
GO_REGULATION_OF_THE_FORCE_OF_HEART_CONTRACTION_BY_CHEMICAL_SIGNAL	0.301618	0.370368	0.335829	0.371571	0.351131	0.357908	0.32785	0.357143	0.34982	0.375068	0.362061	0.336813	0.300087	0.378238	0.375943	0.300853	0.322822	0	0	0	0	0	0	0	0	0	0	0	0	0	0	0	0	0
GO_REGULATION_OF_HEART_RATE_BY_CHEMICAL_SIGNAL	0.0384868	0.0206648	-0.0359447	0.0364367	0.0154712	0.0501039	0.0337033	0.0328559	0.0217035	0.0361907	-0.00180407	0.0278264	0.0212388	0.0853379	0.0657391	0.0351793	0.0216488	2609.38	1286.9	1799.88	476.656	1433.67	669.394	873.251	511.497	1457.4	738.335	613.796	535.96	990.377	555.234	1080.82	139.364	957.76
GO_RENAL_SYSTEM_PROCESS_INVOLVED_IN_REGULATION_OF_SYSTEMIC_ARTERIAL_BLOOD_PRESSURE	-0.0697194	0.00754758	-0.00389685	0.0157241	-0.0318174	-0.0150268	-0.0940576	-0.066014	-0.099691	-0.0024475	-0.0469673	-0.0449026	-0.0977631	-0.0450394	0.0152182	-0.0259517	-0.100429	2171.27	2911.09	2404.04	2362.52	2213.52	3003.01	859.167	2567.12	2217.97	2965.2	3321.02	2951.12	4391.46	3514.5	2063.78	4878.5	3352.16
GO_RENAL_CONTROL_OF_PERIPHERAL_VASCULAR_RESISTANCE_INVOLVED_IN_REGULATION_OF_SYSTEMIC_ARTERIAL_BLOOD_PRESSURE	-0.0223	0.116528	0.113577	0.115271	0.0490271	0.142599	0.00639484	0.08439	0.0447092	0.154405	-0.0160691	0.10199	0.0486992	0.0144294	0.116091	0.109641	0.0768474	5134.99	3748.75	3511.54	3811.76	4102.35	3057.12	4618.3	3757.65	4458.92	2834.73	5241.73	3493.75	4259.51	5038.62	3753.2	3198.71	4024.52
GO_REGULATION_OF_SYSTEMIC_ARTERIAL_BLOOD_PRESSURE	0.0262674	0.0706554	0.0450513	0.0514541	0.0282094	0.0538171	-0.00132124	0.0475487	0.0600961	0.0379021	0.0505803	0.0248347	0.0178093	0.0856966	0.092103	0.0265645	0.00196152	3266.17	2220.93	3863.66	3202.42	3119.39	3326.95	3624.96	2630.13	3344.75	2824.35	3464.84	3447.05	3199.45	2971.13	2892.55	3362.54	3851.79
GO_REGULATION_OF_SYSTEMIC_ARTERIAL_BLOOD_PRESSURE_BY_RENIN_ANGIOTENSIN	-0.0366014	-0.00300908	-0.0135334	-0.0367506	-0.0463399	-0.0153438	-0.069945	0.00961414	0.00733619	0.000243711	-0.0139114	-0.0253907	-0.0523282	-0.0194322	0.0361339	-0.0559888	-0.0502193	4403.32	4951.88	2953.34	4533.79	4324.74	4161.66	2250.59	4676.12	4435.94	3753.94	3943.72	4521.93	4176.48	4824.38	4444.83	4231.34	3973.37
GO_POSITIVE_REGULATION_OF_SYSTEMIC_ARTERIAL_BLOOD_PRESSURE	0.142141	0.129897	0.231606	0.158905	0.224026	0.169837	0.124795	0.223771	0.242429	0.151981	0.2202	0.172935	0.141996	0.221767	0.219252	0.114518	0.20391	1882.9	1408.47	1676.82	1372.89	1980.75	1747.99	2017.82	1832.49	1669.41	1826.56	1731.68	1878.45	1835.46	1509.29	1409.95	2069.71	1676.82
GO_NEGATIVE_REGULATION_OF_SYSTEMIC_ARTERIAL_BLOOD_PRESSURE	0.156193	0.181849	0.143037	0.177958	0.151427	0.176005	0.138115	0.153427	0.151224	0.143927	0.180474	0.150068	0.171505	0.185505	0.169786	0.158255	0.138553	1466.29	462.571	1992.61	2026.71	2521.9	606.383	2010.41	1338.79	618.244	1321	572.284	1567.11	1275.04	1073.4	1417.37	2126.05	1258.73
GO_RENAL_WATER_HOMEOSTASIS	0.0704142	0.0475059	0.0730414	0.0543076	0.0635979	0.029407	0.0365955	0.0409597	0.0260792	0.00430943	-0.00374749	-0.00112023	-0.0353476	0.0350702	0.0706769	-0.0174822	0.00569604	3881.45	3845.86	4069.74	3845.86	3748.01	3475.21	3586.41	4142.38	4320.3	4421.11	4155.73	4895.55	4874.79	3767.29	3521.18	1962.96	3635.34
GO_REGULATION_OF_GLOMERULAR_FILTRATION	-0.0513833	0.0186222	0.0063532	0.00383816	-0.0182941	-0.034784	-0.0727939	-0.0568507	-0.096632	-0.0293166	-0.0508584	-0.0463969	-0.0758119	-0.0347184	-0.0156916	-0.0351996	-0.134183	2376.61	2750.22	2845.11	2650.89	4324.74	3156.46	812.465	2154.22	1349.17	3091.22	2391.43	2968.17	5335.88	4561.96	3117.91	5180.2	1460.36
GO_RENAL_SODIUM_ION_TRANSPORT	-0.136152	-0.13771	-0.0817844	-0.0706046	-0.0692106	-0.0952876	-0.0999617	-0.0939755	-0.179286	-0.103515	-0.200552	-0.158293	-0.211404	-0.143669	-0.105757	-0.144517	-0.12787	1062.28	1017.8	1184.6	1344.72	1582.68	988.153	891.784	808.017	1173.48	2573.05	2022.27	1863.63	706.459	1587.12	1343.24	1377.34	859.908
GO_RENAL_WATER_TRANSPORT	0.0546021	-0.0722016	0.0850459	0.0172169	0.0799082	0.0761369	0.15364	0.0817118	0.0858111	0.0963052	0.00530171	-0.00513774	-0.0268911	-0.069578	0.0583188	0.0999672	0.0690861	3178.69	5802.9	3646.45	4732.46	3278.77	3604.2	2462.6	3592.34	3478.92	3692.42	4664.26	4777.68	4420.37	5838.48	4203.17	3298.78	3922.22
GO_REGULATION_OF_SYSTEMIC_ARTERIAL_BLOOD_PRESSURE_BY_ENDOTHELIN	0.302689	0.387954	0.314878	0.358986	0.322584	0.353356	0.311926	0.330509	0.361882	0.357401	0.372595	0.341222	0.213872	0.382652	0.386041	0.289845	0.318102	727.215	67.4583	781.33	506.308	392.148	198.668	474.432	419.576	157.156	81.543	29.652	249.077	2019.3	44.478	91.9212	754.643	752.419
GO_HEART_FIELD_SPECIFICATION	0.0377487	0.178083	0.000738028	0.0495845	-0.0479718	0.0645364	0.0168926	0.0256123	0.0639897	0.00817297	0.0755248	0.00951236	0.0425323	0.0430789	0.0152799	-0.0361907	0.0616116	4470.78	1901.43	3266.91	2670.16	4218.74	2608.63	3364.02	3321.02	2451.48	2888.1	946.64	2398.11	2099.36	2024.49	2400.33	2710.19	2613.82
GO_HEART_INDUCTION	-0.375396	-0.0630124	-0.5	-0.374303	-0.5	-0.350475	-0.294076	-0.385233	-0.410373	-0.400536	-0.389278	-0.5	-0.5	-0.5	-0.5	-0.5	-0.252213	0	0	0	0	0	0	0	0	0	0	0	0	0	0	0	0	0
GO_SECONDARY_HEART_FIELD_SPECIFICATION	0.175486	0.258427	0.167687	0.1909	0.102748	0.20289	0.120568	0.162585	0.222131	0.144437	0.230476	0.179385	0.223407	0.224135	0.187074	0.118454	0.166229	1187.56	1319.51	2351.4	1430.71	2609.38	2048.95	2517.45	2357.33	1220.18	1822.12	831.739	2176.46	862.873	1022.99	542.632	2470.01	2502.63
GO_DETERMINATION_OF_LEFT_RIGHT_ASYMMETRY_IN_LATERAL_MESODERM	0.304766	0.25951	0.295966	0.270934	0.253771	0.255739	0.27465	0.280444	0.264976	0.240107	0.22218	0.203542	0.303673	0.293616	0.271425	0.236554	0.235953	2252.81	2596.77	2167.56	2407.74	2591.58	2524.87	2449.26	2234.28	2374.38	2517.45	3033.4	3338.07	2194.99	1974.08	2405.52	2948.15	2916.27
GO_EMBRYONIC_HEART_TUBE_MORPHOGENESIS	0.0873686	0.0503975	0.0652555	0.070286	0.0946094	0.0583958	0.0908175	0.0829193	0.0646648	0.0530604	0.0375594	0.0671705	0.0765931	0.0541609	0.0587912	0.0586625	0.0682185	2996.33	2963.72	3338.82	2292.1	3553.79	2532.28	3015.61	3006.71	2495.22	2919.24	1912.55	2716.12	2372.16	2911.83	3214.28	2913.31	3015.61
GO_OUTFLOW_TRACT_SEPTUM_MORPHOGENESIS	0.160317	0.126463	0.095298	0.140656	0.137135	0.120667	0.111963	0.136545	0.151219	0.13029	0.107173	0.102756	0.0882777	0.167294	0.141815	0.0771679	0.0707381	843.599	1119.36	1063.02	581.179	698.305	1232.04	618.244	974.068	1183.11	699.787	1488.53	1107.5	283.177	1260.21	1533.01	504.084	1150.5
GO_MEMBRANOUS_SEPTUM_MORPHOGENESIS	-0.123825	-0.113684	-0.137956	-0.0845452	-0.0870873	-0.132408	-0.144489	-0.10398	-0.134075	-0.157364	-0.160179	-0.136453	-0.0851192	-0.127788	-0.119642	-0.124344	-0.152307	2593.81	1035.6	2802.11	2103.81	2395.14	1910.33	1896.99	2094.91	1017.8	2997.82	2667.2	2333.61	1162.36	1194.23	743.524	2584.91	2982.25
GO_MUSCULAR_SEPTUM_MORPHOGENESIS	-0.366419	-0.401509	-0.346251	-0.340785	-0.279241	-0.423699	-0.390905	-0.382105	-0.425667	-0.450426	-0.500055	-0.387243	-0.291758	-0.413041	-0.397573	-0.370136	-0.448732	1259.47	1336.56	2086.02	35.5824	2281.72	191.997	828.032	85.9908	1008.91	673.1	0	861.391	2825.09	1180.15	1389.94	761.315	696.081
GO_OUTFLOW_TRACT_MORPHOGENESIS	0.00722192	0.00917699	0.00788384	0.0155945	0.0208679	-0.0142093	-0.00592877	0.00333808	-0.00826959	-0.00868164	-0.064366	-0.047406	-0.0623277	0.0107945	-0.0122104	-0.08112	-0.0559101	3473.73	2969.65	1888.83	2174.97	2043.02	3039.33	2478.91	2524.87	3398.12	2419.6	3444.08	2922.2	2828.8	2625.68	2956.3	3009.68	2455.19
GO_REGULATION_OF_ANIMAL_ORGAN_FORMATION	0.0340854	0.0719286	0.0372572	0.0155544	-0.00452337	0.0209762	0.030023	0.0117576	0.0206325	-0.0206794	-0.0220231	-0.053257	-0.0591475	-0.0249137	-0.00961704	-0.0403978	0.00232028	3245.41	1777.64	3638.3	4109.77	2576.76	2584.17	3556.76	3699.09	3110.49	3722.81	3285.44	2599	3592.34	3326.95	3097.15	4604.96	3558.24
GO_ENDOCARDIUM_DEVELOPMENT	0.268172	0.273895	0.235491	0.26254	0.237168	0.245006	0.21227	0.248159	0.255067	0.175543	0.207805	0.234999	0.218704	0.258384	0.272456	0.209354	0.203904	793.932	1516.7	1169.77	1404.76	957.018	1664.22	1183.86	1193.49	1509.29	552.269	1880.68	1436.64	2290.62	1540.42	1701.28	1502.62	1384.75
GO_ENDOTHELIUM_DEVELOPMENT	0.151659	0.155629	0.125719	0.145848	0.126549	0.138568	0.12266	0.135648	0.139416	0.114511	0.107412	0.114166	0.0866165	0.14227	0.151033	0.100765	0.105051	2587.14	2794.7	2613.82	2939.25	2659.78	3091.96	2822.13	2968.91	2954.82	3233.55	3219.47	2784.32	3541.93	3039.33	3023.02	2647.18	3044.52
GO_MORPHOGENESIS_OF_AN_ENDOTHELIUM	0.185526	0.221803	0.183528	0.219605	0.189146	0.214215	0.191079	0.200746	0.212127	0.204412	0.200773	0.179571	0.139418	0.201603	0.230922	0.167469	0.184714	1581.19	1303.95	1785.05	1478.89	1853.99	1711.66	1678.3	1621.96	1610.84	1688.68	1860.66	1619	2357.33	1498.17	1543.39	1731.68	1626.41
GO_ENDOCARDIUM_MORPHOGENESIS	0.411839	0.389429	0.35199	0.372814	0.337232	0.361336	0.346852	0.350568	0.386751	0.342643	0.356526	0.34084	0.31526	0.381395	0.385057	0.306078	0.323349	1017.06	1389.2	1889.57	1641.24	2107.52	1776.15	1965.19	1907.36	1412.18	1977.79	1786.53	2042.28	2070.45	1465.55	1447.02	2384.76	2205.37
GO_CARDIAC_CONDUCTION_SYSTEM_DEVELOPMENT	0.295757	0.315134	0.311066	0.335385	0.330202	0.312772	0.252039	0.315331	0.290705	0.280448	0.310672	0.321826	0.315025	0.308201	0.30328	0.314347	0.308157	1156.43	295.037	1092.68	391.406	1135.67	185.325	1275.04	633.07	204.599	1546.35	679.031	229.803	727.957	299.485	381.028	836.186	1100.09
GO_HIS_PURKINJE_SYSTEM_DEVELOPMENT	-0.0767843	-0.150235	-0.0709914	-0.033173	0.0224615	-0.127828	-0.172205	-0.0795169	-0.233851	-0.0110941	-0.106733	-0.106624	-0.153077	-0.149907	-0.18543	-0.0450869	-0.0602798	0	0	0	0	0	0	0	0	0	0	0	0	0	0	0	0	0
GO_HEART_VALVE_DEVELOPMENT	0.142536	0.131358	0.0935715	0.100593	0.106252	0.109773	0.100003	0.112945	0.0988347	0.071632	0.0459577	0.0672347	0.0594051	0.100373	0.0787157	0.0599059	0.0546688	2684.99	2990.4	3601.24	3229.1	3657.57	3485.59	3504.87	3184.62	3251.34	4108.28	3887.38	4060.84	4425.56	3138.66	2885.14	4266.92	4357.36
GO_ATRIOVENTRICULAR_VALVE_DEVELOPMENT	0.0178446	0.0204595	-0.0338293	0.00277899	-0.0162801	-0.00321663	-0.0257221	0.00819475	-0.0398031	-0.0371554	-0.0638403	-0.0474508	-0.0798687	-0.0299672	-0.0469584	-0.032779	-0.0704048	3792.49	3139.41	3882.19	3562.69	3485.59	3137.18	4066.77	3006.71	4215.77	3111.24	3821.4	4011.92	4063.81	3437.41	4480.42	3129.77	4002.28
GO_MITRAL_VALVE_DEVELOPMENT	0.158949	0.128526	0.134321	0.169036	0.181199	0.130959	0.139761	0.14438	0.134157	0.156872	0.0779302	0.0931281	0.0938935	0.126886	0.120599	0.150804	0.100918	1386.23	1631.6	1598.24	1851.03	1533.75	1765.04	1709.44	1619.74	1677.56	2070.45	2730.21	2179.42	2392.92	1649.39	2110.48	2059.33	2290.62
GO_TRICUSPID_VALVE_DEVELOPMENT	0.0569039	0.0163077	-0.00938377	0.0567946	0.0569403	0.00260559	-0.00227761	0.0241791	0.0174374	0.0392296	-0.00362596	-0.00810831	-0.0654677	0.00140301	-0.00865493	0.00829051	-0.0396305	843.599	630.105	533.736	545.597	698.305	203.116	109.712	146.777	705.718	699.787	183.842	1107.5	487.775	160.121	1533.01	84.5082	1150.5
GO_AORTIC_VALVE_DEVELOPMENT	0.302246	0.275505	0.244375	0.234226	0.256421	0.248022	0.250903	0.247341	0.269755	0.221754	0.222046	0.215348	0.213793	0.263191	0.231746	0.200738	0.208055	655.309	1323.96	1856.22	2398.85	1660.51	1728.71	1736.12	1663.48	1865.11	2713.16	2391.43	2298.03	2255.03	2435.91	2216.49	2711.68	2647.92
GO_PULMONARY_VALVE_DEVELOPMENT	0.316737	0.310815	0.301034	0.295675	0.294706	0.294253	0.291394	0.292316	0.312175	0.274957	0.271379	0.258519	0.235239	0.316878	0.293816	0.233817	0.252926	1544.87	2511.52	3067.5	3106.05	2959.27	2882.17	3300.27	3120.87	2545.62	3696.12	3396.64	3788.04	3869.59	2787.29	2809.53	4111.25	4280.27
GO_PULMONARY_VALVE_MORPHOGENESIS	0.178109	0.215499	0.219252	0.202562	0.210324	0.203108	0.205477	0.199173	0.203546	0.176251	0.149284	0.149138	0.130662	0.236198	0.20238	0.11594	0.160253	2988.92	2517.45	3369.95	3159.42	3472.25	2926.65	3623.47	3175.73	2859.94	3903.69	3887.38	3817.7	3869.59	2787.29	2818.42	4465.59	4333.64
GO_TRICUSPID_VALVE_MORPHOGENESIS	0.0569039	0.0163077	-0.00938377	0.0567946	0.0569403	0.00260559	-0.00227761	0.0241791	0.0174374	0.0392296	-0.00362596	-0.00810831	-0.0654677	0.00140301	-0.00865493	0.00829051	-0.0396305	843.599	630.105	533.736	545.597	698.305	203.116	109.712	146.777	705.718	699.787	183.842	1107.5	487.775	160.121	1533.01	84.5082	1150.5
GO_HEART_VALVE_FORMATION	0.00355347	-0.0530013	-0.008829	0.0276624	0.0309152	0.0190247	-0.0522633	0.0511972	-0.0328286	0.0329379	-0.0959709	-0.0324732	-0.0521813	0.0399355	-0.0580582	0.036956	-0.104964	4669.45	4535.27	4326.23	3320.28	3311.39	3922.96	4503.4	3493.75	4495.98	2530.8	4259.51	4406.29	4018.59	3203.9	4362.55	3247.64	4031.19
GO_ATRIOVENTRICULAR_VALVE_FORMATION	0.00355347	-0.0530013	-0.008829	0.0276624	0.0309152	0.0190247	-0.0522633	0.0511972	-0.0328286	0.0329379	-0.0959709	-0.0324732	-0.0521813	0.0399355	-0.0580582	0.036956	-0.104964	4669.45	4535.27	4326.23	3320.28	3311.39	3922.96	4503.4	3493.75	4495.98	2530.8	4259.51	4406.29	4018.59	3203.9	4362.55	3247.64	4031.19
GO_ENDOCARDIAL_CUSHION_DEVELOPMENT	-0.0178943	-0.0114623	-0.09688	-0.0409114	-0.0527231	-0.0561496	-0.060982	-0.0556949	-0.0525715	-0.0800254	-0.0682474	-0.0892188	-0.094489	-0.0983196	-0.0575218	-0.0972925	-0.0833256	3466.32	4262.48	3705.02	3298.78	4431.49	3614.58	4389.98	3017.09	2942.96	3407.01	3331.4	3828.07	4034.15	3616.06	3752.46	4120.15	4312.88
GO_EPITHELIAL_TO_MESENCHYMAL_TRANSITION_INVOLVED_IN_ENDOCARDIAL_CUSHION_FORMATION	0.144302	0.112522	0.0497883	0.0972094	0.0987563	0.0882408	0.0816003	0.0993031	0.0946938	0.0558038	0.0605537	0.0620068	0.0651318	0.101834	0.116943	0.051757	0.0511164	738.335	1386.23	1052.65	1000.75	1279.48	1209.8	1405.5	907.351	1092.68	631.588	1672.37	1180.15	1409.95	1420.33	1832.49	1894.76	1475.19
GO_ENDOCARDIAL_CUSHION_MORPHOGENESIS	-0.0167166	0.00909688	-0.110709	-0.0364522	-0.0626934	-0.0529151	-0.0664336	-0.0533727	-0.054815	-0.0913418	-0.0674979	-0.0878005	-0.0926946	-0.0930726	-0.0506073	-0.100225	-0.0795641	3466.32	3143.11	3705.02	3298.78	4431.49	3614.58	4389.98	2966.68	2942.96	3319.54	3331.4	3925.92	4034.15	3616.06	3752.46	4120.15	4312.88
GO_CARDIAC_CHAMBER_DEVELOPMENT	0.0307371	0.0358395	0.0478618	0.0462041	0.0378148	0.0217355	0.0146063	0.0355591	0.0112839	0.0139017	-0.0106592	0.00271893	-0.00217231	0.0248467	0.0437319	-0.014372	-0.00980378	3788.78	3926.67	3303.23	3596.79	3172.76	3692.42	3541.93	3615.32	4101.61	3876.26	4011.92	4023.78	3776.92	3948.91	3773.22	4215.03	4153.5
GO_CARDIAC_CHAMBER_MORPHOGENESIS	0.0530488	0.0638282	0.0657492	0.0771378	0.0688529	0.043702	0.0309962	0.0576317	0.0355379	0.0483178	0.0212788	0.0370115	0.0178897	0.0543935	0.0683507	0.0147448	0.0220307	3645.71	3660.54	3062.31	2857.71	2796.92	3411.46	3437.41	2879.21	3054.9	2703.52	3409.98	2940.74	3795.46	3329.92	3231.33	3332.88	3213.54
GO_CARDIAC_CHAMBER_FORMATION	0.225484	0.326719	0.260577	0.271583	0.206352	0.290204	0.217175	0.25635	0.291553	0.241664	0.318301	0.279782	0.325189	0.296181	0.258209	0.235687	0.274644	846.565	1458.88	1427.74	1851.77	1605.66	1503.36	1412.92	1457.4	1604.17	2133.46	1893.28	1908.11	805.052	1908.11	2351.4	2299.51	1685.72
GO_CARDIAC_VENTRICLE_MORPHOGENESIS	0.0806609	0.111122	0.0922088	0.101446	0.0757211	0.0842562	0.0435772	0.0779769	0.0799737	0.0591586	0.0716327	0.0656223	0.0436469	0.0985479	0.10535	0.0339714	0.0563899	2742.81	2489.29	3115.68	2865.87	3652.39	3080.84	3670.92	3385.52	3048.97	3206.12	2983.73	3081.58	4183.9	2563.42	2914.05	3878.48	3463.35
GO_CARDIAC_ATRIUM_MORPHOGENESIS	0.077267	0.044137	0.0567163	0.0857854	0.114075	0.0595876	0.0679146	0.0775678	0.0735889	0.0756673	0.00669985	0.0212207	0.0430021	0.0739171	0.0588493	0.0427013	0.0140834	2439.62	2044.51	2463.34	2364.01	2583.43	2179.42	2707.23	2362.52	2040.8	2828.06	3570.1	3246.15	3266.91	2017.82	2392.92	3518.21	3361.8
GO_CARDIAC_VENTRICLE_FORMATION	0.225484	0.326719	0.260577	0.271583	0.206352	0.290204	0.217175	0.25635	0.291553	0.241664	0.318301	0.279782	0.325189	0.296181	0.258209	0.235687	0.274644	846.565	1458.88	1427.74	1851.77	1605.66	1503.36	1412.92	1457.4	1604.17	2133.46	1893.28	1908.11	805.052	1908.11	2351.4	2299.51	1685.72
GO_CARDIAC_LEFT_VENTRICLE_MORPHOGENESIS	0.204652	0.23201	0.256088	0.218358	0.144576	0.178769	0.187336	0.174559	0.189086	0.168635	0.178915	0.154947	0.116907	0.237423	0.229768	0.15584	0.179407	730.181	1214.25	1184.6	1240.94	829.515	1199.42	771.693	987.412	1204.61	1624.19	1374.37	865.097	1080.82	1404.02	1534.49	1197.94	1481.86
GO_CARDIAC_RIGHT_VENTRICLE_MORPHOGENESIS	-0.0541708	0.0638643	-0.0348202	-0.0142305	-0.0582887	0.0168179	-0.0630626	-0.019879	0.019879	-0.0354397	0.050563	0.00697861	0.0222842	0.0132102	0.0314311	-0.0351481	-0.0126271	2435.91	5261.75	5484.14	6287.71	2329.16	5905.2	3054.16	4596.06	6149.82	5497.48	4404.8	6302.53	5003.77	5957.09	4425.56	5598.3	6459.69
GO_VENTRICULAR_TRABECULA_MYOCARDIUM_MORPHOGENESIS	0.0227248	0.0313252	-0.0255825	0.00676821	0.0131946	0.00481295	-0.0397205	0.00994039	0.0145893	-0.0353588	-0.0116359	-0.0155737	-0.00352767	0.00907898	0.0388591	-0.0440412	-0.0363569	3649.42	4213.55	4053.43	4598.28	4212.81	4979.31	4607.18	4696.14	4806.59	3130.51	4186.86	5114.23	4829.57	4163.14	4602.73	5063.08	4642.02
GO_VENTRICULAR_COMPACT_MYOCARDIUM_MORPHOGENESIS	-0.291771	-0.377774	-0.397562	-0.416986	-0.293557	-0.408094	-0.40066	-0.392606	-0.449856	-0.46702	-0.418225	-0.383896	-0.480103	-0.500109	-0.410353	-0.402992	-0.427845	1171.25	1300.24	0	1009.65	944.416	10.3782	462.571	253.525	478.88	0	0	495.188	0	0	96.369	1095.64	155.673
GO_ATRIAL_CARDIAC_MUSCLE_TISSUE_DEVELOPMENT	-0.442726	-0.5	-0.5	-0.364903	-0.302383	-0.416384	-0.426987	-0.369822	-0.360531	-0.255274	-0.5	-0.5	-0.270904	-0.233413	-0.329817	-0.461526	-0.5	0	0	0	0	0	0	0	0	0	0	0	0	0	0	0	0	0
GO_VENTRICULAR_CARDIAC_MUSCLE_TISSUE_DEVELOPMENT	0.0444895	0.0432545	0.017898	0.053262	0.0529518	0.0295055	-0.00959994	0.0314158	0.0188714	0.00841972	0.0140714	0.0199238	-0.00388135	0.0196014	0.0374446	-0.00741592	0.00021901	4252.1	4650.17	4638.31	4410.73	3653.13	4328.45	5123.12	5010.45	5095.7	4693.91	4793.99	4961.52	5639.81	4697.62	4708	5363.31	5543.44
GO_CARDIAC_ATRIUM_DEVELOPMENT	0.00107929	-0.0443802	-0.040829	-0.00697809	0.0109968	-0.0285042	-0.0100021	-0.014747	-0.0347412	-0.0506073	-0.0663639	-0.0622756	-0.0464891	-0.0586249	-0.0212327	-0.0494136	-0.0810363	4175	4805.11	4111.25	2652.37	3479.66	4357.36	4702.81	3749.5	4053.43	3319.54	4612.37	3971.89	3524.14	3616.06	4303.99	3684.26	4312.88
GO_CARDIAC_VENTRICLE_DEVELOPMENT	0.0251084	0.031675	0.0249078	0.0196999	0.00550403	0.00534882	-0.0106642	0.0105544	-0.004014	-0.0214836	-0.0271787	-0.0214215	-0.0233462	0.0117125	0.0259943	-0.0316273	-0.0332104	3763.58	4091.98	4158.69	4267.66	3842.9	4208.36	4061.58	4069	4511.55	4306.21	4176.48	4393.69	4194.28	4158.69	4161.66	4324.74	4776.94
GO_GROWTH_INVOLVED_IN_HEART_MORPHOGENESIS	0.319905	0.24928	0.328432	0.303943	0.367789	0.291917	0.346143	0.322237	0.263493	0.295124	0.223297	0.289221	0.238566	0.268194	0.252305	0.334299	0.300627	1101.57	716.096	819.878	690.892	756.126	874.734	851.012	853.978	834.704	481.845	661.24	873.251	391.406	695.339	745.748	581.179	865.838
GO_CARDIAC_NEURAL_CREST_CELL_MIGRATION_INVOLVED_IN_OUTFLOW_TRACT_MORPHOGENESIS
GO_REGULATION_OF_MEMBRANE_DEPOLARIZATION	0.0192952	0.0309501	0.0291921	0.0312844	0.0131853	0.0357458	0.00743851	0.0224885	0.00972108	0.00826277	-0.0138827	-0.0147762	-0.0416885	0.044974	0.0319357	-0.00615889	-0.0306907	3549.34	3779.15	2839.18	4056.39	3814.73	4100.87	3610.13	3482.63	4022.29	4093.46	4483.38	4824.38	4502.66	3842.9	3994.12	4646.47	4876.27
GO_CARDIOBLAST_PROLIFERATION	0.150195	0.181826	0.196913	0.151908	0.168489	0.1694	0.148847	0.159415	0.171623	0.156827	0.13161	0.120896	0.0540979	0.190099	0.180296	0.0993222	0.136711	4516	3355.12	3524.14	4372.19	3626.44	3495.97	3948.16	4083.08	4106.8	3885.89	4584.2	4606.44	3592.34	3762.84	4182.41	4686.5	4345.5
GO_REGULATION_OF_SECONDARY_HEART_FIELD_CARDIOBLAST_PROLIFERATION	0.148338	0.197475	0.179602	0.142108	0.182663	0.185669	0.161784	0.167086	0.175721	0.134237	0.122267	0.128607	0.0913314	0.17911	0.178728	0.0807827	0.122267	4590.87	3992.64	4227.63	4770.27	4203.91	4158.69	4475.23	4395.91	4274.34	4804.37	4963.74	4920.75	5107.56	4209.1	4245.43	5440.4	4932.61
GO_ENDOCARDIAL_CUSHION_FORMATION	0.144302	0.112522	0.0497883	0.0972094	0.0987563	0.0882408	0.0816003	0.0993031	0.0946938	0.0558038	0.0605537	0.0620068	0.0651318	0.101834	0.116943	0.051757	0.0511164	738.335	1386.23	1052.65	1000.75	1279.48	1209.8	1405.5	907.351	1092.68	631.588	1672.37	1180.15	1409.95	1420.33	1832.49	1894.76	1475.19
GO_APOPTOTIC_PROCESS_INVOLVED_IN_HEART_MORPHOGENESIS
GO_CARDIAC_SEPTUM_DEVELOPMENT	-0.0247741	-0.0386395	-0.0218202	-0.0269386	-0.0144013	-0.0407334	-0.0383415	-0.0254303	-0.0538511	-0.0489444	-0.0886034	-0.0702496	-0.0596362	-0.0472871	-0.0202334	-0.0691856	-0.0831739	4275.82	4240.98	3529.33	3985.97	3189.81	3993.38	4043.05	4132.75	4249.87	4049.72	4146.09	3883.67	3770.25	4141.64	3944.46	3672.4	4240.24
GO_VENTRICULAR_SEPTUM_DEVELOPMENT	-0.0027844	-0.0258687	-0.0144967	-0.032772	-0.022659	-0.0468245	-0.0406848	-0.029188	-0.0592021	-0.0680298	-0.0901841	-0.0685893	-0.0741582	-0.0501401	-0.026277	-0.0669259	-0.0893561	4149.8	4209.1	3847.35	4032.67	3484.11	4204.65	4357.36	3925.92	4124.59	4195.76	4243.2	3828.07	3881.45	4745.8	4403.32	4010.43	4473
GO_ATRIAL_SEPTUM_DEVELOPMENT	-0.0567846	-0.101482	-0.101359	-0.0678052	-0.0576324	-0.0901608	-0.0683384	-0.0813006	-0.105776	-0.137798	-0.130456	-0.127092	-0.127502	-0.153399	-0.0901608	-0.109577	-0.1502	2499.66	4473	2808.79	1483.34	2835.47	2980.77	3945.2	2908.12	3297.3	2386.99	2738.36	3471.51	2869.57	3200.19	2656.08	2706.49	3636.82
GO_SEPTUM_PRIMUM_DEVELOPMENT	0.00951028	-0.0141014	0.0466769	0.0251421	0.0689768	0.0157411	0.0601771	0.0329034	0.0211522	-0.0484805	-0.0997486	-0.0414845	5.46568e-05	-0.0106581	0.00929165	0.035199	-0.00612156	3701.31	3865.88	3303.97	3360.31	2810.27	3456.68	3328.44	3308.42	3015.61	3141.63	2514.49	2868.83	3457.42	3831.04	4079.37	3330.66	3738.38
GO_ATRIAL_SEPTUM_PRIMUM_MORPHOGENESIS	0.00951028	-0.0141014	0.0466769	0.0251421	0.0689768	0.0157411	0.0601771	0.0329034	0.0211522	-0.0484805	-0.0997486	-0.0414845	5.46568e-05	-0.0106581	0.00929165	0.035199	-0.00612156	3701.31	3865.88	3303.97	3360.31	2810.27	3456.68	3328.44	3308.42	3015.61	3141.63	2514.49	2868.83	3457.42	3831.04	4079.37	3330.66	3738.38
GO_MUSCLE_HYPERTROPHY_IN_RESPONSE_TO_STRESS	0.00165208	0.0487527	0.0657768	0.039442	0.0915536	0.0363676	0.0939168	0.0888403	0.0454048	0.0684136	0.0473414	0.0603063	0.0720131	0.0572101	0.0636433	0.0501313	0.0193545	4317.33	3974.11	3768.03	4166.85	3237.26	3980.78	3337.33	3573.07	3770.25	3295.82	3460.39	3910.36	3596.79	3809.54	4046.02	3662.76	4151.28
GO_PHYSIOLOGICAL_CARDIAC_MUSCLE_HYPERTROPHY	0.0908016	0.113448	0.0840749	0.120806	0.0579091	0.0916603	0.0806568	0.0915087	0.102563	0.105333	0.122869	0.0913151	0.0381416	0.127205	0.147536	0.0637265	0.0940933	2099.36	2232.8	2587.14	2269.86	2599	2151.25	2084.54	2099.36	2395.88	2348.44	2360.3	2366.23	2950.37	1771.71	1716.85	2871.8	1985.2
GO_WNT_SIGNALING_PATHWAY_INVOLVED_IN_HEART_DEVELOPMENT	-0.0762545	0.0423636	-0.139845	-0.110728	-0.148519	-0.0803724	-0.0867862	-0.110801	-0.089082	-0.141267	-0.136092	-0.181353	-0.207591	-0.119329	-0.118673	-0.230075	-0.110984	2513.01	459.606	4676.12	2234.28	4192.79	3113.46	1707.96	3095.67	3675.37	2449.26	1974.82	3605.68	2913.31	5002.29	4960.78	2437.39	146.777
GO_REGULATION_OF_WNT_SIGNALING_PATHWAY_INVOLVED_IN_HEART_DEVELOPMENT	-0.0192938	0.111992	-0.143693	-0.0612702	-0.159106	-0.0600678	-0.0460756	-0.0876694	-0.0638937	-0.10188	-0.0822584	-0.154897	-0.168725	-0.113358	-0.110844	-0.184904	-0.0457477	4830.31	2373.64	4833.28	4246.17	4624.23	3939.27	3364.02	4036.38	4699.84	4051.2	4164.62	4681.31	4493.76	5244.7	5278.8	4274.34	2800.63
GO_NEGATIVE_REGULATION_OF_WNT_SIGNALING_PATHWAY_INVOLVED_IN_HEART_DEVELOPMENT	-0.375396	-0.0630124	-0.5	-0.374303	-0.5	-0.350475	-0.294076	-0.385233	-0.410373	-0.400536	-0.389278	-0.5	-0.5	-0.5	-0.5	-0.5	-0.252213	0	0	0	0	0	0	0	0	0	0	0	0	0	0	0	0	0
GO_PANCREATIC_A_CELL_DIFFERENTIATION
GO_POSITIVE_REGULATION_OF_BLOOD_PRESSURE_BY_EPINEPHRINE_NOREPINEPHRINE	0.238959	0.0646043	0.0207696	0.119425	0.0958133	0.125437	0.131012	0.130302	0.0435068	0.0841167	0.0639484	0.115872	0.0796349	0.146098	0.126148	0.140577	0.0887079	927.366	3630.15	4871.08	2879.21	1816.18	2410.71	1527.08	2111.96	3241.7	1847.32	2835.47	1759.1	2821.39	2323.23	3630.15	3077.14	3202.42
GO_TYPE_B_PANCREATIC_CELL_DEVELOPMENT	-0.0373523	-0.0341794	-0.0426915	-0.0244639	-0.077035	-0.061302	-0.0894639	-0.0449453	-0.0556346	-0.0887637	-0.0693435	-0.053895	-0.127659	-0.0283917	-0.0183589	-0.107101	-0.0712582	3197.97	2785.81	2274.31	1670.89	1593.8	2564.16	1844.35	1756.88	2258	2312.86	2851.04	2736.14	1561.92	2229.83	3248.38	2960.01	2579.72
GO_REGULATION_OF_EXTRACELLULAR_MATRIX_CONSTITUENT_SECRETION	0.288803	0.270213	0.256741	0.253942	0.244101	0.259256	0.276381	0.266627	0.279289	0.222734	0.228245	0.247009	0.263171	0.260109	0.25298	0.266823	0.253089	238.699	94.8864	223.873	115.643	180.877	121.573	198.668	149.743	120.091	169.016	131.951	128.986	415.128	121.573	100.817	228.32	214.977
GO_AMINO_ACID_TRANSMEMBRANE_TRANSPORT	0.0123687	0.0273369	0.0405257	0.0368304	0.00524496	0.0221913	0.0108117	0.0264502	0.041715	0.0249465	-0.0114256	-0.0105922	0.000618362	0.0295079	0.026293	0.00327865	0.002036	3596.79	3283.96	3008.2	3737.63	3856.24	3432.22	3495.97	3313.61	3409.98	3512.28	3912.58	4241.72	3917.03	3383.29	3666.47	3592.34	3504.87
GO_KERATINOCYTE_DEVELOPMENT	0.0402259	-0.0825221	0.0203669	-0.0847252	0.0317729	0.0224293	0.0506164	0.0168357	-0.0159607	0.00717958	-0.00680458	-0.0430696	0.00803894	-0.104381	-0.035226	0.0149451	0.0293511	2963.72	4071.22	4096.42	4897.03	3749.5	2987.44	1724.26	2020.78	2947.41	2687.95	1556.73	3190.56	4137.94	6194.3	4570.86	1871.04	2094.91
GO_MESENCHYMAL_TO_EPITHELIAL_TRANSITION_INVOLVED_IN_METANEPHROS_MORPHOGENESIS	0.118605	0.135658	0.140031	0.0569523	0.117895	0.133417	0.10199	0.118551	0.137516	0.0930805	0.0564058	0.0451465	-0.000327941	0.120737	0.0930805	0.00420857	0.0471141	4187.6	3154.23	3690.93	3615.32	3325.47	3450.01	3664.25	3737.63	3756.17	4246.17	4070.48	3788.78	3864.4	3417.39	3083.81	4401.84	3913.32
GO_METANEPHROS_MORPHOGENESIS	0.0507907	-0.0129757	0.0152001	0.0230767	0.00539085	-0.00811363	0.00641189	0.0348552	-0.00908605	0.0150421	0.0075788	-0.00642405	-0.0626785	-0.00385929	-0.0901008	0.0097789	-0.0320959	3245.41	4427.04	3322.51	2788.77	3656.09	3332.88	2947.41	2800.63	4833.28	3748.01	3700.57	4650.92	4561.96	2470.01	4960.78	2791.74	3635.34
GO_REGULATION_OF_MESENCHYMAL_TO_EPITHELIAL_TRANSITION_INVOLVED_IN_METANEPHROS_MORPHOGENESIS	0.118605	0.135658	0.140031	0.0569523	0.117895	0.133417	0.10199	0.118551	0.137516	0.0930805	0.0564058	0.0451465	-0.000327941	0.120737	0.0930805	0.00420857	0.0471141	4187.6	3154.23	3690.93	3615.32	3325.47	3450.01	3664.25	3737.63	3756.17	4246.17	4070.48	3788.78	3864.4	3417.39	3083.81	4401.84	3913.32
GO_CILIUM_MOVEMENT	-0.105212	-0.108943	-0.136922	-0.0981565	-0.088411	-0.0863201	-0.113955	-0.0954517	-0.102255	-0.114246	-0.0823875	-0.0918186	-0.103495	-0.109127	-0.123247	-0.088841	-0.107564	2447.77	2253.55	2702.78	2413.67	2846.59	2511.52	2495.22	2612.34	2437.39	3392.19	2840.66	2954.82	1905.14	2957.79	3126.8	2858.45	2539.69
GO_PERICARDIUM_MORPHOGENESIS	0.454307	0.411839	0.430859	0.415173	0.442009	0.412003	0.431734	0.428892	0.412221	0.400415	0.406865	0.415883	0.389703	0.407794	0.408669	0.3973	0.405171	441.074	1085.26	819.878	1066.73	686.444	1088.97	813.947	845.082	1066.73	1194.23	1103.8	1024.48	1060.8	1107.5	1126.78	1147.53	1095.64
GO_REGULATION_OF_CILIUM_MOVEMENT	-0.194118	-0.215352	-0.278591	-0.250971	-0.207627	-0.211934	-0.226373	-0.230365	-0.244162	-0.240087	-0.193598	-0.208529	-0.196306	-0.287123	-0.26999	-0.155847	-0.215133	1756.88	853.978	2014.85	670.135	1345.46	1543.39	2167.56	1377.34	2143.1	1065.99	1507.8	1478.89	1663.48	3054.9	2085.28	1262.43	1361.03
GO_POSITIVE_REGULATION_OF_CILIUM_MOVEMENT	-0.390686	-0.24202	-0.435177	-0.32876	-0.414954	-0.354722	-0.473218	-0.354066	-0.369206	-0.428618	-0.285691	-0.463107	-0.447475	-0.500055	-0.442501	-0.343518	-0.44272	1483.34	2058.59	879.923	320.242	878.441	18.5325	146.036	76.3539	1774.67	968.879	2907.38	501.119	183.842	0	780.589	1279.48	777.624
GO_REGULATION_OF_CILIUM_BEAT_FREQUENCY	-0.0330746	-0.0868412	-0.127925	-0.155696	-0.0802537	-0.0659851	-0.0560628	-0.107205	-0.100645	-0.131724	-0.0899847	-0.0593702	-0.0558168	-0.119342	-0.0968456	-0.070878	-0.0741308	698.305	154.932	663.463	1218.7	1497.43	332.102	618.244	555.975	765.022	1366.22	498.154	326.913	436.626	1115.66	214.977	239.44	114.16
GO_NORADRENERGIC_NEURON_DIFFERENTIATION
GO_BRAINSTEM_DEVELOPMENT	0.0780037	-0.00143945	0.0978281	0.0526402	0.122244	0.0802996	0.132849	0.10785	0.0945483	0.100124	-0.0441493	0.0208265	0.0650304	0.0565759	0.047757	0.0702781	0.028953	1371.4	1616.03	318.759	1433.67	109.712	37.065	93.4038	289.107	243.146	305.416	2111.22	1919.97	498.154	726.474	839.152	810.982	785.778
GO_DYNAMIN_FAMILY_PROTEIN_POLYMERIZATION_INVOLVED_IN_MEMBRANE_FISSION	0.386299	0.319136	0.335867	0.294554	0.314893	0.35988	0.300678	0.348354	0.378338	0.363445	0.357955	0.336413	0.322701	0.320492	0.312116	0.347742	0.294707	705.718	919.212	409.198	905.869	112.678	851.012	679.031	643.448	280.211	704.235	634.553	898.456	329.137	1119.36	1108.98	345.446	667.17
GO_SPHINGOSINE_1_PHOSPHATE_RECEPTOR_SIGNALING_PATHWAY	-0.0617426	-0.0701905	0.012526	0.00323937	0.0115171	-0.0738006	-0.0330683	-0.0116508	-0.0724392	-0.0112497	-0.101162	-0.0551787	-0.0587645	-0.0185428	-0.0447617	-0.0152366	-0.0733022	3193.52	3768.77	2195.73	2083.05	1930.35	2618.27	2790.25	2216.49	3942.23	2246.14	2655.34	1404.02	4093.46	2610.86	3513.76	1644.2	1590.83
GO_EPITHELIAL_CELL_MORPHOGENESIS	0.0552948	0.0734139	0.0564717	0.064368	0.0653328	0.0744129	0.0396321	0.0768968	0.0604062	0.0643407	0.0399537	0.0271787	0.0359851	0.0815497	0.0828361	0.00516614	0.0111465	2858.45	3016.35	2899.97	3203.16	3066.76	2919.98	2339.54	2665.71	3479.66	2604.19	2850.3	3218.72	3320.28	2755.41	2366.97	3349.19	2925.91
GO_AXIS_ELONGATION	-0.141131	-0.0850467	-0.0101524	-0.0786855	-0.145214	-0.109562	-0.0937409	-0.0819663	-0.110364	-0.0929207	-0.106245	-0.11842	-0.182925	-0.0221457	-0.0741834	-0.130924	-0.15296	2475.2	3134.96	3161.64	2694.63	2505.59	2895.52	1675.34	2874.76	3691.67	3146.82	3476.7	4148.31	1641.24	2528.57	744.265	3781.37	3592.34
GO_PLANAR_CELL_POLARITY_PATHWAY_INVOLVED_IN_AXIS_ELONGATION	-0.401847	-0.201607	0.116352	-0.236146	-0.5	-0.356706	-0.287518	-0.424035	-0.393103	-0.306099	-0.350148	-0.5	-0.5	-0.110559	-0.198437	-0.309925	-0.211007	0	0	0	0	0	0	0	0	0	0	0	0	0	0	0	0	0
GO_RETINAL_PIGMENT_EPITHELIUM_DEVELOPMENT	0.0195125	0.00295146	0.0166157	-0.024049	0.00125711	-0.0405007	0.00869042	0.062418	0.0112593	0.0293507	-0.0443266	-0.0158505	0.124727	-0.00322475	-0.00333406	-0.0583734	0.00322475	3829.56	2497.44	3707.24	3086.03	3888.86	3318.06	3414.43	2521.16	2789.51	2400.33	2805.08	2768.76	1446.28	2219.45	2367.71	3268.39	2987.44
GO_NEURAL_RETINA_DEVELOPMENT	0.107613	0.106778	0.105218	0.113908	0.123098	0.0966307	0.103159	0.115427	0.110261	0.0917588	0.0846631	0.100504	0.0478638	0.0770884	0.0893365	0.0549732	0.0952006	3733.93	3342.52	4608.66	3695.38	4447.8	4517.48	4338.83	4080.12	3901.46	4205.39	3232.81	3894.79	5188.36	3960.77	3699.09	4905.92	3722.07
GO_CHONDROCYTE_DIFFERENTIATION_INVOLVED_IN_ENDOCHONDRAL_BONE_MORPHOGENESIS	-0.0356807	-0.132061	-0.0790705	-0.102384	-0.0679169	-0.0783051	-0.0788518	-0.133395	-0.13895	-0.0674358	-0.153866	-0.156381	-0.170815	-0.107261	-0.0777146	-0.107305	-0.146145	4367.74	2005.96	3927.41	4877.75	2647.92	3552.31	3654.61	1503.36	2213.52	1884.38	3033.4	1463.33	1567.11	5273.61	4929.65	2868.83	3380.33
GO_CHONDROCYTE_HYPERTROPHY	-0.197387	-0.234157	-0.218487	-0.187766	-0.151252	-0.219981	-0.231169	-0.198772	-0.250009	-0.185179	-0.249608	-0.223953	-0.219726	-0.247385	-0.235542	-0.212656	-0.25573	553.01	0	1742.06	533.736	1535.97	902.903	303.933	170.499	0	495.188	0	192.738	1835.46	0	0	1177.18	0
GO_GROWTH_PLATE_CARTILAGE_DEVELOPMENT	0.0809909	0.11099	0.0548195	0.0947407	0.0713504	0.0795222	0.0595069	0.0681161	0.0892877	0.0821003	0.0480071	0.0271168	0.0244918	0.0848502	0.0770535	0.0457883	0.0357416	1157.91	1223.14	2038.58	787.261	1543.39	612.314	1326.93	1263.18	1183.11	1961.48	836.186	1506.32	993.342	741.3	269.833	2105.29	2292.1
GO_GROWTH_PLATE_CARTILAGE_CHONDROCYTE_DIFFERENTIATION	0.031504	0.020535	0.00712438	0.0295361	0.0584345	0.032743	0.0342371	0.0437848	0.00639554	0.0566488	-0.0333625	-0.00716082	-0.0104041	0.0184578	0.0223935	0.0346015	-0.0193324	616.762	458.123	1205.35	23.7216	1848.8	330.62	1232.04	555.975	256.49	2529.32	1393.64	1024.48	56.3388	533.736	269.833	1392.16	324.689
GO_GROWTH_PLATE_CARTILAGE_CHONDROCYTE_DEVELOPMENT	-0.0821491	-0.10117	-0.141889	-0.0853739	-0.0879974	-0.0865763	-0.10986	-0.0864123	-0.124945	-0.0892545	-0.124344	-0.105324	-0.0931898	-0.12101	-0.103247	-0.0916594	-0.133526	5240.99	5410.01	4857.74	4699.1	4109.03	4524.15	4630.9	4741.35	5087.54	3407.01	5095.7	5018.6	3312.13	5140.92	5381.84	3745.05	4971.16
GO_CHONDROCYTE_DEVELOPMENT_INVOLVED_IN_ENDOCHONDRAL_BONE_MORPHOGENESIS	-0.0758536	-0.190645	-0.119037	-0.0903575	-0.12392	-0.110473	-0.133869	-0.209121	-0.195601	-0.12669	-0.175048	-0.192723	-0.21313	-0.111166	-0.0987756	-0.132557	-0.172643	4984.5	1770.22	3927.41	4496.73	2647.92	3552.31	3654.61	250.559	2213.52	1884.38	3033.4	1463.33	1567.11	4739.87	5199.48	2081.57	3380.33
GO_DETECTION_OF_CALCIUM_ION	0.161054	0.162831	0.16827	0.179532	0.139077	0.143779	0.14777	0.138695	0.153701	0.174776	0.172097	0.172917	0.163979	0.181691	0.18817	0.182703	0.175487	829.515	854.719	578.955	517.427	524.84	882.147	1209.8	898.456	1162.36	504.084	1180.89	1252.06	932.555	322.466	433.661	887.336	989.635
GO_CARBOHYDRATE_METABOLIC_PROCESS	0.0256941	0.0465694	0.0336846	0.0447689	0.0346475	0.0392756	0.0223589	0.0389358	0.0404196	0.0372742	0.0195791	0.0206826	0.0265043	0.0501523	0.0434394	0.0121478	0.0132837	3286.92	3168.32	3223.17	3117.91	3141.63	3106.05	3331.4	3144.59	3242.45	3154.97	3267.65	3238	3141.63	3049.71	3058.6	3315.09	3286.92
GO_POLYSACCHARIDE_METABOLIC_PROCESS	0.0722825	0.110631	0.048835	0.0771523	0.0365206	0.0752092	0.0388835	0.0475356	0.0678325	0.0416183	0.0745594	0.044397	0.0116458	0.105961	0.1007	0.00363536	0.031119	2882.17	2606.41	3049.71	3073.43	3132.73	2719.09	3104.56	2891.07	3106.05	3417.39	2981.51	3328.44	3420.36	2676.09	2848.07	3344.75	3005.23
GO_GLYCOGEN_BIOSYNTHETIC_PROCESS	0.104051	0.126987	0.0737289	0.109643	0.0630304	0.0853559	0.0758259	0.0818506	0.102418	0.0605944	0.10921	0.0889134	0.07472	0.136632	0.117952	0.0446328	0.0769265	2510.04	2056.37	3054.16	2432.95	3361.05	2498.18	3083.81	2653.85	2441.84	3611.61	2606.41	2794.7	3086.77	2513.01	2524.87	3724.29	2864.38
GO_REGULATION_OF_GLYCOGEN_CATABOLIC_PROCESS	0.315681	0.321411	0.238327	0.294314	0.241673	0.292586	0.254642	0.263149	0.2986	0.232641	0.312794	0.289284	0.195637	0.308114	0.302603	0.213548	0.262209	438.85	653.827	1888.83	954.794	2177.94	987.412	1552.28	1512.25	520.393	188.29	991.859	269.833	2650.89	803.569	880.664	1793.95	1054.13
GO_DISACCHARIDE_METABOLIC_PROCESS	-0.0570307	-0.00102549	-0.0139466	-0.0132766	-0.0199765	-0.0187732	-0.0611737	-0.0275377	-0.00481295	-0.0184724	-0.0471997	-0.064004	-0.119886	0.014138	0.00370543	-0.100881	-0.0845821	1953.33	1816.93	1960	2120.86	1321	1804.32	1087.49	1401.06	1982.98	1341.01	2086.76	1732.42	1794.69	2335.84	2077.86	702.011	1601.95
GO_MONOSACCHARIDE_METABOLIC_PROCESS	0.0614757	0.0827516	0.0732547	0.0819089	0.071318	0.0775952	0.0613919	0.0791268	0.0738097	0.0759332	0.0555322	0.0634873	0.0618898	0.0880632	0.0828134	0.0526978	0.0569724	2903.67	2955.56	2974.84	2876.99	2876.99	2859.19	2931.1	2950.37	3113.46	3016.35	3087.51	3114.94	2960.01	2899.22	2909.6	2783.58	3051.93
GO_FRUCTOSE_METABOLIC_PROCESS	0.0164879	0.0883034	0.0578354	0.0916685	0.0590757	0.094076	0.0379459	0.0892427	0.0743963	0.0781809	0.0673014	0.0613646	0.0470927	0.140485	0.123021	0.0317447	0.0661067	3871.07	2776.17	2668.68	2881.43	2402.55	2312.86	2813.23	2076.38	3218.72	2438.14	3309.16	2978.54	2977.06	2432.95	2462.6	2472.24	2272.83
GO_FRUCTOSE_6_PHOSPHATE_METABOLIC_PROCESS	0.110412	0.118848	0.138612	0.12134	0.111263	0.134018	0.120294	0.124451	0.138527	0.136437	0.0927141	0.0883626	0.0780792	0.176439	0.163689	0.0813976	0.0888366	4069.74	3470.77	2840.66	3534.52	2879.21	3233.55	2800.63	2667.2	3616.06	2548.59	3739.12	3485.59	3676.85	3596.79	3423.32	2966.68	3407.01
GO_FRUCTOSE_2_6_BISPHOSPHATE_METABOLIC_PROCESS	0.189333	0.314256	0.181243	0.281422	0.189625	0.275081	0.136311	0.228618	0.270417	0.190135	0.329489	0.272421	0.115685	0.332441	0.27683	0.0930177	0.214551	188.29	727.957	358.789	756.126	474.432	545.597	186.808	379.546	815.43	2000.03	81.543	51.891	793.191	237.216	68.1996	1260.21	443.297
GO_FUCOSE_METABOLIC_PROCESS	-0.077144	-0.0256372	-0.141011	-0.0712508	-0.0984194	-0.0430021	-0.0965872	-0.0788531	-0.0510009	-0.105147	-0.0516025	-0.0490319	0.0183904	-0.0538039	-0.082162	-0.0594646	-0.0651936	2730.95	1796.17	3368.47	2040.8	3411.46	2839.92	3815.47	3271.36	2597.52	2653.11	2746.52	2492.99	3308.42	2270.6	3011.9	3572.32	3552.31
GO_GLUCOSE_METABOLIC_PROCESS	0.0584691	0.0658371	0.0647362	0.0687029	0.0660623	0.0612756	0.0536931	0.0681055	0.0577042	0.0666376	0.0401857	0.0488337	0.0431402	0.0723834	0.0712337	0.0408816	0.0404366	2974.1	3057.12	3024.5	2766.53	2937.03	2917.76	2944.44	2926.65	3209.83	3015.61	3002.26	3089.74	3318.06	2963.72	2901.45	2864.38	3110.49
GO_GLUCOSE_CATABOLIC_PROCESS	0.0968219	0.107452	0.136292	0.134876	0.118578	0.12606	0.112379	0.137308	0.124605	0.145256	0.0772975	0.0932318	0.0886597	0.15611	0.144256	0.105216	0.100272	2032.64	2038.58	2163.11	1962.96	1951.1	1707.96	1997.06	1842.87	2235.76	1651.62	2487.8	2745.78	2698.33	2471.49	1989.65	1816.18	2315.82
GO_UDP_GLUCOSE_METABOLIC_PROCESS	-0.0752788	-0.0359173	-0.0389515	-0.0401815	-0.0579488	-0.0571561	-0.0595342	-0.045293	-0.036874	-0.0462771	-0.063525	-0.0522633	-0.088372	-0.0204461	-0.0185327	-0.0794336	-0.0767275	1329.15	1051.9	879.923	925.142	1759.85	680.513	825.808	892.525	277.988	823.584	542.632	429.954	1643.46	175.688	526.323	1138.64	363.237
GO_GALACTOSE_METABOLIC_PROCESS	-0.0141482	0.0635068	0.0253043	0.0726004	0.014992	0.0525695	0.0155701	0.0359916	0.0838503	0.0969907	0.0644599	0.0190231	0.0121639	0.0718036	0.0858346	0.0248668	0.00316401	2161.63	2834.73	2087.5	2655.34	2388.47	2515.97	2349.92	1998.54	2836.21	1893.28	3162.39	3412.95	2662.75	3061.57	2862.9	1979.27	2781.36
GO_MANNOSE_METABOLIC_PROCESS	0.0544601	0.119084	0.144943	0.135693	0.118928	0.147084	0.108694	0.148927	0.134037	0.142427	0.0810847	0.116303	0.123334	0.144537	0.110615	0.0917251	0.119772	2452.22	2394.4	1304.69	959.242	1328.41	1061.54	1979.27	1589.35	2306.93	1709.44	2824.35	1232.04	766.504	2403.29	2382.54	1627.89	1466.29
GO_INOSITOL_METABOLIC_PROCESS	0.110437	0.124635	0.0843176	0.0739283	0.086523	0.0951808	0.0752406	0.091262	0.0720873	0.0756416	0.0855388	0.0746027	0.111621	0.0902231	0.0988444	0.0499234	0.0779929	1262.43	1424.78	1592.31	1894.76	2543.4	1567.11	2059.33	1207.58	1309.14	2309.15	1670.89	1561.92	1533.75	1625.67	1668.67	2038.58	1613.81
GO_AMINOGLYCAN_METABOLIC_PROCESS	-0.0282957	0.0123404	-0.0135709	0.027478	0.00447163	0.0081767	-0.0290286	-0.00706854	0.000279729	0.00946642	-0.0112483	-0.00813501	-0.0318717	0.0199361	0.00208452	-0.0338271	-0.0434186	3091.22	3187.59	3177.95	2985.96	2782.1	3028.95	3185.37	3159.42	3577.51	2891.07	3428.51	3087.51	3590.86	3032.66	3339.56	3087.51	3406.27
GO_AMINOGLYCAN_BIOSYNTHETIC_PROCESS	-0.0650795	-0.0371979	-0.0461212	-0.0140334	-0.0272362	-0.0268046	-0.0631067	-0.0485867	-0.0461049	-0.0300295	-0.0574021	-0.0542648	-0.0903714	-0.0233436	-0.0482365	-0.072427	-0.0900823	3017.09	3344	3153.49	3312.87	2833.25	2773.2	2782.84	3063.05	3765.06	2760.6	3501.9	2995.59	3080.84	3013.38	3362.54	3007.45	3426.29
GO_AMINOGLYCAN_CATABOLIC_PROCESS	0.04442	0.102751	0.0282769	0.10945	0.0586275	0.0984258	0.0458302	0.0792809	0.10449	0.0893826	0.082517	0.0711753	0.0959457	0.0887815	0.0858024	0.0319479	0.0378456	2935.55	2897	3337.33	2683.51	3494.49	2407.74	2940	2327.68	3095.67	3157.94	3457.42	2775.43	3190.56	3500.42	3460.39	2934.07	3270.62
GO_PROTEOGLYCAN_METABOLIC_PROCESS	-0.0565308	-0.00864017	-0.0388265	-0.00887511	-0.0134231	-0.0238853	-0.0438061	-0.0186146	-0.0258771	-0.0337576	-0.0415487	-0.0442861	-0.0561017	-0.0164542	-0.0455936	-0.0667452	-0.0645364	3442.6	2987.44	2861.42	3380.33	2873.28	3322.51	3279.51	3450.01	3374.4	3079.36	3513.76	3396.64	3552.31	3071.95	3442.6	2837.7	3565.65
GO_CHITIN_METABOLIC_PROCESS	0.259083	0.274279	0.137367	0.235651	0.191775	0.213494	0.202598	0.194253	0.259885	0.217539	0.244361	0.247604	0.228654	0.216701	0.233865	0.180624	0.210178	1286.9	1335.82	1054.13	1866.59	624.175	840.634	182.36	799.121	797.639	542.632	1180.15	1120.85	776.882	1887.35	1716.85	550.045	560.423
GO_AMINO_SUGAR_METABOLIC_PROCESS	0.0110627	0.010807	-0.00180802	0.0384387	0.0297502	0.0117019	0.0279467	0.0148203	0.0166101	0.0389912	0.000826393	0.00706315	0.00420045	0.0162265	0.00850135	0.00240156	0.0071499	3315.09	3581.96	3507.83	3335.11	3513.76	3229.84	3081.58	3234.29	3498.94	3023.02	3941.49	3047.48	3677.59	3696.86	3667.21	3922.96	3742.82
GO_N_ACETYLGLUCOSAMINE_METABOLIC_PROCESS	-0.0427196	-0.0206092	-0.0264802	0.0297013	0.0161239	-0.00528145	-0.00581629	0.00548809	-0.00594999	0.0661549	-0.0267112	-0.0133039	-0.0213872	0.0191141	-0.0103259	-0.028267	-0.0318164	3493.01	4397.39	3584.93	2713.16	3448.53	3212.79	3329.92	3573.07	4822.9	2808.04	3448.53	2922.2	3903.69	3693.16	3798.42	3994.12	3825.11
GO_UDP_N_ACETYLGLUCOSAMINE_METABOLIC_PROCESS	-0.0112443	-0.0360947	-0.0139436	0.00797038	0.032146	-0.00950244	0.0154757	0.00265375	0.000656599	0.0191873	-0.0402532	-0.0149467	0.0326749	-0.0293919	-0.0579266	0.00451412	-0.00312796	3216.5	3805.83	3250.6	2954.08	2306.93	2796.92	1712.4	2635.32	4023.04	3736.89	3143.11	2686.47	2238.73	3446.3	3765.8	2877.73	2800.63
GO_UDP_N_ACETYLGLUCOSAMINE_BIOSYNTHETIC_PROCESS	-0.14659	-0.14994	-0.156817	-0.100922	-0.0994722	-0.12072	-0.115046	-0.11856	-0.11011	-0.0725908	-0.143322	-0.127899	-0.0845138	-0.132438	-0.181826	-0.116085	-0.119914	2768.76	3200.19	3345.49	2237.24	3514.5	4020.81	2747.26	3716.88	3366.98	2959.27	3700.57	4071.22	2463.34	2097.88	3608.65	2898.48	4025.26
GO_N_ACETYLNEURAMINATE_METABOLIC_PROCESS	0.035779	0.0847525	0.0782737	0.101673	0.0725364	0.0794163	0.0685617	0.0814219	0.0808142	0.109999	0.044628	0.0725486	0.0855061	0.0952546	0.0652919	0.0726945	0.0679053	2870.31	1417.37	2094.91	1132.71	1638.27	1933.31	1206.84	1906.62	1853.25	2492.25	2422.57	1325.44	2452.22	1436.64	988.894	2176.46	2352.89
GO_URONIC_ACID_METABOLIC_PROCESS	-0.0755248	0.00467417	-0.0435163	-0.0514706	-0.0705226	-0.0183687	-0.0356167	-0.0511152	-0.0163186	-0.0648644	-0.0177673	-0.0659851	0.0372841	0.0246283	0.0168926	-0.000218675	-0.0408375	1226.85	1438.12	2083.05	1024.48	1483.34	2093.43	1702.02	1932.57	1139.38	3043.04	1002.24	2142.36	3377.36	1452.95	1264.66	1770.22	2450
GO_ALCOHOL_METABOLIC_PROCESS	0.00231533	0.0280374	0.0114407	0.0269293	0.0202759	0.0218398	0.00896931	0.0261785	0.0262117	0.0288695	0.00347151	0.00585747	0.00870876	0.0201703	0.0210884	-0.00174496	0.00138291	3473.73	3154.23	3321.02	3403.31	3467.8	3490.78	3332.88	3272.1	3238	3361.05	3388.48	3463.35	3139.41	3260.98	3187.59	3388.48	3447.05
GO_ETHANOL_METABOLIC_PROCESS	-0.0539997	0.00428472	-0.0379791	-0.02975	-0.0843027	0.010338	-0.0543157	0.00903743	0.0218247	-0.000698927	-0.0352806	-0.0642587	0.0423306	0.00150117	-0.00577982	-0.0931274	-0.0298837	2260.97	2607.89	3269.13	3620.51	3874.03	2996.33	3135.7	3098.63	3060.09	1227.59	1067.47	2781.36	2862.9	2090.47	2071.19	3438.15	2910.34
GO_ETHANOL_CATABOLIC_PROCESS	-0.0178349	0.100722	-0.0561509	0.034281	-0.056304	0.0671952	-0.0669546	0.0397922	0.0840131	0.0488026	0.0727064	-0.00512849	0.0538983	0.0636085	0.0447567	-0.0929798	-0.00466922	3267.65	3829.56	3269.13	4643.5	3884.41	3746.53	2381.06	3023.02	3389.22	753.161	4268.41	3415.91	3420.36	2481.87	2750.22	3042.3	3297.3
GO_ETHANOL_OXIDATION	-0.126266	-0.118065	-0.0538108	-0.13298	-0.167512	-0.0886714	-0.085216	-0.0491088	-0.0679825	-0.0875123	-0.183259	-0.156359	0.0210279	-0.0660142	-0.0679606	-0.143958	-0.0819355	2260.97	1000.75	1208.32	2037.09	2005.96	481.845	3261.72	1905.14	1848.8	914.764	338.033	462.571	2575.28	1747.99	1168.29	3438.15	3014.13
GO_GLYCEROL_3_PHOSPHATE_METABOLIC_PROCESS	0.0615296	0.0285097	-0.0297944	-0.0464411	-0.00355347	-0.0210475	-0.0227969	0.063443	0.0459764	-0.0144599	-0.0459764	0.0320085	-0.0213755	-0.0417122	-0.0421769	-0.0660398	-0.070386	4120.15	2041.54	4450.77	3734.67	4884.43	3321.77	4514.52	3487.82	2306.18	3381.81	2773.2	3593.82	4734.68	2833.25	3004.49	4409.25	3997.09
GO_CELLULAR_GLUCAN_METABOLIC_PROCESS	0.105988	0.130727	0.0708175	0.0989008	0.0677591	0.0904273	0.0697894	0.0862483	0.0991636	0.0674154	0.10723	0.0873053	0.0589275	0.118048	0.115882	0.0375012	0.0730009	2836.96	2649.41	2923.69	2608.63	2960.01	2713.16	2713.16	2629.39	2574.53	3237.26	2735.4	2799.89	2686.47	2369.19	2527.09	3241.7	2878.47
GO_CELLULAR_ALDEHYDE_METABOLIC_PROCESS	0.0301506	0.04093	0.0407525	0.0300183	0.0245786	0.0431755	0.0337158	0.0471214	0.0335803	0.0422496	-0.000216168	0.0263661	0.0555003	0.0218523	0.0439854	0.0228364	0.0439337	3334.37	3369.95	3671.66	3609.39	3033.4	3404.79	3203.9	3272.84	3472.99	3531.55	3769.51	3523.4	3006.71	3639.04	3700.57	2933.32	3554.53
GO_ORGANIC_ACID_METABOLIC_PROCESS	0.00352257	0.0183905	0.0102843	0.017535	0.0080866	0.016419	0.00422656	0.0128026	0.0232769	0.0192011	0.00328179	0.00386771	0.0202926	0.0236771	0.02034	-0.000383077	0.00260484	3283.96	3265.43	3310.65	3258.01	3322.51	3217.24	3261.72	3249.12	3305.46	3162.39	3241.7	3310.65	3223.17	3183.14	3174.99	3253.57	3355.87
GO_ACETYL_COA_METABOLIC_PROCESS	-0.0643647	-0.0820714	-0.0826525	-0.0700621	-0.0630594	-0.0722438	-0.07605	-0.0784795	-0.075588	-0.0551755	-0.0914368	-0.0431805	-0.0209198	-0.0805755	-0.0609586	-0.0529032	-0.057243	2972.61	2575.28	2553.04	2274.31	3203.9	2877.73	2008.92	2619.75	1598.24	2146.8	2859.94	2478.91	3380.33	2123.08	1672.37	2935.55	3060.09
GO_ACETYL_COA_BIOSYNTHETIC_PROCESS	0.0014301	-0.027555	-0.0165111	-0.0220536	-0.00804686	-0.0208698	-0.0219099	-0.0217936	-0.0305521	-0.0198092	-0.0312637	0.0141846	0.0263028	-0.0379283	-0.0184818	-0.00923746	-0.000526878	2939.25	2346.21	3559.72	2695.37	3633.85	2800.63	2779.88	3332.14	2331.39	2753.19	2372.16	2989.66	3034.14	2751.71	2805.08	3537.48	3526.36
GO_ACETYL_COA_BIOSYNTHETIC_PROCESS_FROM_PYRUVATE	0.0213895	-0.0209519	-0.00745077	-0.00924508	0.00978118	-0.0176039	-0.0222757	-0.00997812	-0.0380744	-0.0388621	-0.0234464	0.0346499	0.0158753	-0.0484026	-0.0274289	-0.00640044	0.00968271	3461.13	3289.89	3485.59	2695.37	2327.68	2560.45	2632.36	2937.03	2594.55	2757.64	2237.98	3416.65	3568.62	2564.16	2810.27	3435.93	3667.95
GO_LACTATE_METABOLIC_PROCESS	0.196948	0.222202	0.224021	0.226742	0.156831	0.216104	0.19193	0.180075	0.221068	0.20012	0.165842	0.120255	0.19595	0.23995	0.194665	0.167072	0.201734	1383.27	698.305	821.36	828.773	558.94	770.211	641.966	879.182	725.733	343.963	1382.52	722.026	855.46	927.366	882.888	496.671	733.887
GO_PYRUVATE_METABOLIC_PROCESS	0.0405236	0.0443433	0.0497473	0.038274	0.0369227	0.0392653	0.0377543	0.0473358	0.0545561	0.0371613	0.00516276	0.0135976	0.0230905	0.0437513	0.0409503	0.0104497	0.0156086	3037.85	3057.12	3245.41	3119.39	3229.1	3082.33	3372.91	3238	3183.14	3192.04	3322.51	3396.64	3387.74	3294.34	3104.56	3383.29	3524.14
GO_GENERATION_OF_PRECURSOR_METABOLITES_AND_ENERGY	0.00860603	0.00856196	-0.00732194	0.000153167	-0.0109917	0.00578712	0.00151873	0.00174219	0.0158636	0.00841894	0.0250477	0.018735	0.0518435	0.0135165	0.0170494	0.0280827	0.0288454	3437.41	3333.63	3425.55	3266.17	3500.42	3280.25	3437.41	3414.43	3290.63	3240.96	3146.08	3122.36	2988.18	3243.19	3235.03	3106.05	3093.44
GO_TRICARBOXYLIC_ACID_CYCLE	-0.0354847	-0.0343296	-0.0567335	-0.055793	-0.0470542	-0.0493188	-0.0490859	-0.0431505	-0.0264902	-0.038804	-0.080183	-0.0719921	-0.0153408	-0.0250338	-0.0258739	-0.0628379	-0.0545694	2472.24	2573.05	2819.16	3066.02	2811.01	2691.66	2650.15	2982.99	2537.47	2527.09	2406.26	2911.83	2875.5	2565.64	2565.64	3339.56	2882.92
GO_CITRATE_METABOLIC_PROCESS	0.0728157	0.0436413	0.0789174	0.049743	0.0765992	0.0515801	0.0649207	0.0698196	0.0932422	0.0689229	-0.0170913	-0.026211	0.0340623	0.0834226	0.0498961	-0.0139202	0.0111864	1415.88	2384.02	1921.45	1965.93	1319.51	1488.53	1874.01	1604.17	1414.4	1439.6	1607.14	1297.28	2305.44	1595.28	1713.89	2102.33	1495.94
GO_ISOCITRATE_METABOLIC_PROCESS	-0.186517	-0.120645	-0.132914	-0.104746	-0.115637	-0.12994	-0.156949	-0.123095	-0.0869437	-0.0593876	-0.181225	-0.182734	-0.0890213	-0.0605467	-0.0898305	-0.173636	-0.173286	604.901	412.163	425.506	572.284	644.931	603.418	544.114	591.557	434.402	576.731	1613.07	1786.53	1278	437.367	698.305	1857.7	696.822
GO_2_OXOGLUTARATE_METABOLIC_PROCESS	-0.039516	-0.0510649	-0.0283053	-0.0193526	0.00828119	-0.0302748	-0.0234012	-0.00319808	0.00220334	-0.00781367	-0.0478618	-0.0322046	0.0215112	-0.0113748	-0.00372529	-0.0146674	-0.0289121	3063.05	2112.7	3672.4	4237.27	3506.35	3111.98	3592.34	4238.75	4283.23	3584.93	2713.16	3149.04	3761.36	3860.69	3352.16	4311.4	3261.72
GO_SUCCINYL_COA_METABOLIC_PROCESS	-0.154714	-0.141412	-0.155515	-0.157483	-0.122572	-0.147498	-0.125998	-0.136384	-0.130043	-0.137295	-0.200667	-0.197788	-0.161747	-0.146405	-0.149466	-0.168088	-0.183466	31.1346	1576	3501.9	3676.85	2935.55	2886.62	2369.19	2710.19	1801.36	3998.57	3117.91	3232.07	1571.56	3727.26	3813.25	1931.83	3558.24
GO_SUCCINATE_METABOLIC_PROCESS	-0.0864582	-0.0799716	-0.134999	-0.120531	-0.122208	-0.112842	-0.118928	-0.129751	-0.0714077	-0.114518	-0.150778	-0.101472	-0.0496884	-0.115357	-0.0979738	-0.0791699	-0.0964797	2437.39	4093.46	4195.76	5037.87	2306.93	3688.71	2172.01	3135.7	3865.14	4613.85	1278	4020.81	3393.67	4652.4	4398.87	4093.46	4112.73
GO_OXALOACETATE_METABOLIC_PROCESS	0.255254	0.200273	0.267108	0.229163	0.281236	0.266692	0.294598	0.267961	0.279355	0.276512	0.18982	0.235221	0.277277	0.23942	0.247709	0.277802	0.261881	1067.47	179.395	524.84	266.868	501.119	762.056	560.423	911.799	813.947	618.244	920.695	708.683	999.272	174.947	630.105	904.386	879.182
GO_MALATE_METABOLIC_PROCESS	-0.0105511	0.00338946	-0.119314	-0.10972	-0.126121	-0.0779849	-0.0419036	-0.071698	-0.0586322	-0.0941122	-0.109228	-0.105046	0.101137	-0.0152526	-0.0465777	-0.0815657	-0.0889187	2890.33	1540.42	3064.53	1608.62	3292.85	3615.32	2738.36	2459.63	3163.13	3642.01	3497.45	3802.87	1980.75	1371.4	2513.75	4120.89	4129.04
GO_REGULATION_OF_CARBOHYDRATE_METABOLIC_PROCESS	0.0424931	0.0423628	0.048074	0.0475874	0.0435922	0.0357332	0.0368457	0.0412211	0.0270604	0.0323125	0.00472598	0.0174719	0.00416931	0.0438635	0.0434389	0.0101412	0.0130167	3380.33	3635.34	3264.69	3495.97	3429.25	3562.69	3461.87	3562.69	3756.91	3587.89	3965.95	3785.08	3813.25	3589.37	3604.2	3991.16	3743.57
GO_REGULATION_OF_GLUCONEOGENESIS	-0.0583148	-0.0433377	-0.054056	-0.0528461	-0.0383073	-0.0638693	-0.0502546	-0.0500307	-0.0569143	-0.0633738	-0.10044	-0.0716246	-0.0719628	-0.0403318	-0.0517457	-0.0912558	-0.0901458	2769.5	2203.14	2372.16	3490.04	2879.21	2975.58	2575.28	2902.93	3433.7	2474.46	3255.79	3423.32	3048.23	3318.06	2802.11	2862.9	3150.53
GO_ENERGY_RESERVE_METABOLIC_PROCESS	0.108145	0.130048	0.0756752	0.100853	0.0680421	0.0899017	0.073489	0.0883017	0.100007	0.0712594	0.106915	0.0872534	0.0699165	0.118415	0.116397	0.0457292	0.0782571	2836.96	2649.41	3094.93	2608.63	2960.01	2713.16	2719.09	2629.39	2574.53	3237.26	2735.4	2799.89	2570.09	2369.19	2528.57	3270.62	2898.48
GO_FERMENTATION	-0.199716	-0.0344884	-0.128006	-0.0077066	-0.131668	-0.101279	-0.133362	0.0382051	-0.159379	-0.138446	-0.248142	-0.0590293	0.161839	0.0536183	0.0668999	0.0229012	-0.101826	4073.44	1669.41	5046.03	2431.46	4996.36	3538.97	4973.38	2352.89	4620.52	4904.44	3416.65	2280.98	99.3342	1592.31	1367.7	2043.02	3470.77
GO_OXIDATIVE_PHOSPHORYLATION	0.0104129	-0.0232464	-0.0381961	-0.0329777	-0.0481148	-0.0155088	-0.0118984	-0.0334588	-0.00512409	-0.00651753	0.0731913	0.0527362	0.119474	-0.0145542	0.00518368	0.0860931	0.0777899	3421.1	3528.59	3805.83	3480.4	4038.6	3722.07	3486.33	3782.85	3530.81	3495.97	2676.09	2785.81	2379.57	3427.77	3292.11	2982.99	2869.57
GO_MITOCHONDRIAL_ELECTRON_TRANSPORT_NADH_TO_UBIQUINONE	0.000600988	-0.0367289	-0.0544457	-0.0483699	-0.0712898	-0.033112	-0.0414791	-0.0585236	-0.0205818	-0.0312404	0.0648216	0.0420609	0.104948	-0.0276454	-0.0145664	0.0783507	0.0680598	3027.47	3524.14	4295.83	3739.86	4142.38	3352.16	3878.48	3740.6	3742.08	3349.19	2868.09	2507.82	2323.98	3667.21	3175.73	2684.99	2801.37
GO_MITOCHONDRIAL_ELECTRON_TRANSPORT_UBIQUINOL_TO_CYTOCHROME_C	0.0508261	-0.0182883	-0.032712	-0.0162291	-0.0112754	0.00089029	0.0131256	-0.0123198	0.0127376	0.0203573	0.111157	0.0860398	0.162694	-0.000452606	0.0209144	0.116151	0.111843	3610.13	2649.41	3055.64	3577.51	3097.15	2554.52	2750.22	2664.23	2572.31	3215.76	2523.39	3135.7	2495.22	2342.51	2585.65	2974.1	2585.65
GO_REGULATION_OF_NUCLEOTIDE_METABOLIC_PROCESS	-0.00908209	-0.000610468	0.0113682	0.00220018	0.00752617	-0.00711772	-0.00475519	0.00634197	0.00509899	0.00195629	-0.034876	-0.0178417	-0.0187996	0.000680992	-0.00361947	-0.0350288	-0.0229664	3506.35	3562.69	3165.35	3648.68	3319.54	3337.33	3321.02	3758.39	3252.82	3215.76	3429.25	3746.53	3721.33	3589.37	3381.81	3881.45	3675.37
GO_PURINE_NUCLEOBASE_METABOLIC_PROCESS	0.106764	0.0581448	0.135253	0.0854051	0.0945648	0.0983785	0.130682	0.103219	0.12755	0.103245	0.0264899	0.0458617	0.0896987	0.0705795	0.067313	0.0943964	0.0654019	1598.24	1998.54	1697.58	1194.98	1666.44	1383.27	1389.2	1258.73	1782.09	2416.64	1660.51	1449.98	1675.34	1509.29	1862.15	2290.62	2541.18
GO_PURINE_NUCLEOSIDE_CATABOLIC_PROCESS	0.0722909	0.0944451	0.129896	0.119136	0.11415	0.11977	0.113625	0.123882	0.144265	0.153341	0.111525	0.116271	0.17357	0.134642	0.0969382	0.155746	0.125588	1165.32	1091.19	1435.16	842.117	1897.73	770.952	996.307	931.073	619.727	1746.5	2080.09	1868.08	1374.37	707.2	763.539	1879.94	1469.26
GO_PURINE_RIBONUCLEOSIDE_SALVAGE	-0.0423544	0.00890808	0.0362335	0.0658542	0.0680402	0.0580938	0.0568915	0.0446497	0.0199475	0.0950377	0.0413706	0.046945	0.17767	0.0461799	0.0228987	0.151437	0.0850913	0	0	0	0	0	0	0	0	0	0	0	0	0	0	0	0	0
GO_AMP_BIOSYNTHETIC_PROCESS	-0.224099	-0.247495	-0.185908	-0.195893	-0.177818	-0.123775	-0.107558	-0.137951	-0.115976	-0.132375	-0.0530775	-0.106829	-0.0188222	-0.211162	-0.173627	-0.0328523	-0.0309209	2231.31	3374.4	1764.29	2974.1	2985.96	1611.59	1252.8	2284.69	1375.85	2118.64	729.439	1796.91	1561.18	3061.57	2440.36	1939.24	326.172
GO_CAMP_BIOSYNTHETIC_PROCESS	0.0531264	0.0817665	0.104886	0.121775	0.204471	0.0596305	0.0689768	0.141725	0.018474	0.064495	-0.0103848	0.0635111	0.0865763	0.0618714	-0.00754263	-0.0101662	-0.0105488	722.768	131.21	311.346	531.512	16.3086	474.432	24.4629	263.903	404.009	682.737	224.614	245.37	67.4583	27.4281	478.139	359.531	99.3342
GO_ADP_BIOSYNTHETIC_PROCESS	-0.111063	-0.21185	-0.18791	-0.187637	-0.14894	-0.17993	-0.160746	-0.216987	-0.209663	-0.227372	-0.212724	-0.189604	-0.0578815	-0.272519	-0.289353	-0.153203	-0.148284	1020.77	2017.08	1784.31	1562.66	1430.71	1791.72	1611.59	1846.58	2249.85	2451.48	2196.47	1985.2	2037.09	3086.03	2857.71	1891.8	1504.84
GO_CGMP_BIOSYNTHETIC_PROCESS	-0.268146	-0.351935	-0.0505575	-0.179383	-0.173426	-0.171294	-0.15446	-0.228028	-0.325973	-0.315042	-0.402055	-0.214309	-0.318704	-0.268146	-0.200754	-0.161893	-0.276017	1364.73	2008.92	1033.37	842.858	3493.01	1873.27	2355.11	3004.49	1566.37	2509.3	1329.15	2434.43	2459.63	1059.32	969.62	1870.3	1573.78
GO_GTP_BIOSYNTHETIC_PROCESS	0.284923	0.236858	0.289315	0.260444	0.277195	0.286727	0.297062	0.294036	0.295677	0.283173	0.326043	0.315562	0.332531	0.282134	0.28485	0.340825	0.342593	805.793	1130.48	1282.45	1005.2	1516.7	1241.68	1525.6	1072.66	1275.78	1452.95	868.804	1224.63	1278.74	1084.52	1229.82	938.486	982.222
GO_IMP_BIOSYNTHETIC_PROCESS	-0.0245023	-0.0920203	0.0262114	-0.0188826	0.0395838	0.0270318	0.047063	0.0147533	0.0179939	0.0214942	-0.0845411	-0.039365	-0.0158609	-0.044342	-0.0491003	-0.0249809	-0.0251313	2271.34	2775.43	2470.75	2054.88	2066	2126.79	2484.84	2063.04	2183.87	2380.31	1777.64	1479.63	2328.42	2083.79	2051.18	2365.49	1573.78
GO_DE_NOVO_IMP_BIOSYNTHETIC_PROCESS	-0.0968759	-0.217939	-0.0324803	-0.123487	-0.0139436	-0.044984	-0.0160579	-0.062099	-0.0631379	-0.0564669	-0.179899	-0.129848	-0.0671479	-0.156587	-0.163732	-0.0724337	-0.0966754	1671.63	3568.62	2325.46	2031.9	2066	2475.94	1884.38	2239.47	2561.19	2192.02	1919.97	2149.03	2328.42	1868.82	2442.58	1874.01	1647.17
GO_CAMP_CATABOLIC_PROCESS	0.0285949	-0.0739311	-0.107742	-0.0431821	-0.0130016	-0.0657736	-0.00805905	-0.0381301	-0.0997376	-0.0393548	-0.125806	-0.0375396	-0.121411	-0.0956479	-0.106845	-0.0863969	-0.0705413	1169.77	1009.65	834.704	1245.38	2238.73	413.645	461.089	1054.13	905.869	836.186	919.212	434.402	2129.01	403.267	1025.96	876.217	511.497
GO_PYRIMIDINE_NUCLEOBASE_METABOLIC_PROCESS	0.13595	0.10476	0.134309	0.115201	0.117025	0.122409	0.133422	0.120623	0.111336	0.110874	0.0625084	0.0862232	0.112163	0.0993995	0.109197	0.0646598	0.116344	1839.91	2520.42	1005.2	3469.28	1451.47	2840.66	1058.58	1676.82	2346.96	2404.78	3190.56	3193.52	1690.16	3189.07	3454.46	3484.11	3054.16
GO_DE_NOVO_PYRIMIDINE_NUCLEOBASE_BIOSYNTHETIC_PROCESS	0.0370107	-0.0522906	0.0333479	-0.00729827	0.0562268	0.00224142	0.0661491	0.0168106	-0.0309425	0.0223595	-0.0534113	-0.00601356	0.0591515	-0.0575388	-0.0388421	0.0211568	0.0334299	3677.59	2423.31	1942.21	2124.57	1910.33	1784.31	1862.15	1770.22	1498.91	715.355	1663.48	2263.93	3021.54	1420.33	2120.86	2480.39	2748.74
GO_PYRIMIDINE_NUCLEOSIDE_METABOLIC_PROCESS	-0.0331861	-0.0252348	-0.0474035	-0.0453108	-0.0552514	-0.0190295	-0.0470385	-0.0416423	-0.02299	-0.00726992	0.0242797	-0.00834063	0.0189626	-0.0125627	-0.0235253	-0.0178554	-0.00504332	2178.68	2956.3	2518.94	2310.63	1891.06	2802.11	1501.87	2293.58	2834.73	1884.38	2815.46	2336.58	2414.41	2699.81	2481.87	2189.06	2215.75
GO_PYRIMIDINE_NUCLEOTIDE_METABOLIC_PROCESS	-0.0637156	-0.0895762	-0.0585679	-0.0560996	-0.0173168	-0.0533065	-0.0275271	-0.04526	-0.0586572	-0.0315544	-0.0367671	-0.0310753	-0.000586633	-0.0810264	-0.0752981	-0.00323765	-0.0174955	2824.35	2670.16	2317.3	2474.46	2687.95	2557.49	2539.69	2096.4	2671.65	1965.93	2800.63	2502.63	3003.75	2948.89	2355.85	2495.22	2544.14
GO_PYRIMIDINE_NUCLEOTIDE_BIOSYNTHETIC_PROCESS	-0.0280978	-0.0680886	-0.0332183	-0.0361359	-0.00692705	-0.0334566	-0.00105951	-0.0255731	-0.0271639	-0.00800909	-0.00997997	-0.00804774	0.031943	-0.0416363	-0.0300108	0.0246714	0.011223	2078.61	2770.98	2075.64	2367.71	1965.93	2468.53	2391.43	1773.19	2266.9	1644.2	2716.12	2693.88	2601.96	2086.02	1980.75	2071.19	2123.08
GO_PYRIMIDINE_NUCLEOTIDE_CATABOLIC_PROCESS	-0.114683	-0.114628	-0.0916521	-0.0773195	-0.0273414	-0.0707112	-0.0536433	-0.0555799	-0.0871991	-0.0430416	-0.0566083	-0.0520569	-0.0390372	-0.114037	-0.109945	-0.0259081	-0.0469475	2727.24	3683.52	3533.78	3953.35	3651.64	4015.62	4011.92	4237.27	3644.97	2612.34	3444.82	3859.21	3550.09	4412.22	3428.51	3286.18	3547.86
GO_DNA_METABOLIC_PROCESS	0.01726	-0.0115209	0.0108289	-0.000879556	0.0277007	0.00943535	0.0228834	0.0100433	0.0150378	0.018718	-0.0119776	-0.00148968	0.0140109	-0.00499187	-0.00717701	0.00927075	0.00388837	3516.73	3636.08	3427.03	3511.54	3254.31	3402.57	3407.76	3452.23	3406.27	3403.31	3621.99	3583.44	3452.23	3470.77	3547.86	3538.97	3600.49
GO_DNA_REPLICATION	-0.0259393	-0.0655489	-0.02524	-0.0490437	-0.0179356	-0.0390526	-0.0218015	-0.0291289	-0.0282452	-0.030723	-0.0817126	-0.0647119	-0.0509948	-0.0543333	-0.0506556	-0.0520652	-0.0606741	2902.19	3014.87	2842.14	2771.72	2948.89	2803.6	2985.22	2723.54	2745.03	2718.35	2946.67	2949.63	2900.71	2796.18	2969.65	2775.43	3047.48
GO_DNA_DEPENDENT_DNA_REPLICATION	-0.0370725	-0.0790119	-0.0341473	-0.0491791	-0.0213796	-0.0442601	-0.0213076	-0.032177	-0.0241859	-0.0361337	-0.0746777	-0.0584705	-0.049041	-0.0556129	-0.0571144	-0.046314	-0.0546035	3238	3110.49	2392.92	2539.69	2355.85	2576.76	2342.51	2680.54	2662.75	2520.42	2679.06	2637.55	2587.14	2813.97	3085.29	2716.12	2950.37
GO_MITOCHONDRIAL_DNA_REPLICATION	-0.0431798	-0.0377926	-0.0455453	-0.054091	-0.0410878	-0.0494968	-0.0395701	-0.0463793	-0.0432619	-0.0670942	-0.0388318	-0.0359331	-0.0305869	-0.0689127	-0.0714696	-0.0529698	-0.0565385	3220.95	2641.99	2431.46	3040.81	1293.57	2604.93	2179.42	2613.82	3109.75	3497.45	2755.41	1985.2	2610.86	3260.24	2839.92	2425.53	3118.65
GO_DNA_TOPOLOGICAL_CHANGE	-0.0472258	-0.100866	-0.151865	-0.171771	-0.149755	-0.103678	-0.0952876	-0.132303	-0.103178	-0.0985844	-0.151834	-0.122287	-0.0438821	-0.11474	-0.0880846	-0.0969594	-0.0921001	2134.94	1788.02	1922.93	2169.04	2613.82	2363.26	1868.08	2081.57	1734.64	2613.82	3986.71	3515.24	2974.1	2450.74	1417.37	3098.63	4161.66
GO_DNA_LIGATION	-0.0325746	-0.0834701	-0.120924	-0.100989	-0.070101	-0.0606442	-0.0342343	-0.0740042	-0.0429343	0.0210568	-0.00615561	-0.0169439	0.0129587	-0.0412472	-0.0371252	0.00108521	-0.0088732	2730.95	2703.52	3008.94	2558.23	2718.35	2499.66	1922.93	2644.22	1853.25	2176.46	2825.09	3106.05	3902.2	2489.29	2561.19	2887.36	3603.46
GO_DNA_UNWINDING_INVOLVED_IN_DNA_REPLICATION	-0.17149	-0.277769	-0.141412	-0.164521	-0.11749	-0.159583	-0.1201	-0.140365	-0.131584	-0.0963501	-0.262285	-0.198645	-0.186286	-0.15788	-0.159443	-0.159958	-0.190302	1841.39	2066.74	1997.06	1310.62	972.586	1487.05	975.551	1266.14	1842.87	1172.74	1879.94	1022.99	732.404	1448.5	1043.75	2065.26	1589.35
GO_DNA_REPLICATION_SYNTHESIS_OF_RNA_PRIMER	-0.0174739	-0.231424	-0.00198608	-0.253799	-0.0176561	-0.118746	0.0100033	-0.0601472	-0.0256368	-0.15045	-0.151252	-0.0754528	-0.0409059	-0.144874	-0.249207	-0.051547	-0.0932	991.859	10.3782	953.312	2255.03	207.564	345.446	643.448	34.0998	115.643	120.091	778.365	195.703	1664.96	861.391	47.4432	1670.89	421.058
GO_DNA_REPLICATION_INITIATION	-0.0219178	-0.0755581	0.00528276	-0.0506977	-0.00593409	-0.0208976	0.0136579	-0.000417894	0.0171106	0.00574388	-0.0588251	-0.0500522	-0.0572054	-0.0147762	-0.0290018	-0.00982483	-0.0314054	2109.74	1796.91	1564.14	1706.47	1408.47	1887.35	1423.3	971.103	1836.94	2277.27	1771.71	942.934	2386.99	1202.39	2106.77	1168.29	1021.51
GO_DNA_STRAND_ELONGATION_INVOLVED_IN_DNA_REPLICATION	-0.207845	-0.307757	-0.183166	-0.200176	-0.119304	-0.188766	-0.117543	-0.162485	-0.145744	-0.140701	-0.245506	-0.205239	-0.178978	-0.20691	-0.246859	-0.165609	-0.199559	452.193	2787.29	1304.69	1074.88	726.474	681.996	1070.44	615.279	1303.21	898.456	555.975	594.523	1235.01	722.026	874.734	1298.76	1590.83
GO_REGULATION_OF_DNA_REPLICATION	-0.0192246	-0.052778	-0.0465156	-0.0462023	-0.0285615	-0.0471401	-0.0287405	-0.0433554	-0.0387429	-0.0442559	-0.0910166	-0.0681313	-0.0551589	-0.0617383	-0.0401897	-0.0675216	-0.077498	3028.95	2684.99	3089.74	2972.61	3238	2793.22	2671.65	2787.29	2855.49	3153.49	3264.69	3049.71	3068.98	2856.97	3023.02	3175.73	3070.46
GO_RNA_DEPENDENT_DNA_BIOSYNTHETIC_PROCESS	0.0536947	0.0327596	0.0732984	0.0429513	0.0790518	0.0521923	0.0819326	0.0621091	0.0652505	0.0720708	0.00893148	0.0327983	0.0417583	0.0367011	0.0432852	0.035388	0.0374198	3629.4	3862.17	3416.65	3900.72	3902.2	4012.66	3518.95	3845.12	3703.53	3397.38	4255.8	3943.72	4312.88	3539.71	3526.36	4318.07	4082.34
GO_DNA_REPAIR	-0.0109899	-0.0391397	-0.0168141	-0.0300287	0.00263205	-0.0197284	-0.00497507	-0.0179025	-0.015575	-0.00635569	-0.0386392	-0.0270981	-0.00893677	-0.030942	-0.0372972	-0.014721	-0.0235956	3540.45	3409.98	3378.85	3359.57	3061.57	3344.75	3401.08	3335.85	3362.54	3248.38	3444.08	3414.43	3292.85	3361.05	3352.16	3297.3	3315.09
GO_REGULATION_OF_DNA_REPAIR	-0.00120902	-0.0219924	-0.00431563	-0.0164502	0.0121978	-0.0122408	-0.000570217	-0.00487375	-0.00561879	-0.00535251	-0.0363393	-0.0193632	-0.0048213	-0.011126	-0.0227495	-0.0123928	-0.0262448	2948.15	3070.46	2775.43	3223.17	3040.81	3183.14	3062.31	2879.21	3098.63	3246.89	3339.56	3301.75	2995.59	2985.22	3076.39	3236.52	3490.78
GO_TRANSCRIPTION_COUPLED_NUCLEOTIDE_EXCISION_REPAIR	-0.0241274	-0.0477072	-0.0336615	-0.0394353	-0.01554	-0.0311411	-0.00874418	-0.0330039	-0.0250904	-0.0107536	-0.0436496	-0.0299114	0.00795832	-0.033857	-0.0339303	-0.0137057	-0.0227735	3213.54	2945.93	3161.64	3320.28	2664.97	3074.17	3313.61	3117.91	3411.46	2862.16	2794.7	2589.36	2885.14	2954.82	3200.93	2568.6	2895.52
GO_BASE_EXCISION_REPAIR	-0.000736843	-0.00752067	0.0451261	0.032756	0.0777664	0.0402219	0.0569562	0.055519	0.0430881	0.0695617	0.00609976	0.0238408	0.0458852	0.0281685	0.0104924	0.0542361	0.0307992	3814.73	4050.46	3755.43	3565.65	3283.96	3249.86	3278.03	3495.97	2908.86	3561.21	3469.28	3742.08	3911.1	3605.68	3581.96	3908.13	3531.55
GO_BASE_EXCISION_REPAIR_AP_SITE_FORMATION	-0.0471946	-0.0267105	0.00769519	0.00210153	0.0569288	0.0121951	0.0136638	0.0243199	-0.0255074	0.0253668	0.010617	0.0255387	0.0398822	-0.0323511	-0.0401791	0.0403041	0.0268511	2861.42	4819.93	5356.63	4851.07	2750.22	5058.63	4232.82	4977.09	3838.45	5060.11	4713.19	4659.81	4170.55	5300.3	3423.32	5180.2	4636.09
GO_BASE_EXCISION_REPAIR_GAP_FILLING	0.0600029	0.0323892	0.0682415	0.0624271	0.0884004	0.0671114	0.0986075	0.0847368	0.0939049	0.0999927	0.0243876	0.0467884	0.0724154	0.086122	0.0615704	0.0698819	0.0411563	4657.59	4674.64	3912.58	3685	3400.34	4111.99	3774.7	3630.89	4008.95	4091.98	4678.34	4556.77	4216.51	3841.42	4470.78	4427.04	4849.58
GO_NUCLEOTIDE_EXCISION_REPAIR	-0.0249146	-0.0466476	-0.0204804	-0.0312808	0.00209881	-0.0189994	-0.00185344	-0.0237275	-0.0240169	-0.00866336	-0.0424015	-0.026926	0.00471258	-0.0277679	-0.0389076	-0.00922755	-0.0221598	3319.54	2886.62	3493.01	3229.1	3153.49	3030.43	3512.28	3438.15	3441.11	3128.29	2782.84	2951.86	3470.77	3080.84	3199.45	3114.94	3128.29
GO_PYRIMIDINE_DIMER_REPAIR	-0.0354448	-0.0815534	-0.0221637	-0.0366322	-0.00652334	-0.0341323	0.00150779	-0.0399916	-0.0359291	-0.00147654	-0.0428821	-0.0267574	-0.0136638	-0.0601475	-0.0822409	-0.00375775	-0.0138201	2782.84	3285.44	3280.99	3463.35	2550.07	3113.46	2484.84	2719.09	2670.16	4059.36	2590.1	2782.84	4105.32	3673.88	3896.27	3104.56	2824.35
GO_NUCLEOTIDE_EXCISION_REPAIR_PREINCISION_COMPLEX_STABILIZATION	0.00365566	-0.0369495	0.0638274	0.00260124	0.057282	0.0151946	0.0595102	0.0275095	0.0305733	0.0662844	-0.0641158	-0.0326722	0.0275095	0.0163286	-0.00461061	0.0277184	0.0201086	1183.11	716.096	1187.56	757.609	607.866	1267.62	639.001	972.586	825.808	1126.78	1736.12	1876.97	2369.19	1055.61	996.307	1156.43	1332.86
GO_NUCLEOTIDE_EXCISION_REPAIR_PREINCISION_COMPLEX_ASSEMBLY	0.157694	0.130016	0.196936	0.153328	0.181437	0.162121	0.195581	0.170524	0.176634	0.194582	0.105854	0.124863	0.153841	0.163052	0.155956	0.165097	0.165426	2946.67	3310.65	2694.63	3301.75	2435.17	3200.19	2799.89	3051.93	2941.48	2773.94	3819.18	3805.83	3143.85	2909.6	3080.84	3320.28	3315.09
GO_NUCLEOTIDE_EXCISION_REPAIR_DNA_GAP_FILLING	-0.0521618	-0.0842676	-0.0566462	-0.0560295	-0.0148568	-0.048029	-0.0103321	-0.0343912	-0.0173181	-0.0117443	-0.0814432	-0.0580469	-0.0463574	-0.0583582	-0.0705261	-0.0422073	-0.0550554	3079.36	2858.45	3276.55	3629.4	3215.76	3629.4	2481.87	2957.79	3301.75	2650.89	2806.56	2805.08	2502.63	3055.64	2529.32	2621.24	3288.41
GO_MISMATCH_REPAIR	-0.143401	-0.185513	-0.158197	-0.16814	-0.107007	-0.141447	-0.112333	-0.149015	-0.136755	-0.109624	-0.198955	-0.169362	-0.137614	-0.156197	-0.1578	-0.1403	-0.142998	3470.77	2501.15	3690.19	2541.18	2647.92	2358.82	2142.36	2825.84	2661.27	2650.89	3073.43	2874.76	2585.65	2461.12	2865.87	2963.72	2934.07
GO_POSTREPLICATION_REPAIR	0.0412102	-0.000172887	0.00279089	-0.00399012	0.0128211	0.00262898	0.0172173	0.00397366	0.0234715	0.0233946	-0.00653677	0.0129857	0.0209715	-0.0058809	-0.0137953	0.0163666	0.0152141	4103.84	3623.47	3456.68	3693.9	3416.65	3751.72	3321.02	3332.14	3541.19	3673.88	3712.43	3238	3478.92	3302.49	3560.46	3015.61	3223.91
GO_DOUBLE_STRAND_BREAK_REPAIR	0.0148573	-0.0199144	0.00779214	-0.0081465	0.0245664	0.00350721	0.0152093	0.00577612	0.0107825	0.015107	-0.0164603	-0.00708578	0.00248771	-0.00250436	-0.0152006	-0.000399556	-0.0121777	3335.11	3533.04	3323.25	3301.01	3186.11	3229.84	3394.41	3255.79	3076.39	3341.78	3252.82	3206.86	2914.05	3069.72	3220.21	3303.97	3206.12
GO_DNA_MODIFICATION	0.0425964	0.0194392	0.0349955	0.0433651	0.0619583	0.0429765	0.0388458	0.0363488	0.046495	0.0528526	0.00885119	0.00811688	0.0299792	0.0161529	0.0169182	0.0110919	0.0235166	3243.93	3747.27	3745.05	3596.79	2902.19	3129.77	3200.19	3407.76	3283.22	3320.28	3935.56	4262.48	3464.84	3491.52	3891.82	3852.54	3390.71
GO_DNA_METHYLATION	0.0714254	0.0506474	0.0567685	0.078872	0.0899321	0.0698325	0.0550011	0.0585668	0.0765896	0.0781374	0.0376932	0.0294192	0.0441549	0.0456014	0.0502422	0.0174331	0.0402627	3211.31	3350.68	2942.96	2871.8	2687.95	2828.8	2867.35	3018.57	3189.07	2808.04	2932.58	3599.75	3264.69	2941.48	3485.59	3617.54	3266.17
GO_DNA_DEALKYLATION_INVOLVED_IN_DNA_REPAIR	-0.0456455	-0.0864989	-0.0354158	-0.055372	-0.0395077	-0.0502845	-0.00840263	-0.045733	-0.0378556	-0.0107549	-0.101761	-0.100503	-0.0163348	-0.0665317	-0.0819584	-0.0211707	-0.037954	3077.14	3514.5	2836.96	2845.85	1845.84	2739.84	2081.57	2728.73	3129.03	2559.71	2811.75	3345.49	2971.87	3475.21	3160.9	2693.88	2983.73
GO_DNA_CATABOLIC_PROCESS	0.0621464	0.0697205	0.0332195	0.0465501	0.0471725	0.0596168	0.0509969	0.0577444	0.05024	0.0470978	0.0539001	0.0624153	0.0691778	0.0537457	0.0580083	0.0369741	0.0547068	2392.92	1958.51	2472.98	2743.55	3048.23	2613.08	2759.86	3050.45	2463.34	2091.21	3083.81	3209.09	2558.97	2748.74	2762.08	2764.31	2691.66
GO_APOPTOTIC_DNA_FRAGMENTATION	-0.0107382	-0.00645305	-0.0616386	-0.0382342	-0.0543142	-0.0226846	-0.0385794	-0.0305562	-0.0371145	-0.0319538	-0.020462	-0.0146783	0.00274876	-0.0236528	-0.00439043	-0.0465605	-0.0179027	3521.18	2895.52	3055.64	3319.54	2819.91	2907.38	2515.97	3810.28	2683.51	2772.46	3503.38	3544.9	2865.87	2455.19	2914.79	3562.69	3501.9
GO_DNA_RECOMBINATION	0.000698369	-0.044564	-0.0109126	-0.0306098	0.0116782	-0.00918283	0.0149429	-0.00576436	-0.0092038	-0.00307026	-0.0512395	-0.0288334	-0.0103358	-0.0411976	-0.0311331	-0.00752989	-0.0228583	3660.54	3335.85	3343.26	3421.84	3054.16	3340.3	3316.58	3298.78	3183.14	3128.29	3368.47	3163.87	3085.29	3215.76	3257.27	3160.9	3309.16
GO_MITOTIC_RECOMBINATION	-0.194323	-0.182113	-0.149694	-0.165035	-0.106774	-0.151854	-0.142679	-0.153344	-0.150282	-0.152743	-0.163039	-0.15653	-0.106815	-0.168508	-0.200462	-0.142023	-0.166881	2773.2	2770.98	3133.48	2887.36	1891.8	2394.4	1944.43	2201.66	2545.62	2986.7	2492.25	3022.28	2179.42	2773.2	2606.41	2902.19	3252.08
GO_DNA_PACKAGING	-0.00855786	-0.0327325	0.00223432	-0.0159163	0.00592061	-0.0117461	0.0029838	-0.00482224	0.00163052	0.00355354	-0.0380376	-0.0247291	-0.0299625	-0.0188755	-0.00843804	-0.0300201	-0.021602	3398.86	3272.84	3260.24	3060.83	3200.19	3080.84	3550.83	3163.13	3186.85	3258.01	3270.62	3645.71	3392.19	2877.73	2876.24	3380.33	3174.25
GO_CHROMATIN_ORGANIZATION	0.0327591	0.0149514	0.0222043	0.0147675	0.0316432	0.0163572	0.0312694	0.0242306	0.0216885	0.0133447	-0.00665612	0.00572803	-0.000370646	0.00980292	0.0179805	-0.000804297	0.0023014	3364.76	3572.32	3403.31	3687.97	3330.66	3501.16	3395.9	3472.25	3430.74	3498.19	3587.89	3527.85	3471.51	3619.77	3379.59	3509.31	3545.64
GO_CHROMATIN_ASSEMBLY_OR_DISASSEMBLY	0.00781426	-0.0148274	0.0174153	-0.00550006	0.0179004	0.000775318	0.0177383	0.00898194	0.0123546	0.0194851	-0.0245529	-0.0122653	-0.0249676	-0.00460022	0.00169513	-0.0189201	-0.00884684	3613.1	3339.56	3348.45	3265.43	3167.57	3421.84	3438.15	3226.14	3301.75	3182.4	3697.6	3797.68	3503.38	3109.01	3341.78	3257.27	3370.69
GO_NUCLEOSOME_ASSEMBLY	-0.0109884	-0.0712424	-0.0328414	-0.046865	-0.0272747	-0.0369559	-0.0130147	-0.0342429	-0.0268441	-0.0219445	-0.0459588	-0.0310065	-0.0360384	-0.0459757	-0.0437806	-0.0428744	-0.0121845	3303.23	3448.53	3128.29	2876.24	3298.78	3063.05	3178.69	3162.39	3230.59	2769.5	3549.34	3773.22	3046.74	2941.48	3051.19	2762.08	3309.16
GO_CHROMATIN_REMODELING	0.0244542	-0.00883184	0.00910613	-0.00383677	0.0145728	0.00426313	0.0185467	0.0123496	0.0169924	0.0100589	-0.0141339	-0.00244123	-0.00323813	0.00113231	0.00819855	-0.0066009	-0.00678665	3263.2	3325.47	3525.62	3500.42	3485.59	3690.19	3587.89	3667.95	3660.54	3470.77	3725.77	3567.14	3057.12	3522.66	3423.32	3289.89	3544.9
GO_CHROMATIN_SILENCING	0.0388034	0.0179746	-0.011632	-0.0173638	-0.0171407	0.00582971	0.00262709	-0.0112327	0.00347277	-0.0120705	0.0119491	0.0151909	0.0287335	0.00245482	0.0199322	0.00346885	0.00683982	3541.19	3894.05	3910.36	3860.69	3925.18	4094.2	3424.06	4195.02	3862.91	2492.25	2569.35	2841.4	2101.59	2934.81	2415.16	2776.91	2860.68
GO_DNA_METHYLATION_DEPENDENT_HETEROCHROMATIN_ASSEMBLY	-0.00852983	-0.0353234	-0.00508975	-0.0447601	0.00895203	-0.0209532	-0.00555104	-0.00654397	-0.0237678	-0.0196945	-0.0774174	-0.0461127	-0.037145	-0.0518514	-0.0277396	-0.0447445	-0.05286	4111.99	4229.86	2776.17	3535.26	3131.25	3190.56	3556.02	2723.54	3900.72	3262.46	4108.28	2720.57	2809.53	4601.99	2949.63	2776.91	2491.51
GO_CHROMATIN_SILENCING_AT_TELOMERE	0.0719208	-0.0103916	0.0027483	-0.040117	-0.00860042	-0.00288504	0.0144252	-0.0172965	0.00946182	0.00546926	0.0316123	0.0531612	0.0889712	-0.0224377	0.0300946	0.0501805	0.0540226	4371.45	3398.86	3550.83	3730.22	4295.83	3232.81	2828.8	3090.48	2654.6	2785.06	2773.2	2879.21	3505.61	2706.49	2356.59	3583.44	3441.86
GO_REGULATION_OF_GENE_EXPRESSION_BY_GENETIC_IMPRINTING	0.124489	0.0921701	0.023592	0.0816645	0.0599694	0.0712683	0.0116273	0.0193332	0.0821296	0.0751167	0.0763479	-0.0102685	0.00661159	0.0180291	0.0317721	-0.0281152	0.0456792	2162.37	2707.97	4005.24	2762.08	3697.6	3217.98	3492.26	3756.17	3111.98	2808.04	2318.79	3968.92	4094.2	3636.82	3553.05	3945.94	2642.73
GO_DNA_TEMPLATED_TRANSCRIPTION_INITIATION	0.00794539	-0.0129497	-0.0200575	-0.0134134	-0.00483377	-0.0247577	-0.00986579	-0.0153716	-0.0169778	-0.0150515	-0.029027	-0.0219603	-0.0044969	-0.0186521	-0.0115804	-0.0211429	-0.0163108	3405.53	3240.96	3332.14	3293.6	3461.13	3395.15	3570.1	3420.36	3503.38	3225.4	3013.38	3194.26	2823.61	3341.78	3258.75	3027.47	2891.81
GO_DNA_TEMPLATED_TRANSCRIPTION_TERMINATION	-0.05445	-0.0762355	-0.0753543	-0.0748325	-0.055242	-0.0832555	-0.0581878	-0.0718958	-0.0624199	-0.0650841	-0.0888152	-0.0879202	-0.0395311	-0.0686136	-0.076073	-0.0744662	-0.0793988	3037.11	2848.07	3573.07	3217.24	3259.5	3283.22	3535.26	3722.81	3154.97	3593.82	3512.28	3515.99	2955.56	3191.3	3100.86	3158.68	3269.87
GO_DNA_TEMPLATED_TRANSCRIPTION_ELONGATION	-0.03947	-0.0480299	-0.0409798	-0.0454942	-0.0298232	-0.0495456	-0.0313256	-0.0473271	-0.0300108	-0.0334011	-0.0656275	-0.056274	-0.0293364	-0.0448957	-0.035834	-0.0529776	-0.0542372	2268.38	2261.71	2052.66	2278.01	2260.22	2149.77	2347.7	2200.92	2057.85	2401.07	2533.76	2453.7	2755.41	2278.76	2233.54	2998.56	2826.58
GO_REGULATION_OF_TRANSCRIPTION_BY_RNA_POLYMERASE_I	-0.0678601	-0.108942	-0.0526518	-0.0786946	-0.0403015	-0.0818906	-0.0582174	-0.0682665	-0.0888304	-0.0640249	-0.126749	-0.101491	-0.0457667	-0.111161	-0.112074	-0.0615047	-0.0894651	2274.31	2977.8	3000.04	2640.51	3017.09	2622.72	3020.8	2575.28	3080.1	2776.17	2692.4	2258	3220.95	3014.87	2935.55	2345.47	2954.08
GO_REGULATION_OF_TRANSCRIPTION_BY_RNA_POLYMERASE_III	-0.000318818	-0.0119315	0.0030497	0.00549075	0.0402451	0.00480159	0.00531041	0.0122922	-0.0018646	0.0304165	-0.0265263	-0.0163885	0.00152324	-0.0151583	-0.0165431	-0.00456972	-0.0109976	3352.16	4040.09	3197.97	3409.98	2696.85	3034.88	3291.37	2796.18	3682.78	3298.78	3190.56	4081.6	2544.14	4057.88	4250.61	2950.37	3427.77
GO_TRANSCRIPTION_BY_RNA_POLYMERASE_I	-0.0610263	-0.0983205	-0.0605708	-0.0719539	-0.0298052	-0.0769731	-0.0498628	-0.0594841	-0.0779336	-0.0505571	-0.118035	-0.0963008	-0.0370143	-0.0990505	-0.0959523	-0.0541767	-0.0751043	2535.25	2848.07	3195	2651.63	3174.99	2842.14	2932.58	2673.87	2942.22	2776.17	2921.46	2884.4	3033.4	2763.57	2933.32	2345.47	2976.32
GO_TRANSCRIPTION_INITIATION_FROM_RNA_POLYMERASE_I_PROMOTER	-0.0245109	-0.0320181	-0.0261109	-0.0135847	0.0220713	-0.0259284	-0.00559084	-0.00646688	-0.020812	0.00820071	-0.0435343	-0.0377184	0.0267922	-0.026342	-0.0309656	0.00652772	-0.00401518	2649.41	2177.94	2856.97	2320.27	3251.34	2580.47	3352.9	2758.38	2609.38	1896.25	2780.62	2915.53	2358.08	2745.03	2770.24	2461.86	2401.07
GO_TRANSCRIPTION_ELONGATION_FROM_RNA_POLYMERASE_I_PROMOTER	-0.0910666	-0.0959455	-0.0965383	-0.0753812	-0.0438097	-0.107965	-0.0675476	-0.0781626	-0.0830871	-0.064903	-0.104518	-0.105457	-0.00869993	-0.0954075	-0.109223	-0.0655596	-0.0737215	1341.01	1524.85	2093.43	1730.94	2191.28	1806.55	2157.92	1544.13	2114.93	2570.83	1501.87	2001.51	2134.2	2002.25	2140.87	2076.38	2205.37
GO_TERMINATION_OF_RNA_POLYMERASE_I_TRANSCRIPTION	-0.114883	-0.139816	-0.154295	-0.125414	-0.100075	-0.153428	-0.117604	-0.132248	-0.127228	-0.119488	-0.154639	-0.155429	-0.0675819	-0.153326	-0.153044	-0.120841	-0.128495	1780.6	1818.41	2826.58	2252.07	1942.21	2451.48	2153.48	2209.07	2200.18	3102.34	2143.84	2413.67	2104.55	2461.12	2182.39	2060.81	2494.47
GO_TRANSCRIPTION_INITIATION_FROM_RNA_POLYMERASE_II_PROMOTER	0.0202553	-0.0009701	-0.0077608	-0.00109423	-0.000502783	-0.0148759	-0.00205912	-0.00681052	-0.00460954	-0.00945691	-0.0115494	-0.00570586	0.0105334	-0.00198714	0.00221767	-0.00975316	-0.0037594	3464.84	3263.94	3223.17	3332.88	3447.79	3298.04	3390.71	3075.65	3297.3	2994.85	3088.26	3290.63	2733.91	3371.43	3450.75	3068.98	2982.25
GO_TRANSCRIPTION_ELONGATION_FROM_RNA_POLYMERASE_II_PROMOTER	-0.0245079	-0.0278814	-0.0224893	-0.0291735	-0.0249811	-0.0325097	-0.025313	-0.0340472	-0.0125102	-0.0154478	-0.0440145	-0.0400892	-0.0212954	-0.0159289	-0.0114165	-0.0415619	-0.0384398	2469.27	2492.99	2077.12	2151.99	2260.22	2234.28	2410.71	2495.96	2143.84	2468.53	2789.51	2381.8	2565.64	2373.64	2376.61	3074.91	2817.68
GO_TERMINATION_OF_RNA_POLYMERASE_II_TRANSCRIPTION	-0.0216004	-0.0434484	-0.0299895	-0.0433917	-0.0213509	-0.0458642	-0.0220427	-0.0330821	-0.0323411	-0.035426	-0.054586	-0.0478188	-0.0108749	-0.031256	-0.0430855	-0.0354185	-0.0395809	3408.5	3163.87	2974.1	3544.9	3447.05	3365.5	3335.85	3497.45	3395.15	3570.1	3393.67	4078.63	3624.96	3432.22	2980.03	3746.53	4121.63
GO_MRNA_SPLICE_SITE_SELECTION	0.0240153	0.010869	0.00511781	0.0255058	0.0385819	0.0261984	0.0422027	0.0187814	0.0175978	0.00858082	-0.00620932	0.0168307	0.0360351	0.00900164	0.0165019	0.00879123	0.0226345	2529.32	2369.19	2588.62	2432.95	1930.35	2386.99	2155.7	2195.73	2554.52	3055.64	2247.62	2641.99	1423.3	1908.11	2084.54	1666.44	1974.82
GO_MRNA_CLEAVAGE	-0.0455209	-0.0687721	-0.0499507	-0.0789746	-0.0297063	-0.0651523	-0.0457398	-0.053534	-0.0590075	-0.0423244	-0.109451	-0.103518	-0.080697	-0.0652764	-0.0807553	-0.0967743	-0.115457	2661.27	2458.15	2676.09	3037.85	2828.8	2770.98	2496.7	2911.83	2395.88	1258.73	1937.76	3636.82	3144.59	2883.66	2877.73	3042.3	2864.38
GO_ADENOSINE_TO_INOSINE_EDITING	-0.110728	-0.0893847	-0.0045385	-0.049486	0.0462781	0.0205599	-0.048283	0.00431977	-0.0772638	0.0119933	0.0231481	-0.0105898	-0.0635207	0.02796	-0.0662547	-0.00160397	0.0157663	3411.46	3129.03	1590.09	2842.14	2086.02	3067.5	3959.28	2636.8	3243.93	1524.11	2944.44	1470.74	3624.22	2262.45	2678.32	1495.94	3493.01
GO_TRANSCRIPTION_BY_RNA_POLYMERASE_III	-0.0333792	-0.0511116	-0.0337216	-0.0219121	-0.000815991	-0.0325682	-0.0229259	-0.0250863	-0.0315212	-0.0162284	-0.0432442	-0.0339974	0.00905568	-0.0454213	-0.0466744	-0.0122	-0.0161653	3500.42	2799.15	3246.89	2883.66	3088.26	3006.71	3154.97	2901.45	3147.56	3595.3	2940	3233.55	2680.54	3239.48	3292.85	3193.52	3066.02
GO_TRANSCRIPTION_INITIATION_FROM_RNA_POLYMERASE_III_PROMOTER	-0.165992	-0.144156	-0.135845	-0.0878536	-0.0715952	-0.105862	-0.107684	-0.0930483	-0.119313	-0.0691346	-0.102909	-0.112241	-0.0698272	-0.125601	-0.098972	-0.0852654	-0.0868329	1381.04	1992.61	2156.44	1485.57	1736.12	1771.71	1180.89	1667.92	1487.79	1374.37	1235.75	1083.04	598.97	1833.98	1543.39	1059.32	1564.14
GO_MITOCHONDRIAL_TRANSCRIPTION	-0.0196003	-0.0876089	-0.0625205	-0.12151	-0.0633349	-0.0922401	-0.0350375	-0.0780063	-0.0877183	-0.110923	-0.104505	-0.0553368	-0.0216667	-0.179089	-0.14734	-0.0349646	-0.0741531	3051.19	3479.66	4412.22	3488.56	3761.36	2874.76	4175	3313.61	4465.59	1954.07	4161.66	3767.29	1761.33	2020.78	4375.15	1960	2791.74
GO_RNA_PROCESSING	0.031622	0.00294345	0.0238846	0.00683032	0.0406194	0.0195791	0.0476235	0.0249679	0.0254215	0.0277334	-0.00571703	0.013157	0.0544537	0.00886094	0.00961796	0.0309462	0.025427	3149.04	3200.93	3295.82	3310.65	3236.52	3323.99	3218.72	3223.17	3186.11	3254.31	3372.91	3472.25	3208.35	3209.83	3242.45	3368.47	3444.08
GO_MRNA_PROCESSING	0.0515405	0.0330297	0.0398198	0.0296947	0.0498343	0.0354549	0.0527938	0.0390094	0.0462325	0.0433729	0.0111652	0.0222488	0.0506155	0.0391589	0.0384854	0.0284728	0.0311297	3227.62	3095.67	3295.82	3297.3	3307.68	3295.82	3273.58	3297.3	3230.59	3288.41	3190.56	3332.88	3064.53	3094.19	3168.32	3340.3	3375.88
GO_MRNA_3_END_PROCESSING_BY_STEM_LOOP_BINDING_AND_CLEAVAGE	-0.0062869	-0.0202274	-0.0158266	-0.0498305	-0.0337306	-0.0527826	-0.0151432	-0.0283184	-0.0218128	-0.0468237	-0.0789963	-0.0654931	0.0165099	-0.025667	-0.0560628	-0.0310245	-0.0593976	1496.68	1480.38	1850.28	2744.29	1835.46	2338.8	1977.05	2023.01	2273.57	2487.8	1937.02	2345.47	1822.86	2196.47	2066.74	1823.6	2325.46
GO_TRNA_METABOLIC_PROCESS	-0.0618374	-0.1085	-0.0673878	-0.0865848	-0.0333489	-0.0683315	-0.0376295	-0.0628419	-0.0789425	-0.0640025	-0.103043	-0.0664094	0.00219424	-0.0919814	-0.10833	-0.0358041	-0.0537797	3052.67	2885.14	2990.4	2779.88	3235.03	3049.71	3058.6	3187.59	3020.06	3068.98	2698.33	2739.84	2591.58	2757.64	2467.05	2748.74	3048.23
GO_TRNA_MODIFICATION	-0.104129	-0.147773	-0.112615	-0.131017	-0.0701791	-0.113034	-0.0751482	-0.100665	-0.122607	-0.114787	-0.157882	-0.114532	-0.037237	-0.143113	-0.154463	-0.0764665	-0.0986172	2726.5	2072.67	2711.68	2063.78	2639.03	2355.85	2799.15	2533.76	2459.63	2424.05	1798.39	2149.77	2856.97	2094.91	1713.89	2665.71	2429.98
GO_RNA_CATABOLIC_PROCESS	0.117185	0.0850448	0.101922	0.0783577	0.101449	0.108899	0.133794	0.106766	0.112073	0.106116	0.108754	0.114452	0.14494	0.0939536	0.103012	0.132982	0.129679	2861.42	2892.55	2834.73	2892.55	2990.4	2772.46	2831.77	2846.59	2656.82	2727.98	2849.56	2923.69	2880.69	2781.36	2725.02	2902.93	2821.39
GO_RNA_LOCALIZATION	0.0159421	-0.0180003	0.00661023	-0.0110019	0.0188031	-0.00293442	0.021163	0.00332794	0.00633633	0.00432465	-0.0367024	-0.0158848	0.0215307	-0.0081925	-0.0111518	-0.00652711	-0.00960603	2942.96	3009.68	3088.26	3344.75	3183.14	3049.71	3147.56	3266.17	3141.63	3003.75	3166.83	3101.6	3131.25	2980.03	3147.56	3165.35	3285.44
GO_RNA_EXPORT_FROM_NUCLEUS	0.0159856	-0.0277839	0.00225966	-0.0196108	0.0192558	-0.00787638	0.0212177	-0.000314902	0.00323777	0.000143137	-0.0452782	-0.0210937	0.0240051	-0.0101456	-0.0185678	-0.0125694	-0.0147575	2833.25	2619.01	3035.62	2797.67	3040.07	2890.33	2874.76	3095.67	2833.99	2666.46	2627.17	2768.01	2905.15	2455.19	2418.12	3003.75	3002.26
GO_MRNA_EXPORT_FROM_NUCLEUS	0.0202178	-0.00573489	0.0168627	0.00189422	0.0332547	0.00903537	0.0310809	0.0149181	0.0199341	0.0153965	-0.023269	-0.0023228	0.0302214	0.00956962	0.00379021	-0.00163778	-0.00344592	2855.49	2695.37	2891.07	3000.78	3134.22	3055.64	3021.54	3107.53	2870.31	2745.78	2717.61	3002.26	2934.07	2564.9	2760.6	3082.33	3068.98
GO_TRANSLATIONAL_INITIATION	0.138365	0.0984078	0.121003	0.0840583	0.11403	0.128152	0.174495	0.129979	0.123599	0.115065	0.155317	0.168725	0.216546	0.105956	0.13065	0.197727	0.191529	2386.24	2583.43	2547.85	2868.83	2547.85	2612.34	2109.74	2584.91	2575.28	2542.66	2410.71	2327.68	1925.9	2657.56	2439.62	2166.08	2085.28
GO_TRANSLATIONAL_ELONGATION	0.00148704	-0.0518877	-0.0451013	-0.0475059	-0.015911	-0.0181228	0.00554801	-0.0219301	-0.021192	-0.00769518	0.0151208	0.0204032	0.0966383	-0.0454298	-0.0428856	0.0648342	0.0398811	3540.45	4330.67	4173.52	4413.7	4142.38	4096.42	3613.1	4259.51	4252.1	4244.68	3697.6	3948.16	3329.92	4443.35	4062.32	3450.01	3817.7
GO_TRANSLATIONAL_TERMINATION	-0.0239048	-0.0783266	-0.0709962	-0.0651282	-0.0372477	-0.0439373	-0.0244289	-0.0473897	-0.0373266	-0.0191345	0.00600186	0.00323468	0.0843342	-0.0689914	-0.0655686	0.0576417	0.0337033	3925.92	4790.28	4892.58	4590.13	4314.37	4163.14	4427.04	4563.44	4281.75	4249.13	3401.08	3874.03	3447.05	5024.53	4226.89	3645.71	3933.34
GO_REGULATION_OF_TRANSLATIONAL_INITIATION	0.0848799	0.0630984	0.0771689	0.0557554	0.0710382	0.0594871	0.0816331	0.0671311	0.0670056	0.0476936	0.0287547	0.0513513	0.0751861	0.0497589	0.062457	0.0716057	0.0636161	2796.18	3198.71	2908.12	3400.34	2962.23	3326.95	3129.03	3511.54	3114.94	3129.03	3401.83	3243.93	3185.37	3039.33	3068.24	3298.04	3381.07
GO_REGULATION_OF_TRANSLATIONAL_ELONGATION	-0.000848107	-0.0904738	-0.0716605	-0.100441	-0.03749	-0.0515248	0.00232545	-0.0450226	-0.0654775	-0.0743416	-0.0621763	-0.0405176	0.0367787	-0.103961	-0.0956081	-0.00104873	-0.0322828	945.158	1809.51	2280.98	2237.98	2097.88	1911.81	1948.88	2312.11	2006.7	2821.39	2626.43	2624.94	1982.24	2889.59	2258	2611.6	2431.46
GO_REGULATION_OF_TRANSLATIONAL_TERMINATION	0.24274	0.234153	0.238542	0.230912	0.238118	0.228684	0.240771	0.235411	0.249877	0.251354	0.24475	0.211811	0.221491	0.213342	0.215899	0.255333	0.24531	1452.21	1966.67	1157.17	1633.08	1841.39	1859.92	1435.9	1514.48	1432.19	1286.9	1627.15	2450.74	2452.96	1585.64	1765.78	1823.6	2004.48
GO_REGULATION_OF_TRANSLATIONAL_FIDELITY	-0.112752	-0.0807816	-0.0326808	-0.037675	-0.00577792	-0.0534777	-0.00657991	-0.0637212	-0.0557561	-0.0520924	-0.068843	-0.05993	0.0225467	-0.037037	-0.081857	-0.0515456	-0.0404637	2269.86	2478.91	2087.5	1819.15	2395.14	3201.67	2225.38	2816.2	2578.98	4085.3	781.33	2330.65	1725.01	1335.82	1831.01	3462.61	2159.41
GO_TRANSLATIONAL_READTHROUGH	0.218973	0.188599	0.188505	0.136584	0.171146	0.182114	0.225036	0.184255	0.173677	0.151349	0.150146	0.191645	0.230285	0.17888	0.178802	0.199739	0.19952	1874.01	2266.9	1879.94	3823.63	3269.13	2862.9	1249.83	2265.41	3338.82	3808.8	1796.91	2005.96	2232.8	2806.56	3119.39	2376.61	2146.8
GO_PROTEIN_FOLDING	0.0254674	0.0161538	0.0161077	-0.00182768	0.00946419	0.0133455	0.0248626	0.0150814	0.026022	0.0194564	0.0061828	0.00861781	0.0395669	0.0189245	0.0237726	0.0251438	0.0141402	3451.49	3350.68	3334.37	3596.79	3242.45	3175.73	3358.09	3224.66	3368.47	3270.62	3503.38	3340.3	3286.92	3329.92	3122.36	3765.8	3604.2
GO_DE_NOVO_PROTEIN_FOLDING	0.137522	0.107951	0.112757	0.0856667	0.0991125	0.100968	0.125984	0.114227	0.117316	0.114901	0.12041	0.108182	0.10355	0.112583	0.0959947	0.12175	0.117804	2733.91	3187.59	3648.68	3215.76	3707.98	3270.62	3439.63	3100.12	3372.91	3091.22	2243.17	3132.73	2852.52	2769.5	3043.78	2956.3	3063.05
GO_SIGNAL_PEPTIDE_PROCESSING	0.0952062	0.0778003	0.0416895	0.0709774	0.0396111	0.0657816	0.0665199	0.0593005	0.0825585	0.0537218	0.13948	0.127899	0.127365	0.0535714	0.071661	0.116509	0.104613	3263.94	4501.91	4102.35	4522.67	4785.83	4678.34	4366.26	4750.99	3833.26	4581.23	3013.38	3242.45	3306.2	4662.04	4243.94	3258.01	3646.45
GO_PROTEIN_DEPHOSPHORYLATION	0.0429252	0.038934	0.0256555	0.0319696	0.0392974	0.0262396	0.0332651	0.0328417	0.0261609	0.0214148	0.0142935	0.0188507	0.00783018	0.0239729	0.0308938	0.0166638	0.0154982	3138.66	3362.54	3196.49	3473.73	3209.83	3509.31	3239.48	3344.75	3353.64	3380.33	3515.24	3576.03	3779.15	3387.74	3316.58	3248.38	3375.88
GO_PROTEIN_ADP_RIBOSYLATION	0.0337086	-0.00469355	-0.00274856	-0.00590346	0.0198471	0.00684856	0.014834	0.0182446	0.00948298	0.0158476	0.00610892	-0.0102591	-0.0228149	-0.00926839	-0.00940536	0.00989389	-0.0216689	2382.54	2154.96	2356.59	1814.7	2472.24	2289.13	2073.42	2346.21	2265.41	2360.3	3126.8	2195.73	1903.66	2384.76	2170.53	2057.11	1784.31
GO_PROTEIN_ACETYLATION	0.0365693	0.0132998	0.0094435	0.0140852	0.028512	0.0132902	0.0316745	0.0280643	0.0163497	0.0120833	-0.0113197	0.00613524	0.0072313	-0.00109475	0.0121199	0.00587693	0.00646772	3306.2	3509.31	3487.08	3770.25	3254.31	3541.93	3113.46	3212.79	3378.85	3369.95	3703.53	3371.43	3267.65	3690.19	3476.7	3319.54	3506.35
GO_N_TERMINAL_PROTEIN_AMINO_ACID_ACETYLATION	-0.0272011	-0.0734365	-0.0356265	-0.0380835	-0.00914661	-0.0752668	-0.0456734	-0.0467079	-0.0655383	-0.0660556	-0.109754	-0.0578788	-0.0905957	-0.108143	-0.079584	-0.064832	-0.0770574	2833.25	1928.86	1126.78	2161.63	2456.67	2174.97	2160.15	1559.7	2440.36	2599	2732.43	2206.11	3366.98	2582.69	2639.03	3174.25	2717.61
GO_PROTEIN_SULFATION	-0.202526	-0.163991	-0.184243	-0.105752	-0.1538	-0.146758	-0.220787	-0.135101	-0.234784	-0.178185	-0.13018	-0.163423	-0.240755	-0.229929	-0.169087	-0.207862	-0.202351	2865.87	4198.72	2397.36	1943.69	3275.06	3679.81	2772.46	1985.2	1752.43	2103.81	3654.61	2480.39	673.1	0	3719.84	2671.65	1911.07
GO_PROTEIN_METHYLATION	0.0058669	-0.0170737	-0.00870644	-0.0195489	0.00798733	-0.014131	0.00221836	-0.00728431	-0.0140553	-0.0269018	-0.045206	-0.0220346	-0.0146902	-0.0278547	-0.022872	-0.0250605	-0.027039	3175.73	3276.55	3361.05	3387.74	3260.24	3114.94	3289.89	3239.48	3235.03	3377.36	2790.25	2960.75	3227.62	3347.71	3282.48	3538.97	3149.04
GO_PROTEIN_DEMETHYLATION	0.0853535	0.0603441	0.0832623	0.0879212	0.0857823	0.0715674	0.0785176	0.0818236	0.0943903	0.0732061	0.0457339	0.0562759	0.00832456	0.0922561	0.0987252	0.0122308	0.0303043	2272.83	2388.47	2043.02	2023.75	2210.56	2118.64	1924.41	1973.34	1845.84	1534.49	2951.86	2664.23	3033.4	1820.63	2668.68	2822.87	2671.65
GO_PROTEIN_N_LINKED_GLYCOSYLATION	-0.00779161	-0.00629441	-0.00733314	-0.0175795	-0.00952758	-0.0130903	-0.00477812	-0.00996218	-0.00340032	-0.0185609	-0.0258964	-0.0158339	0.022668	-0.0208771	-0.0285159	-0.00197715	-0.016173	2301	2475.94	2610.12	2504.11	2565.64	2425.53	2658.3	2538.21	2432.21	2650.89	2017.82	2158.67	2458.89	2451.48	2211.3	2408.48	2738.36
GO_DOLICHYL_DIPHOSPHATE_BIOSYNTHETIC_PROCESS	-0.1853	-0.126777	-0.12038	-0.107151	-0.0345233	-0.119998	-0.110075	-0.0856932	-0.106085	-0.0299585	-0.176525	-0.149519	-0.0627597	-0.0999344	-0.126312	-0.103461	-0.137628	2136.43	1765.04	2365.49	2475.2	2128.27	2031.16	2618.27	2455.93	2360.3	1828.05	2539.69	2878.47	2189.06	1899.21	1534.49	2406.26	2005.96
GO_OLIGOSACCHARIDE_LIPID_INTERMEDIATE_BIOSYNTHETIC_PROCESS	-0.110788	-0.11999	-0.112909	-0.102159	-0.0549625	-0.110653	-0.0978313	-0.0915424	-0.091635	-0.0922833	-0.150256	-0.115056	-0.0538344	-0.13873	-0.1259	-0.0856997	-0.131355	2308.41	3350.68	3506.35	3039.33	3066.02	2446.29	3463.35	3353.64	3638.3	2656.82	3058.6	3227.62	2698.33	3528.59	3037.85	3289.89	3233.55
GO_N_GLYCAN_PROCESSING	0.0994191	0.065777	0.0770773	0.0527062	0.0648221	0.0545564	0.0652896	0.0756747	0.0463995	0.0285937	-0.00353629	0.0142397	0.0235007	0.0279869	0.0235007	-0.00116882	0.0250127	1576	1387.71	2467.05	1319.51	1736.12	2357.33	2204.63	1882.9	1808.77	1946.65	2422.57	1672.37	2311.37	1902.18	637.518	2174.97	2234.28
GO_PROTEIN_O_LINKED_GLYCOSYLATION	0.000192181	0.00557075	-0.0175484	0.0113586	-0.00013228	-0.00190933	-0.004218	-0.00020466	0.00151998	-0.0224328	-0.0100858	-0.00055408	-0.0069285	-0.0261391	-0.0263538	-0.00491684	-0.0154868	3268.39	3395.15	3085.29	3045.26	2693.14	3387	2967.42	2790.99	2941.48	2480.39	3467.06	2909.6	3631.63	3029.69	3004.49	2577.5	3094.93
GO_N_TERMINAL_PROTEIN_LIPIDATION	0.303138	0.226766	0.230729	0.24087	0.262273	0.233271	0.287639	0.266455	0.22723	0.193473	0.198639	0.240542	0.183332	0.207604	0.215094	0.269243	0.25492	1085.26	2189.8	2513.75	2063.78	1908.85	2341.03	1685.72	2068.97	2407	2839.92	2369.19	2026.71	2056.37	2727.98	2351.4	1881.42	1922.93
GO_C_TERMINAL_PROTEIN_LIPIDATION	-0.0703313	-0.110813	-0.148344	-0.129319	-0.172261	-0.139077	-0.130002	-0.109255	-0.114586	-0.117456	-0.0637984	-0.104281	-0.0677345	-0.157419	-0.0941668	-0.0942215	-0.0929915	690.15	3149.78	3531.55	3836.23	2795.44	3369.95	2301	2498.18	3160.16	3275.8	2600.48	2376.61	1116.4	4645.73	3123.1	1471.48	1706.47
GO_GPI_ANCHOR_METABOLIC_PROCESS	-0.0690752	-0.0580123	-0.0673083	-0.0527896	-0.0411011	-0.0576292	-0.0576683	-0.0500923	-0.0514292	-0.0363163	-0.0401786	-0.0320084	-0.0125407	-0.0688485	-0.0803571	-0.0142294	-0.0431495	4463.37	3055.64	3861.43	3394.41	3318.8	3447.79	3584.93	3597.53	3714.65	3156.46	3149.78	3949.65	4790.28	3180.92	3220.95	3538.97	3068.98
GO_PROTEOLYSIS	0.057134	0.0563346	0.0450073	0.0457912	0.0421834	0.049645	0.0446832	0.0495321	0.0578101	0.0445227	0.0459707	0.0422132	0.0465578	0.0521137	0.0516918	0.0383118	0.0392332	3502.64	3409.98	3454.46	3500.42	3427.77	3524.88	3608.65	3538.22	3392.19	3543.41	3523.4	3522.66	3515.99	3441.86	3459.65	3556.02	3593.08
GO_MEMBRANE_PROTEIN_ECTODOMAIN_PROTEOLYSIS	0.0663512	0.108753	0.0647553	0.091613	0.0668942	0.0930421	0.0504309	0.0624068	0.0946475	0.068833	0.0771695	0.0641646	0.038636	0.0919655	0.100283	0.0199337	0.0254643	3765.8	3436.67	3583.44	3693.16	3426.29	3516.73	3418.88	3842.9	3561.21	3463.35	3865.14	3799.9	2760.6	3389.22	3988.19	2980.03	2956.3
GO_PROTEIN_MONOUBIQUITINATION	0.106779	0.0839319	0.0937603	0.0880689	0.0920213	0.0883588	0.094174	0.0867437	0.0977034	0.0943283	0.0677787	0.0695387	0.060152	0.0838758	0.0955203	0.0661729	0.0763823	2834.73	2625.68	2772.46	2690.92	2613.82	2782.84	2670.16	2570.83	2336.58	2730.95	3278.03	2916.27	3378.85	2639.03	2622.72	2707.23	2779.88
GO_PROTEIN_QUALITY_CONTROL_FOR_MISFOLDED_OR_INCOMPLETELY_SYNTHESIZED_PROTEINS	0.0670748	0.0716999	0.067851	0.066285	0.0724761	0.0604683	0.0666868	0.0736906	0.0672392	0.0665224	0.0558021	0.0466524	0.0443285	0.0673579	0.0672346	0.0420045	0.0486065	2747.26	2710.93	2739.1	3062.31	2971.13	2872.54	2742.81	2617.53	2785.06	2860.68	2855.49	3136.44	3229.84	2676.83	2338.06	2964.46	2994.85
GO_GLYCOPROTEIN_CATABOLIC_PROCESS	0.110505	0.141098	0.0925147	0.117158	0.111044	0.14367	0.104266	0.110411	0.146571	0.116095	0.127166	0.119605	0.14661	0.117354	0.111826	0.0915921	0.0961346	3498.19	2412.93	2181.65	2150.51	2421.83	2357.33	2998.56	2515.23	2432.21	1773.19	2046.73	2367.71	2269.12	2333.61	2964.46	3109.01	2425.53
GO_PROTEIN_DEGLYCOSYLATION	0.0626394	0.0859692	0.0584017	0.0602293	0.0479394	0.0619971	0.0584366	0.0635906	0.0677287	0.0237033	0.0431987	0.0476904	0.0371484	0.0512509	0.0521771	0.021567	0.0373078	3263.94	2649.41	2770.24	3167.57	3295.08	3398.86	3376.62	3266.91	2714.64	2938.51	3173.51	3131.99	2616.05	2804.34	3045.26	3183.14	3366.24
GO_PEPTIDE_METABOLIC_PROCESS	0.0699003	0.0447168	0.0557022	0.0421659	0.0600342	0.0628258	0.0829971	0.0633578	0.0670158	0.0591202	0.0633149	0.0712263	0.109337	0.0496681	0.0561056	0.0911918	0.0837858	3146.08	3405.53	3323.99	3378.85	3206.86	3364.02	3272.1	3409.98	3269.13	3458.91	3470.77	3507.83	3401.08	3298.78	3306.2	3506.35	3647.2
GO_CELLULAR_AMINO_ACID_METABOLIC_PROCESS	-0.0301372	-0.026582	-0.0209793	-0.0232654	-0.015323	-0.0126336	-0.0121226	-0.0161895	0.00225306	0.00125709	-0.0218035	-0.0177795	0.0231774	-0.00583641	-0.0214157	-0.0129778	-0.00938316	3012.64	3240.22	3066.02	3267.65	3113.46	2834.73	2846.59	2861.42	3078.62	3024.5	3155.71	3031.18	2751.71	3086.03	3073.43	3039.33	3083.07
GO_REGULATION_OF_CELLULAR_AMINO_ACID_METABOLIC_PROCESS	0.0815844	0.086307	0.0620284	0.0695562	0.0537741	0.0754313	0.071664	0.071904	0.102085	0.0961444	0.095669	0.0848808	0.115454	0.0967409	0.100542	0.10822	0.10828	2784.32	2578.24	2513.01	2953.34	2298.03	2508.56	2631.61	2461.12	2419.6	2440.36	3058.6	2867.35	2573.79	2336.58	2259.48	2619.75	2628.65
GO_ARGININE_METABOLIC_PROCESS	-0.0437746	0.0535996	-0.0289606	0.00334792	-0.0483589	0.0218818	-0.0133151	0.00856674	0.0514223	0.0262254	0.080372	0.036105	0.0562473	0.0601641	0.0687965	-0.0176258	0.0612473	3510.8	3416.65	5378.13	4401.1	4935.58	3846.61	2458.89	3560.46	3312.13	2760.6	3246.15	3424.06	3273.58	3447.05	3522.66	4031.19	3486.33
GO_ARGININE_BIOSYNTHETIC_PROCESS	-0.372599	-0.217977	-0.271109	-0.218924	-0.272275	-0.302012	-0.331821	-0.294067	-0.256532	-0.235542	-0.203764	-0.256751	-0.19203	-0.240243	-0.199574	-0.274024	-0.250811	490.741	1239.45	293.555	736.852	459.606	130.469	300.968	241.664	47.4432	171.982	972.586	292.072	1101.57	286.142	655.309	928.108	1564.14
GO_ARGININE_CATABOLIC_PROCESS	0.199224	0.301771	0.189251	0.207884	0.145489	0.273078	0.213242	0.23977	0.298841	0.27415	0.328431	0.279442	0.253658	0.335845	0.33018	0.176741	0.295495	1472.22	1237.97	1616.03	2336.58	2206.11	1657.55	1777.64	2112.7	1666.44	2220.93	1884.38	2352.89	1669.41	1369.92	1577.49	2339.54	1982.24
GO_ASPARAGINE_METABOLIC_PROCESS	-0.0854285	0.00841714	-0.0645496	-0.0337232	-0.116965	-0.0289134	-0.0570617	-0.0276017	-0.0154132	-0.0431242	0.0274923	0.00311544	0.177307	-0.00120245	0.0289681	0.0398448	-0.0361281	1030.41	922.918	152.708	864.356	135.658	88.956	372.874	621.209	1139.38	283.177	114.16	189.773	1557.47	574.508	549.303	397.337	128.986
GO_ASPARTATE_METABOLIC_PROCESS	0.263227	0.182499	0.342753	0.298481	0.356854	0.305477	0.349038	0.323349	0.326301	0.326246	0.212014	0.277274	0.273284	0.257597	0.28908	0.318266	0.307991	1072.66	1865.11	690.892	684.961	791.708	954.794	902.162	961.466	820.619	877.699	1074.88	1012.62	964.431	1180.15	947.381	805.052	735.37
GO_CYSTEINE_METABOLIC_PROCESS	-0.207753	-0.0758338	-0.230082	-0.0714379	-0.211274	-0.174817	-0.229382	-0.165828	-0.151788	-0.138447	-0.0645489	-0.118852	-0.19918	-0.109142	-0.0681137	-0.221465	-0.210399	1132.71	2188.32	3831.04	1620.48	2957.79	3226.14	1857.7	3214.28	2342.51	1842.87	2043.02	2664.23	3378.85	2292.1	1464.81	3046.74	3595.3
GO_GLUTAMATE_METABOLIC_PROCESS	0.0280992	0.0187015	0.00752908	0.00465974	0.0499124	0.0247451	0.0318598	0.0266684	0.0314298	0.0362694	0.0120794	0.0224074	0.0203121	0.0364101	0.0270203	0.0135727	0.00981986	4120.15	4486.35	4708.74	4470.04	4269.15	4396.65	4937.06	4552.32	4521.19	3957.8	3572.32	4048.24	3719.84	4091.98	3610.13	4353.65	4044.53
GO_GLUTAMATE_BIOSYNTHETIC_PROCESS	0.115818	-0.0229558	-0.0182554	-0.0253607	0.0682663	0.0330673	0.0684849	0.0388063	0.0199497	-0.0289681	0.00814386	-0.00360735	0.0196764	-0.0274377	-0.0320289	0.0165063	-0.0235024	4680.57	6470.81	6534.56	6438.19	5392.22	5742.11	5453	5760.64	5940.78	6389.26	5574.58	5905.94	6175.77	6410.02	6347.75	5925.21	6463.39
GO_GLUTAMATE_CATABOLIC_PROCESS	0.234543	0.212805	0.316599	0.263849	0.331974	0.278721	0.2979	0.296676	0.303565	0.291689	0.227939	0.284779	0.28327	0.27345	0.294795	0.281782	0.289459	1799.88	1819.15	1014.1	1206.84	1217.21	1137.15	1804.32	1401.06	948.864	985.929	1734.64	1495.94	830.256	1363.99	1045.23	1610.1	868.804
GO_GLUTAMINE_METABOLIC_PROCESS	-0.052383	-0.143244	-0.0275012	-0.0861138	0.00413886	-0.0360829	-0.00770035	-0.0438379	-0.036642	-0.02349	-0.106134	-0.080644	-0.0713209	-0.0651217	-0.0956192	-0.0576706	-0.0829292	2723.54	2765.05	2407.74	2948.89	3205.38	1460.36	1607.14	2496.7	3598.27	3366.98	2008.92	2197.21	2518.94	5165.38	3795.46	2386.99	2382.54
GO_GLYCINE_METABOLIC_PROCESS	-0.157649	-0.141903	-0.0707381	-0.117911	-0.0366648	-0.0923018	-0.0730563	-0.0975943	-0.00372881	-0.0354183	-0.153516	-0.13193	-0.0354401	-0.0254675	-0.0794204	-0.0689229	-0.122832	2759.12	2690.92	1242.42	2790.25	2922.2	843.599	3888.86	1684.23	1209.8	917.729	1825.08	2535.25	1675.34	1767.26	2043.02	689.409	3494.49
GO_HISTIDINE_METABOLIC_PROCESS	-0.244691	-0.261684	-0.180547	-0.199311	-0.182209	-0.208759	-0.222712	-0.137704	-0.239027	-0.161411	-0.204385	-0.164647	-0.228464	-0.275768	-0.215298	-0.220984	-0.256042	1942.21	512.98	3031.92	2407.74	2241.69	462.571	1814.7	3761.36	2471.49	3024.5	2816.94	2719.09	954.794	0	3927.41	813.947	2639.03
GO_ISOLEUCINE_METABOLIC_PROCESS	-0.158249	-0.148373	-0.10825	-0.189078	-0.112295	-0.123811	-0.153548	-0.154823	-0.08941	-0.0705696	-0.137805	-0.107449	0.0718815	-0.0884625	-0.141121	-0.039011	-0.0354761	1949.62	2493.73	492.223	796.156	1790.98	391.406	3229.1	673.1	1169.77	231.286	247.594	446.263	1177.18	2360.3	655.309	1405.5	432.919
GO_LEUCINE_METABOLIC_PROCESS	-0.111293	-0.134205	-0.129046	-0.153397	-0.142224	-0.109288	-0.1579	-0.147255	-0.114337	-0.101013	-0.193023	-0.129812	-0.0504156	-0.147383	-0.167505	-0.157808	-0.184948	1166.06	1194.98	1706.47	2767.27	3164.61	2309.89	2607.89	2771.72	2384.76	2266.9	2832.51	2224.64	2372.9	2588.62	2863.64	3376.62	3885.89
GO_LEUCINE_CATABOLIC_PROCESS	-0.128168	-0.168168	-0.105271	-0.126244	-0.0847567	-0.110257	-0.117277	-0.128168	-0.104921	-0.066386	-0.188529	-0.126484	-0.0461345	-0.149492	-0.157474	-0.0893056	-0.12187	1052.65	1902.18	2588.62	2329.16	2280.24	2066.74	2600.48	2762.08	1632.34	2324.72	1871.04	1445.54	1433.67	2234.28	2634.58	2441.84	1408.47
GO_LYSINE_METABOLIC_PROCESS	-0.0156569	0.00229659	-0.0488663	0.0130869	0.0145268	-0.00184092	0.0131416	-0.00863955	0.0310404	0.0260462	-0.0169875	-0.00371829	0.0113736	0.0322069	0.028598	-0.0185003	0.00862132	4318.81	3857.73	4339.57	4019.33	3991.9	4961.52	4446.32	4868.12	4267.66	3743.57	3751.72	3906.65	3387	3880.71	3667.95	4421.85	3960.77
GO_METHIONINE_METABOLIC_PROCESS	-0.165896	-0.163722	-0.156216	-0.172665	-0.15143	-0.180773	-0.140287	-0.145729	-0.160003	-0.184752	-0.142064	-0.162341	-0.0633341	-0.148846	-0.172049	-0.167783	-0.146398	1662.74	1235.01	1254.28	2232.05	1899.21	1488.53	1682.75	1628.64	793.932	1315.07	959.242	1661.25	1918.48	1510.77	967.396	1551.54	1386.97
GO_L_PHENYLALANINE_METABOLIC_PROCESS	-0.224883	-0.121537	-0.0976779	-0.10311	-0.194517	-0.121245	-0.152103	-0.152596	-0.113371	-0.0781569	-0.129666	-0.116907	0.0133603	-0.0956729	-0.147692	-0.10907	-0.120808	2119.38	2531.54	934.779	1951.1	1515.96	2006.7	1867.33	2169.79	1632.34	623.433	2292.84	660.498	2129.01	1746.5	2817.68	1949.62	1336.56
GO_PROLINE_METABOLIC_PROCESS	-0.197463	-0.246501	-0.208971	-0.23595	-0.182101	-0.154056	-0.124481	-0.221408	-0.124727	-0.13167	-0.20498	-0.27389	-0.254401	-0.230183	-0.18571	-0.201755	-0.219003	856.943	902.903	1320.26	1166.06	1134.19	1803.58	628.622	625.657	2550.07	1123.07	2756.89	271.316	813.947	1410.69	1412.18	246.112	1298.02
GO_PROLINE_BIOSYNTHETIC_PROCESS	-0.197463	-0.246501	-0.208971	-0.23595	-0.182101	-0.154056	-0.124481	-0.221408	-0.124727	-0.13167	-0.20498	-0.27389	-0.254401	-0.230183	-0.18571	-0.201755	-0.219003	856.943	902.903	1320.26	1166.06	1134.19	1803.58	628.622	625.657	2550.07	1123.07	2756.89	271.316	813.947	1410.69	1412.18	246.112	1298.02
GO_L_SERINE_METABOLIC_PROCESS	-0.0942876	-0.133881	-0.0981157	-0.0565226	-0.0752254	-0.0972407	-0.0524445	-0.1016	-0.0171482	-0.0571319	-0.112256	-0.114647	-0.110053	-0.0805691	-0.0457571	-0.1051	-0.132865	2495.22	1928.86	2480.39	2065.26	2922.2	3027.47	2624.2	2453.7	1691.65	1169.77	1951.1	1865.11	3970.4	2090.47	1503.36	3384.78	3495.97
GO_L_SERINE_BIOSYNTHETIC_PROCESS	0.00318207	-0.0768398	0.000448332	-0.0277419	0.00810279	0.0223838	0.0394642	-0.00961181	0.065205	0.0107928	-0.0666484	-0.0636523	-0.0204811	0.0273483	-0.00611263	-0.0116894	-0.011099	1183.11	993.342	1786.53	1057.09	2238.73	1657.55	1031.89	1393.64	1691.65	1036.34	905.869	1209.8	1209.8	1243.9	561.905	1642.72	763.539
GO_THREONINE_METABOLIC_PROCESS	-0.392763	-0.324443	-0.255356	-0.373634	-0.243605	-0.232291	-0.315369	-0.307007	-0.142053	-0.158177	-0.284871	-0.295146	-0.15998	-0.0946108	-0.245846	-0.213161	-0.218299	175.688	2381.8	337.291	739.076	523.358	31.8759	1475.93	388.441	128.986	458.865	912.54	1034.11	3527.11	333.585	347.67	196.445	1791.72
GO_THREONINE_CATABOLIC_PROCESS	-0.379768	-0.148814	-0.230462	-0.319106	-0.204995	-0.229916	-0.424145	-0.278336	-0.151547	-0.191988	-0.217565	-0.218876	0.100066	-0.0700077	-0.27145	-0.198656	-0.0861843	0	0	0	0	0	0	0	0	0	0	0	0	0	0	0	0	0
GO_TRYPTOPHAN_METABOLIC_PROCESS	-0.10059	-0.0626463	-0.109273	-0.167534	-0.125828	-0.088912	-0.102603	-0.0924549	-0.0515582	-0.151875	-0.0946856	-0.0466156	0.0313723	-0.147108	-0.170727	-0.0525642	-0.0573537	3543.41	4223.93	3854.76	5430.76	821.36	4065.29	69.6822	1276.52	2913.31	2333.61	990.377	2047.47	2750.22	5473.76	4679.09	1266.14	1208.32
GO_TYROSINE_METABOLIC_PROCESS	0.0864947	0.169546	0.162512	0.154532	0.074724	0.166339	0.111785	0.117725	0.150013	0.17308	0.117908	0.149503	0.214989	0.162549	0.144255	0.151033	0.180077	3796.94	1537.46	2524.87	2668.68	2404.78	3134.22	2573.79	3544.9	3294.34	3401.08	3702.05	785.778	1212.77	2375.13	2879.21	2846.59	2940
GO_TYROSINE_CATABOLIC_PROCESS	-0.0708898	0.0640031	0.027547	0.0242129	-0.0982182	0.0451465	-0.0443266	-0.0298972	0.0231745	0.0471688	-0.0252514	0.0173262	0.106089	0.0424136	0.00879974	0.0106581	0.0584827	2606.41	2756.15	2965.94	2633.1	1202.39	1796.17	1286.9	2461.12	1865.85	1700.54	1851.03	392.889	606.383	2512.27	2631.61	1423.3	1470
GO_VALINE_METABOLIC_PROCESS	0.0782224	0.0843446	0.0602566	0.0360956	0.0281513	0.0792792	0.0196604	0.0557742	0.0673263	0.0540614	0.00705149	0.0650304	0.130298	0.0788054	-0.000382639	-0.0210087	-0.0421814	695.339	10.3782	1131.22	1866.59	1401.06	1457.4	1632.34	1707.96	1639.76	778.365	2120.12	2389.95	1205.35	2238.73	999.272	1134.19	2410.71
GO_CELLULAR_MODIFIED_AMINO_ACID_METABOLIC_PROCESS	0.00749724	0.0418261	0.00202729	0.0284633	0.0151185	0.0321486	0.011527	0.0159909	0.0363382	0.0275248	0.0185364	0.0120025	0.0222037	0.0383545	0.0337238	0.00371692	0.00688258	3466.32	3346.97	3071.21	2739.1	2958.53	2852.52	2857.71	3697.6	3238	2857.71	3246.89	3100.86	3492.26	3172.76	3424.06	3060.09	3323.99
GO_CELLULAR_BIOGENIC_AMINE_METABOLIC_PROCESS	-0.0872028	-0.047358	-0.0940074	-0.070947	-0.117177	-0.0853157	-0.0980949	-0.0845405	-0.0751519	-0.0923239	-0.0677914	-0.0599023	-0.040295	-0.0898299	-0.077595	-0.0789066	-0.0627682	3198.71	4335.86	3665.73	3384.03	2997.82	3324.73	2604.19	3025.99	3371.43	2964.46	3169.06	3407.01	3562.69	3348.45	3589.37	2473.72	3177.95
GO_AMINO_ACID_BETAINE_METABOLIC_PROCESS	0.0215231	0.103584	0.0542101	0.0902877	0.0255543	0.0268199	-0.0191481	0.00850768	0.0666474	0.057085	0.0185544	0.0318042	0.0279918	0.106022	0.120006	-0.0487414	-0.0467102	1645.69	2035.61	787.261	1801.36	1825.08	2659.78	1186.08	2444.81	1334.34	1599.73	2373.64	1758.36	1111.95	1466.29	1524.11	2023.75	1804.32
GO_AMINO_ACID_BETAINE_BIOSYNTHETIC_PROCESS	-0.0860574	-0.0548267	-0.102493	-0.0384279	-0.0808826	-0.154204	-0.129496	-0.144947	-0.0724281	-0.0891914	-0.147207	-0.125232	-0.100889	-0.0529682	-0.035549	-0.199173	-0.208065	1322.48	607.866	210.529	920.695	1321	1681.27	1390.68	143.812	1086.75	848.047	575.249	767.987	212.012	1138.64	862.873	84.5082	1804.32
GO_CATECHOLAMINE_METABOLIC_PROCESS	0.0710395	0.127744	0.0839993	0.114168	0.06185	0.102016	0.0608852	0.106272	0.1102	0.101852	0.126451	0.0871811	0.0891176	0.101188	0.122886	0.0838009	0.0748645	4301.02	3571.58	4665	3448.53	4557.51	3649.42	4886.65	4257.29	3595.3	3946.68	3334.37	3511.54	3753.94	3529.33	3559.72	4202.43	3327.7
GO_INDOLALKYLAMINE_METABOLIC_PROCESS	-0.10059	-0.0626463	-0.109273	-0.167534	-0.125828	-0.088912	-0.102603	-0.0924549	-0.0515582	-0.151875	-0.0946856	-0.0466156	0.0313723	-0.147108	-0.170727	-0.0525642	-0.0573537	3543.41	4223.93	3854.76	5430.76	821.36	4065.29	69.6822	1276.52	2913.31	2333.61	990.377	2047.47	2750.22	5473.76	4679.09	1266.14	1208.32
GO_ORNITHINE_METABOLIC_PROCESS	-0.210648	-0.157991	-0.19459	-0.195046	-0.180756	-0.15903	-0.151939	-0.144485	-0.142243	-0.122047	-0.123615	-0.125565	-0.137613	-0.115795	-0.149059	-0.17784	-0.119787	1451.47	1768.74	2631.61	2278.76	2646.44	2361.04	1524.85	2364.75	2833.99	2185.35	2577.5	3498.94	1210.54	3366.98	3802.87	1980.01	3214.28
GO_POLYAMINE_METABOLIC_PROCESS	-0.0599434	-0.0129707	-0.0313595	0.000344008	-0.0742823	-0.044377	-0.0399909	-0.0510539	-0.0344164	-0.0180761	-0.0356908	-0.0193192	-0.0269421	-0.0233613	-0.0248233	-0.0177946	-0.00226733	3624.22	3888.86	3481.89	2831.02	2640.51	2704.26	2879.21	3559.72	2803.6	2353.63	3669.43	3283.22	3541.19	3278.03	3888.12	2994.11	3122.36
GO_POLYAMINE_BIOSYNTHETIC_PROCESS	-0.0393959	-0.0060097	-0.0220052	0.0106424	-0.0830689	-0.0422685	-0.0286715	-0.0470927	-0.0247136	-0.0236376	-0.0309513	-0.0118917	-0.03169	-0.0156945	-0.0195521	-0.00707668	0.0143722	3733.93	4172.04	3796.2	2831.02	3671.66	2871.8	3138.66	4224.67	3062.31	2425.53	3965.95	3712.43	3558.24	4003.02	4189.09	3155.71	3122.36
GO_PHOSPHAGEN_METABOLIC_PROCESS	-0.267217	-0.271261	-0.0327941	-0.241036	-0.243113	-0.193758	-0.272737	-0.251312	-0.263992	-0.0244862	-0.0891452	-0.168725	-0.352372	-0.137462	-0.193758	-0.252787	-0.282411	2278.76	1267.62	257.231	3513.02	3226.88	2401.81	3083.07	703.494	1788.76	432.178	455.158	300.968	1042.27	950.347	2502.63	2530.8	2951.86
GO_CREATINE_METABOLIC_PROCESS	-0.0543165	-0.039594	0.135873	-0.0234503	-0.11911	-0.00646842	-0.0518749	-0.0241063	-0.0295725	0.115612	0.0584709	-0.0353303	-0.191884	0.0525673	0.012044	-0.0276411	-0.0486316	4557.51	2535.25	514.462	5340.33	1819.15	4803.62	5903.71	1406.99	3577.51	864.356	910.316	601.936	2084.54	1900.69	5005.26	5061.6	5903.71
GO_PROTEIN_TARGETING	0.069919	0.0647273	0.0659612	0.0542797	0.0556029	0.0695626	0.0914021	0.0719283	0.0704119	0.0722575	0.0946113	0.0971527	0.12435	0.0682287	0.0814823	0.113024	0.109791	2867.35	2871.8	2816.94	2928.14	3080.84	3110.49	3254.31	3073.43	3015.61	3149.04	3097.15	3082.33	3208.35	2993.37	3088.26	3276.55	3186.11
GO_NLS_BEARING_PROTEIN_IMPORT_INTO_NUCLEUS	-0.0152123	-0.0986216	-0.0658997	-0.0820661	-0.0349646	-0.0820054	-0.0320595	-0.0718193	-0.0447009	-0.10228	-0.144678	-0.105052	-0.0723055	-0.0946104	-0.0902709	-0.100882	-0.0980138	4081.6	4449.28	6452.28	4381.08	4910.37	4170.55	4046.02	3893.31	4106.8	4639.06	3006.71	3825.11	2971.13	4452.25	3536	2990.4	4354.4
GO_PROTEIN_TARGETING_TO_MEMBRANE	0.128008	0.109328	0.123835	0.0990977	0.105088	0.132487	0.169398	0.136902	0.121576	0.128997	0.178872	0.182656	0.201996	0.123433	0.143308	0.202908	0.197712	2793.22	2536.73	2627.17	2762.08	2750.22	2472.98	2477.42	2553.04	2566.38	2441.84	2305.44	2520.42	2412.19	2465.56	2464.08	2278.76	2341.03
GO_COTRANSLATIONAL_PROTEIN_TARGETING_TO_MEMBRANE	0.195077	0.155644	0.183244	0.128426	0.163913	0.202845	0.265856	0.202526	0.186261	0.192061	0.27035	0.279396	0.330071	0.183101	0.207009	0.311007	0.302473	2243.17	2002.99	1937.76	2449.26	1928.86	1783.57	1571.56	1906.62	2078.61	1955.55	1442.57	1503.36	1009.65	1813.22	1940.72	1168.29	1215.73
GO_SRP_DEPENDENT_COTRANSLATIONAL_PROTEIN_TARGETING_TO_MEMBRANE_TRANSLOCATION	-0.042578	-0.0553733	-0.0449657	-0.0666375	-0.0750036	-0.0676035	-0.0724701	-0.0771544	-0.054225	-0.0681139	-0.0662365	-0.0603492	-0.0263925	-0.0564851	-0.0639399	-0.0560112	-0.0776101	1724.26	1083.04	1137.9	667.17	1076.37	848.047	581.179	470.726	939.968	1326.93	1940.72	1042.27	845.082	1077.11	1529.3	1297.28	1095.64
GO_SRP_DEPENDENT_COTRANSLATIONAL_PROTEIN_TARGETING_TO_MEMBRANE_SIGNAL_SEQUENCE_RECOGNITION	-0.290132	-0.114118	-0.103695	-0.234667	-0.339219	-0.294796	-0.278179	-0.277523	-0.293229	-0.24334	-0.173773	-0.156171	-0.0994679	-0.0917423	-0.199282	-0.212401	-0.12782	1962.96	2665.71	3092.7	177.912	1476.67	1601.21	1888.83	598.97	2354.37	139.364	2951.86	3561.21	3037.85	3141.63	1196.46	3189.07	1876.97
GO_POSTTRANSLATIONAL_PROTEIN_TARGETING_TO_ENDOPLASMIC_RETICULUM_MEMBRANE	0.0574639	0.0769123	0.0358276	0.0413218	-0.0212899	0.0347458	0.0139603	0.0342717	0.0539024	0.0452601	0.0979895	0.0623017	0.0959718	0.0752471	0.0842662	0.0744813	0.0759521	1789.5	1746.5	2415.16	2137.91	1663.48	2004.48	2008.92	1934.79	1755.4	1073.4	1318.03	1860.66	1619	1492.98	1823.6	2255.03	1764.29
GO_PROTEIN_RETENTION_IN_ER_LUMEN	-0.0965114	-0.0132509	-0.0258457	-0.00242418	-0.0395159	-0.0119386	-0.0868147	-0.0126859	-0.0442367	-0.00657991	0.00789224	-0.0134514	0.00293453	-0.0280512	0.00980607	-0.00832969	-0.0229294	1842.87	1951.1	1931.83	1298.02	1913.3	1707.96	1911.07	1641.24	2455.19	1592.31	1926.64	1893.28	1349.17	2533.02	1263.92	1592.31	1921.45
GO_PROTEIN_TARGETING_TO_LYSOSOME	0.134524	0.139147	0.127561	0.118016	0.102684	0.122264	0.118183	0.122403	0.124604	0.114535	0.0870055	0.0876165	0.0980379	0.125215	0.121803	0.0624334	0.0707912	2901.45	2268.38	1882.9	1783.57	2016.34	1980.75	1954.07	2026.71	2130.5	2314.34	2023.75	1722.78	2256.52	2449.26	2453.7	2888.1	2550.07
GO_PROTEIN_TARGETING_TO_VACUOLE	0.109893	0.122148	0.107187	0.0960826	0.0928618	0.0927754	0.0999216	0.102149	0.100849	0.0886207	0.0661917	0.0706223	0.0768877	0.0989842	0.100453	0.0512313	0.063536	2335.09	2189.8	1828.05	2068.23	2172.01	2139.39	2112.7	2034.13	2244.66	2695.37	2240.21	2045.99	2338.06	2427.02	2597.52	2643.48	2550.07
GO_PROTEIN_TARGETING_TO_MITOCHONDRION	-0.0201762	-0.0239966	-0.0139353	-0.0322399	-0.0314928	-0.0187691	-0.0143089	-0.026596	-0.00800792	-0.0154826	0.00130901	-0.00737954	0.0395128	-0.0145222	-0.00699879	0.0249742	0.0153352	3444.08	3295.82	3217.24	3503.38	3466.32	3174.25	3283.96	3415.91	3203.9	3226.14	3235.03	3261.72	3015.61	3263.2	2916.27	3137.18	3063.05
GO_PROTEIN_PROCESSING_INVOLVED_IN_PROTEIN_TARGETING_TO_MITOCHONDRION	-0.219003	-0.279248	-0.204734	-0.293024	-0.247868	-0.203914	-0.208151	-0.213673	-0.20673	-0.213618	-0.334518	-0.268533	-0.250301	-0.258337	-0.233162	-0.288623	-0.269681	1831.75	2146.8	879.182	1366.96	406.232	1093.42	458.123	925.142	1003.72	435.884	2043.02	1697.58	882.888	1990.39	1185.34	636.035	1038.56
GO_LIPID_METABOLIC_PROCESS	0.0233417	0.037099	0.0158197	0.0340885	0.0217412	0.0275555	0.0143811	0.0252996	0.0233733	0.0246154	0.012313	0.0178462	0.0165781	0.0255318	0.0291972	0.00870523	0.00997477	3389.96	3366.24	3473.73	3369.21	3556.76	3407.76	3450.01	3387	3404.05	3396.64	3536.74	3488.56	3365.5	3418.88	3371.43	3503.38	3471.51
GO_FATTY_ACID_METABOLIC_PROCESS	-0.00099716	0.00444164	-0.0150127	-0.00207238	-0.00944738	-0.00463993	-0.0204292	-0.00817557	-0.00890948	-0.00828384	-0.0146087	-0.00488324	0.0102793	-0.00388835	0.00556187	-0.0152719	-0.0091488	3123.1	3239.48	3356.61	3258.01	3452.98	3265.43	3245.41	3302.49	3136.44	3349.19	3270.62	3391.45	3275.8	3226.14	3203.16	3437.41	3338.82
GO_FATTY_ACID_BIOSYNTHETIC_PROCESS	0.00356509	0.00648874	-0.0162757	0.00461319	-0.0137292	-0.00552403	-0.0283963	-0.00790631	-0.0147196	-0.01015	-0.0127427	-0.00472352	-0.00354328	0.00488387	0.00699676	-0.0181013	-0.0119679	3041.55	2998.56	3549.34	2960.75	3692.42	2879.21	3467.06	3433.7	3057.12	3590.12	3068.24	3327.7	2849.56	3084.55	3206.86	3694.64	3541.19
GO_FATTY_ACID_BETA_OXIDATION	-0.0685437	-0.0436215	-0.0558593	-0.0395932	-0.0490229	-0.048063	-0.0580872	-0.0523038	-0.048722	-0.0269518	-0.0528196	-0.0380029	0.00540852	-0.035849	-0.0345787	-0.0381772	-0.0389867	2556	2839.18	2619.75	3067.5	3298.78	3407.01	2979.28	3107.53	2879.95	2856.23	2880.69	2817.68	2455.93	2739.84	2679.06	2822.13	2662.75
GO_UNSATURATED_FATTY_ACID_BIOSYNTHETIC_PROCESS	0.0899741	0.0845056	0.0732601	0.102295	0.0773564	0.0701706	0.063809	0.0721843	0.0710354	0.0897102	0.0882771	0.0915817	0.0756066	0.12099	0.133677	0.0654979	0.0902298	2588.62	3638.3	3481.14	3469.28	2409.22	3353.64	2759.12	3174.25	3103.08	2649.41	2834.73	2898.48	2897	3137.18	3393.67	2836.21	2303.96
GO_NEUTRAL_LIPID_METABOLIC_PROCESS	0.0303693	0.0752773	0.0432585	0.0724202	0.041342	0.0597117	0.0306187	0.0482382	0.043447	0.0427637	0.0417033	0.0506594	0.0104759	0.0558669	0.0605364	0.0077072	0.0265403	3498.94	3119.39	3708.72	3366.24	3762.84	3613.1	3770.25	3591.6	3294.34	3295.08	3501.9	3414.43	3732.45	3152.01	3308.42	3744.31	3389.22
GO_MONOACYLGLYCEROL_BIOSYNTHETIC_PROCESS	-0.0270004	0.219666	0.0708898	0.228793	0.0753717	0.150689	0.0596852	0.124781	0.152766	0.182499	0.232127	0.192282	-0.0601224	0.213271	0.235407	0.0552033	0.104012	1115.66	1187.56	329.137	911.058	185.325	975.551	45.2193	419.576	1404.02	198.668	1067.47	1237.23	939.227	1160.13	962.207	535.96	1104.54
GO_TRIGLYCERIDE_METABOLIC_PROCESS	0.0469158	0.0907967	0.0429633	0.0766307	0.0265674	0.0581096	0.020019	0.0456532	0.0483641	0.040906	0.0531218	0.0522069	0.00914162	0.0694863	0.080097	0.00106657	0.0274981	3425.55	2968.91	3644.23	3051.93	4063.81	3357.35	3606.42	3572.32	3056.38	3183.14	3096.41	3375.88	3393.67	3046.74	3177.21	3841.42	3389.22
GO_MEMBRANE_LIPID_METABOLIC_PROCESS	0.00920604	0.0418584	-0.0075483	0.0288292	0.00353547	0.0221292	-0.00339638	0.0135321	0.0187049	0.00864116	0.0283183	0.0146836	0.0220582	0.0236412	0.0271847	0.00584135	0.00246627	3202.42	2901.45	3584.93	3352.16	3593.82	2990.4	3356.61	3408.5	3233.55	3705.02	3326.95	3068.98	3498.94	3340.3	3346.23	3510.8	3399.6
GO_PHOSPHOLIPID_METABOLIC_PROCESS	0.0192314	0.0317685	0.00917439	0.0290952	0.0197464	0.0204812	0.0122841	0.0169715	0.0130936	0.0182157	0.00256756	0.0100998	0.00317596	0.0204452	0.0234129	-0.00285982	-0.00233046	3429.25	3481.14	3716.88	3552.31	3736.15	3580.48	3587.89	3690.19	3647.2	3550.83	3922.96	3663.5	3673.88	3493.01	3552.31	3641.27	3767.29
GO_PHOSPHATIDYLETHANOLAMINE_BIOSYNTHETIC_PROCESS	0.0843764	0.00502188	0.0382495	0.0676477	0.0610832	0.022407	0.0587309	0.0287965	0.0130525	0.0173085	-0.0326039	0.00693654	-0.015547	0.0281838	0.0225383	0.0234026	0.00327133	1917	4183.16	3504.13	3525.62	3349.93	3663.5	3501.9	3586.41	3848.83	4450.77	4523.41	3326.95	3135.7	2997.08	3785.08	3940.75	3360.31
GO_GLYCEROPHOSPHOLIPID_METABOLIC_PROCESS	0.0312778	0.0391694	0.0176807	0.0351688	0.0239782	0.0253346	0.0196556	0.0244568	0.0169914	0.0173512	0.0106663	0.0197334	0.00646202	0.0249263	0.0292402	0.00187149	0.00450221	3323.99	3421.84	3693.16	3331.4	3623.47	3460.39	3541.93	3589.37	3602.72	3482.63	3802.87	3442.6	3509.31	3347.71	3392.19	3516.73	3586.41
GO_DIACYLGLYCEROL_BIOSYNTHETIC_PROCESS	0.00263532	0.0395517	0.0513395	0.0731219	0.054795	0.0902023	0.0463969	0.0642428	0.0738436	0.0166758	0.0311536	0.0892838	-0.0101148	0.0353308	0.0306725	0.00121378	0.0229524	2129.01	1405.5	1730.19	1985.2	1438.12	2507.08	2358.82	3402.57	2544.14	3773.22	1282.45	1236.49	2149.77	2819.91	2343.99	2609.38	2969.65
GO_PHOSPHATIDYLGLYCEROL_BIOSYNTHETIC_PROCESS	-0.177771	-0.0472258	-0.114615	-0.0450696	-0.0772879	-0.0365697	-0.0741785	-0.070788	-0.065288	-0.0529601	-0.0155388	-0.0109764	-0.0553507	-0.0688974	-0.0687724	-0.0876627	-0.0924439	1470.74	2057.85	576.731	679.031	622.692	492.223	386.959	161.603	1749.47	1470.74	1263.18	1326.93	1003.72	1129.74	1352.13	582.662	174.947
GO_PHOSPHATIDYLCHOLINE_BIOSYNTHETIC_PROCESS	-0.00135527	0.0189143	-0.0227443	0.00059308	-0.0595676	-0.0152938	-0.0338103	-0.0154939	-0.00255572	-0.0140124	-0.00801016	-0.0260884	-0.0381358	-0.00770052	0.0112638	-0.035873	-0.0229682	3154.97	3165.35	3627.92	3641.27	3513.76	3386.26	3128.29	3641.27	3338.82	3011.16	3353.64	3138.66	3346.23	3110.49	3169.8	3089.74	3676.85
GO_CDP_CHOLINE_PATHWAY	0.07178	0.0940302	0.0232342	0.0391975	-0.139542	0.0712607	-0.0660398	0.0207468	0.0595616	-0.000738028	0.0659031	-0.00757162	-0.111743	0.0545047	0.0958616	0.0149519	0.0411109	830.256	2006.7	2350.66	2765.79	1537.46	2410.71	1275.78	1575.26	1521.15	2341.77	2334.35	1303.21	2045.25	2577.5	3421.1	1932.57	1853.99
GO_PHOSPHATIDYLSERINE_METABOLIC_PROCESS	0.00296661	0.0442219	-0.0241306	0.0202773	-0.0112571	0.0249334	-0.0198176	-0.0109068	-0.0194745	-0.0106149	-0.00446269	-0.0192191	0.0287137	0.00577632	0.0232987	-0.0108338	-0.018139	2109.74	2084.54	1270.59	1982.24	2127.53	2206.11	2735.4	3851.79	3685.74	1940.72	2536.73	1991.13	3200.93	2266.9	2674.61	2572.31	2189.8
GO_PHOSPHATIDYLINOSITOL_BIOSYNTHETIC_PROCESS	0.101228	0.101065	0.0914422	0.094957	0.108562	0.0896251	0.0999931	0.0959274	0.0876421	0.0807558	0.0632134	0.0836579	0.0516276	0.0843552	0.0918783	0.0715062	0.0725173	2309.89	2280.24	1965.93	2247.62	2278.76	2140.87	2182.39	2179.42	2286.17	2179.42	2808.04	2403.29	2124.57	2477.42	2556	2044.51	2157.18
GO_GLYCEROL_ETHER_METABOLIC_PROCESS	0.0996115	0.0873003	0.0648483	0.0679853	0.0429981	0.0697545	0.05727	0.0644379	0.084145	0.0756183	0.0725998	0.0847377	0.144361	0.0952798	0.092015	0.0908204	0.102211	2233.54	1945.91	3229.1	1773.19	3294.34	1951.1	3188.33	3381.81	2440.36	2998.56	3325.47	2588.62	2285.43	1641.98	2115.67	2028.2	1630.12
GO_PLATELET_ACTIVATING_FACTOR_BIOSYNTHETIC_PROCESS	0.221584	0.164808	0.196039	0.0712984	0.0504901	0.0905033	0.130626	0.172643	0.205149	0.112004	0.041817	0.0472468	0.119475	0.18292	0.159342	0.0518749	0.136566	2722.05	200.151	1764.29	416.611	1513.73	219.425	2090.47	1942.21	2249.1	2222.42	4544.17	2689.44	286.142	1960	2342.51	220.907	1366.96
GO_SPHINGOLIPID_METABOLIC_PROCESS	0.0273088	0.0589194	0.014334	0.0510735	0.0245541	0.040918	0.018227	0.0308964	0.0372199	0.0249241	0.0473649	0.0309387	0.0324001	0.0454054	0.0507022	0.0210957	0.0184725	3398.86	3332.88	3538.97	3422.58	3879.22	3535.26	3510.06	3621.99	3349.93	3860.69	3385.52	3405.53	3570.84	3290.63	3295.08	3736.15	3797.68
GO_CERAMIDE_METABOLIC_PROCESS	0.0254707	0.0667768	0.0168966	0.0565897	0.0287333	0.048058	0.0160283	0.0336088	0.0488047	0.0345214	0.0514942	0.0390767	0.0382239	0.0567749	0.0567363	0.0269486	0.0202749	4004.5	3536	3995.61	3762.84	4100.87	3773.22	4051.95	4013.4	3795.46	3940.75	3669.43	3583.44	3777.66	3650.16	3789.53	4001.54	3616.06
GO_GLYCOSYLCERAMIDE_METABOLIC_PROCESS	0.0528009	0.116707	0.0340591	0.0634026	0.0485558	0.0706893	0.0331291	0.0721663	0.102166	0.0562035	0.0847265	0.0505252	0.0453501	0.105547	0.0804923	0.00781182	0.00224289	3681.3	2899.22	3572.32	3332.88	3455.94	3086.03	2718.35	2891.07	2614.57	2268.38	2501.15	2904.41	3229.84	2682.76	2788.03	3249.12	3462.61
GO_GLUCOSYLCERAMIDE_METABOLIC_PROCESS	0.0854477	0.149388	0.042177	0.0812008	0.0826407	0.104203	0.0633202	0.105643	0.13867	0.0793416	0.129684	0.0758239	0.0439268	0.153707	0.113626	0.0121756	0.0200131	2067.49	2862.9	2790.99	3131.99	1907.36	3035.62	2091.95	2552.3	2828.06	3614.58	2399.59	2817.68	3373.66	2527.09	3369.21	2830.28	3297.3
GO_SPHINGOMYELIN_METABOLIC_PROCESS	0.0750219	0.0941466	0.0407987	0.105438	0.0490591	0.0769365	0.0415536	0.053151	0.0682823	0.0506455	0.0829978	0.0515536	0.00218818	0.0915864	0.0995733	0.0314004	0.0320897	3527.85	3679.07	4051.95	2922.2	5101.63	4263.22	5120.16	4368.48	3832.52	3603.46	3000.04	3797.68	5618.31	3386.26	3362.54	4536.76	4825.12
GO_SPHINGOMYELIN_CATABOLIC_PROCESS	0.0229841	0.063302	0.0569408	0.132364	0.0536053	0.0795604	0.0445647	0.0334281	0.0623542	0.0977143	0.0808362	0.0437445	-0.034303	0.105206	0.122029	0.0500693	0.0235309	3389.22	2474.46	3634.59	2269.86	4172.78	3537.48	3963.73	3710.95	2922.95	3083.07	2044.51	3119.39	5618.31	2988.18	2556.74	4022.29	4175.74
GO_SPHINGOMYELIN_BIOSYNTHETIC_PROCESS	0.152963	0.14028	0.0165373	0.0649191	0.0421769	0.0729007	0.0369834	0.0826591	0.0770829	-0.0200087	0.0861305	0.063197	0.0569101	0.071042	0.0657665	0.00336213	0.044883	4177.97	4093.46	5087.54	4751.73	5238.03	4991.17	5414.46	4808.81	4875.53	5794	4260.25	4423.34	5186.88	4753.96	4899.25	5521.94	5073.46
GO_GLYCOSPHINGOLIPID_METABOLIC_PROCESS	0.0719988	0.109633	0.0731338	0.0991925	0.0757907	0.0947825	0.0607845	0.0819076	0.0997932	0.0861646	0.0958424	0.0856389	0.0850353	0.10928	0.104102	0.064279	0.0664017	2431.46	2369.94	2684.99	2679.8	3143.85	2675.35	2864.38	2886.62	2538.21	3109.01	2756.15	2879.95	3191.3	2653.85	2687.95	3220.21	3274.32
GO_GLYCOSPHINGOLIPID_BIOSYNTHETIC_PROCESS	0.108674	0.109166	0.0680786	0.0460375	0.0540773	0.0725908	0.0460512	0.0712508	0.0910632	0.0145346	0.0844317	0.0712645	0.00641271	0.0873031	0.0620078	0.0365894	0.0285085	3526.36	2545.62	2191.28	2689.44	2155.7	2243.92	1940.72	1953.33	1771.71	2302.48	2124.57	2546.37	910.316	1906.62	3215.02	1843.61	2442.58
GO_GANGLIOSIDE_CATABOLIC_PROCESS	-0.0620339	0.0126955	-0.040339	-0.0118863	-0.0568507	-0.0255768	-0.0849754	-0.0210279	-0.0107928	-0.0538983	-0.0227556	-0.0165227	0.0804046	0.00101695	-0.0289885	-0.0239366	-0.030257	3028.95	1120.85	2341.03	2781.36	1550.8	2023.75	3361.05	2827.32	2194.25	3350.68	2581.21	2644.96	3556.76	2096.4	1541.9	2757.64	2754.67
GO_ICOSANOID_METABOLIC_PROCESS	0.121949	0.126572	0.11118	0.132686	0.112521	0.119749	0.112617	0.118351	0.115529	0.131761	0.106952	0.112535	0.103116	0.137827	0.147694	0.104766	0.124673	2307.67	2796.18	3217.24	2942.96	2680.54	2982.99	2548.59	2891.07	2840.66	2868.83	2999.3	2940	2982.25	2776.91	2811.75	2906.64	2714.64
GO_LEUKOTRIENE_METABOLIC_PROCESS	0.141679	0.16239	0.143912	0.193341	0.14073	0.167192	0.137738	0.137022	0.131498	0.159369	0.180007	0.149042	0.0748878	0.180212	0.203616	0.131753	0.1427	2087.5	1644.2	2667.2	1930.35	2163.11	2326.2	1659.03	1977.79	2078.61	2096.4	2237.24	2174.97	2160.15	2315.82	2695.37	1444.05	2174.97
GO_PROSTANOID_METABOLIC_PROCESS	0.117964	0.130796	0.0971636	0.121001	0.107556	0.110564	0.0991007	0.11654	0.120419	0.129417	0.122928	0.137753	0.13358	0.135313	0.148414	0.0986127	0.13478	2596.03	3320.28	3355.12	3046.74	2519.68	3080.1	3257.27	2756.15	2914.79	2842.89	2742.07	2762.08	2610.12	2753.19	2813.23	3144.59	2133.46
GO_STEROID_BIOSYNTHETIC_PROCESS	0.00313131	0.00910557	0.00806778	0.0182743	0.0136567	0.011714	0.00338378	0.00593108	0.00704063	0.0223271	-0.0100371	0.00289611	-0.0161761	0.0111054	0.0167089	0.00403755	0.00643868	3162.39	2803.6	3246.89	2953.34	3286.92	2892.55	3154.97	2975.58	3040.81	3282.48	3100.12	3000.78	2816.94	3319.54	3227.62	3270.62	3235.03
GO_BILE_ACID_BIOSYNTHETIC_PROCESS	-0.0154705	-0.0274398	-0.0503611	-0.0201094	-0.0264989	-0.0216958	-0.0597484	-0.0373523	-0.0308206	-0.0400219	-0.0323304	-0.0342998	-0.00295405	-0.0108753	0.00242888	-0.0329759	-0.0504048	2876.24	4097.17	2627.17	2008.92	2953.34	2286.17	1906.62	2773.2	3199.45	1240.19	3252.08	3146.82	1946.65	2743.55	3035.62	2134.94	1682.75
GO_C21_STEROID_HORMONE_BIOSYNTHETIC_PROCESS	-0.00726656	0.058028	0.0258483	0.0550637	0.0366909	0.0472849	0.0150852	0.0127376	0.0174129	0.068234	0.0137224	0.0197804	-0.0467378	0.0231923	0.0273802	0.00325777	0.0469964	2696.85	2484.84	3135.7	3475.21	2386.99	3696.12	1447.02	3254.31	3753.94	1989.65	4969.68	3630.89	2680.54	2822.87	3718.36	3331.4	2456.67
GO_PROGESTERONE_BIOSYNTHETIC_PROCESS	-0.0606823	0.0957522	0.0697573	0.144353	0.139023	0.0673518	0.00571288	0.0206101	0.0558714	0.159031	0.0357533	0.00303411	-0.0372294	0.14479	0.101192	0.00205008	0.0405642	2693.88	2460.37	516.686	1332.86	759.832	2088.98	723.509	1793.95	2373.64	994.825	3086.03	3326.95	951.829	1253.54	1859.18	1914.78	258.714
GO_ANDROGEN_BIOSYNTHETIC_PROCESS	0.313402	0.283887	0.330837	0.29296	0.335374	0.279351	0.308811	0.323896	0.282411	0.278913	0.250164	0.276071	0.340184	0.268857	0.258526	0.279569	0.31526	156.414	1312.84	554.492	1213.51	642.707	1020.03	656.051	1025.22	888.077	984.446	1189.05	1190.53	1475.93	1470.74	1183.86	1315.07	1244.64
GO_ESTROGEN_BIOSYNTHETIC_PROCESS	-0.130057	-0.141483	-0.111934	-0.108162	-0.14889	-0.165045	-0.154275	-0.163924	-0.130904	-0.149355	-0.106713	-0.119232	-0.12336	-0.150448	-0.158375	-0.141647	-0.131478	3202.42	3865.14	2388.47	2675.35	1944.43	2727.24	2120.86	2556.74	2924.43	1611.59	2610.86	2904.41	2592.33	3391.45	2295.06	2386.24	2757.64
GO_GLUCOCORTICOID_BIOSYNTHETIC_PROCESS	-0.182287	-0.136756	-0.13579	-0.122375	-0.0830235	-0.120225	-0.0787037	-0.134478	-0.16499	-0.0943424	-0.211523	-0.181175	-0.220454	-0.210174	-0.199657	-0.188995	-0.136611	1673.86	1158.65	1437.38	1326.19	1254.28	1784.31	1539.68	1221.66	1667.18	1732.42	2161.63	2014.11	1231.3	3208.35	1659.77	2429.98	1525.6
GO_STEROID_CATABOLIC_PROCESS	0.0359434	0.140165	0.0764618	0.102654	0.055592	0.0728711	0.0352143	0.0791229	0.108687	0.0869058	0.129046	0.0700459	0.0667469	0.129028	0.111002	0.0412292	0.0557743	2938.51	1633.08	1358.06	786.519	2097.88	1000.75	673.1	500.377	568.577	889.56	1584.16	1862.15	3346.23	598.97	1903.66	2316.56	2663.49
GO_CHOLESTEROL_CATABOLIC_PROCESS	0.0694839	0.213946	0.157309	0.172206	0.187377	0.149656	0.118084	0.169774	0.181609	0.182675	0.196561	0.140936	0.139132	0.196753	0.152362	0.114258	0.126777	4041.57	2811.01	3485.59	3484.11	3049.71	3389.22	3503.38	3395.9	2696.11	2878.47	2524.87	3504.13	2944.44	2988.18	3541.93	2971.13	3273.58
GO_ANDROGEN_CATABOLIC_PROCESS	0.0810471	0.0698983	-0.10717	-0.0247568	-0.214176	-0.0462892	-0.117772	-0.0818122	-0.000382555	-0.113728	0.0865122	0.00584763	-0.0698983	5.46508e-05	0.0357963	-0.0765657	-0.0365614	0	0	0	0	0	0	0	0	0	0	0	0	0	0	0	0	0
GO_ISOPRENOID_METABOLIC_PROCESS	-0.0185181	0.00142958	-0.0187145	0.0170423	-0.00968936	0.0184459	-0.0108272	0.0148127	0.0110207	0.0313699	-0.00501074	-0.0101052	0.00255591	-0.013386	-0.0116908	-0.0148532	-0.0062526	2641.25	3301.01	3024.5	3129.77	3109.75	2881.43	2797.67	2574.53	3431.48	2937.77	3312.87	3202.42	2754.67	3583.44	3343.26	2844.37	3005.97
GO_TERPENOID_METABOLIC_PROCESS	0.00590339	0.0343523	0.00933239	0.0484993	0.0225191	0.0568242	0.0174418	0.052968	0.040061	0.058223	0.0231278	0.0194152	0.0292939	0.0137519	0.0206553	0.00140071	0.0141186	2683.51	3636.82	2981.51	3082.33	3017.09	3122.36	2455.19	2406.26	3402.57	3049.71	3541.93	3369.95	2533.76	3834	3122.36	2919.24	2808.04
GO_ONE_CARBON_METABOLIC_PROCESS	-0.143598	-0.11852	-0.118541	-0.133149	-0.122284	-0.120484	-0.112533	-0.121798	-0.0903629	-0.131302	-0.148456	-0.153917	-0.128209	-0.128312	-0.120847	-0.0995388	-0.127409	2971.13	3246.89	3181.66	3630.15	4220.96	3638.3	2856.97	2754.67	3659.8	2151.99	3576.77	3758.39	3249.86	4306.95	4037.12	2582.69	3246.89
GO_NADH_METABOLIC_PROCESS	0.118491	0.149576	0.156304	0.145727	0.143126	0.157754	0.149142	0.162968	0.171344	0.168592	0.10082	0.113264	0.122795	0.170371	0.16288	0.13534	0.122121	1972.6	1974.82	1903.66	1805.81	1834.72	1677.56	1886.61	1622.71	1759.1	1551.54	2272.83	2164.6	2498.18	1750.95	1592.31	1791.72	1993.36
GO_NADP_METABOLIC_PROCESS	0.0856705	0.124313	0.071802	0.0903464	0.064955	0.0875279	0.0655924	0.0871893	0.100201	0.0662945	0.0616037	0.0725141	0.129268	0.120698	0.0993447	0.063471	0.0713638	3246.15	3174.25	2745.78	3486.33	2877.73	3202.42	2833.99	2982.25	2888.1	3426.29	3647.94	3028.95	2722.05	3401.83	3487.08	3038.59	2782.1
GO_NADPH_REGENERATION	0.0812377	0.140372	0.0964843	0.111941	0.0857923	0.108102	0.0727515	0.102832	0.112371	0.091374	0.0856408	0.0840244	0.116075	0.14171	0.119409	0.0746458	0.0928305	2917.76	2959.27	2532.28	2950.37	2639.03	2855.49	2584.17	2793.22	2879.21	3412.95	3298.78	2650.89	3321.02	2833.25	3479.66	2026.71	2489.29
GO_UBIQUINONE_METABOLIC_PROCESS	0.00105033	0.0523742	0.0248249	0.0196827	0.0601204	0.0246061	0.0510722	0.02907	0.0254595	0.0610175	0.0259847	0.0650656	0.0821554	0.0263895	0.0171444	0.08407	0.0569037	2154.96	2074.9	1825.08	2772.46	2084.54	1760.59	2763.57	2793.22	2607.15	2077.86	1688.68	1910.33	1332.12	2120.12	2392.18	1759.85	1495.2
GO_GLUTATHIONE_METABOLIC_PROCESS	0.0675725	0.0997836	0.0243444	0.0661389	0.0493279	0.0852053	0.0654129	0.0512957	0.0987061	0.0691933	0.0678921	0.0444609	0.0875247	0.0890131	0.0811829	0.0759004	0.0615823	3588.63	3148.3	4662.78	3659.06	3863.66	2828.06	3017.09	4574.56	3202.42	4291.39	3950.39	4261.73	3597.53	3205.38	4090.49	3812.51	3877
GO_GLUTATHIONE_CATABOLIC_PROCESS	-0.395289	-0.402284	-0.33255	-0.353208	-0.176358	-0.261613	-0.228276	-0.308832	-0.311127	-0.273418	-0.338999	-0.377145	-0.331457	-0.5	-0.5	-0.171549	-0.235381	0	0	0	0	0	0	0	0	0	0	0	0	0	0	0	0	0
GO_ATP_BIOSYNTHETIC_PROCESS	-0.0352427	-0.0200978	-0.0354362	-0.0282334	-0.0543962	-0.0158322	-0.0302811	-0.0281497	-0.00318839	0.00174437	0.043774	0.0161268	0.0770528	0.000236819	0.00261367	0.0364037	0.0341337	3558.98	2825.09	3355.87	3423.32	4040.83	3312.87	3652.39	3614.58	3311.39	3500.42	2891.81	3450.01	3165.35	3792.49	3745.79	2990.4	2821.39
GO_FOLIC_ACID_CONTAINING_COMPOUND_METABOLIC_PROCESS	-0.155543	-0.158767	-0.151299	-0.140363	-0.104507	-0.145709	-0.120882	-0.141062	-0.106671	-0.107025	-0.154861	-0.146509	-0.112371	-0.131751	-0.145979	-0.147141	-0.160063	2161.63	2255.03	2389.95	2782.84	2191.28	2472.98	2234.28	3144.59	2198.7	2389.95	2186.84	1796.91	1380.3	1586.38	3346.23	1851.77	2180.9
GO_VITAMIN_METABOLIC_PROCESS	-0.0348331	-0.0311555	-0.0145889	-0.0159759	-0.00588263	-0.0157991	-0.0239481	-0.0189826	-0.0145528	0.00318075	-0.0371274	-0.0303799	-0.0385613	-0.0266554	-0.02066	-0.0382944	-0.0373402	3197.97	3014.13	2781.36	2908.86	2621.24	3048.23	3039.33	3538.97	3131.25	2655.34	3415.91	3481.14	3008.2	2655.34	2477.42	3196.49	3452.98
GO_WATER_SOLUBLE_VITAMIN_METABOLIC_PROCESS	-0.0633473	-0.0636593	-0.0523581	-0.048512	-0.0433331	-0.0472266	-0.0530769	-0.0507208	-0.0378197	-0.0275942	-0.0769897	-0.0631352	-0.0495652	-0.0525178	-0.0609613	-0.0766602	-0.0734631	2624.2	3146.08	2644.22	2698.33	2702.78	3372.91	2998.56	3076.39	3063.79	2843.63	3561.95	2730.21	2715.38	2918.5	2588.62	3088.26	3491.52
GO_BIOTIN_METABOLIC_PROCESS	-0.253113	-0.211005	-0.158177	-0.214614	-0.178646	-0.199223	-0.190864	-0.197223	-0.183708	-0.170286	-0.328581	-0.2703	-0.18563	-0.226036	-0.211411	-0.242692	-0.264332	1242.42	3023.02	1126.78	2465.56	1498.91	3322.51	1346.2	1531.53	2978.54	1135.67	1350.65	1103.05	1083.78	3750.98	2643.48	2152.74	1500.39
GO_FAT_SOLUBLE_VITAMIN_METABOLIC_PROCESS	0.0338044	0.0559284	0.0765324	0.0706198	0.0855495	0.0723266	0.0539704	0.0610488	0.0476456	0.068636	0.053745	0.0439615	-0.00806706	0.0339847	0.0710835	0.060643	0.0510399	3579	3559.72	2701.3	3638.3	2849.56	3003.75	2816.94	3356.61	3401.08	3656.09	2885.14	3154.97	4590.13	2722.05	2323.23	3285.44	3473.73
GO_VITAMIN_A_METABOLIC_PROCESS	0.00606624	0.11974	0.0861843	0.17133	0.173626	0.140507	0.156793	0.13537	0.0911029	0.151984	0.042573	0.111979	0.0745983	0.11034	0.123675	0.151328	0.103673	0	0	0	0	0	0	0	0	0	0	0	0	0	0	0	0	0
GO_PORPHYRIN_CONTAINING_COMPOUND_METABOLIC_PROCESS	0.0801594	0.0774501	0.0665855	0.0716557	0.0351622	0.0804374	0.067071	0.0638214	0.0769842	0.0698312	0.0669731	0.052393	0.0911533	0.0599219	0.063931	0.102989	0.0938195	2977.8	3372.17	3662.02	3731.7	3662.76	3360.31	3585.67	3913.32	4324.74	3655.35	3745.79	3635.34	3244.67	4143.87	3632.37	3536	3389.96
GO_PROTOPORPHYRINOGEN_IX_BIOSYNTHETIC_PROCESS	0.180803	0.170751	0.196034	0.152761	0.143645	0.163154	0.162728	0.170313	0.16759	0.150391	0.122045	0.117	0.167578	0.147279	0.143718	0.152907	0.161221	2486.32	3248.38	3153.49	2971.13	2763.57	2859.94	3626.44	3095.67	4372.19	3206.86	3559.72	3073.43	3546.38	3782.11	2859.94	3516.73	3439.63
GO_SULFUR_COMPOUND_METABOLIC_PROCESS	-0.0180982	-0.00287843	-0.0297772	-0.00567392	-0.0150043	-0.00917576	-0.0185033	-0.0103165	-0.00608915	-0.00832047	-0.0113518	-0.00954078	0.00990468	-0.00720171	-0.00214105	-0.017301	-0.0204345	3147.56	3071.21	3157.2	3204.64	3309.16	3000.78	2926.65	3165.35	3140.89	3003.75	3110.49	3247.64	3118.65	3002.26	3038.59	3139.41	3191.3
GO_POLYPHOSPHATE_METABOLIC_PROCESS	0.242949	0.222781	0.16479	0.163478	0.114889	0.166484	0.154624	0.137298	0.160527	0.0690315	0.149158	0.153476	0.127624	0.147355	0.174738	0.131504	0.149541	548.562	150.484	1030.41	702.752	260.196	203.857	324.689	246.853	74.13	1390.68	272.798	113.419	670.135	264.644	913.282	586.368	509.273
GO_POLYPHOSPHATE_CATABOLIC_PROCESS	0.242949	0.222781	0.16479	0.163478	0.114889	0.166484	0.154624	0.137298	0.160527	0.0690315	0.149158	0.153476	0.127624	0.147355	0.174738	0.131504	0.149541	548.562	150.484	1030.41	702.752	260.196	203.857	324.689	246.853	74.13	1390.68	272.798	113.419	670.135	264.644	913.282	586.368	509.273
GO_SUPEROXIDE_METABOLIC_PROCESS	0.184188	0.233383	0.178313	0.213856	0.179915	0.222014	0.187875	0.199389	0.23879	0.210669	0.236918	0.220467	0.195613	0.237306	0.235295	0.207023	0.2146	2578.24	1927.38	2539.69	2137.91	2591.58	1793.95	2649.41	2569.35	2043.02	2269.86	2087.5	2493.73	2616.79	1836.94	1902.18	2527.83	2357.33
GO_ION_TRANSPORT	0.0301821	0.0453948	0.0293621	0.0384861	0.0257946	0.0382295	0.0274025	0.0371654	0.0379391	0.028634	0.0405596	0.0360794	0.0335529	0.0420735	0.0406465	0.0279988	0.031114	3485.59	3559.72	3662.02	3568.62	3583.44	3589.37	3485.59	3516.73	3570.1	3672.4	3538.97	3530.07	3620.51	3460.39	3439.63	3673.88	3604.2
GO_CATION_TRANSPORT	0.0224679	0.0377272	0.0215892	0.0286568	0.0161901	0.030609	0.0212617	0.028854	0.0297659	0.0232754	0.0344408	0.0274163	0.028101	0.0344168	0.032842	0.0216713	0.0270324	3381.81	3496.71	3656.83	3518.21	3470.03	3487.08	3440.37	3549.34	3493.75	3431.48	3433.7	3496.71	3502.64	3374.4	3409.24	3538.97	3474.47
GO_POTASSIUM_ION_TRANSPORT	0.00647788	0.0429439	-0.0168407	0.00479896	-0.0258139	0.0059206	-0.0185818	-0.000147305	0.0156765	-0.0273881	-0.00495868	-0.0265913	-0.00870875	0.0177618	0.0195525	-0.043739	-0.0224561	3041.55	2804.34	3272.1	3144.59	3169.8	3263.2	3240.96	3196.49	3008.2	3123.1	3130.51	3629.4	3323.25	3071.21	2778.39	2946.67	3333.63
GO_SODIUM_ION_TRANSPORT	0.0129248	0.0106828	0.026567	0.00772813	0.0224166	0.0128477	0.0211438	0.0203965	0.0154641	-0.0078005	-0.00510541	0.000808685	0.00722467	-0.0110856	-0.000577407	0.00294997	0.00218062	2980.77	3559.72	3422.58	3734.67	2652.37	3298.04	2960.01	3121.61	3456.68	2793.22	3475.96	3152.75	3280.25	3561.21	3506.35	2923.69	3258.01
GO_PHOSPHATE_ION_TRANSPORT	0.0668783	0.0929603	0.11181	0.0909588	0.0893404	0.0748999	0.0835549	0.0964082	0.0843132	0.0809904	0.0409135	0.0674256	0.0747279	0.0740712	0.0720306	0.0902239	0.0875031	3232.07	3215.76	2886.62	3328.44	3542.67	3633.85	3262.46	3131.99	3019.31	3919.99	4179.45	4016.36	3505.61	2620.5	3665.73	3082.33	3444.82
GO_ANION_TRANSPORT	0.0183151	0.0346458	0.0218868	0.0337114	0.0218524	0.0284411	0.0177349	0.0310033	0.0327475	0.0172518	0.0223932	0.0233163	0.0108985	0.0320446	0.033373	0.010886	0.0118096	3528.59	3678.33	3559.72	3656.09	3724.29	3796.94	3584.93	3450.01	3592.34	3825.11	3801.39	3745.05	3685.74	3528.59	3457.42	3878.48	3817.7
GO_CHLORIDE_TRANSPORT	-0.0192208	-0.000461638	-0.00499666	-0.00497897	-0.0157753	0.000900283	-0.0251566	0.0125244	0.00382576	-0.0281104	-0.0337845	-0.0347608	-0.0216722	-0.00957413	-0.00723233	-0.0391614	-0.0477008	3737.63	3487.08	3409.98	4287.68	3805.83	4232.82	3613.1	3707.98	4103.84	3753.94	4348.47	3871.07	3057.12	4065.29	3828.07	4105.32	3922.96
GO_COBALT_ION_TRANSPORT	0.07055	0.0491472	0.0231522	0.0629784	-0.0137492	0.062623	0.0167833	0.0288377	0.132216	0.0738301	0.0478078	0.0531927	0.126285	0.0671058	0.0246556	0.0506506	0.0238629	3223.17	3660.54	2686.47	2698.33	2283.2	2637.55	4246.17	3664.25	2058.59	1547.83	3248.38	3304.72	2776.91	3015.61	2759.12	3552.31	3560.46
GO_COPPER_ION_TRANSPORT	-0.0944639	-0.061116	-0.157877	-0.111039	-0.140197	-0.109168	-0.135919	-0.0996827	-0.106783	-0.14547	-0.0793435	-0.075744	-0.0748687	-0.0912801	-0.0751094	-0.108786	-0.0763239	2076.38	2772.46	3156.46	2335.84	2654.6	3443.34	3242.45	2637.55	2546.37	1947.4	1775.41	2230.57	1733.16	2498.92	2375.13	2177.94	2049.69
GO_IRON_ION_TRANSPORT	0.0926229	0.113963	0.0825605	0.101914	0.0627436	0.105145	0.0879379	0.0972172	0.107382	0.0870544	0.112533	0.0938264	0.0877206	0.112304	0.111296	0.0631949	0.0895712	2963.72	3369.95	3485.59	3358.83	3848.83	3377.36	3812.51	3886.64	3395.15	3435.18	3741.34	3614.58	3804.35	3552.31	3481.14	3653.13	3818.44
GO_MANGANESE_ION_TRANSPORT	0.0670932	0.0468613	0.0182451	0.0350321	0.10269	0.0939232	0.0770451	0.0692804	0.0543526	0.0222003	0.0104258	0.0293271	0.0419401	0.0356518	0.00251531	-0.0165865	0.0084755	2270.6	3303.23	2504.11	2276.53	1874.75	1803.58	2310.63	2771.72	2115.67	2997.82	1924.41	2472.98	3114.94	1858.44	2816.94	3569.36	2813.97
GO_ZINC_ION_TRANSPORT	-0.0706236	-0.125011	-0.132932	-0.137144	-0.0765755	-0.110416	-0.102987	-0.106171	-0.116772	-0.15047	-0.165219	-0.147035	-0.114464	-0.135394	-0.171357	-0.163096	-0.171258	861.391	1000.01	2269.86	2130.5	2371.42	1906.62	2295.06	2147.55	1352.87	1586.38	1853.99	1356.58	1834.72	1776.15	1508.55	1951.1	1613.07
GO_WATER_TRANSPORT	-0.0233024	-0.0159322	0.046047	0.00307272	-0.0650738	0.0314817	-0.0205249	0.0282449	-0.0378239	0.00226353	-0.00945872	-0.0252706	-0.072269	0.029404	0.0279169	0.0341717	0.00834336	4344.02	5761.38	3716.88	5116.45	4587.16	4443.35	5510.82	1292.83	3811.76	2802.11	3533.04	5298.81	693.857	5024.53	4590.13	5162.41	5632.4
GO_DICARBOXYLIC_ACID_TRANSPORT	-0.0384908	-0.0296828	-0.0249852	-0.0185485	-0.00479119	-0.0290052	-0.0332963	-0.0183291	-0.0186066	-0.0483249	-0.010289	-0.0318961	-0.0299022	-0.0147285	-0.0222427	-0.0398556	-0.0468956	3494.49	3616.8	4037.86	3738.38	3550.83	4006.73	3322.51	3661.28	4054.17	4716.15	3670.18	3801.39	3553.05	3504.87	3636.08	3887.38	3403.31
GO_NEUROTRANSMITTER_TRANSPORT	0.0258044	0.032572	0.0303634	0.0364926	0.023955	0.0325935	0.015746	0.0272472	0.0365771	0.0345287	0.045841	0.0202864	-0.00489178	0.028368	0.0362765	0.0128446	0.0260893	3928.89	3847.35	3335.85	3746.53	3696.12	3912.58	3750.98	3697.6	3918.51	3782.11	3755.43	3829.56	3613.1	4099.39	3608.65	3859.21	3957.06
GO_SEROTONIN_TRANSPORT	0.190781	0.313612	0.234708	0.295039	0.202009	0.314687	0.236366	0.238699	0.30942	0.277559	0.343595	0.280731	0.167651	0.330125	0.312172	0.25452	0.276265	567.836	532.253	1091.93	625.657	1380.3	510.756	965.914	788.002	717.578	848.788	611.572	1342.49	2334.35	457.382	500.377	1035.6	971.103
GO_MITOCHONDRIAL_TRANSPORT	-0.0173636	-0.0280965	-0.0235628	-0.0249936	-0.0309191	-0.0179464	-0.0181033	-0.0242754	-0.0204976	-0.0143792	0.00231707	-0.00470749	0.0329789	-0.022325	-0.0130629	0.0177473	0.00789677	3336.59	3582.7	3429.25	3498.19	3553.05	3286.92	3450.75	3313.61	3447.79	3450.75	3352.9	3358.83	3308.42	3450.75	3480.4	3196.49	3450.01
GO_ACYL_CARNITINE_TRANSPORT	-0.385354	-0.38765	-0.444718	-0.278944	-0.345377	-0.325662	-0.410863	-0.408786	-0.450986	-0.2964	-0.407693	-0.320925	-0.326173	-0.333497	-0.350406	-0.392242	-0.404012	1174.22	1014.1	0	766.504	692.374	1156.43	803.569	687.926	0	217.942	1239.45	244.629	1295.79	0	1826.56	624.175	1168.29
GO_MITOCHONDRIAL_CALCIUM_ION_TRANSMEMBRANE_TRANSPORT	0.0729189	0.0670701	0.0894304	0.0703231	0.0647371	0.0869332	0.0936637	0.0883954	0.0858543	0.0714129	0.0751095	0.0803067	0.144469	0.083012	0.0802355	0.121599	0.107634	3097.89	2927.39	2837.7	2690.92	3743.57	2831.02	3596.79	3323.99	3229.1	3117.91	3040.81	3038.59	2805.82	3025.25	2712.42	2810.27	2367.71
GO_CARNITINE_SHUTTLE	-0.132693	-0.149552	-0.141381	-0.153599	-0.16088	-0.188724	-0.166474	-0.160177	-0.219879	-0.159474	-0.201223	-0.162443	-0.129709	-0.230067	-0.131928	-0.171849	-0.181521	486.293	1303.21	1909.59	2241.69	742.783	2658.3	1270.59	1664.96	1709.44	1771.71	1962.96	1706.47	891.043	3433.7	2413.67	805.052	2215
GO_DRUG_TRANSMEMBRANE_TRANSPORT	-0.318629	-0.127054	-0.241008	-0.158467	-0.341369	-0.199756	-0.283244	-0.349167	-0.234193	-0.331493	-0.2163	-0.225265	-0.394428	-0.125852	-0.101837	-0.304599	-0.318993	627.14	1546.35	194.221	60.7866	63.7518	2640.51	1847.32	131.951	2010.41	1476.67	3254.31	2741.33	508.532	2087.5	839.152	1073.4	2410.71
GO_OLIGOPEPTIDE_TRANSPORT	-0.130432	-0.0678223	-0.0727617	-0.0745115	-0.0599118	-0.0886374	-0.0684055	-0.065234	-0.0630468	-0.12161	-0.0788677	-0.114939	-0.136301	-0.0924832	-0.0436899	-0.0996829	-0.129466	2280.24	1805.07	1925.9	3591.6	2685.73	3042.3	3251.34	2932.58	2165.34	4561.96	2701.3	3591.6	2956.3	3667.21	2024.49	2120.12	2974.1
GO_EXTRACELLULAR_TRANSPORT	0.0106294	0.0159642	0.0280934	0.0519358	0.0518847	0.0423244	0.0380405	0.0503886	0.0267798	0.0315016	0.0133297	0.0363036	0.0131545	0.0482868	0.00498084	0.0147163	0.0357781	3272.1	2766.53	2940	2674.61	2477.42	2747.26	2787.29	3257.27	3178.69	2152.74	3423.32	2579.72	3454.46	2690.92	2787.29	3779.15	3023.02
GO_NUCLEOTIDE_TRANSPORT	-0.103665	-0.0963644	-0.0737456	-0.0419648	-0.0104577	-0.0420378	-0.0575023	-0.0616148	-0.0709106	-0.0414172	-0.0771524	-0.0362401	-0.0471358	-0.0669745	-0.0876831	-0.0247238	-0.0611525	3197.23	3352.16	2704.26	3190.56	2962.98	3837.71	3653.87	3596.79	3757.65	3179.44	3538.97	3443.34	2982.99	3054.16	3094.19	3346.23	3499.68
GO_PURINE_NUCLEOBASE_TRANSPORT	0.071698	0.0658211	0.0775476	0.102887	0.139241	0.102996	0.12295	0.0741854	0.0943035	0.123524	0.121857	0.158348	0.148726	0.0811557	0.0840258	0.178575	0.135988	3839.93	3008.2	2684.25	2869.57	2935.55	2956.3	2876.99	2864.38	2871.05	2819.91	2748.74	2642.73	1661.99	2808.04	2984.47	2565.64	2523.39
GO_AMINO_ACID_TRANSPORT	-0.0373047	-0.0174349	-0.011696	-0.00243858	-0.0216868	-0.0142886	-0.0240392	-0.00841217	-0.00275761	-0.0105629	-0.0150147	-0.0222919	-0.0337459	0.0027026	-0.000705904	-0.0325468	-0.0213678	4065.29	4109.03	3590.86	3903.69	3669.43	3604.94	3847.35	3512.28	3791.75	3792.49	3746.53	4092.72	3678.33	3423.32	3673.14	3877.74	3502.64
GO_GLUTAMINE_TRANSPORT	0.048234	0.0381739	0.0907272	-0.0111427	-0.0152761	-0.0331657	0.0374959	0.0315254	0.0378677	-0.0171569	-0.0762493	-0.0940295	-0.104286	-0.00832149	-0.0292728	-0.0137015	-0.0116676	2404.78	790.226	1979.27	481.845	3473.73	3240.96	2269.86	2200.18	2370.68	864.356	2729.47	3657.57	4048.98	1558.21	2180.9	2953.34	400.302
GO_CELLULAR_ION_HOMEOSTASIS	0.070365	0.0654461	0.0504319	0.0515636	0.0519043	0.0631797	0.0566235	0.0635882	0.0619891	0.0471303	0.0535216	0.0479217	0.0440903	0.0534044	0.0582111	0.0443349	0.0416909	3384.78	3356.61	3571.58	3340.3	3282.48	3203.9	3374.4	3251.34	3438.15	3457.42	3257.27	3171.28	3074.91	3347.71	3497.45	3251.34	3580.48
GO_CELLULAR_COPPER_ION_HOMEOSTASIS	-0.0119219	0.0468472	0.00746551	0.0195814	-0.0189249	-0.00424256	-0.0214814	0.0226353	0.0108874	0.0187259	0.0114842	-0.000800764	0.0485382	0.0370291	0.0296581	0.000313342	0.0147868	2017.82	1641.24	2068.23	1796.91	2121.6	1562.66	2017.82	2088.98	2100.84	2830.28	3043.78	1080.82	1559.7	2435.91	2567.86	2655.34	2044.51
GO_CELLULAR_IRON_ION_HOMEOSTASIS	0.0245365	0.0165921	-0.00874998	-0.000353676	-0.0278613	0.00374999	-0.00323416	-0.00180413	0.00728931	-0.00782812	0.00343079	-0.00900534	-0.00235061	0.0103971	0.012371	-0.0255885	-0.00265193	3488.56	3433.7	3750.98	3077.88	3263.2	3856.24	4106.8	4317.33	3874.03	3845.86	2888.1	2888.1	2450.74	3951.13	3236.52	3097.15	3337.33
GO_CELLULAR_SODIUM_ION_HOMEOSTASIS	9.84144e-05	-0.0514707	0.0472061	0.0300164	0.0360087	0.0184254	0.00799344	0.0433789	0.0855659	-0.0478185	0.0315036	0.0102898	-0.0653362	0.00969929	0.0402952	0.0163915	0.0359213	1408.47	1300.24	1559.7	919.212	2136.43	935.521	2591.58	1691.65	1203.87	2306.93	594.523	535.219	3217.24	2290.62	1304.69	1120.85	2395.88
GO_CELL_VOLUME_HOMEOSTASIS	-0.0590372	-0.0150655	-0.0273992	-0.0083052	-0.019536	-0.0200158	-0.0288219	-0.0202263	-0.0298575	-0.0539438	-0.0519991	-0.0434539	-0.0363231	-0.0237959	-0.0143415	-0.0652167	-0.0590877	3261.72	3264.69	2432.95	3567.14	3126.8	3493.01	2947.41	2757.64	3767.29	3493.01	3322.51	4017.85	2523.39	3900.72	3023.02	2467.05	2848.07
GO_REGULATION_OF_PH	0.0681923	0.0798591	0.0312749	0.0452966	0.0165655	0.0523095	0.0238783	0.0490069	0.057699	0.0180629	0.0558759	0.0451387	0.0459043	0.0505962	0.0617252	0.0136469	0.0334619	3942.23	3997.09	4173.52	4249.13	4435.94	4237.27	4357.36	4305.47	4312.88	4255.06	4086.05	4344.02	4014.88	4048.98	4014.88	4167.59	4640.54
GO_INTRACELLULAR_PROTEIN_TRANSPORT	0.056314	0.0469899	0.0447162	0.0356317	0.0428313	0.0460203	0.0568916	0.0473881	0.0505159	0.0441244	0.0471855	0.0514448	0.0730092	0.0456018	0.0532976	0.0564836	0.0554521	3098.63	3137.92	3109.75	3179.44	3235.77	3270.62	3295.82	3242.45	3172.76	3219.47	3258.75	3268.39	3389.96	3232.81	3177.21	3446.3	3355.12
GO_EXOCYTOSIS	0.136744	0.171474	0.123172	0.144114	0.108729	0.151219	0.121564	0.140435	0.162533	0.142097	0.162304	0.136534	0.125476	0.175101	0.169777	0.109292	0.12585	2971.87	2711.68	3110.49	2902.19	3170.54	2982.25	3128.29	3035.62	2868.83	2945.18	2782.84	2962.23	3104.56	2633.1	2752.45	3217.98	3142.37
GO_ENDOPLASMIC_RETICULUM_TO_GOLGI_VESICLE_MEDIATED_TRANSPORT	0.0382765	0.0542366	0.030566	0.032724	0.0134985	0.0308316	0.0240733	0.0265808	0.0478912	0.0261162	0.0234541	0.0158911	0.0264214	0.0437054	0.0433138	0.00460599	0.0143729	2699.07	2450.74	2656.08	2365.49	3013.38	2567.12	2882.92	2707.97	2392.18	2602.7	2641.25	2723.54	2879.21	2467.05	2535.99	2763.57	2739.1
GO_RETROGRADE_VESICLE_MEDIATED_TRANSPORT_GOLGI_TO_ENDOPLASMIC_RETICULUM	0.023144	0.0302132	0.0190076	0.0258096	0.0172119	0.0158075	0.011079	0.015121	0.0334326	0.012445	0.0108152	0.00654782	0.0210094	0.023544	0.0302237	0.00409359	0.00101575	2750.22	2624.2	2581.21	2200.18	2908.86	2532.28	3080.84	2762.08	2545.62	2937.03	2898.48	2670.16	3051.19	2345.47	2511.52	3043.78	3008.2
GO_INTRA_GOLGI_VESICLE_MEDIATED_TRANSPORT	0.00721058	0.0229464	-0.000338618	-0.0100789	-0.0378207	-0.023773	-0.0373277	-0.0150785	0.00650347	-0.0420086	-0.0334436	-0.0412268	-0.0253964	0.00544279	-0.00530336	-0.0559517	-0.0371783	2593.81	2642.73	2928.14	2442.58	2397.36	2811.75	3223.17	2610.12	2505.59	2921.46	3097.15	3197.97	2600.48	2641.99	2605.67	3581.96	3078.62
GO_POST_GOLGI_VESICLE_MEDIATED_TRANSPORT	0.0161439	0.0136018	-0.00874938	-0.00590664	-0.000155306	-0.00715624	-0.0093205	-0.00650925	0.00614282	-0.0188908	-0.0162327	-0.0180863	-0.00772307	1.35982e-05	-0.00377529	-0.0329084	-0.0266718	3662.02	3128.29	3359.57	3242.45	3402.57	3192.04	3522.66	3544.9	3319.54	2951.86	3475.21	3264.69	2760.6	2953.34	3131.25	3144.59	3184.62
GO_GOLGI_TO_PLASMA_MEMBRANE_TRANSPORT	0.00350917	-0.000826129	-0.0211948	-0.0185916	-0.0113137	-0.0180425	-0.0220883	-0.0227597	-0.00685861	-0.0261915	-0.0242697	-0.0208878	-0.00716561	-0.00707575	-0.0100883	-0.0343979	-0.0326009	3850.31	3615.32	3240.96	3353.64	3967.44	3355.12	3612.35	3592.34	3357.35	3172.76	3505.61	3607.91	2512.27	3043.78	3593.08	3187.59	3580.48
GO_GOLGI_TO_ENDOSOME_TRANSPORT	-0.0162291	0.0061624	-0.0153836	-0.0106288	-0.00617235	-0.0154135	-0.0222772	-0.014747	-0.00196461	-0.0300461	-0.0553621	-0.0469367	-0.0655085	-0.00442161	-0.0239881	-0.0779725	-0.0775746	2431.46	1352.13	1301.72	739.817	1546.35	1322.48	2045.99	1675.34	1147.53	2151.25	1243.9	1522.63	2207.59	1948.14	1451.47	1445.54	1789.5
GO_GOLGI_TO_VACUOLE_TRANSPORT	-0.0235333	-0.0160433	-0.0226654	-0.0224543	-0.0198977	-0.0401708	-0.0247764	-0.0175757	-0.0189674	-0.061812	-0.0392325	-0.0592476	-0.0363554	-0.0168408	-0.0365196	-0.0662841	-0.0408666	3155.71	1977.05	1800.62	2000.77	1366.96	1921.45	1985.94	1692.39	1801.36	1696.09	2339.54	2164.6	2333.61	2015.59	2237.24	2526.35	2680.54
GO_ENDOCYTOSIS	0.0766262	0.0662972	0.0893807	0.0875277	0.0612569	0.0895449	0.0802513	0.0744477	0.0997145	0.0825441	0.0707354	0.0594603	0.0250306	0.0808766	0.0894493	0.0519916	0.0411605	3261.72	3570.1	3067.5	3208.35	3513.76	3269.13	3150.53	3358.09	3217.24	3169.8	3448.53	3433.7	3798.42	3229.1	3200.93	3509.31	3558.24
GO_RECEPTOR_MEDIATED_ENDOCYTOSIS	0.084945	0.0835975	0.103858	0.103679	0.0642893	0.112119	0.0930912	0.0864038	0.121812	0.101281	0.0952004	0.0665584	0.0430113	0.105519	0.102304	0.0607147	0.0509059	3609.39	3653.13	3200.19	3130.51	3611.61	3478.92	3417.39	3650.16	3213.54	3347.71	3224.66	3731.7	3907.39	3298.78	3139.41	3787.3	3972.63
GO_VESICLE_BUDDING_FROM_MEMBRANE	0.0823456	0.099927	0.0709895	0.0797285	0.0524463	0.0779341	0.0651874	0.0682911	0.092008	0.0798443	0.075481	0.0640918	0.0605044	0.0941221	0.0947974	0.0500717	0.0597464	3049.71	2785.81	2971.87	2934.81	2982.99	2957.05	3133.48	3226.88	2897	2915.53	2767.27	2886.62	3177.95	2735.4	2703.52	3123.1	3089
GO_VESICLE_TARGETING	0.0183556	0.0373298	0.00804273	0.0142833	-0.000728655	0.0107485	0.00336639	0.00761526	0.0226417	0.010525	0.00523174	0.00252762	-0.00631015	0.0234611	0.0259709	-0.019949	-0.00605432	2726.5	2701.3	3213.54	3129.77	3311.39	3366.98	3240.22	3060.83	3092.7	3341.78	3106.05	2913.31	3311.39	3051.93	2983.73	3516.73	3060.09
GO_VESICLE_DOCKING_INVOLVED_IN_EXOCYTOSIS	-0.0410988	-0.0307789	-0.0957308	-0.052117	-0.090035	-0.0707349	-0.0941759	-0.0695698	-0.0465632	-0.0682057	-0.0308561	-0.0731545	-0.0704792	-0.0490803	-0.0179705	-0.105519	-0.0690055	3710.95	2450.74	2604.93	2127.53	1903.66	1989.65	2029.68	2160.15	3086.77	2329.16	2250.59	2074.16	2287.65	2738.36	2686.47	2652.37	2484.84
GO_PINOCYTOSIS	0.115742	0.150473	0.130257	0.162762	0.135373	0.135001	0.112282	0.137971	0.152377	0.158814	0.157274	0.144955	0.13719	0.151144	0.169374	0.10767	0.120989	2486.32	2094.91	1645.69	1998.54	2099.36	1964.44	2593.07	2143.84	2429.98	1762.81	1851.77	1874.01	1955.55	1991.13	1991.13	2212.04	1756.88
GO_PHAGOCYTOSIS	0.119881	0.0968779	0.124963	0.129541	0.100225	0.129547	0.122224	0.110816	0.15151	0.132649	0.134008	0.11422	0.0569057	0.122489	0.135912	0.100616	0.092558	2966.68	3416.65	2865.12	2856.97	3344.75	2991.15	2935.55	3112.72	2770.98	2871.05	2932.58	2925.17	3925.92	3108.27	3119.39	2945.93	3191.3
GO_PHAGOCYTOSIS_RECOGNITION	0.00759331	-0.212059	0.133271	0.0353996	-0.0054535	0.0776779	0.124565	0.00271257	0.143124	0.0818328	0.0307267	-0.0304659	-0.201836	-0.086067	0.00207743	0.0286777	-0.0380006	3286.92	1438.12	2424.05	2999.3	3165.35	3269.13	2521.9	3217.24	2813.97	2524.87	2882.17	3699.09	1922.93	4387.01	3111.98	2895.52	2591.58
GO_APOPTOTIC_PROCESS	0.0849193	0.0823343	0.0721657	0.0740872	0.0704739	0.0798707	0.0764787	0.081742	0.0851903	0.0804448	0.074886	0.0712594	0.0621783	0.0798905	0.0809607	0.0680939	0.0696073	3343.26	3303.23	3239.48	3321.02	3331.4	3238	3263.2	3180.18	3209.83	3195	3337.33	3270.62	3378.85	3233.55	3203.9	3249.86	3273.58
GO_ACTIVATION_OF_CYSTEINE_TYPE_ENDOPEPTIDASE_ACTIVITY_INVOLVED_IN_APOPTOTIC_PROCESS	0.0907929	0.0913541	0.0687391	0.0744329	0.0709241	0.0862979	0.0753576	0.0816835	0.0820582	0.0779007	0.102924	0.0908507	0.0845062	0.0835926	0.0995593	0.0991286	0.0934776	3405.53	3240.96	3432.22	3782.11	3196.49	3476.7	3361.05	3230.59	3111.98	3143.11	3240.96	3393.67	3561.21	3374.4	2753.19	3091.22	3798.42
GO_CELLULAR_COMPONENT_DISASSEMBLY_INVOLVED_IN_EXECUTION_PHASE_OF_APOPTOSIS	0.0411525	0.0692234	0.0282813	0.0510148	0.0369793	0.0604332	0.0436944	0.0496775	0.0400458	0.0580757	0.0617474	0.0634305	0.0698517	0.054721	0.0726011	0.0352155	0.0574129	3143.11	2554.52	2775.43	2947.41	3596.79	3298.78	2742.81	2441.84	2493.73	3356.61	3263.2	3411.46	3135.7	2726.5	3063.05	2699.81	2723.54
GO_ACTIVATION_INDUCED_CELL_DEATH_OF_T_CELLS	-0.0241012	-0.0493195	-0.0922251	-0.0556788	-0.0834284	-0.0301792	-0.0611006	-0.0485539	-0.0506789	-0.0244293	-0.00353901	-0.0318198	-0.0880846	-0.0275074	-0.0202887	-0.0398509	-0.036726	3684.26	3808.8	1663.48	1444.05	2475.94	1948.14	612.314	1951.1	2615.31	1712.4	4003.02	3063.05	2658.3	1590.83	3092.7	1321	1080.82
GO_INFLAMMATORY_CELL_APOPTOTIC_PROCESS	0.149052	0.13046	0.135743	0.121031	0.118103	0.14498	0.136769	0.12435	0.145487	0.135401	0.122311	0.133793	0.142236	0.123529	0.123111	0.119581	0.139465	2261.71	2267.64	2698.33	2806.56	3421.1	1942.95	2965.94	2246.14	2283.95	2673.13	3383.29	2375.87	2492.99	2255.78	2423.31	3422.58	3035.62
GO_SUBSTRATE_DEPENDENT_CELL_MIGRATION	0.219554	0.243825	0.19942	0.198346	0.119234	0.191532	0.16727	0.154856	0.177218	0.188786	0.153791	0.155492	0.120886	0.231132	0.229849	0.15405	0.179933	2094.91	1730.19	2191.28	2081.57	1983.72	2271.34	1746.5	1802.84	1912.55	2432.95	2621.24	2646.44	3491.52	2080.09	1664.96	3257.27	2937.03
GO_SUBSTRATE_DEPENDENT_CELL_MIGRATION_CELL_EXTENSION	-0.0344413	0.0238082	-0.052646	-0.080937	-0.28999	-0.0852285	-0.154357	-0.193445	-0.136972	-0.0804177	-0.18653	-0.182675	-0.186858	0.00858299	0.0034988	-0.13115	-0.0798163	1117.14	1074.88	1708.7	1129	1541.9	1412.18	485.551	2188.32	390.665	359.531	819.136	948.123	1059.32	1408.47	1917.74	487.034	1150.5
GO_MUSCLE_CONTRACTION	0.0612307	0.084138	0.0730587	0.0875248	0.0489846	0.0753407	0.0516942	0.0708997	0.0664448	0.0647326	0.0772161	0.0726232	0.0215866	0.0800548	0.0883975	0.0508635	0.048687	3475.21	3178.69	3546.38	3015.61	3061.57	3128.29	3392.19	3275.06	3303.23	3180.18	3120.87	2856.97	3246.89	3037.85	3267.65	3285.44	3435.18
GO_REGULATION_OF_MUSCLE_CONTRACTION	0.040264	0.070209	0.0400422	0.0655611	0.0229208	0.0545398	0.021168	0.0422204	0.0457737	0.0346828	0.0483718	0.0489714	-0.004978	0.0680436	0.0751485	0.0188687	0.0105996	3659.06	3447.05	4017.1	3745.79	3810.28	3098.63	3778.41	3432.22	3568.62	3844.38	3563.43	3563.43	4146.09	3249.12	3025.99	3660.54	4030.45
GO_SMOOTH_MUSCLE_CONTRACTION	0.0703934	0.0575039	0.0707192	0.082018	0.0628113	0.0720775	0.040588	0.06456	0.0607432	0.0653441	0.0525676	0.0763138	-0.00613659	0.0687092	0.0702837	0.036626	0.0346837	3320.28	3332.14	3337.33	2752.45	2782.84	2903.67	2943.7	3048.97	3117.91	2567.86	3358.83	3040.81	3134.22	2735.4	3141.63	3140.89	3203.9
GO_REGULATION_OF_SMOOTH_MUSCLE_CONTRACTION	0.07512	0.0781462	0.0743477	0.0854146	0.0388526	0.0760192	0.0422303	0.0542715	0.0800714	0.0680014	0.0541619	0.082475	5.47585e-05	0.0893342	0.101231	0.0453429	0.0430546	3092.7	2954.82	3066.02	3183.14	4298.06	2671.65	3152.01	3491.52	2894.04	3057.12	2258	2907.38	3567.14	2263.93	2379.57	3153.49	3297.3
GO_STRIATED_MUSCLE_CONTRACTION	0.0605904	0.0896975	0.0492648	0.0780363	0.0411441	0.0696186	0.0409223	0.0690722	0.0668464	0.0583737	0.0807664	0.0658049	0.0390777	0.0742281	0.079956	0.0373451	0.0448918	3482.63	3042.3	3956.32	3333.63	3024.5	3098.63	3604.94	2914.79	3460.39	3279.51	3063.79	3402.57	3418.13	3273.58	3400.34	3422.58	3550.09
GO_REGULATION_OF_STRIATED_MUSCLE_CONTRACTION	0.0505587	0.0678803	0.0264948	0.0564611	0.0250623	0.0497187	0.019464	0.0440796	0.0412867	0.0278489	0.0514082	0.0495118	0.0117342	0.0588183	0.0574265	0.00786929	0.0129159	3694.64	3863.66	3946.68	3865.14	3245.41	3992.64	3866.62	3986.71	3979.3	3555.27	3740.6	3828.07	3771.73	4000.05	3780.63	3232.07	4210.58
GO_SYNCYTIUM_FORMATION	0.103884	0.117311	0.130744	0.130547	0.13052	0.130986	0.101998	0.109057	0.116722	0.139327	0.121247	0.123922	0.0852464	0.119959	0.123183	0.106052	0.10665	3016.35	2989.66	2560.45	2833.25	2337.32	3260.24	2783.58	3345.49	3096.41	2530.06	3384.03	3205.38	2667.2	2885.14	3171.28	2727.24	2756.89
GO_DEFENSE_RESPONSE	0.111887	0.107423	0.101607	0.103774	0.0892859	0.116821	0.0992403	0.110441	0.132068	0.125578	0.121644	0.104427	0.0744587	0.117473	0.115386	0.0954059	0.0926299	3398.12	3353.64	3270.62	3337.33	3389.22	3221.69	3227.62	3266.17	3097.15	3149.04	3218.72	3283.96	3537.48	3128.29	3186.11	3328.44	3414.43
GO_ACUTE_PHASE_RESPONSE	0.105743	0.204067	0.147791	0.144061	0.123499	0.162192	0.105493	0.126618	0.192457	0.170354	0.187461	0.160417	0.104234	0.213676	0.200541	0.117111	0.132818	2089.72	687.926	1820.63	1668.67	1876.23	1475.93	2051.92	1753.92	1120.1	1318.77	750.196	1188.3	2804.34	703.494	977.775	1688.68	1245.38
GO_INFLAMMATORY_RESPONSE	0.111126	0.132887	0.0959665	0.114662	0.0872172	0.118111	0.0925341	0.110129	0.124341	0.11428	0.119206	0.109133	0.0694315	0.129882	0.131343	0.0853571	0.0919011	3197.97	3125.32	3232.07	3180.18	3220.21	3202.42	3143.11	3159.42	3052.67	3037.85	3217.24	3154.97	3495.97	3011.16	3107.53	3217.24	3455.94
GO_COMPLEMENT_ACTIVATION	0.0194408	-0.11926	0.0983851	0.0597405	0.0145491	0.090164	0.102915	0.0170726	0.152575	0.0891016	0.0932261	0.0156718	-0.135084	-0.0072223	0.0167299	0.0357689	-0.0148314	2289.13	4644.99	2573.79	2948.89	3497.45	2481.87	2532.28	3011.16	2161.63	2726.5	2099.36	2704.26	2988.92	2978.54	3294.34	2723.54	3584.93
GO_COMPLEMENT_ACTIVATION_ALTERNATIVE_PATHWAY	0.00557621	0.0565001	0.0737754	0.0853379	0.0413569	0.0612016	0.0470698	0.0779302	0.052482	0.081347	0.109911	0.104581	0.170976	0.0669692	0.079461	0.109556	0.0359173	3629.4	3441.86	2011.15	2845.11	3497.45	3436.67	3060.09	3094.19	3715.4	1743.54	3230.59	3026.73	1057.84	3067.5	2730.95	1743.54	3115.68
GO_HUMORAL_IMMUNE_RESPONSE	0.0753526	0.024492	0.104331	0.0846566	0.0488846	0.117604	0.135748	0.0967126	0.147946	0.122835	0.13596	0.0938124	0.0140039	0.0867706	0.0963392	0.0965512	0.0818155	3225.4	3865.88	2637.55	3025.25	3696.86	2666.46	2842.14	3191.3	2759.12	2885.88	2742.07	3110.49	4176.48	3252.82	2838.44	2936.29	3104.56
GO_CELLULAR_DEFENSE_RESPONSE	0.18745	0.154698	0.188697	0.182458	0.194769	0.189019	0.205449	0.207892	0.172566	0.2051	0.177256	0.193905	0.129311	0.172237	0.17696	0.180391	0.198721	2210.56	2335.09	2560.45	2212.04	2545.62	2249.1	2166.08	2582.69	2400.33	2527.83	2271.34	2585.65	2880.69	2220.93	1832.49	2677.58	2634.58
GO_RESPONSE_TO_OSMOTIC_STRESS	0.112985	0.119473	0.127104	0.121544	0.125402	0.112347	0.120096	0.125397	0.113187	0.0954716	0.0954975	0.0944911	0.0792276	0.116816	0.110765	0.098092	0.10583	3138.66	2911.83	2303.96	2873.28	2714.64	2940	2578.24	2483.36	3091.22	2963.72	3138.66	3107.53	2957.79	3126.8	2926.65	2862.9	2561.93
GO_HYPOTONIC_RESPONSE	0.159977	0.167906	0.157134	0.136902	0.0989538	0.130231	0.111913	0.117144	0.118839	0.0622266	0.11379	0.0917724	0.00134879	0.158683	0.164662	0.0570319	0.107192	535.96	1087.49	1511.51	1605.66	911.058	1060.06	409.198	1347.68	1290.6	1038.56	462.571	1133.45	1716.11	1519.66	1603.43	1694.61	1281.71
GO_HYPEROSMOTIC_RESPONSE	0.168822	0.175937	0.199188	0.173708	0.18528	0.173145	0.185037	0.192629	0.174068	0.159878	0.147978	0.136821	0.151504	0.182481	0.173067	0.18223	0.181988	2266.15	1923.67	1787.27	2113.45	2560.45	1870.3	2447.03	1974.08	1941.46	2466.31	2316.56	2959.27	3220.95	1875.49	2012.63	2299.51	2066
GO_CELLULAR_RESPONSE_TO_DNA_DAMAGE_STIMULUS	0.00840462	-0.0140627	-0.00449979	-0.0100097	0.0102785	-0.00361829	0.00741092	-0.00195989	-0.000359316	0.00504407	-0.017323	-0.0098291	-0.00116242	-0.0108074	-0.0111033	-0.00549782	-0.0100858	3508.57	3553.05	3550.83	3468.54	3264.69	3534.52	3483.37	3452.98	3398.86	3433.7	3585.67	3579	3428.51	3518.95	3573.07	3448.53	3573.81
GO_DNA_DAMAGE_INDUCED_PROTEIN_PHOSPHORYLATION	0.208125	0.162504	0.148726	0.152619	0.202985	0.167512	0.19251	0.179934	0.142821	0.147786	0.0540951	0.163904	0.113209	0.116424	0.10363	0.135517	0.122613	1027.44	2013.37	1421.81	1943.69	1891.8	2071.19	1107.5	1249.83	2667.2	2793.22	3366.98	1755.4	1890.32	3027.47	2951.86	1366.96	1826.56
GO_RESPONSE_TO_OXIDATIVE_STRESS	0.0695326	0.0759049	0.0590465	0.0629048	0.0572496	0.0710535	0.0592237	0.0657408	0.0746163	0.0646066	0.0667742	0.0600292	0.0669898	0.0710143	0.0723956	0.0551415	0.0628366	3521.18	3306.94	3547.12	3650.16	3415.91	3653.13	3501.16	3590.12	3384.03	3505.61	3431.48	3536.74	3444.08	3383.29	3301.75	3494.49	3618.29
GO_ER_OVERLOAD_RESPONSE	-0.0312497	-0.0901183	-0.130932	-0.113584	-0.116399	-0.090546	-0.0923465	-0.117484	-0.0859503	-0.116519	-0.064832	-0.0780621	-0.0712879	-0.0889445	-0.0963752	-0.113375	-0.074849	2071.19	2186.84	4441.87	4094.94	2802.11	3414.43	2133.46	3635.34	3159.42	4401.84	2428.5	3018.57	2339.54	3420.36	4453.73	1831.01	3282.48
GO_ER_NUCLEUS_SIGNALING_PATHWAY	-0.0109715	-0.0236997	-0.0540237	-0.0394185	-0.0488006	-0.029443	-0.0301645	-0.039612	-0.0330348	-0.054387	-0.0447278	-0.0365534	-0.0149058	-0.0301044	-0.036292	-0.0465028	-0.0395414	2395.14	2421.09	2696.11	1896.25	2263.19	2443.32	2460.37	2510.04	2311.37	3223.17	3283.96	2667.94	2467.79	2234.28	2369.19	3015.61	2686.47
GO_RESPONSE_TO_STEROL_DEPLETION	-0.075025	-0.0245966	-0.069646	-0.0426335	-0.0653928	-0.0375125	-0.0642044	-0.04795	-0.0495372	-0.078168	-0.0645328	-0.0576448	-0.034995	-0.0432277	-0.0507725	-0.0811077	-0.06121	1802.1	2034.87	2206.11	2407	2551.55	2275.79	2420.34	2269.86	2363.26	3100.12	2699.81	2399.59	1914.78	2553.04	2762.08	3129.77	2813.23
GO_CELLULAR_RESPONSE_TO_NITROGEN_STARVATION	-0.00869708	0.0481044	-0.0110066	0.0442998	-0.0392067	0.0213385	-0.0329468	0.0254835	0.00943855	0.0294582	0.0752835	0.0456126	-0.00664284	0.0121127	0.0693275	0.016987	0.0375172	1017.06	1519.66	3097.15	1931.83	2766.53	1344.72	2837.7	1119.36	2975.58	2536.73	2336.58	2493.73	2606.41	3211.31	2361.78	1577.49	2114.19
GO_NUCLEUS_ORGANIZATION	0.0854217	0.0721074	0.0562883	0.0600357	0.0621685	0.060151	0.0657225	0.0657026	0.0679558	0.0565549	0.0500211	0.0535032	0.0535974	0.0614419	0.06603	0.0440157	0.0482541	2934.07	3149.04	3580.48	3461.87	3543.41	3123.84	3498.94	3355.12	3131.25	3160.9	3076.39	3355.12	3645.71	2911.83	3153.49	3536	3206.86
GO_NUCLEAR_ENVELOPE_ORGANIZATION	0.0763379	0.0946891	0.0605825	0.0805284	0.0718442	0.065782	0.0713658	0.075138	0.0694183	0.0660356	0.0625536	0.0529754	0.0540498	0.0833908	0.0778175	0.0510932	0.0572652	3504.13	3172.76	3736.89	3393.67	2968.17	3412.2	3683.52	3387	3613.84	3923.7	3662.02	3494.49	3830.3	3074.91	3577.51	3381.07	3200.19
GO_NUCLEAR_PORE_ORGANIZATION	0.032965	-0.00298687	0.0313239	0.000164114	0.0163895	-0.00612691	0.0299453	0.0249453	0.0246171	-0.00814004	-0.0698249	-0.0454814	-0.0677352	-0.00422319	0.0160613	-0.0588074	-0.0551969	3009.68	2186.09	2444.07	1881.42	2816.2	2182.39	2775.43	2604.19	2450	2143.1	1750.95	2553.04	3659.8	1596.76	1980.75	3593.82	3014.13
GO_NUCLEOLUS_ORGANIZATION	0.259952	0.190252	0.296479	0.242162	0.318223	0.258093	0.316218	0.275317	0.258293	0.27714	0.186024	0.244605	0.279163	0.221621	0.208188	0.290573	0.259952	1172.74	1134.93	1250.57	1615.29	969.62	843.599	1077.85	1374.37	976.292	1260.95	1761.33	1352.13	2034.13	857.684	802.828	1192.01	1172.74
GO_MITOCHONDRION_ORGANIZATION	-0.00178324	-0.00219912	-0.0122508	-0.012146	-0.0159459	2.07177e-05	-0.00579881	-0.00633534	0.00260768	0.00255284	0.0257578	0.0190258	0.0464158	-0.00407925	0.00436046	0.0327558	0.0255114	3521.18	3301.01	3380.33	3462.61	3435.93	3177.95	3391.45	3373.66	3290.63	3269.13	3197.97	3301.01	3235.77	3365.5	3270.62	3425.55	3366.98
GO_MITOCHONDRIAL_MEMBRANE_ORGANIZATION	0.022352	0.0167952	0.0132002	0.0172696	0.00884861	0.0249812	0.0198065	0.0193547	0.0283605	0.0380564	0.0601127	0.046913	0.0748996	0.0217242	0.033019	0.0641392	0.0557729	3793.97	3264.69	3917.03	3699.09	3697.6	3500.42	3957.06	3712.43	3687.23	3236.52	3083.81	3289.89	3114.94	3362.54	3104.56	3266.17	3402.57
GO_INNER_MITOCHONDRIAL_MEMBRANE_ORGANIZATION	-0.0232285	-0.0470115	-0.0489898	-0.0536655	-0.0646083	-0.02484	-0.0353784	-0.0393177	-0.0174871	-0.00550749	0.0484237	0.0257786	0.10167	-0.0345265	-0.0202191	0.0663324	0.0459718	3318.8	2527.83	3581.22	3335.85	3721.33	3002.26	3571.58	3027.47	2851.78	2615.31	2389.21	2676.09	2521.16	3037.11	2817.68	2607.15	2697.59
GO_OUTER_MITOCHONDRIAL_MEMBRANE_ORGANIZATION	0.189213	0.172335	0.190781	0.169109	0.201535	0.200806	0.219579	0.183308	0.189396	0.18914	0.203777	0.210575	0.297135	0.176236	0.166776	0.258403	0.232575	2687.95	2779.88	2338.8	2298.77	2357.33	2466.31	2375.87	2460.37	2713.9	2690.18	1612.33	1824.34	1452.21	2670.9	2968.91	1398.83	1917.74
GO_PLASMA_MEMBRANE_ORGANIZATION	0.0977518	0.112206	0.102797	0.106393	0.0771915	0.1143	0.0911654	0.0955937	0.11181	0.128166	0.092161	0.0746466	0.0390851	0.123918	0.122645	0.0725582	0.0698399	3056.38	3090.48	2690.92	2887.36	3089	3011.16	2578.98	2839.92	2719.83	2440.36	2997.82	3036.36	3009.68	2839.92	2955.56	2736.14	2899.22
GO_CYTOSKELETON_ORGANIZATION	0.0615718	0.0581341	0.0638908	0.0593449	0.0585693	0.0578237	0.0571168	0.0623397	0.0600561	0.0566179	0.0384394	0.0420424	0.0337048	0.0602881	0.0587947	0.0354394	0.0348829	3217.24	3436.67	3461.87	3458.91	3595.3	3553.79	3525.62	3402.57	3473.73	3475.21	3581.96	3589.37	3654.61	3445.56	3528.59	3654.61	3629.4
GO_ACTIN_FILAMENT_ORGANIZATION	0.11694	0.128506	0.121609	0.132615	0.117573	0.125623	0.119536	0.121926	0.121462	0.130673	0.113471	0.109038	0.0940869	0.128958	0.135945	0.104528	0.103834	3249.12	3045.26	3148.3	2988.92	3303.97	2958.53	3100.86	3129.03	3121.61	2954.08	3126.8	3131.99	3080.84	2874.02	3017.83	3137.18	3141.63
GO_MICROTUBULE_BASED_PROCESS	0.014871	-0.00968094	-0.00136027	-0.00830087	0.0041717	-0.00427772	0.00356787	0.0017669	-0.000960055	-0.0109567	-0.0188935	-0.0104983	-0.0137417	-0.0117948	-0.00829941	-0.0123202	-0.0151279	3128.29	3510.8	3375.88	3404.05	3345.49	3242.45	3186.85	3290.63	3342.52	3367.73	3346.97	3290.63	3450.75	3448.53	3420.36	3552.31	3375.14
GO_MICROTUBULE_BASED_MOVEMENT	0.00203908	-0.0262709	-0.0234977	-0.0305764	-0.00938246	-0.0160494	-0.010099	-0.0183222	-0.0179189	-0.0333728	-0.0301625	-0.0219499	-0.0226094	-0.0334404	-0.0239939	-0.0174888	-0.0254206	3346.97	3599.75	3500.42	3387	3556.02	3336.59	3438.15	3579.74	3469.28	3458.16	3184.62	3497.45	3275.06	3516.73	3647.2	3593.82	3507.83
GO_MICROTUBULE_DEPOLYMERIZATION	-0.0202573	-0.0520659	-0.0196939	-0.0249102	-0.0258595	-0.0214361	-0.0409292	-0.0258647	-0.0329849	-0.0313418	-0.0449249	-0.0440172	-0.0915424	-0.0302985	-0.0348158	-0.0674903	-0.0767439	4235.79	3850.31	2999.3	3332.88	2607.89	3562.69	3577.51	3473.73	3331.4	2791.74	3676.85	4059.36	3666.47	2607.89	3933.34	4355.88	4913.34
GO_MICROTUBULE_NUCLEATION	-0.0149263	-0.00517712	-0.0163555	-0.0105394	0.0164598	-0.0216448	0.00116583	-0.0105759	-0.00936054	-0.00440511	-0.05132	-0.0235383	-0.056604	0.00318973	-0.00967352	-0.0624097	-0.046375	3632.37	4321.78	3445.56	3903.69	3248.38	4366.26	3779.15	4158.69	3636.82	3669.43	4401.84	3909.62	3418.88	3682.78	3724.29	3184.62	4075.67
GO_TUBULIN_COMPLEX_ASSEMBLY	-0.170574	-0.160252	-0.189098	-0.186955	-0.17871	-0.198808	-0.168518	-0.178185	-0.154084	-0.157955	-0.149404	-0.125675	-0.0863313	-0.191241	-0.137332	-0.139475	-0.138885	676.066	1745.02	1645.69	2041.54	2572.31	2029.68	2146.8	2416.64	1678.3	1742.06	1501.87	1335.82	1350.65	1839.91	2404.78	741.3	864.356
GO_POST_CHAPERONIN_TUBULIN_FOLDING_PATHWAY	-0.161382	-0.157473	-0.212142	-0.192625	-0.178767	-0.194621	-0.171277	-0.179915	-0.161163	-0.155587	-0.133884	-0.107615	-0.0745955	-0.213071	-0.130604	-0.127761	-0.136016	464.054	1449.98	2300.25	2871.8	1901.43	2524.13	1927.38	2074.9	2048.21	2269.12	750.937	667.911	1022.25	2345.47	1954.07	370.65	432.178
GO_CYTOPLASM_ORGANIZATION	0.0740012	0.0916812	0.107192	0.0401721	0.0943971	0.0515456	0.0289808	0.102709	0.0606409	-0.0301473	0.027632	-0.0296734	0.0845545	0.0215442	0.0407006	0.0542614	0.0320429	4353.65	2878.47	2245.4	1184.6	2696.85	3297.3	4616.82	2620.5	2275.79	3707.98	2951.12	4125.33	2140.13	2935.55	2677.58	2845.85	3067.5
GO_ENDOPLASMIC_RETICULUM_ORGANIZATION	0.0418368	0.0216681	-0.00164197	-0.00887362	-0.00693131	-0.00224967	-0.00350948	0.00675134	0.00329912	-0.0168976	-0.00423639	-0.0166195	-0.0157126	0.00606183	0.0195692	-0.0314895	-0.0235169	3014.13	2459.63	2991.89	2756.15	3033.4	2962.23	3331.4	3307.68	2899.97	3510.8	2649.41	2800.63	2935.55	2447.77	2813.97	3383.29	3028.95
GO_GOLGI_ORGANIZATION	0.0522112	0.0355715	0.0144162	0.0149534	0.032817	0.0233603	0.0304513	0.0266397	0.0266053	0.00535811	0.0104574	0.0249571	0.011804	0.0211295	0.0261258	0.00516066	0.0071327	3031.92	2762.08	2954.08	2952.6	3008.94	3104.56	2930.36	2955.56	2791.74	2978.54	3106.05	2994.85	2952.6	3013.38	2696.11	3131.99	3095.67
GO_PEROXISOME_ORGANIZATION	-0.0186154	-0.000572935	-0.0419656	-0.0123164	-0.0285694	-0.0245084	-0.0263606	-0.0344311	-0.0133636	-0.00600629	-0.0126595	-0.0101391	0.0279774	-0.0226719	-0.0094596	-0.010231	0.000700753	2750.22	2389.95	2796.18	2808.04	2446.29	2671.65	2744.29	2659.78	2424.05	1940.72	2016.34	2220.93	2290.62	2796.18	2464.08	2722.05	2554.52
GO_ENDOSOME_ORGANIZATION	0.0883187	0.103236	0.0575193	0.0820297	0.0563733	0.0742831	0.0563036	0.0644041	0.0753795	0.0693803	0.0754602	0.0679941	0.0654675	0.0779923	0.095066	0.0431848	0.0624514	2855.49	2551.55	2785.06	2977.8	2943.7	2656.82	2739.1	2612.34	2458.15	2550.07	3027.47	2732.43	2821.39	2916.27	2741.33	2677.58	2870.31
GO_VACUOLE_ORGANIZATION	0.0410643	0.0643919	0.0158221	0.043824	0.0133328	0.036263	0.015145	0.0298098	0.0404486	0.0262749	0.0274484	0.0285664	0.0216937	0.0397348	0.0491753	-0.000746205	0.0161138	2929.62	2527.09	3099.38	2781.36	3210.57	2913.31	2971.87	2906.64	3094.19	2894.78	2800.63	2883.66	2964.46	2992.63	2539.69	3174.25	3138.66
GO_VACUOLAR_TRANSPORT	0.106623	0.106519	0.0918805	0.091934	0.0824376	0.0881677	0.0833233	0.0918664	0.0939006	0.0783842	0.077065	0.0759447	0.0733391	0.0958034	0.0963467	0.0594177	0.0753601	2721.31	3123.84	2955.56	3180.18	3092.7	3099.38	3126.06	3150.53	2819.91	2995.59	2975.58	3108.27	3111.98	2985.22	3102.34	3356.61	3043.04
GO_VACUOLAR_ACIDIFICATION	0.0507229	0.0466648	0.0189266	0.0360789	0.0219332	0.0328039	0.0182311	0.0387076	0.0349069	0.00488499	0.0376396	0.0346659	0.0555093	0.0242826	0.0366758	0.0180285	0.0182202	5128.31	4498.21	5092.73	4914.82	5006.74	4716.89	5070.49	4886.65	4565.67	4837.72	5123.12	5122.38	4820.67	4597.54	4871.08	4927.42	4377.38
GO_PROTEIN_CATABOLIC_PROCESS_IN_THE_VACUOLE	0.0392683	0.0858868	0.0480594	0.0863792	0.0785092	0.0745057	0.0630608	0.066353	0.0729919	0.0846192	0.0473845	0.0444572	0.0463996	0.0685416	0.0957449	0.0361403	0.0360126	4039.34	3689.45	3856.98	3488.56	3584.93	3816.95	2931.84	3713.91	3676.11	3564.17	3095.67	3848.09	4027.48	3623.47	3583.44	2942.96	3471.51
GO_LYSOSOMAL_TRANSPORT	0.0972683	0.0973683	0.0805576	0.0802023	0.0664012	0.0809912	0.071702	0.0805807	0.0863228	0.0665513	0.0651915	0.0606386	0.0569157	0.0859547	0.0889758	0.0382423	0.0538599	2879.21	3283.96	3315.09	3298.78	3508.57	3223.91	3671.66	3376.62	2946.67	3379.59	3034.14	3306.2	3506.35	3202.42	3283.96	3997.83	3475.96
GO_LYSOSOMAL_LUMEN_ACIDIFICATION	-0.0690084	-0.0646057	-0.122935	-0.0589587	-0.0627871	-0.0820389	-0.0926767	-0.0843497	-0.0816151	-0.0883286	-0.0583981	-0.0493054	-0.0208105	-0.0834336	-0.0701433	-0.0671899	-0.0761321	1771.71	2732.43	910.316	1226.85	2329.91	1452.95	1584.16	1644.94	1365.47	2931.84	454.417	2048.21	1620.48	2878.47	2771.72	1823.6	1242.42
GO_CELL_CELL_JUNCTION_ASSEMBLY	0.0363806	0.06436	0.0735759	0.0694537	0.0538588	0.0540647	0.0438553	0.0504663	0.0409046	0.0493768	0.0169654	0.0239162	0.0128972	0.0588825	0.0779519	0.0233065	0.0216173	3796.94	3832.52	3380.33	3361.05	3488.56	3564.17	3752.46	3577.51	4004.5	3389.22	3808.8	3954.09	3958.54	3506.35	3307.68	3482.63	3654.61
GO_CELL_CYCLE	0.0424296	0.0256469	0.03575	0.028959	0.0374148	0.0289922	0.0364402	0.0353215	0.0378758	0.0298624	0.0118851	0.0181469	0.0173104	0.0229767	0.0286896	0.0168431	0.018345	3278.77	3483.37	3246.15	3355.12	3148.3	3315.83	3276.55	3258.01	3240.96	3300.27	3452.98	3393.67	3395.15	3407.01	3383.29	3438.15	3420.36
GO_CELL_CYCLE_ARREST	0.0455737	0.0433954	0.0334417	0.0395093	0.0303798	0.0336829	0.0345208	0.0436021	0.0402394	0.034631	0.0335865	0.0246925	0.0147686	0.0260972	0.0317708	0.0203344	0.0262581	3163.13	3427.03	3238.74	3323.25	3162.39	3054.9	3337.33	3200.19	3297.3	3298.04	3334.37	3432.22	3528.59	3286.18	3397.38	3278.77	3323.25
GO_SPINDLE_ORGANIZATION	0.046623	0.0268038	0.0418197	0.0357821	0.0424659	0.0375833	0.04468	0.044006	0.0535434	0.0408689	0.0202182	0.0264991	0.0274142	0.0370655	0.0408354	0.0155243	0.0207963	3461.87	3574.55	3475.21	3475.21	3764.32	3493.01	3500.42	3405.53	3055.64	3629.4	3340.3	3659.06	3510.8	3359.57	3275.06	3785.08	3442.6
GO_MITOTIC_SPINDLE_ORGANIZATION	0.0552397	0.0210604	0.0455793	0.0356033	0.0542639	0.038711	0.05057	0.044645	0.0599455	0.0513474	0.0212805	0.0263343	0.0225304	0.0380292	0.0380923	0.0193253	0.0196572	3461.87	3458.91	3581.96	3642.75	3476.7	3579	3150.53	3239.48	3077.88	3629.4	3371.43	3240.96	3457.42	3507.83	3206.86	3501.9	3524.14
GO_CHROMOSOME_SEGREGATION	0.00812114	-0.0146077	-0.00309206	-0.0150077	-0.00211928	-0.00755044	0.00176362	-0.00715792	0.0131475	-0.0113753	-0.0170966	-0.0139428	0.00311322	-0.00978202	-0.00541921	-0.0194442	-0.0150152	3212.79	3292.85	3372.91	3513.76	3368.47	3285.44	3365.5	3438.15	3149.04	3407.01	3209.83	3497.45	3226.14	3260.24	3197.97	3429.25	3371.43
GO_SISTER_CHROMATID_COHESION	0.0468787	0.00305921	0.0297186	0.00740863	0.0388633	0.018549	0.0374306	0.0282493	0.0465863	0.0092617	-0.016652	-0.015201	-0.00403509	0.0200841	0.00537281	-0.0285417	-0.0140387	2770.98	3060.83	2470.75	3552.31	3094.19	2627.17	3263.2	2852.52	2335.84	3009.68	3241.7	3446.3	2638.29	2796.92	3017.83	3765.06	3209.09
GO_REGULATION_OF_SISTER_CHROMATID_COHESION	0.00955222	-0.0495402	-0.00840267	-0.048678	-0.0196587	-0.0332959	-0.0180986	-0.0237711	0.0147047	-0.0507924	-0.0611246	-0.0823777	-0.0589282	-0.0257417	-0.0474464	-0.0997304	-0.0740571	3138.66	3561.21	2329.91	2745.78	3133.48	2572.31	2921.46	2856.97	1912.55	3598.27	2667.94	3044.52	1974.82	2268.38	2911.83	3025.99	2997.08
GO_MITOTIC_SISTER_CHROMATID_COHESION	0.0186864	-0.057672	-0.0532713	-0.0692903	-0.0235322	-0.0443313	-0.0241087	-0.0420398	-0.0147601	-0.0721511	-0.078493	-0.0762963	-0.0787192	-0.0436818	-0.0717497	-0.0950082	-0.0865572	2200.18	1808.77	1449.98	2418.12	2084.54	1767.26	2628.65	2268.38	1567.11	2034.13	2287.65	2109.74	2315.82	1396.61	1985.2	3162.39	3079.36
GO_MITOTIC_CHROMOSOME_CONDENSATION	-0.0172736	0.00184524	0.0235007	0.0292602	0.0413662	0.0175124	0.0149857	0.0243959	0.0464692	0.0101612	0.00530693	-0.00226303	-0.010579	0.0141899	0.0297178	-0.0140407	-0.00256145	4729.49	2834.73	4189.83	3796.94	4971.16	4206.14	4978.57	4541.2	3727.26	3707.98	4023.78	4427.04	4652.4	3297.3	2902.93	4834.76	4315.85
GO_MITOTIC_NUCLEAR_ENVELOPE_DISASSEMBLY	0.0488664	0.0399916	-0.0134607	0.0399291	0.0319136	0.00697645	0.0368666	0.0219606	0.0184294	-0.0118983	0.0320542	0.0155701	0.0267886	0.0349448	0.01707	0.0023984	0.0231325	3882.93	3387.74	4317.33	3814.73	3679.81	4692.43	3366.98	4913.34	3964.47	1875.49	4060.84	4296.57	4160.18	3940.75	4029.71	3479.66	3958.54
GO_MITOTIC_METAPHASE_PLATE_CONGRESSION	0.115396	0.0888942	0.107817	0.104792	0.10344	0.107585	0.108511	0.10355	0.134095	0.10884	0.0972857	0.100834	0.137684	0.106566	0.110602	0.109721	0.10873	3134.22	3573.07	3436.67	3694.64	3077.88	2851.04	3157.94	3564.17	2016.34	2699.81	2363.26	2349.92	2434.43	3531.55	2504.11	2327.68	2148.29
GO_MITOTIC_NUCLEAR_ENVELOPE_REASSEMBLY	0.132596	0.171261	0.144495	0.159848	0.140727	0.143073	0.156468	0.162291	0.144933	0.167615	0.132231	0.1342	0.188254	0.173705	0.178044	0.170338	0.148507	3046.74	2105.29	2324.72	1983.72	2772.46	2293.58	2275.79	2115.67	2849.56	2238.73	2805.08	2649.41	1988.17	1666.44	2179.42	1896.25	2323.23
GO_MITOTIC_CELL_CYCLE_CHECKPOINT	0.0103843	-0.00828199	-0.00778298	2.30726e-05	0.00363957	8.04858e-06	0.00609922	0.0008891	0.0114467	-0.000825785	-0.0167695	-0.017364	-0.0218594	-0.0113211	-0.00232604	-0.0120487	-0.0197367	2854.01	3196.49	3326.95	2957.79	3189.07	3321.02	3023.02	3260.24	3125.32	3178.69	2991.89	2959.27	3392.19	2802.11	2926.65	3291.37	3657.57
GO_MITOTIC_G2_DNA_DAMAGE_CHECKPOINT	0.131719	0.0828566	0.116693	0.11347	0.118972	0.109686	0.115749	0.116632	0.114599	0.0894871	0.0762536	0.103289	0.0791001	0.098923	0.0992172	0.104158	0.102002	2839.92	2808.79	2361.78	2451.48	1984.46	2229.09	2346.21	2014.11	1991.87	2733.17	2610.86	2727.98	2641.99	2384.02	2434.43	2359.56	2177.94
GO_REGULATION_OF_EXIT_FROM_MITOSIS	-0.10837	-0.156991	-0.128937	-0.117098	-0.127867	-0.118094	-0.112758	-0.119893	-0.0805224	-0.123783	-0.110716	-0.128815	-0.0970657	-0.116101	-0.111141	-0.109245	-0.120063	3497.45	3024.5	3328.44	2716.12	1304.69	1982.24	3009.68	1912.55	3183.14	1412.92	4484.86	1927.38	1921.45	3983.75	1725.75	1546.35	3599.75
GO_NUCLEAR_MIGRATION	0.0582384	0.0725228	0.0854018	0.0762277	0.0651433	0.0597289	0.0798657	0.0709288	0.0787037	0.0505062	0.0212987	0.0148075	0.0299375	0.0700406	0.0659159	0.0304546	0.0240789	4504.14	3952.61	3469.28	3696.12	3723.55	3768.03	3663.5	3770.25	3951.87	3853.28	3522.66	4513.78	4198.72	3500.42	3663.5	4740.61	4274.34
GO_HOMOLOGOUS_CHROMOSOME_PAIRING_AT_MEIOSIS	-0.095082	-0.108829	-0.125819	-0.125004	-0.119364	-0.0968526	-0.130365	-0.107695	-0.126386	-0.119413	-0.123352	-0.113684	-0.157561	-0.0957584	-0.109973	-0.153612	-0.130067	4914.82	4220.96	3490.04	4597.54	2886.62	2427.02	4180.93	3653.13	3558.24	2352.89	3997.09	3604.2	1979.27	3469.28	4022.29	3045.26	3746.53
GO_MALE_MEIOTIC_NUCLEAR_DIVISION	-0.0851313	-0.110427	-0.0862254	-0.0958096	-0.0946171	-0.0820788	-0.107079	-0.0933042	-0.0718709	-0.0504376	-0.0904486	-0.100131	-0.10767	-0.0979322	-0.0700985	-0.103468	-0.111761	4080.12	4449.28	5232.1	4069.74	3172.76	3410.72	3030.43	3986.71	3283.96	3610.13	3579.74	3800.65	3742.08	3647.2	4209.1	2782.1	3549.34
GO_MALE_MEIOSIS_I	0.0532203	0.0266703	0.0947075	0.0757244	0.0437507	0.0873811	0.0422417	0.0551886	0.108857	0.174817	0.0926736	0.043532	0.0567414	0.089918	0.0950355	0.07848	0.0419574	2407.74	2873.28	2619.75	2412.19	3120.87	2424.05	2612.34	2462.6	2434.43	2637.55	2775.43	2733.91	4815.48	2499.66	2745.78	3656.09	3269.13
GO_FEMALE_MEIOTIC_NUCLEAR_DIVISION	0.0189635	-0.0296554	0.0316086	0.0185594	0.0686431	0.0190308	0.0275675	0.0215817	0.00146909	0.0337891	-0.0307835	0.00865879	0.00252987	-0.016884	0.0086167	0.0119674	0.0113612	3371.43	2462.6	2234.28	1482.6	1675.34	1697.58	2207.59	2041.54	2172.01	1212.77	1599.73	1940.72	2630.13	2045.99	2321.75	2186.84	744.265
GO_FEMALE_MEIOSIS_I	-0.0510003	-0.0928355	-0.000127546	-0.033326	0.0338362	-0.0162713	0.0299005	-0.0213731	-0.0378813	0.00799898	-0.0623702	-0.0353303	-0.0469917	-0.0552276	0.0191502	0.0366787	0.0215553	3826.59	3048.23	6754.73	5497.48	5685.77	5544.92	6148.34	5955.6	5260.26	6269.92	4293.61	4848.1	2905.9	4588.65	1620.48	5676.88	5291.4
GO_HOMOPHILIC_CELL_ADHESION_VIA_PLASMA_MEMBRANE_ADHESION_MOLECULES	0.00999899	0.042424	0.0579747	0.0609002	0.0408095	0.072244	0.0410456	0.073673	0.0622787	0.041113	0.0169839	0.0221647	0.0180083	0.0530975	0.0275647	-0.0108168	0.00446835	3395.9	2842.89	2986.7	2930.36	3692.42	2644.96	2799.89	2661.27	2896.26	3215.76	3367.73	2759.12	2466.31	2974.84	2209.07	3714.65	3076.39
GO_HETEROPHILIC_CELL_CELL_ADHESION_VIA_PLASMA_MEMBRANE_CELL_ADHESION_MOLECULES	-0.0109487	0.00895345	0.00572903	-0.0041968	-0.013306	0.0379817	0.0599717	0.0702175	0.0826689	0.0628931	0.0223731	-0.000340964	0.00998055	0.0748815	0.0027235	-0.0619165	0.00859986	4653.88	4882.2	4972.64	4280.27	4615.33	4410.73	3467.8	3733.19	3565.65	4260.99	3533.04	3748.01	3860.69	3657.57	4056.39	4928.16	3982.26
GO_NEURON_CELL_CELL_ADHESION	0.110328	0.244178	0.118308	0.245126	0.191083	0.185398	0.157447	0.231642	0.193706	0.212547	0.274717	0.230003	-0.0181662	0.215644	0.230294	0.130152	0.141996	879.182	108.23	1599.73	269.833	799.121	183.842	161.603	204.599	143.812	662.722	539.666	88.956	1414.4	724.991	496.671	735.37	1151.98
GO_LEUKOCYTE_CELL_CELL_ADHESION	0.110417	0.102108	0.110809	0.106476	0.114194	0.114952	0.114866	0.116214	0.119731	0.11568	0.0989001	0.10106	0.0727491	0.109475	0.110215	0.103174	0.103508	2991.89	3239.48	2876.24	3054.16	2923.69	2996.33	2951.86	2790.25	2892.55	2908.86	3025.99	3243.93	3163.87	3132.73	3034.88	2864.38	2957.79
GO_CELL_MATRIX_ADHESION	0.0468505	0.0693098	0.0564346	0.0596788	0.0364342	0.0655961	0.0556781	0.0613184	0.0657885	0.0489775	0.0370551	0.0225435	0.0130042	0.0609795	0.059939	0.0159394	0.0190082	3707.98	3174.25	3402.57	3679.81	3555.27	3435.18	3707.98	3497.45	3470.77	3380.33	3573.07	3567.14	4172.04	3329.92	3438.15	3706.5	4090.49
GO_NEGATIVE_REGULATION_OF_CELL_ADHESION	0.112122	0.126555	0.123391	0.114508	0.104216	0.117473	0.102657	0.120566	0.121954	0.116173	0.100406	0.0972672	0.0842196	0.121292	0.115627	0.0924304	0.0966972	3435.18	3132.73	3192.04	3478.18	3374.4	3346.23	3310.65	3292.85	3197.97	3100.12	3429.25	3656.09	3614.58	3417.39	3515.24	3561.21	3347.71
GO_ESTABLISHMENT_OR_MAINTENANCE_OF_CELL_POLARITY	0.0790689	0.0780218	0.0832886	0.0816694	0.0801344	0.0692768	0.0795403	0.0793096	0.0701573	0.0718168	0.0492476	0.0518792	0.0421951	0.0760227	0.0786744	0.0524659	0.0505264	3565.65	3549.34	3461.87	3802.87	3694.64	3312.13	3758.39	3491.52	3620.51	3697.6	3762.84	3656.09	3836.97	3482.63	3558.24	4121.63	3865.14
GO_ESTABLISHMENT_OF_TISSUE_POLARITY	0.0297307	0.0433876	0.0418045	0.0348451	0.0261895	0.0320038	0.0385338	0.0382718	0.0452026	0.0508795	0.0352888	0.0284367	0.05255	0.0505217	0.0569171	0.0442851	0.0407739	3501.9	3494.49	3716.88	3448.53	3739.12	3681.3	3624.96	3564.17	3544.9	3011.16	3288.41	3478.18	3755.43	3000.78	3344.75	3611.61	3552.31
GO_ENZYME_LINKED_RECEPTOR_PROTEIN_SIGNALING_PATHWAY	0.0746013	0.0918566	0.0788599	0.0946953	0.0746342	0.0814084	0.0690386	0.0809582	0.0757225	0.0743002	0.0596762	0.0623068	0.0394039	0.0859597	0.0920828	0.0449964	0.0548533	3174.25	3200.93	3159.42	3146.08	3107.53	3270.62	3295.82	3197.97	3372.91	3275.06	3553.79	3340.3	3549.34	3189.07	3166.83	3361.05	3365.5
GO_RECEPTOR_GUANYLYL_CYCLASE_SIGNALING_PATHWAY	-0.167505	-0.5	0.0256312	-0.117226	0.0841076	-0.033173	0.0191824	-0.00650344	-0.21046	-0.130014	-0.304022	-0.0348125	-0.137337	-0.346213	-0.272216	-0.0239917	-0.159963	0	0	0	0	0	0	0	0	0	0	0	0	0	0	0	0	0
GO_TRANSMEMBRANE_RECEPTOR_PROTEIN_TYROSINE_KINASE_SIGNALING_PATHWAY	0.0880752	0.105063	0.0839177	0.107541	0.0856237	0.0932122	0.0805353	0.0925043	0.087408	0.090813	0.0801079	0.0780061	0.0537927	0.0989435	0.104162	0.0572297	0.0708878	3032.66	3045.26	3154.23	3059.35	3006.71	3217.24	3189.07	3119.39	3338.07	3066.02	3364.02	3058.6	3572.32	3076.39	3067.5	3202.42	3242.45
GO_ACTIVATION_OF_TRANSMEMBRANE_RECEPTOR_PROTEIN_TYROSINE_KINASE_ACTIVITY	-0.0635648	0.0195407	0.0135703	0.0648114	-0.0384144	-0.0170913	-0.102603	-0.0704975	-0.103849	-0.0601531	-0.146605	-0.111329	-0.0348059	-0.00490979	0.0768835	-0.0274139	-0.127993	2569.35	1332.86	2220.93	3233.55	5343.29	4290.64	2959.27	4084.56	1418.85	3359.57	1559.7	2597.52	3977.82	987.412	3841.42	929.59	3103.08
GO_SIGNAL_COMPLEX_ASSEMBLY	0.17064	0.169528	0.198199	0.179407	0.164206	0.158428	0.16273	0.148057	0.153343	0.167378	0.12757	0.146562	0.120389	0.198053	0.171333	0.151228	0.15985	2182.39	2572.31	1764.29	1936.28	2581.95	2329.16	2111.22	2331.39	2893.29	2031.16	2450.74	2378.83	3178.69	2381.06	1973.34	1903.66	1748.73
GO_EPIDERMAL_GROWTH_FACTOR_RECEPTOR_SIGNALING_PATHWAY	0.0488934	0.071808	0.0451488	0.0703548	0.0590315	0.0631529	0.036181	0.0531116	0.05614	0.055738	0.0388521	0.0406477	0.012775	0.0683597	0.0671804	0.0123432	0.0258314	3435.93	3219.47	3111.98	3173.51	3012.64	3147.56	3103.08	2972.61	3641.27	3065.28	3389.96	3284.7	3612.35	3241.7	2980.03	3590.86	3344
GO_NEGATIVE_REGULATION_OF_EPIDERMAL_GROWTH_FACTOR_ACTIVATED_RECEPTOR_ACTIVITY	0.06686	0.0506455	0.0491357	0.0734464	0.0918928	0.056105	0.059256	0.0530306	0.0360613	0.041488	0.039814	0.0683917	0.0330744	0.0314661	0.037407	0.0644201	0.0568053	1466.29	3303.23	1121.59	2247.62	1344.72	2596.77	1636.79	1766.52	2786.55	1625.67	3355.87	2676.09	3416.65	3398.12	3240.96	2282.46	2644.96
GO_REGULATION_OF_EPIDERMAL_GROWTH_FACTOR_ACTIVATED_RECEPTOR_ACTIVITY	0.000431937	0.0146737	0.0154341	0.0421169	0.0212561	0.0276865	-0.0112121	0.00262812	-0.00463571	0.0346097	-0.0252774	-0.00350416	-0.0442157	0.0229596	0.0445929	-0.017028	-0.00302356	2690.92	3950.39	2352.89	2392.18	2068.23	2742.81	2619.75	2451.48	3109.75	2261.71	3781.37	2851.78	3220.95	3505.61	2863.64	3275.06	3200.93
GO_TRANSMEMBRANE_RECEPTOR_PROTEIN_SERINE_THREONINE_KINASE_SIGNALING_PATHWAY	0.0529194	0.068802	0.0682979	0.0678703	0.0518921	0.0564518	0.0472161	0.055295	0.0546481	0.0403669	0.0201108	0.0278975	0.00709387	0.0610373	0.067375	0.0182666	0.0257854	3537.48	3414.43	3174.25	3318.06	3481.14	3263.2	3438.15	3411.46	3381.81	3647.2	3791.01	3722.81	3835.49	3332.88	3421.84	3697.6	3536
GO_TRANSFORMING_GROWTH_FACTOR_BETA_RECEPTOR_SIGNALING_PATHWAY	0.0373339	0.0549032	0.0511066	0.0577875	0.0330793	0.0449042	0.0280343	0.0426078	0.040423	0.0247485	0.00219746	0.0146149	-0.00528312	0.0542072	0.0635424	0.00915341	0.0080892	3517.47	3570.84	3463.35	3689.45	3790.27	3515.99	4126.08	3581.22	3528.59	3986.71	4231.34	3802.13	3731.7	3518.95	3699.83	3840.68	3949.65
GO_COMMON_PARTNER_SMAD_PROTEIN_PHOSPHORYLATION	0.227545	0.210946	0.250202	0.196709	0.226058	0.23649	0.223871	0.244079	0.247162	0.261553	0.257179	0.200383	0.167906	0.249677	0.239092	0.204538	0.179716	2259.48	2455.19	2827.32	3046.74	3117.91	2643.48	2698.33	2468.53	2575.28	1184.6	2637.55	2953.34	4265.44	2456.67	2105.29	3654.61	3199.45
GO_SMAD_PROTEIN_COMPLEX_ASSEMBLY	0.238679	0.232033	0.249959	0.242863	0.256358	0.254567	0.257671	0.254772	0.257151	0.231569	0.163162	0.198493	0.231199	0.25149	0.234495	0.225457	0.213342	1896.25	2215.75	2031.9	2177.94	1761.33	2379.57	1770.97	2043.76	2222.42	2001.51	2586.4	2050.44	2585.65	2383.28	2418.86	1968.15	2388.47
GO_TRANSMEMBRANE_RECEPTOR_PROTEIN_TYROSINE_PHOSPHATASE_SIGNALING_PATHWAY	-0.0651509	-0.112812	-0.104668	-0.117621	-0.080892	-0.162549	-0.103137	-0.160035	-0.130903	-0.250711	-0.248032	-0.216495	-0.160144	-0.199333	-0.220103	-0.244152	-0.244316	571.542	1548.58	1991.13	2316.56	2482.61	1646.43	1914.04	2626.43	1574.52	1611.59	838.41	1567.11	2574.53	2169.04	2004.48	1310.62	1834.72
GO_G_PROTEIN_COUPLED_RECEPTOR_SIGNALING_PATHWAY	0.0539939	0.0590679	0.0574444	0.0662169	0.0545553	0.0562981	0.0494851	0.0577408	0.0421149	0.066538	0.040911	0.0497527	0.0123772	0.0566338	0.0570926	0.0391846	0.0346264	3382.55	3558.98	3500.42	3376.62	3276.55	3526.36	3413.69	3506.35	3647.94	3197.23	3544.16	3412.95	3633.85	3435.93	3507.09	3435.93	3577.51
GO_G_PROTEIN_COUPLED_RECEPTOR_SIGNALING_PATHWAY_COUPLED_TO_CYCLIC_NUCLEOTIDE_SECOND_MESSENGER	0.0703068	0.0871649	0.0820264	0.100447	0.0800472	0.0839191	0.058411	0.0695217	0.0579342	0.0890686	0.0683936	0.0800724	0.00427942	0.106907	0.0987209	0.0415985	0.0489286	3046	3328.44	2871.05	3077.88	2530.06	3062.31	3015.61	3103.82	3677.59	2628.65	3510.06	2862.9	3862.17	2902.93	3318.8	3238.74	3200.93
GO_ADENYLATE_CYCLASE_ACTIVATING_G_PROTEIN_COUPLED_RECEPTOR_SIGNALING_PATHWAY	0.0829227	0.0890634	0.0960071	0.107969	0.112916	0.0878675	0.0842065	0.0888803	0.0558948	0.0924388	0.0749076	0.107132	0.00382818	0.101496	0.0876454	0.0536299	0.0520312	2572.31	2659.78	2539.69	2901.45	2078.61	2877.73	2384.02	2649.41	3275.06	2025.23	2462.6	2228.35	3172.76	2596.03	3006.71	2692.4	2886.62
GO_ACTIVATION_OF_ADENYLATE_CYCLASE_ACTIVITY	0.115323	0.0665074	0.178445	0.152251	0.173036	0.131769	0.105976	0.123272	0.097795	0.146732	0.0941242	0.106304	0.0862354	0.118726	0.123285	0.107495	0.123479	3034.88	2784.32	3303.23	2652.37	2867.35	1251.31	3715.4	3878.48	2723.54	2407.74	2370.68	3752.46	3553.79	1931.83	3301.75	3613.1	2386.99
GO_ADENYLATE_CYCLASE_ACTIVATING_DOPAMINE_RECEPTOR_SIGNALING_PATHWAY	0.0834664	0.0930454	0.0951449	0.13099	0.111394	0.0892619	0.0579005	0.0730126	0.0744997	0.0996282	0.110563	0.102253	0.0178349	0.0929579	0.114893	0.0692072	0.0953855	1976.31	3018.57	3663.5	2907.38	1011.13	3209.83	3051.19	2784.32	4129.04	2123.08	1746.5	1697.58	2739.84	3165.35	2941.48	2323.23	2186.84
GO_ADENYLATE_CYCLASE_INHIBITING_G_PROTEIN_COUPLED_RECEPTOR_SIGNALING_PATHWAY	0.028954	0.0645728	0.026747	0.0657338	-4.92881e-05	0.0351752	-0.0209146	0.00563527	0.00834064	0.0217306	0.00767798	0.00617196	-0.000460022	0.0697974	0.0675685	-0.0164841	-0.00991785	3800.65	2811.75	3174.25	2990.4	2671.65	3007.45	3634.59	3671.66	2640.51	2068.23	3251.34	4058.62	2770.24	2382.54	2925.91	2460.37	2486.32
GO_NEGATIVE_REGULATION_OF_ADENYLATE_CYCLASE_ACTIVITY	0.00304389	0.0440362	-0.0722514	-0.00373651	-0.0709937	-0.0213619	-0.0468431	0.00171333	0.0101524	-0.0726888	-0.0164407	-0.0281423	-0.0158574	0.00151283	-0.0361439	-0.102964	-0.0666922	2563.42	2696.85	2172.01	2682.76	1802.84	2677.58	2608.63	2613.08	3112.72	2908.12	2633.1	2518.94	2512.27	2895.52	3951.13	2608.63	2659.78
GO_ADENYLATE_CYCLASE_INHIBITING_DOPAMINE_RECEPTOR_SIGNALING_PATHWAY	0.00961959	0.095376	0.0541102	0.110407	0.0511041	0.0891452	0.0130083	0.0400634	0.132707	0.104504	0.128826	0.0372213	0.000819851	0.162221	0.169436	-0.000437254	-0.0426869	5557.53	4437.42	5671.69	4598.28	5715.42	4811.04	6005.27	5647.22	4248.39	4928.9	3746.53	4968.19	5581.99	4051.2	3889.6	5848.12	6203.2
GO_ADENYLATE_CYCLASE_INHIBITING_G_PROTEIN_COUPLED_GLUTAMATE_RECEPTOR_SIGNALING_PATHWAY
GO_ADENYLATE_CYCLASE_INHIBITING_G_PROTEIN_COUPLED_ACETYLCHOLINE_RECEPTOR_SIGNALING_PATHWAY	0.398787	-0.00464532	0.224341	0.187835	0.120614	0.149798	0.0800634	0.0363428	-0.10564	0.0498962	-0.136682	0.0926331	-0.373429	0.122472	0.238551	0.133403	-0.159416	0	0	0	0	0	0	0	0	0	0	0	0	0	0	0	0	0
GO_ADENYLATE_CYCLASE_INHIBITING_SEROTONIN_RECEPTOR_SIGNALING_PATHWAY
GO_PHOSPHOLIPASE_C_ACTIVATING_G_PROTEIN_COUPLED_RECEPTOR_SIGNALING_PATHWAY	0.0695534	0.0395242	0.0377549	0.0525105	0.0800823	0.048953	0.0529264	0.0446355	0.04287	0.0787818	0.0288327	0.0564007	0.00617559	0.0353164	0.030205	0.0421819	0.0232261	2999.3	3337.33	3670.92	3498.94	3068.98	3393.67	3470.77	3767.29	3306.2	3331.4	4136.45	3046.74	2963.72	3014.13	3909.62	2699.81	3739.12
GO_ACTIVATION_OF_PHOSPHOLIPASE_C_ACTIVITY	0.0481919	0.021102	0.0434629	0.0712972	0.0641963	0.0674512	0.0393103	0.0456741	0.0268382	0.0856012	0.0293633	0.0527604	0.0220726	0.03237	0.030042	0.0302901	0.0438716	2601.96	4096.42	2674.61	3326.95	1983.72	2674.61	3085.29	2775.43	3341.78	2220.93	4083.08	3706.5	3205.38	4066.77	3998.57	3109.01	2507.08
GO_PROTEIN_KINASE_C_ACTIVATING_G_PROTEIN_COUPLED_RECEPTOR_SIGNALING_PATHWAY	-0.0714416	-0.0509138	-0.0209017	-0.0212847	-0.02413	-0.0348818	-0.00884585	-0.00150471	-0.114832	-0.0610546	-0.0923889	-0.056814	-0.105658	-0.0335504	-0.0618571	-0.0399796	-0.061009	2874.02	3623.47	2868.09	3389.96	3453.72	2895.52	2955.56	2674.61	3383.29	3344.75	3585.67	2841.4	3046.74	4278.04	4342.54	3094.19	2663.49
GO_SEROTONIN_RECEPTOR_SIGNALING_PATHWAY	0.202777	0.119917	0.0958133	0.207313	0.0708898	0.168835	0.0611609	0.0795256	0.0629099	0.0954307	0.066244	0.140031	-0.160691	0.206111	0.243769	0.0469502	-0.0449279	2659.04	1689.42	1743.54	263.903	674.583	257.972	256.49	585.627	2286.17	617.503	2752.45	642.707	2885.88	1134.19	70.4235	1172.74	1553.02
GO_DOPAMINE_RECEPTOR_SIGNALING_PATHWAY	-0.0136983	0.042605	0.00414724	0.0348005	-0.00558825	0.00513289	-0.0360859	-0.0155543	0.0136176	0.0172547	0.0166207	-0.00895446	-0.0623699	0.0531705	0.0599952	-0.0534587	-0.041579	2754.67	3580.48	3467.8	3877	3190.56	3645.71	4041.57	3958.54	3973.37	3564.17	3162.39	3346.23	3961.51	3160.9	3049.71	4212.07	4511.55
GO_G_PROTEIN_COUPLED_ACETYLCHOLINE_RECEPTOR_SIGNALING_PATHWAY	0.133687	0.0873304	0.0364004	0.0776258	0.0231182	0.0703501	0.0248578	0.0596608	0.0439278	0.0530306	0.0795077	0.0296827	0.00103939	0.0656127	0.0988512	0.030547	0.00550328	2092.69	2831.02	2647.92	3646.45	3201.67	3391.45	3569.36	3431.48	3400.34	4436.68	3382.55	3137.18	3768.77	2968.91	2943.7	2717.61	1725.75
GO_GAMMA_AMINOBUTYRIC_ACID_SIGNALING_PATHWAY	0.00699759	0.0503225	0.0514159	0.044391	0.0423682	0.0494205	0.0291111	0.0397168	0.0455664	0.0564454	0.0742674	0.0195441	0.106385	0.052728	0.0507599	0.0513339	0.0715887	3152.75	2200.92	1899.21	773.176	1011.13	1189.79	2041.54	1830.27	1900.69	2271.34	1553.02	1861.4	586.368	1692.39	2424.79	1527.08	959.242
GO_GLUTAMATE_RECEPTOR_SIGNALING_PATHWAY	-0.0262942	0.00503252	-0.00261265	-0.0219466	-0.0599279	-0.0345506	-0.0561414	-0.0228305	-0.0414278	-0.0696387	-0.0388888	-0.0608557	-0.0606896	-0.0294852	-0.0137309	-0.0680997	-0.0651125	3647.2	3438.15	3224.66	3921.48	3888.86	3853.28	3773.22	3696.12	3767.29	3988.19	3263.2	4395.91	4871.82	3679.81	3630.89	3364.02	3571.58
GO_G_PROTEIN_COUPLED_GLUTAMATE_RECEPTOR_SIGNALING_PATHWAY	-0.147608	-0.0243614	-0.0954593	-0.105772	-0.164444	-0.100707	-0.174866	-0.0908312	-0.128476	-0.102128	-0.023669	-0.102456	-0.0231223	-0.00504719	0.0159069	-0.0724646	-0.101946	4302.51	3989.68	1789.5	3450.01	1925.9	3507.83	2163.11	2569.35	1918.48	1833.98	3415.91	3137.18	4397.39	3515.24	3208.35	2770.98	3925.92
GO_TACHYKININ_RECEPTOR_SIGNALING_PATHWAY	-0.0389745	0.0213731	-0.00614045	0.0490689	-0.00737947	0.0274589	-0.0147772	0.0284428	-0.041161	0.0121169	-0.0396669	0.00420903	-0.0730112	-0.00202252	0.017984	-0.0172916	-0.0128457	2985.96	3836.97	2578.24	3304.72	3319.54	3762.84	2931.1	3805.83	4382.57	2899.97	4653.88	3186.11	4858.48	3561.21	2684.99	2926.65	2498.18
GO_NEUROPEPTIDE_SIGNALING_PATHWAY	-0.114458	-0.0458707	-0.109989	-0.0255526	-0.0551999	-0.0657055	-0.128383	-0.0744237	-0.0940851	-0.08751	-0.0596684	-0.0398975	-0.142765	-0.0619118	-0.0726454	-0.0980794	-0.109196	3303.23	3719.1	3419.62	3435.18	2736.14	3841.42	3152.75	3043.78	3620.51	3325.47	5204.67	3543.41	4029.71	4153.5	4276.56	2742.81	3524.88
GO_NOTCH_SIGNALING_PATHWAY	0.0718461	0.0849689	0.0900449	0.0860697	0.0722173	0.0788404	0.0742508	0.0770889	0.0712047	0.0778184	0.0435435	0.0496908	0.0495545	0.0725662	0.089723	0.0462489	0.057397	3072.69	2784.32	2593.07	2842.89	3142.37	3181.66	3122.36	3049.71	2917.76	2827.32	3160.16	3106.05	2821.39	3041.55	2917.76	3262.46	3229.1
GO_NOTCH_RECEPTOR_PROCESSING	0.154162	0.20688	0.141709	0.196942	0.133318	0.173786	0.141896	0.158412	0.186661	0.159537	0.19163	0.173739	0.144615	0.174411	0.19363	0.111694	0.145193	2603.45	1847.32	2782.84	2366.23	2879.21	2345.47	2999.3	2898.48	2495.22	2871.8	2179.42	3627.92	4185.38	2252.07	2391.43	3538.97	3420.36
GO_POSITIVE_REGULATION_OF_TRANSCRIPTION_OF_NOTCH_RECEPTOR_TARGET	0.157462	0.173121	0.144236	0.15353	0.0853461	0.11333	0.111739	0.12382	0.147612	0.112926	0.0741996	0.0913151	0.0356665	0.153093	0.146779	0.0589699	0.0656376	2668.68	1871.04	2470.01	1890.32	2458.15	2590.1	2467.05	2298.03	2329.16	2447.77	2988.92	2932.58	2314.34	2529.32	2520.42	2720.57	2576.76
GO_WNT_SIGNALING_PATHWAY_CALCIUM_MODULATING_PATHWAY	-0.101053	-0.109604	-0.112038	-0.129342	-0.0939532	-0.108751	-0.111992	-0.104345	-0.118129	-0.142108	-0.151673	-0.13872	-0.108098	-0.163904	-0.124653	-0.157111	-0.133574	3133.48	2564.16	3071.21	3120.87	3461.87	2887.36	2846.59	3301.75	2948.89	3476.7	3183.88	3030.43	2318.05	3793.23	3335.85	2978.54	3341.78
GO_SMOOTHENED_SIGNALING_PATHWAY	-0.0127627	-0.0248607	-0.00216176	-0.00517274	0.0202501	-0.014284	-0.000426013	-0.00245074	-0.0200095	-0.0184267	-0.0326016	-0.0061068	0.0129771	-0.0293688	-0.0266449	-0.0142747	-0.0133686	3154.97	3104.56	3138.66	3055.64	3301.75	3261.72	3304.72	3432.22	3202.42	3147.56	3058.6	3190.56	2498.18	2902.93	3021.54	3120.87	2954.82
GO_INTEGRIN_MEDIATED_SIGNALING_PATHWAY	0.121174	0.128387	0.135195	0.136817	0.123259	0.123557	0.114901	0.12557	0.117875	0.115322	0.100527	0.0979734	0.0653571	0.133527	0.13393	0.0823899	0.068126	3369.21	3420.36	3389.96	3431.48	3552.31	3520.43	3728	3694.64	3500.42	3902.94	4112.73	4098.65	4759.15	3611.61	3661.28	3877.74	4257.29
GO_I_KAPPAB_KINASE_NF_KAPPAB_SIGNALING	0.0953691	0.10042	0.0821267	0.0887778	0.0953291	0.0943011	0.0868643	0.0918183	0.097271	0.0935723	0.0896479	0.0915312	0.0731119	0.0871986	0.0865761	0.0784396	0.0801267	3398.12	3395.15	3481.89	3329.92	3194.26	3388.48	3466.32	3238.74	3471.51	3223.91	3490.78	3331.4	3508.57	3392.93	3553.05	3349.93	3558.24
GO_ACTIVATION_OF_NF_KAPPAB_INDUCING_KINASE_ACTIVITY	0.072463	0.0580269	0.0461899	0.037034	0.0635259	0.0564219	0.0770774	0.0673743	0.0576713	0.033368	0.044749	0.0738218	0.0668454	0.0402349	0.051315	0.0606533	0.033213	2600.48	3220.21	2183.87	2707.97	3053.41	2730.21	2482.61	3016.35	2260.22	2916.27	2450	2541.92	2989.66	2986.7	2757.64	2378.83	2733.91
GO_I_KAPPAB_PHOSPHORYLATION	0.0110381	0.0119285	0.00324393	0.00120781	0.00962233	0.00846926	-0.0103229	-0.0104032	0.0164459	-0.0159496	-0.00460865	-0.00768838	0.0300858	-0.00668856	0.0194016	-0.0136654	-0.0377048	3854.76	3613.1	2511.52	3009.68	2440.36	3229.1	2622.72	3052.67	3227.62	2622.72	3183.14	3549.34	3479.66	3074.91	2982.99	2710.19	3452.98
GO_CYTOPLASMIC_SEQUESTERING_OF_NF_KAPPAB	0.0230075	0.0176013	-0.00482024	-0.00550773	0.0108358	-0.0037265	0.0142888	-0.00296089	0.0210231	0.0312104	-0.0141795	-0.0250699	0.0106483	0.0452571	0.00678896	-0.0192731	-0.0110701	2197.21	4117.18	3835.49	4600.51	4068.25	4050.46	3986.71	3789.53	3850.31	4263.96	4656.85	5039.36	4536.76	4296.57	4318.81	4852.55	4793.25
GO_JNK_CASCADE	0.0602792	0.0749532	0.0581954	0.0613674	0.0575967	0.061334	0.0607378	0.0643442	0.0663071	0.0494334	0.0559841	0.0509026	0.0300664	0.0603818	0.0668958	0.0373801	0.0432596	3104.56	3132.73	3120.87	3174.25	3120.87	3057.12	3076.39	3070.46	3220.21	3104.56	3160.9	3030.43	3071.95	3082.33	3235.03	3197.97	3303.23
GO_ACTIVATION_OF_JNKK_ACTIVITY	0.154537	0.158896	0.17063	0.172896	0.190036	0.168255	0.181192	0.195411	0.17024	0.198802	0.152115	0.189395	0.137943	0.132428	0.136803	0.177943	0.158912	1083.78	1211.28	1227.59	1616.03	1742.06	1722.78	1395.13	447.745	1086.75	1527.08	441.815	631.588	106.747	751.678	1417.37	1074.88	410.68
GO_ACTIVATION_OF_JUN_KINASE_ACTIVITY	0.0915923	0.11618	0.0842016	0.113278	0.0924471	0.092114	0.0884274	0.0987068	0.0983123	0.0777315	0.0869984	0.0874542	0.051474	0.0853721	0.0919386	0.0557918	0.0628581	2378.09	2005.96	2636.06	2330.65	2901.45	2163.11	3042.3	2621.24	2484.84	2911.83	2444.81	2750.22	3131.25	2409.22	2622.72	3313.61	2836.21
GO_TYROSINE_PHOSPHORYLATION_OF_STAT_PROTEIN	0.13631	0.13972	0.113316	0.130885	0.122094	0.134387	0.117405	0.11905	0.147366	0.140012	0.130816	0.121041	0.119414	0.128575	0.108275	0.12051	0.115195	2684.25	2646.44	2863.64	3088.26	2976.32	2832.51	3074.17	2946.67	2504.85	2825.84	2660.53	2946.67	2807.3	2825.09	3230.59	2664.23	2917.02
GO_NITRIC_OXIDE_MEDIATED_SIGNAL_TRANSDUCTION	0.202114	0.249348	0.220926	0.212036	0.149349	0.225786	0.191052	0.193755	0.196114	0.149412	0.177443	0.177833	0.209411	0.244098	0.250395	0.175693	0.164786	874.734	1114.92	923.66	1338.79	3192.04	578.214	1172.74	1706.47	1085.26	1469.26	2109.74	2010.41	550.045	462.571	558.94	1960	2259.48
GO_SMALL_GTPASE_MEDIATED_SIGNAL_TRANSDUCTION	0.0737781	0.0664408	0.0690865	0.0687832	0.0718087	0.0648858	0.0627166	0.0634271	0.0641227	0.0536651	0.0400717	0.045923	0.0291695	0.0595979	0.0618857	0.0379515	0.0387714	3152.01	3421.84	3180.92	3326.21	3357.35	3340.3	3449.27	3464.09	3344.75	3421.1	3540.45	3553.05	3598.27	3396.64	3206.86	3401.83	3438.15
GO_RAS_PROTEIN_SIGNAL_TRANSDUCTION	0.0840109	0.0689895	0.0745608	0.070635	0.0799508	0.0669827	0.0715325	0.0691511	0.0639169	0.0567198	0.0419702	0.0531697	0.0372931	0.0622799	0.0636739	0.0448611	0.0450393	3144.59	3420.36	3209.83	3329.92	3487.08	3300.27	3450.01	3512.28	3359.57	3306.2	3653.13	3552.31	3602.72	3366.98	3206.86	3478.18	3541.93
GO_RHO_PROTEIN_SIGNAL_TRANSDUCTION	0.117826	0.0878523	0.111908	0.100689	0.11323	0.0944595	0.109497	0.0996547	0.0900239	0.0936955	0.06444	0.079748	0.0454634	0.0805781	0.0792309	0.0827276	0.069694	3057.12	3580.48	3288.41	3530.07	3017.09	3436.67	3031.92	3034.88	3298.78	3199.45	3847.35	3484.11	3571.58	3675.37	3697.6	3404.05	3607.17
GO_CELL_CELL_SIGNALING	0.0384594	0.0515024	0.0350013	0.0412479	0.0334337	0.040344	0.0322582	0.0388803	0.0419946	0.0397295	0.0334601	0.0290371	0.0128586	0.0439387	0.0482091	0.0234706	0.0233329	3508.57	3298.04	3333.63	3530.81	3418.88	3461.13	3486.33	3411.46	3472.99	3301.01	3610.13	3679.07	3673.14	3335.85	3370.69	3599.75	3601.24
GO_NEUROTRANSMITTER_SECRETION	0.0211356	0.027972	0.0172738	0.0221153	0.0135858	0.0197726	0.00817278	0.022346	0.0215066	0.0193023	0.0400102	0.00980023	-0.0137863	0.0190929	0.0266676	-0.0016665	0.0169383	3776.92	3784.34	3537.48	3776.92	3756.17	3982.26	4008.95	3846.61	4014.14	4014.88	3597.53	3990.42	3897.01	3973.37	3752.46	4069.74	4230.6
GO_NEURON_NEURON_SYNAPTIC_TRANSMISSION	0.173611	0.155147	0.147273	0.152431	0.149916	0.139636	0.161253	0.149661	0.167523	0.141878	0.140639	0.149059	0.158082	0.163076	0.138342	0.138816	0.146799	1608.62	2011.89	1713.89	1395.13	1329.89	1875.49	1535.97	1342.49	1696.84	1788.02	2272.08	1644.2	2096.4	1528.56	2375.13	1867.33	1788.02
GO_SYNAPTIC_TRANSMISSION_CHOLINERGIC	-0.179628	-0.179235	-0.154937	-0.176107	-0.14129	-0.105992	-0.0546638	-0.0720503	-0.179672	-0.171383	-0.0224276	-0.0720503	-0.204669	-0.133483	-0.120973	-0.0646145	-0.101247	1466.29	753.161	1154.95	2002.99	220.907	1000.75	944.416	450.71	1337.31	876.217	650.861	544.114	1822.12	809.5	1985.2	2220.93	1509.29
GO_ENSHEATHMENT_OF_NEURONS	0.0101482	0.0294944	0.0176541	0.0218018	0.00679604	0.0102706	0.00501977	0.0121799	0.0112069	0.0107097	-0.0221369	-0.0116659	-0.0197119	0.0226081	0.0212388	-0.0169243	-0.00665222	2994.11	3455.94	2857.71	3104.56	3357.35	3338.07	3060.09	3258.75	3427.77	2728.73	3643.49	3342.52	3555.27	3057.12	3221.69	3209.09	2765.05
GO_NEUROMUSCULAR_SYNAPTIC_TRANSMISSION	-0.0582257	-0.0470696	-0.0618506	-0.0434759	-0.0309605	-0.0232418	-0.0384916	-0.00599209	-0.0443509	-0.0479758	-0.0587569	-0.0666786	-0.0513351	-0.0800066	-0.0604756	-0.0242731	-0.0372572	2019.3	3344.75	3362.54	3871.07	1857.7	3372.91	2619.75	2213.52	3783.6	3719.84	2710.19	3854.76	2824.35	3822.14	3513.76	2702.78	2349.92
GO_GAMETE_GENERATION	0.0258258	0.0100678	0.00605049	0.012155	0.010182	0.013133	0.0043723	0.00700443	0.00958036	-0.00289837	-0.00314722	0.00427642	-0.00505152	0.00879099	0.00976142	-0.0101463	-0.00456407	3180.92	3358.09	3192.04	3328.44	3077.14	3303.97	3214.28	3352.16	3315.83	3119.39	3478.18	3338.82	3268.39	3405.53	3418.13	3349.93	3404.05
GO_GERM_CELL_DEVELOPMENT	0.052507	0.041986	0.0428249	0.0354515	0.0410367	0.0502197	0.0377137	0.0409766	0.037177	0.0272178	0.0167984	0.0297446	0.0226859	0.0406417	0.0293421	0.0233956	0.025234	3060.09	3330.66	3245.41	3209.09	3215.02	3559.72	3369.95	3575.29	3428.51	3166.09	3839.19	3725.03	3557.5	3403.31	3495.97	3603.46	3547.12
GO_SPERM_AXONEME_ASSEMBLY	0.0713723	-0.0025041	0.105861	0.0875779	0.151132	0.0792017	0.096632	0.0781083	0.0461345	0.121389	-0.0117769	0.061006	0.0572663	0.040339	-0.077146	0.0791799	0.0635648	1788.02	4803.62	1762.81	2988.92	2228.35	1571.56	1678.3	2263.93	2658.3	1767.26	4815.48	2742.81	2504.11	2520.42	4768.04	1804.32	1332.86
GO_SPERMATID_NUCLEUS_DIFFERENTIATION	0.0696061	0.0774508	-0.0230416	-0.00964989	-0.0504048	0.0330635	-0.0101751	-0.000131291	0.0366849	-0.0399672	0.0371991	0.0267068	0.00316193	0.0390919	0.068512	-0.0596499	-0.00634573	2106.77	831.739	1098.61	1063.02	1954.07	1077.11	1527.82	941.451	647.155	1450.72	1225.37	930.332	2765.79	1199.42	1217.96	1767.26	1144.57
GO_FEMALE_GAMETE_GENERATION	0.0376132	0.00822198	0.0368198	0.0181407	0.0466593	0.0224791	0.0236681	0.0264374	0.0105077	0.0202264	-0.0126	0.0107912	0.000821978	0.0119231	0.00955604	-0.0103055	0.000764835	3085.29	3522.66	2876.24	3278.03	3209.83	3630.15	3295.82	3013.38	3298.04	3289.89	3616.06	3769.51	3519.69	3252.08	3386.26	3439.63	3341.04
GO_INSEMINATION	0.0385288	0.205542	0.0883703	0.178107	0.160509	0.170674	0.0881517	0.206088	0.222483	0.220188	0.308066	0.219204	0.0997377	0.242158	0.251011	0.0566729	0.154716	0	0	0	0	0	0	0	0	0	0	0	0	0	0	0	0	0
GO_SINGLE_FERTILIZATION	0.000142122	0.012798	0.00592268	0.0161161	0.0183084	0.0139322	0.018269	0.00651368	0.0151113	-0.00493486	0.0112248	-0.00040948	0.0406567	-0.000294094	0.0114134	0.00114682	0.0107379	3332.88	3160.9	2152.74	2422.57	3003.75	2588.62	2241.69	2435.91	2475.94	2419.6	2548.59	2370.68	2757.64	3571.58	2493.73	2296.55	2440.36
GO_BINDING_OF_SPERM_TO_ZONA_PELLUCIDA	0.0660257	0.0852242	0.09924	0.0949428	0.0934606	0.0905261	0.0980762	0.100851	0.113704	0.124994	0.0755951	0.0748391	0.117295	0.109028	0.100752	0.089601	0.092247	3450.01	3667.95	2937.03	3521.18	3417.39	3242.45	3163.87	2996.33	2950.37	3352.16	3515.24	3006.71	2478.91	2991.89	3705.02	2791.74	2292.1
GO_ACROSOME_REACTION	0.00255688	0.0169821	0.0320909	0.0541184	0.0394744	0.0614882	0.0486901	0.0369312	0.0449026	-0.0145619	0.0886567	0.0235862	0.0662738	-0.0167633	0.0233264	-0.000697331	0.0454769	1645.69	3567.88	1505.58	2740.59	1255.76	2444.81	1192.01	2342.51	1512.99	1438.12	1659.77	959.984	2242.43	2771.72	2610.12	1094.16	2356.59
GO_PENETRATION_OF_ZONA_PELLUCIDA	0.0174355	0.0734587	-0.0337232	0.0249781	-0.0588653	0.00153039	-0.0390249	0.00355269	0.0249781	-0.0127897	-0.00726935	-0.0104941	0.0582094	0.0214254	0.0414298	-0.014484	-0.0470595	403.267	682.737	1412.92	1355.1	1796.91	725.733	1259.47	1008.17	907.351	1403.28	1353.61	860.649	1242.42	931.814	1108.24	462.571	877.699
GO_FUSION_OF_SPERM_TO_EGG_PLASMA_MEMBRANE_INVOLVED_IN_SINGLE_FERTILIZATION	-0.212068	0.0706165	-0.150306	-0.0150853	-0.0605597	-0.0885986	-0.17512	-0.234204	-0.119972	-0.115982	0.038697	-0.124836	-0.164954	0.101826	0.0473874	-0.243878	-0.122267	2209.82	737.593	2626.43	457.382	3283.22	1248.35	896.232	1466.29	2146.8	181.619	2163.85	1317.29	2186.09	684.961	950.347	928.849	100.817
GO_EGG_ACTIVATION	-0.0595147	-0.21986	-0.154716	-0.227293	-0.344027	-0.228276	-0.21199	-0.180621	-0.39824	-0.5	-0.305553	-0.480763	-0.0336102	-0.5	-0.331894	-0.439775	-0.18073	0	0	0	0	0	0	0	0	0	0	0	0	0	0	0	0	0
GO_REGULATION_OF_MITOTIC_CELL_CYCLE	0.0521829	0.037385	0.0521712	0.0430758	0.0458343	0.0433867	0.0482658	0.0446789	0.0519632	0.0452199	0.026856	0.0288114	0.031072	0.0385183	0.0462979	0.0337628	0.0323221	2966.68	3161.64	2966.68	3080.84	3018.57	3012.64	3063.79	3097.89	2896.26	3034.88	3046.74	3136.44	3341.78	2972.61	2919.24	3268.39	3265.43
GO_BLASTODERM_SEGMENTATION	-0.197802	-0.120951	-0.13497	-0.158633	-0.214533	-0.188201	-0.220416	-0.231941	-0.176894	-0.241061	-0.217069	-0.231722	-0.260328	-0.156359	-0.099322	-0.236709	-0.232772	4324.74	1218.7	1361.03	1973.34	3202.42	2487.8	3260.24	1795.43	1930.35	1770.22	2579.72	2278.76	2499.66	2326.2	2667.2	1396.61	1633.83
GO_TRIPARTITE_REGIONAL_SUBDIVISION	-0.197802	-0.120951	-0.13497	-0.158633	-0.214533	-0.188201	-0.220416	-0.231941	-0.176894	-0.241061	-0.217069	-0.231722	-0.260328	-0.156359	-0.099322	-0.236709	-0.232772	4324.74	1218.7	1361.03	1973.34	3202.42	2487.8	3260.24	1795.43	1930.35	1770.22	2579.72	2278.76	2499.66	2326.2	2667.2	1396.61	1633.83
GO_ZYGOTIC_DETERMINATION_OF_ANTERIOR_POSTERIOR_AXIS_EMBRYO	-0.134182	0.0349257	-0.0199497	0.0156318	-0.170912	-0.0640031	-0.156592	-0.144075	-0.071819	-0.110571	-0.0663533	-0.0896371	-0.315697	0.104449	0.139047	-0.145824	-0.11068	4962.26	4725.05	2747.26	4467.82	4464.11	4536.76	4449.28	4638.31	5808.09	5282.5	5882.22	5566.42	2500.4	3962.99	3395.9	3905.91	5281.02
GO_THORAX_AND_ANTERIOR_ABDOMEN_DETERMINATION	0.231665	0.383266	0.182588	0.34501	0.158214	0.270467	0.17144	0.19789	0.356378	0.278883	0.367308	0.320745	-0.131326	0.396601	0.389387	0.142147	0.278664	0	0	0	0	0	0	0	0	0	0	0	0	0	0	0	0	0
GO_GASTRULATION	-0.034293	-0.00602867	-0.00804617	-0.0180399	-0.0294912	-0.0291562	-0.027569	-0.0209343	-0.0163008	-0.0381731	-0.0576558	-0.0701821	-0.0709489	-0.00916286	-0.0181307	-0.0728711	-0.0598519	4054.17	4040.83	3882.19	3723.55	3842.9	3720.58	3716.14	3677.59	3804.35	3492.26	3875.52	3607.17	3655.35	4005.99	3977.07	3346.97	3308.42
GO_SEGMENT_SPECIFICATION	-0.0209358	-0.0689297	-0.0298641	-0.0812106	0.0110237	-0.0511825	-0.0626617	-0.0495791	-0.0555556	-0.0582158	-0.128621	-0.111093	-0.0207901	-0.0534055	-0.0896651	-0.134561	-0.0909406	1346.2	1137.15	395.854	489.258	85.9908	339.515	2676.09	977.033	527.806	951.829	343.963	1620.48	305.416	1306.17	865.838	3120.87	2037.09
GO_COMPARTMENT_PATTERN_SPECIFICATION	0.401946	0.395114	0.415719	0.410035	0.421568	0.418561	0.413916	0.404679	0.406974	0.422169	0.389921	0.401509	0.413314	0.407138	0.404351	0.408341	0.414571	1151.24	1312.1	1025.22	1136.41	963.69	1000.01	1055.61	1173.48	1137.9	899.197	1333.6	1219.44	740.559	1116.4	1185.34	997.79	968.138
GO_PATTERN_SPECIFICATION_PROCESS	-0.00439844	-0.00564961	-0.00379261	-0.00230169	0.00984224	-0.0155963	0.00110981	-0.00392151	-0.0148985	-0.0214319	-0.0456673	-0.020906	-0.0278992	-0.0205245	-0.0172358	-0.0335122	-0.0198001	3402.57	3340.3	3380.33	3528.59	3366.98	3616.06	3212.79	3550.83	3445.56	3097.15	3328.44	3407.01	3218.72	3414.43	3316.58	3485.59	3335.85
GO_ECTODERM_DEVELOPMENT	0.0877305	0.0943065	0.0746879	0.100287	0.106802	0.105963	0.10662	0.0850199	0.0928722	0.0556406	0.0752349	0.0553246	0.0506084	0.0602596	0.083148	0.041808	0.0635902	2217.97	2980.03	3125.32	4170.55	3243.93	3558.24	2892.55	3083.81	2722.05	4266.92	4186.86	4616.82	3918.51	4071.22	3507.83	3894.79	3448.53
GO_NEUROBLAST_PROLIFERATION	0.153294	0.170109	0.151134	0.14524	0.133615	0.161507	0.142418	0.160425	0.171374	0.123977	0.122626	0.106317	0.123023	0.146509	0.149938	0.0888715	0.112499	3141.63	2699.81	3156.46	2874.76	3227.62	2653.85	3166.83	2865.87	2633.1	3260.98	2671.65	3388.48	2648.66	2867.35	2750.22	3567.14	3037.11
GO_NEGATIVE_REGULATION_OF_NEUROBLAST_PROLIFERATION	0.288642	0.286948	0.364506	0.322475	0.357947	0.320507	0.356253	0.348164	0.334445	0.351935	0.234314	0.279843	0.314987	0.328596	0.326629	0.315697	0.310669	2550.07	2690.18	1633.83	2046.73	1644.2	2181.65	1667.18	1851.03	2077.12	1746.5	3126.8	2315.08	2176.46	2137.17	2154.96	1928.12	2123.82
GO_AXONAL_FASCICULATION	-0.0466477	0.0383197	0.00961704	-0.0085858	0.068163	-0.000914048	-0.00296089	0.0405697	-0.0724911	0.0167107	-0.076366	-0.0531007	-0.00482024	0.018695	-0.012617	-0.00960141	-0.0208825	2262.45	2453.7	3054.16	3454.46	1294.31	1712.4	1482.6	3030.43	4218	1635.31	3564.17	3003.75	3656.09	2114.19	3275.06	1581.93	2394.4
GO_SYNAPSE_ASSEMBLY	0.0187304	0.0448441	0.0242727	0.0385712	0.0314004	0.0410092	0.0190194	0.0400756	0.0426091	0.0282389	0.00211326	-0.00880406	0.010029	0.0396792	0.0272288	-0.0039758	-0.0146424	3091.96	2975.58	3107.53	3426.29	3128.29	3081.58	2823.61	3277.29	2995.59	3020.06	3604.2	3696.12	2702.78	2920.72	3345.49	3432.96	3725.03
GO_CENTRAL_NERVOUS_SYSTEM_DEVELOPMENT	0.0378706	0.0462687	0.0420195	0.0425968	0.0378384	0.0412518	0.0354629	0.0366588	0.0372437	0.0368831	0.0177786	0.0153175	0.0108769	0.0409358	0.0445786	0.0134524	0.0139079	3479.66	3415.91	3209.83	3580.48	3481.14	3254.31	3303.23	3344.75	3378.85	3273.58	3485.59	3598.27	3543.41	3349.19	3461.87	3396.64	3441.11
GO_PERIPHERAL_NERVOUS_SYSTEM_DEVELOPMENT	-0.0409499	-0.0381465	-0.00526883	-0.0148796	-0.00515469	-0.0368864	-0.0233719	-0.0120169	-0.0549392	-0.0496293	-0.0824339	-0.0570896	-0.122982	-0.0346218	-0.0357997	-0.0714899	-0.0438171	1945.17	3344.75	3676.11	3673.14	3632.37	3800.65	2541.92	3355.12	3289.89	2854.75	3109.01	3524.14	3025.25	2668.68	3007.45	3580.48	3276.55
GO_SENSORY_ORGAN_DEVELOPMENT	0.0106537	0.013429	0.00845117	0.0101136	0.00889631	0.00624682	0.00669137	0.0146493	0.00573936	-0.00677565	-0.0179143	-0.00859539	-0.0288036	-0.00925302	0.00933908	-0.0165973	-0.0147004	4045.27	3854.02	4153.5	3962.25	3869.59	4043.05	3796.2	3843.64	3873.29	3984.49	3911.84	4199.46	3876.26	4009.69	3835.49	3811.76	3843.64
GO_SALIVARY_GLAND_DEVELOPMENT	0.141444	0.149945	0.190503	0.175153	0.207867	0.162998	0.181433	0.158315	0.142462	0.146641	0.150088	0.151904	0.15035	0.132768	0.165033	0.169497	0.128906	3809.54	3229.1	2583.43	3039.33	2674.61	3414.43	3252.08	3244.67	3384.78	3648.68	3707.98	3701.31	3604.94	3511.54	3649.42	3380.33	3827.33
GO_FOREGUT_MORPHOGENESIS	0.213591	0.220424	0.242893	0.215613	0.262109	0.228406	0.251749	0.234665	0.220725	0.210912	0.187596	0.215149	0.200361	0.218565	0.215258	0.204516	0.208752	2713.9	3094.19	2271.34	2470.01	1726.49	2659.04	1788.76	2252.07	2710.19	2300.25	2905.15	2291.36	2134.94	2799.15	2964.46	1895.5	2350.66
GO_ENDODERM_DEVELOPMENT	-0.00391447	0.0428253	0.0188779	0.0234539	0.00536184	0.00331871	0.00580409	0.0216667	0.0367982	0.0134759	0.00803363	-0.0302887	-0.0666886	0.0604825	0.0321711	-0.0622953	-0.0341813	3739.86	2857.71	3939.27	3024.5	3620.51	3763.58	3627.18	3358.83	3146.08	2884.4	2546.37	3575.29	3307.68	3143.11	3202.42	3590.12	3365.5
GO_MIDGUT_DEVELOPMENT
GO_MESODERM_DEVELOPMENT	0.0391276	0.0559859	0.0622039	0.0413746	0.0348318	0.0300632	0.0328905	0.0300823	0.0354741	0.0105782	-0.00960638	-0.0108672	-0.0142317	0.0330791	0.0318708	-0.0151534	-0.00478767	4492.28	3598.27	3455.2	3818.44	3716.14	3739.86	4249.13	4278.04	3965.21	4197.24	4721.34	4607.18	4063.81	3947.42	4181.67	4074.18	4550.84
GO_MESODERMAL_CELL_FATE_SPECIFICATION	-0.134948	-0.0109314	0.200864	-0.00683209	-0.167906	-0.0766288	-0.0398448	-0.0983822	-0.0980542	-0.102809	-0.099202	-0.180313	-0.183975	-0.0719283	-0.0163424	-0.0344338	0.00300612	3620.51	2586.4	1146.05	3110.49	4504.88	3799.16	3359.57	4417.41	4002.28	2757.64	3404.05	4336.6	4286.94	524.099	2470.01	3736.89	2902.93
GO_GONADAL_MESODERM_DEVELOPMENT
GO_HEART_DEVELOPMENT	0.00757545	0.0111616	0.0118566	0.0164019	0.0188238	-0.000544493	0.00389341	0.0151049	-0.00738756	-0.00330818	-0.0259396	-0.0110145	-0.0301734	0.000372422	0.00379707	-0.0289415	-0.019271	3419.62	3666.47	3562.69	3452.23	3277.29	3615.32	3268.39	3363.28	3587.89	3392.93	3706.5	3592.34	3418.13	3556.02	3643.49	3447.79	3452.98
GO_ADULT_HEART_DEVELOPMENT	-0.14236	-0.0527495	-0.117142	-0.0914143	-0.0369702	-0.130662	-0.102019	-0.0648482	-0.0698407	-0.0720273	-0.0936008	-0.0843082	-0.157775	-0.0853285	-0.0138297	-0.151689	-0.152418	705.718	579.697	262.42	271.316	1178.67	1017.06	937.003	1237.97	1552.28	692.374	1546.35	867.321	444.78	338.033	865.838	1326.93	351.376
GO_MUSCLE_ORGAN_DEVELOPMENT	0.00606474	0.00953598	0.00918662	0.0178889	0.0165081	0.00939379	0.00936347	0.0147324	0.00465647	0.00540717	-0.00509534	0.000243254	-0.0231495	-5.55803e-05	0.0135847	-0.0112337	-0.0012141	3628.66	3584.19	3396.64	3471.51	3100.86	3621.25	3258.01	3441.11	3623.47	3103.08	3626.44	3532.29	3409.98	3715.4	3660.54	3538.22	3507.83
GO_MYOBLAST_FUSION	0.122165	0.12744	0.162651	0.145502	0.161453	0.147905	0.135293	0.128595	0.134399	0.168407	0.142423	0.143001	0.0727113	0.129593	0.134357	0.126004	0.128833	2461.12	2388.47	2440.36	2364.01	2267.64	2355.11	2663.49	2398.85	2536.73	2301	2477.42	2742.07	2667.2	2303.96	2458.15	2726.5	2689.44
GO_NEUROMUSCULAR_JUNCTION_DEVELOPMENT	-0.120967	-0.165415	-0.0706201	-0.0933159	-0.0455247	-0.12189	-0.103915	-0.0878389	-0.120305	-0.084224	-0.142406	-0.128943	-0.168039	-0.13514	-0.133006	-0.138097	-0.152671	2765.05	3967.44	2084.54	2428.5	2140.87	3608.65	2438.88	2548.59	3839.93	2640.51	2960.75	2526.35	1602.69	2505.59	3070.46	2222.42	2726.5
GO_SEX_DETERMINATION	0.0836796	0.0900044	0.105989	0.0995735	0.0986986	0.0841718	0.113554	0.102836	0.104604	0.0862132	0.0589275	0.0887649	0.135298	0.114228	0.0982612	0.077118	0.079615	2146.06	2788.03	2930.36	2639.03	1736.12	1955.55	1644.94	1616.03	2615.31	2186.84	1988.17	1133.45	2368.45	3131.25	3280.99	1318.03	1702.02
GO_SEX_DIFFERENTIATION	0.0388134	0.032171	0.0324272	0.016667	0.0069931	0.020637	0.0138714	0.0242957	0.0250876	0.0171336	0.00154552	0.00359275	-0.011888	0.0358371	0.0253703	-0.0155689	0.005539	3087.51	3372.91	2917.02	3647.2	3467.06	3412.2	2942.22	3330.66	3258.75	3186.11	3481.89	3621.25	3372.91	3349.93	3352.9	3613.84	3605.68
GO_DOSAGE_COMPENSATION	0.0787778	0.0499046	0.065041	0.0517419	0.0338457	0.0430166	0.0564173	0.0468398	0.0523439	0.0400066	-0.00611396	6.25469e-05	0.0101795	0.0434466	0.0344712	0.0197726	0.0145109	3195.74	3289.89	3611.61	3225.4	2975.58	3137.92	3571.58	3235.77	3669.43	3005.23	3716.88	3384.03	2160.15	3370.69	3636.82	3246.89	3301.01
GO_EMBRYO_IMPLANTATION	0.0414358	0.0989826	0.0705847	0.109136	0.0710394	0.089357	0.0605003	0.0871404	0.0858006	0.107374	0.106899	0.100874	0.0630701	0.106473	0.116293	0.0629686	0.0828533	3220.21	2699.81	3160.9	3040.81	2969.65	2905.9	3153.49	2990.4	2690.92	2007.44	2103.81	2541.18	2990.4	2556	2401.81	3104.56	2639.03
GO_PARTURITION	0.0770585	0.0898524	0.0439038	0.0136796	0.0466156	-0.00241662	0.0228212	0.0129579	0.0400547	0.025205	-0.0245271	0.0626025	-0.000338983	0.119748	0.129502	-0.0476873	0.0219464	926.625	831.739	2524.87	773.917	2170.53	1051.16	3082.33	1977.79	2286.17	1000.75	3805.83	910.316	2332.13	1785.05	401.785	435.884	1192.01
GO_AGING	0.105737	0.111585	0.0950142	0.0967672	0.0971652	0.105696	0.0955678	0.105722	0.116788	0.107453	0.0998596	0.101357	0.0944667	0.116087	0.106754	0.0887352	0.0961454	3064.53	3033.4	3039.33	2935.55	2729.47	2742.81	2882.17	2904.41	2683.51	2655.34	2938.51	2722.05	2818.42	2825.84	2888.1	2772.46	2742.81
GO_CELL_AGING	0.0736238	0.0626817	0.0534045	0.0524201	0.0577205	0.0589547	0.0574185	0.0568032	0.0659406	0.0494538	0.0459544	0.0539097	0.0478411	0.0550414	0.0478691	0.0451117	0.0515196	3046.74	3248.38	3264.69	3251.34	3245.41	3289.89	3131.25	2938.51	2879.21	3165.35	2972.61	2913.31	3023.02	3190.56	3037.85	3119.39	2680.54
GO_RESPONSE_TO_NUTRIENT	0.0935415	0.106594	0.0910295	0.0832375	0.0741165	0.104263	0.071703	0.0876417	0.103977	0.0949505	0.0823603	0.0820202	0.0745157	0.109952	0.101679	0.0629511	0.0710005	2867.35	2813.97	3066.02	2931.84	2911.83	2930.36	3063.05	3217.98	2929.62	2690.18	2915.53	3098.63	2707.23	2856.23	2747.26	2928.14	2906.64
GO_RESPIRATORY_GASEOUS_EXCHANGE_BY_RESPIRATORY_SYSTEM	0.0292803	0.0436592	0.00291707	0.0213048	-0.00196439	0.0270925	-0.0025967	0.0167647	0.0254485	0.00883553	0.0355234	0.0010117	0.0113016	0.0339215	0.0334789	-0.0106355	0.00771001	3814.73	3193.52	3409.98	3802.87	3765.8	3247.64	4386.27	3494.49	3611.61	3355.87	3705.76	4324.74	2845.85	2739.1	3703.53	4183.16	3557.5
GO_DIGESTION	0.0161111	0.0500548	-0.00582602	0.00128655	-0.00585161	0.015011	-0.00947003	0.0270906	0.0356213	-0.00926901	0.0125512	-0.00565789	-0.00626462	0.0362939	0.0181689	-0.0664254	-0.0293567	2971.87	3324.73	3254.31	3034.14	2933.32	3197.23	2629.39	2692.4	2908.86	2650.15	3393.67	2407.74	2555.26	2966.68	3369.95	2390.69	2586.4
GO_EXCRETION	-0.0101202	0.0236958	0.0359714	0.0433682	0.0303947	0.0163264	0.00455715	0.0170585	0.0221973	0.00103323	0.00275071	0.00898429	-0.00241543	0.0537484	0.0530641	0.00394132	-0.00622674	5348.48	4851.81	5261.75	5206.15	5061.6	5106.07	5449.3	5228.39	5489.33	5940.04	5600.52	5423.35	5633.14	4834.02	4667.22	5848.86	5994.15
GO_BODY_FLUID_SECRETION	0.0565281	0.0352198	0.0528036	0.051936	0.0604026	0.0579606	0.0400823	0.0432097	0.0530767	0.0567022	0.0450359	0.046447	0.0429929	0.0446235	0.0517111	0.025061	0.0355866	3699.09	4020.81	3610.13	3682.78	3577.51	3498.94	3752.46	3853.28	3835.49	3152.01	3638.3	3485.59	3510.8	3424.81	3970.4	3589.37	3654.61
GO_LACTATION	0.0873068	0.0586207	0.0804093	0.0784038	0.0902907	0.0943626	0.0731342	0.0835069	0.0850171	0.0758705	0.0717052	0.0644951	0.0629362	0.0750261	0.075834	0.0426862	0.065165	2827.32	3358.09	3389.22	3877	3583.44	3159.42	3282.48	3498.94	2812.49	3193.52	3048.23	3447.05	3233.55	3232.07	3565.65	3067.5	3152.01
GO_BLOOD_COAGULATION_INTRINSIC_PATHWAY	0.155309	0.139759	0.216129	0.140678	0.128562	0.218185	0.196468	0.185008	0.153537	0.169065	0.17158	0.137988	0.126528	0.17333	0.192706	0.172346	0.187786	846.565	1750.95	2446.29	914.764	400.302	1430.71	656.792	1601.21	464.054	1472.22	1159.39	1807.29	776.882	1773.19	1703.51	1196.46	527.806
GO_SENSORY_PERCEPTION	-0.0241677	-0.0142785	-0.0347001	-0.0167252	-0.0217438	-0.00841593	-0.0332965	-0.0169086	-0.0110296	-0.0221634	-0.0138896	-0.0244401	-0.0517375	-0.0342553	-0.0196073	-0.0263295	-0.0219115	4084.56	4186.86	4032.67	3921.48	3648.68	3599.75	3893.31	3957.06	3598.27	4091.98	3900.72	3865.14	3791.01	4005.99	4090.49	3498.94	3703.53
GO_PHOTOTRANSDUCTION	-0.0502081	-0.0637745	-0.033904	-0.0388378	-0.0131284	-0.0549229	-0.0354127	-0.0436438	-0.0470932	-0.0640604	-0.0735874	-0.0311542	-0.0303511	-0.103348	-0.0635068	-0.035796	-0.0329367	4341.79	3035.62	1799.88	2923.69	2330.65	2561.19	2387.73	2245.4	2621.24	2781.36	3235.77	2583.43	2310.63	4824.38	3384.78	2626.43	2260.22
GO_PHOTOTRANSDUCTION_VISIBLE_LIGHT	-0.0268202	-0.0551087	-0.0335686	-0.0603889	-0.0283158	-0.0567867	-0.0307416	-0.0471018	-0.0610272	-0.0682863	-0.0628785	-0.0340611	-0.0110345	-0.0939757	-0.0583735	-0.0263825	-0.0401164	3355.12	2909.6	1549.32	2393.66	1980.01	1531.53	1778.38	1826.56	2380.31	1797.65	2668.68	1994.1	2484.84	3146.82	3077.88	1792.46	1593.05
GO_SENSORY_PERCEPTION_OF_CHEMICAL_STIMULUS	0.0325777	0.0269322	-0.0116623	0.0087604	-0.00822505	0.0556711	-0.0126843	0.026847	0.0546065	0.0362401	0.0301626	0.00361367	0.0120151	0.00520757	0.0301078	-0.00262812	0.000827371	2398.11	3280.25	4223.93	3753.94	3265.43	2909.6	2977.8	3540.45	2602.7	3212.79	2806.56	2109	1679.04	3670.18	1902.92	3455.94	3048.97
GO_SENSORY_PERCEPTION_OF_SMELL	-0.0878399	-0.0309776	-0.173449	-0.0909638	-0.162984	-0.0541942	-0.166958	-0.0942943	-0.0462811	-0.0863326	-0.0608066	-0.0997034	-0.0747487	-0.0503896	-0.0421848	-0.140144	-0.128864	920.695	1408.47	3540.45	2226.87	2861.42	1045.23	1758.36	2315.82	1432.19	2530.8	876.217	985.929	711.648	1795.43	690.892	1114.92	1747.99
GO_BEHAVIOR	0.0311349	0.0401428	0.0273505	0.0316444	0.0285831	0.0278149	0.0221228	0.0330118	0.0273961	0.0170171	0.00664615	0.00822982	0.0107795	0.0375041	0.0327626	-4.95724e-05	0.0030165	3297.3	3282.48	3239.48	3476.7	3503.38	3325.47	3415.91	3226.14	3352.16	3427.77	3377.36	3524.14	3746.53	3074.91	3212.79	3939.27	3488.56
GO_LEARNING	0.067786	0.0778422	0.0611147	0.0764731	0.0488266	0.0665591	0.0493575	0.0625939	0.0582608	0.0546767	0.0469416	0.0370712	0.048891	0.0797347	0.090449	0.0320744	0.0190088	3494.49	3070.46	2786.55	2967.42	3790.27	3034.88	3437.41	3211.31	3192.04	2749.48	3487.82	3616.06	3127.54	2754.67	2867.35	3653.87	3614.58
GO_MEMORY	0.076691	0.0750545	0.0838758	0.0934753	0.086952	0.0844343	0.083386	0.0947869	0.0645165	0.0817769	0.0676935	0.0682703	0.0596366	0.0823491	0.0731776	0.0650246	0.0586982	2711.68	3361.05	2429.24	3070.46	3068.24	2853.26	3248.38	2833.99	3178.69	2842.14	3576.03	3483.37	2983.73	3236.52	3440.37	3169.8	3282.48
GO_SHORT_TERM_MEMORY	-0.0637616	0.0161509	-0.0815418	-0.087053	0.00891197	-0.0177037	-0.03579	0.0119519	-0.088737	-0.0336031	-0.0605905	0.0123455	0.0118425	-0.0486495	-0.101771	-0.0299945	-0.0338436	2518.94	2429.98	5576.06	4904.44	2968.17	1845.84	1764.29	2057.85	5112	1498.91	2588.62	2074.16	1451.47	1353.61	6152.79	3398.12	1982.24
GO_LONG_TERM_MEMORY	0.054289	0.0565789	0.0264394	0.0507446	0.0440769	0.0309014	0.0236107	0.0501385	0.0194518	0.0299922	0.0182731	0.0120348	0.00558591	0.0487999	0.0328798	-0.0118664	0.00145225	2103.81	2977.06	3718.36	3759.87	3877	3264.69	3620.51	2576.76	3214.28	2950.37	3306.2	4495.24	2948.89	3171.28	4216.51	4051.95	3871.07
GO_MATING_BEHAVIOR	0.108457	0.137516	0.0790263	0.111214	0.0721007	0.104912	0.0887965	0.102834	0.11965	0.0957877	0.0701969	0.076663	0.124967	0.123042	0.136947	0.077046	0.0587418	2323.23	2431.46	2593.07	3051.19	3286.92	2768.01	2883.66	2882.17	2766.53	2778.39	2644.96	2828.8	2044.51	2719.09	2465.56	2563.42	3023.76
GO_MATING	0.0464333	0.111975	0.0142138	0.0943364	0.0444474	0.0757443	0.0545487	0.0771282	0.0966819	0.077136	0.0793564	0.0685905	0.0747905	0.117791	0.115931	0.0462456	0.0357143	2492.25	1794.69	2673.87	2252.07	3286.92	2258	2409.97	2111.22	2359.56	2026.71	2753.93	2640.51	2131.24	1907.36	2284.69	2359.56	2967.42
GO_COPULATION	-0.108627	0.0479171	-0.147742	0.0519626	-0.0247376	0.0027061	-0.0311338	0.0127378	0.0390881	0.0303685	0.102066	0.0482725	-0.0507326	0.104417	0.0631697	-0.0308058	-0.0218948	2738.36	601.936	3990.42	965.914	3263.2	1557.47	1893.28	1639.01	1838.42	1565.63	561.905	1708.7	2131.24	135.658	978.516	2389.95	1947.4
GO_RHYTHMIC_BEHAVIOR	0.0617301	0.0515623	0.119008	0.0928503	0.130109	0.0623757	0.0792644	0.0935016	0.0507669	0.0937898	0.0342356	0.0650156	0.0457752	0.0951501	0.0673616	0.0594533	0.0700823	3626.44	2891.07	2822.87	2649.41	2854.01	3297.3	3365.5	3055.64	3242.45	2854.01	3229.1	3398.12	3012.64	2542.66	3160.9	3143.11	2836.21
GO_CIRCADIAN_RHYTHM	0.0374511	0.0307429	0.0524344	0.0373234	0.053441	0.0294047	0.0417512	0.0441357	0.0331714	0.0335663	-0.00997756	0.0135683	0.00485973	0.0315478	0.0264847	0.00770679	0.00704466	3404.05	3491.52	3266.17	3306.2	3202.42	3303.23	3280.99	3073.43	3377.36	3392.19	3596.79	3203.9	3513.76	3248.38	3181.66	3561.21	3607.17
[truncated: 6,397 more rows]
