# Supplementary material for: Gene expression signatures as candidate biomarkers of response to PD-1 blockade in non-small cell lung cancers
Source: PLoS One. 2021 Nov 29;16(11):e0260500. doi: 10.1371/journal.pone.0260500 (PMC8629226; doi:10.1371/journal.pone.0260500)
Supplement: S18 Table — (XLSX) [file pone.0260500.s044.xlsx]

## Sheet: MultiScore_GO.On-WB.LUSC
GeneSet	Scores.BO_02	Scores.BO_08	Scores.BO_15	Scores.BO_16	Scores.BO_17	Scores.BO_18	Scores.BO_20	Scores.BO_21	Scores.BO_24	Scores.BO_25	Scores.BO_27	Scores.BO_35	Scores.BO_36	Scores.BO_26	Scores.BO_29	Dispersions.BO_02	Dispersions.BO_08	Dispersions.BO_15	Dispersions.BO_16	Dispersions.BO_17	Dispersions.BO_18	Dispersions.BO_20	Dispersions.BO_21	Dispersions.BO_24	Dispersions.BO_25	Dispersions.BO_27	Dispersions.BO_35	Dispersions.BO_36	Dispersions.BO_26	Dispersions.BO_29
GO_MITOCHONDRIAL_GENOME_MAINTENANCE	0.0362947	0.067211	0.0787107	0.0772868	0.0846463	0.0733013	0.0801579	0.0791673	0.0784012	0.0728215	0.0551385	0.0604086	0.0404581	0.0671568	0.0556648	2867.35	2578.24	2610.86	3181.66	2905.15	2504.85	3056.38	2736.88	2911.09	2806.56	2778.39	2116.41	3320.28	2882.17	3375.88
GO_REPRODUCTION	0.0402743	0.0417548	0.0492667	0.0380016	0.0442632	0.0414063	0.033152	0.0335272	0.0423016	0.0451177	0.0501376	0.0395096	0.0239477	0.0461414	0.00475473	3181.66	3286.92	3129.77	3326.95	3254.31	3157.94	3289.89	3180.18	3169.8	3208.35	3199.45	3444.08	3304.72	3217.24	3307.68
GO_SINGLE_STRAND_BREAK_REPAIR	-0.115348	-0.207977	-0.19146	-0.196309	-0.177238	-0.196937	-0.180831	-0.155937	-0.159032	-0.182044	-0.150027	-0.157928	-0.159357	-0.293333	-0.176783	2192.77	431.437	2419.6	2981.51	3799.9	1321	4137.94	2692.4	2888.1	2468.53	2572.31	2296.55	1851.77	0	1733.16
GO_REGULATION_OF_DNA_RECOMBINATION	0.0126426	-0.0267939	0.0261014	0.0109212	0.00862395	-0.00831528	0.0225457	0.00177584	0.0207115	0.00462114	0.0219185	-0.024746	-0.0336024	-0.0269007	-0.00785821	3461.87	2908.86	3596.79	3214.28	3252.82	3533.04	2925.17	3461.87	3561.21	3501.9	3390.71	3186.11	2636.06	3117.91	3648.68
GO_REGULATION_OF_MITOTIC_RECOMBINATION	-0.305721	-0.347203	-0.291617	-0.299589	-0.291653	-0.332089	-0.313188	-0.320979	-0.277153	-0.304711	-0.30132	-0.399542	-0.261678	-0.336706	-0.300527	1319.51	0	501.119	419.576	1427.74	757.609	815.43	0	274.281	1073.4	452.193	0	94.8864	0	303.933
GO_RIBOSOMAL_LARGE_SUBUNIT_ASSEMBLY	0.117984	0.0595019	0.116177	0.107296	0.102996	0.124877	0.152463	0.167627	0.11201	0.115418	0.0601318	0.0939344	0.200547	0.067484	0.197593	1553.76	1799.88	2572.31	1460.36	1940.72	1355.1	1399.57	1200.91	1745.02	1306.17	2151.25	1125.29	1110.47	1374.37	1212.77
GO_RIBOSOMAL_SMALL_SUBUNIT_ASSEMBLY	0.126314	0.119284	0.174056	0.156026	0.16393	0.163294	0.198323	0.211923	0.163653	0.161025	0.108948	0.132721	0.222699	0.147019	0.217998	3518.95	2414.41	2136.43	1959.26	2504.85	2717.61	2495.96	2381.8	1906.62	2283.95	2080.09	3635.34	2313.6	2216.49	2570.83
GO_VERY_LONG_CHAIN_FATTY_ACID_METABOLIC_PROCESS	-0.0413779	-0.0575836	-0.0496146	-0.0414034	-0.0538477	-0.0446293	-0.0792208	-0.0589797	-0.0505454	-0.0764795	-0.0436539	-0.0409635	-0.0659733	-0.0505135	-0.0561683	1945.17	3273.58	3086.77	3516.73	3144.59	2797.67	2277.27	2040.06	2797.67	3411.46	3009.68	2702.78	1983.72	2944.44	2556
GO_TRANSITION_METAL_ION_TRANSPORT	0.0426798	0.0599826	0.0415693	0.0387592	0.0385507	0.0520562	0.0259408	0.0419326	0.0348766	0.0476744	0.0316084	0.0647719	0.0522221	0.0703811	0.0174853	3417.39	3712.43	3484.11	3610.13	3490.04	3485.59	3842.9	3707.98	3687.23	3771.73	3716.88	3255.79	3924.44	3942.23	3421.84
GO_UREA_CYCLE	-0.336497	-0.131973	-0.229668	-0.173082	-0.223823	-0.140242	-0.221355	-0.113573	-0.258827	-0.149161	-0.199513	-0.099199	-0.00745752	0.0186059	-0.266403	309.863	69.6822	161.603	673.1	824.326	561.905	361.754	320.242	993.342	289.107	742.783	530.771	1046.72	201.634	1304.69
GO_CITRULLINE_METABOLIC_PROCESS	0.049053	0.0388528	0.116558	0.0899621	0.120265	0.0741613	0.148485	0.126515	0.103544	0.073539	0.0761634	0.0340909	0.0414773	0.0579545	0.087987	5051.96	5225.42	4185.38	4573.08	4113.47	4484.12	3573.81	3848.09	4250.61	4675.38	4928.16	5601.26	5063.82	4835.5	4335.86
GO_RIBOSOMAL_LARGE_SUBUNIT_EXPORT_FROM_NUCLEUS	0.102208	-0.0253815	0.0698019	0.0226323	0.0222643	0.0436303	0.0532633	0.0664682	0.0497348	0.0555147	0.0715337	0.0384349	0.0573547	-0.0493019	0.097792	1276.52	1366.96	1592.31	926.625	1979.27	1651.62	1702.02	982.964	1083.78	656.792	1286.9	1765.78	1574.52	1825.08	1260.21
GO_RIBOSOMAL_SMALL_SUBUNIT_EXPORT_FROM_NUCLEUS	0.0629533	-0.113078	-0.0453997	-0.0316352	-0.0814504	-0.0514159	-0.0461266	-0.0162468	-0.0190306	-0.00920985	0.017716	0.0116844	0.0541997	-0.111206	0.0545709	1881.42	1884.38	2063.78	1884.38	977.033	2819.91	2699.81	3390.71	2413.67	2395.88	1684.23	1733.16	2054.88	1565.63	2656.82
GO_MITOTIC_SISTER_CHROMATID_SEGREGATION	0.0159236	-0.00834013	0.0237784	0.0166833	0.00274732	0.00948889	0.0158156	0.00625249	0.0223866	0.0219571	0.0292767	0.0158647	0.0112697	-5.95242e-05	0.00299891	3143.11	3488.56	3432.22	3157.94	3421.84	3323.99	3233.55	3427.77	3334.37	3181.66	3002.26	3156.46	2787.29	3227.62	3023.02
GO_CELL_CYCLE_CHECKPOINT	0.0108091	-0.00933371	0.0166589	0.00526727	-0.00319267	-0.000167114	0.00374574	-0.00303431	0.0134009	0.00870584	0.0263236	0.00236108	-0.0122264	-0.00728537	-0.0101343	2951.86	3139.41	3037.11	3331.4	3515.24	3305.46	3372.17	3265.43	3008.2	3120.87	2851.78	3057.86	3088.26	2985.22	3384.03
GO_DNA_REPLICATION_CHECKPOINT	-0.00869948	-0.102623	0.0022348	-0.00486398	-0.0866005	-0.00443094	-0.0357182	0.00744676	-0.00899333	-0.0130299	0.0426159	0.0126123	-0.0369245	-0.0988339	0.00579192	1052.65	1887.35	1014.1	1506.32	441.815	498.154	388.441	1006.69	576.731	529.288	406.232	446.263	738.335	1887.35	1546.35
GO_REGULATION_OF_TRANSCRIPTION_INVOLVED_IN_G1_S_TRANSITION_OF_MITOTIC_CELL_CYCLE	-0.11581	-0.172532	-0.089948	-0.0941819	-0.123287	-0.112182	-0.147513	-0.121666	-0.0998157	-0.108964	-0.0743873	-0.141233	-0.121848	-0.165568	-0.139908	2423.31	4102.35	2665.71	2097.88	2446.29	2117.15	2664.97	4338.09	2170.53	2180.9	2045.99	2638.29	2392.18	2750.22	2447.03
GO_SULFUR_AMINO_ACID_METABOLIC_PROCESS	-0.115821	-0.0740308	-0.0840575	-0.0856941	-0.100161	-0.114427	-0.0900879	-0.0730704	-0.0885751	-0.0944146	-0.122848	-0.0613399	-0.0598684	-0.0639628	-0.101003	2680.54	3036.36	2335.09	2326.2	2882.17	3372.91	2143.84	2483.36	2616.79	2599	2348.44	2905.9	2797.67	3172.76	3521.18
GO_SULFUR_AMINO_ACID_BIOSYNTHETIC_PROCESS	-0.225653	-0.196423	-0.183602	-0.189742	-0.222947	-0.247583	-0.20697	-0.132224	-0.201743	-0.193407	-0.243269	-0.141566	-0.189309	-0.197242	-0.197691	1921.45	455.158	1242.42	919.212	1888.83	1278	1414.4	679.031	1461.84	459.606	681.996	2059.33	2372.16	2309.89	2047.47
GO_SULFUR_AMINO_ACID_CATABOLIC_PROCESS	-0.18499	-0.132835	-0.15862	-0.132868	-0.166136	-0.187535	-0.15353	-0.126153	-0.14491	-0.136073	-0.19843	-0.0951375	-0.14595	-0.0900043	-0.164176	2007.44	3364.02	1777.64	2056.37	2951.86	2874.76	2132.72	1110.47	1939.98	1956.29	2355.11	3220.21	2149.03	2601.22	2707.23
GO_SULFUR_AMINO_ACID_TRANSPORT	0.0992136	0.103759	0.109855	0.148198	0.117466	0.108195	0.137882	0.0890055	0.127746	0.126303	0.0990694	0.137954	0.0907369	0.110648	0.124355	2661.27	3930.37	2499.66	1973.34	2572.31	2618.27	1866.59	2487.8	2198.7	2415.16	2993.37	2895.52	3559.72	3968.92	1678.3
GO_NEGATIVE_REGULATION_OF_TRANSCRIPTION_BY_RNA_POLYMERASE_II	0.0364669	0.0196736	0.0391588	0.0300882	0.03808	0.0301389	0.034139	0.0232988	0.0357697	0.0306663	0.0362235	0.00880552	0.000679507	0.0151683	0.0138437	3626.44	3891.08	3800.65	3733.93	3679.81	3808.06	3842.16	3717.62	3743.57	3758.39	3747.27	3842.16	3770.25	3764.32	3897.76
GO_RRNA_MODIFICATION	-0.00853681	-0.0747868	-0.00420582	-0.0073268	-0.0117287	-0.0104478	0.0215006	0.0236243	0.0028456	-0.0074186	-0.022139	-0.0369928	0.00710566	-0.0645893	0.0387536	2868.83	2931.84	3382.55	3461.13	3479.66	3028.21	3195	3525.62	3272.84	3612.35	2985.96	3002.26	3287.67	3106.79	3177.21
GO_RDNA_HETEROCHROMATIN_ASSEMBLY	0.0120588	-0.000622564	0.0498051	0.0418877	0.0464081	0.00772791	0.0530127	0.00387072	0.0502382	0.0233867	0.0431735	-0.0112603	-0.00795799	0.00140754	-0.00629331	2919.24	3631.63	2521.9	2406.26	2922.95	3102.34	2738.36	3091.22	2544.14	2716.86	2811.01	3000.78	2456.67	2606.41	3530.07
GO_NUCLEAR_TRANSCRIBED_MRNA_CATABOLIC_PROCESS_NONSENSE_MEDIATED_DECAY	0.213762	0.147538	0.191335	0.180632	0.184863	0.211284	0.222165	0.238019	0.178752	0.201089	0.160753	0.216495	0.294855	0.165962	0.285208	2070.45	2265.41	2066.74	2202.4	1961.48	1859.18	1649.39	1677.56	2156.44	1937.76	2191.28	1937.02	1393.64	2180.16	1398.83
GO_ACTIVATION_OF_MAPKKK_ACTIVITY	0.0556398	0.134194	0.10539	0.13453	0.134663	0.141461	0.154804	0.11232	0.135216	0.133255	0.0700656	0.115749	0.0303615	0.133448	0.106593	1924.41	3079.36	1211.28	1076.37	1251.31	1851.77	756.126	1114.92	1694.61	2074.16	2507.08	4163.14	2378.09	3224.66	1472.22
GO_ACTIVATION_OF_MAPKK_ACTIVITY	0.0248379	0.0574568	0.0242148	0.00513681	0.0132894	0.013741	-0.0255668	-0.0315412	0.00490527	0.0121202	0.0352173	0.0343912	-0.0313526	0.0197697	-0.0421836	3142.37	2839.92	2979.28	3190.56	2978.54	3173.51	3564.91	3453.72	3074.91	2931.1	2995.59	2736.14	3336.59	2707.97	3564.91
GO_ACTIVATION_OF_MAPK_ACTIVITY	0.0803814	0.107563	0.0934702	0.0819602	0.0916057	0.090081	0.0741491	0.0729605	0.0813298	0.0858813	0.0926898	0.0825172	0.0469113	0.0765503	0.0566877	3202.42	3364.02	3255.79	3334.37	3131.25	3321.02	3361.05	3519.69	3374.4	3438.15	3433.7	3347.71	3866.62	3447.05	3128.29
GO_INACTIVATION_OF_MAPK_ACTIVITY	0.043773	0.0266648	0.0581383	0.0657374	0.0751991	0.0561064	0.07079	0.0359978	0.0694828	0.0271863	0.0560184	0.0331058	0.0369257	0.0360994	0.0769668	3576.77	3135.7	2971.13	2862.16	2594.55	3309.9	3257.27	3000.04	2940	2672.39	3730.96	4207.62	2667.2	2760.6	3106.79
GO_PROTEIN_POLYUBIQUITINATION	0.0542042	0.0301054	0.040035	0.031692	0.0334289	0.0306444	0.0348282	0.0275236	0.0353878	0.0403436	0.0514074	0.0347416	0.0237939	0.0166853	0.0303156	3128.29	3283.96	3243.93	3303.23	3356.61	3252.82	3475.21	3236.52	3318.06	3285.44	3232.07	3257.27	3304.72	3518.21	3441.11
GO_MEIOTIC_SPINDLE_ORGANIZATION	-0.04007	-0.00564697	0.0597532	0.0282168	0.00339179	0.0519052	0.0504799	0.0546836	0.0505701	0.034838	0.0183481	0.0267374	0.0191239	0.0404489	-0.0336833	3467.06	3666.47	2350.66	2312.86	4086.05	2055.62	2440.36	2556.74	2338.8	2196.47	2742.81	2109.74	2994.11	2488.54	2797.67
GO_MICROTUBULE_CYTOSKELETON_ORGANIZATION	0.00908342	-0.0103334	0.0133276	0.00718618	-0.00149364	-0.00419648	0.0044999	-0.00661127	0.0119992	0.00794088	0.0146794	-0.00880506	-0.0164211	-0.00580243	-0.0120456	3327.7	3619.77	3251.34	3389.22	3544.9	3286.92	3401.08	3214.28	3345.49	3365.5	3174.99	3357.35	3369.95	3615.32	3262.46
GO_SPLICEOSOMAL_TRI_SNRNP_COMPLEX_ASSEMBLY	0.0504044	0.0393649	0.0762655	0.0671487	0.0747852	0.0484185	0.102109	0.0685027	0.0881535	0.0703892	0.0778723	-0.0113464	0.0348245	0.0658128	0.0296342	1707.96	2364.75	2018.56	2146.8	2383.28	2067.49	1963.7	2154.96	2230.57	2270.6	1966.67	2023.75	2248.36	2541.18	1713.89
GO_SPLICEOSOMAL_COMPLEX_ASSEMBLY	0.0417852	0.0201353	0.0350085	0.0326842	0.0160777	0.0287141	0.0257723	0.020774	0.0340411	0.0337655	0.0449284	0.0298961	0.0391773	0.0226212	0.0291302	2978.54	2321.75	2891.07	3273.58	3094.19	2738.36	2707.23	3094.19	3285.44	2922.2	2769.5	2575.28	2495.22	2278.76	2748.74
GO_MITOCHONDRIAL_FISSION	0.110025	0.0767365	0.0835498	0.0713754	0.0660473	0.0863459	0.0630154	0.0665942	0.0708944	0.0972379	0.0982516	0.0518547	0.0622469	0.0380959	0.0776701	3464.84	3068.98	3335.85	3580.48	3014.13	3178.69	2868.83	2882.17	3399.6	2897	3294.34	3039.33	3251.34	2923.69	3452.98
GO_PEPTIDOGLYCAN_METABOLIC_PROCESS	-0.123499	0.309045	0.0526344	0.131072	0.205074	0.240777	0.136698	0.298767	0.0861733	0.166234	0.0873634	0.339338	0.366169	0.328194	0.00665368	0	0	0	0	0	0	0	0	0	0	0	0	0	0	0
GO_POLYSACCHARIDE_BIOSYNTHETIC_PROCESS	0.0296346	0.0846759	0.054158	0.0433384	0.0425638	0.0542181	0.0243863	0.0316127	0.0355918	0.0430526	0.0443932	0.0829693	0.0254068	0.0815401	-0.0119373	3295.08	2491.51	3141.63	3501.16	3725.03	3551.57	3753.94	4044.53	3394.41	3523.4	3795.46	3277.29	3004.49	3241.7	3999.31
GO_POLYSACCHARIDE_CATABOLIC_PROCESS	0.219563	0.277514	0.230012	0.232734	0.241417	0.243381	0.199386	0.224007	0.225843	0.242712	0.248079	0.283685	0.216752	0.281772	0.154594	1639.76	959.242	1596.76	1126.78	1574.52	1104.54	1590.83	1728.71	1232.04	1141.6	1315.07	848.047	1420.33	1411.44	1079.33
GO_MITOTIC_CELL_CYCLE	0.0232627	0.00523436	0.0282473	0.0211664	0.013456	0.01482	0.0207043	0.0137371	0.0246076	0.0243629	0.0295489	0.00827796	0.00850193	0.00854136	0.0020104	3204.64	3332.14	3136.44	3100.86	3305.46	3214.28	3237.26	3266.91	3122.36	3096.41	2967.42	3278.77	3128.29	3220.95	3342.52
GO_MITOTIC_CYTOKINESIS	0.0664201	0.0593922	0.0659912	0.0628017	0.0567041	0.070838	0.0650329	0.0527347	0.0692196	0.0773256	0.0847769	0.0833452	0.0786487	0.0766793	0.0440661	2621.24	2462.6	2674.61	2418.12	2714.64	2296.55	2640.51	2845.11	2483.36	2498.18	2232.8	2023.75	1882.9	2532.28	1832.49
GO_NUCLEAR_TRANSCRIBED_MRNA_CATABOLIC_PROCESS_DEADENYLATION_DEPENDENT_DECAY	0.00180184	-0.0283602	-0.00316636	-0.0188161	-0.0245576	-0.0181292	-0.0220463	-0.0374783	-0.0165263	-0.0195049	0.002196	-0.0350421	-0.0345973	-0.056439	-0.0258076	3582.7	3422.58	3066.76	3231.33	3231.33	3318.8	3316.58	3149.04	3476.7	3544.16	3206.86	3106.05	3352.9	3344	3332.14
GO_NUCLEAR_TRANSCRIBED_MRNA_POLY_A_TAIL_SHORTENING	-0.00594707	-0.0213671	0.000162813	-0.0251135	-0.0139372	-0.0158699	-0.016017	-0.0436883	-0.0126242	-0.0166717	0.00540435	-0.0462338	-0.0721193	-0.0397597	-0.0549697	3349.19	3334.37	3040.81	3226.14	3266.17	3487.08	3289.89	3322.51	3398.12	2769.5	3066.02	3267.65	2883.66	3442.6	3482.63
GO_DEADENYLATION_DEPENDENT_DECAPPING_OF_NUCLEAR_TRANSCRIBED_MRNA	0.0179171	0.0185357	0.0225259	0.0163241	-0.00167803	-0.0106327	-0.0331199	-0.0593034	-0.00208014	-0.010741	0.0522356	0.0206545	-0.0399558	-0.0436212	0.00569913	4416.67	3851.79	3258.75	3940.75	4570.86	3409.98	4950.4	5353.67	4284.71	3945.2	2833.25	3288.41	3509.31	4028.22	4062.32
GO_NUCLEAR_TRANSCRIBED_MRNA_CATABOLIC_PROCESS_EXONUCLEOLYTIC	-0.0357453	-0.0817089	-0.0621193	-0.0635087	-0.0891066	-0.0733556	-0.0774321	-0.0728842	-0.0760469	-0.0674642	-0.055289	-0.058677	-0.0182043	-0.114809	-0.0423628	2664.97	2818.42	3042.3	2751.71	2864.38	2878.47	2659.04	2410.71	2745.78	3246.89	3019.31	2696.11	3143.85	2755.41	3147.56
GO_RESPONSE_TO_REACTIVE_OXYGEN_SPECIES	0.0588534	0.0695503	0.0696935	0.0619375	0.0620193	0.0754751	0.0615009	0.0676721	0.0630395	0.0697792	0.0679427	0.0761634	0.0717453	0.0739426	0.0470772	3768.77	3541.93	3802.87	3791.01	3527.11	3767.29	3742.08	3601.24	3780.63	3771.73	3783.6	3556.76	3404.05	3540.45	3761.36
GO_RESPONSE_TO_OXYGEN_RADICAL	0.0748857	0.0701745	0.0753192	0.0740123	0.0571564	0.112282	0.107641	0.112461	0.0663494	0.101527	0.0487922	0.0628749	0.121488	0.0898992	0.121163	3792.49	3789.53	3961.51	3882.93	4209.1	3125.32	3040.81	3586.41	4145.35	3796.94	4087.53	3562.69	3272.1	3154.97	2849.56
GO_RE_ENTRY_INTO_MITOTIC_CELL_CYCLE	-0.379044	-0.34637	-0.112139	-0.150438	-0.0936384	-0.12642	-0.0577194	-0.0583685	-0.0206102	-0.0756789	-0.267283	-0.286217	-0.199881	-0.25073	-0.217732	0	0	0	0	0	0	0	0	0	0	0	0	0	0	0
GO_PROTEIN_DENEDDYLATION	0.0364306	-0.0251137	-0.0342322	-0.0137752	-0.0466645	-0.0218107	-0.0288824	-0.0186593	-0.0291964	-0.0132229	-0.0212476	0.0273879	0.0654429	-0.0511588	0.039073	1748.73	3209.09	3434.44	3693.16	3728.74	3428.51	3732.45	3842.9	3842.16	3980.78	2765.79	1951.84	2641.25	3601.24	2942.96
GO_FORMATION_OF_QUADRUPLE_SL_U4_U5_U6_SNRNP
GO_RNA_SPLICING_VIA_TRANSESTERIFICATION_REACTIONS	0.0474804	0.0334074	0.0424443	0.0388311	0.0354894	0.0292234	0.0424169	0.0335389	0.0447178	0.0441686	0.0550482	0.0363326	0.0537697	0.0390699	0.0282749	3269.13	3114.94	3245.41	3288.41	3329.92	3349.19	3423.32	3355.12	3366.98	3240.96	3255.79	3232.07	3052.67	3186.11	3430.74
GO_ALTERNATIVE_MRNA_SPLICING_VIA_SPLICEOSOME	0.0835079	0.0743185	0.084878	0.0740876	0.073731	0.0699772	0.0795795	0.0702381	0.0788325	0.0828679	0.0930464	0.0640386	0.0548623	0.0691645	0.062706	3354.38	3584.93	3484.11	3832.52	3676.85	3737.63	3736.89	3668.69	3642.75	3630.89	3690.93	3363.28	3510.8	3602.72	3915.55
GO_SPLICEOSOMAL_SNRNP_ASSEMBLY	-0.0206317	-0.0494153	-0.0185698	-0.0193968	-0.0186035	-0.0282991	-0.00099725	-0.00991449	-0.0172713	-0.0200928	-0.0220125	-0.0487118	0.03371	-0.0237001	-0.00497128	3482.63	2437.39	3441.11	2988.92	3221.69	3178.69	3555.27	3162.39	2934.07	3092.7	3021.54	2926.65	2785.81	2957.79	3415.91
GO_MRNA_3_SPLICE_SITE_RECOGNITION	-0.0250054	-0.0338818	-0.0342246	-0.0405932	-0.0351808	-0.0259616	-0.0255647	-0.0327452	-0.00876813	-0.0262503	-0.00860576	-0.00142527	-0.000216497	0.0347297	-0.0535289	2241.69	3526.36	4581.98	3958.54	4398.87	3647.2	4038.6	4183.16	4004.5	4033.41	2841.4	1811.74	2673.13	4003.02	2894.04
GO_SPLICEOSOMAL_CONFORMATIONAL_CHANGES_TO_GENERATE_CATALYTIC_CONFORMATION	0.0170996	-0.00446429	0.0477814	0.0324675	0.0572511	0.0202381	0.074026	0.0436688	0.0607684	0.0327922	0.01875	-0.00836039	0.0279221	0.0843074	-0.00102814	1563.4	919.953	1472.22	1303.95	1206.84	1335.82	1147.53	1223.14	1083.04	1312.84	1839.17	848.788	796.156	823.584	1684.23
GO_RNA_SPLICING_VIA_ENDONUCLEOLYTIC_CLEAVAGE_AND_LIGATION	0.0533741	0.0325227	0.0515598	0.0654697	0.0415764	0.0413056	0.0518125	0.0411522	0.058077	0.0495108	0.0524444	0.0310063	0.0528867	0.0300314	0.0415674	2917.76	3778.41	2842.89	2696.85	2467.79	2882.92	2621.98	2320.27	2678.32	2950.37	3001.52	3109.01	2014.85	2977.8	2369.94
GO_MRNA_5_SPLICE_SITE_RECOGNITION	0.0617965	0.00592532	0.0309524	0.0926136	-0.00221861	0.035092	0.0529491	0.0364448	0.0854437	0.034118	0.0712933	0.0643669	0.0326028	-0.0203734	0.0499459	2124.57	790.226	785.037	688.668	472.208	532.995	440.332	483.328	641.966	1053.39	1444.79	1128.26	1603.43	727.215	1074.88
GO_PROTEIN_PEPTIDYL_PROLYL_ISOMERIZATION	0.0947058	0.0748363	0.0778162	0.0863931	0.0664575	0.0660142	0.0757887	0.0737754	0.0776323	0.0854076	0.0928056	0.127561	0.130965	0.0806877	0.0863789	3836.97	3086.77	3997.09	3491.52	3083.81	3967.44	2524.87	2959.27	3455.94	3667.95	3641.27	3275.06	3153.49	2661.27	3414.43
GO_REGULATION_OF_HISTONE_H3_K36_METHYLATION	0.0315364	0.00772173	0.0403767	-0.0165801	0.0362993	-0.00734286	0.0602223	-0.0173378	0.0219745	0.0226961	0.0499206	-0.0253302	-0.0375803	0.0145414	-0.0190698	3292.11	4021.55	3785.82	3663.5	3510.8	3102.34	3509.31	3868.84	3647.94	3389.22	3446.3	4064.55	3243.19	4384.05	4324
GO_AUTOPHAGY_OF_MITOCHONDRION	0.0681677	0.0805201	0.0558722	0.0607383	0.0702039	0.0687906	0.0701161	0.0790628	0.0653166	0.0718303	0.0590957	0.0744244	0.0711147	0.0898539	0.062581	3346.23	3020.06	3006.71	2980.03	2747.26	3140.15	3034.88	3104.56	3033.4	3125.32	3169.8	2963.72	3125.32	2464.08	3017.09
GO_MITOPHAGY	0.129315	0.109674	0.131716	0.121498	0.141672	0.123593	0.150135	0.141012	0.126023	0.127891	0.120384	0.0850289	0.115204	0.130631	0.129256	3037.85	3678.33	2811.75	3017.83	3223.17	3313.61	2776.17	2845.85	2957.79	2763.57	3500.42	3559.72	3034.14	3476.7	2438.88
GO_ENDONUCLEOLYTIC_CLEAVAGE_IN_ITS1_TO_SEPARATE_SSU_RRNA_FROM_5_8S_RRNA_AND_LSU_RRNA_FROM_TRICISTRONIC_RRNA_TRANSCRIPT_SSU_RRNA_5_8S_RRNA_LSU_RRNA	0.0898947	0.0528078	0.104603	0.0912866	0.0859045	0.113712	0.0873274	0.108021	0.0782799	0.0930961	0.0665414	0.0400486	0.0707945	0.0235466	0.116403	1709.44	3581.96	3352.16	3338.82	4137.94	3232.07	4226.89	3046.74	3816.21	3255.79	2295.06	3900.72	3240.96	3432.22	3309.16
GO_ENZYME_DIRECTED_RRNA_PSEUDOURIDINE_SYNTHESIS	0.0262691	-0.0150774	0.077898	0.0577227	0.0464444	0.0310315	0.102013	0.0827687	0.0606667	0.0589349	0.0318974	0.00477324	0.064455	0.0163329	0.089198	3111.98	3943.72	2687.95	2458.15	2091.95	3395.15	1917	2533.76	2791.74	3068.98	2541.18	3946.68	2962.23	2727.98	2710.19
GO_MATURATION_OF_5_8S_RRNA	-0.0309845	-0.118034	-0.0345144	-0.0579427	-0.0716783	-0.0720413	-0.0494225	-0.0412738	-0.0506242	-0.0523558	-0.0464267	-0.0859397	-0.0271542	-0.116987	-0.0217801	3502.64	3587.15	3475.96	3375.14	3288.41	3224.66	2946.67	3533.04	3246.15	3753.94	3942.23	3593.82	2484.1	4507.1	3632.37
GO_MATURATION_OF_SSU_RRNA_FROM_TRICISTRONIC_RRNA_TRANSCRIPT_SSU_RRNA_5_8S_RRNA_LSU_RRNA	0.0194016	-0.0176181	0.0591021	0.0343716	0.0408943	0.029665	0.0670031	0.0625751	0.0424463	0.0421388	0.0130671	-0.0268794	0.0374466	-0.0140511	0.0538854	2725.76	2709.45	3155.71	2934.07	3270.62	3319.54	3089.74	3345.49	3063.79	2871.8	2925.91	2768.76	2896.26	2439.62	3423.32
GO_MATURATION_OF_LSU_RRNA_FROM_TRICISTRONIC_RRNA_TRANSCRIPT_SSU_RRNA_5_8S_RRNA_LSU_RRNA	-0.0415764	-0.172498	-0.0569757	-0.0795422	-0.0809232	-0.082891	-0.0412966	-0.0426145	-0.0770238	-0.0789103	-0.100655	-0.132086	-0.0391392	-0.150843	-0.02717	3680.55	2515.23	2097.14	2590.84	2741.33	3284.7	2794.7	3137.18	2339.54	3057.86	3527.85	3347.71	3348.45	2861.42	3905.91
GO_MATURATION_OF_5_8S_RRNA_FROM_TRICISTRONIC_RRNA_TRANSCRIPT_SSU_RRNA_5_8S_RRNA_LSU_RRNA	-0.0385309	-0.117521	-0.0275253	-0.0457823	-0.0629097	-0.0574098	-0.0402197	-0.0256483	-0.0467123	-0.0478077	-0.0571816	-0.0972044	-0.0372415	-0.13248	-0.0248723	3378.85	4000.05	2926.65	3229.1	3125.32	3409.98	3393.67	3973.37	3967.44	3710.95	3670.92	3900.72	2926.65	4213.55	3627.92
GO_CLEAVAGE_INVOLVED_IN_RRNA_PROCESSING	-0.0291447	-0.0993671	-0.0108732	-0.0281935	-0.043207	-0.0441632	-0.0205339	-0.010543	-0.0256698	-0.0246643	-0.0420684	-0.0847972	-0.0216183	-0.114326	-0.0114351	3077.14	2771.72	2561.93	2518.94	2670.9	2619.75	2599	2974.1	2484.1	2269.86	3018.57	1935.53	2658.3	3865.14	3308.42
GO_MATURATION_OF_LSU_RRNA	0.0177392	-0.0842895	0.0080095	-0.0129729	-0.0170294	-0.014289	0.0182469	0.0140967	-0.00650618	-0.0101191	-0.0213817	-0.0378049	0.0596794	-0.0679896	0.0577177	3735.41	3886.64	3498.94	3464.84	3556.76	3858.47	3794.71	3275.8	3761.36	3624.96	3863.66	3691.67	3914.81	3298.78	4049.72
GO_ENDONUCLEOLYTIC_CLEAVAGE_INVOLVED_IN_RRNA_PROCESSING	-0.0258535	-0.0893186	0.0135038	-0.0130455	-0.0101872	-0.0221036	0.00186245	0.00565403	-0.00908727	-0.0110789	-0.0524945	-0.107168	-0.0480613	-0.100318	-0.0222953	2830.28	2819.91	3021.54	2455.19	3295.82	2330.65	3663.5	2999.3	2416.64	2418.12	2670.16	2404.78	2871.8	2802.11	3183.14
GO_ENDONUCLEOLYTIC_CLEAVAGE_IN_5_ETS_OF_TRICISTRONIC_RRNA_TRANSCRIPT_SSU_RRNA_5_8S_RRNA_LSU_RRNA	-0.0916008	-0.159444	-0.0731356	-0.107425	-0.119807	-0.1318	-0.102533	-0.0770321	-0.095151	-0.0999567	-0.124808	-0.162474	-0.120262	-0.171696	-0.130847	361.754	1638.27	747.23	1024.48	1672.37	1140.12	1988.17	1721.3	1531.53	1119.36	1049.68	951.829	851.012	630.105	2821.39
GO_SMALL_NUCLEOLAR_RIBONUCLEOPROTEIN_COMPLEX_ASSEMBLY	-0.0508117	-0.053869	-0.00919913	-0.00516775	-0.00949675	-0.0390152	0.0198593	0.0252976	0	-0.0285173	-0.0557359	-0.0897727	0.0152868	-0.0184794	-0.0027868	1801.36	3089	2897	2726.5	2795.44	2624.94	2876.24	2918.5	3049.71	3349.93	2161.63	2516.71	2958.53	3333.63	2813.97
GO_BOX_C_D_SNORNP_ASSEMBLY	0.0573351	0.0948851	0.125473	0.128359	0.127133	0.0939473	0.157577	0.164899	0.141742	0.128684	0.0673989	0.0470187	0.156314	0.142066	0.134131	824.326	667.17	1384.75	797.639	604.901	717.578	609.349	400.302	956.277	551.527	296.52	360.272	563.388	1518.18	937.003
GO_EMBRYONIC_AXIS_SPECIFICATION	-0.0124865	-0.0209877	-0.00497076	-0.0190383	-0.0138077	-0.0402751	-0.0147932	-0.0397119	-0.0177821	-0.035326	-0.0128872	-0.050509	-0.122915	-0.0540936	-0.0465887	1587.86	1442.57	2027.46	2432.21	2650.89	1887.35	2094.17	2082.31	2131.98	1370.66	1416.62	2578.98	3528.59	2034.87	2303.96
GO_MEIOTIC_MISMATCH_REPAIR	-0.19763	-0.214943	-0.174475	-0.169498	-0.203852	-0.233932	-0.161599	-0.216241	-0.155215	-0.173556	-0.192166	-0.207964	-0.162194	-0.207477	-0.18048	2919.24	3906.65	3106.05	3442.6	3332.14	3646.45	3432.22	3888.86	3297.3	3198.71	2836.96	2063.04	4629.42	4008.95	3913.32
GO_RESOLUTION_OF_MEIOTIC_RECOMBINATION_INTERMEDIATES	-0.142427	-0.19758	-0.148415	-0.151481	-0.179472	-0.188886	-0.147801	-0.183981	-0.143257	-0.137341	-0.106284	-0.182899	-0.126772	-0.197002	-0.184269	2693.88	3045.26	3740.6	2381.06	2622.72	2696.85	2274.31	2684.99	3197.97	3134.22	3710.95	3017.09	1430.71	2461.12	754.643
GO_NUCLEOTIDE_EXCISION_REPAIR_DNA_DAMAGE_RECOGNITION	0.124608	0.0726677	0.0916368	0.0933923	0.083536	0.0815121	0.104916	0.107291	0.095504	0.0972181	0.105014	0.0968774	0.112578	0.0627649	0.104705	3054.16	3255.79	2837.7	2874.76	2827.32	3060.09	2673.13	2682.02	2600.48	2725.02	3027.47	3386.26	2840.66	3137.18	3117.91
GO_NUCLEOTIDE_EXCISION_REPAIR_DNA_DUPLEX_UNWINDING	0.157955	0.125261	0.159905	0.148485	0.157767	0.134579	0.170755	0.174844	0.165858	0.155253	0.172742	0.10895	0.127435	0.125116	0.126807	2143.84	2937.03	2386.99	2203.14	2234.28	2114.19	1919.97	1657.55	2416.64	2489.29	2333.61	2845.11	2342.51	2302.48	3017.09
GO_TELOMERE_MAINTENANCE_VIA_RECOMBINATION	-0.100455	-0.0643901	-0.0657755	-0.0747808	-0.100888	-0.0649313	-0.059974	-0.0981816	-0.0658838	-0.0663383	-0.0951293	-0.105304	-0.0631562	-0.0873579	-0.0516181	1393.64	1955.55	2550.07	2397.36	1331.37	1977.79	1841.39	2084.54	1848.8	1893.28	2386.99	1507.8	2515.97	861.391	2520.42
GO_RECOMBINATIONAL_REPAIR	0.000502854	-0.0356381	0.00664304	0.00184943	-0.0110405	-0.0115518	0.000152775	-0.0125683	-0.000991121	-0.00913505	0.0140469	-0.024689	-0.0233869	-0.0392817	-0.0127494	3525.62	3279.51	3232.07	3214.28	3203.9	3298.78	3230.59	3083.81	3260.24	2978.54	3304.72	2981.51	2864.38	2722.05	3076.39
GO_NON_RECOMBINATIONAL_REPAIR	0.0336575	0.00505707	0.0160865	0.00343135	0.00269507	0.00464003	0.0111816	-0.00465848	0.0107554	0.0105432	0.0336612	0.000587731	0.0207643	-0.0163042	0.012752	3685.74	3476.7	3737.63	3476.7	3485.59	3319.54	3383.29	3401.08	3553.79	3435.18	3536	3583.44	2937.03	3544.9	3601.24
GO_DOUBLE_STRAND_BREAK_REPAIR_VIA_BREAK_INDUCED_REPLICATION	0.0405932	-0.0469799	0.114094	0.111496	0.10188	0.0664285	0.114707	0.103648	0.109421	0.0817637	0.0729415	-0.00209281	0.0268817	0.0275493	0.0683229	352.118	1498.91	840.634	977.033	1237.97	1271.33	1265.4	1241.68	1005.94	848.047	831.739	592.299	1470.74	1667.18	751.678
GO_DNA_DOUBLE_STRAND_BREAK_PROCESSING	-0.125334	-0.287089	-0.207007	-0.211132	-0.23904	-0.217257	-0.251023	-0.256414	-0.232123	-0.231815	-0.157475	-0.191608	-0.192499	-0.316005	-0.203832	2354.37	1694.61	2478.91	1792.46	2432.95	3066.02	2888.1	3574.55	1847.32	2004.48	2637.55	3458.91	2977.06	0	3536
GO_DNA_SYNTHESIS_INVOLVED_IN_DNA_REPAIR	0.0685091	0.0295565	0.0662752	0.0567721	0.0537533	0.0508897	0.0638739	0.0577649	0.0650404	0.0620495	0.0697439	0.0322557	0.0614477	0.0323457	0.0462855	4235.79	3862.17	3432.22	3865.14	3667.95	4354.4	3512.28	3515.24	3672.4	3877	3841.42	3930.37	3518.21	4081.6	3874.03
GO_DNA_STRAND_RENATURATION	-0.087743	-0.257025	-0.122876	-0.0758396	-0.149821	-0.141994	-0.15195	-0.151914	-0.135537	-0.17536	-0.0762724	-0.122552	-0.191592	-0.22806	-0.138603	2464.08	1831.01	1393.64	2978.54	2787.29	4014.88	3942.23	4387.01	3323.99	1869.56	2754.67	598.97	2747.26	2621.24	3033.4
GO_DNA_CATABOLIC_PROCESS_ENDONUCLEOLYTIC	0.0193595	0.0429523	0.0299877	0.0252547	0.0390984	0.0348893	0.0232977	0.0231833	0.0238095	0.0216237	0.00925524	0.0582231	0.0567539	0.0665631	-0.00100561	2643.48	2020.04	2464.82	2948.15	2513.75	2965.2	2059.33	2844.37	2484.84	2275.05	2557.49	2295.81	2876.99	2426.27	3190.56
GO_DNA_CATABOLIC_PROCESS_EXONUCLEOLYTIC	0.318182	0.325487	0.306521	0.293912	0.285011	0.266775	0.283225	0.290611	0.3	0.32105	0.331494	0.328382	0.285227	0.298458	0.258929	1364.73	819.878	1550.06	1424.04	1894.02	1985.2	2071.19	1422.55	1790.24	1309.88	1246.13	447.745	1770.97	1177.18	1848.8
GO_SISTER_CHROMATID_SEGREGATION	0.0242403	-0.00183173	0.0294393	0.0210739	0.00781153	0.0145938	0.018215	0.0102578	0.0266508	0.0268999	0.0365605	0.0200603	0.0124442	0.00361636	0.00277927	3143.11	3513.76	3408.5	3189.07	3433.7	3355.12	3352.16	3433.7	3411.46	3181.66	3002.26	3275.06	3064.53	3341.78	3641.27
GO_REGULATION_OF_GLUTAMINE_FAMILY_AMINO_ACID_METABOLIC_PROCESS	0.0137251	0.0830538	0.032951	0.0558201	0.0395881	0.050698	0.0456119	0.0112722	0.0302456	0.0385059	0.0219132	0.0363056	0.0697435	0.134131	0.0272157	5567.16	4360.33	5180.2	4765.08	5273.61	5159.45	5079.39	5312.16	5024.53	4682.05	5942.26	5101.63	2837.7	3839.93	5481.17
GO_CELL_MORPHOGENESIS	0.0598611	0.0690845	0.0722895	0.0609505	0.074511	0.0577082	0.0641457	0.0468407	0.0657083	0.0667177	0.0650055	0.0341195	0.0226187	0.0650055	0.0249396	3405.53	3362.54	3388.48	3430.74	3412.2	3472.99	3418.13	3467.06	3418.88	3480.4	3469.28	3610.87	3732.45	3369.95	3642.01
GO_CELL_MORPHOGENESIS_INVOLVED_IN_DIFFERENTIATION	0.0627107	0.0748979	0.0803344	0.0683463	0.0831292	0.0653589	0.072921	0.0557575	0.0741679	0.0716849	0.0659598	0.0321898	0.0278685	0.0726805	0.0318049	3357.35	3291.37	3286.92	3235.03	3235.03	3358.83	3289.15	3304.72	3268.39	3424.06	3434.44	3610.87	3663.5	3203.9	3467.06
GO_CYTOKINESIS	0.0760296	0.0751261	0.0812115	0.0851537	0.0746314	0.0787581	0.083813	0.0674437	0.0901112	0.0841373	0.095769	0.0760461	0.0664532	0.0820481	0.0615862	2799.15	2705.74	2845.11	2450.74	2956.3	2673.13	2576.76	2848.07	2554.52	2710.19	2733.91	2676.09	2938.51	2902.93	2392.92
GO_NUCLEAR_TRANSCRIBED_MRNA_CATABOLIC_PROCESS	0.129434	0.0768531	0.113312	0.100997	0.100561	0.118323	0.124095	0.129045	0.101018	0.112339	0.0987582	0.117186	0.163767	0.0762011	0.161763	2508.56	2806.56	2618.27	2662.75	2793.22	2726.5	2760.6	2637.55	2831.77	2643.48	2536.73	2553.04	2604.93	2867.35	2616.79
GO_MITOCHONDRIAL_RNA_CATABOLIC_PROCESS	-0.0204275	-0.123187	-0.0280574	-0.0675866	-0.0905032	-0.13474	-0.04375	-0.0992965	-0.0770563	-0.0982955	-0.0483496	-0.186201	-0.118723	-0.199946	-0.0646104	2045.25	2633.1	2738.36	2846.59	3050.45	2533.02	3505.61	3015.61	3139.41	2519.68	2854.01	2015.59	1994.1	2268.38	3196.49
GO_MITOCHONDRIAL_RNA_METABOLIC_PROCESS	-0.0157479	-0.126593	-0.03959	-0.0644387	-0.0728908	-0.0718885	-0.0640829	-0.0650982	-0.0715457	-0.0660267	-0.0496952	-0.100994	-0.0681354	-0.144417	-0.0440373	2203.14	3186.11	2991.89	2756.15	3015.61	3066.02	2713.16	2843.63	2940	2859.94	2919.24	2440.36	2544.14	2468.53	2633.1
GO_REGULATION_OF_MITOCHONDRIAL_RNA_CATABOLIC_PROCESS	-0.110179	-0.207824	-0.106861	-0.146683	-0.182863	-0.233074	-0.141417	-0.173196	-0.159272	-0.174314	-0.128576	-0.249161	-0.1838	-0.276611	-0.146719	487.775	925.142	1221.66	137.882	195.703	65.2344	157.156	81.543	607.866	220.907	409.198	3141.63	1906.62	2727.98	1172.74
GO_MITOCHONDRIAL_RNA_PROCESSING	-0.00551874	-0.0738901	0.00111753	-0.0255162	-0.0251223	-0.0332749	-0.00352983	-0.00754704	-0.00730089	-0.0154042	-0.0189882	-0.0610508	-0.0242953	-0.0565511	0.0116824	1826.56	1992.61	2428.5	1955.55	2105.29	2091.95	2382.54	2031.16	2262.45	1903.66	2477.42	2238.73	1491.5	834.704	3134.22
GO_MITOCHONDRIAL_RNA_3_END_PROCESSING	0.250604	0.162627	0.242236	0.208978	0.148054	0.190943	0.200069	0.209627	0.235021	0.206056	0.235851	0.190474	0.213054	0.112235	0.285341	2324.72	188.29	201.634	959.242	3003.75	1559.7	3209.83	751.678	462.571	692.374	126.021	1656.06	1936.28	558.94	259.455
GO_RNA_5_END_PROCESSING	0.0560731	0.00644497	0.0386067	0.0455481	0.0298238	0.0358536	0.0498177	0.0419375	0.0392746	0.0442753	0.0340663	0.0219617	0.0824036	0.0107236	0.073034	3310.65	3839.19	3583.44	3251.34	3272.84	3203.9	3335.11	3560.46	2874.76	3097.15	2828.8	4298.06	3796.2	3350.68	4005.24
GO_RRNA_5_END_PROCESSING	-0.124247	-0.12569	-0.0100819	-0.0484255	-0.0190275	-0.070501	0.0116329	-0.0115608	-0.00463514	-0.047668	-0.113498	-0.150218	-0.096833	-0.0573711	-0.0779317	1669.41	257.972	864.356	1908.11	1623.45	1458.88	1014.1	1325.44	1531.53	1900.69	1294.31	514.462	851.012	630.105	2553.04
GO_TRANSCRIPTION_DEPENDENT_TETHERING_OF_RNA_POLYMERASE_II_GENE_DNA_AT_NUCLEAR_PERIPHERY	0.0347332	-0.0274164	0.0346683	0.0395606	0.0428293	0.00752246	0.0553631	0.00472995	0.0298842	0.0307717	0.0437601	-0.0450157	-0.011419	-0.0321572	0.0283905	3991.16	3825.11	3393.67	3945.2	3802.87	3842.9	4034.15	3024.5	3411.46	4148.31	3012.64	2567.86	2994.85	2345.47	3804.35
GO_RESPONSE_TO_ACID_CHEMICAL	0.0669937	0.0795836	0.0757342	0.0681662	0.0634277	0.0689791	0.0624031	0.0592996	0.0674717	0.0689262	0.0664113	0.0918325	0.0533573	0.0630353	0.0436326	4153.5	3458.91	3767.29	3687.97	3617.54	3843.64	3708.72	3825.11	4180.93	3693.9	4006.73	3071.95	3745.05	3510.8	3915.55
GO_RNA_POLYMERASE_I_PREINITIATION_COMPLEX_ASSEMBLY	-0.0228044	-0.011781	0.0386628	0.0158584	0.0302735	0.0137295	0.0521217	0.0499567	0.0378148	-0.0035722	0.00867792	-0.0520675	0.00553872	0.0392762	0.00582738	1302.46	2008.92	1192.01	2043.76	2652.37	1773.19	2410.71	2025.23	1840.65	3060.09	1694.61	1412.92	2762.83	2687.95	2696.85
GO_REPLICATIVE_CELL_AGING	-0.179507	-0.153917	-0.205691	-0.172798	-0.230361	-0.162519	-0.168416	-0.112908	-0.176639	-0.220082	-0.242588	-0.103441	0.0840186	-0.0995997	-0.0728197	2670.9	3070.46	3533.78	3487.82	3695.38	2667.94	3525.62	2472.98	3590.86	3836.23	3527.85	630.846	1255.76	2530.8	2438.14
GO_FORMATION_OF_EXTRACHROMOSOMAL_CIRCULAR_DNA	-0.0254564	-0.0574258	-0.0185646	0.0354334	-0.00589955	-0.00718049	-0.00584542	-0.0370571	-0.0107888	-0.0604568	-0.0010464	0.0373097	0.00795627	-0.0668435	0.0206935	4545.65	3503.38	2319.53	1644.2	1591.57	1371.4	1164.58	2059.33	1868.82	2596.77	4299.54	3330.66	2326.2	2698.33	1303.95
GO_SKELETAL_SYSTEM_DEVELOPMENT	0.0478106	0.0526673	0.0624741	0.0518118	0.0602261	0.0553797	0.0592664	0.0438589	0.0559159	0.0565569	0.05518	0.0343076	0.0173057	0.0478008	0.0185192	3468.54	3445.56	3619.03	3500.42	3550.83	3477.44	3498.19	3596.05	3404.05	3582.7	3412.2	3616.8	3870.33	3650.9	3637.56
GO_OSSIFICATION	0.0574941	0.0645091	0.0741018	0.0692399	0.0752284	0.0713645	0.0701745	0.0614847	0.0660406	0.0739333	0.0613048	0.0411841	0.0353071	0.0606597	0.0288142	3716.88	3529.33	3422.58	3547.86	3523.4	3371.43	3435.93	3393.67	3301.75	3595.3	3430	3748.01	3819.18	3620.51	3756.17
GO_NEUROTRANSMITTER_UPTAKE	0.0258861	0.0727055	0.0496285	0.0798019	0.101308	0.00130011	0.0765052	0.0692695	0.0399009	0.070291	0.0629392	0.085072	-0.00401641	0.0457669	0.0307151	3813.25	3728	2058.59	2869.57	2687.95	3315.83	2269.12	3031.92	3025.25	2828.8	2040.06	2882.92	3925.18	3321.02	2478.91
GO_REGULATION_OF_NEUROTRANSMITTER_LEVELS	0.00076935	0.0275435	0.00512722	0.0101733	0.0233054	0.00518579	0.00536548	0.00300286	0.00385074	0.00853339	0.0196064	0.0117505	-0.0113259	0.0277392	-0.0107496	3882.93	3699.09	3561.95	3863.66	3571.58	3874.78	3671.66	3529.33	4005.99	3991.9	3932.6	3702.05	3686.48	3292.11	4255.8
GO_ACTION_POTENTIAL	-0.020221	0.0290796	0.0204445	0.0100881	0.00855209	0.0184997	-0.0168934	-0.0186338	-0.00456345	0.012215	0.00165421	0.0215335	0.0184007	0.023523	-0.0306764	3037.85	3645.71	3550.83	3920.74	3323.25	3858.47	4057.13	3527.11	3746.53	4050.46	3288.41	3542.67	3121.61	3137.92	3002.26
GO_RNA_METHYLATION	-0.0275741	-0.0999247	-0.0379117	-0.0421074	-0.0432094	-0.0451379	-0.0286837	-0.0237525	-0.0317445	-0.0382049	-0.0408285	-0.0729054	-0.0303847	-0.0992271	-0.00882235	3163.87	2664.23	3002.26	2778.39	3200.93	2999.3	2773.94	2431.46	2779.88	3322.51	2790.25	2759.12	3125.32	3490.04	3051.19
GO_PSEUDOURIDINE_SYNTHESIS	-0.00372675	-0.0665941	0.0289623	0.0120762	0.00401229	0.000772919	0.0450705	0.0200319	0.0103335	0.0102941	-0.0363469	-0.014587	0.0425598	-0.0299666	0.0553499	2145.32	2097.88	1515.22	2641.99	2750.22	2561.93	2017.82	2096.4	2652.37	2596.03	2541.18	3270.62	3195	2327.68	2182.39
GO_CILIUM_OR_FLAGELLUM_DEPENDENT_CELL_MOTILITY	-0.0751342	-0.0856793	-0.115376	-0.0858215	-0.10134	-0.0860086	-0.136878	-0.118609	-0.119088	-0.0880442	-0.0671824	-0.0607574	-0.0829551	-0.100677	-0.0917451	2572.31	2495.22	2862.9	2532.28	2355.85	2957.79	2624.2	2028.2	2760.6	2563.42	3381.81	2805.08	3028.95	1890.32	2825.84
GO_OVARIAN_FOLLICLE_DEVELOPMENT	0.0441477	0.0716423	0.0792887	0.0746882	0.0784662	0.0680269	0.0653832	0.05907	0.0833062	0.0712401	0.050949	0.0416938	0.0370752	0.0734093	0.0291305	3280.99	2927.39	3110.49	3264.69	3252.08	3662.76	3736.15	3391.45	3414.43	3673.14	3093.44	2736.14	4111.25	3723.55	3583.44
GO_OVULATION_FROM_OVARIAN_FOLLICLE	-0.103975	-0.211575	-0.0320131	-0.0442773	-0.0365942	-0.169444	-0.154871	-0.106825	-0.0430148	-0.205371	0.024366	-0.204181	-0.290896	-0.292014	-0.285305	1927.38	3304.72	126.021	674.583	28.1694	3103.08	195.703	2443.32	1713.89	3619.03	1426.26	1175.7	693.857	0	2263.93
GO_ANTRAL_OVARIAN_FOLLICLE_GROWTH	0.0779509	0.124256	0.098507	0.0568538	0.0835768	0.0951531	0.0423564	0.109218	0.115168	0.119929	0.15628	0.10251	-0.10489	0.124148	-0.115709	0	0	0	0	0	0	0	0	0	0	0	0	0	0	0
GO_LUTEINIZATION	0.0585227	-0.0234848	-0.0122024	-0.0180736	0.0563312	0.0200216	0.0313312	0.0318723	0.0375812	-0.0155303	-0.0185335	-0.00700758	-0.0229167	0.02546	-0.0339015	3275.8	4578.27	4101.61	3895.53	3894.05	3560.46	3736.15	3853.28	3842.16	4570.11	4136.45	3943.72	3280.25	3403.31	3487.08
GO_LUTEOLYSIS	0.454609	0.456936	0.467756	0.467648	0.464997	0.460128	0.467269	0.452554	0.465592	0.463266	0.463969	0.45488	0.448658	0.456395	0.449957	323.207	258.714	226.096	197.927	217.942	223.873	259.455	225.355	223.131	256.49	260.196	288.366	246.112	332.844	50.4084
GO_OOCYTE_MATURATION	0.046523	0.0596927	0.0800477	0.0761662	0.0980828	0.0740901	0.103047	0.0715627	0.0909969	0.062834	0.0902026	0.0209146	0.0406647	0.046198	0.0409084	2354.37	3380.33	2576.76	2325.46	2423.31	2625.68	2441.84	2306.18	2122.34	2974.84	3082.33	3959.28	3128.29	3319.54	1996.32
GO_FATTY_ACID_ALPHA_OXIDATION	-0.222938	-0.262755	-0.24143	-0.238905	-0.256008	-0.239554	-0.244353	-0.220412	-0.244984	-0.218031	-0.246807	-0.194523	-0.167893	-0.234827	-0.22725	713.131	2696.11	1146.79	389.183	1397.35	1998.54	762.056	2052.66	1014.1	1334.34	919.212	2745.03	1996.32	2475.2	1120.1
GO_RESPONSE_TO_PROTOZOAN	0.121214	0.179549	0.159921	0.151394	0.146666	0.189105	0.134895	0.144628	0.174239	0.182603	0.195878	0.1352	0.196054	0.171022	0.139365	2200.18	1736.87	2062.3	2593.07	2186.84	2406.26	2156.44	2598.26	2008.92	2690.18	1979.27	2491.51	1238.71	1404.76	2356.59
GO_BRANCHING_INVOLVED_IN_BLOOD_VESSEL_MORPHOGENESIS	0.0302198	0.00863643	0.0389646	0.00914719	0.0433137	0.0228293	0.0479105	0.00559511	0.0253985	0.0377805	-0.00169478	-0.0365269	-0.0200743	0.0195094	-0.0345535	3131.99	2863.64	2805.08	3004.49	3071.21	2701.3	2791.74	2896.26	3076.39	2987.44	3214.28	3421.84	3498.94	3309.16	4242.46
GO_VASCULOGENESIS	0.0463431	0.0470391	0.0509009	0.046055	0.0502236	0.0510543	0.0285273	0.00787509	0.0420547	0.0440418	0.0518364	0.0293992	0.0115161	0.0377664	-0.00416674	3724.29	4447.8	3550.83	3998.57	3796.94	3310.65	3826.59	3928.89	4123.11	4151.28	3466.32	4957.81	4268.41	4682.05	4326.23
GO_GANGLIOSIDE_METABOLIC_PROCESS	4.51329e-05	0.0461438	-0.0257709	-0.0162839	-0.0178997	-0.0160131	-0.055721	-0.037036	-0.0243537	-0.0161124	-0.0194884	0.00962233	0.0169248	-0.00527152	-0.0232254	3917.77	3877.74	3965.21	3228.36	3325.47	4301.02	3374.4	3785.82	3301.75	4278.78	4038.6	3232.81	4058.62	4876.27	2816.94
GO_GANGLIOSIDE_BIOSYNTHETIC_PROCESS	0.0869055	0.102638	0.0501371	0.0401602	0.0287761	0.052266	0.00584542	0.0264126	0.0223714	0.0499928	0.050949	0.117738	0.0392581	0.0268817	0.0354694	3666.47	3940.01	4089.75	4243.2	4719.86	4485.61	4848.84	5114.23	4443.35	4703.55	3237.26	2045.25	4066.77	3434.44	3327.7
GO_MICROTUBULE_BUNDLE_FORMATION	-0.0746683	-0.0547666	-0.0587231	-0.0576902	-0.0663421	-0.0748434	-0.0717832	-0.0884952	-0.0662476	-0.0702181	-0.0619829	-0.067403	-0.0713911	-0.0803861	-0.0736704	3215.76	3463.35	2899.97	2355.85	1750.95	2871.8	2926.65	2722.05	2738.36	2504.11	3199.45	3226.14	3218.72	5003.77	2619.75
GO_OSTEOBLAST_DIFFERENTIATION	0.0556463	0.0775249	0.0834518	0.0741294	0.0778392	0.0762245	0.0814773	0.0719101	0.0716869	0.0758772	0.0611336	0.0463375	0.0498663	0.0710333	0.0346444	3584.93	3426.29	3226.14	3404.79	3431.48	3363.28	3398.86	3344.75	3215.76	3435.93	3441.11	3851.05	3464.84	3550.09	3772.48
GO_UROGENITAL_SYSTEM_DEVELOPMENT	-0.0102181	-0.0217683	-0.00899336	-0.0202102	-0.0155734	-0.019876	-0.0166421	-0.0146891	-0.0205249	-0.0242285	-0.0171653	-0.0398932	-0.0540284	-0.0420182	-0.0420619	3571.58	3639.78	3722.81	3475.21	3438.15	3765.8	3475.21	3619.03	3404.05	3478.18	3071.95	3288.41	3834	4017.85	3676.85
GO_METANEPHROS_DEVELOPMENT	0.107372	0.0613602	0.112961	0.111344	0.0972033	0.106317	0.119043	0.100668	0.123751	0.0935066	0.124401	0.0255614	0.017473	0.0308255	0.109964	3438.15	3104.56	3335.11	2189.06	3014.87	2716.12	2504.85	2708.71	2140.13	3399.6	2341.77	2604.93	3553.05	3068.98	2822.87
GO_TEMPERATURE_HOMEOSTASIS	0.0848712	0.110197	0.0943534	0.0914743	0.0973648	0.105484	0.0720499	0.0712973	0.0915908	0.0986515	0.0989416	0.110355	0.0842947	0.11109	0.0627801	3105.31	2960.75	3161.64	3203.16	2985.22	2656.08	3404.79	3217.98	3022.28	3205.38	3075.65	3365.5	3458.91	2969.65	3259.5
GO_FEVER_GENERATION	0.0645423	0.213536	0.10198	0.15132	0.160138	0.200714	0.140338	0.0733607	0.137903	0.132439	0.0813136	0.0428479	0.0497728	0.144341	0.156947	3396.64	2877.73	2864.38	2704.26	2254.29	2395.14	1978.53	3286.18	2754.67	2878.47	4115.7	4914.08	4676.86	3241.7	1822.12
GO_CONDITIONED_TASTE_AVERSION	0.392135	0.41215	0.375798	0.360219	0.370713	0.399708	0.368874	0.3996	0.411392	0.385319	0.423077	0.386617	0.356973	0.435843	0.327004	0	0	0	0	0	0	0	0	0	0	0	0	0	0	0
GO_AMEBOIDAL_TYPE_CELL_MIGRATION	0.0853729	0.103742	0.0950172	0.089496	0.104892	0.0958373	0.0981672	0.0955626	0.0939497	0.0922178	0.084642	0.0667062	0.0696708	0.0924807	0.0608361	3390.71	3088.26	3427.77	3398.12	3292.11	3341.04	3326.21	3246.89	3430.74	3435.93	3456.68	3854.02	3729.48	3504.87	3799.16
GO_REGULATION_OF_CHROMATIN_ASSEMBLY_OR_DISASSEMBLY	-0.0103261	-0.0359614	0.00471698	-0.0281195	-0.00928117	-0.0252657	-0.0153684	-0.0222837	-0.0299531	-0.00550561	-0.00539717	-0.0619024	-0.0815589	-0.0325999	-0.0594626	3612.35	3170.54	3739.86	3530.07	3690.93	3353.64	3231.33	3003.01	3172.76	3109.01	3316.58	4136.45	2871.05	3101.6	3247.64
GO_ACROSOME_ASSEMBLY	0.0839981	0.146045	0.0874271	0.0597546	0.0795584	0.126686	0.077116	0.0934909	0.0794863	0.0994345	0.0766709	0.15123	0.117879	0.166847	0.0282681	4136.45	3101.6	3525.62	3498.94	3724.29	3315.09	3229.1	3538.97	3316.58	2993.37	3493.01	2951.86	1777.64	3039.33	2040.06
GO_LONG_CHAIN_FATTY_ACID_METABOLIC_PROCESS	0.0485016	0.0531336	0.047692	0.0672805	0.0699145	0.0493573	0.0479409	0.0517339	0.0681069	0.0593032	0.0615711	0.0441835	0.0588639	0.0704898	0.0339342	3160.16	3291.37	3419.62	3020.06	3458.91	2874.76	3296.56	3533.78	3301.01	2854.01	3152.01	3446.3	3042.3	3100.12	3411.46
GO_CELLULAR_GLUCOSE_HOMEOSTASIS	0.0173006	0.0270397	0.0274677	0.0263851	0.031875	0.0318862	0.0270439	0.0224646	0.03626	0.0158641	0.0102357	0.0297882	0.00270929	0.0322499	0.009272	3848.83	3547.86	3608.65	3395.15	3492.26	3506.35	3813.25	3473.73	3530.07	3569.36	4118.66	3117.91	3672.4	3553.79	3316.58
GO_TRNA_5_LEADER_REMOVAL	0.128683	0.0567206	0.0589786	0.092029	0.0559474	0.0838476	0.0679178	0.0658609	0.0604943	0.0810328	0.0989421	0.115815	0.142989	0.052282	0.134359	1937.76	2954.82	3427.77	3092.7	3666.47	2679.06	2785.81	2578.24	3243.93	3361.05	1937.76	2416.64	2458.15	2269.86	2446.29
GO_HISTAMINE_METABOLIC_PROCESS	-0.334361	-0.359786	-0.422644	-0.259277	-0.398301	-0.5	-0.5	-0.5	-0.183544	-0.261766	-0.182895	-0.5	-0.5	-0.5	-0.362599	0	0	0	0	0	0	0	0	0	0	0	0	0	0	0
GO_GASTRIC_ACID_SECRETION	-0.0946633	0.00640471	-0.104983	-0.115429	-0.0671502	-0.0553872	-0.0711012	-0.106228	-0.0824132	-0.0780472	-0.0710471	-0.0263766	-0.10556	-0.0371112	-0.168723	1315.07	2591.58	1419.59	2046.73	1663.48	2134.94	1228.33	1787.27	1845.1	2365.49	1187.56	2080.83	3582.7	3527.11	1065.25
GO_IN_UTERO_EMBRYONIC_DEVELOPMENT	0.0630457	0.0665911	0.0694427	0.0580921	0.068222	0.0594184	0.0609797	0.0551885	0.0619764	0.0632054	0.059325	0.0403439	0.0307779	0.0594322	0.0328831	3105.31	3197.97	3081.58	3235.77	3027.47	3134.22	3020.06	3271.36	3192.04	3285.44	3293.6	3292.11	3392.19	3441.11	3416.65
GO_GASTRULATION_WITH_MOUTH_FORMING_SECOND	-0.00767815	0.0205545	0.0234568	-0.00984405	0.0191575	-0.00193849	0.0201321	-0.00159194	0.0116309	-0.00146199	-0.0148365	-0.0123457	-0.0631687	-0.0164501	-0.054895	3245.41	3035.62	3124.58	3141.63	3249.86	3404.05	3913.32	3263.94	3691.67	3483.37	3147.56	4596.8	4373.67	3928.89	4063.81
GO_FORMATION_OF_PRIMARY_GERM_LAYER	-0.0437105	-0.0130929	-0.0027248	-0.0321492	-0.0163241	-0.0281003	-0.00719615	-0.0197431	-0.0312253	-0.0153533	-0.0260845	-0.0676235	-0.0725815	0.00227026	-0.117463	3171.28	3472.25	3567.88	3246.15	3597.53	3840.68	3046.74	4063.07	3722.07	3438.15	3842.16	4096.42	3805.09	3628.66	2617.53
GO_ENDODERM_FORMATION	-0.0236394	0.0311091	0.0425791	0.0105377	0.00590308	0.0298732	0.0198395	0.0247452	0.0247181	0.0162944	0.0234226	0.0243929	-0.00508456	0.0523851	-0.0862695	2646.44	2872.54	2161.63	1869.56	3797.68	3501.16	2146.06	4375.15	2635.32	3629.4	3495.23	3445.56	3980.78	3412.95	2309.15
GO_CELL_FATE_SPECIFICATION	0.00724536	0.00534557	0.0410018	0.0776143	0.0545554	0.0116761	0.0625434	0.0241459	0.0550973	0.0359973	0.022533	-0.0460637	-0.0622055	-0.0141815	0.0315921	3829.56	3903.69	3516.73	3614.58	3510.8	3146.08	2897	3243.93	3700.57	4194.28	3341.78	5098.66	4695.39	4538.24	4585.68
GO_CELL_FATE_DETERMINATION	-0.0151105	-0.0232795	-0.0199758	0.0068602	-0.000108319	-0.0284247	-0.0564973	-0.0457106	-0.0258341	-0.0526249	-0.0498538	-0.0680423	-0.0861587	-0.0594129	-0.0484727	3813.25	4564.18	4857.74	4518.96	4696.14	4701.32	5043.06	5059.37	4492.28	3450.01	4971.16	5036.39	3037.11	3745.05	4868.86
GO_MESODERMAL_CELL_FATE_COMMITMENT	-0.199318	-0.112079	-0.212133	-0.186936	-0.216982	-0.208215	-0.213973	-0.152517	-0.314937	-0.189295	-0.288116	-0.355461	-0.266576	-0.120911	-0.332103	1449.98	1289.86	790.226	1755.4	1017.06	2859.94	1908.11	4450.77	1307.65	2080.09	1340.27	0	2287.65	1175.7	277.246
GO_ENDODERMAL_CELL_FATE_COMMITMENT	-0.102096	-0.0813127	-0.066194	-0.0844339	-0.0544851	-0.130728	-0.0737173	-0.120264	-0.0630548	-0.0830266	-0.0355777	-0.0693512	-0.167406	-0.0551346	-0.209804	1748.73	538.184	369.167	476.656	116.384	835.445	524.099	243.146	342.481	494.447	875.475	1121.59	995.566	1295.05	308.381
GO_ENDODERMAL_CELL_FATE_SPECIFICATION	-0.372228	-0.5	-0.222168	-0.211349	-0.212431	-0.5	-0.294331	-0.5	-0.247268	-0.397652	-0.307205	-0.5	-0.5	-0.5	-0.324408	0	0	0	0	0	0	0	0	0	0	0	0	0	0	0
GO_FORMATION_OF_TRANSLATION_PREINITIATION_COMPLEX	0.046183	0.0349215	0.0233231	0.0163448	0.000679781	0.0189677	0.000403056	0.020243	0.0153101	0.0397341	0.0474102	0.0687782	0.101973	0.0184864	0.0452686	4200.21	4499.69	3530.07	4259.51	4419.63	4372.19	3857.73	3759.87	4005.99	3875.52	4090.49	3798.42	3294.34	4550.1	3275.06
GO_FORMATION_OF_CYTOPLASMIC_TRANSLATION_INITIATION_COMPLEX	0.17449	0.110691	0.162701	0.130274	0.116239	0.126337	0.157919	0.158338	0.145278	0.15651	0.139491	0.110915	0.213981	0.123563	0.165186	1764.29	2231.31	1971.86	2207.59	2352.89	2326.2	1983.72	1650.13	2120.12	1927.38	2071.19	2280.24	1538.94	2080.09	1718.33
GO_MORPHOGENESIS_OF_A_POLARIZED_EPITHELIUM	0.0490247	0.0603116	0.0565519	0.0537838	0.057749	0.0564042	0.0736858	0.0642807	0.0656333	0.0589154	0.0555731	0.0658195	0.0696191	0.0729177	0.0517299	3561.21	3533.04	3912.58	3653.13	3510.8	3460.39	3355.12	3455.94	3592.34	3796.94	3473.73	2988.92	3272.1	3095.67	3773.22
GO_EYE_PHOTORECEPTOR_CELL_DIFFERENTIATION	-0.0304294	-0.0745695	-0.0666631	-0.0450312	-0.0814618	-0.0766569	-0.101942	-0.147253	-0.0558028	-0.0875565	-0.0326349	-0.083815	-0.124942	-0.1532	-0.0332749	2815.46	3405.53	2047.47	1992.61	2389.95	2739.84	2739.84	2507.08	2686.47	2627.17	3119.39	3888.86	3432.22	4493.76	1037.82
GO_NEURAL_CREST_CELL_MIGRATION	0.0764438	0.10968	0.128497	0.125586	0.148116	0.108697	0.141196	0.135266	0.140004	0.120847	0.0896558	0.110409	0.0570773	0.104515	0.0797378	4372.19	3187.59	3948.16	3538.97	3567.14	3826.59	2886.62	3143.11	3196.49	3126.8	3788.04	4017.85	4296.57	3157.94	2982.99
GO_SOMITOGENESIS	0.0770687	0.0616066	0.094867	0.0646429	0.0742345	0.101092	0.103611	0.0733325	0.076147	0.0745845	0.0901845	0.020529	0.0206078	0.0452968	0.0536366	1996.32	1437.38	1794.69	2106.03	1867.33	1868.82	2030.42	2254.29	2099.36	1648.65	1509.29	2099.36	2236.5	2167.56	1624.93
GO_SOMITE_SPECIFICATION
GO_ORGAN_INDUCTION	-0.162256	-0.0364989	-0.0944264	-0.169508	-0.176732	-0.0656926	-0.116937	-0.0293019	-0.17408	-0.104843	-0.112338	-0.122998	-0.236445	-0.20138	-0.219913	2162.37	542.632	1429.97	2076.38	2589.36	1134.93	941.451	2793.22	2435.17	1376.59	564.871	499.636	1807.29	2879.21	1497.43
GO_MORPHOGENESIS_OF_A_BRANCHING_STRUCTURE	0.00258374	0.0307802	0.0325129	0.00273693	0.0218444	0.0245336	0.0274425	0.0148216	0.0169543	0.0170632	0.00857503	-0.0218937	-0.0204061	0.00652403	-0.0347903	3253.57	3209.09	3204.64	3364.76	3405.53	2967.42	3102.34	3126.8	3209.83	3452.23	3315.83	3269.87	3911.84	3723.55	4197.24
GO_NEURON_MIGRATION	0.0325211	0.0432221	0.0409424	0.0350088	0.0425166	0.0195772	0.027464	0.0177775	0.0373216	0.0440481	0.0415857	-0.00204071	0.00257906	0.0242669	-0.000332343	3479.66	3942.97	3664.99	4146.09	3905.17	3871.81	3546.38	3855.5	3610.87	3604.94	3394.41	4050.46	4156.47	4157.21	4312.14
GO_MEMBRANE_RAFT_ASSEMBLY	0.215342	0.255304	0.230569	0.242675	0.248755	0.227538	0.242206	0.236343	0.249296	0.240348	0.247799	0.234971	0.250379	0.268781	0.202677	1534.49	604.159	1391.42	1125.29	833.221	896.232	1196.46	919.953	975.551	950.347	993.342	1278	716.096	500.377	1593.05
GO_ESTABLISHMENT_OF_LYMPHOCYTE_POLARITY	0.254677	0.249047	0.286777	0.2207	0.287716	0.268068	0.297618	0.272905	0.278957	0.276322	0.263665	0.215515	0.229868	0.237171	0.235451	1273.55	1395.13	1300.24	1792.46	1469.26	1550.8	1638.27	1912.55	1719.82	1504.84	880.664	1315.07	2283.2	1273.55	2343.99
GO_IMMUNOLOGICAL_SYNAPSE_FORMATION	0.19483	0.134207	0.180477	0.127374	0.183474	0.1428	0.202249	0.167064	0.189865	0.185559	0.190018	0.0852018	0.0745324	0.109556	0.167001	2599.74	2667.2	2332.13	2904.41	2439.62	2138.65	1314.32	1495.94	2194.25	2102.33	1723.52	3220.95	3051.19	2668.68	1491.5
GO_MYELOID_DENDRITIC_CELL_ACTIVATION	0.141056	0.116045	0.134529	0.136313	0.138427	0.140714	0.123672	0.117872	0.150217	0.142698	0.146417	0.135901	0.137603	0.1181	0.177217	2483.36	1650.88	2199.44	2291.36	2438.88	1705.73	2297.29	2550.07	2465.56	1869.56	2114.19	2574.53	2925.91	1797.65	2170.53
GO_CELL_ACTIVATION	0.115374	0.128247	0.131957	0.123399	0.128838	0.13147	0.129624	0.128712	0.130531	0.130662	0.130249	0.133701	0.11217	0.131864	0.100731	3066.02	3077.88	2954.82	2977.06	3027.47	2914.79	2978.54	2987.44	3021.54	2947.41	3061.57	3114.94	3033.4	3021.54	3154.97
GO_LEUKOCYTE_HOMEOSTASIS	0.107425	0.0832733	0.104552	0.0812199	0.086389	0.0908523	0.0813025	0.0758482	0.10684	0.0917813	0.106192	0.0906045	0.0659906	0.0813213	0.0719592	3235.03	3275.06	3424.06	3442.6	3253.57	3403.31	3636.08	3472.99	3246.89	3381.07	3659.06	3198.71	3378.1	3660.54	3517.47
GO_PLASMA_MEMBRANE_REPAIR	0.161305	0.155071	0.215748	0.191179	0.209839	0.153231	0.172973	0.176762	0.190118	0.184035	0.185918	0.112404	0.127795	0.169055	0.143728	1298.76	2686.47	1439.6	1439.6	1463.33	2754.67	2106.77	2173.49	1632.34	2069.71	1645.69	4670.19	3095.67	2594.55	745.748
GO_NATURAL_KILLER_CELL_DIFFERENTIATION	0.0273255	0.0654156	0.0509519	0.0435536	0.0583346	0.0450008	0.0255378	0.0201052	0.0552933	0.0688051	0.0608265	0.0662204	0.0449543	0.0213357	0.0355672	4612.37	3507.09	4260.25	3816.95	3761.36	3718.36	3817.7	4358.84	3854.76	3738.38	4256.54	3436.67	3005.23	3629.4	3442.6
GO_NEUTROPHIL_HOMEOSTASIS	0.132456	0.136843	0.132348	0.0934973	0.115179	0.109574	0.117183	0.106008	0.131635	0.102091	0.113157	0.105674	0.0929827	0.139632	0.0904643	3640.52	3286.92	3868.84	3725.03	3524.14	3679.07	3770.99	4384.79	3980.04	4026.74	3946.68	3308.42	2980.77	3874.78	3206.86
GO_NEUTROPHIL_APOPTOTIC_PROCESS	0.339377	0.346413	0.343707	0.331782	0.331818	0.340027	0.334542	0.332936	0.337808	0.341578	0.352926	0.359908	0.314985	0.356336	0.321841	780.589	613.796	411.421	439.591	824.326	441.074	600.453	355.824	606.383	352.859	373.615	311.346	402.526	401.043	358.048
GO_B_CELL_HOMEOSTASIS	0.129434	0.109186	0.133076	0.110137	0.102748	0.113498	0.105587	0.0938221	0.139627	0.118955	0.141677	0.100723	0.0871286	0.0863893	0.0809231	2183.13	1899.21	1829.53	1776.15	1965.19	1960.74	1885.13	2160.89	1576.75	1756.14	2097.14	1521.89	2077.86	1605.66	2650.15
GO_B_CELL_APOPTOTIC_PROCESS	0.0855186	0.0887662	0.112919	0.0841607	0.104224	0.0768085	0.10378	0.0884151	0.127696	0.0955608	0.117555	0.079989	0.051592	0.0766484	0.0765245	3538.97	3147.56	2538.21	2861.42	2701.3	2799.15	2495.22	2575.28	3048.23	3101.6	2849.56	3034.88	3149.04	2649.41	2510.04
GO_NATURAL_KILLER_CELL_PROLIFERATION	0.0427674	0.0074031	0.0515375	0.0257281	0.0274605	0.0617015	0.00362711	0.0278936	0.0458938	0.0499269	0.0678459	0.0507525	0.0303297	-0.0026256	0.0648684	2429.98	3134.22	2010.41	2601.96	3241.7	2372.16	4105.32	3639.78	3355.87	2762.08	1903.66	1738.35	2600.48	4130.52	2264.67
GO_CYTOKINE_PRODUCTION	0.106673	0.101638	0.107025	0.0968943	0.107635	0.103762	0.096921	0.089352	0.104903	0.107198	0.119506	0.0837134	0.0879853	0.0943845	0.0875659	3078.62	3256.53	3134.96	3317.32	3120.87	3209.83	3214.28	3292.85	3189.81	3166.09	3203.9	3402.57	3435.93	3302.49	3232.07
GO_NEGATIVE_REGULATION_OF_CYTOKINE_PRODUCTION	0.101158	0.113339	0.10776	0.0894208	0.107839	0.112291	0.103158	0.100342	0.108289	0.119133	0.121178	0.100377	0.112296	0.10762	0.0929001	3418.88	3146.08	3321.02	3439.63	3137.18	3307.68	3482.63	3074.91	3252.82	3240.96	3313.61	3251.34	3193.52	3337.33	3458.91
GO_POSITIVE_REGULATION_OF_CYTOKINE_PRODUCTION	0.111644	0.105804	0.106566	0.0980215	0.107922	0.103169	0.0956014	0.0896321	0.106691	0.106689	0.121747	0.0903352	0.0859602	0.0964801	0.0855953	2974.1	3288.41	3189.81	3282.48	3154.97	3310.65	3236.52	3344.75	3189.81	3169.8	3280.25	3413.69	3328.44	3305.46	3200.19
GO_SEROTONIN_SECRETION	0.306764	0.375785	0.32316	0.350974	0.370698	0.342532	0.316207	0.350244	0.342451	0.35184	0.347294	0.366667	0.387581	0.38474	0.317857	453.676	496.671	366.202	561.905	465.536	68.1996	412.904	383.993	360.272	542.632	215.718	939.968	575.249	536.701	782.072
GO_HISTAMINE_SECRETION	0.264217	0.185538	0.172512	0.201036	0.157628	0.173162	0.166252	0.164303	0.184347	0.206701	0.201342	0.238796	0.257866	0.162265	0.227232	1076.37	1663.48	892.525	386.959	1005.2	1162.36	501.119	494.447	674.583	537.442	1340.27	1493.72	1223.14	1539.68	1407.73
GO_MESONEPHROS_DEVELOPMENT	-0.0738467	-0.0675572	-0.0460224	-0.0548851	-0.066507	-0.0483631	-0.0300913	-0.0360398	-0.0585395	-0.0642206	-0.0659218	-0.09232	-0.111185	-0.107232	-0.086356	3854.02	3082.33	3642.75	3264.69	3565.65	3443.34	3296.56	3076.39	3679.07	3595.3	3908.87	2593.81	3084.55	2822.13	4008.21
GO_BLASTOCYST_DEVELOPMENT	0.0881661	0.0680274	0.0781763	0.0674081	0.065521	0.0615104	0.0628326	0.0561797	0.0693308	0.0683621	0.0816052	0.0781491	0.0731552	0.0601045	0.0600606	2376.61	2752.45	2819.91	2658.3	2873.28	2272.83	3117.17	2938.51	2676.83	2363.26	2604.93	2596.77	2935.55	3167.57	2688.7
GO_BLASTOCYST_FORMATION	0.148281	0.153026	0.176688	0.160517	0.165211	0.144187	0.159046	0.1435	0.165273	0.156464	0.15236	0.134315	0.130484	0.139643	0.126322	2753.19	2450.74	2567.86	2495.22	2373.64	2432.95	2845.11	2581.21	2409.22	2560.45	2333.61	3684.26	2735.4	3027.47	2548.59
GO_INNER_CELL_MASS_CELL_DIFFERENTIATION	0.426755	0.399708	0.419182	0.404901	0.402304	0.397003	0.415612	0.410527	0.418425	0.41572	0.435411	0.391594	0.347993	0.393216	0.341718	0	0	0	0	0	0	0	0	0	0	0	0	0	0	0
GO_TROPHECTODERMAL_CELL_DIFFERENTIATION	0.135532	0.135792	0.173478	0.16541	0.164577	0.127529	0.151982	0.115627	0.166353	0.148246	0.137784	0.117771	0.099556	0.127009	0.102567	3193.52	3444.08	2360.3	2438.88	2716.86	3158.68	2240.21	2900.71	2761.34	2734.66	3681.3	4037.12	3085.29	3740.6	2553.78
GO_BLASTOCYST_GROWTH	0.0266485	-0.00868919	-0.00301783	-0.0208491	-0.0191851	-0.0282436	-0.024187	-0.0266091	-0.00490828	-0.0102744	0.0389266	0.0157292	0.00817719	-0.0116233	-0.0336294	2676.09	2613.82	2911.83	3036.36	3359.57	2803.6	3693.16	3171.28	2959.27	2997.82	3141.63	2422.57	2475.94	3547.86	2544.14
GO_INNER_CELL_MASS_CELL_PROLIFERATION	-0.0359811	-0.0781407	-0.0568134	-0.0728669	-0.069449	-0.0846518	-0.0600767	-0.0757899	-0.060154	-0.0643762	-0.0324549	-0.0503178	-0.0248148	-0.0605716	-0.0760528	3273.58	3783.6	3147.56	3491.52	4556.03	3555.27	3355.12	2510.04	4544.17	3544.9	3329.92	1696.09	3280.99	3951.13	2716.12
GO_RELEASE_OF_CYTOCHROME_C_FROM_MITOCHONDRIA	0.0555081	0.107212	0.0543235	0.063329	0.0606178	0.0826096	0.0515566	0.0702064	0.0658282	0.0701587	0.0461157	0.075173	0.100809	0.0889225	0.0741633	3364.02	2167.56	3116.43	2951.86	3131.25	3199.45	3475.21	2596.03	3039.33	2870.31	3389.22	2594.55	2389.95	2290.62	2547.11
GO_EPITHELIAL_TO_MESENCHYMAL_TRANSITION	0.0548564	0.0660495	0.0696645	0.0540905	0.0596264	0.0585946	0.0635592	0.0503059	0.0599049	0.0605743	0.0606297	0.0385932	0.0334911	0.0529819	0.0329734	3430.74	3138.66	3427.77	3791.01	3202.42	3347.71	3573.07	3028.95	3364.02	3238	3807.32	3900.72	3964.47	3279.51	3595.3
GO_NEURAL_PLATE_MORPHOGENESIS	-0.400725	-0.387416	-0.347327	-0.311404	-0.283272	-0.353279	-0.268394	-0.276834	-0.290576	-0.346191	-0.42691	-0.440651	-0.365127	-0.266988	-0.391474	229.803	1543.39	82.2843	150.484	119.349	429.213	152.708	438.85	209.047	57.8214	1002.24	813.947	416.611	182.36	150.484
GO_NEURAL_PLATE_DEVELOPMENT	-0.244215	-0.284068	-0.190075	-0.172151	-0.146953	-0.222697	-0.160721	-0.195573	-0.170246	-0.235383	-0.214038	-0.318227	-0.339182	-0.230772	-0.228239	1562.66	840.634	1836.94	1602.69	1447.02	1420.33	1289.86	588.592	1406.99	1022.99	1630.86	1338.79	833.221	636.035	1556.73
GO_NEURAL_TUBE_FORMATION	-0.00129378	-0.00126705	0.0197524	0.00847021	0.0251891	0.0133035	0.0363586	0.0152036	0.0193227	0.01845	-0.00259043	-0.0325317	5.8244e-05	0.0197485	-0.0135957	3599.75	3593.82	3129.77	3501.9	3243.93	2732.43	3045.26	3033.4	3648.68	3694.64	3789.53	3924.44	3460.39	3055.64	2977.06
GO_NEURAL_FOLD_FORMATION	0.301789	0.24036	0.276972	0.255582	0.282852	0.217635	0.264636	0.238989	0.285377	0.276215	0.305072	0.213523	0.19491	0.266548	0.17655	2188.32	3079.36	999.272	2134.94	1163.84	3205.38	511.497	1721.3	2639.03	2329.16	2112.7	2885.14	1429.23	2229.83	1740.57
GO_PROTEIN_INSERTION_INTO_MITOCHONDRIAL_MEMBRANE_INVOLVED_IN_APOPTOTIC_SIGNALING_PATHWAY	0.00654084	-0.0052522	0.010589	0.00141664	0.00736089	-0.00670572	-0.00215859	0.000813537	0.0098861	-0.00417182	0.0111487	0.0117475	-0.0145547	0.00582927	-0.00628919	2966.68	2593.07	3933.34	3025.99	3447.05	3971.89	3633.85	3448.53	3046.74	3832.52	3055.64	3278.03	2991.89	3255.79	2962.23
GO_PHAGOLYSOSOME_ASSEMBLY	-0.0835318	0.0352019	-0.0631767	-0.0389914	-0.0304109	-0.0496968	-0.0658835	-0.0571811	-0.0239552	-0.0299507	-0.0529044	0.012343	-0.030668	0.0462863	-0.0952793	3824.37	2664.23	3359.57	3017.09	3290.63	3698.35	3507.09	3293.6	2699.07	2777.65	3919.25	4261.73	2239.47	2167.56	3538.22
GO_NK_T_CELL_DIFFERENTIATION	0.29007	0.244082	0.295519	0.265822	0.280887	0.265065	0.279444	0.256513	0.2874	0.287292	0.278397	0.219763	0.19759	0.240185	0.238544	1809.51	1453.69	1389.2	1469.26	1412.18	1574.52	1272.81	1516.7	1387.71	1487.05	1682.75	1513.73	1803.58	1521.15	1432.93
GO_NK_T_CELL_PROLIFERATION	0.0972072	0.0862019	0.12878	0.114419	0.111081	0.134679	0.0737533	0.0971531	0.101357	0.0958541	0.120372	0.123638	0.106372	0.0886014	0.137692	2498.92	3312.87	2209.82	2815.46	2825.09	2602.7	2828.8	3163.13	3074.91	2888.1	1730.19	1481.86	2480.39	3251.34	1833.23
GO_COMPLEMENT_ACTIVATION_LECTIN_PATHWAY	0.296523	0.271381	0.294791	0.282744	0.288046	0.285377	0.286098	0.0753346	0.302583	0.284583	0.291833	0.068986	0.190834	0.0996826	0.311637	1273.55	2609.38	2060.81	2892.55	1842.87	2492.25	1911.07	4223.93	1252.8	1218.7	535.219	3171.28	1848.8	2689.44	1189.05
GO_RECEPTOR_RECYCLING	0.123225	0.101906	0.101085	0.0901292	0.102975	0.0913012	0.0977809	0.0909657	0.079736	0.11057	0.0817083	0.0855599	0.0904752	0.106589	0.0974763	2842.14	3457.42	3156.46	2963.72	2868.83	2931.1	3295.82	3730.22	3143.11	3390.71	2950.37	1928.86	2059.33	2994.85	2341.03
GO_ENDOTHELIAL_CELL_DEVELOPMENT	0.111002	0.115603	0.111895	0.0939407	0.102113	0.10766	0.0976545	0.0651614	0.103096	0.0995563	0.108039	0.0868172	0.0530087	0.0919023	0.0630765	3804.35	3448.53	3260.24	3106.05	3441.11	3636.82	3604.2	3782.11	3415.91	3264.69	3553.79	3571.58	4326.23	3650.16	3245.41
GO_ENDOTHELIAL_CELL_MORPHOGENESIS	0.223347	0.221442	0.232612	0.219147	0.201418	0.194339	0.205379	0.195227	0.225403	0.217199	0.185918	0.200682	0.227265	0.208258	0.188971	2117.15	1896.25	1962.96	1730.19	1650.13	2170.53	2057.85	2441.84	1839.91	1949.62	1352.13	1475.19	1309.14	1522.63	2217.97
GO_SELENIUM_COMPOUND_METABOLIC_PROCESS	-0.162032	-0.0532352	-0.167767	-0.175395	-0.143151	-0.125947	-0.213807	-0.14921	-0.176585	-0.122917	-0.117345	0.013417	-0.129626	-0.0511794	-0.248431	465.536	318.018	591.557	441.074	601.194	190.514	461.83	39.2889	306.157	406.974	412.163	555.234	1372.15	371.391	771.693
GO_PLACENTA_DEVELOPMENT	0.0596638	0.0820023	0.076351	0.0692249	0.0881411	0.0645882	0.067226	0.0536703	0.0758877	0.0780606	0.061496	0.0425737	0.0398647	0.0974039	0.0177336	2722.05	2765.79	2538.21	2696.85	2271.34	2623.46	2278.01	2606.41	2389.21	2541.92	2620.5	3045.26	2663.49	2462.6	2556.74
GO_EMBRYONIC_PLACENTA_DEVELOPMENT	0.0487902	0.0876737	0.0734816	0.0654188	0.0788602	0.0651509	0.0518536	0.0370852	0.0701478	0.0689902	0.0572776	0.0375351	0.01939	0.0821106	0.00194241	3114.94	2341.03	2379.57	2658.3	2440.36	2593.07	2401.81	2739.84	2323.23	2686.47	2367.71	3100.12	2674.61	2478.91	2730.95
GO_MATERNAL_PLACENTA_DEVELOPMENT	0.16992	0.187203	0.17882	0.185099	0.195759	0.173344	0.198576	0.178297	0.192278	0.183442	0.150903	0.163111	0.158215	0.213647	0.149794	2317.3	2303.96	2618.27	2523.39	2062.3	2968.17	2201.66	2065.26	2533.76	2065.26	2652.37	2502.63	2859.94	2229.83	2115.67
GO_TISSUE_HOMEOSTASIS	0.0736035	0.0569742	0.0951907	0.0786947	0.0740731	0.0834126	0.0900308	0.0801531	0.0935209	0.0784328	0.0697581	0.0671215	0.0375683	0.0681607	0.0533936	3224.66	3301.75	3267.65	3203.9	3584.93	3352.16	3482.63	3313.61	3196.49	3205.38	3377.36	3189.07	3436.67	3091.22	3344.75
GO_RETINA_HOMEOSTASIS	0.0876891	-0.0178765	0.113374	0.0921108	0.017303	0.0983809	0.110979	0.10879	0.108375	0.0808609	0.0495838	0.110801	0.00508433	0.0267392	0.0838022	2954.82	3471.51	3436.67	3224.66	3005.97	3537.48	3868.84	4154.25	3005.23	3311.39	3368.47	3842.16	2191.28	3346.23	2328.42
GO_CELL_KILLING	0.105316	0.128502	0.1132	0.115829	0.115097	0.119689	0.106801	0.127135	0.114193	0.120601	0.131394	0.138276	0.128487	0.132081	0.110355	3698.35	3432.96	3459.65	3572.32	3687.23	3581.96	3524.14	3528.59	3568.62	3639.78	3374.4	3110.49	3564.91	3452.23	3415.17
GO_LEUKOCYTE_MEDIATED_CYTOTOXICITY	0.0956545	0.106944	0.101333	0.118772	0.110845	0.0981645	0.0921842	0.100297	0.110632	0.107216	0.135456	0.114501	0.0964917	0.103134	0.116047	3761.36	3662.02	3404.05	3212.79	3688.71	3629.4	3624.96	3688.71	3402.57	3786.56	3501.9	3599.75	3820.66	3865.14	3214.28
GO_REGULATION_OF_LEUKOCYTE_MEDIATED_CYTOTOXICITY	0.0819165	0.102201	0.098747	0.11089	0.10144	0.0998695	0.0865717	0.0905743	0.103074	0.100959	0.142101	0.106459	0.077829	0.092084	0.105495	3793.97	3756.17	3561.95	3507.83	3968.92	3624.96	3510.8	3579.74	3531.55	3581.96	3411.46	3497.45	4034.15	4021.55	3102.34
GO_NEGATIVE_REGULATION_OF_LEUKOCYTE_MEDIATED_CYTOTOXICITY	0.239793	0.243629	0.239029	0.225895	0.21596	0.225353	0.210902	0.211323	0.232393	0.231785	0.248103	0.216255	0.218344	0.221271	0.230839	1144.57	582.662	1037.08	954.794	1258.73	1407.73	1575.26	1363.99	1149.02	953.312	1111.21	1789.5	1201.65	1047.46	1520.41
GO_T_CELL_MEDIATED_CYTOTOXICITY	0.104833	0.142399	0.124	0.133004	0.13414	0.135001	0.124054	0.127929	0.129781	0.131311	0.133507	0.113997	0.132396	0.14165	0.128435	3446.3	3546.38	3170.54	3100.12	3035.62	3134.96	3094.93	3252.08	3381.07	3550.09	3335.11	3644.23	3564.91	3423.32	2909.6
GO_REGULATION_OF_T_CELL_MEDIATED_CYTOTOXICITY	0.0867703	0.136293	0.114561	0.122044	0.123143	0.132045	0.11317	0.112666	0.119658	0.121167	0.128009	0.111501	0.116966	0.135567	0.10797	3589.37	3531.55	3332.88	3217.24	3688.71	3758.39	3266.17	3768.77	3402.57	3816.21	3252.82	3799.9	3792.49	3791.01	3500.42
GO_NEGATIVE_REGULATION_OF_T_CELL_MEDIATED_CYTOTOXICITY	0.135611	0.124925	0.130013	0.109196	0.107077	0.112119	0.109057	0.111933	0.112707	0.134312	0.143143	0.0914103	0.0768571	0.0788367	0.115985	2139.39	794.674	853.978	922.177	1278	1524.11	1122.33	1409.95	840.634	1306.17	1045.23	2923.69	2403.29	1190.53	1716.85
GO_POSITIVE_REGULATION_OF_T_CELL_MEDIATED_CYTOTOXICITY	0.133642	0.186416	0.164669	0.172945	0.174361	0.180436	0.160124	0.166491	0.176101	0.16689	0.169057	0.168861	0.174726	0.195438	0.158444	3062.31	2515.97	2535.99	2606.41	2501.89	2818.42	2704.26	2670.16	2607.89	2816.94	2487.06	2745.03	2857.71	3116.43	2935.55
GO_REGULATION_OF_RECEPTOR_RECYCLING	0.15017	0.0955657	0.0975933	0.0873936	0.0946603	0.0884461	0.0891812	0.093956	0.0660269	0.115903	0.101254	0.104187	0.10688	0.0910463	0.112931	2750.96	3379.59	3008.94	3777.66	3842.9	3119.39	4160.92	3812.51	3549.34	3461.13	3180.92	1728.71	2047.47	3465.58	2137.17
GO_POSITIVE_REGULATION_OF_RECEPTOR_RECYCLING	0.148419	0.15849	0.151029	0.151343	0.153563	0.122331	0.139203	0.126143	0.130301	0.161533	0.12807	0.113439	0.125287	0.156411	0.105902	2501.15	2235.76	2487.8	2547.85	2507.82	2564.9	2755.41	3104.56	2994.85	2633.1	2513.75	1985.94	2335.84	2831.02	2540.44
GO_B_1_B_CELL_DIFFERENTIATION	0.260019	0.231018	0.228709	0.205768	0.221783	0.225427	0.234228	0.246636	0.222036	0.234192	0.265538	0.215507	0.234192	0.18463	0.225138	510.014	1094.16	2263.93	1919.97	1970.38	2088.98	2143.84	1595.28	1836.94	1831.01	824.326	1300.24	947.381	833.221	2106.77
GO_ENDOTHELIAL_CELL_PROLIFERATION	0.105749	0.113581	0.10732	0.104166	0.10225	0.117364	0.100025	0.102645	0.103776	0.105363	0.105158	0.0901695	0.0795752	0.0867801	0.0870972	2825.84	1982.24	2548.59	2410.71	2343.99	2401.81	2431.46	2295.06	2369.19	2066.74	2542.66	2621.24	2806.56	2788.77	2742.81
GO_NEGATIVE_REGULATION_OF_ENDOTHELIAL_CELL_PROLIFERATION	0.084569	0.0795156	0.062204	0.0458366	0.0807151	0.0755998	0.057909	0.0794614	0.0467343	0.0630939	0.0451246	0.0360471	0.0400325	0.0256075	0.056694	2467.05	3286.92	3089	3112.72	2630.13	2389.95	2594.55	1617.52	3102.34	2255.03	4304.73	3366.24	3169.8	2936.29	1439.6
GO_POSITIVE_REGULATION_OF_ENDOTHELIAL_CELL_PROLIFERATION	0.0736372	0.0922673	0.0790605	0.0825633	0.072427	0.0979974	0.0750432	0.0804592	0.0827711	0.083933	0.0914435	0.0762317	0.0583554	0.0755191	0.0594763	3033.4	2627.17	3000.78	2991.89	3055.64	2716.12	3162.39	2962.23	3174.25	2806.56	2627.17	2885.14	2904.41	2916.27	2782.84
GO_POSTSYNAPTIC_MEMBRANE_ORGANIZATION	-0.00727442	0.00249187	-0.0300805	-0.0266522	-0.0108265	-0.0121808	-0.0184105	-0.00403188	-0.0283393	-0.0144018	-0.0301579	0.00859	-0.0165454	0.010339	-0.020585	3243.19	2867.35	3950.39	3784.34	3542.67	3815.47	3084.55	3240.96	3759.13	3589.37	4110.51	2281.72	3155.71	2814.72	3607.17
GO_VASCULATURE_DEVELOPMENT	0.107464	0.113859	0.117678	0.111515	0.124233	0.107174	0.114057	0.10085	0.118005	0.109512	0.109151	0.0786837	0.078533	0.110369	0.0776211	3211.31	2946.67	2988.92	2922.2	2897	3112.72	2889.59	2993.37	2896.26	3065.28	3213.54	3409.24	3178.69	2966.68	3057.12
GO_LYMPH_VESSEL_DEVELOPMENT	-0.0513754	-0.0351527	-0.0625948	-0.0388347	-0.0133961	-0.0348495	-0.0480399	-0.0366039	-0.0536387	-0.0307126	-0.0815681	-0.0820121	-0.0775504	-0.0994369	-0.0747672	3560.46	1949.62	3156.46	3856.98	4378.86	3848.09	4912.6	3606.42	4553.81	3574.55	3391.45	2998.56	2060.07	4064.55	4000.8
GO_LYMPHANGIOGENESIS	-0.192587	-0.172808	-0.196483	-0.220482	-0.180114	-0.254356	-0.2523	-0.189854	-0.268858	-0.193669	-0.230249	-0.21369	-0.237148	-0.237744	-0.268398	400.302	872.51	1235.75	1037.08	1034.11	1243.9	188.29	973.327	822.102	716.837	672.359	1998.54	853.978	2210.56	366.943
GO_REGULATION_OF_CELL_MATRIX_ADHESION	0.12373	0.137755	0.142715	0.114495	0.126193	0.148453	0.134755	0.128426	0.128879	0.142666	0.136303	0.108812	0.123092	0.126806	0.0867681	2641.25	2456.67	2663.49	2539.69	2600.48	2683.51	2479.65	2458.89	2584.91	2364.01	2378.83	2728.73	2878.47	2532.28	3031.18
GO_NEGATIVE_REGULATION_OF_CELL_MATRIX_ADHESION	0.127519	0.128533	0.154129	0.128934	0.155474	0.145739	0.14769	0.14412	0.132951	0.154856	0.120054	0.10008	0.133135	0.156245	0.0826507	2057.85	2111.22	1498.91	1524.11	1653.1	1648.65	1755.4	2083.05	1160.88	1856.22	1736.12	3328.44	1817.67	2081.57	2283.2
GO_POSITIVE_REGULATION_OF_CELL_MATRIX_ADHESION	0.124277	0.139225	0.136511	0.102485	0.101396	0.148288	0.133241	0.124539	0.123437	0.137919	0.137836	0.0942262	0.124363	0.111474	0.0820911	2484.84	2349.92	2389.95	2752.45	2449.26	2344.73	1938.5	2597.52	2575.28	2315.08	2180.16	2607.89	2717.61	2344.73	2832.51
GO_BLOOD_VESSEL_MATURATION	-0.0446044	-0.0878991	-0.0980734	-0.0974456	-0.0293214	-0.0475484	-0.0765126	-0.0371577	-0.0777898	-0.061446	-0.0823574	0.0217664	-0.0946315	-0.0649096	-0.080171	4189.83	2170.53	2865.87	3604.2	2477.42	3796.94	3095.67	2096.4	2621.24	2698.33	2828.8	3921.48	1626.41	1793.95	4938.54
GO_POSITIVE_REGULATION_OF_NEUROTRANSMITTER_SECRETION	0.0201132	-0.0073849	0.0245983	-0.0112823	0.0234074	0.0526531	0.0600922	0.0678251	-0.0153498	0.0216907	0.0237786	0.000193322	0.00902427	0.0470082	0.0307536	3106.05	2558.97	3263.2	2753.19	2864.38	3834	3190.56	1509.29	3598.27	2609.38	3015.61	1412.92	2401.81	1768.74	2096.4
GO_SYNAPTIC_TRANSMISSION_DOPAMINERGIC	0.102466	0.189828	0.0895274	0.109219	0.146357	0.165778	0.126732	0.192602	0.0918552	0.146059	0.0774957	0.163531	0.159403	0.221051	0.112129	1722.78	1522.63	1425.52	1526.34	1540.42	1189.79	1619.74	1733.9	1530.04	1982.24	1914.78	2305.44	691.633	1613.81	1476.67
GO_STARTLE_RESPONSE	0.0382617	0.101645	0.0684381	0.0457517	0.0853447	0.120045	0.0736985	0.111278	0.0611213	0.0621171	0.0512501	0.0493668	0.0515099	0.141779	0.0806689	634.553	111.195	1374.37	994.825	1626.41	1119.36	2014.85	1117.88	1430.71	664.205	699.787	1015.58	292.072	680.513	1635.31
GO_SUCKLING_BEHAVIOR	-0.0461421	-0.0546637	-0.0685829	-0.0899101	-0.0850694	-0.0495291	-0.114485	-0.078914	-0.0927404	-0.0654433	-0.0308464	0.0131846	-0.0855024	-0.0270728	-0.15847	2136.43	2269.86	2471.49	1851.77	2392.92	2111.22	2384.02	2443.32	2183.87	1847.32	2050.44	510.014	512.98	2644.96	849.53
GO_BLOOD_VESSEL_REMODELING	0.0872819	0.103151	0.0771971	0.0679047	0.0898962	0.0798047	0.066049	0.0724629	0.0760864	0.0796083	0.0953755	0.106652	0.0707223	0.122311	0.0442607	4068.25	3271.36	3636.08	3338.82	3131.99	3515.24	3188.33	3409.98	3554.53	3703.53	3536	3336.59	3228.36	2467.05	2932.58
GO_RESPONSE_TO_AMPHETAMINE	-0.0762925	-0.0722458	-0.115283	-0.131057	-0.118237	-0.0747664	-0.11423	-0.0848685	-0.122599	-0.0953841	-0.101823	-0.0583037	-0.061484	-0.06942	-0.0986629	4182.41	1282.45	1985.2	2223.9	1839.91	1836.94	1553.76	2210.56	2425.53	3089.74	1620.48	1908.11	2444.81	2120.12	3018.57
GO_NERVOUS_SYSTEM_PROCESS_INVOLVED_IN_REGULATION_OF_SYSTEMIC_ARTERIAL_BLOOD_PRESSURE	0.392502	0.402943	0.401645	0.404025	0.406568	0.411166	0.396667	0.393313	0.411762	0.401591	0.409976	0.393854	0.387146	0.405486	0.410355	1340.27	1129	1140.86	983.705	932.555	971.844	988.153	1023.74	969.62	1107.5	1112.69	1174.96	1083.04	1003.72	803.569
GO_RENAL_SYSTEM_PROCESS_INVOLVED_IN_REGULATION_OF_BLOOD_VOLUME	-0.111947	-0.0198095	-0.0802843	-0.0279642	-0.0485675	-0.067511	-0.101375	-0.199069	-0.0538176	-0.104063	-0.0741502	-0.114004	-0.111929	-0.0547377	-0.0691528	2550.07	2417.38	1172	2874.02	1387.71	4051.2	1356.58	1629.38	1203.87	3303.23	1659.03	1590.83	3243.93	1231.3	2472.98
GO_REGULATION_OF_SYSTEMIC_ARTERIAL_BLOOD_PRESSURE_BY_HORMONE	0.0189919	0.058077	0.0372978	0.0236045	0.0260146	0.0620938	0.0236767	-0.0435261	0.049944	0.027504	0.0688367	0.0276755	0.0204723	0.089688	-0.00862038	4753.96	4021.55	4109.03	4368.48	4686.5	4192.79	4409.99	5661.31	4309.92	4238.01	4619.78	3793.23	3896.27	3991.16	4430.75
GO_REGULATION_OF_SYSTEMIC_ARTERIAL_BLOOD_PRESSURE_BY_CIRCULATORY_RENIN_ANGIOTENSIN	0.019178	0.01483	-0.0214152	-0.0293534	0.0213791	-0.0282348	-0.0432272	-0.104911	-0.022209	-0.0253302	0.0343689	0.00438407	-0.06881	0.0131883	-0.083189	4604.96	4647.95	3419.62	4087.53	3713.91	4227.63	3643.49	4726.53	3400.34	4160.18	4190.57	4196.5	4319.56	4002.28	4246.91
GO_REGULATION_OF_SYSTEMIC_ARTERIAL_BLOOD_PRESSURE_BY_VASOPRESSIN	-0.24359	-0.5	-0.428703	-0.246403	-0.423185	-0.181164	-0.149789	-0.5	-0.295629	-0.5	-0.308612	-0.5	-0.101861	-0.174997	-0.430217	0	0	0	0	0	0	0	0	0	0	0	0	0	0	0
GO_REGULATION_OF_SYSTEMIC_ARTERIAL_BLOOD_PRESSURE_BY_NOREPINEPHRINE_EPINEPHRINE	0.242272	0.176298	0.211395	0.216986	0.185712	0.176586	0.170274	0.193864	0.196389	0.164106	0.202882	0.210637	0.135068	0.0994301	0.21612	357.307	1312.1	886.595	1232.04	1417.37	1159.39	1657.55	308.381	1024.48	343.963	1362.51	400.302	450.71	1666.44	1154.95
GO_RENIN_SECRETION_INTO_BLOOD_STREAM	-0.232742	-0.315083	-0.269152	-0.31346	-0.2777	-0.335696	-0.368751	-0.500054	-0.281811	-0.373891	-0.223545	-0.300801	-0.436053	-0.321034	-0.391257	1346.94	2534.5	655.309	174.206	696.822	2252.07	693.115	0	327.655	1728.71	946.64	2730.21	876.958	2452.96	444.039
GO_REGULATION_OF_ANGIOTENSIN_LEVELS_IN_BLOOD	0.145157	0.179816	0.102489	0.112744	0.170942	0.125541	0.119589	0.0927489	0.10763	0.148999	0.163339	0.157008	0.114881	0.18033	0.0709145	2281.72	1604.17	2167.56	2174.23	1889.57	1722.04	2100.1	1756.14	2081.57	1901.43	2149.03	1426.26	1984.46	1126.78	1789.5
GO_MORPHOGENESIS_OF_AN_EPITHELIUM	0.0540856	0.0571223	0.0683772	0.0578747	0.0679465	0.0598076	0.0784716	0.064753	0.0701041	0.0641951	0.0594354	0.0386188	0.0502398	0.0571266	0.0488762	3589.37	3616.06	3521.18	3651.64	3538.97	3455.94	3461.87	3322.51	3494.49	3611.61	3679.81	3491.52	3452.98	3424.81	3467.8
GO_MORPHOGENESIS_OF_AN_EPITHELIAL_SHEET	0.0631007	0.0729864	0.0882665	0.0965092	0.113851	0.0740172	0.097819	0.0936996	0.0982298	0.0951102	0.0688012	0.0753193	0.0654529	0.10841	0.0703125	3173.51	3097.15	2823.61	2999.3	2959.27	3200.19	3492.26	3464.09	3278.77	2753.93	3111.24	3500.42	3672.4	3408.5	3305.46
GO_REGULATION_OF_BLOOD_VOLUME_BY_RENIN_ANGIOTENSIN	0.495023	0.497295	0.496213	0.497295	0.496862	0.497295	0.496105	0.49643	0.497079	0.496213	0.490263	0.497403	0.498269	0.497079	0.497836	0	0	0	0	0	0	0	0	0	0	0	0	0	0	0
GO_RESPONSE_TO_DIETARY_EXCESS	0.173348	0.13241	0.196949	0.19002	0.152376	0.184452	0.164919	0.185597	0.19135	0.180694	0.179039	0.135256	0.123502	0.129394	0.197258	2216.49	2839.18	2412.19	2813.97	2988.92	2308.41	2727.98	1537.46	2102.33	1869.56	2705.74	3251.34	2188.32	2293.58	1638.27
GO_REDUCTION_OF_FOOD_INTAKE_IN_RESPONSE_TO_DIETARY_EXCESS
GO_DIET_INDUCED_THERMOGENESIS	0.147971	0.0995021	0.181935	0.173753	0.124505	0.160764	0.142104	0.158037	0.178515	0.162193	0.170462	0.124656	0.110282	0.123358	0.190118	2216.49	3427.77	1693.13	2813.97	3189.07	2308.41	2727.98	1251.31	2102.33	1869.56	2705.74	3251.34	2188.32	2293.58	1638.27
GO_REGULATION_OF_THE_FORCE_OF_HEART_CONTRACTION	0.112959	0.129836	0.123465	0.128113	0.144063	0.119428	0.122185	0.126527	0.102335	0.155948	0.112182	0.0916623	0.0974026	0.106825	0.0714876	2770.98	2323.23	2438.88	2137.91	1832.49	2515.97	2161.63	2854.01	1805.81	2050.44	2321.75	3839.93	2493.73	2290.62	2762.08
GO_REGULATION_OF_HEART_RATE	0.0952923	0.132615	0.126602	0.108725	0.0985378	0.102169	0.0669856	0.0793166	0.106517	0.113477	0.109962	0.14105	0.11483	0.0921857	0.0825795	3472.25	2987.44	2212.04	2637.55	2532.28	2072.67	2431.46	2357.33	2263.93	2554.52	2490.77	2874.76	2671.65	2723.54	3091.22
GO_REGULATION_OF_SODIUM_ION_TRANSPORT	0.0892444	0.0917705	0.10312	0.0888708	0.0908252	0.0784761	0.0807243	0.0820049	0.0919525	0.0906144	0.0971163	0.0894935	0.0778629	0.0960976	0.0584212	2521.9	2957.05	2871.8	2954.82	2813.23	3236.52	3008.94	2501.15	3071.21	2842.14	2713.9	2554.52	3137.18	2908.12	2916.27
GO_G_PROTEIN_COUPLED_RECEPTOR_INTERNALIZATION	0.124275	0.257435	0.135055	0.180648	0.19251	0.169342	0.116991	0.182009	0.17208	0.144535	0.150118	0.202887	0.16461	0.208285	0.123254	1587.86	315.794	1602.69	853.978	1166.81	902.903	1937.76	1353.61	1510.77	880.664	1082.3	281.694	428.471	416.611	1835.46
GO_REGULATION_OF_L_GLUTAMATE_IMPORT_ACROSS_PLASMA_MEMBRANE	0.127622	0.119656	0.11721	0.117166	0.107165	0.0777682	0.0997619	0.095086	0.108248	0.0897391	0.103225	0.121214	0.037201	0.113789	0.077227	3107.53	3853.28	3507.83	3441.11	3900.72	4179.45	3936.3	3764.32	3352.16	3919.99	3699.09	3584.93	4867.38	4034.15	3847.35
GO_SPROUTING_ANGIOGENESIS	0.106298	0.0971437	0.107039	0.102869	0.121443	0.108994	0.127755	0.101546	0.114654	0.104377	0.10952	0.0644982	0.0921007	0.107603	0.069668	2710.93	2709.45	2438.88	2775.43	2541.18	2593.07	2441.1	2672.39	2389.21	3002.26	2938.51	3572.32	3579.74	2848.82	2846.59
GO_CELL_MIGRATION_INVOLVED_IN_SPROUTING_ANGIOGENESIS	0.105188	0.0964147	0.0896966	0.0970505	0.103084	0.101822	0.119699	0.0843191	0.105952	0.0770884	0.10643	0.0379823	0.0750774	0.0997368	0.0443209	3430	2753.19	3026.73	3459.65	3059.35	3060.83	2636.06	3168.32	3172.76	3269.87	3378.85	3471.51	3880.71	2708.71	3819.18
GO_BLOOD_VESSEL_ENDOTHELIAL_CELL_PROLIFERATION_INVOLVED_IN_SPROUTING_ANGIOGENESIS	0.00763235	0.0209793	0.00600844	0.0379916	0.0475495	0.0262376	0.00525062	0.0350531	0.0550658	0.0428324	0.00596205	0.0317435	0.00251318	0.0270109	-0.0157983	1866.59	3500.42	1982.24	1193.49	1049.68	3057.12	1788.02	1043.75	609.349	2444.81	1341.75	4367.74	5922.99	4019.33	2475.94
GO_POSITIVE_REGULATION_OF_NEUROBLAST_PROLIFERATION	0.126397	0.205625	0.14975	0.168941	0.156392	0.186242	0.123449	0.156043	0.158341	0.176003	0.160904	0.168459	0.172935	0.196649	0.103261	4301.02	1286.9	3414.43	3826.59	3759.87	2250.59	3955.58	3083.81	2965.2	3199.45	3452.98	1289.86	2002.99	1642.72	3544.9
GO_POSITIVE_REGULATION_OF_MESENCHYMAL_CELL_PROLIFERATION	-0.153805	-0.0637731	-0.0804367	-0.172743	-0.15265	-0.0692354	-0.142026	-0.137418	-0.128178	-0.127492	-0.153239	-0.0992661	-0.133953	-0.0707634	-0.20145	3510.8	3257.27	3361.05	2673.13	2449.26	4339.57	2386.99	1659.03	3264.69	1363.99	3448.53	3048.23	2895.52	4566.41	984.446
GO_CHONDROCYTE_DIFFERENTIATION	0.0416911	0.0519665	0.071621	0.0436386	0.0582763	0.0655992	0.0549788	0.0364787	0.0501304	0.0562826	0.0602537	0.0270643	-0.00162973	0.0339119	0.00362342	3338.07	2925.91	2814.72	2922.95	3137.92	2933.32	3274.32	3341.04	3325.47	2848.82	3141.63	2936.29	2586.4	3232.07	3842.9
GO_CHONDROCYTE_DEVELOPMENT	-0.0218985	0.0152459	-0.00219346	-0.000433276	-0.00266284	0.040087	0.0194162	-0.0445913	-9.02657e-05	0.0148938	-0.00766356	-0.023424	-0.0535637	0.00256355	-0.0599184	4253.58	3048.23	3668.69	3489.3	3912.58	3005.97	3054.9	3561.95	3437.41	3672.4	3879.22	3492.26	3232.07	3123.84	3560.46
GO_EPITHELIAL_CELL_DEVELOPMENT	0.0536665	0.0522028	0.0595305	0.0401832	0.0575645	0.0534547	0.0440363	0.0269066	0.0510398	0.0558093	0.0441447	0.0313519	0.0109266	0.0501949	0.0121407	3288.41	3731.7	3257.27	3404.05	3137.18	3260.24	3399.6	3518.21	3240.96	3233.55	3414.43	3481.14	3571.58	3538.97	3602.72
GO_COLUMNAR_CUBOIDAL_EPITHELIAL_CELL_DIFFERENTIATION	0.0476837	0.0508197	0.0653326	0.0462322	0.0551847	0.0577462	0.0393263	0.03729	0.0521393	0.0523799	0.0325059	0.0222027	0.0241097	0.0450032	0.0266842	3763.58	3491.52	3137.18	3241.7	3028.95	3019.31	3522.66	3015.61	3389.22	3284.7	3718.36	3867.36	2905.15	3272.1	3089.74
GO_COLUMNAR_CUBOIDAL_EPITHELIAL_CELL_DEVELOPMENT	0.0305911	0.0308805	0.0449533	0.0275414	0.0372802	0.0376782	0.0123472	-0.000575212	0.0380074	0.0349323	0.00841473	0.00578829	-0.000115766	0.0335576	0.00796976	3553.79	3218.72	3039.33	3205.38	2834.73	3156.46	3266.91	3597.53	3281.74	3149.04	4028.97	3867.36	2721.31	2817.68	3180.18
GO_GLANDULAR_EPITHELIAL_CELL_DIFFERENTIATION	0.00762338	0.0389118	0.0268685	0.0149577	0.0123744	0.0428078	0.0178421	0.0391587	0.0183419	0.0147891	0.00644917	0.0245984	0.00300479	0.0211299	-0.0106523	4262.48	3413.69	4186.86	4906.66	3812.51	3588.63	3412.95	3579.74	4762.11	3850.31	4259.51	4288.42	3501.16	3664.25	3807.32
GO_GLANDULAR_EPITHELIAL_CELL_DEVELOPMENT	-0.000329158	0.0150121	0.00302909	-0.00523737	-0.0105289	0.0128872	-0.0260368	-0.0159454	-0.000137497	-0.0115122	-0.0179037	0.0179621	-0.0128705	0.0172537	-0.0322617	4249.13	3641.27	4046.02	4487.83	3728.74	4243.2	3395.15	3586.41	4640.54	4499.69	4339.57	3882.93	3479.66	3490.04	3206.86
GO_COLUMNAR_CUBOIDAL_EPITHELIAL_CELL_MATURATION	0.160363	0.174351	0.120887	0.124432	0.113339	0.139259	0.0776515	0.10487	0.151028	0.147917	0.170373	0.124405	0.112067	0.152083	0.0668019	2238.73	2407.74	2429.24	2697.59	2670.9	1988.17	2595.29	2286.91	2290.62	2577.5	2902.19	3169.8	1758.36	2008.92	2375.13
GO_EPITHELIAL_CELL_MATURATION	0.0721497	0.0707016	0.0599827	0.0592654	0.0410757	0.0584127	0.0386937	0.0285567	0.0632714	0.0522683	0.0716896	0.0898522	0.0457178	0.04519	0.0310741	2339.54	3190.56	2429.24	2697.59	3303.23	2169.79	2595.29	2286.91	3666.47	2725.02	2617.53	3111.98	2871.05	3573.07	2375.13
GO_OPTIC_CUP_MORPHOGENESIS_INVOLVED_IN_CAMERA_TYPE_EYE_DEVELOPMENT	-0.141907	-0.201688	-0.0973274	-0.145044	-0.098193	-0.12243	-0.0876434	-0.122917	-0.12032	-0.136442	-0.144503	-0.233445	-0.203906	-0.177451	-0.19011	3080.84	4088.27	3716.88	3318.06	3632.37	3574.55	3335.11	2979.28	3326.21	3367.73	3737.63	3653.13	2733.91	4420.37	2940.74
GO_OSTEOBLAST_DEVELOPMENT	-0.0342644	0.0129371	0.0421364	0.0154116	0.0397702	0.012767	0.0595199	0.036909	0.0382236	0.00209561	-0.0350222	-0.0486011	-0.0419818	0.000750089	0.0178552	3767.29	2754.67	2846.59	3813.25	3359.57	3003.75	3549.34	3835.49	2902.93	3269.13	3018.57	2760.6	2207.59	1578.97	4379.6
GO_REGULATION_OF_OXIDATIVE_PHOSPHORYLATION	0.0549761	0.0849776	0.0695561	0.0859849	0.0956751	0.0838492	0.105512	0.105365	0.0739167	0.0908619	0.0184656	0.0757209	0.0956241	0.0887134	0.0750005	3261.72	2501.15	2139.39	2443.32	2475.94	2284.69	2364.75	2830.28	2037.09	2258	2250.59	2911.83	2034.13	2346.96	2311.37
GO_PROTEIN_DEPALMITOYLATION	0.2336	0.256784	0.227647	0.246157	0.213159	0.24733	0.203164	0.226943	0.232662	0.237371	0.222162	0.274212	0.253572	0.245832	0.267085	1266.14	1366.22	1002.24	966.655	1335.82	956.277	1134.93	974.809	1275.78	1286.9	1573.78	1621.96	1414.4	1493.72	1054.13
GO_INHIBITION_OF_NEUROEPITHELIAL_CELL_DIFFERENTIATION	0.489506	0.49221	0.492319	0.492319	0.493184	0.495131	0.492751	0.486909	0.492427	0.491994	0.482581	0.475765	0.479768	0.490912	0.487883	0	0	0	0	0	0	0	0	0	0	0	0	0	0	0
GO_REGULATION_OF_RESPIRATORY_GASEOUS_EXCHANGE_BY_NERVOUS_SYSTEM_PROCESS	-0.0411255	0.0206439	-0.00646645	-0.0484037	0.00803571	0.0183171	-0.0510552	-0.100514	-0.0213474	0.00300325	0.0127706	-0.0465909	-0.0426677	0.0101461	-0.0389069	3796.94	3040.07	4148.31	4407.77	3865.14	4140.9	4748.77	5341.07	4252.84	3983.75	3963.73	4519.71	4418.15	2852.52	4610.14
GO_LENS_DEVELOPMENT_IN_CAMERA_TYPE_EYE	-0.000848679	-0.022895	-0.022957	-0.0200583	-0.0127534	-0.0221393	-0.0130053	-0.0340479	-0.0184617	-0.0105949	-0.00518896	-0.0302967	-0.0708434	-0.0367684	-0.0413993	4381.08	3636.82	4075.67	3774.7	3875.52	3756.91	3753.94	4224.67	3984.49	4013.4	3598.27	3280.25	3529.33	3788.04	3857.73
GO_LENS_MORPHOGENESIS_IN_CAMERA_TYPE_EYE	0.0388558	0.0290742	0.0239006	0.0356554	0.0543644	0.037027	0.0426939	0.0154304	0.046568	0.043885	0.0481923	0.0307586	-0.0191361	0.0623052	0.0192083	3842.9	2655.34	3706.5	3779.15	3386.26	2684.99	2849.56	2846.59	3684.26	3635.34	4487.83	2576.76	4025.26	2376.61	3710.95
GO_REGULATION_OF_RECEPTOR_INTERNALIZATION	0.120379	0.163814	0.141789	0.13458	0.139446	0.131896	0.126757	0.124715	0.144204	0.131948	0.134182	0.127801	0.101943	0.164195	0.0822454	3104.56	2686.47	2335.09	2483.36	2585.65	2812.49	2533.76	2834.73	2470.01	2458.15	2280.24	2536.73	3048.23	2243.17	3168.32
GO_NEGATIVE_REGULATION_OF_RECEPTOR_INTERNALIZATION	0.195679	0.25118	0.217381	0.226684	0.220295	0.216623	0.205404	0.21619	0.224366	0.208404	0.223489	0.19595	0.182359	0.223576	0.183106	1861.4	1510.77	1709.44	1716.85	1707.96	2083.05	1483.34	1794.69	1734.64	1957.03	1690.91	1555.25	2418.12	1864.37	1811.74
GO_POSITIVE_REGULATION_OF_RECEPTOR_INTERNALIZATION	0.0589634	0.100701	0.0875663	0.0727381	0.0700797	0.0637486	0.0599283	0.0578606	0.0748944	0.0631677	0.0705917	0.0740279	0.0479161	0.124125	0.0107273	4051.95	3571.58	3958.54	3851.79	3405.53	3841.42	3877	4093.46	3571.58	3773.22	3214.28	3694.64	4796.21	2604.93	5708.01
GO_AUDITORY_RECEPTOR_CELL_MORPHOGENESIS	0.00720087	0.026331	0.0601396	0.0381219	0.0789448	0.0474704	0.0365457	-0.00609397	0.05647	0.0594538	-0.0200866	-0.020592	0.00321843	0.0376166	0.0307105	2465.56	2717.61	2130.5	1702.02	1839.91	1619	1429.23	1497.43	2470.01	2008.92	3770.25	3140.15	2094.91	1592.31	2349.92
GO_TRNA_WOBBLE_BASE_MODIFICATION	-0.230724	-0.260945	-0.206444	-0.202394	-0.206897	-0.236949	-0.194483	-0.200328	-0.199488	-0.203924	-0.233542	-0.265598	-0.183694	-0.232959	-0.178343	1341.75	1971.12	2570.09	1429.23	2454.44	1735.38	2153.48	1748.73	1802.1	1593.05	1960.74	1180.89	1272.81	1292.09	1692.39
GO_TRNA_WOBBLE_URIDINE_MODIFICATION	-0.227873	-0.270881	-0.194649	-0.203641	-0.212516	-0.226898	-0.180741	-0.207974	-0.198291	-0.205299	-0.229248	-0.290897	-0.181716	-0.251648	-0.171883	1518.18	2689.44	1933.31	1337.31	2349.92	1638.27	2501.15	1756.88	1685.72	1624.93	1948.14	1024.48	1101.57	2056.37	1574.52
GO_STORE_OPERATED_CALCIUM_ENTRY	0.110919	0.154598	0.133205	0.135958	0.159057	0.134009	0.133864	0.140661	0.135633	0.142187	0.124413	0.125713	0.11795	0.147503	0.154291	2995.59	1716.11	2578.98	2303.96	2673.13	1921.45	3021.54	2541.92	2478.17	2428.5	2661.27	1710.18	3078.62	1641.24	2537.47
GO_AGGRESSIVE_BEHAVIOR
GO_THYROID_HORMONE_MEDIATED_SIGNALING_PATHWAY	0.255195	0.259578	0.274702	0.263772	0.280032	0.26737	0.263474	0.27132	0.280141	0.271807	0.275244	0.226732	0.227706	0.271807	0.232332	936.262	1261.69	733.887	424.765	434.402	403.267	541.89	340.998	584.886	756.126	949.605	1048.2	876.958	1011.87	407.715
GO_REGULATION_OF_THYROID_HORMONE_MEDIATED_SIGNALING_PATHWAY	0.238989	0.278163	0.271489	0.271778	0.283068	0.283754	0.259694	0.271598	0.290679	0.273798	0.274519	0.233939	0.241081	0.289741	0.235707	1872.52	779.848	1467.77	849.53	606.383	806.534	441.815	618.244	1114.92	954.794	1301.72	127.504	186.808	902.903	415.128
GO_OSTEOCLAST_PROLIFERATION	0.049513	0.0501623	0.124107	0.0547078	0.102381	0.141585	0.127408	0.115666	0.1546	0.127354	0.108658	0.0759199	0.096131	0.0463203	0.13336	2934.81	3156.46	2508.56	2948.89	3111.24	2261.71	2450	2508.56	2222.42	2428.5	1694.61	2554.52	2670.16	2686.47	2328.42
GO_PROTEIN_LOCALIZATION_TO_PARANODE_REGION_OF_AXON	0.0809977	0.0514194	0.113931	0.0376042	0.078076	0.135645	0.146791	0.0845327	0.140912	0.118728	0.103218	-0.124824	0.0374238	-0.0852902	0.102388	628.622	997.79	968.138	472.949	57.8214	541.149	4.4478	232.768	1128.26	604.901	345.446	45.9606	1237.97	2444.81	299.485
GO_CYTOPLASMIC_TRANSLATION	0.126216	0.0713861	0.109763	0.0950438	0.0934386	0.108114	0.121331	0.131936	0.0926679	0.112244	0.0785461	0.111803	0.187085	0.0824789	0.161345	2446.29	2760.6	2744.29	3036.36	2996.33	2490.77	2305.44	2041.54	3162.39	2720.57	2673.13	2298.03	1957.03	3036.36	2189.8
GO_CYTOPLASMIC_TRANSLATIONAL_ELONGATION	-0.0861658	-0.247456	-0.142419	-0.1437	-0.178736	-0.167803	-0.171105	-0.204788	-0.164159	-0.210868	-0.146027	-0.154128	-0.134751	-0.269178	-0.103341	2438.88	2820.65	3076.39	2767.27	1891.8	2346.21	2068.23	3543.41	2599	1451.47	2478.91	1174.22	1751.69	2270.6	2116.41
GO_CYTOPLASMIC_TRANSLATIONAL_INITIATION	0.0693154	0.0349674	0.0690086	0.046373	0.0370404	0.0405055	0.0569218	0.0576328	0.051305	0.0661422	0.0547664	0.0389676	0.109774	0.0472187	0.0644994	3157.94	3945.2	3392.19	3386.26	3788.04	3549.34	3365.5	3297.3	3796.94	3629.4	3395.15	3091.22	3067.5	3460.39	3598.27
GO_CAP_INDEPENDENT_TRANSLATIONAL_INITIATION	-0.140314	-0.107765	-0.106602	-0.0980249	-0.119643	-0.124567	-0.130979	-0.130601	-0.122024	-0.106629	-0.129437	-0.0999729	-0.0688041	-0.0940206	-0.123241	1702.77	553.01	846.565	911.058	887.336	498.154	865.838	1291.34	596.005	304.674	1807.29	1155.69	1409.21	779.848	511.497
GO_SOMATIC_DIVERSIFICATION_OF_IMMUNE_RECEPTORS	0.0747667	-0.00309951	0.0567844	0.024502	0.0356727	0.0291629	0.0579852	0.0424576	0.0492382	0.046526	0.067327	0.000336252	0.0184828	-0.0091121	0.0464105	3568.62	3946.68	3971.89	4332.16	3976.33	3894.79	3656.09	4003.02	3985.23	3822.14	3874.03	4084.56	3945.2	3730.22	3949.65
GO_ACTIVATION_OF_INNATE_IMMUNE_RESPONSE	0.123976	0.127353	0.116912	0.111882	0.116618	0.11491	0.106139	0.105807	0.121384	0.123057	0.143446	0.12932	0.123399	0.133724	0.103716	3183.14	2808.04	2920.72	3000.78	2851.04	2630.13	2760.6	2502.63	2618.27	2656.82	2962.23	2859.94	2951.86	2418.12	2877.73
GO_PATTERN_RECOGNITION_RECEPTOR_SIGNALING_PATHWAY	0.0907919	0.0857622	0.0743417	0.0607474	0.0699726	0.0751094	0.046659	0.0426047	0.0678401	0.0756883	0.0987095	0.0919439	0.0644494	0.075807	0.0393543	3378.1	3256.53	3510.8	3504.87	3334.37	3365.5	3599.75	3433.7	3314.35	3339.56	3252.82	3356.61	3441.86	3602.72	3481.14
GO_TOLL_LIKE_RECEPTOR_SIGNALING_PATHWAY	0.093525	0.0952155	0.0826654	0.0705421	0.0762855	0.0840286	0.0553154	0.0473888	0.0786469	0.0850613	0.104436	0.109062	0.0726258	0.0873143	0.0445146	3369.21	3166.09	3467.06	3424.81	3260.24	3324.73	3432.22	3678.33	3188.33	3211.31	3195.74	3152.01	3415.91	3500.42	3380.33
GO_INNATE_IMMUNE_RESPONSE_IN_MUCOSA	0.0929646	0.112339	0.119786	0.0234982	-0.00460006	0.289436	0.169423	0.283223	-0.0092759	0.154963	0.0829852	0.18358	0.372237	0.212653	-0.0643684	1076.37	2658.3	1835.46	2603.45	2861.42	1461.84	2053.4	1645.69	2063.78	2400.33	625.657	346.928	317.276	2652.37	1601.21
GO_NATURAL_KILLER_CELL_MEDIATED_IMMUNITY	0.155427	0.144772	0.158007	0.185131	0.171094	0.132469	0.144529	0.143157	0.170362	0.149287	0.198606	0.133563	0.130259	0.132179	0.183731	3045.26	2942.96	2642.73	2073.42	2472.24	2997.08	3048.23	3138.66	2856.97	2914.79	2650.89	3069.72	3297.3	3383.29	2378.09
GO_POSITIVE_REGULATION_OF_DEFENSE_RESPONSE_TO_VIRUS_BY_HOST	0.0950198	0.0728101	0.071499	0.0782368	0.0827616	0.0784192	0.064495	0.0767828	0.079681	0.0833481	0.100476	0.0735248	0.0602906	0.0849402	0.109762	4318.81	4111.99	4320.3	3079.36	3475.21	4324	4364.77	3249.12	3932.6	4279.52	4001.54	3270.62	4258.03	3280.99	3454.46
GO_LEUKOCYTE_CHEMOTAXIS_INVOLVED_IN_INFLAMMATORY_RESPONSE	0.3562	0.431995	0.366587	0.395153	0.398615	0.410247	0.361772	0.350141	0.380816	0.408786	0.415008	0.426856	0.365992	0.429182	0.324335	33.3585	93.4038	223.131	125.28	292.813	105.265	240.181	728.698	123.056	73.3887	186.808	246.853	735.37	255.007	366.202
GO_RESPONSE_TO_MOLECULE_OF_BACTERIAL_ORIGIN	0.0991609	0.116603	0.10567	0.0917658	0.100313	0.109565	0.0944232	0.0979559	0.0991105	0.110129	0.111806	0.127012	0.108914	0.114645	0.0745015	3195	2969.65	3098.63	3257.27	3266.17	3048.23	3371.43	3220.21	3085.29	3140.15	2966.68	2782.84	3147.56	3057.12	3079.36
GO_HEMATOPOIETIC_PROGENITOR_CELL_DIFFERENTIATION	0.129512	0.109925	0.130698	0.125244	0.124948	0.119096	0.123219	0.116378	0.131708	0.132675	0.130975	0.100354	0.110998	0.118404	0.110773	3095.67	2912.57	2674.61	2787.29	2842.89	3066.76	2762.83	2636.06	2830.28	2891.07	3261.72	2888.1	3008.94	2491.51	3109.01
GO_WOUND_HEALING_INVOLVED_IN_INFLAMMATORY_RESPONSE	0.0353973	0.121996	0.0639568	0.114274	0.116097	0.0875731	0.0523923	0.033521	0.120625	0.0749982	0.123728	0.0846504	0.0805369	0.15503	-0.015263	4043.05	2298.77	3306.2	2954.08	2736.88	2515.97	3204.64	2971.87	2796.92	2807.3	2814.72	2544.88	2791.74	1412.92	2222.42
GO_LYMPHOCYTE_ANERGY	0.130241	0.0806473	0.0911895	0.132688	0.106538	0.143122	0.189988	0.0768806	0.181459	0.136324	0.15611	0.100758	0.0481546	0.124202	0.156067	2062.3	4091.98	5641.29	1476.67	3438.15	2913.31	2842.14	5012.67	2306.93	2877.73	2542.66	3828.07	2855.49	3891.82	772.435
GO_ADAPTIVE_IMMUNE_RESPONSE	0.0375533	0.00718008	0.0767719	0.0711631	0.0549012	0.0519072	0.0922701	0.0666224	0.0773024	0.0618765	0.0687708	0.0434898	-0.00608945	0.0160245	0.0690137	3824.37	3888.12	3306.94	3432.96	3603.46	3541.93	3151.27	3312.13	3297.3	3447.05	3599.01	3740.6	4202.43	3719.84	3372.17
GO_ORGAN_OR_TISSUE_SPECIFIC_IMMUNE_RESPONSE	0.105426	0.115641	0.136696	0.0974012	0.0904951	0.188155	0.153444	0.198298	0.0728449	0.15952	0.134254	0.141677	0.223371	0.137045	0.0552909	1325.44	3128.29	1656.06	2206.11	2102.33	1461.84	2053.4	2684.99	2043.02	1590.83	1619	2441.84	1432.19	2652.37	4289.16
GO_IMMUNE_EFFECTOR_PROCESS	0.130803	0.133402	0.135733	0.132297	0.132533	0.142361	0.13179	0.134288	0.135089	0.142752	0.152489	0.144025	0.130047	0.141529	0.111404	3122.36	3130.51	2967.42	3030.43	3072.69	3032.66	3008.94	3000.78	3056.38	2939.25	2881.43	2945.18	2995.59	3071.21	3303.23
GO_ACTIVATION_OF_IMMUNE_RESPONSE	0.0914353	0.065953	0.112318	0.0980157	0.0938184	0.0924709	0.117812	0.110633	0.114338	0.0986351	0.117512	0.102543	0.0509682	0.0776636	0.0933551	3292.85	3519.69	2922.2	3068.98	3205.38	3246.89	2867.35	2902.93	2947.41	3113.46	3163.87	3137.18	3544.9	3186.11	3156.46
GO_LYMPHOCYTE_HOMEOSTASIS	0.0894448	0.068541	0.0851704	0.0669989	0.0706135	0.0821328	0.0608434	0.0620207	0.0920426	0.0772529	0.0940272	0.071131	0.0507317	0.0540229	0.0573762	3083.07	3128.29	3050.45	2576.02	2914.79	3245.41	3264.69	3160.16	2566.38	2938.51	2921.46	2878.47	2950.37	3241.7	3009.68
GO_MYELOID_CELL_HOMEOSTASIS	0.140495	0.121406	0.114094	0.11517	0.127661	0.110281	0.117185	0.130959	0.103292	0.135744	0.104291	0.101728	0.0890477	0.123747	0.0835389	3037.85	3114.94	3200.93	2966.68	2973.35	3122.36	3039.33	3100.86	3367.73	3140.89	3599.75	3208.35	3272.84	3008.2	3215.02
GO_CELL_ACTIVATION_INVOLVED_IN_IMMUNE_RESPONSE	0.162462	0.195769	0.17238	0.171172	0.173917	0.187503	0.163454	0.178081	0.168939	0.184976	0.177841	0.199335	0.19691	0.201362	0.135669	2735.4	2526.35	2627.17	2683.51	2650.89	2676.09	2717.61	2557.49	2747.26	2630.13	2652.37	2517.45	2563.42	2484.84	3125.32
GO_LEUKOCYTE_ACTIVATION_INVOLVED_IN_INFLAMMATORY_RESPONSE	0.205499	0.223663	0.204178	0.195275	0.203755	0.225313	0.186879	0.203856	0.184607	0.232458	0.207007	0.208187	0.207308	0.220606	0.160636	2633.84	2338.06	2340.28	2627.17	2609.38	2203.14	2567.12	2129.75	2867.35	2496.7	2829.54	2610.12	2430.72	2019.3	2100.1
GO_MYELOID_LEUKOCYTE_ACTIVATION	0.164185	0.205782	0.171695	0.173633	0.177981	0.195416	0.162665	0.181616	0.169731	0.190451	0.181198	0.212612	0.20656	0.21421	0.136309	2712.42	2452.96	2621.24	2647.18	2702.04	2512.27	2752.45	2569.35	2764.31	2580.47	2654.6	2398.85	2483.36	2308.41	3046.74
GO_MACROPHAGE_ACTIVATION_INVOLVED_IN_IMMUNE_RESPONSE	0.356694	0.399071	0.381393	0.380945	0.39689	0.383481	0.370242	0.384131	0.386466	0.38645	0.371866	0.385136	0.399813	0.407252	0.348992	840.634	520.393	441.815	677.548	372.133	720.544	767.987	564.871	550.045	610.831	295.037	489.258	631.588	426.989	1095.64
GO_LYMPHOCYTE_ACTIVATION_INVOLVED_IN_IMMUNE_RESPONSE	0.112129	0.0924015	0.114618	0.10629	0.103377	0.0988017	0.106184	0.0943248	0.111394	0.107968	0.121502	0.0915899	0.085938	0.0830228	0.099992	3138.66	3685.74	2886.62	3220.21	3202.42	3168.32	3226.14	3162.39	3027.47	3003.75	3060.09	3332.88	3644.23	3825.11	3186.11
GO_T_CELL_ACTIVATION_INVOLVED_IN_IMMUNE_RESPONSE	0.152221	0.144815	0.163152	0.155954	0.156699	0.154371	0.15046	0.142091	0.161285	0.157436	0.169257	0.13446	0.128865	0.13341	0.153477	2455.19	2969.65	2560.45	2708.71	2637.55	3057.12	2604.93	2757.64	2791.74	2676.09	2523.39	3080.84	3467.8	3839.93	2601.96
GO_ALPHA_BETA_T_CELL_ACTIVATION_INVOLVED_IN_IMMUNE_RESPONSE	0.119103	0.0982065	0.138518	0.128345	0.128542	0.125536	0.129313	0.114998	0.133609	0.123058	0.137312	0.0985499	0.0895084	0.0869689	0.13212	2904.41	3902.94	2897.74	3025.99	3217.98	3321.02	3258.01	3170.54	3144.59	3177.21	2864.38	3534.52	3642.75	4158.69	2811.75
GO_T_CELL_ACTIVATION_VIA_T_CELL_RECEPTOR_CONTACT_WITH_ANTIGEN_BOUND_TO_MHC_MOLECULE_ON_ANTIGEN_PRESENTING_CELL	0.221692	0.251397	0.242679	0.247953	0.252447	0.238716	0.238261	0.231211	0.254364	0.256823	0.239593	0.187893	0.244943	0.241542	0.224529	1805.07	2262.45	2117.89	1896.25	2188.32	2094.91	1413.66	1472.96	2002.99	1965.93	2082.31	1565.63	1805.81	1905.88	1730.19
GO_T_CELL_DIFFERENTIATION_INVOLVED_IN_IMMUNE_RESPONSE	0.133887	0.112604	0.142891	0.133035	0.133739	0.132523	0.127483	0.119267	0.138094	0.130707	0.150313	0.115863	0.10491	0.102541	0.138973	2702.78	3533.04	2930.36	3126.8	3217.98	3321.02	3217.98	3170.54	3064.53	3117.17	2656.08	3053.41	3737.63	3995.61	2811.01
GO_T_HELPER_CELL_LINEAGE_COMMITMENT	0.15444	0.101592	0.19413	0.197856	0.191835	0.155902	0.203162	0.167695	0.203379	0.159768	0.175558	0.0304527	0.0777994	0.0962097	0.209822	2417.38	3137.18	1664.96	1527.08	1443.31	2571.57	1386.23	1631.6	1517.44	2086.02	2204.63	3361.05	2347.7	3052.67	928.849
GO_B_CELL_ACTIVATION_INVOLVED_IN_IMMUNE_RESPONSE	0.0524941	0.00743852	0.0483349	0.0335581	0.0235825	0.0172137	0.0484693	0.0273834	0.0442547	0.0369004	0.049924	0.017043	0.00438846	0.000952344	0.0291025	2966.68	3138.66	3015.61	3120.87	3264.69	3417.39	2802.11	2714.64	3095.67	2950.37	3279.51	2938.51	3295.82	3369.95	3629.4
GO_MATURE_B_CELL_DIFFERENTIATION_INVOLVED_IN_IMMUNE_RESPONSE	0.0545757	0.0308775	0.0701737	0.0774951	0.0501937	0.0501463	0.0760051	0.0559032	0.0688191	0.0575219	0.0474575	0.0582331	0.0199461	0.0296313	0.0589036	2034.13	2542.66	1932.57	2091.21	1784.31	2453.7	2068.23	1756.88	1706.47	1852.51	2031.9	1499.65	3062.31	2464.08	3005.97
GO_GERMINAL_CENTER_B_CELL_DIFFERENTIATION	0.0222018	-0.0342495	0.0789417	0.0864445	0.0369909	0.00748476	0.121614	0.103795	0.0957869	0.0396963	0.0196047	0.0744328	0.0294882	-0.0193522	0.0979872	1174.22	2388.47	1463.33	1196.46	2057.85	3386.26	1488.53	2613.82	1464.81	1564.14	2573.79	1958.51	1533.01	2117.15	951.829
GO_MARGINAL_ZONE_B_CELL_DIFFERENTIATION	0.145649	0.164842	0.176565	0.15731	0.164888	0.174477	0.165275	0.136153	0.170224	0.16379	0.148866	0.112923	0.122667	0.1467	0.100721	1690.16	1703.51	1607.14	1418.85	1448.5	1504.84	1709.44	1704.99	1703.51	1369.92	1261.69	1110.47	2117.15	2034.13	2355.85
GO_MYELOID_PROGENITOR_CELL_DIFFERENTIATION	0.0176207	-0.0670021	0.0991415	0.0048155	0.0225986	-0.0265303	0.0932619	-0.0312556	0.0625293	0.0317606	0.0539804	0.0805649	-0.0405259	0.158839	-0.0334199	201.634	1433.67	367.685	1077.85	1166.81	1384.75	799.121	868.804	170.499	1541.9	2056.37	481.845	1930.35	315.794	1006.69
GO_LYMPHOID_PROGENITOR_CELL_DIFFERENTIATION	0.175029	0.107554	0.152413	0.112556	0.119842	0.117666	0.101617	0.0860402	0.135665	0.139957	0.152757	0.136915	0.0654914	0.117577	0.0786064	2710.19	1755.4	2357.33	2782.84	2578.24	2631.61	3451.49	2686.47	2551.55	2425.53	2093.43	3068.98	3100.12	2367.71	3242.45
GO_B_CELL_PROLIFERATION_INVOLVED_IN_IMMUNE_RESPONSE	0.250947	0.179879	0.202349	0.182866	0.195638	0.149789	0.188689	0.195119	0.189382	0.195378	0.265819	0.211267	0.197521	0.165786	0.177952	512.98	947.381	327.655	593.04	262.42	1527.08	1174.22	1077.85	523.358	539.666	1123.81	1793.95	1123.81	321.724	409.198
GO_NATURAL_KILLER_CELL_ACTIVATION_INVOLVED_IN_IMMUNE_RESPONSE	0.159929	0.211532	0.161156	0.190597	0.187289	0.171467	0.157908	0.175089	0.177676	0.191199	0.194472	0.206563	0.215142	0.219184	0.147885	3540.45	2185.35	3227.62	3100.12	2684.99	2498.18	2994.85	2298.03	2990.4	2996.33	3221.69	1940.72	1750.95	1805.81	3958.54
GO_B_CELL_LINEAGE_COMMITMENT	0.266396	0.209713	0.306006	0.252246	0.286661	0.224729	0.306088	0.279004	0.295698	0.283874	0.278761	0.108387	0.144968	0.200352	0.229924	2258	850.271	1505.58	1831.75	1787.27	2018.56	1493.72	1737.61	1668.67	1799.14	1749.47	2881.43	2265.41	1183.86	2247.62
GO_IMMATURE_B_CELL_DIFFERENTIATION	-0.0489103	-0.0495598	0.000288663	-0.0355416	-0.00503356	-0.0386086	-0.0120697	-0.048802	-0.00613408	-0.0479	-0.0521397	-0.094086	-0.142816	-0.0759363	-0.084921	2957.05	2728.73	2530.8	2731.69	1931.09	2825.84	1974.08	2210.56	2455.19	3240.22	3328.44	2680.54	2883.66	3050.45	2541.18
GO_PRO_B_CELL_DIFFERENTIATION	0.0863604	0.0229537	0.0543119	0.0170393	0.0176754	0.0152528	-0.00790385	-0.0259853	0.0377193	0.0434577	0.0568563	0.055733	-0.0296665	0.0620669	-0.0354185	3765.06	4252.1	3400.34	3899.24	4473.75	4480.42	3786.56	4484.86	4096.42	3521.18	3517.47	3447.79	2249.85	2080.09	4385.53
GO_PRE_B_CELL_DIFFERENTIATION	-0.0975438	-0.0905648	-0.0677343	-0.105497	-0.0609176	-0.12216	-0.0838022	-0.102142	-0.0437135	-0.140933	-0.12216	-0.225276	-0.243454	-0.1781	-0.125784	3891.82	2478.17	3204.64	2712.42	2488.54	2997.08	2131.98	2092.69	2355.11	2659.78	3590.12	1772.45	1720.56	1395.87	2557.49
GO_MATURE_B_CELL_DIFFERENTIATION	0.093918	0.0696986	0.103193	0.104076	0.0849631	0.0857058	0.107855	0.0935657	0.098157	0.0927689	0.0862207	0.0807567	0.0647929	0.0618007	0.0914354	1452.95	1759.1	1661.99	1837.68	1709.44	1965.19	1937.76	1529.3	1706.47	1427.74	1223.14	1484.82	2409.22	1729.45	2527.09
GO_RESPONSE_TO_TUMOR_CELL	0.135439	0.142937	0.128815	0.135634	0.123773	0.126344	0.107426	0.0968505	0.138097	0.136053	0.173262	0.130072	0.135316	0.120811	0.159508	3601.24	3417.39	3079.36	2730.95	2698.33	3647.2	3503.38	3691.67	3101.6	3189.07	3884.41	2840.66	3011.16	3341.78	2922.2
GO_HISTAMINE_PRODUCTION_INVOLVED_IN_INFLAMMATORY_RESPONSE	0.268914	0.200314	0.14994	0.18358	0.143035	0.184728	0.144074	0.16005	0.166847	0.1975	0.208258	0.261641	0.261727	0.165938	0.206765	1283.93	1587.86	1604.17	324.689	1614.55	499.636	705.718	621.209	1163.84	671.618	1492.98	950.347	1537.46	1768.74	2117.15
GO_T_CELL_LINEAGE_COMMITMENT	0.113685	0.0533887	0.141551	0.129527	0.126295	0.102643	0.159057	0.118077	0.158815	0.126263	0.137311	-0.00859052	0.0382796	0.0659605	0.127022	3540.45	3003.75	2570.83	2916.27	2695.37	3107.53	2376.61	2670.16	2351.4	2548.59	3049.71	3263.2	3236.52	3541.93	3297.3
GO_CD4_POSITIVE_CD25_POSITIVE_ALPHA_BETA_REGULATORY_T_CELL_DIFFERENTIATION	-0.065415	0.0290553	-0.00690762	-0.0083144	-0.00690762	0.0353317	0.0554233	0.037532	0.0639361	0.0264942	-0.0413916	0.033456	-0.0594993	0.109494	-0.02332	1534.49	2999.3	4089.01	991.859	432.919	1086.75	4902.96	3227.62	4968.19	2215	3429.25	3401.08	1749.47	3764.32	3718.36
GO_CYTOKINE_PRODUCTION_INVOLVED_IN_IMMUNE_RESPONSE	0.124179	0.129994	0.121652	0.133678	0.126713	0.115022	0.107791	0.0850556	0.129795	0.136287	0.157547	0.119131	0.116621	0.122838	0.118634	2932.58	3097.89	3339.56	3123.84	3223.91	3396.64	3294.34	3478.18	3197.97	3026.73	2762.08	3260.98	3180.92	3147.56	3500.42
GO_T_CELL_CYTOKINE_PRODUCTION	0.121474	0.129953	0.120892	0.139416	0.128344	0.130817	0.118145	0.104209	0.129344	0.154529	0.192143	0.151677	0.135645	0.144241	0.127162	2987.44	3048.97	3265.43	2739.1	3123.1	3122.36	3005.23	3044.52	2657.56	2677.58	2133.46	2690.18	2662.01	2544.14	2962.98
GO_NATURAL_KILLER_CELL_CYTOKINE_PRODUCTION	0.175723	0.145739	0.194487	0.21942	0.197788	0.100166	0.171718	0.136898	0.214531	0.148373	0.220214	0.078841	0.0441293	0.0585985	0.258822	3195	2931.84	2438.88	1427.74	1793.95	4714.67	2915.53	3392.93	1979.27	2591.58	1721.3	3449.27	4381.08	4829.57	1332.12
GO_DENDRITIC_CELL_CYTOKINE_PRODUCTION	0.163756	0.11227	0.134207	0.106107	0.115785	0.109119	0.094626	0.0741166	0.108913	0.13017	0.144979	0.0981706	0.115756	0.105191	0.0908352	1862.15	3753.94	3452.98	3066.02	3567.14	3286.92	3912.58	3564.17	3589.37	2745.78	2901.45	4053.43	3577.51	3358.09	2778.39
GO_MYELOID_DENDRITIC_CELL_CYTOKINE_PRODUCTION	0.0598614	-0.0188894	0.0343509	-0.00238147	0.00963412	-0.016977	-0.00541243	-0.0289565	0.0160749	0.0112578	0.035289	-0.03049	-0.00597171	-0.0456448	-0.0299127	786.519	2933.32	1726.49	1750.95	2524.13	2326.2	2129.75	2452.22	2235.02	1785.05	1154.95	2026.71	2166.08	2743.55	2304.7
GO_IMMUNOGLOBULIN_PRODUCTION	0.0105923	-0.051025	0.0319966	0.0184368	-0.0074679	0.0164686	0.0613441	0.047185	0.0277125	0.00911059	0.0249124	0.0440101	-0.0545407	-0.0334349	0.0159046	3915.55	4640.54	3965.95	4022.29	3973.37	4298.06	3536	3590.86	3960.02	4022.29	3914.06	3836.97	5263.23	4303.99	4041.57
GO_IMMUNOGLOBULIN_PRODUCTION_INVOLVED_IN_IMMUNOGLOBULIN_MEDIATED_IMMUNE_RESPONSE	0.0733541	0.0293706	0.0667053	0.0520562	0.0381914	0.0413047	0.066663	0.0484452	0.0642527	0.060325	0.0719	0.0211531	0.0319499	0.0208937	0.0520652	3773.96	3658.32	3613.84	3803.61	3708.72	3710.21	3478.18	3681.3	3648.68	3368.47	3824.37	3696.12	3690.93	3492.26	3945.2
GO_MHC_PROTEIN_COMPLEX_ASSEMBLY	0.232257	0.239371	0.282582	0.293579	0.281685	0.273674	0.290346	0.277448	0.309524	0.282474	0.274679	0.210481	0.288892	0.255378	0.300631	1651.62	1368.44	932.555	1398.09	1190.53	1149.02	1328.41	1567.11	999.272	885.112	1300.24	1451.47	1288.38	1269.11	1131.22
GO_DENDRITIC_CELL_CHEMOTAXIS	0.158681	0.1374	0.157246	0.123662	0.152943	0.119984	0.148704	0.111084	0.138427	0.163602	0.141914	0.111664	0.147186	0.1135	0.138408	2877.73	2999.3	3166.83	3540.45	3039.33	2978.54	3455.94	2713.16	3693.16	2447.77	3700.57	2441.84	2140.87	2714.64	3653.13
GO_IMMUNE_RESPONSE_TO_TUMOR_CELL	0.113597	0.124996	0.107584	0.116267	0.104063	0.10763	0.0860471	0.0785792	0.118147	0.117722	0.153196	0.110517	0.122365	0.101904	0.146734	3547.12	2985.96	3158.68	3581.96	3597.53	3366.24	3246.89	3421.1	3143.85	3286.92	3737.63	2202.4	3182.4	3830.3	3157.94
GO_NATURAL_KILLER_CELL_MEDIATED_IMMUNE_RESPONSE_TO_TUMOR_CELL	0.128553	0.139939	0.116019	0.158534	0.157712	0.104005	0.117837	0.103593	0.153123	0.119115	0.172432	0.0836995	0.10526	0.0940686	0.177389	3713.91	3765.8	2624.2	1146.05	1765.78	4123.11	3530.07	4253.58	2247.62	3189.07	2567.86	4063.81	3533.04	4201.69	97.8516
GO_T_CELL_MEDIATED_IMMUNE_RESPONSE_TO_TUMOR_CELL	0.145611	0.112447	0.109676	0.0989609	0.0932244	0.102381	0.0810369	0.0916008	0.117058	0.114417	0.142082	0.174164	0.137039	0.109135	0.113097	1605.66	2671.65	1942.21	2492.25	2791.74	2609.38	2957.79	2538.21	2232.8	1761.33	2560.45	2259.48	3264.69	3000.78	2486.32
GO_ANTIGEN_PROCESSING_AND_PRESENTATION_OF_PEPTIDE_ANTIGEN_VIA_MHC_CLASS_IB	0.283792	0.324998	0.331583	0.327957	0.331295	0.295212	0.319261	0.291622	0.345529	0.328877	0.36781	0.321588	0.31448	0.335516	0.325034	2007.44	860.649	1143.83	1077.11	1143.83	1350.65	1347.68	1372.15	761.315	1206.1	793.191	889.56	1613.81	624.916	1465.55
GO_COMPLEMENT_RECEPTOR_MEDIATED_SIGNALING_PATHWAY	0.252904	0.27188	0.252409	0.29262	0.30108	0.28317	0.253955	0.255193	0.304095	0.25346	0.310142	0.301775	0.272483	0.275097	0.225065	1417.37	751.678	1372.89	1125.29	1022.99	885.112	1313.58	1355.1	1033.37	1146.05	880.664	1184.6	1445.54	839.152	1832.49
GO_FC_RECEPTOR_MEDIATED_STIMULATORY_SIGNALING_PATHWAY	0.0760332	0.0609877	0.136549	0.129055	0.0798047	0.121534	0.158452	0.147997	0.135162	0.113721	0.133653	0.177172	0.0242533	0.119998	0.0805387	3666.47	3973.37	2843.63	2980.03	3503.38	2997.82	2652.37	2566.38	2667.2	3092.7	2914.79	2766.53	4532.31	2977.06	3227.62
GO_INFLAMMATORY_RESPONSE_TO_ANTIGENIC_STIMULUS	0.0888311	0.0946218	0.0824129	0.0724429	0.0786033	0.10528	0.090914	0.0780707	0.0944149	0.100429	0.0886242	0.104656	0.0811917	0.0669948	0.104806	3889.6	3948.91	3994.12	4058.62	3807.32	3672.4	3638.3	4401.1	3682.04	4321.78	4118.66	3807.32	4249.13	4686.5	3799.16
GO_ACUTE_INFLAMMATORY_RESPONSE_TO_ANTIGENIC_STIMULUS	-0.0269624	0.0460084	0.000992923	-0.0347613	0.00527152	0.0328477	0.00740179	0.0222505	0.00606586	0.0253556	-0.00669772	0.0639172	0.0277026	0.0107326	0.0165638	5918.54	2531.54	5147.59	5105.33	5376.65	4444.83	4983.76	5007.48	5453.74	5132.76	5729.51	3395.9	4281.01	5414.46	5329.21
GO_PRODUCTION_OF_MOLECULAR_MEDIATOR_OF_IMMUNE_RESPONSE	0.0472191	0.00971864	0.0548096	0.0538494	0.0331914	0.0424375	0.0644096	0.0479456	0.0548711	0.0484615	0.0697193	0.0666165	0.00707534	0.0171825	0.0444831	3818.44	4389.98	3736.15	3937.79	3908.13	4048.24	3624.22	3559.72	3838.45	3713.91	3745.79	3544.16	4274.34	4011.92	3870.33
GO_LEUKOCYTE_MEDIATED_IMMUNITY	0.133559	0.156732	0.151613	0.152918	0.146242	0.163441	0.14986	0.158219	0.150839	0.158991	0.157271	0.180885	0.151769	0.170566	0.116832	3064.53	2830.28	2725.02	2762.08	2891.07	2744.29	2769.5	2716.12	2836.21	2735.4	2787.29	2643.48	2812.49	2653.85	3218.72
GO_MYELOID_LEUKOCYTE_MEDIATED_IMMUNITY	0.173073	0.216881	0.18058	0.182208	0.185975	0.204074	0.171236	0.192892	0.178066	0.19904	0.188539	0.224122	0.220142	0.225258	0.142	2730.95	2326.2	2599	2634.58	2504.11	2502.63	2698.33	2400.33	2739.84	2541.18	2658.3	2357.33	2386.99	2263.93	3091.22
GO_MAST_CELL_MEDIATED_IMMUNITY	0.189166	0.203194	0.194285	0.205191	0.201424	0.194785	0.189192	0.177645	0.206698	0.199611	0.204556	0.205912	0.191594	0.19219	0.180553	1771.71	1620.48	1767.26	1613.07	1702.02	1673.86	1467.77	1733.16	1675.34	1571.56	1826.56	1786.53	1673.86	1876.97	1851.77
GO_LYMPHOCYTE_MEDIATED_IMMUNITY	0.0490249	0.0248205	0.0890383	0.0911036	0.0594343	0.0715602	0.104262	0.0831924	0.0935616	0.0727983	0.0926482	0.0868537	0.00203376	0.0490403	0.068295	3721.33	4099.39	3150.53	3180.18	3567.14	3301.75	2897	3242.45	3119.39	3200.93	3482.63	3116.43	4283.23	3660.54	3436.67
GO_HUMORAL_IMMUNE_RESPONSE_MEDIATED_BY_CIRCULATING_IMMUNOGLOBULIN	-0.0847392	-0.138745	0.0492673	0.0406394	-0.0602824	0.0251829	0.115056	0.0755695	0.0499598	-0.00867184	0.00758184	0.0902143	-0.21162	-0.0379699	-0.0342794	4079.37	3673.14	2987.44	2661.27	4052.69	2840.66	2222.42	2865.12	2891.81	3418.88	2968.91	2619.75	1196.46	3566.39	3453.72
GO_T_CELL_MEDIATED_IMMUNITY	0.077996	0.0954769	0.0906864	0.101588	0.0989501	0.0964151	0.0906541	0.076932	0.0993923	0.105112	0.116592	0.0914434	0.0890619	0.100401	0.090126	3617.54	3288.41	3235.03	3140.15	3123.84	2984.47	2982.99	3171.28	3024.5	3116.43	3067.5	3331.4	3048.23	2587.14	3184.62
GO_T_CELL_ANTIGEN_PROCESSING_AND_PRESENTATION	-0.145096	-0.0374238	-0.0756231	-0.0933701	-0.0685532	-0.0439166	-0.0866609	-0.123814	-0.0444577	-0.0754067	-0.0747574	-0.0434116	-0.0904484	-0.080132	-0.151553	29.652	5457.45	2321.75	1421.81	2259.48	5239.51	604.901	1971.86	3318.06	3902.2	2415.16	5266.2	3304.72	3667.95	269.833
GO_ADAPTIVE_IMMUNE_RESPONSE_BASED_ON_SOMATIC_RECOMBINATION_OF_IMMUNE_RECEPTORS_BUILT_FROM_IMMUNOGLOBULIN_SUPERFAMILY_DOMAINS	0.0589695	0.0402288	0.101262	0.0963247	0.0693168	0.0903932	0.115099	0.0924192	0.101609	0.0873268	0.100097	0.0977728	0.016682	0.0614151	0.0741161	3418.13	3664.25	2856.23	3037.85	3314.35	3154.23	2730.95	3120.87	3000.78	3123.84	3254.31	3051.19	4027.48	3541.93	3392.93
GO_TOLERANCE_INDUCTION_DEPENDENT_UPON_IMMUNE_RESPONSE	0.0405844	0.114475	0.0959686	0.0824134	0.0483225	0.0882846	0.0856331	0.0507846	0.123864	0.149702	0.136282	0.077381	0.0411797	0.095211	0.122403	3594.56	2988.92	3266.17	4117.18	4491.54	3350.68	2031.16	2678.32	2445.55	2971.87	3737.63	3264.69	4386.27	4117.18	3228.36
GO_GERMINAL_CENTER_FORMATION	0.175666	0.226771	0.198895	0.184178	0.184557	0.200953	0.164198	0.159487	0.211187	0.208317	0.211349	0.215118	0.196535	0.210331	0.139549	1994.84	1021.51	1463.33	1609.36	1401.8	1300.24	1709.44	1409.21	1240.19	981.481	1367.7	303.192	1031.15	1349.91	2150.51
GO_DENDRITIC_CELL_ANTIGEN_PROCESSING_AND_PRESENTATION	0.160906	0.161582	0.18708	0.119275	0.178162	0.190938	0.204769	0.16659	0.160107	0.197921	0.200831	0.133973	0.162597	0.146749	0.163964	1467.03	1745.02	1329.15	2194.99	1741.31	1290.6	1598.24	1564.14	2606.41	1676.08	1574.52	1484.82	1807.29	1391.42	2501.15
GO_ANTIGEN_PROCESSING_AND_PRESENTATION_OF_PEPTIDE_ANTIGEN_VIA_MHC_CLASS_I	0.125173	0.140516	0.129872	0.126757	0.118852	0.126624	0.119971	0.116819	0.138751	0.140228	0.152648	0.139282	0.152828	0.142187	0.123139	3094.19	2690.92	2693.88	3040.81	3205.38	2966.68	2871.8	2809.53	3012.64	2934.07	2935.55	2940	2997.82	2852.52	2950.37
GO_ANTIGEN_PROCESSING_AND_PRESENTATION_VIA_MHC_CLASS_IB	0.21671	0.2564	0.259389	0.263299	0.259736	0.226478	0.242419	0.21854	0.261295	0.254895	0.270316	0.221908	0.229207	0.249296	0.230106	2428.5	2156.44	1785.05	1497.43	1813.22	2578.24	1849.54	2057.11	1742.8	1957.03	1667.92	2619.01	2085.28	2671.65	2288.39
GO_ANTIGEN_PROCESSING_AND_PRESENTATION_OF_EXOGENOUS_PEPTIDE_ANTIGEN_VIA_MHC_CLASS_I_TAP_INDEPENDENT	0.334855	0.364381	0.367413	0.372478	0.359568	0.33832	0.352036	0.345202	0.374427	0.360711	0.391043	0.374692	0.34217	0.370793	0.35099	871.769	621.209	680.513	554.492	627.14	852.495	634.553	716.096	501.119	696.822	518.91	594.523	805.052	469.984	848.047
GO_ANTIGEN_PROCESSING_AND_PRESENTATION_OF_ENDOGENOUS_PEPTIDE_ANTIGEN	0.258656	0.252773	0.271056	0.271372	0.274056	0.257539	0.271164	0.243898	0.298938	0.277081	0.318655	0.242456	0.241981	0.259448	0.274164	3137.18	1527.08	1833.98	1541.9	1868.08	2034.13	2130.5	1976.31	1258.73	1896.25	1199.42	1343.24	2268.38	1110.47	2083.05
GO_ANTIGEN_PROCESSING_AND_PRESENTATION_OF_ENDOGENOUS_PEPTIDE_ANTIGEN_VIA_MHC_CLASS_I_VIA_ER_PATHWAY	0.363205	0.418093	0.410283	0.421357	0.411938	0.380156	0.405937	0.398607	0.427821	0.408706	0.430265	0.424806	0.399937	0.433977	0.409866	853.978	621.209	680.513	554.492	627.14	852.495	634.553	716.096	501.119	696.822	518.91	539.666	805.052	469.984	848.047
GO_ANTIGEN_PROCESSING_AND_PRESENTATION_OF_PEPTIDE_OR_POLYSACCHARIDE_ANTIGEN_VIA_MHC_CLASS_II	0.117754	0.103335	0.129331	0.121538	0.1177	0.105186	0.133834	0.118545	0.135229	0.125112	0.118757	0.0943754	0.108934	0.111537	0.109517	2346.21	2960.75	2733.91	2730.95	2803.6	2814.72	2595.29	2773.94	2680.54	2630.13	2524.87	3133.48	2707.23	2812.49	2605.67
GO_TOLERANCE_INDUCTION	0.10934	0.0914477	0.0991898	0.0799914	0.0883497	0.102744	0.107588	0.0801512	0.128669	0.110013	0.136953	0.132041	0.0640337	0.0698017	0.119295	3215.76	3082.33	3485.59	3814.73	3461.87	2865.87	3027.47	3730.22	2880.69	3137.18	3092.7	2805.08	3347.71	3891.82	3974.85
GO_TOLERANCE_INDUCTION_TO_SELF_ANTIGEN	-0.00584416	-0.0309794	0.0539502	-0.0370671	0.0199134	-0.00411255	0.142749	0.130682	0.11599	0.0320346	0.0435606	0.0691017	-0.106088	-0.0165855	0.01875	3911.1	4339.57	2651.63	3164.61	3360.31	2775.43	1325.44	1282.45	1694.61	2760.6	3634.59	2800.63	4340.31	3668.69	2366.97
GO_T_CELL_TOLERANCE_INDUCTION	0.103855	0.0554148	0.0851527	0.0889214	0.0751895	0.111685	0.130247	0.0670782	0.140123	0.105826	0.129391	0.0653671	0.0263916	0.0493935	0.126392	3352.9	3828.07	3296.56	3507.09	3493.75	2861.42	2738.36	3066.02	2973.35	3275.8	3454.46	3750.24	3031.92	3650.9	3619.77
GO_IMMUNE_SYSTEM_DEVELOPMENT	0.0795984	0.0701003	0.0812998	0.0688493	0.0843387	0.072982	0.0832432	0.0724851	0.0782373	0.0819445	0.0791157	0.0590644	0.0516496	0.0697842	0.0557005	3330.66	3289.15	3315.83	3472.99	3306.2	3479.66	3240.22	3311.39	3341.04	3356.61	3478.18	3292.11	3458.16	3284.7	3466.32
GO_LEUKOCYTE_DIFFERENTIATION	0.0703386	0.0623605	0.0817455	0.0674166	0.0838933	0.0726711	0.0825012	0.0672857	0.078973	0.0757012	0.0800613	0.0563377	0.048459	0.0638152	0.0572546	3581.96	3415.91	3295.82	3377.36	3438.15	3537.48	3301.75	3424.81	3460.39	3488.56	3589.37	3490.04	3561.21	3509.31	3581.96
GO_LEUKOCYTE_MIGRATION_INVOLVED_IN_INFLAMMATORY_RESPONSE	0.283321	0.332476	0.267391	0.290534	0.304434	0.314043	0.284403	0.305747	0.285797	0.291928	0.265483	0.359896	0.2914	0.376177	0.277325	1389.2	923.66	1772.45	1387.71	1332.12	942.934	1404.76	1380.3	1577.49	1216.47	1420.33	932.555	1371.4	645.672	1425.52
GO_HYPERSENSITIVITY	0.084488	0.132893	0.0693512	0.0343148	0.100076	0.10639	0.0982175	0.11229	0.0886736	0.127842	0.0961067	0.147561	0.111279	0.120354	0.0932742	3426.29	3782.11	3471.51	5192.81	3452.98	3628.66	2633.84	2659.04	3561.21	3150.53	3251.34	2896.26	3893.31	2856.97	3300.27
GO_ACUTE_INFLAMMATORY_RESPONSE	0.0717713	0.150276	0.0851225	0.0846214	0.111031	0.126864	0.0967554	0.121655	0.0961929	0.122349	0.0933119	0.139522	0.138442	0.160401	0.0794313	4016.36	2940	3345.49	3519.69	3095.67	2799.15	2869.57	3460.39	3335.85	2636.8	3556.76	3202.42	2828.06	2843.63	2836.96
GO_PRODUCTION_OF_MOLECULAR_MEDIATOR_INVOLVED_IN_INFLAMMATORY_RESPONSE	0.201022	0.215865	0.205546	0.200712	0.207573	0.213414	0.187765	0.192062	0.205505	0.214685	0.20642	0.202322	0.208429	0.205791	0.191077	1737.61	1828.79	1960.74	2149.77	1976.31	1822.12	2189.8	2351.4	1997.06	2028.94	1504.84	1672.37	1914.78	1762.07	2083.79
GO_CYTOKINE_PRODUCTION_INVOLVED_IN_INFLAMMATORY_RESPONSE	0.168368	0.190373	0.194604	0.17975	0.18991	0.194084	0.166736	0.159919	0.189739	0.188827	0.185751	0.159732	0.16589	0.180652	0.165785	2179.42	2004.48	2075.64	2078.61	1912.55	1952.58	2403.29	2720.57	2249.1	1995.58	1793.95	1696.09	2131.98	2108.26	2004.48
GO_RESPIRATORY_BURST_INVOLVED_IN_INFLAMMATORY_RESPONSE	0.244725	0.236753	0.208148	0.221206	0.25432	0.240035	0.282203	0.344822	0.236068	0.286098	0.179508	0.257602	0.274303	0.234516	0.247574	877.699	917.729	517.427	603.418	649.379	542.632	329.137	342.481	477.397	677.548	910.316	702.752	259.455	1113.43	123.056
GO_CHRONIC_INFLAMMATORY_RESPONSE	0.0779264	0.122111	0.104239	0.0853192	0.129161	0.172146	0.13835	0.156376	0.121985	0.132384	0.0867273	0.120821	0.128818	0.16654	0.0934341	3672.4	2544.88	3225.4	2722.79	2583.43	2365.49	2318.79	2657.56	2518.94	2584.91	3498.94	3404.79	2477.42	2267.64	3117.17
GO_MONOCYTE_CHEMOTAXIS	0.164912	0.148087	0.138682	0.141392	0.123162	0.121498	0.106288	0.0980106	0.123829	0.134763	0.153307	0.134025	0.162121	0.120875	0.133294	1749.47	2300.25	3166.83	3349.93	3309.16	2894.04	3312.13	3486.33	3619.03	2270.6	3142.37	2219.45	2616.05	3478.18	2854.01
GO_SOMATIC_DIVERSIFICATION_OF_IMMUNE_RECEPTORS_VIA_SOMATIC_MUTATION	0.124735	0.0556855	0.118475	0.0994585	0.0914122	0.101029	0.10744	0.0911739	0.108999	0.110342	0.127734	0.0507797	0.0878601	0.0471843	0.096567	2324.72	2727.24	2121.6	2157.18	2014.11	2410.71	2456.67	2647.18	2037.83	2266.15	2253.55	3256.53	1922.19	2341.77	2490.77
GO_SOMATIC_DIVERSIFICATION_OF_T_CELL_RECEPTOR_GENES	-0.135458	-0.330674	-0.137558	-0.294805	-0.147689	-0.206678	-0.0974673	-0.156023	-0.170484	-0.173666	-0.160483	-0.38226	-0.333229	-0.357755	-0.196439	2212.04	1678.3	2136.43	483.328	2140.87	1654.58	785.778	1196.46	2570.83	2719.09	1946.65	1353.61	2335.09	0	843.599
GO_MYELOID_LEUKOCYTE_DIFFERENTIATION	0.0871453	0.103312	0.0920278	0.0861452	0.0926699	0.0966194	0.0856723	0.0735363	0.0883581	0.101068	0.0959867	0.0839476	0.0793406	0.108255	0.0544366	3187.59	2772.46	3009.68	3154.97	2905.9	2895.52	2968.17	3275.06	3171.28	3067.5	2707.23	3203.9	3303.23	2977.06	3189.07
GO_PLATELET_DEGRANULATION	0.096651	0.141722	0.118932	0.102405	0.117177	0.0946879	0.119559	0.109074	0.119256	0.106315	0.091195	0.0940364	0.0915629	0.150099	0.0687992	3703.53	2563.42	2985.96	3476.7	2908.86	3369.95	2996.33	3175.73	3212.79	3120.87	3647.2	3283.96	3111.98	2671.65	3706.5
GO_REGULATION_OF_ANTIGEN_PROCESSING_AND_PRESENTATION	0.170469	0.178239	0.192122	0.150108	0.202848	0.195395	0.214193	0.189057	0.185405	0.183679	0.198445	0.1666	0.180135	0.189746	0.187827	1859.92	2069.71	2470.75	2538.21	2318.79	2290.62	2475.94	1985.94	2401.07	2495.96	2415.16	2409.97	2164.6	1916.26	1777.64
GO_NEGATIVE_REGULATION_OF_ANTIGEN_PROCESSING_AND_PRESENTATION	0.0820885	0.116493	0.0968464	0.0803926	0.115952	0.0954211	0.118622	0.102385	0.104352	0.0733203	0.111568	0.107419	0.0887097	0.167479	0.0993902	2882.92	3687.97	3130.51	3204.64	2170.53	3652.39	2698.33	2739.1	2946.67	3735.41	2619.01	2567.86	3295.08	3031.18	2119.38
GO_POSITIVE_REGULATION_OF_ANTIGEN_PROCESSING_AND_PRESENTATION	0.191546	0.173504	0.222072	0.141661	0.226276	0.233023	0.247095	0.21361	0.201288	0.225806	0.224778	0.165314	0.205546	0.14877	0.212077	1203.87	1298.76	1989.65	2538.21	2209.82	1329.89	1579.71	1985.94	2778.39	2038.58	2203.88	893.266	1189.05	955.536	1882.9
GO_REGULATION_OF_ANTIGEN_PROCESSING_AND_PRESENTATION_OF_PEPTIDE_OR_POLYSACCHARIDE_ANTIGEN_VIA_MHC_CLASS_II	0.222938	0.177488	0.198337	0.130451	0.229683	0.179364	0.248043	0.263121	0.19657	0.0978069	0.18885	0.301825	0.222757	0.258684	0.251253	1541.9	957.76	2762.08	1356.58	1538.94	1693.13	1854.73	1279.48	1334.34	1639.76	2346.96	1183.11	557.458	1187.56	7.413
GO_REGULATION_OF_ANTIGEN_PROCESSING_AND_PRESENTATION_OF_PEPTIDE_ANTIGEN	0.146611	0.0990694	0.136619	0.0781481	0.177813	0.11458	0.173881	0.196822	0.159561	0.0503373	0.121073	0.18344	0.128071	0.185893	0.220088	42.9954	2265.41	225.355	793.191	593.04	969.62	265.385	167.534	186.808	311.346	438.85	474.432	2698.33	1804.32	163.086
GO_POSITIVE_REGULATION_OF_DENDRITIC_CELL_ANTIGEN_PROCESSING_AND_PRESENTATION	0.185182	0.142429	0.223195	0.119483	0.219407	0.224646	0.25138	0.205293	0.186503	0.216679	0.229278	0.12812	0.175419	0.10881	0.202652	845.082	2189.8	1584.9	2975.58	2354.37	1306.17	2265.41	2112.7	2035.61	2357.33	1709.44	1685.72	2213.52	1681.27	2204.63
GO_REGULATION_OF_GERMINAL_CENTER_FORMATION	0.313596	0.282817	0.294238	0.262791	0.258173	0.262936	0.234484	0.228242	0.294075	0.286299	0.315382	0.263008	0.27634	0.244822	0.26676	1046.72	1243.16	1068.95	1423.3	1208.32	1825.08	1226.11	1678.3	1024.48	1570.81	1437.38	265.385	1384.01	948.864	978.516
GO_REGULATION_OF_IMMUNOGLOBULIN_PRODUCTION	0.0351251	0.0161519	0.0557202	0.0417958	0.0445123	0.0283166	0.0719847	0.0453789	0.0593007	0.0411385	0.0517792	0.0133877	-0.0066349	0.0241186	0.052834	3979.3	3768.77	3699.09	3752.46	3745.05	4086.05	3592.34	3793.97	3793.97	3724.29	3918.51	3856.24	3521.18	3739.12	3954.09
GO_NEGATIVE_REGULATION_OF_IMMUNOGLOBULIN_PRODUCTION	-0.0520664	-0.081315	-0.0414185	-0.067539	-0.058768	-0.109457	-0.00208747	-0.0154184	-0.032443	-0.0613187	-0.014516	-0.106954	-0.121753	-0.0860314	-0.0132046	3506.35	1917	2916.27	3316.58	2873.28	4504.14	2556	3838.45	5166.86	3550.83	2910.34	1654.58	3479.66	4026.74	2621.24
GO_POSITIVE_REGULATION_OF_IMMUNOGLOBULIN_PRODUCTION	0.0721401	0.0388958	0.083239	0.0740059	0.0667426	0.0654453	0.0919384	0.0635579	0.0867925	0.0693719	0.0797288	0.0606335	0.0339928	0.0456687	0.0732205	2797.67	3842.9	2796.18	4059.36	3832.52	3931.86	2738.36	2825.84	3500.42	3025.99	3510.8	3976.33	4054.91	4051.95	2597.52
GO_REGULATION_OF_TOLERANCE_INDUCTION	0.0764606	0.0774689	0.0597777	0.0698191	0.0463363	0.0845271	0.0659275	0.0210203	0.0922852	0.0924269	0.110835	0.115301	0.0442197	0.0760773	0.0798272	4004.5	3135.7	3948.16	3697.6	4642.02	3390.71	3663.5	4034.15	4547.13	3968.92	3617.54	2670.16	3347.71	3409.98	4378.12
GO_POSITIVE_REGULATION_OF_TOLERANCE_INDUCTION	0.0618553	0.151185	0.121429	0.105917	0.082734	0.125791	0.0878532	0.0672992	0.125296	0.142061	0.135101	0.131034	0.0689541	0.124631	0.0755579	3654.61	1931.83	3042.3	3238	3556.76	2980.03	2253.55	2397.36	2544.14	2145.32	2736.88	1424.78	2963.72	1770.22	449.228
GO_REGULATION_OF_T_CELL_TOLERANCE_INDUCTION	0.101985	0.0815436	0.0975817	0.115954	0.0920351	0.126542	0.151615	0.0747218	0.158654	0.124472	0.147958	0.104247	0.039325	0.110479	0.117229	3137.18	3135.7	3573.07	2243.17	2655.34	2382.54	2739.84	3083.81	2544.14	2947.41	2971.13	2670.16	1983.72	3372.91	3777.66
GO_POSITIVE_REGULATION_OF_T_CELL_TOLERANCE_INDUCTION	0.128921	0.17897	0.198712	0.198842	0.174705	0.198669	0.227157	0.187261	0.243955	0.201916	0.197045	0.138619	0.116604	0.191742	0.157604	1930.35	1070.44	2410.71	1825.08	1998.54	1672.37	2253.55	2959.27	2293.58	1890.32	1968.89	1424.78	1742.06	1619	3353.64
GO_REGULATION_OF_ACUTE_INFLAMMATORY_RESPONSE	0.059304	0.131225	0.0692027	0.0781772	0.0976209	0.111148	0.081703	0.0751134	0.0858907	0.101911	0.0742861	0.130444	0.107132	0.124978	0.0899643	4167.59	4293.61	3796.94	3696.12	3369.95	3982.26	3020.06	3914.06	3823.63	3697.6	4686.5	3294.34	2899.97	3675.37	2613.82
GO_NEGATIVE_REGULATION_OF_ACUTE_INFLAMMATORY_RESPONSE	-0.231118	-0.132709	-0.20999	-0.207674	-0.205726	-0.213043	-0.214948	-0.269477	-0.218389	-0.18765	-0.176155	-0.133142	-0.16189	-0.133683	-0.198322	1556.73	3003.75	2954.82	3777.66	3017.09	2674.61	3239.48	3713.91	3393.67	2856.97	1934.79	2301	2004.48	3043.78	2830.28
GO_POSITIVE_REGULATION_OF_ACUTE_INFLAMMATORY_RESPONSE	0.265495	0.302192	0.267829	0.260247	0.290386	0.304289	0.279112	0.280402	0.286458	0.295516	0.281436	0.282746	0.277852	0.271462	0.27799	1134.19	412.163	991.859	545.597	730.922	659.757	1140.12	894.008	757.609	858.425	851.012	653.827	805.052	563.388	1610.1
GO_REGULATION_OF_CHRONIC_INFLAMMATORY_RESPONSE	-0.0612512	-0.0330014	0.00702457	-0.0267453	-0.00366923	0.02707	0.0576361	0.00641844	0.043955	-0.0200346	-0.0379803	-0.114677	-0.142234	-0.0556013	0.018108	4339.57	3872.55	4286.2	2338.06	3364.02	2198.7	1017.06	2072.67	2287.65	2886.62	3968.92	2524.87	2856.97	2590.1	2096.4
GO_NEGATIVE_REGULATION_OF_CHRONIC_INFLAMMATORY_RESPONSE	-0.03219	-0.046689	0.0707639	-0.0313785	-0.0345163	0.0330556	0.101114	0.0554534	0.133737	0.0185566	0.0241831	-0.0564272	-0.143313	-0.0508007	0.00384116	3046.74	3184.62	2143.1	2137.17	2951.12	2100.84	424.024	968.138	1143.83	1568.59	2661.27	3774.7	3280.99	2022.27	1820.63
GO_RESPIRATORY_BURST_INVOLVED_IN_DEFENSE_RESPONSE	0.211653	0.21969	0.213217	0.203507	0.214492	0.294189	0.230614	0.318204	0.199874	0.276045	0.188732	0.243933	0.296366	0.259105	0.211845	1421.81	1368.44	1903.66	1684.23	1709.44	1501.87	2198.7	1678.3	1825.08	1786.53	1381.78	1363.99	2249.1	1513.73	2031.16
GO_REGULATION_OF_IMMUNE_SYSTEM_PROCESS	0.0821652	0.0743448	0.0949826	0.083736	0.0888728	0.0839871	0.0947206	0.0834976	0.0961546	0.0913099	0.0989096	0.076941	0.0564547	0.0749378	0.0748309	3364.02	3368.47	3275.06	3358.09	3267.65	3358.09	3180.18	3243.93	3217.24	3289.89	3366.98	3424.81	3613.1	3318.06	3323.99
GO_NEGATIVE_REGULATION_OF_IMMUNE_SYSTEM_PROCESS	0.0927372	0.0940766	0.102399	0.0862844	0.101837	0.0862914	0.0956044	0.0896511	0.101103	0.0993493	0.108095	0.0808342	0.0858523	0.0879349	0.0832905	3413.69	3410.72	3241.7	3601.98	3371.43	3447.05	3269.87	3495.97	3366.98	3341.78	3423.32	3506.35	3642.75	3338.82	3385.52
GO_POSITIVE_REGULATION_OF_IMMUNE_SYSTEM_PROCESS	0.0882671	0.0730345	0.102222	0.089789	0.0899542	0.0894037	0.10318	0.0937265	0.102413	0.0969779	0.108139	0.0846193	0.0552663	0.0771582	0.0807838	3246.89	3420.36	3197.23	3224.66	3258.75	3309.9	3074.91	3141.63	3155.71	3176.47	3273.58	3315.09	3627.18	3358.09	3237.26
GO_REGULATION_OF_LEUKOCYTE_MIGRATION	0.100236	0.11242	0.111746	0.104557	0.117875	0.112379	0.108742	0.0966541	0.112071	0.109681	0.119306	0.099052	0.0825548	0.109763	0.0772802	2854.75	2928.88	3026.73	2871.05	2918.5	2837.7	2980.03	2975.58	3059.35	2875.5	3155.71	3164.61	2830.28	3046	2880.69
GO_NEGATIVE_REGULATION_OF_LEUKOCYTE_MIGRATION	0.116817	0.0361389	0.103935	0.0562801	0.102397	0.068465	0.103527	0.0951994	0.0738191	0.0806963	0.119017	0.0311824	0.0161475	-0.00201618	0.0768395	2057.85	3902.2	2821.39	4177.97	2987.44	3144.59	2566.38	1844.35	3395.15	2647.92	1903.66	2805.08	3328.44	3667.95	2349.92
GO_POSITIVE_REGULATION_OF_LEUKOCYTE_MIGRATION	0.0847524	0.118513	0.100656	0.0987445	0.106887	0.109787	0.0922504	0.0820685	0.105942	0.103087	0.108336	0.100072	0.0962803	0.124752	0.063067	3104.56	2864.38	3193.52	3260.24	3245.41	2845.11	3298.78	3089.74	3291.37	3089.74	3045.26	3273.58	2733.91	2765.05	3181.66
GO_REGULATION_OF_LEUKOCYTE_CHEMOTAXIS	0.09554	0.0905403	0.0904012	0.0801922	0.0939863	0.0875217	0.0833231	0.0746344	0.0928315	0.0928365	0.122357	0.10329	0.0844076	0.0859009	0.0661686	3138.66	2899.97	3352.16	3457.42	3409.98	3221.69	3550.83	3172.76	3635.34	3233.55	3126.8	2932.58	3003.75	3269.13	3217.24
GO_NEGATIVE_REGULATION_OF_LEUKOCYTE_CHEMOTAXIS	0.031063	-0.109041	-0.0227888	-0.0652268	-0.00653428	-0.0277069	0.000131459	0.0174067	-0.0530089	-0.00910159	0.0618553	-0.0246756	-0.099437	-0.137065	-0.017283	2057.85	2352.89	3289.89	3000.78	5095.7	5091.25	2811.01	1755.4	4339.57	4567.89	2572.31	4118.66	2941.48	0	3040.81
GO_POSITIVE_REGULATION_OF_LEUKOCYTE_CHEMOTAXIS	0.0866752	0.0959378	0.0867553	0.0814958	0.0880876	0.0852095	0.0729497	0.0583682	0.0933245	0.0874102	0.115645	0.100801	0.0927517	0.0911135	0.0619628	3083.81	3199.45	3395.15	3583.44	3418.88	3221.69	3722.81	4013.4	3721.33	3312.13	3094.19	3098.63	2959.27	3939.27	3500.42
GO_REGULATION_OF_CELLULAR_EXTRAVASATION	0.0307693	0.114695	0.0821833	0.0737829	0.103589	0.096201	0.0672929	0.0631057	0.083949	0.0828132	0.0634103	0.0723115	0.0766588	0.130696	0.016163	3607.17	1976.31	3162.39	3006.71	2612.34	2461.12	2640.51	2342.51	3149.04	2475.94	3358.09	2418.12	1940.72	1513.73	2796.18
GO_NEGATIVE_REGULATION_OF_CELLULAR_EXTRAVASATION	0.0150557	0.0102284	0.0414006	-0.0251218	0.0568135	-0.0205542	0.0034744	-0.0183028	0.0389111	-0.0030631	0.0026951	-0.0883754	-0.0365083	-0.0103583	-0.0430025	37.065	928.108	576.731	96.369	255.007	759.091	778.365	1212.77	274.281	919.212	410.68	1992.61	1049.68	195.703	1484.08
GO_POSITIVE_REGULATION_OF_CELLULAR_EXTRAVASATION	0.0180003	0.132093	0.0824253	0.0867977	0.101842	0.115377	0.071653	0.0724037	0.0828123	0.0933369	0.0574834	0.101811	0.094165	0.163264	0.0115075	3663.5	2228.35	3246.15	2504.11	2854.01	2611.6	2914.79	2881.43	3433.7	2835.47	3513.76	2786.55	1610.1	1845.1	3192.78
GO_REGULATION_OF_IMMUNE_EFFECTOR_PROCESS	0.0630295	0.0553516	0.0790404	0.0789436	0.063912	0.0781905	0.0804181	0.0728079	0.0831959	0.0795185	0.0973613	0.0917053	0.0399316	0.0683058	0.0629016	3635.34	3696.12	3439.63	3504.87	3642.75	3403.31	3289.89	3378.85	3618.29	3431.48	3538.22	3351.42	3981.52	3493.75	3510.06
GO_NEGATIVE_REGULATION_OF_IMMUNE_EFFECTOR_PROCESS	0.114897	0.131784	0.12686	0.115902	0.11822	0.118463	0.121165	0.121452	0.122607	0.127304	0.137872	0.115669	0.13054	0.134296	0.115823	3307.68	3446.3	3587.89	3818.44	3562.69	3584.19	3721.33	3844.38	3633.85	3510.8	3587.15	3616.06	3277.29	3253.57	3589.37
GO_POSITIVE_REGULATION_OF_IMMUNE_EFFECTOR_PROCESS	0.101591	0.0956197	0.101784	0.104051	0.101178	0.100464	0.0925169	0.0867674	0.106696	0.105328	0.128021	0.0958403	0.0773387	0.0843673	0.0927754	3305.46	3404.79	3230.59	3272.84	3163.13	3343.26	3211.31	3312.13	3197.97	3123.84	2846.59	3266.91	3434.44	3626.44	3132.73
GO_REGULATION_OF_PRODUCTION_OF_MOLECULAR_MEDIATOR_OF_IMMUNE_RESPONSE	0.0997463	0.0833224	0.102462	0.101724	0.0953633	0.0831112	0.0971087	0.0743524	0.107784	0.1014	0.124254	0.0780667	0.0713107	0.0800452	0.0997233	3200.93	3565.65	3444.82	3528.59	3384.03	3455.94	3308.42	3495.97	3378.85	3194.26	3233.55	3694.64	3973.37	3693.9	3418.88
GO_NEGATIVE_REGULATION_OF_PRODUCTION_OF_MOLECULAR_MEDIATOR_OF_IMMUNE_RESPONSE	0.0587532	0.0822349	0.0990355	0.0868817	0.0795966	0.0682688	0.105717	0.107343	0.0984315	0.0907178	0.118015	0.0552578	0.0677266	0.085214	0.096898	4496.73	4695.39	3881.45	4487.83	4960.78	4492.28	3656.09	3396.64	4931.13	4164.62	4308.44	4646.47	5117.94	4446.32	4441.87
GO_POSITIVE_REGULATION_OF_PRODUCTION_OF_MOLECULAR_MEDIATOR_OF_IMMUNE_RESPONSE	0.119167	0.0896134	0.112336	0.113109	0.107336	0.0911001	0.101083	0.073788	0.119335	0.109552	0.134381	0.0903643	0.0746947	0.0783486	0.109683	2637.55	3662.02	2379.57	2994.85	2907.38	2965.2	2984.47	3126.8	2901.45	2993.37	2427.02	3257.27	3679.81	3810.28	2514.49
GO_REGULATION_OF_LEUKOCYTE_MEDIATED_IMMUNITY	0.103256	0.107495	0.10872	0.110839	0.110873	0.106735	0.104514	0.0934121	0.114287	0.115212	0.132541	0.109154	0.090825	0.100159	0.106644	3401.08	3567.14	3369.95	3341.78	3414.43	3426.29	3270.62	3561.21	3261.72	3310.65	3358.09	3537.48	3641.27	3746.53	3436.67
GO_NEGATIVE_REGULATION_OF_LEUKOCYTE_MEDIATED_IMMUNITY	0.175881	0.184136	0.198129	0.184614	0.171587	0.179096	0.184629	0.184306	0.188518	0.191563	0.20489	0.167104	0.178183	0.179621	0.187629	2004.48	1559.7	1725.75	1862.15	1801.36	2091.95	1871.04	2259.48	1756.88	2066.74	1924.41	2321.75	2032.64	2465.56	2274.31
GO_POSITIVE_REGULATION_OF_LEUKOCYTE_MEDIATED_IMMUNITY	0.0983356	0.0880789	0.098066	0.0981824	0.0994354	0.0913818	0.0922286	0.0862795	0.102788	0.104011	0.129727	0.095142	0.0714919	0.0800692	0.100294	3369.95	3876.26	3429.25	3446.3	3447.79	3530.07	3321.77	3476.7	3266.17	3315.83	2887.36	3614.58	3755.43	3874.03	3199.45
GO_REGULATION_OF_LYMPHOCYTE_MEDIATED_IMMUNITY	0.0894559	0.0877031	0.099718	0.100724	0.0986993	0.0901532	0.0965862	0.0823958	0.10221	0.0984472	0.126596	0.0816483	0.0726603	0.0802961	0.108858	3686.48	3601.98	3390.71	3435.93	3267.65	3472.25	3302.49	3552.31	3261.72	3225.4	3117.17	3666.47	3788.78	3733.93	3278.77
GO_NEGATIVE_REGULATION_OF_LYMPHOCYTE_MEDIATED_IMMUNITY	0.158989	0.160651	0.183369	0.164883	0.145264	0.159393	0.166892	0.170185	0.17151	0.173452	0.19342	0.155457	0.16113	0.151464	0.180188	2429.98	1578.97	1782.09	1871.04	1888.83	3018.57	2123.08	2286.17	1810.25	2366.23	1997.06	2346.96	2462.6	2576.76	2094.91
GO_POSITIVE_REGULATION_OF_LYMPHOCYTE_MEDIATED_IMMUNITY	0.0958897	0.0843288	0.106937	0.103068	0.109608	0.0874175	0.102675	0.087548	0.111053	0.0984304	0.134569	0.0749883	0.0535157	0.0691723	0.114171	3213.54	3500.42	2890.33	3201.67	3106.05	3329.92	3329.18	3448.53	3002.26	3183.14	2581.95	3493.01	3648.68	3605.68	2943.7
GO_REGULATION_OF_T_CELL_MEDIATED_IMMUNITY	0.105038	0.123351	0.114105	0.119993	0.116351	0.125602	0.110141	0.101831	0.123522	0.129803	0.151599	0.131854	0.121518	0.131572	0.114185	2766.53	3169.8	2879.21	2994.85	3245.41	3152.01	2803.6	2969.65	2897	2960.75	2541.18	3190.56	2978.54	2671.65	3283.96
GO_NEGATIVE_REGULATION_OF_T_CELL_MEDIATED_IMMUNITY	0.0947519	0.112074	0.141031	0.118465	0.0897873	0.125406	0.134144	0.155176	0.131887	0.151457	0.172083	0.1276	0.106748	0.12389	0.114475	2661.27	3568.62	1807.29	2492.99	2633.1	2945.18	1951.1	2038.58	2286.17	2756.89	2136.43	2771.72	2679.06	2564.9	2152.74
GO_POSITIVE_REGULATION_OF_T_CELL_MEDIATED_IMMUNITY	0.137703	0.149628	0.150661	0.143447	0.150148	0.149237	0.140272	0.12783	0.160603	0.152668	0.18003	0.143638	0.13512	0.146924	0.144062	2336.58	2308.41	2332.13	2002.99	2032.64	2505.59	2437.39	2195.73	2389.95	2163.11	2011.89	2102.33	2544.14	2530.8	2541.18
GO_REGULATION_OF_B_CELL_MEDIATED_IMMUNITY	0.0515071	0.0369871	0.0641034	0.0405861	0.0499713	0.0519538	0.0787785	0.0542218	0.0656764	0.0547679	0.0591456	0.0135504	0.0158959	0.034986	0.0726386	4584.2	3885.89	4587.16	3951.13	4210.58	3967.44	3779.15	4349.95	4023.78	4249.13	4388.5	3991.16	4529.34	4467.07	4198.72
GO_NEGATIVE_REGULATION_OF_B_CELL_MEDIATED_IMMUNITY	0.0146573	0.00587375	0.0301673	0.00925725	-0.010164	0.00592789	0.0482216	0.0264725	0.0253898	0.0332395	0.0167686	-0.00343764	0.013331	0.0013534	0.0675211	5073.46	2789.51	5453.74	5372.94	4161.66	4793.99	5415.94	5372.94	5818.46	4679.09	5238.03	4251.36	4854.03	2698.33	4971.16
GO_POSITIVE_REGULATION_OF_B_CELL_MEDIATED_IMMUNITY	0.071242	0.0499035	0.0757501	0.052715	0.0675019	0.0705478	0.08799	0.0632758	0.079078	0.0621217	0.0749821	0.0290118	0.0205207	0.0402408	0.0813993	3215.76	3994.12	3159.42	4140.9	4215.03	3986.71	3046.74	3251.34	4004.5	3470.77	4007.47	4496.73	3945.2	4258.03	2963.72
GO_REGULATION_OF_NATURAL_KILLER_CELL_MEDIATED_IMMUNITY	0.151939	0.154839	0.167457	0.192406	0.178897	0.141735	0.155038	0.147284	0.174579	0.156351	0.213174	0.126916	0.120278	0.131137	0.187717	2289.13	2382.54	1722.78	1535.97	1902.18	3332.88	2889.59	2727.98	2240.21	1906.62	2484.84	2962.23	3381.81	3888.86	1925.9
GO_NEGATIVE_REGULATION_OF_NATURAL_KILLER_CELL_MEDIATED_IMMUNITY	0.282447	0.296078	0.297031	0.291158	0.279507	0.278661	0.270723	0.267479	0.298317	0.2802	0.305829	0.26092	0.280048	0.280157	0.294149	1070.44	524.84	793.191	738.335	724.991	1111.95	1101.57	907.351	710.165	775.4	784.295	1492.98	618.244	633.07	991.859
GO_POSITIVE_REGULATION_OF_NATURAL_KILLER_CELL_MEDIATED_IMMUNITY	0.0841325	0.0781385	0.102426	0.140611	0.132809	0.0632247	0.092944	0.0953619	0.10951	0.0917452	0.174726	0.0703498	0.022364	0.0512503	0.132288	3664.25	3682.04	3782.11	3329.18	3120.13	3925.92	3805.09	3419.62	3746.53	3832.52	2799.89	3772.48	4478.93	4750.99	2972.61
GO_REGULATION_OF_CYTOKINE_PRODUCTION_INVOLVED_IN_IMMUNE_RESPONSE	0.16561	0.161012	0.167161	0.171866	0.164802	0.156705	0.152907	0.129954	0.176327	0.173361	0.19713	0.146103	0.143872	0.150309	0.163546	2509.3	2923.69	2602.7	2488.54	2835.47	2782.84	2619.75	2914.05	2731.69	2640.51	2252.81	2791.74	2933.32	2679.06	2557.49
GO_NEGATIVE_REGULATION_OF_CYTOKINE_PRODUCTION_INVOLVED_IN_IMMUNE_RESPONSE	0.134871	0.19035	0.202128	0.194095	0.172984	0.198785	0.196858	0.202979	0.205139	0.202678	0.206617	0.16297	0.185939	0.203235	0.176397	2818.42	2808.79	2332.13	1636.05	1870.3	3236.52	2323.23	2513.75	1716.11	2551.55	1880.68	2607.15	2081.57	2226.12	2471.49
GO_POSITIVE_REGULATION_OF_CYTOKINE_PRODUCTION_INVOLVED_IN_IMMUNE_RESPONSE	0.174606	0.155576	0.161457	0.162905	0.164214	0.141243	0.139089	0.112964	0.1685	0.163119	0.195187	0.140947	0.126206	0.132154	0.157912	2212.78	2541.92	2189.8	2134.94	2310.63	2314.34	2362.52	2550.81	2538.21	2398.11	2055.62	2538.21	3033.4	2665.71	2323.98
GO_REGULATION_OF_T_CELL_CYTOKINE_PRODUCTION	0.16606	0.151811	0.165533	0.169925	0.16016	0.166346	0.161531	0.139814	0.180172	0.188921	0.233537	0.173119	0.171748	0.166943	0.174819	2338.8	2817.68	2694.63	2192.02	2424.79	2785.81	2251.33	2703.52	2247.62	2417.38	1764.29	2169.79	2595.29	2329.16	2391.43
GO_NEGATIVE_REGULATION_OF_T_CELL_CYTOKINE_PRODUCTION	0.00248918	0.0659632	0.141369	0.115043	0.0316017	0.127029	0.161174	0.218398	0.151786	0.167668	0.216234	0.150081	0.119508	0.178166	0.0838474	4696.14	2865.12	3487.82	4114.22	5081.61	1780.6	2897	2146.8	3041.55	2487.8	1978.53	3135.7	2864.38	2289.88	4278.78
GO_POSITIVE_REGULATION_OF_T_CELL_CYTOKINE_PRODUCTION	0.189074	0.168812	0.172713	0.16403	0.181157	0.161054	0.151432	0.126251	0.178607	0.180644	0.237848	0.179106	0.164066	0.151259	0.182443	2166.08	2096.4	1676.82	1780.6	1580.45	1933.31	2017.82	1869.56	2011.89	1727.23	1718.33	1808.77	2576.76	2286.17	1730.19
GO_POSITIVE_REGULATION_OF_DENDRITIC_CELL_CYTOKINE_PRODUCTION	0.0731513	0.00650985	0.0475855	0.00932492	0.0224529	0.0136693	0.00701061	-0.0180544	0.0123701	0.0351478	0.0425509	-0.0167551	0.0109355	-0.00350531	-0.00894597	786.519	2933.32	1733.9	1750.95	2524.13	2326.2	2218.71	2452.22	2235.02	1973.34	1626.41	2750.96	2166.08	2856.97	2304.7
GO_CYTOPLASMIC_PATTERN_RECOGNITION_RECEPTOR_SIGNALING_PATHWAY	0.0765375	0.0560224	0.0499072	0.0302341	0.0465618	0.0520321	0.0227013	0.026396	0.0394682	0.0435898	0.076719	0.0545597	0.0308116	0.0356369	0.0217348	3168.32	3125.32	3604.2	3409.98	3125.32	3409.98	3460.39	3163.87	3559.72	3438.15	3212.79	3788.04	3510.8	3617.54	3641.27
GO_MYD88_DEPENDENT_TOLL_LIKE_RECEPTOR_SIGNALING_PATHWAY	0.163164	0.198444	0.156833	0.143373	0.149584	0.179796	0.116289	0.125651	0.134811	0.163923	0.179396	0.197521	0.148587	0.169724	0.103523	2698.33	2203.14	2565.64	2545.62	2977.06	2429.24	3259.5	3490.04	3119.39	2728.73	2666.46	1981.49	2961.49	2545.62	2922.95
GO_MYD88_INDEPENDENT_TOLL_LIKE_RECEPTOR_SIGNALING_PATHWAY	0.0700226	0.0703108	0.0489363	0.0319363	0.0343649	0.0517541	0.00802103	0.0292121	0.0425824	0.0494565	0.0638184	0.102518	0.0465452	0.0508597	0.0254177	2953.34	3085.29	3214.28	3525.62	3642.75	3355.12	3543.41	2954.82	3346.23	3838.45	3306.2	3159.42	4071.22	3509.31	3058.6
GO_INNATE_IMMUNE_RESPONSE_ACTIVATING_SIGNAL_TRANSDUCTION	0.107186	0.113871	0.105209	0.0990578	0.102734	0.103517	0.0999909	0.0962115	0.108805	0.109292	0.126673	0.116239	0.121114	0.118938	0.0901045	3256.53	2831.02	2874.02	2948.15	2958.53	2713.16	2641.25	2545.62	2558.23	2818.42	3045.26	2887.36	2839.92	2704.26	3037.85
GO_REGULATION_OF_ANTIMICROBIAL_HUMORAL_RESPONSE
GO_REGULATION_OF_MYELOID_LEUKOCYTE_DIFFERENTIATION	0.0642754	0.0809927	0.0708848	0.0666627	0.0720519	0.0703351	0.0741784	0.057134	0.0676604	0.0808379	0.0668912	0.0475007	0.0619573	0.0899393	0.0389814	3490.04	3062.31	3302.49	2980.03	3200.93	3110.49	3367.73	3408.5	3143.85	3259.5	2939.25	3305.46	3369.21	3144.59	3294.34
GO_NEGATIVE_REGULATION_OF_MYELOID_LEUKOCYTE_DIFFERENTIATION	0.0138358	0.0406562	0.0218469	0.0300582	0.0303086	0.0209373	0.0133309	0.00522807	0.0197482	0.0450623	0.0235534	0.0152962	0.044691	0.0648272	-0.0329289	3247.64	3312.13	3845.12	3364.76	3887.38	3722.07	4229.86	3730.22	3644.23	3407.01	3583.44	3132.73	3302.49	3825.11	4228.38
GO_POSITIVE_REGULATION_OF_MYELOID_LEUKOCYTE_DIFFERENTIATION	0.0876983	0.0957736	0.0961077	0.0871469	0.0931633	0.0879509	0.104767	0.0764016	0.0919845	0.0948501	0.0906807	0.0570676	0.0545442	0.0932394	0.0724739	3381.81	2693.14	3266.91	3011.9	3066.02	2876.24	3406.27	3581.22	3203.9	3200.19	3105.31	3109.01	3543.41	2722.79	3175.73
GO_IMMUNE_RESPONSE_REGULATING_SIGNALING_PATHWAY	0.091206	0.0647966	0.114907	0.100532	0.0943354	0.0924937	0.122772	0.114839	0.116284	0.0977587	0.119503	0.101884	0.0480762	0.0730537	0.094456	3361.05	3599.01	2925.17	3140.15	3208.35	3310.65	2791.74	2882.17	2939.25	3236.52	3133.48	3156.46	3649.42	3238	3099.38
GO_IMMUNE_RESPONSE_INHIBITING_SIGNAL_TRANSDUCTION	0.23158	0.327452	0.269449	0.306199	0.28058	0.2605	0.231111	0.233654	0.27865	0.28289	0.25184	0.243595	0.306632	0.309374	0.226113	1155.69	633.07	1017.06	959.984	979.257	1157.17	1271.33	1085.26	1569.33	848.047	1719.07	988.153	877.699	1263.92	1183.86
GO_IMMUNE_RESPONSE_INHIBITING_CELL_SURFACE_RECEPTOR_SIGNALING_PATHWAY	0.246011	0.341996	0.283764	0.319396	0.294372	0.261749	0.238197	0.2435	0.298701	0.294112	0.267745	0.270278	0.296948	0.325695	0.22326	554.492	339.515	394.372	1116.4	679.031	1494.46	1530.04	1165.32	1501.87	593.04	664.205	576.731	1011.13	1025.96	1661.99
GO_ANTIMICROBIAL_PEPTIDE_PRODUCTION
GO_PEPTIDE_SECRETION	0.0584393	0.0659818	0.0593719	0.0534932	0.0606348	0.0675948	0.054891	0.050795	0.0627853	0.0627059	0.0628294	0.0607701	0.0458283	0.0627155	0.0451988	3501.9	3411.46	3464.84	3536	3558.24	3358.09	3366.98	3331.4	3306.2	3423.32	3629.4	3424.81	3662.02	3482.63	3438.15
GO_REGULATION_OF_PEPTIDE_SECRETION	0.0642979	0.0678002	0.0664068	0.0571617	0.0692264	0.0733677	0.0665859	0.0612313	0.0721309	0.0686746	0.0686132	0.0639743	0.0520432	0.0672615	0.0545272	3614.58	3553.05	3556.76	3727.26	3526.36	3522.66	3418.88	3304.72	3415.17	3496.71	3722.07	3437.41	3861.43	3521.18	3540.45
GO_NEGATIVE_REGULATION_OF_PEPTIDE_SECRETION	0.0465432	0.0147292	0.0506404	0.0207397	0.05244	0.0399413	0.0479637	0.0277384	0.0560872	0.038081	0.0493058	-0.00661581	0.00478335	-0.00140657	0.056302	3823.63	4161.66	3857.73	4529.34	4164.62	3593.82	3890.34	3725.77	3584.93	4210.58	3835.49	3997.09	4604.96	4025.26	3451.49
GO_POSITIVE_REGULATION_OF_PEPTIDE_SECRETION	0.0729104	0.0942612	0.0693383	0.0673816	0.07742	0.0865348	0.073628	0.0646137	0.0814241	0.077214	0.0762993	0.0901616	0.0693413	0.0969783	0.0479836	3687.23	3220.21	3657.57	3636.82	3531.55	3538.22	3346.23	3345.49	3477.44	3438.15	3665.73	3214.28	3756.17	3287.67	3646.45
GO_REGULATION_OF_ADAPTIVE_IMMUNE_RESPONSE	0.100793	0.109175	0.107135	0.107991	0.106625	0.109936	0.102506	0.0873361	0.113173	0.115547	0.12822	0.102478	0.100162	0.103224	0.112146	3506.35	3365.5	3114.94	3232.81	3163.13	3163.87	3154.97	3415.17	2965.2	3014.87	2924.43	3469.28	3271.36	3375.14	3214.28
GO_NEGATIVE_REGULATION_OF_ADAPTIVE_IMMUNE_RESPONSE	0.129258	0.137077	0.150876	0.163529	0.135683	0.135788	0.153197	0.141803	0.156268	0.162822	0.169356	0.131292	0.142833	0.13131	0.158102	2736.88	3590.86	2856.97	3009.68	3245.41	3358.09	2990.4	3175.73	2655.34	3141.63	2474.46	2781.36	2782.84	2984.47	2670.16
GO_POSITIVE_REGULATION_OF_ADAPTIVE_IMMUNE_RESPONSE	0.0957456	0.0947169	0.104822	0.0896177	0.0987489	0.097711	0.0947829	0.0795868	0.106901	0.102268	0.118914	0.0787714	0.0759862	0.0868156	0.100991	3392.19	3335.85	2978.54	3140.15	3141.63	3097.15	3181.66	3310.65	2854.01	3095.67	2941.48	3469.28	3261.72	3254.31	3103.08
GO_REGULATION_OF_T_HELPER_1_TYPE_IMMUNE_RESPONSE	0.145943	0.186865	0.169359	0.163003	0.163953	0.183206	0.135303	0.157718	0.156252	0.169869	0.178794	0.19521	0.184851	0.199399	0.141117	2676.09	2483.36	2164.6	2748.74	2687.95	2450.74	2449.26	2790.25	2551.55	2640.51	2176.46	2198.7	2216.49	2477.42	2836.21
GO_NEGATIVE_REGULATION_OF_T_HELPER_1_TYPE_IMMUNE_RESPONSE	0.41177	0.44427	0.417722	0.44528	0.437886	0.422736	0.405674	0.419129	0.424251	0.435433	0.430743	0.42389	0.440483	0.444739	0.41296	431.437	77.0952	152.708	381.028	416.611	631.588	367.685	388.441	35.5824	481.845	225.355	142.33	121.573	143.812	210.529
GO_POSITIVE_REGULATION_OF_T_HELPER_1_TYPE_IMMUNE_RESPONSE	0.112135	0.134592	0.135259	0.122276	0.116351	0.146217	0.099085	0.118151	0.119043	0.122476	0.135759	0.150284	0.144267	0.154959	0.100877	2579.72	2907.38	2450.74	2769.5	2367.71	2599	2593.07	2363.26	2266.9	2232.8	2747.26	2412.19	2343.99	2861.42	3126.8
GO_REGULATION_OF_TYPE_2_IMMUNE_RESPONSE	0.14452	0.139923	0.145848	0.136302	0.136459	0.144368	0.119894	0.131174	0.131104	0.161747	0.200721	0.152927	0.179147	0.174615	0.139376	2538.21	3031.92	2413.67	3004.49	2479.65	3006.71	2866.61	2561.19	3127.54	2914.79	2133.46	2323.23	2640.51	2610.86	2315.82
GO_NEGATIVE_REGULATION_OF_TYPE_2_IMMUNE_RESPONSE	0.0886506	0.125612	0.13668	0.115605	0.0938813	0.138781	0.105913	0.166028	0.101711	0.142322	0.150964	0.173413	0.179142	0.183528	0.0853693	3419.62	3007.45	3752.46	4461.88	3567.14	2593.07	3863.66	3282.48	4172.04	3121.61	3455.94	3586.41	2652.37	2899.97	4333.64
GO_POSITIVE_REGULATION_OF_TYPE_2_IMMUNE_RESPONSE	0.200076	0.153931	0.1547	0.156703	0.178742	0.149643	0.133615	0.0960364	0.160212	0.180821	0.250043	0.13211	0.178763	0.165324	0.19308	942.192	2117.89	1566.37	2096.4	2141.62	1643.46	2209.07	2067.49	2799.89	2161.63	912.54	1458.14	2640.51	2242.43	1197.94
GO_REGULATION_OF_RESPONSE_TO_BIOTIC_STIMULUS	0.104196	0.101671	0.0963226	0.0885798	0.0922598	0.0903976	0.0810938	0.0759115	0.0942033	0.102189	0.124165	0.0955531	0.0954932	0.102152	0.0815851	3493.01	3383.29	3349.19	3430.74	3407.01	3334.37	3240.96	3255.79	3361.05	3321.02	3254.31	3423.32	3340.3	3066.02	3409.98
GO_NEGATIVE_REGULATION_OF_RESPONSE_TO_BIOTIC_STIMULUS	0.100425	0.110884	0.103134	0.0893601	0.0960002	0.097254	0.0928324	0.0898235	0.0992544	0.112509	0.124674	0.103558	0.127853	0.126635	0.0841086	3265.43	3399.6	3877.74	4088.27	3883.67	3749.5	3796.2	3746.53	3759.87	3802.87	3205.38	3444.82	3836.97	3134.22	3871.07
GO_POSITIVE_REGULATION_OF_RESPONSE_TO_BIOTIC_STIMULUS	0.117924	0.118059	0.109961	0.10633	0.109423	0.104595	0.0967659	0.096043	0.108766	0.116989	0.142682	0.11058	0.103959	0.118914	0.0951272	3240.96	3240.22	3077.88	3176.47	3169.8	3301.75	2972.61	3160.16	3063.05	2986.7	3037.85	3247.64	3027.47	3104.56	3062.31
GO_REGULATION_OF_RESPONSE_TO_TUMOR_CELL	0.0690925	0.0777778	0.0404483	0.0558696	0.049177	0.0360624	0.0115226	0.00369287	0.0524475	0.0680745	0.0997293	0.0763808	0.0567685	0.0340373	0.0896361	2603.45	2484.1	3956.32	3730.22	3959.28	3653.13	3391.45	3868.1	3005.97	2445.55	3258.75	1739.09	2687.95	3745.05	2722.05
GO_POSITIVE_REGULATION_OF_RESPONSE_TO_TUMOR_CELL	-0.00361125	0.0329652	-0.00432268	0.00452373	-0.00209561	-0.024026	-0.0453997	-0.0673456	0.000811952	0.0221238	0.055205	-0.0090088	-0.0315424	-0.0269027	0.0366925	1304.69	1848.8	3229.1	2630.13	2395.88	1663.48	1820.63	1429.23	2014.85	1632.34	2253.55	1111.95	2802.11	2281.72	2329.16
GO_REGULATION_OF_T_CELL_MEDIATED_IMMUNE_RESPONSE_TO_TUMOR_CELL	0.0772727	0.0292208	0.0261634	0.0106331	0.00497835	0.0201569	-0.0104978	0.00478896	0.0317641	0.0323864	0.0635823	0.10671	0.0624459	0.0216991	0.0330628	1398.83	2484.1	1672.37	2017.82	2593.81	2136.43	1626.41	1983.72	1998.54	1696.84	2407	1646.43	1843.61	2604.19	1539.68
GO_POSITIVE_REGULATION_OF_NATURAL_KILLER_CELL_MEDIATED_IMMUNE_RESPONSE_TO_TUMOR_CELL	-0.0668218	-0.0448905	-0.0677596	-0.0103705	-0.0183422	-0.10163	-0.0657036	-0.0999711	-0.0149876	-0.0743246	-0.00863904	-0.133626	-0.124139	-0.120496	0.0298489	2459.63	1848.8	51.891	931.073	977.033	2117.15	1820.63	1832.49	108.23	3261.72	412.163	1111.95	3011.16	2087.5	3408.5
GO_REGULATION_OF_INFLAMMATORY_RESPONSE_TO_ANTIGENIC_STIMULUS	0.028379	0.0595599	0.0314391	0.0235658	0.0386175	0.0592921	0.0511893	0.0452349	0.0455281	0.0548677	0.0238335	0.0510172	0.0491365	0.0401794	0.0632383	4520.45	4218	4788.8	4791.76	4880.72	4588.65	3739.12	4203.17	5064.56	4738.39	4336.6	4456.7	3877	5143.14	4143.87
GO_NEGATIVE_REGULATION_OF_INFLAMMATORY_RESPONSE_TO_ANTIGENIC_STIMULUS	-0.0391979	0.0370173	-0.0444563	-0.0183037	-0.0628451	-0.0140352	-0.0582827	-0.0581435	-0.0213969	-0.00155431	-0.0266707	0.0425695	0.0507199	0.028109	-0.0205926	5307.71	4201.69	5653.15	5949.67	5641.29	5610.16	5214.3	5057.15	5493.03	5463.38	3644.23	4456.7	4246.17	4048.98	2483.36
GO_POSITIVE_REGULATION_OF_INFLAMMATORY_RESPONSE_TO_ANTIGENIC_STIMULUS	0.124809	0.0903026	0.136624	0.0875955	0.146045	0.14501	0.178855	0.158485	0.137298	0.1334	0.112465	0.0529327	0.0816399	0.0454731	0.179889	3807.32	4218	2778.39	3887.38	2397.36	2026.71	1954.07	3672.4	3120.87	2290.62	4046.02	4206.14	4529.34	5414.46	2398.85
GO_REGULATION_OF_ACUTE_INFLAMMATORY_RESPONSE_TO_ANTIGENIC_STIMULUS	0.0126543	0.049345	0.000311282	-0.0217491	0.0183521	0.0293146	0.0202739	0.0366095	0.0163761	0.043187	0.0176077	0.0979049	0.0735167	0.0454742	0.0471795	5460.42	4888.87	5527.13	5105.33	5376.65	5244.7	4479.68	4636.83	5453.74	5117.19	5729.51	4653.14	4963.74	4919.27	4993.4
GO_NEGATIVE_REGULATION_OF_ACUTE_INFLAMMATORY_RESPONSE_TO_ANTIGENIC_STIMULUS	-0.481552	-0.38601	-0.493346	-0.458559	-0.500054	-0.466133	-0.500054	-0.500054	-0.478522	-0.427559	-0.427775	-0.345434	-0.374378	-0.375622	-0.390662	253.525	1562.66	91.9212	122.314	0	68.9409	0	0	103.782	993.342	487.775	690.892	765.763	1704.99	300.968
GO_POSITIVE_REGULATION_OF_ACUTE_INFLAMMATORY_RESPONSE_TO_ANTIGENIC_STIMULUS	0.286254	0.245427	0.274738	0.20066	0.273114	0.27333	0.298918	0.30881	0.280149	0.291687	0.283418	0.276404	0.318422	0.207761	0.311884	1215.73	523.358	1429.23	831.739	1033.37	1235.01	1915.52	874.734	922.177	805.052	965.173	458.123	919.212	363.237	751.678
GO_POSITIVE_REGULATION_OF_HYPERSENSITIVITY	0.334145	0.282359	0.325081	0.228842	0.329708	0.324756	0.35533	0.356142	0.33263	0.344913	0.347294	0.297267	0.338258	0.224215	0.343182	607.866	261.679	714.613	415.869	516.686	617.503	957.76	437.367	461.089	402.526	482.586	229.062	459.606	181.619	375.839
GO_REGULATION_OF_MYELOID_LEUKOCYTE_MEDIATED_IMMUNITY	0.123739	0.149165	0.123879	0.131524	0.126474	0.138147	0.118634	0.126254	0.133462	0.151819	0.148352	0.172656	0.140966	0.153039	0.0999036	3459.65	3003.01	3715.4	3161.64	3490.04	2912.57	3355.87	3006.71	3712.43	3077.88	3481.89	2903.67	3229.1	2776.91	3778.41
GO_NEGATIVE_REGULATION_OF_MYELOID_LEUKOCYTE_MEDIATED_IMMUNITY	0.12121	0.179637	0.138142	0.142811	0.149862	0.135286	0.132187	0.115107	0.136287	0.155817	0.141227	0.0984463	0.127883	0.194023	0.104834	3214.28	2874.02	2871.05	3137.18	3034.88	3188.33	3050.45	2942.22	2922.95	2880.69	3423.32	3039.33	3395.9	2391.43	3987.45
GO_POSITIVE_REGULATION_OF_MYELOID_LEUKOCYTE_MEDIATED_IMMUNITY	0.139832	0.137666	0.112548	0.128143	0.11391	0.13712	0.105082	0.126841	0.127078	0.154306	0.156681	0.190037	0.158461	0.145277	0.107955	3052.67	3307.68	3746.53	3361.05	3949.65	2914.79	3816.21	2781.36	3592.34	3000.78	3356.61	1943.69	2744.29	3094.19	3359.57
GO_REGULATION_OF_B_CELL_APOPTOTIC_PROCESS	0.128244	0.112233	0.148509	0.12179	0.129917	0.129423	0.14815	0.142515	0.163443	0.130053	0.156568	0.121119	0.0797099	0.109104	0.119731	2790.25	2534.5	2331.39	1788.02	2326.2	1769.48	1908.11	1565.63	1922.93	2099.36	2355.85	2731.69	2269.86	2419.6	2238.73
GO_NEGATIVE_REGULATION_OF_B_CELL_APOPTOTIC_PROCESS	0.0983106	0.0693416	0.120435	0.0995452	0.0958306	0.107721	0.111869	0.088499	0.134416	0.0993827	0.119179	0.032846	0.0471951	0.0718432	0.0906108	2551.55	3500.42	2754.67	3275.06	3477.44	3006.71	3071.95	2467.79	2837.7	3180.18	3017.09	3876.26	3435.93	2900.71	2816.2
GO_REGULATION_OF_HUMORAL_IMMUNE_RESPONSE	-0.0965411	-0.126577	0.00943345	-0.00204799	-0.0781884	0.0115132	0.0673776	0.0496411	0.0169548	-0.0111008	-0.00480961	0.089611	-0.158547	-0.0143156	-0.0588413	4412.22	3776.92	3450.01	3707.24	4821.42	3969.66	2454.44	2870.31	3106.05	3805.83	3595.3	2754.67	2563.42	3589.37	4470.78
GO_NEGATIVE_REGULATION_OF_HUMORAL_IMMUNE_RESPONSE	0.00859409	0.0367177	-0.00645572	-0.0131009	-0.00619857	-0.00540006	-0.00592789	-0.0142378	0.0006767	0.0358922	0.0275958	0.0793092	0.069673	0.0967545	0.0164303	5947.45	4868.12	5384.8	6353.68	5977.1	6315.88	5879.25	2922.95	5997.86	5715.42	5646.48	3923.7	4398.13	3954.84	4668.71
GO_POSITIVE_REGULATION_OF_HUMORAL_IMMUNE_RESPONSE	0.025877	0.0515239	0.0467329	-0.0323598	0.0671016	0.0784024	0.0932222	0.0708775	0.0546909	0.0544473	0.0550157	0.00493991	-0.0178513	-0.00650985	0.0715407	3052.67	3710.95	3014.87	4752.47	2662.01	2917.76	2445.55	2905.9	2913.31	2965.2	2894.04	4483.38	4676.86	4190.57	2633.1
GO_REGULATION_OF_HUMORAL_IMMUNE_RESPONSE_MEDIATED_BY_CIRCULATING_IMMUNOGLOBULIN	0.00859409	0.0542307	0.0412787	-0.0040602	0.0547856	0.0536623	0.0787273	0.0491284	0.0300319	0.0293552	0.0205717	0.000866176	-0.041008	0.0280018	0.089365	5903.71	4584.94	4777.68	6353.68	4295.09	4536.01	4139.42	5427.06	4557.51	5481.17	5791.04	6074.95	4618.3	5068.27	3788.78
GO_NEGATIVE_REGULATION_OF_HUMORAL_IMMUNE_RESPONSE_MEDIATED_BY_CIRCULATING_IMMUNOGLOBULIN	0.0184253	0.0530574	0.0315747	0.0127976	0.0228355	0.0172619	0.053842	0.0291396	-2.70563e-05	0.0443452	0.0208874	0.0222944	0.0342262	0.0583333	0.105547	6248.42	5249.89	5767.31	6470.81	6052.71	6419.66	4980.79	5774.73	6546.42	5825.88	6080.14	6097.93	6078.66	5118.68	3919.99
GO_POSITIVE_REGULATION_OF_HUMORAL_IMMUNE_RESPONSE_MEDIATED_BY_CIRCULATING_IMMUNOGLOBULIN	-0.00124459	0.0553571	0.050947	-0.0209145	0.0866883	0.0900162	0.103544	0.0690747	0.0600649	0.0143398	0.0202381	-0.0205628	-0.116207	-0.0023539	0.0731061	3995.61	2760.6	3398.12	2882.92	2848.82	2404.78	3088.26	4316.59	3180.92	3155.71	4310.66	4691.69	3667.95	3103.08	2739.1
GO_RESPONSE_TO_ISCHEMIA	-0.0151487	0.0114022	0.00528531	-0.0113357	0.00766974	0.0080864	0.00339457	-0.00370619	0.0100297	-0.00355914	0.00686092	-0.00727408	-0.0337689	0.0358067	-0.0419831	2929.62	3017.09	3098.63	2895.52	3309.16	3401.08	4087.53	3295.82	3282.48	3377.36	3733.19	2793.22	3624.96	2490.77	3725.77
GO_LIPID_HYDROXYLATION
GO_DESMOSOME_ORGANIZATION	-0.0239693	-0.057804	0.00928832	-0.0211196	0.00398586	-0.060329	-0.0443495	-0.11577	0.0219854	-0.0914223	-0.0448905	-0.204794	-0.161941	-0.0440609	-0.00647477	4655.36	3252.82	3111.98	3976.33	3988.19	4323.26	3378.85	3765.8	4637.57	1836.94	5279.54	2372.16	1024.48	1095.64	3254.31
GO_REGIONALIZATION	0.0136665	0.0128887	0.0315381	0.0144886	0.0331573	0.0171941	0.0308936	0.0191914	0.0194362	0.017842	0.0249087	-0.0163378	-0.0240661	0.00422223	-0.0039239	3174.25	3378.1	3188.33	3411.46	3267.65	3028.21	3025.99	2948.89	3011.16	3275.06	3473.73	3134.96	3452.23	3385.52	3195
GO_DEVELOPMENTAL_PROCESS_INVOLVED_IN_REPRODUCTION	0.0368868	0.0351401	0.0425976	0.030538	0.0369275	0.0327384	0.0239512	0.023211	0.0322781	0.0361133	0.0435993	0.0302813	0.0158387	0.0387771	-0.0025762	3025.25	3321.77	3086.77	3274.32	3099.38	2914.79	3219.47	3154.23	3100.86	3237.26	3230.59	3360.31	3184.62	3259.5	3232.81
GO_HEART_MORPHOGENESIS	0.0132886	0.030429	0.0295704	0.0267523	0.0386746	0.0234674	0.0151815	0.0159146	0.0194694	0.0161443	0.0256113	0.000206487	-0.0212368	0.0127388	-0.0186121	3335.85	3206.86	3208.35	2791.74	3000.78	2963.72	3131.25	3024.5	3046.74	3272.1	3197.97	3196.49	3461.87	3402.57	3426.29
GO_SKELETAL_MUSCLE_CONTRACTION	-0.0827139	-0.00461227	-0.0508506	-0.0321848	-0.0236898	-0.0170947	-0.046892	-0.0427601	-0.0500488	-0.0394878	-0.0730704	-0.0648066	-0.017622	-0.0330227	-0.0217033	3921.48	2215	3919.99	3338.82	3750.98	3433.7	3819.18	2659.78	3362.54	3997.09	3796.94	2704.26	4071.22	4209.1	2419.6
GO_VOLUNTARY_SKELETAL_MUSCLE_CONTRACTION
GO_MUSCLE_SYSTEM_PROCESS	0.0804391	0.105367	0.0960833	0.0954814	0.103702	0.0950061	0.0818651	0.0821364	0.0949161	0.0930611	0.096513	0.0865193	0.0707141	0.0976247	0.073036	3392.19	3024.5	3040.81	2972.61	2919.24	3049.71	3242.45	3101.6	2966.68	3040.81	3063.05	3079.36	3073.43	2993.37	3109.01
GO_CIRCULATORY_SYSTEM_PROCESS	0.0527422	0.0857916	0.0639006	0.071324	0.074883	0.0774962	0.0582609	0.0400131	0.073255	0.0707116	0.070798	0.0673793	0.0626809	0.0806124	0.0455312	3624.96	3282.48	3469.28	3137.18	3224.66	3110.49	3371.43	3475.21	3251.34	3168.32	3251.34	3116.43	3052.67	3120.87	3495.97
GO_RENAL_SYSTEM_PROCESS	0.057506	0.0510846	0.100304	0.0958064	0.0677621	0.101384	0.104628	0.0713567	0.106477	0.0755713	0.0693018	0.0673023	0.00535286	0.0811058	0.0561696	4041.57	3977.82	3608.65	3220.21	3911.1	3166.83	3721.33	3962.99	3377.36	3831.04	3550.83	4167.59	4760.63	3301.75	3513.76
GO_HEART_PROCESS	0.0819088	0.0985416	0.0915318	0.0946256	0.0940506	0.093635	0.0722642	0.057943	0.0907348	0.0944822	0.0948591	0.0988422	0.0898512	0.0874098	0.0762109	3475.96	3199.45	2787.29	2702.78	2667.94	2751.71	3054.16	3221.69	2727.98	2946.67	3051.19	2827.32	2823.61	3051.93	2901.45
GO_RESPIRATORY_SYSTEM_PROCESS	0.041775	0.0630326	0.0581672	0.0374422	0.0623827	0.0531846	0.0397079	0.0218985	0.0629062	0.0639533	0.0687915	0.0307174	0.041432	0.0716259	0.00865648	3393.67	1997.8	1925.9	1982.24	1891.8	1999.29	1850.28	2564.16	2098.62	1693.13	2854.75	2647.18	2110.48	1716.85	3775.44
GO_VASCULAR_PROCESS_IN_CIRCULATORY_SYSTEM	0.0786953	0.112786	0.0760534	0.0838386	0.0934349	0.105656	0.0767561	0.0590584	0.0880984	0.0896091	0.0860695	0.0804959	0.061695	0.107259	0.0442609	3801.39	2836.96	3814.73	3597.53	3214.28	3044.52	3556.02	3257.27	3454.46	3177.21	3112.72	2948.15	3371.43	2800.63	3743.57
GO_REGULATION_OF_SYSTEMIC_ARTERIAL_BLOOD_PRESSURE_MEDIATED_BY_A_CHEMICAL_SIGNAL	0.0556583	0.0842827	0.0773019	0.0543514	0.0531847	0.109873	0.0597575	0.0383179	0.0727118	0.055569	0.0904602	0.0632319	0.0673949	0.0938646	0.035857	4563.44	3598.27	4335.12	4348.47	4017.85	3315.09	4200.21	3512.28	4163.14	3802.87	4203.17	2854.01	3380.33	3226.14	3579
GO_REGULATION_OF_VASCULAR_ASSOCIATED_SMOOTH_MUSCLE_CONTRACTION	0.290107	0.333986	0.283072	0.285388	0.307057	0.312664	0.272854	0.173644	0.281816	0.308291	0.34061	0.291276	0.245687	0.286405	0.203669	1533.01	818.395	922.177	1000.75	922.177	1312.1	797.639	367.685	1033.37	1045.23	1051.16	1108.98	475.915	1025.96	1240.94
GO_REGULATION_OF_THE_FORCE_OF_HEART_CONTRACTION_BY_CHEMICAL_SIGNAL	0.313264	0.380883	0.347236	0.359028	0.368657	0.378611	0.358704	0.351131	0.363897	0.357189	0.307314	0.356324	0.335984	0.400682	0.304717	0	0	0	0	0	0	0	0	0	0	0	0	0	0	0
GO_REGULATION_OF_HEART_RATE_BY_CHEMICAL_SIGNAL	0.0290314	0.0666937	0.052408	0.0432089	0.0280303	0.025	0.0192641	0.0581981	0.050974	0.0441829	0.0228896	0.0969426	0.0269481	0.0290855	0.00519481	2050.44	427.73	409.939	429.954	1297.28	651.603	604.901	470.726	873.251	682.737	1142.34	1280.97	1091.19	2315.82	384.735
GO_RENAL_SYSTEM_PROCESS_INVOLVED_IN_REGULATION_OF_SYSTEMIC_ARTERIAL_BLOOD_PRESSURE	-0.0918688	-0.000663166	-0.0359328	0.00650985	-0.0373809	-0.0279883	-0.052945	-0.112143	-0.0161055	-0.056518	-0.0498457	-0.0975937	-0.0994072	-0.0133039	-0.0375433	3148.3	3151.27	2081.57	2874.02	2437.39	4051.2	2137.17	4551.58	1504.1	3303.23	2028.2	4028.22	4065.29	1407.73	2616.79
GO_RENAL_CONTROL_OF_PERIPHERAL_VASCULAR_RESISTANCE_INVOLVED_IN_REGULATION_OF_SYSTEMIC_ARTERIAL_BLOOD_PRESSURE	-0.0315408	0.0567518	0.097111	0.109879	-0.00378706	0.0905648	0.0923501	0.148669	0.0970028	0.0861285	0.0231011	-0.048258	-0.0617291	0.110961	0.0572928	5300.3	4644.99	3854.76	3540.45	5155.74	3677.59	3793.97	3044.52	3756.91	3901.46	5064.56	6190.6	6006.01	3819.18	3832.52
GO_REGULATION_OF_SYSTEMIC_ARTERIAL_BLOOD_PRESSURE	0.052843	0.111017	0.0800587	0.0818212	0.0735925	0.109396	0.0633394	0.0390985	0.0789399	0.0716093	0.0813722	0.0616854	0.089324	0.115208	0.0569967	2757.64	2510.04	3091.22	2858.45	3146.08	2103.81	3258.75	2480.39	2584.17	3186.11	2793.22	3381.81	2459.63	2649.41	2618.27
GO_REGULATION_OF_SYSTEMIC_ARTERIAL_BLOOD_PRESSURE_BY_RENIN_ANGIOTENSIN	0.0608254	0.0778139	0.0624977	0.0601636	0.0686699	0.0566143	0.0468808	0.018306	0.0620405	0.0574445	0.0825784	0.0475065	-0.00420502	0.0887505	0.0126271	4563.44	3762.84	4548.62	4348.47	4323.26	4047.5	4551.58	3608.65	4584.2	4342.54	4298.06	3759.87	4843.65	3028.95	4587.16
GO_POSITIVE_REGULATION_OF_SYSTEMIC_ARTERIAL_BLOOD_PRESSURE	0.202269	0.131028	0.148667	0.206417	0.148739	0.225066	0.238556	0.122443	0.190906	0.122371	0.191484	0.133662	0.25771	0.237294	0.134888	1915.52	1392.16	1614.55	1768.74	1704.99	1896.25	1739.09	1721.3	1725.75	1718.33	1337.31	1286.9	1667.92	1472.22	2204.63
GO_NEGATIVE_REGULATION_OF_SYSTEMIC_ARTERIAL_BLOOD_PRESSURE	0.158222	0.176518	0.172868	0.168693	0.15151	0.170904	0.136524	0.112537	0.146824	0.152191	0.158872	0.112506	0.178065	0.182457	0.158114	1100.09	1101.57	1060.06	1696.09	1654.58	1323.96	1651.62	1197.94	1366.96	538.184	1881.42	2240.21	1869.56	1177.18	2043.02
GO_RENAL_WATER_HOMEOSTASIS	0.0710649	0.0476087	0.0786256	0.0909379	0.0818991	0.0814735	0.100991	0.0692076	0.0943507	0.054295	0.0619796	-0.00369912	-0.00891503	0.0665841	0.0442037	3444.08	4097.91	3662.76	3922.96	3903.69	3316.58	3340.3	3779.89	3839.19	3803.61	3884.41	3699.09	4789.54	3881.45	2891.07
GO_REGULATION_OF_GLOMERULAR_FILTRATION	-0.0342786	0.0112675	-0.0216798	-0.0159433	-0.0142764	-0.0623985	-0.073417	-0.186395	-0.0203593	-0.0496482	-0.0474402	-0.0700184	-0.0582422	-0.0498214	-0.047332	2693.88	2278.76	1574.52	2833.25	2680.54	4504.14	1656.06	0	1902.18	2864.38	2152.74	514.462	4622.75	2459.63	2470.01
GO_RENAL_SODIUM_ION_TRANSPORT	-0.13263	-0.12454	-0.109821	-0.0849838	-0.0873377	-0.102002	-0.0541126	-0.145373	-0.0825487	-0.120373	-0.084632	-0.152814	-0.221185	-0.14421	-0.123566	830.997	1292.83	1097.87	1467.77	1649.39	1280.23	1228.33	1392.9	1300.98	1021.51	799.121	1750.95	1447.76	2088.24	382.511
GO_RENAL_WATER_TRANSPORT	0.0478251	-0.0676802	0.102088	0.0529647	0.0898615	0.0760117	0.186432	0.144557	0.107552	0.0700065	0.00930535	0.0502597	-0.0582125	-0.0646505	0.0624865	3606.42	5924.47	3085.29	3989.68	3415.91	3632.37	2426.27	3090.48	3438.89	3803.61	4630.9	4148.31	5237.28	5965.98	3466.32
GO_REGULATION_OF_SYSTEMIC_ARTERIAL_BLOOD_PRESSURE_BY_ENDOTHELIN	0.318438	0.39802	0.355388	0.340619	0.37005	0.357228	0.348031	0.342296	0.352792	0.353874	0.375893	0.375027	0.332071	0.392502	0.28668	504.825	31.1346	315.794	378.804	33.3585	23.7216	290.59	391.406	252.042	232.768	230.544	390.665	610.09	38.5476	689.409
GO_HEART_FIELD_SPECIFICATION	0.0142045	0.188312	0.0658009	0.0266234	-0.00119048	0.144616	0.0254329	0.191315	-0.000108225	0.0837933	0.10257	0.121943	0.0752435	0.0486201	-0.0372565	4249.87	1329.15	2945.93	2978.54	3011.16	1962.96	3141.63	863.615	3396.64	2632.36	3742.08	1704.25	1020.77	1065.99	2888.85
GO_HEART_INDUCTION	-0.5	-0.113113	-0.345505	-0.441469	-0.5	-0.149897	-0.262848	0.0951531	-0.5	-0.3177	-0.215352	-0.216759	-0.5	-0.5	-0.5	0	0	0	0	0	0	0	0	0	0	0	0	0	0	0
GO_SECONDARY_HEART_FIELD_SPECIFICATION	0.18564	0.288767	0.202918	0.182682	0.165116	0.242777	0.121542	0.223334	0.166558	0.217635	0.208545	0.234841	0.267017	0.231523	0.117033	1378.82	566.353	1519.66	1458.88	1875.49	1780.6	2106.77	1727.23	1436.64	1119.36	1334.34	1512.25	458.123	879.182	2441.84
GO_DETERMINATION_OF_LEFT_RIGHT_ASYMMETRY_IN_LATERAL_MESODERM	0.273696	0.255897	0.312108	0.268232	0.272885	0.273588	0.27797	0.29182	0.278728	0.293713	0.25	0.25	0.285436	0.288033	0.228955	2726.5	2584.91	2002.99	2487.06	2243.92	2281.72	2273.57	2066	2359.56	2133.46	2846.59	2874.76	2332.87	1941.46	3097.89
GO_EMBRYONIC_HEART_TUBE_MORPHOGENESIS	0.093777	0.0571074	0.08305	0.0754681	0.0852143	0.0555655	0.0792968	0.0514869	0.0849314	0.0831491	0.0904481	0.0311505	0.0538775	0.0375961	0.0766422	2477.42	3152.01	3399.6	2808.04	2702.78	3138.66	3023.02	2975.58	3119.39	2449.26	2901.45	2386.99	2596.03	3175.73	2929.62
GO_OUTFLOW_TRACT_SEPTUM_MORPHOGENESIS	0.155504	0.128055	0.151997	0.121128	0.153491	0.110694	0.142082	0.0880939	0.128856	0.148014	0.153036	0.117967	0.0974023	0.162215	0.0840892	401.785	1043.75	1091.19	770.952	934.038	1024.48	326.172	821.36	683.479	1160.88	843.599	1919.97	1126.78	1100.09	680.513
GO_MEMBRANOUS_SEPTUM_MORPHOGENESIS	-0.143696	-0.140341	-0.12868	-0.0960768	-0.0887446	-0.141342	-0.120211	-0.140341	-0.0965909	-0.125947	-0.14237	-0.202706	-0.118804	-0.0887716	-0.112825	2067.49	1215.73	2038.58	2146.06	1630.12	1110.47	1445.54	1468.52	1663.48	1404.76	3164.61	1378.08	1137.15	1148.27	2696.11
GO_MUSCULAR_SEPTUM_MORPHOGENESIS	-0.457698	-0.341393	-0.446879	-0.357838	-0.31229	-0.380234	-0.368982	-0.393325	-0.343557	-0.376231	-0.5	-0.5	-0.299957	-0.1288	-0.455209	0	0	0	0	0	0	0	0	0	0	0	0	0	0	0
GO_OUTFLOW_TRACT_MORPHOGENESIS	0.0371246	0.0522602	0.0410287	0.0483749	0.0539624	0.0436362	0.044268	0.0286374	0.0435231	0.0427073	0.0389965	-0.00611789	-0.0184338	0.0467954	-0.0471537	3309.16	2796.18	2449.26	1900.69	1801.36	2280.24	1667.92	2212.04	2129.01	2123.08	2966.68	3405.53	2723.54	2183.87	2750.22
GO_REGULATION_OF_ANIMAL_ORGAN_FORMATION	0.0078334	0.0814194	0.0606335	0.00610124	0.0079262	0.0737948	0.0431572	0.10833	0.00537435	0.0559938	0.0316043	0.0413168	-0.0305062	0.00506503	-0.0418581	2704.26	2407.74	3841.42	3085.29	3168.32	2679.06	3396.64	1774.67	3441.11	3491.52	2400.33	3079.36	4815.48	3098.63	3896.27
GO_ENDOCARDIUM_DEVELOPMENT	0.270567	0.283196	0.275926	0.247961	0.264451	0.252436	0.208541	0.208956	0.237227	0.277315	0.265822	0.246969	0.222216	0.268456	0.197427	727.215	1353.61	945.899	1354.36	1550.8	773.917	1288.38	539.666	857.684	1512.25	790.967	1408.47	2515.23	1559.7	1421.07
GO_ENDOTHELIUM_DEVELOPMENT	0.141289	0.14927	0.14185	0.123616	0.13397	0.1393	0.127831	0.108575	0.135607	0.13312	0.144001	0.129473	0.0896884	0.131298	0.095551	2806.56	3144.59	2664.23	3071.95	3126.8	3012.64	3066.02	3211.31	3025.99	3089.74	2736.88	3251.34	3515.24	3137.18	2991.89
GO_MORPHOGENESIS_OF_AN_ENDOTHELIUM	0.193142	0.230918	0.203098	0.193909	0.209714	0.220086	0.214137	0.210987	0.21254	0.207909	0.217676	0.201112	0.186805	0.244575	0.162126	1569.33	1130.48	1363.99	1664.96	1857.7	1800.62	1776.15	1530.78	1756.88	1886.61	1589.35	1819.89	1589.35	1666.44	1906.62
GO_ENDOCARDIUM_MORPHOGENESIS	0.407433	0.409056	0.382331	0.374486	0.356795	0.373404	0.344244	0.349708	0.377191	0.391636	0.40673	0.41517	0.359717	0.402402	0.291604	1125.29	1140.12	1507.8	1615.29	1869.56	1668.67	2035.61	1880.68	1579.71	1375.85	1040.04	830.997	1645.69	1213.51	2690.18
GO_CARDIAC_CONDUCTION_SYSTEM_DEVELOPMENT	0.2816	0.311127	0.298874	0.329202	0.326713	0.280604	0.251034	0.264563	0.280539	0.310023	0.307079	0.268438	0.31459	0.289588	0.311949	1177.18	404.75	1107.5	515.945	161.603	1063.02	1255.76	1315.07	1154.95	112.678	1011.13	1064.51	689.409	398.819	1068.95
GO_HIS_PURKINJE_SYSTEM_DEVELOPMENT	-0.155956	-0.171643	-0.149356	-0.0446284	-0.0743806	-0.240236	-0.158011	-0.179	-0.100779	-0.171211	-0.038137	-0.298875	-0.133993	-0.224765	-0.035324	0	0	0	0	0	0	0	0	0	0	0	0	0	0	0
GO_HEART_VALVE_DEVELOPMENT	0.140784	0.149195	0.149892	0.0991285	0.0986793	0.131744	0.0975434	0.0854618	0.0999236	0.124613	0.135239	0.114886	0.0702772	0.0914355	0.0635859	2692.4	3407.01	2937.03	3595.3	3401.08	3353.64	3568.62	3678.33	3466.32	2901.45	2818.42	3982.26	4016.36	3482.63	4470.04
GO_ATRIOVENTRICULAR_VALVE_DEVELOPMENT	0.0744571	0.0728208	0.0727967	0.0258257	0.023287	0.0399025	0.0241653	0.0204716	0.0140709	0.045028	0.0741082	0.0243819	-0.0535824	-0.00834386	0.011063	3705.02	4087.53	4158.69	3918.51	4395.91	3791.01	4054.91	1079.33	4459.66	4243.2	3662.02	4283.23	4384.05	4720.6	3491.52
GO_MITRAL_VALVE_DEVELOPMENT	0.370937	0.320149	0.368268	0.311997	0.347672	0.307416	0.337175	0.313188	0.333892	0.348321	0.341467	0.27001	0.273942	0.325813	0.295729	693.857	253.525	569.318	106.747	615.279	876.217	1058.58	66.717	1031.89	255.007	1223.14	496.671	1243.9	450.71	1286.9
GO_TRICUSPID_VALVE_DEVELOPMENT	0.326607	0.262876	0.276942	0.236258	0.246483	0.227494	0.227656	0.216836	0.238477	0.272614	0.296202	0.255248	0.166685	0.260874	0.184538	140.847	521.875	115.643	145.295	80.8017	630.105	95.6277	95.6277	295.779	75.6126	263.903	959.984	563.388	467.76	437.367
GO_AORTIC_VALVE_DEVELOPMENT	0.292577	0.270944	0.284828	0.251212	0.256602	0.253462	0.248782	0.237364	0.26168	0.275456	0.274974	0.253366	0.220544	0.236654	0.194881	701.27	1343.24	1344.72	1817.67	1805.81	1595.28	2164.6	2062.3	1598.24	1530.04	911.799	1384.75	2262.45	2424.05	2646.44
GO_PULMONARY_VALVE_DEVELOPMENT	0.314102	0.310421	0.324294	0.292078	0.30425	0.299533	0.303755	0.288521	0.301049	0.313112	0.311426	0.282428	0.252826	0.305719	0.228592	1998.54	2179.42	2471.49	3057.12	2898.48	2480.39	3116.43	3558.24	3106.05	2722.05	2080.09	1863.63	3291.37	2424.05	4470.04
GO_PULMONARY_VALVE_MORPHOGENESIS	0.184847	0.210205	0.242236	0.191664	0.222974	0.224885	0.241262	0.200682	0.213415	0.214677	0.183548	0.150038	0.139613	0.203351	0.12385	2894.04	2183.87	2550.07	3116.43	2959.27	2548.59	3196.49	3771.73	3519.69	2907.38	2397.36	3128.29	4016.36	2662.75	4556.03
GO_TRICUSPID_VALVE_MORPHOGENESIS	0.326607	0.262876	0.276942	0.236258	0.246483	0.227494	0.227656	0.216836	0.238477	0.272614	0.296202	0.255248	0.166685	0.260874	0.184538	140.847	521.875	115.643	145.295	80.8017	630.105	95.6277	95.6277	295.779	75.6126	263.903	959.984	563.388	467.76	437.367
GO_HEART_VALVE_FORMATION	0.207211	0.111766	0.180626	0.159561	0.146214	0.0646214	0.0890777	0.0456119	0.103181	0.131714	0.118187	0.0437362	0.0242578	0.0457923	0.156747	3705.02	4166.11	4158.69	4425.56	4395.91	4062.32	4054.91	4618.3	4459.66	4243.2	3662.02	4389.98	5300.3	4720.6	4400.36
GO_ATRIOVENTRICULAR_VALVE_FORMATION	0.207211	0.111766	0.180626	0.159561	0.146214	0.0646214	0.0890777	0.0456119	0.103181	0.131714	0.118187	0.0437362	0.0242578	0.0457923	0.156747	3705.02	4166.11	4158.69	4425.56	4395.91	4062.32	4054.91	4618.3	4459.66	4243.2	3662.02	4389.98	5300.3	4720.6	4400.36
GO_ENDOCARDIAL_CUSHION_DEVELOPMENT	-0.0316784	-0.00621234	-0.0348866	-0.0636026	-0.0422614	-0.0291534	-0.0535278	-0.0454447	-0.0624193	-0.0320367	-0.0103706	-0.0113955	-0.0822688	-0.0261618	-0.0933685	4241.72	4087.53	3976.33	4243.2	4496.73	4026.74	4225.41	4183.9	4278.78	2879.21	4161.66	2720.57	3742.08	4421.11	3862.17
GO_EPITHELIAL_TO_MESENCHYMAL_TRANSITION_INVOLVED_IN_ENDOCARDIAL_CUSHION_FORMATION	0.136478	0.119094	0.122728	0.0906834	0.111779	0.0977667	0.0866159	0.0590096	0.0948747	0.11382	0.122806	0.135302	0.0801049	0.122326	0.0527459	919.212	1131.22	1091.19	664.205	1054.13	640.483	1384.75	821.36	1275.04	1312.1	1433.67	2327.68	1573.04	1550.8	1092.68
GO_ENDOCARDIAL_CUSHION_MORPHOGENESIS	-0.0295925	0.00701535	-0.032438	-0.0662988	-0.0450115	-0.0154633	-0.0549757	-0.0403149	-0.0608243	-0.0282436	-0.00389413	0.0151876	-0.0745202	-0.0286965	-0.0956008	4241.72	4087.53	3976.33	4243.2	4496.73	4026.74	4225.41	4183.9	4278.78	2879.21	4161.66	2671.65	3742.08	4421.11	4366.26
GO_CARDIAC_CHAMBER_DEVELOPMENT	0.0498888	0.0746805	0.0718923	0.0526974	0.0718037	0.0578698	0.0462111	0.0445171	0.0496545	0.0542511	0.0626436	0.0274573	0.0246505	0.0805984	0.00881411	3730.22	3676.85	3365.5	3377.36	3082.33	3525.62	3662.02	3152.01	3187.59	3742.08	3452.98	3644.23	3725.77	3126.8	3811.76
GO_CARDIAC_CHAMBER_MORPHOGENESIS	0.0706461	0.104003	0.0905702	0.0838298	0.100229	0.0866454	0.062282	0.0797906	0.0761317	0.0791132	0.0914021	0.0860223	0.0570309	0.112938	0.031081	3283.22	2492.25	3209.83	2820.65	2610.86	2831.02	3037.11	2597.52	2872.54	3020.8	2742.07	2484.1	3236.52	2263.19	3064.53
GO_CARDIAC_CHAMBER_FORMATION	0.240396	0.344245	0.276287	0.261281	0.256087	0.323973	0.220593	0.314847	0.243426	0.284583	0.259153	0.275277	0.347094	0.290571	0.247935	871.769	1713.89	1495.94	1771.71	1863.63	1556.73	1964.44	1587.86	1722.78	1632.34	745.748	1896.25	1707.96	879.182	2044.51
GO_CARDIAC_VENTRICLE_MORPHOGENESIS	0.130431	0.18634	0.128252	0.137625	0.144915	0.156293	0.103811	0.142156	0.116013	0.150325	0.144943	0.166126	0.125504	0.181185	0.0704358	2128.27	1931.83	2475.2	2537.47	2997.82	1962.96	3148.3	2597.52	2693.14	2501.15	2445.55	1704.25	3226.88	2055.62	3438.89
GO_CARDIAC_ATRIUM_MORPHOGENESIS	0.0719873	0.0938447	0.123701	0.0497104	0.0851018	0.10118	0.0735843	0.0345929	0.0635827	0.0852371	0.0601992	0.0719738	0.0839108	0.122104	0.0330906	2243.92	2487.8	2008.18	2737.62	2175.72	2963.72	2262.45	2800.63	2667.94	2105.29	2317.3	1991.13	2134.94	2133.46	3709.47
GO_CARDIAC_VENTRICLE_FORMATION	0.240396	0.344245	0.276287	0.261281	0.256087	0.323973	0.220593	0.314847	0.243426	0.284583	0.259153	0.275277	0.347094	0.290571	0.247935	871.769	1713.89	1495.94	1771.71	1863.63	1556.73	1964.44	1587.86	1722.78	1632.34	745.748	1896.25	1707.96	879.182	2044.51
GO_CARDIAC_LEFT_VENTRICLE_MORPHOGENESIS	0.209082	0.241322	0.175272	0.191131	0.184401	0.220538	0.221747	0.208396	0.167948	0.222054	0.189796	0.193458	0.143159	0.217219	0.124847	727.215	1200.16	961.466	1123.81	1088.23	889.56	1001.5	1479.63	1088.23	1077.85	790.967	1067.47	1681.27	1601.21	1281.71
GO_CARDIAC_RIGHT_VENTRICLE_MORPHOGENESIS	-0.0387584	0.108231	0.0126429	-0.00275944	0.00521228	0.0736753	-0.0365581	0.0828734	-0.0139415	0.0229593	0.0241857	0.108845	0.0781842	0.120568	-0.0197489	2974.1	4372.19	4944.47	4895.55	4289.16	5482.65	3307.68	5488.59	3785.08	5488.59	1961.48	4944.47	3749.5	4558.99	5224.68
GO_VENTRICULAR_TRABECULA_MYOCARDIUM_MORPHOGENESIS	0.0245101	0.049575	0.031047	0.0127626	0.0434712	0.0130603	-0.0226018	-0.0074437	-0.00581962	0.0336726	0.0474367	0.0643271	0.0158483	0.0638669	-0.0447975	3879.96	4132.01	3806.58	4728.75	4590.87	4056.39	4018.59	4077.15	4031.93	4571.6	3916.29	3396.64	5144.62	4081.6	4668.71
GO_VENTRICULAR_COMPACT_MYOCARDIUM_MORPHOGENESIS	-0.326228	-0.279052	-0.374757	-0.376055	-0.376109	-0.324821	-0.460993	-0.34987	-0.409111	-0.378706	-0.25871	-0.134224	-0.397154	-0.321305	-0.4215	1167.55	845.823	450.71	724.991	263.161	608.607	535.219	343.963	52.6323	454.417	245.37	1656.06	744.265	462.571	585.627
GO_ATRIAL_CARDIAC_MUSCLE_TISSUE_DEVELOPMENT	-0.440712	-0.5	-0.348426	-0.425457	-0.284918	-0.5	-0.311858	-0.5	-0.396895	-0.387591	-0.431949	-0.5	-0.333279	-0.29498	-0.465163	0	0	0	0	0	0	0	0	0	0	0	0	0	0	0
GO_VENTRICULAR_CARDIAC_MUSCLE_TISSUE_DEVELOPMENT	0.0930185	0.128529	0.0909731	0.0997846	0.104661	0.0931946	0.0477419	0.0706545	0.075531	0.0952874	0.115789	0.125373	0.0796692	0.132193	0.0449176	3386.26	3706.5	3419.62	3396.64	3501.9	3358.83	4174.26	3775.44	3763.58	3528.59	3157.94	3694.64	4161.66	3392.19	4197.24
GO_CARDIAC_ATRIUM_DEVELOPMENT	-0.00138338	0.00462275	0.0254276	-0.0391235	-0.0164873	0.0175901	-0.0199827	-0.0697055	-0.0155322	-0.00641474	-0.00342152	-0.0254079	-0.0156602	0.0233008	-0.0351555	4241.72	4335.12	2624.2	4582.72	4496.73	3426.29	4271.37	4129.04	3995.61	2879.21	4857	3057.12	3017.09	3737.63	3862.17
GO_CARDIAC_VENTRICLE_DEVELOPMENT	0.0644296	0.0830591	0.0698813	0.046936	0.0651877	0.0603777	0.0397662	0.0421492	0.0439113	0.0628098	0.0620466	0.0459139	0.0200034	0.0821975	0.00637801	3716.88	3361.05	3504.87	3870.33	3364.02	3568.62	3990.42	3854.02	3757.65	3881.45	3350.68	3553.05	3922.22	3165.35	3553.05
GO_GROWTH_INVOLVED_IN_HEART_MORPHOGENESIS	0.314991	0.262399	0.325524	0.305973	0.339087	0.298507	0.340169	0.32253	0.317372	0.29205	0.274267	0.352794	0.197616	0.210601	0.329925	907.351	673.1	972.586	803.569	845.082	733.887	732.404	736.852	821.36	818.395	1220.18	797.639	428.471	573.766	800.604
GO_CARDIAC_NEURAL_CREST_CELL_MIGRATION_INVOLVED_IN_OUTFLOW_TRACT_MORPHOGENESIS
GO_REGULATION_OF_MEMBRANE_DEPOLARIZATION	0.0468965	0.0562962	0.0766192	0.0365332	0.0598791	0.0585062	0.0671592	0.0148433	0.0720548	0.0369427	0.0378339	-0.0269468	-0.0131753	0.0191307	0.0160778	3567.88	3164.61	3029.69	3853.28	2748	4091.23	2671.65	3338.82	2821.39	3444.08	3470.03	2804.34	3282.48	3868.1	4319.56
GO_CARDIOBLAST_PROLIFERATION	0.152707	0.183368	0.166378	0.165152	0.177019	0.194514	0.173917	0.187913	0.160895	0.185424	0.16508	0.198986	0.126916	0.204902	0.100765	4252.1	3485.59	3841.42	3835.49	3863.66	3633.85	4118.66	3286.92	3828.07	4080.12	3814.73	2889.59	4695.39	3881.45	5169.83
GO_REGULATION_OF_SECONDARY_HEART_FIELD_CARDIOBLAST_PROLIFERATION	0.159327	0.196981	0.177775	0.176964	0.185566	0.203365	0.178479	0.158299	0.173934	0.187622	0.174854	0.165981	0.121781	0.205583	0.103224	4524.9	4046.02	4310.66	4321.78	4215.77	3998.57	4306.95	4503.4	4364.77	4171.3	4217.26	4245.43	4905.92	3910.36	5271.38
GO_ENDOCARDIAL_CUSHION_FORMATION	0.136478	0.119094	0.122728	0.0906834	0.111779	0.0977667	0.0866159	0.0590096	0.0948747	0.11382	0.122806	0.135302	0.0801049	0.122326	0.0527459	919.212	1131.22	1091.19	664.205	1054.13	640.483	1384.75	821.36	1275.04	1312.1	1433.67	2327.68	1573.04	1550.8	1092.68
GO_APOPTOTIC_PROCESS_INVOLVED_IN_HEART_MORPHOGENESIS
GO_CARDIAC_SEPTUM_DEVELOPMENT	0.0122546	0.0133008	0.0355175	0.00119201	0.0320758	0.00467658	0.0166682	-0.00949324	0.0101135	0.0126091	0.0182976	-0.0474662	-0.0282768	0.0314269	-0.0280738	3756.91	3811.02	3417.39	3619.77	3707.24	3442.6	3678.33	3550.09	3278.77	3702.05	3409.24	3239.48	3831.04	3945.94	3455.94
GO_VENTRICULAR_SEPTUM_DEVELOPMENT	0.0528973	0.0403493	0.0627986	0.016824	0.0434082	0.0252674	0.0258835	0.00585964	0.0269639	0.0354854	0.0387005	0.000401345	-0.0217399	0.0442369	-0.00650613	3378.85	3518.21	3635.34	3795.46	3664.99	4084.56	3986.71	4020.81	3856.24	3814.73	3347.71	3906.65	3730.22	3719.84	3507.83
GO_ATRIAL_SEPTUM_DEVELOPMENT	0.00478665	-0.0353934	0.00317821	-0.0496683	-0.0347902	-0.0139578	-0.0311712	-0.0848528	-0.0194791	-0.0219536	0.00319368	-0.0871882	-0.080507	-0.0333828	-0.0390742	1189.05	3467.8	1783.57	3590.86	2406.26	2674.61	2195.73	4129.04	1048.2	2032.64	2464.08	4283.23	2060.81	959.242	3491.52
GO_SEPTUM_PRIMUM_DEVELOPMENT	0.00449037	-0.0529106	0.0700606	-0.00535598	0.0442545	0.0136334	0.0548042	0.0149859	0.0451201	0.0256979	-0.0409543	-0.0940273	-0.0162844	-0.0183943	0.0347327	3860.69	4058.62	3519.69	3058.6	3467.06	3176.47	3331.4	2928.14	3385.52	3562.69	3660.54	3329.18	3187.59	3809.54	2902.19
GO_ATRIAL_SEPTUM_PRIMUM_MORPHOGENESIS	0.00449037	-0.0529106	0.0700606	-0.00535598	0.0442545	0.0136334	0.0548042	0.0149859	0.0451201	0.0256979	-0.0409543	-0.0940273	-0.0162844	-0.0183943	0.0347327	3860.69	4058.62	3519.69	3058.6	3467.06	3176.47	3331.4	2928.14	3385.52	3562.69	3660.54	3329.18	3187.59	3809.54	2902.19
GO_MUSCLE_HYPERTROPHY_IN_RESPONSE_TO_STRESS	0.00871778	0.0525666	0.0809833	0.0910006	0.103801	0.0707494	0.113082	0.0714317	0.0898635	0.0401018	0.0488954	0.00650856	0.0531839	0.0956465	0.079034	4297.32	3961.51	3139.41	3551.57	3559.72	3726.52	3238	3160.9	3834.74	3977.82	4476.71	3239.48	3802.13	2827.32	3346.97
GO_PHYSIOLOGICAL_CARDIAC_MUSCLE_HYPERTROPHY	0.10371	0.123134	0.113226	0.09941	0.110443	0.105143	0.104335	0.0833937	0.121468	0.116385	0.120843	0.119976	0.0705774	0.141151	0.0703107	2518.94	1653.1	1906.62	2111.22	1931.83	2508.56	2492.25	2739.84	1936.28	2090.47	2223.9	1706.47	2631.61	1742.06	3398.12
GO_WNT_SIGNALING_PATHWAY_INVOLVED_IN_HEART_DEVELOPMENT	-0.115229	0.0381452	-0.0700321	-0.107799	-0.13395	0.00441871	-0.0676875	0.0457562	-0.127602	-0.0477762	-0.00582549	-0.00203802	-0.165585	-0.0886809	-0.228781	4510.07	203.116	2859.94	4152.76	4692.43	842.117	1740.57	1607.14	4870.34	2753.19	1129.74	999.272	3614.58	5393.7	2994.85
GO_REGULATION_OF_WNT_SIGNALING_PATHWAY_INVOLVED_IN_HEART_DEVELOPMENT	-0.0873729	0.106362	-0.0366263	-0.0924583	-0.139851	0.0508548	-0.0335966	0.153809	-0.119076	-0.0132547	0.0577256	0.0688704	-0.130221	-0.0931076	-0.202391	5654.64	3007.45	4232.82	4782.87	4935.58	2750.96	3141.63	803.569	5220.23	4172.04	3742.08	3914.06	5067.53	5576.06	4078.63
GO_NEGATIVE_REGULATION_OF_WNT_SIGNALING_PATHWAY_INVOLVED_IN_HEART_DEVELOPMENT	-0.5	-0.113113	-0.345505	-0.441469	-0.5	-0.149897	-0.262848	0.0951531	-0.5	-0.3177	-0.215352	-0.216759	-0.5	-0.5	-0.5	0	0	0	0	0	0	0	0	0	0	0	0	0	0	0
GO_PANCREATIC_A_CELL_DIFFERENTIATION
GO_POSITIVE_REGULATION_OF_BLOOD_PRESSURE_BY_EPINEPHRINE_NOREPINEPHRINE	0.215159	0.139147	0.136605	0.136334	0.0923501	0.101277	0.0812054	0.135144	0.118535	0.094947	0.139959	0.204447	0.0598355	0.0274832	0.123945	1470.74	2838.44	2186.84	2082.31	2419.6	1935.53	2002.99	2721.31	2174.97	2498.18	1223.14	653.827	2641.25	4623.49	2633.1
GO_TYPE_B_PANCREATIC_CELL_DEVELOPMENT	-0.0268464	-0.0172081	-0.029987	-0.0440762	-0.0573857	-0.0259476	-0.0750596	-0.0617284	-0.0399285	-0.0477799	-0.0553173	-0.0144033	-0.0619558	-0.0159952	-0.0827377	3591.6	2326.94	1885.13	2343.99	1936.28	2490.03	1567.11	2381.06	2125.31	2322.49	3553.79	3469.28	2905.15	2247.62	2234.28
GO_REGULATION_OF_EXTRACELLULAR_MATRIX_CONSTITUENT_SECRETION	0.292943	0.264801	0.276448	0.240838	0.263589	0.280712	0.269347	0.279911	0.264498	0.286752	0.252376	0.254844	0.264563	0.245319	0.263784	210.529	91.9212	154.19	139.364	128.986	102.299	152.708	182.36	137.882	117.125	217.942	271.316	255.007	93.4038	226.838
GO_AMINO_ACID_TRANSMEMBRANE_TRANSPORT	0.00714923	0.0250809	0.0214191	0.0243234	0.0245206	0.00559704	0.0256269	0.0194867	0.012692	0.0202271	-0.00619447	-0.0190751	-0.0177373	0.0247607	-0.0168969	3547.12	4017.1	3776.18	3510.06	3321.02	3913.32	3287.67	3363.28	3920.74	3593.82	4108.28	4497.47	4321.04	3627.92	4060.84
GO_KERATINOCYTE_DEVELOPMENT	0.0413013	-0.122125	0.015226	-0.050256	0.0539213	-0.0226651	0.030831	-0.00576099	0.0401878	0.0325786	0.0254953	-0.0755734	-0.0355171	-0.0476886	-0.0131846	3583.44	2455.19	2805.08	4120.15	3381.81	3810.28	2821.39	2237.24	2220.93	2895.52	2871.8	2794.7	4699.84	6108.31	2317.3
GO_MESENCHYMAL_TO_EPITHELIAL_TRANSITION_INVOLVED_IN_METANEPHROS_MORPHOGENESIS	0.127624	0.128273	0.142393	0.0988422	0.128706	0.160138	0.114748	0.0769314	0.131519	0.14077	0.161653	0.0549665	0.0458234	0.0868319	0.0346245	4090.49	3104.56	3825.85	3251.34	3436.67	3406.27	3433.7	3388.48	3783.6	3529.33	4036.38	2724.28	3865.14	2283.2	4331.42
GO_METANEPHROS_MORPHOGENESIS	0.0914492	0.0550834	0.0454742	0.0938041	0.0457584	0.0787814	0.0870236	0.0582097	0.116717	0.0761829	0.110654	-0.00457449	0.01574	-0.0225206	0.061106	2777.65	3215.02	3588.63	2828.06	3436.67	2593.07	2094.91	2500.4	2051.18	3187.59	2043.02	2724.28	2707.97	3683.52	2822.87
GO_REGULATION_OF_MESENCHYMAL_TO_EPITHELIAL_TRANSITION_INVOLVED_IN_METANEPHROS_MORPHOGENESIS	0.127624	0.128273	0.142393	0.0988422	0.128706	0.160138	0.114748	0.0769314	0.131519	0.14077	0.161653	0.0549665	0.0458234	0.0868319	0.0346245	4090.49	3104.56	3825.85	3251.34	3436.67	3406.27	3433.7	3388.48	3783.6	3529.33	4036.38	2724.28	3865.14	2283.2	4331.42
GO_CILIUM_MOVEMENT	-0.0704943	-0.0799456	-0.0976385	-0.0728955	-0.0808053	-0.0719845	-0.106007	-0.0981333	-0.097186	-0.0786816	-0.0521226	-0.0705093	-0.0804132	-0.0956596	-0.0797163	2437.39	2693.88	2869.57	2481.13	2745.78	2931.84	2371.42	2286.91	2820.65	2537.47	2447.03	2676.83	2632.36	2455.19	2851.04
GO_PERICARDIUM_MORPHOGENESIS	0.446061	0.415603	0.442383	0.421554	0.42361	0.429777	0.405215	0.413871	0.420959	0.427126	0.436053	0.399318	0.378976	0.398886	0.426152	596.005	1050.42	684.961	970.362	954.053	896.232	1200.16	1001.5	979.999	889.56	638.259	1048.2	1381.78	1261.69	846.565
GO_REGULATION_OF_CILIUM_MOVEMENT	-0.11846	-0.208285	-0.201294	-0.179874	-0.188381	-0.205965	-0.202671	-0.224802	-0.212507	-0.190221	-0.124136	-0.16297	-0.18204	-0.201789	-0.14288	1650.13	1417.37	1796.91	2301	1251.31	1958.51	1240.94	935.521	1798.39	1731.68	1685.72	1765.78	1460.36	1441.09	667.17
GO_POSITIVE_REGULATION_OF_CILIUM_MOVEMENT	-0.252353	-0.268041	-0.372985	-0.399708	-0.329384	-0.388781	-0.406091	-0.167316	-0.422861	-0.34756	-0.145786	-0.265336	-0.312182	-0.0543655	-0.441361	0	0	0	0	0	0	0	0	0	0	0	0	0	0	0
GO_REGULATION_OF_CILIUM_BEAT_FREQUENCY	-0.00438312	-0.090395	-0.103463	-0.0757846	-0.0993506	-0.0855249	-0.0975379	-0.186255	-0.101759	-0.0616342	-0.0298972	-0.0536255	-0.0826569	-0.126272	-0.0714015	489.999	248.335	912.54	341.739	1232.78	207.564	620.468	467.76	1007.43	555.234	574.508	882.888	556.716	720.544	333.585
GO_NORADRENERGIC_NEURON_DIFFERENTIATION
GO_BRAINSTEM_DEVELOPMENT	0.0812863	0.00203802	0.129441	0.0880677	0.116059	0.0726292	0.147405	0.117033	0.111189	0.0991776	0.114111	-0.0521408	0.00560906	-0.000450889	0.0626736	1119.36	1979.27	249.077	372.133	115.643	1209.8	449.228	247.594	220.907	486.293	1205.35	1549.32	555.975	1337.31	739.817
GO_DYNAMIN_FAMILY_PROTEIN_POLYMERIZATION_INVOLVED_IN_MEMBRANE_FISSION	0.385052	0.302489	0.316474	0.306538	0.329852	0.298571	0.301753	0.264953	0.330739	0.351672	0.397305	0.20328	0.297705	0.233672	0.36347	633.07	813.947	539.666	351.376	954.794	471.467	770.952	148.26	640.483	815.43	744.265	1107.5	425.506	1604.17	348.411
GO_SPHINGOSINE_1_PHOSPHATE_RECEPTOR_SIGNALING_PATHWAY	-0.0857186	-0.0777778	-0.0262107	-0.00947482	0.00462612	-0.0634242	0.00471034	-0.0620526	-0.0240811	-0.0527883	-0.0764904	-0.0911207	-0.0916261	-0.0611382	-0.0147206	3700.57	3037.85	3393.67	1482.6	1908.11	2895.52	2450.74	4339.57	1584.9	3097.15	2797.67	3960.02	3334.37	3887.38	1068.95
GO_EPITHELIAL_CELL_MORPHOGENESIS	0.0394587	0.0517718	0.068792	0.056269	0.0964456	0.0452495	0.0764386	0.0634956	0.0651753	0.0683518	0.0394655	0.0233325	0.0589646	0.100699	0.0193298	3092.7	3914.81	1759.85	3037.85	2624.94	2802.11	2911.09	2587.88	3233.55	3220.95	2894.04	3541.93	2192.77	2452.96	3209.09
GO_AXIS_ELONGATION	-0.0566187	0.0295162	-0.0648447	-0.0561857	-0.0221994	0.0294512	0.0320056	-0.0137569	-0.0595627	-0.004297	-0.0252517	-0.0272216	-0.0852798	0.0055742	-0.0703864	4132.01	3445.56	3573.07	2554.52	2028.2	3303.23	1147.53	2099.36	5120.9	1404.02	3930.37	2526.35	4281.75	3005.23	4302.51
GO_PLANAR_CELL_POLARITY_PATHWAY_INVOLVED_IN_AXIS_ELONGATION	-0.385643	-0.223358	-0.5	-0.352321	-0.351888	-0.224873	-0.131938	-0.175214	-0.5	-0.251704	-0.471654	-0.5	-0.5	-0.32365	-0.5	0	0	0	0	0	0	0	0	0	0	0	0	0	0	0
GO_RETINAL_PIGMENT_EPITHELIUM_DEVELOPMENT	0.0243995	-0.0106038	0.0381952	0.0141744	0.0449037	0.0486908	0.0640554	0.0424151	0.0368968	0.0400887	-0.0272668	-0.0975438	0.0355443	0.0541549	-0.0217485	3826.59	2936.29	3370.69	3089	3094.93	2321.01	2885.88	3123.1	2897.74	3091.22	4172.78	4145.35	2081.57	2243.17	3341.04
GO_NEURAL_RETINA_DEVELOPMENT	0.0995512	0.0884775	0.0880759	0.0885923	0.0732856	0.0764604	0.066241	0.0597065	0.0844421	0.0791125	0.0915567	0.0566592	0.0499334	0.0421174	0.0727373	4321.78	3224.66	4443.35	4769.52	5027.5	4778.42	4550.1	4556.03	4370.7	3933.34	4262.48	4118.66	4418.15	4136.45	4351.43
GO_CHONDROCYTE_DIFFERENTIATION_INVOLVED_IN_ENDOCHONDRAL_BONE_MORPHOGENESIS	-0.116777	-0.16689	-0.119677	-0.0561424	-0.0856694	-0.0825955	-0.0665332	-0.172064	-0.0608399	-0.0772486	-0.106602	-0.18252	-0.180593	-0.146131	-0.0828769	3783.6	1727.23	2446.29	3804.35	2419.6	3146.08	4040.09	1538.94	4032.67	4413.7	3389.22	2188.32	1653.1	2687.95	4191.31
GO_CHONDROCYTE_HYPERTROPHY	-0.0918632	-0.0995456	-0.0998702	-0.107174	-0.0774724	-0.0670309	-0.0793659	-0.0889418	-0.0851547	-0.110961	-0.111556	-0.0873729	-0.0858039	-0.102521	-0.0894287	5593.11	5487.84	5047.51	4851.07	4358.1	4665.74	4302.51	4094.2	4730.24	5331.43	5323.28	5654.64	4023.04	5447.07	4191.31
GO_GROWTH_PLATE_CARTILAGE_DEVELOPMENT	0.00990689	0.0417794	0.0109896	0.0153476	0.0324816	0.0259582	0.0198273	0.00491284	0.0169446	0.0204769	0.0095144	0.0318726	0.000162408	0.0735573	-0.0462186	2478.91	1594.54	1532.27	1512.99	1372.89	2028.94	1984.46	2485.58	1854.73	1807.29	2389.95	3622.73	1792.46	1587.86	2901.45
GO_GROWTH_PLATE_CARTILAGE_CHONDROCYTE_DIFFERENTIATION	0.023825	0.0132922	0.0333478	0.0246185	0.0575876	0.0229593	0.0602568	0.0466941	0.0501208	0.0140858	0.0220214	-0.0239693	0.00016232	0.0245103	0.0175847	837.669	849.53	428.471	566.353	1193.49	966.655	1436.64	1481.12	830.256	191.255	167.534	3048.23	489.258	225.355	207.564
GO_GROWTH_PLATE_CARTILAGE_CHONDROCYTE_DEVELOPMENT	-0.0918632	-0.0995456	-0.0998702	-0.107174	-0.0774724	-0.0670309	-0.0793659	-0.0889418	-0.0851547	-0.110961	-0.111556	-0.0873729	-0.0858039	-0.102521	-0.0894287	5593.11	5487.84	5047.51	4851.07	4358.1	4665.74	4302.51	4094.2	4730.24	5331.43	5323.28	5654.64	4023.04	5447.07	4191.31
GO_CHONDROCYTE_DEVELOPMENT_INVOLVED_IN_ENDOCHONDRAL_BONE_MORPHOGENESIS	-0.20501	-0.233074	-0.202774	-0.06794	-0.124644	-0.104011	-0.0893302	-0.226004	-0.102135	-0.133301	-0.189788	-0.224958	-0.223912	-0.235058	-0.0894384	942.934	0	818.395	3238	2419.6	3146.08	3893.31	1538.94	4032.67	4413.7	2108.26	0	1653.1	0	4191.31
GO_DETECTION_OF_CALCIUM_ION	0.169805	0.17335	0.167803	0.159767	0.153166	0.124973	0.158415	0.155574	0.176975	0.164529	0.19632	0.211932	0.183387	0.182197	0.167884	1050.42	838.41	1050.42	1170.51	979.257	1086.75	745.748	855.46	922.177	1239.45	900.679	811.723	962.207	733.887	919.212
GO_CARBOHYDRATE_METABOLIC_PROCESS	0.0184282	0.0379604	0.0373348	0.0384937	0.0380335	0.0323519	0.0308444	0.0301035	0.0354597	0.0318926	0.0289563	0.0176938	0.0289358	0.0458027	0.0051723	3409.98	3447.05	3346.23	3204.64	3311.39	3355.87	3309.9	3188.33	3290.63	3295.08	3288.41	3464.09	3222.43	3322.51	3450.75
GO_POLYSACCHARIDE_METABOLIC_PROCESS	0.0516624	0.100677	0.066783	0.0580788	0.0576587	0.0692139	0.0410525	0.0387113	0.0540724	0.0582201	0.0619688	0.083013	0.0421543	0.0930157	0.00275084	3002.26	2606.41	2988.92	3066.02	3183.14	3146.08	3012.64	3624.96	3200.93	3163.87	3150.53	3235.03	2797.67	3335.85	3329.92
GO_GLYCOGEN_BIOSYNTHETIC_PROCESS	0.0573856	0.0938147	0.0756237	0.0568999	0.0541274	0.0699372	0.0406185	0.0522508	0.0576496	0.0569753	0.0707011	0.123454	0.0633408	0.0967758	0.0153171	2822.87	2281.72	2848.07	2879.21	2942.96	2687.95	3914.06	3288.41	2877.73	2603.45	2520.42	2229.83	2867.35	2650.89	3242.45
GO_REGULATION_OF_GLYCOGEN_CATABOLIC_PROCESS	0.313833	0.334982	0.2845	0.297402	0.283461	0.309828	0.242959	0.277162	0.280258	0.298744	0.326648	0.364856	0.261489	0.322037	0.242245	609.349	336.55	1033.37	722.026	747.23	512.98	1899.21	1103.05	467.019	747.23	842.117	484.81	928.108	1411.44	1313.58
GO_DISACCHARIDE_METABOLIC_PROCESS	-0.0556789	0.00167822	-0.00209777	-0.0082422	0.00392486	-0.0128573	-0.0213025	-0.00219251	-0.0258905	-0.00567074	-0.0338891	-0.0372591	-0.0595767	0.0502788	-0.0992854	2142.36	2345.47	1909.59	1871.78	1991.87	2087.5	1595.28	2334.35	1712.4	2198.7	2225.38	2842.14	2152.74	2533.76	252.783
GO_MONOSACCHARIDE_METABOLIC_PROCESS	0.0550745	0.0714987	0.0717109	0.0719946	0.0758717	0.0706362	0.0706035	0.0683192	0.0764164	0.0667538	0.0637799	0.0562754	0.0571499	0.0798569	0.0450053	3048.23	2959.27	3042.3	3080.84	2956.3	3131.25	3083.81	3208.35	3015.61	3119.39	3177.21	3418.88	3196.49	3122.36	3157.94
GO_FRUCTOSE_METABOLIC_PROCESS	0.00745595	0.100836	0.0977759	0.0919086	0.105782	0.120279	0.0926488	0.116524	0.122364	0.080517	0.0537262	0.0971259	0.0952665	0.156196	0.0217721	3766.55	2739.84	2533.02	2898.48	2646.44	2159.41	2412.19	1564.14	2624.94	2985.96	3677.59	2770.24	2503.37	1944.43	2812.49
GO_FRUCTOSE_6_PHOSPHATE_METABOLIC_PROCESS	0.0887746	0.103429	0.139283	0.12369	0.150797	0.10675	0.152	0.146357	0.143097	0.128671	0.118926	0.0831799	0.0991458	0.178048	0.0809902	4005.99	3688.71	3235.03	3267.65	2885.14	3415.91	2633.1	2452.22	3178.69	3516.73	3960.02	4244.68	4290.64	3537.48	3565.65
GO_FRUCTOSE_2_6_BISPHOSPHATE_METABOLIC_PROCESS	0.200862	0.341071	0.257638	0.293457	0.297893	0.315821	0.201872	0.27809	0.268171	0.262472	0.285413	0.412455	0.281589	0.368737	0.137665	345.446	452.193	300.968	19.2738	28.1694	412.163	487.775	349.894	68.1996	496.671	131.951	219.425	231.286	17.7912	44.478
GO_FUCOSE_METABOLIC_PROCESS	-0.0670339	-0.0507254	-0.0799859	-0.060727	-0.0924237	-0.0430381	-0.103928	-0.0764806	-0.095929	-0.0746265	-0.110234	-0.0627842	0.0229266	-0.0666685	-0.0579932	3099.38	1212.77	3710.21	2641.99	2106.77	3352.16	2812.49	2745.78	2280.24	2469.27	2456.67	2289.88	3115.68	1718.33	3884.41
GO_GLUCOSE_METABOLIC_PROCESS	0.0500601	0.0563942	0.0614872	0.0632966	0.0687696	0.054634	0.0627395	0.0546401	0.0698483	0.054552	0.0600302	0.0458748	0.0367346	0.0649721	0.0377909	3005.23	3103.08	3095.67	3123.84	3008.2	3132.73	3174.25	3278.03	2916.27	3178.69	3116.43	3423.32	3418.88	3097.15	2897
GO_GLUCOSE_CATABOLIC_PROCESS	0.0853216	0.104191	0.112604	0.125578	0.14476	0.109216	0.145202	0.16159	0.152457	0.118466	0.100295	0.101979	0.1	0.159286	0.0741317	2048.95	2090.47	2197.21	2173.49	1908.11	2086.02	1790.98	1973.34	1767.26	1933.31	2059.33	2277.27	2277.27	2035.61	2588.62
GO_UDP_GLUCOSE_METABOLIC_PROCESS	-0.0541396	-0.0227543	-0.0227273	-0.0404221	-0.0360119	-0.0439935	-0.0503517	-0.0284903	-0.0480519	-0.0323864	-0.00909091	-0.0339015	-0.0300866	-0.00830628	-0.0724297	1366.96	904.386	641.225	571.542	1149.76	754.643	1202.39	815.43	412.163	180.877	716.837	3403.31	887.336	955.536	590.816
GO_GALACTOSE_METABOLIC_PROCESS	-0.0610654	0.0216273	-0.0119235	-0.0135205	-0.00412787	-0.0164844	-0.0128708	-0.00728129	-0.00994749	-0.00429028	0.00997456	-0.0216815	-0.0164709	0.0788085	-0.0525254	2305.44	4001.54	2240.21	2504.11	2163.11	2908.12	2111.96	2051.18	1954.07	2650.89	1970.38	4587.16	3377.36	3037.85	1996.32
GO_MANNOSE_METABOLIC_PROCESS	0.0758982	0.10219	0.144257	0.130028	0.126997	0.132472	0.156954	0.142432	0.133477	0.123254	0.0789759	0.0660774	0.103783	0.140576	0.0918898	2290.62	2255.03	1263.18	1392.16	2385.5	1316.55	2137.91	1914.04	1439.6	2155.7	2167.56	2338.06	2198.7	2646.44	880.664
GO_INOSITOL_METABOLIC_PROCESS	-0.02271	-0.0321974	-0.0200439	-0.0435389	-0.0540819	-0.0135881	-0.0436742	-0.0496968	-0.0413193	-0.0473284	-0.0272169	-0.070864	-0.0367313	-0.0388561	-0.0604834	2267.64	1338.05	2687.21	2750.96	2891.81	1965.93	2970.39	2891.81	2635.32	2369.94	2926.65	3047.48	1535.23	2881.43	3728
GO_AMINOGLYCAN_METABOLIC_PROCESS	-0.0324574	0.00335829	-0.00497115	0.00788496	0.00890908	-0.00742228	-0.00832294	-0.0189579	0.00163885	-0.00754965	-0.0169773	-0.0109716	-0.0228205	0.0113225	-0.0367124	3238.74	3759.13	3394.41	3395.15	3146.08	3362.54	3212.05	3234.29	3133.48	3405.53	3613.1	3801.39	3627.92	3498.19	3024.5
GO_AMINOGLYCAN_BIOSYNTHETIC_PROCESS	-0.0696218	-0.0439092	-0.0387568	-0.029196	-0.0296827	-0.0445127	-0.0375676	-0.0543209	-0.0317128	-0.0489132	-0.0588045	-0.0618793	-0.0829816	-0.0352032	-0.0747386	3206.86	3761.36	3464.84	3352.16	3122.36	2907.38	2944.44	2757.64	2696.85	3177.21	3558.24	3581.96	3630.89	3134.22	3094.19
GO_AMINOGLYCAN_CATABOLIC_PROCESS	0.0254427	0.0601237	0.0451588	0.0624556	0.0618288	0.0539753	0.0423157	0.0383697	0.0470986	0.0551797	0.0514123	0.0556349	0.0814715	0.0794582	0.0068049	3068.98	3912.58	2885.14	2596.03	2757.64	3060.09	2296.55	2825.84	3131.25	3495.97	3088.26	4243.2	2997.82	3617.54	3223.17
GO_PROTEOGLYCAN_METABOLIC_PROCESS	-0.0442533	-0.00164163	-0.0109531	-0.0193571	-0.0116886	-0.00685087	-0.0108418	-0.0233708	-0.0148808	-0.0248292	-0.0310343	-0.0419558	-0.0586122	-0.00935566	-0.0503648	3390.71	2982.99	3346.23	3289.89	3610.13	2988.92	3430.74	2968.17	3149.04	3484.11	3275.06	2842.14	3243.93	3401.08	2698.33
GO_CHITIN_METABOLIC_PROCESS	0.264167	0.268532	0.226292	0.247502	0.238448	0.245879	0.232821	0.197507	0.222793	0.236464	0.287325	0.300815	0.264311	0.238124	0.192097	1249.83	1565.63	896.973	985.929	981.481	1340.27	272.798	628.622	966.655	1135.67	741.3	1510.77	686.444	1866.59	604.901
GO_AMINO_SUGAR_METABOLIC_PROCESS	0.0245481	0.0325606	0.0280052	0.0375994	0.0241323	0.0281679	0.038797	-0.00235448	0.0348744	0.0263874	0.0321312	0.00938178	0.000185286	0.0142354	0.0135801	3029.69	3864.4	3375.88	3166.83	3370.69	3005.97	2761.34	3697.6	2836.21	2987.44	3217.98	3481.89	3661.28	3192.78	3475.96
GO_N_ACETYLGLUCOSAMINE_METABOLIC_PROCESS	-0.0193888	0.0367503	0.00163027	0.0406124	-0.000306804	0.0111352	0.0162847	-0.0464958	0.0376406	-0.0191121	-0.00839199	-0.0367623	-0.0224809	-0.00603381	-0.0261505	3435.18	4185.38	3816.21	2714.64	3598.27	2932.58	3238	3129.77	2971.13	4627.19	4072.7	4143.87	3512.28	3412.95	2902.93
GO_UDP_N_ACETYLGLUCOSAMINE_METABOLIC_PROCESS	0.00114637	-0.0116262	0.0213208	0.0249765	0.00210319	0.0123122	0.0112381	-0.0108319	0.021736	0.00254549	-0.00365576	-0.0361514	-0.0225032	-0.0521826	0.021384	2554.52	3535.26	2341.77	2563.42	2982.25	2572.31	2521.16	2648.66	2610.86	2667.2	3235.77	3041.55	3418.13	4025.26	2036.35
GO_UDP_N_ACETYLGLUCOSAMINE_BIOSYNTHETIC_PROCESS	-0.121454	-0.108096	-0.105998	-0.0859815	-0.123268	-0.0960237	-0.110329	-0.137181	-0.0946703	-0.120967	-0.132823	-0.135827	-0.11531	-0.158835	-0.0969711	3101.6	2348.44	3291.37	4013.4	3146.08	4047.5	4298.06	3652.39	3676.11	3352.9	3253.57	3041.55	3982.26	3288.41	3172.02
GO_N_ACETYLNEURAMINATE_METABOLIC_PROCESS	0.0522349	0.0982915	0.0773085	0.0877399	0.0986284	0.0827107	0.0903748	0.0847922	0.104512	0.0773206	0.0838176	0.0397221	0.088173	0.0710161	0.0521266	1940.72	1707.96	2154.22	1681.27	1586.38	1353.61	2047.47	1352.13	1500.39	1583.42	1601.21	1005.2	2105.29	2432.95	1891.8
GO_URONIC_ACID_METABOLIC_PROCESS	-0.0925595	-0.0138258	-0.0870942	-0.0396645	-0.0476461	-0.0655303	-0.0154221	-0.0635011	-0.0323864	-0.0155303	-0.109172	-0.139583	0.0280574	0.0104708	-0.0208333	2278.01	1684.23	2257.26	527.064	1539.68	1396.61	1326.19	800.604	878.441	1468.52	1818.41	890.301	2726.5	863.615	1684.97
GO_ALCOHOL_METABOLIC_PROCESS	-0.00132422	0.0220176	0.0224309	0.0274953	0.0267756	0.0233395	0.0132556	0.0152268	0.0223042	0.0218793	0.0133131	0.00757909	0.0176084	0.026453	-0.00562706	3662.76	3312.87	3259.5	3384.78	3538.97	3462.61	3682.04	3450.01	3615.32	3449.27	3427.03	3590.12	3156.46	3362.54	3627.92
GO_ETHANOL_METABOLIC_PROCESS	-0.0548818	0.0146484	0.02289	-0.0296878	-0.00907778	0.0401311	-0.041972	0.0224328	0.00651507	0.019088	0.0418877	-0.0171509	0.0492992	0.00902966	-0.0991939	2744.29	2045.99	2805.08	2719.09	3249.86	4072.7	3064.53	2226.87	2999.3	2628.65	3203.9	1838.42	2527.83	1613.07	3371.43
GO_ETHANOL_CATABOLIC_PROCESS	-0.0160948	0.12444	0.0610997	0.0265938	0.057766	0.0980301	-0.0288451	0.0572897	0.0336941	0.0871848	0.112685	0.0454703	0.108486	0.0774651	-0.0895227	3820.66	3742.08	2805.08	4539.72	3673.88	4072.7	3205.38	2188.32	3685.74	3101.6	3854.76	4286.2	2292.1	1420.33	2467.05
GO_ETHANOL_OXIDATION	-0.130653	-0.123985	-0.0354476	-0.123747	-0.107317	-0.0579392	-0.0836995	-0.035664	-0.0474186	-0.0740015	-0.0638705	-0.110824	-0.0220262	-0.0487174	-0.165873	2729.47	340.998	2999.3	711.648	1924.41	1291.34	1656.06	2954.82	1688.68	1992.61	1369.92	676.066	1482.6	326.172	3371.43
GO_GLYCEROL_3_PHOSPHATE_METABOLIC_PROCESS	0.0243777	-0.0023539	0.0469156	0.0611742	0.0331439	0.0218885	-0.0346591	-0.0515693	0.0158009	-0.0191558	0.0214286	0.0363095	0.0524621	-0.0588474	-0.00749459	4360.33	1402.54	3745.05	3663.5	3553.79	3128.29	3560.46	3633.11	3458.91	2926.65	3181.66	679.031	2404.04	2712.42	4355.14
GO_CELLULAR_GLUCAN_METABOLIC_PROCESS	0.0794899	0.110903	0.086476	0.0722947	0.0741525	0.0835642	0.0561848	0.0605959	0.0720203	0.0739189	0.0857806	0.113	0.0721697	0.107182	0.0273142	2607.89	2486.32	2842.14	2858.45	2991.15	2730.95	3204.64	3430	2884.4	2957.79	3141.63	2925.91	2811.75	2928.14	2821.39
GO_CELLULAR_ALDEHYDE_METABOLIC_PROCESS	0.0462639	0.0578903	0.0682007	0.061371	0.0503926	0.0625619	0.0540543	0.0740699	0.0599464	0.0606834	0.043701	0.0702865	0.076534	0.0771755	0.0236131	3679.81	3085.29	3154.97	3249.86	2947.41	3300.27	3457.42	3614.58	3291.37	3012.64	3478.18	3438.15	3263.2	3192.04	3018.57
GO_ORGANIC_ACID_METABOLIC_PROCESS	0.00153473	0.0126202	0.0170121	0.0204323	0.0174116	0.0109853	0.0161814	0.0119325	0.0220309	0.0220315	0.0145318	0.011094	0.0257466	0.0213688	-0.00231608	3313.61	3375.88	3359.57	3285.44	3318.8	3458.16	3256.53	3280.99	3267.65	3229.84	3355.12	3385.52	3266.17	3318.8	3374.4
GO_ACETYL_COA_METABOLIC_PROCESS	-0.0640197	-0.0837337	-0.0740158	-0.0525714	-0.0823239	-0.0619357	-0.0956583	-0.0902689	-0.0476959	-0.0751805	-0.0503694	-0.0643592	-0.0240543	-0.089274	-0.0543396	2765.05	2280.24	3034.88	2209.07	3252.82	2848.07	2625.68	1885.87	2745.78	1552.28	2195.73	1774.67	2447.77	2403.29	1936.28
GO_ACETYL_COA_BIOSYNTHETIC_PROCESS	0.00288524	-0.0283241	-0.0144465	-0.000311552	-0.0217748	-0.00830353	-0.0479316	-0.0545825	-0.00498483	-0.0297667	0.0148258	0.00670514	0.0175011	-0.0391133	-0.011182	2932.58	2183.87	3640.52	3124.58	2893.29	3090.48	3503.38	3212.05	3318.06	2755.41	3022.28	2155.7	2129.01	2888.85	2845.11
GO_ACETYL_COA_BIOSYNTHETIC_PROCESS_FROM_PYRUVATE	0.0203595	-0.0276478	0.00452675	0.00599957	-0.0134611	0.00297812	-0.0604072	-0.0532489	0.00271822	-0.0361382	0.030496	0.0213559	0.00526316	-0.0461014	-0.00880442	3730.22	3077.14	2566.38	2613.08	2389.95	2338.8	3848.83	3188.33	2795.44	2828.06	3394.41	2986.7	3080.84	2547.85	3168.32
GO_LACTATE_METABOLIC_PROCESS	0.108338	0.153853	0.144288	0.14051	0.125711	0.132196	0.135541	0.126265	0.128888	0.138429	0.107339	0.117422	0.119599	0.166847	0.044282	1491.5	1227.59	333.585	889.56	1100.09	760.574	1111.95	1110.47	1309.14	1119.36	1788.02	2083.05	1383.27	1233.52	1498.91
GO_PYRUVATE_METABOLIC_PROCESS	0.0344649	0.0267254	0.052758	0.0417101	0.0531334	0.0342655	0.0496159	0.0456801	0.0419793	0.0502357	0.0412533	0.0181526	0.0280906	0.0504062	0.00177483	3203.16	3335.85	3091.22	3194.26	3338.82	3169.8	3082.33	3513.76	3154.23	3306.94	3192.04	3327.7	3387	3344	3513.76
GO_GENERATION_OF_PRECURSOR_METABOLITES_AND_ENERGY	0.00665711	0.00437352	-0.000270357	0.00478697	0.000276204	0.00957806	0.00415476	0.0167291	0.000952441	0.010545	-0.00944082	0.0329371	0.059266	0.0227977	0.0153828	3439.63	3466.32	3530.07	3277.29	3462.61	3352.9	3504.87	3370.69	3304.72	3250.6	3251.34	3169.8	2984.47	3282.48	3200.19
GO_TRICARBOXYLIC_ACID_CYCLE	-0.0525805	-0.0651849	-0.0557219	-0.0642391	-0.0653628	-0.0765224	-0.0566808	-0.0567155	-0.0567632	-0.0506324	-0.0473826	-0.0784922	-0.0274108	-0.0500814	-0.0867317	3197.97	2828.8	2806.56	3454.46	2575.28	2852.52	2723.54	3197.97	2483.36	2725.02	2729.47	3034.88	2502.63	2388.47	3100.12
GO_CITRATE_METABOLIC_PROCESS	0.0741963	0.0338024	0.110629	0.0437169	0.077162	0.0422881	0.0971425	0.0461414	0.0804957	0.0813183	0.110326	-0.0586968	0.0483277	0.0456651	-0.00890789	1143.08	1709.44	1283.93	1933.31	1756.88	1166.81	1805.81	1346.2	1747.99	1917	837.669	2842.14	1804.32	1197.94	2139.39
GO_ISOCITRATE_METABOLIC_PROCESS	-0.192607	-0.130588	-0.1092	-0.120284	-0.0957138	-0.156738	-0.103031	-0.104676	-0.108378	-0.0950211	-0.149053	-0.169943	-0.0885269	-0.0597575	-0.198214	834.704	80.0604	281.694	1020.03	166.051	753.161	323.207	404.75	91.9212	127.504	493.706	710.165	1406.99	834.704	1478.15
GO_2_OXOGLUTARATE_METABOLIC_PROCESS	-0.0415063	-0.0570926	-0.0123322	-0.0058732	-0.00364798	-0.0376564	-0.00669043	-0.0211347	-0.00834457	-0.00836427	-0.0129033	-0.0453561	0.0148233	-0.0451592	-0.0157488	3205.38	2357.33	4541.2	4103.84	3685.74	3546.38	3481.14	3734.67	3783.6	4117.18	4068.25	1713.89	2827.32	2335.09	4001.54
GO_SUCCINYL_COA_METABOLIC_PROCESS	-0.192614	-0.262716	-0.224973	-0.227354	-0.218885	-0.229789	-0.197917	-0.235417	-0.220536	-0.227489	-0.207927	-0.290963	-0.205032	-0.23382	-0.243101	327.655	1593.8	1513.73	1686.46	2059.33	1479.63	2140.13	1871.78	1879.2	1771.71	1363.99	1547.83	761.315	1915.52	1362.51
GO_SUCCINATE_METABOLIC_PROCESS	-0.150271	-0.213258	-0.202814	-0.209497	-0.21691	-0.208604	-0.199865	-0.214746	-0.206385	-0.190855	-0.17197	-0.181412	-0.134497	-0.19007	-0.172646	1403.28	3008.2	2015.59	2104.55	2103.07	2083.79	1960	2414.41	2129.75	2585.65	2094.91	3925.18	2621.24	3282.48	2414.41
GO_OXALOACETATE_METABOLIC_PROCESS	0.265408	0.178731	0.271209	0.273201	0.259736	0.237071	0.282639	0.281751	0.276924	0.257982	0.254173	0.19317	0.241509	0.210142	0.258415	977.033	315.794	991.859	668.653	896.973	606.383	400.302	999.272	692.374	790.226	1120.85	508.532	917.729	375.098	641.966
GO_MALATE_METABOLIC_PROCESS	-0.0277597	-0.0160985	-0.0878247	-0.0978355	-0.0952652	-0.075487	-0.0686418	-0.00887446	-0.0808983	-0.0264881	-0.0762987	-0.0478355	0.0573593	-0.102949	-0.101921	3168.32	886.595	2790.25	3476.7	2461.12	2934.81	2011.15	2907.38	2853.26	1652.36	2859.94	2699.07	2104.55	3168.32	4120.89
GO_REGULATION_OF_CARBOHYDRATE_METABOLIC_PROCESS	0.0390706	0.0327235	0.0542995	0.0506177	0.0500623	0.036166	0.0469227	0.026896	0.0452332	0.038692	0.0373054	0.00632013	0.00746474	0.0368998	0.0158991	3533.04	3861.43	3320.28	3555.27	3547.86	3806.58	3558.24	3547.12	3579	3644.23	3790.27	4139.42	3898.5	3947.42	3688.71
GO_REGULATION_OF_GLUCONEOGENESIS	-0.0587294	-0.0497895	-0.0460928	-0.0356724	-0.0487851	-0.0578995	-0.0403545	-0.0633361	-0.0515388	-0.0461541	-0.0430751	-0.0543867	-0.0683718	-0.0498413	-0.0743176	2911.83	2452.22	3208.35	3404.05	3306.2	3347.71	3018.57	2312.86	3301.75	3288.41	2659.78	3338.82	3398.12	3418.88	3131.25
GO_ENERGY_RESERVE_METABOLIC_PROCESS	0.0545016	0.084151	0.0645072	0.0487291	0.0480563	0.0630582	0.0364621	0.0476527	0.0470317	0.0499322	0.0587735	0.08908	0.0561136	0.0811651	0.00862131	2998.56	3280.99	2971.87	3224.66	3244.67	3563.43	3510.8	3685.74	3197.97	3222.43	3141.63	2954.82	2828.06	3401.08	3018.57
GO_FERMENTATION	-0.192004	-0.0263471	-0.124811	-0.109013	-0.146721	-0.174421	-0.0787167	0.0235339	-0.0298096	-0.150454	-0.150022	-0.200985	0.106092	0.00697901	-0.115776	4220.96	1669.41	4969.68	3847.35	4841.43	4461.88	4594.58	2750.22	3295.82	4790.28	4223.93	2689.44	591.557	1613.07	3452.23
GO_OXIDATIVE_PHOSPHORYLATION	0.0234394	-0.0123513	-0.0357349	-0.0114512	-0.0329735	-0.000291995	-0.0201542	0.0100175	-0.024439	-0.00456693	-0.0431955	0.0897703	0.13465	0.0162872	0.0794073	3297.3	3260.24	3735.41	3458.16	3708.72	3554.53	3775.44	3464.09	3785.08	3358.09	3596.05	2685.73	2401.07	3129.77	2960.01
GO_MITOCHONDRIAL_ELECTRON_TRANSPORT_NADH_TO_UBIQUINONE	0.0145754	-0.0292414	-0.0680692	-0.0376259	-0.056303	-0.0290659	-0.0441051	-0.00754189	-0.040988	-0.0287344	-0.0662892	0.0775289	0.12619	0.000296662	0.0666291	3036.36	3371.43	3962.99	3795.46	3848.83	3613.1	4025.26	3734.67	3924.44	3697.6	2747.26	2707.23	2550.07	3282.48	2604.93
GO_MITOCHONDRIAL_ELECTRON_TRANSPORT_UBIQUINOL_TO_CYTOCHROME_C	0.0446964	-0.00457352	-0.0185254	0.00444552	-0.0233993	0.036721	-0.0189587	0.0196676	-0.0126178	-0.00995934	-0.0197956	0.127945	0.155869	0.0211544	0.115519	3933.34	2957.79	2772.46	2791.74	2624.2	2197.21	2779.88	2283.2	3269.13	2547.11	3378.85	3300.27	2345.47	3255.79	2698.33
GO_REGULATION_OF_NUCLEOTIDE_METABOLIC_PROCESS	-0.00896281	-0.0149993	0.0163627	0.0059288	0.0192546	-0.00149404	0.0064426	-0.00769697	0.00335406	0.00209108	-0.000291345	-0.0256613	-0.0149662	0.0111213	-0.0373352	3238	3756.91	3488.56	3385.52	3404.05	3621.99	3593.82	3491.52	3660.54	3345.49	3569.36	3720.58	3703.53	3622.73	3509.31
GO_PURINE_NUCLEOBASE_METABOLIC_PROCESS	0.112493	0.0349533	0.120368	0.100043	0.109001	0.0554028	0.136376	0.117276	0.0881936	0.130301	0.071469	0.0232369	0.0486113	0.045228	0.0768606	1521.15	1749.47	1614.55	1454.43	1426.26	871.769	1546.35	1378.82	2091.95	1447.02	1721.3	1728.71	1315.07	1793.95	1312.1
GO_PURINE_NUCLEOSIDE_CATABOLIC_PROCESS	0.0855179	0.0757766	0.114006	0.104654	0.0826172	0.076859	0.126908	0.122557	0.0998918	0.118855	0.0387813	0.0280658	0.154421	0.110023	0.138273	880.664	904.386	664.205	1435.16	1533.01	1267.62	600.453	720.544	732.404	527.806	2388.47	1986.68	1917	1398.09	2019.3
GO_PURINE_RIBONUCLEOSIDE_SALVAGE	-0.00351617	-0.0021097	0.0528508	0.0239641	0.0459266	0.0411663	0.104349	0.0732987	0.057503	0.0342421	-0.122309	-0.0692957	0.145137	-5.4095e-05	0.093963	0	0	0	0	0	0	0	0	0	0	0	0	0	0	0
GO_AMP_BIOSYNTHETIC_PROCESS	-0.168254	-0.221531	-0.176117	-0.181275	-0.201836	-0.172113	-0.14102	-0.0996104	-0.174278	-0.170598	-0.232677	-0.158803	0.00485157	-0.22824	-0.0504815	2019.3	2195.73	3028.95	2590.1	2702.78	2395.88	2314.34	2188.32	1538.94	2477.42	1125.29	748.713	1556.73	2527.83	834.704
GO_CAMP_BIOSYNTHETIC_PROCESS	0.0433889	0.0625406	0.0943519	0.0904566	0.133521	0.0489072	0.0516663	0.0465267	0.0985717	0.0518286	-0.0120104	-0.211588	-0.0403592	0.0583748	0.0685458	752.419	162.345	33.3585	255.749	194.962	1299.5	467.019	531.512	237.957	88.2147	451.452	1946.65	252.783	437.367	14.826
GO_ADP_BIOSYNTHETIC_PROCESS	-0.142069	-0.292253	-0.231498	-0.15976	-0.217053	-0.193519	-0.208667	-0.195575	-0.227656	-0.20607	-0.114531	-0.182915	-0.104685	-0.297392	-0.119401	1517.44	2847.33	2745.78	1811.74	1932.57	2167.56	1823.6	1842.87	2143.1	2395.88	1427.74	1168.29	1630.86	2776.91	1513.73
GO_CGMP_BIOSYNTHETIC_PROCESS	-0.212941	-0.315137	-0.182428	-0.229604	-0.180643	-0.288087	-0.075092	-0.332287	-0.194601	-0.341539	-0.317301	-0.340348	-0.298961	-0.241506	-0.163547	1809.51	416.611	103.041	2177.2	2867.35	2324.72	2670.9	2298.77	2215	2172.01	2504.11	2188.32	2755.41	475.173	2191.28
GO_GTP_BIOSYNTHETIC_PROCESS	0.298784	0.236595	0.27423	0.296998	0.257307	0.29348	0.292289	0.325233	0.283629	0.291802	0.179458	0.308166	0.327759	0.275186	0.336797	868.804	1107.5	1294.31	1160.13	1360.29	1163.84	1338.05	1068.21	1658.29	1158.65	1985.94	1029.67	1150.5	1106.76	1063.02
GO_IMP_BIOSYNTHETIC_PROCESS	-0.0020301	-0.0872131	0.0436877	0.00798506	0.0343764	-0.0129926	0.0609707	0.00564368	0.00825574	0.0245236	0.00538653	-0.089568	-0.0557059	-0.0972012	-0.0198002	2282.46	2550.81	2309.89	2361.78	1756.88	1938.5	1789.5	2728.73	2571.57	2570.83	2669.42	2513.01	1289.86	2639.03	1911.81
GO_DE_NOVO_IMP_BIOSYNTHETIC_PROCESS	-0.071877	-0.217237	-0.0169229	-0.0834957	-0.0372555	-0.106787	-0.0154615	-0.0489283	-0.0905319	-0.0587068	-0.0798513	-0.192015	-0.139244	-0.225175	-0.0788049	1461.1	3245.41	1713.89	2378.09	1697.58	2343.25	2352.14	2728.73	2636.8	1801.36	2614.57	1906.62	1432.93	2822.87	1911.81
GO_CAMP_CATABOLIC_PROCESS	0.0242342	-0.0364866	-0.0466176	-0.0338457	-0.0386514	-0.051748	-0.0419634	-0.0942202	0.0043403	-0.0619006	0.0447343	-0.111495	-0.133943	-0.179597	-0.0418335	1559.7	944.416	886.595	1243.9	739.817	851.012	689.409	386.959	1255.76	988.894	315.794	416.611	1196.46	2056.37	422.541
GO_PYRIMIDINE_NUCLEOBASE_METABOLIC_PROCESS	0.145214	0.0903507	0.156945	0.12458	0.136203	0.128803	0.130704	0.136985	0.143602	0.126493	0.137286	0.0978464	0.088546	0.10012	0.0809661	1052.65	2470.01	1021.51	1761.33	2176.46	2840.66	1286.9	2524.87	1876.97	1719.82	2246.14	2867.35	2897	2985.96	3623.47
GO_DE_NOVO_PYRIMIDINE_NUCLEOBASE_BIOSYNTHETIC_PROCESS	0.0524621	-0.0769481	0.0505952	0.0117424	0.0223485	-0.00116342	0.040368	0.0364448	0.0294372	-0.00419372	0.00616883	-0.0462933	-0.0139881	-0.0660173	0.0477543	3524.88	2789.51	1834.72	1601.95	1423.3	1376.59	1946.65	1321	1530.78	1569.33	2544.14	2914.05	2578.24	1561.18	2461.12
GO_PYRIMIDINE_NUCLEOSIDE_METABOLIC_PROCESS	-0.031445	-0.0342269	-0.0300118	-0.0180528	-0.0283137	-0.0221415	-0.0379664	-0.0163788	-0.036479	-0.02505	-0.0365814	0.00224005	0.0252306	-0.00794253	-0.0138859	2649.41	2942.96	2313.6	2159.41	2135.69	2644.96	1648.65	2278.01	2195.73	2549.33	2584.17	2862.16	2679.06	2782.84	2149.03
GO_PYRIMIDINE_NUCLEOTIDE_METABOLIC_PROCESS	-0.0601445	-0.103281	-0.0545429	-0.0304771	-0.0587702	-0.0535584	-0.0345517	-0.0272664	-0.0524172	-0.0520917	-0.0921024	-0.0444006	-0.0219863	-0.0664895	0.00536247	2854.01	2717.61	3128.29	2495.22	2816.94	3117.91	2416.64	2188.32	2363.26	2071.19	2582.69	2384.02	2730.95	2412.19	2308.41
GO_PYRIMIDINE_NUCLEOTIDE_BIOSYNTHETIC_PROCESS	-0.0234255	-0.081841	-0.027155	-0.00502681	-0.0377377	-0.0291631	-0.00862877	-0.00115709	-0.0293098	-0.0197853	-0.0927298	-0.0177389	0.0143855	-0.0228836	0.0313944	2400.33	2674.61	2136.43	2155.7	2146.8	2526.35	2360.3	2160.15	2094.91	1792.46	2284.69	2673.13	2772.46	1973.34	2260.97
GO_PYRIMIDINE_NUCLEOTIDE_CATABOLIC_PROCESS	-0.105848	-0.116277	-0.0801603	-0.053942	-0.0869396	-0.0696773	-0.0661035	-0.0569959	-0.0716266	-0.080366	-0.0945419	-0.0801928	-0.0601906	-0.0938055	-0.0192333	3722.07	3484.11	4235.05	4043.79	3919.25	4129.78	3932.6	2999.3	4190.57	3774.7	4522.67	1664.96	2650.89	3416.65	3723.55
GO_DNA_METABOLIC_PROCESS	0.0133209	-0.0170578	0.0172644	0.0107676	0.00636706	0.00459728	0.0154255	0.00832467	0.0148229	0.0118418	0.0167208	-0.010839	0.00331474	-0.0142544	0.00355942	3555.27	3633.85	3509.31	3530.81	3475.96	3489.3	3500.42	3532.29	3482.63	3473.73	3464.84	3553.05	3343.26	3527.11	3502.64
GO_DNA_REPLICATION	-0.047725	-0.0860957	-0.036722	-0.0495367	-0.0603874	-0.053509	-0.0455111	-0.0558219	-0.0473387	-0.0538073	-0.0442429	-0.0796361	-0.0711176	-0.0776132	-0.0732623	2811.01	2904.41	2836.21	2980.03	2948.89	2985.96	2962.23	2914.79	3189.07	2886.62	2773.94	2842.14	2959.27	3242.45	2965.2
GO_DNA_DEPENDENT_DNA_REPLICATION	-0.0549635	-0.0989407	-0.0363249	-0.0432348	-0.0627601	-0.0516266	-0.0445151	-0.0526266	-0.0489099	-0.0550077	-0.0475536	-0.0761793	-0.0612394	-0.0802744	-0.0638429	3429.25	3174.25	3034.88	2750.22	2345.47	2508.56	2206.11	2811.01	2572.31	2741.33	2785.81	2698.33	2585.65	3384.78	2551.55
GO_MITOCHONDRIAL_DNA_REPLICATION	-0.0836371	-0.102515	-0.0604163	-0.0835288	-0.0822415	-0.0620887	-0.0725802	-0.075588	-0.0882693	-0.0872346	-0.0730374	-0.0844312	-0.0715936	-0.0922036	-0.0860675	4124.59	3332.88	2140.87	3344.75	2255.03	2333.61	2523.39	3805.83	3481.14	2905.9	3178.69	2379.57	4022.29	3181.66	2498.18
GO_DNA_TOPOLOGICAL_CHANGE	-0.0410229	-0.104494	-0.119775	-0.126904	-0.115877	-0.104123	-0.126069	-0.0911783	-0.103056	-0.0838166	-0.0416725	-0.0652423	-0.0347593	-0.0930188	-0.113573	1275.04	1113.43	1461.84	1921.45	2594.55	2521.9	2143.84	3562.69	2090.47	1930.35	1556.73	2427.02	3561.21	1199.42	3347.71
GO_DNA_LIGATION	-0.0472197	-0.107368	-0.085377	-0.0811021	-0.0753689	-0.0795022	-0.0750106	-0.0663108	-0.0873603	-0.0704107	-0.045878	-0.0222036	-0.0191537	-0.0796772	-0.0454447	2192.77	2808.04	1675.34	2311.37	2373.64	3402.57	2114.19	3221.69	1973.34	1915.52	2928.14	2907.38	3871.07	2988.92	2891.07
GO_DNA_UNWINDING_INVOLVED_IN_DNA_REPLICATION	-0.203321	-0.276486	-0.147087	-0.154531	-0.174981	-0.178825	-0.137695	-0.158334	-0.16073	-0.19761	-0.162922	-0.217951	-0.222512	-0.227006	-0.20144	1263.92	1876.23	2076.38	1168.29	2068.23	1239.45	2059.33	2232.05	1856.22	1962.22	2065.26	1830.27	1262.43	1621.22	1895.5
GO_DNA_REPLICATION_SYNTHESIS_OF_RNA_PRIMER	0.0163222	-0.181853	0.00445478	-0.0663528	-0.244075	-0.0782203	-0.0575876	-0.0386502	-0.0422213	-0.0264221	0.0192079	-0.128539	-0.0372795	-0.181889	-0.076561	1712.4	1088.23	317.276	164.569	2490.77	80.0604	1353.61	501.119	594.523	81.543	1159.39	1427.74	1156.43	874.734	327.655
GO_DNA_REPLICATION_INITIATION	-0.0596361	-0.106579	-0.0320756	-0.0444773	-0.0824724	-0.0452673	-0.0341821	-0.0311876	-0.0465271	-0.0404966	-0.0451382	-0.0713769	-0.0688935	-0.0885803	-0.0658679	2446.29	2452.22	2256.52	2084.54	1796.91	1690.16	1610.1	1725.75	1813.22	1983.72	2172.01	2192.77	2222.42	1955.55	1733.16
GO_DNA_STRAND_ELONGATION_INVOLVED_IN_DNA_REPLICATION	-0.207187	-0.280786	-0.136787	-0.156607	-0.171583	-0.176418	-0.126931	-0.126744	-0.149065	-0.173523	-0.171721	-0.272929	-0.190616	-0.266332	-0.166562	822.843	2075.64	1516.7	822.843	585.627	1196.46	610.831	1091.19	720.544	687.926	1235.01	1538.94	845.082	1672.37	591.557
GO_REGULATION_OF_DNA_REPLICATION	-0.0315042	-0.0613598	-0.0324432	-0.0461232	-0.0521018	-0.0543779	-0.0494865	-0.0575788	-0.0445522	-0.0516948	-0.0306955	-0.0592444	-0.0693379	-0.0501238	-0.071805	3294.34	2757.64	2773.94	3009.68	2839.18	2886.62	3355.12	3565.65	2988.92	3180.18	2751.71	3211.31	3337.33	3229.1	3092.7
GO_RNA_DEPENDENT_DNA_BIOSYNTHETIC_PROCESS	0.0540617	0.0157906	0.071365	0.0538282	0.058662	0.0448253	0.0716914	0.0517585	0.0657219	0.0522255	0.0631081	0.00934418	0.0237765	0.0260262	0.0373718	3863.66	3793.97	4203.17	4003.02	3555.27	3939.27	3673.88	4139.42	3543.41	3476.7	3853.28	4180.93	4108.28	3263.2	4069.74
GO_DNA_REPAIR	-0.0121089	-0.0424915	-0.0113574	-0.0174915	-0.0233894	-0.0245812	-0.0121869	-0.0225837	-0.0122628	-0.0191847	-0.00795413	-0.0369272	-0.0194278	-0.0409383	-0.020135	3563.43	3485.59	3403.31	3355.12	3414.43	3240.96	3375.88	3292.11	3407.01	3369.95	3424.06	3419.62	3172.76	3338.82	3285.44
GO_REGULATION_OF_DNA_REPAIR	0.0116862	-0.0113143	0.0122871	0.00881632	0.00871527	-0.00210791	0.0151434	-0.00375302	0.0122642	0.0110623	0.0192286	-0.00670369	-0.0041141	-0.0116255	-0.00494945	2855.49	3424.81	2984.47	3272.1	2962.23	3109.01	2969.65	3134.22	3178.69	2707.23	3270.62	3368.47	3117.91	3439.63	3172.76
GO_TRANSCRIPTION_COUPLED_NUCLEOTIDE_EXCISION_REPAIR	-0.0216019	-0.0498115	-0.0320571	-0.0301259	-0.0353357	-0.0359372	-0.018907	-0.0264377	-0.0244096	-0.0319107	-0.029562	-0.0407731	-0.00344978	-0.0458523	-0.0286439	3282.48	3125.32	3092.7	3220.21	3304.72	3190.56	3184.62	2773.94	3412.95	3378.85	3042.3	2727.98	2719.09	3291.37	2797.67
GO_BASE_EXCISION_REPAIR	0.00193885	-0.010956	0.0597547	0.0464138	0.0477921	0.0454977	0.0733005	0.0636405	0.0550412	0.0417807	0.0177108	-0.0229065	0.0325948	0.0134514	0.0496807	3559.72	3682.78	3531.55	3450.01	3289.89	3479.66	3641.27	3415.91	3120.87	3199.45	2848.07	3890.34	3888.86	3791.01	3399.6
GO_BASE_EXCISION_REPAIR_AP_SITE_FORMATION	-0.0432964	-0.0239951	0.00520423	0.0169582	0.00294623	-0.00229666	0.012303	0.0157364	0.00514236	-0.0188759	-0.0219691	-0.0158601	0.0117617	-0.0211803	0.0446728	3426.29	4483.38	4931.13	4521.93	3819.18	4633.12	4791.76	3942.23	5126.83	5169.83	3866.62	4649.43	4913.34	4960.78	4962.26
GO_BASE_EXCISION_REPAIR_GAP_FILLING	0.0694234	0.0119795	0.0962871	0.0751245	0.0749441	0.0959984	0.109133	0.110107	0.0876092	0.0881504	0.0341885	-0.00460056	0.08189	0.0648048	0.0670239	4916.3	4333.64	3566.39	3750.98	3723.55	3569.36	3573.81	3289.15	4212.81	4277.3	4816.23	5024.53	4229.12	3914.06	4059.36
GO_NUCLEOTIDE_EXCISION_REPAIR	-0.0254761	-0.0502289	-0.0227758	-0.0283265	-0.0269735	-0.030946	-0.0152431	-0.020332	-0.0208221	-0.0307278	-0.0283222	-0.04771	-0.0164898	-0.0563321	-0.0276975	3273.58	2991.89	3233.55	3279.51	3304.72	3190.56	3242.45	3082.33	3412.95	3424.81	3036.36	2953.34	2895.52	3739.12	3031.92
GO_PYRIMIDINE_DIMER_REPAIR	-0.0387804	-0.101169	-0.0180563	-0.028542	-0.037141	-0.0452451	-0.0121329	-0.0336148	0.000208788	-0.0389969	-0.00777154	-0.0744444	-0.0267016	-0.0936374	-0.0051269	3144.59	3808.8	2600.48	2931.1	2599	2507.08	3263.2	2996.33	3109.01	3168.32	2332.13	2097.88	4063.81	3226.14	2825.84
GO_NUCLEOTIDE_EXCISION_REPAIR_PREINCISION_COMPLEX_STABILIZATION	-0.00784409	-0.0637727	0.0018685	-0.0114457	-0.00303293	-0.0451509	0.0200751	0.00794339	0.0131788	-0.0185316	0.0119151	-0.0881535	-0.0398433	-0.0579416	-0.0376047	1116.4	1040.04	1318.77	1201.65	1151.98	1057.84	1515.96	1311.36	1295.79	1319.51	1223.89	1615.29	1822.86	1385.49	1865.11
GO_NUCLEOTIDE_EXCISION_REPAIR_PREINCISION_COMPLEX_ASSEMBLY	0.142182	0.0995448	0.143183	0.130885	0.141869	0.112716	0.15782	0.154709	0.149826	0.133926	0.155398	0.0866351	0.103408	0.103319	0.106073	4498.21	4418.15	2861.42	3650.16	2899.97	4876.27	2679.06	3519.69	2581.21	3758.39	3310.65	4345.5	4262.48	4441.87	3730.22
GO_NUCLEOTIDE_EXCISION_REPAIR_DNA_GAP_FILLING	-0.0566186	-0.107811	-0.0450184	-0.0532686	-0.050786	-0.0543474	-0.0290601	-0.040129	-0.046417	-0.0596379	-0.0520869	-0.0819384	-0.0663758	-0.0802418	-0.0654868	2734.66	4215.77	2977.06	3157.2	2620.5	3850.31	2967.42	2650.15	2756.15	2905.9	2728.73	2172.75	3118.65	2965.94	3580.48
GO_MISMATCH_REPAIR	-0.128146	-0.182865	-0.103982	-0.10922	-0.119704	-0.123805	-0.0873016	-0.116302	-0.0995195	-0.116591	-0.122173	-0.183226	-0.140852	-0.157863	-0.129236	3493.01	3708.72	2647.92	2397.36	2567.12	2523.39	2752.45	2510.04	2585.65	2368.45	2247.62	2894.78	2897	3033.4	2278.01
GO_POSTREPLICATION_REPAIR	0.0324377	-0.0192474	0.00673561	0.00230439	-0.0103558	-0.00906783	0.00243425	-0.0150653	0.00778511	0.00649179	0.0255868	0.00892206	0.00842117	-0.0243227	0.00180614	4038.6	4060.84	3745.05	3463.35	3334.37	3922.96	3189.07	3082.33	3538.97	3642.75	4068.25	3280.99	3395.15	3687.23	3095.67
GO_DOUBLE_STRAND_BREAK_REPAIR	0.0106296	-0.0251961	0.00856532	0.000815781	-0.00768926	-0.00700778	0.00123703	-0.00788462	0.00295024	0.00286859	0.0205212	-0.020058	-0.0115507	-0.0299054	-0.00876526	3423.32	3438.15	3280.99	3333.63	3318.06	3235.77	3377.36	3226.14	3396.64	3157.2	3404.79	3260.24	3069.72	3260.98	3260.24
GO_DNA_MODIFICATION	0.0394739	0.0111467	0.0447233	0.0425076	0.0482397	0.0346485	0.0441937	0.0330545	0.0461714	0.046091	0.051079	-0.00342672	0.011859	0.0133591	0.00434855	3430.74	4117.18	3619.03	3430.74	3389.22	3937.79	3580.48	3727.26	3550.83	3593.82	3309.16	3955.58	3792.49	3868.1	4097.91
GO_DNA_METHYLATION	0.0620763	0.046162	0.0651592	0.0690678	0.0759235	0.0639314	0.0643796	0.0529471	0.0738402	0.0730199	0.0757687	0.0210805	0.0319752	0.0506628	0.0128069	3381.07	3664.25	3169.06	3143.85	2909.6	3307.68	3140.15	3315.09	3107.53	3324.73	3252.82	3770.25	3582.7	2896.26	3815.47
GO_DNA_DEALKYLATION_INVOLVED_IN_DNA_REPAIR	-0.0346329	-0.104483	-0.043838	-0.0455057	-0.0371995	-0.076749	-0.00583712	-0.0188759	-0.0383041	-0.0227854	-0.0384016	-0.12337	-0.0626056	-0.082023	-0.0635802	3089.74	3963.73	2182.39	2365.49	2200.92	2802.86	2230.57	2690.92	2007.44	3082.33	2103.07	2952.6	3166.09	3154.23	2195.73
GO_DNA_CATABOLIC_PROCESS	0.063455	0.0823968	0.0694683	0.0604828	0.0703505	0.063938	0.0543907	0.0554159	0.0610694	0.0602265	0.0570671	0.0891593	0.0748211	0.0889277	0.0304065	2805.82	2112.7	2819.91	3063.05	2498.18	2764.31	2346.21	2458.89	2668.68	2425.53	2685.73	2346.21	2696.85	2563.42	3423.32
GO_APOPTOTIC_DNA_FRAGMENTATION	-0.00905394	0.000779147	-0.0120955	-0.0284701	-0.0123872	-0.0182954	-0.031545	-0.0333783	-0.0244619	-0.0281951	-0.0270202	0.0161538	0.0137455	0.0237452	-0.0587777	3731.7	3221.69	3829.56	3334.37	3218.72	2980.03	2726.5	2627.17	2612.34	2978.54	3432.22	2729.47	3260.24	2483.36	3785.08
GO_DNA_RECOMBINATION	0.00397353	-0.0466277	0.00671048	-0.011387	-0.013078	-0.0190013	0.000521088	-0.0110232	-0.000473337	-0.01098	0.00364155	-0.0417276	-0.0242941	-0.04952	-0.0117008	3620.51	3393.67	3423.32	3568.62	3135.7	3398.12	3261.72	3260.24	3349.19	3399.6	3525.62	3186.11	2726.5	3260.24	3107.53
GO_MITOTIC_RECOMBINATION	-0.202352	-0.207201	-0.175353	-0.178506	-0.195951	-0.183427	-0.167906	-0.20234	-0.173994	-0.179011	-0.202833	-0.23207	-0.170637	-0.216465	-0.162071	2659.78	3401.08	2698.33	2805.08	3184.62	2456.67	2324.72	3659.06	3343.26	2856.97	2386.99	2035.61	3011.16	3369.95	1753.92
GO_DNA_PACKAGING	-0.00286773	-0.0379627	0.0134757	-0.00384454	-0.00314846	-0.00402632	0.00879763	-0.00828793	0.00867337	-0.0024846	0.0145101	-0.0170194	-0.0238203	-0.0258786	-0.0180537	3500.42	3224.66	3214.28	3100.12	3272.1	3378.85	3226.14	3340.3	3209.83	3395.15	3083.81	3479.66	3212.79	2947.41	3141.63
GO_CHROMATIN_ORGANIZATION	0.0272854	0.00565899	0.0311669	0.0154114	0.0224259	0.0214696	0.026911	0.013115	0.0245932	0.0219899	0.0332673	0.00355882	-0.00566686	0.00611196	0.00102526	3413.69	3535.26	3485.59	3575.29	3599.75	3506.35	3507.09	3578.26	3476.7	3475.21	3464.09	3402.57	3314.35	3542.67	3532.29
GO_CHROMATIN_ASSEMBLY_OR_DISASSEMBLY	0.0129925	-0.0205734	0.0253712	0.00594888	0.011361	0.00622961	0.0218701	0.0055715	0.0171851	0.00772187	0.0289287	-0.00725015	-0.0186175	-0.0115405	-0.00927855	3856.24	3525.62	3326.95	3239.48	3340.3	3515.24	3386.26	3389.22	3240.96	3396.64	3273.58	3727.26	3762.84	3217.24	3206.86
GO_NUCLEOSOME_ASSEMBLY	-0.00469633	-0.0827222	-0.0199424	-0.0351749	-0.0421963	-0.0301635	-0.0289358	-0.0451326	-0.0233322	-0.0414195	0.00365874	-0.0100527	-0.0357834	-0.0799652	-0.0296094	3274.32	3097.89	3019.31	3047.48	3160.9	3302.49	3228.36	3184.62	3082.33	3461.13	2780.62	3302.49	3664.99	3748.75	2919.98
GO_CHROMATIN_REMODELING	0.0168136	-0.0221439	0.0173201	-0.00444388	-0.00154392	0.00239392	0.00472937	-2.30229e-06	0.0102963	0.00594405	0.027045	0.00132105	-0.0109474	-0.0115515	-0.0114907	3295.82	3439.63	3742.08	3636.82	3659.06	3822.14	3707.98	3619.03	3742.08	3518.21	3467.8	3481.14	3579	3358.09	3258.75
GO_CHROMATIN_SILENCING	0.0418411	0.0244606	0.0128697	0.0101764	-0.00447204	0.0137029	-0.0165861	0.0136215	0.00273593	0.0242474	0.0229453	0.0608491	0.0440616	0.0250341	0.00954474	3888.12	3636.82	4115.7	3435.18	3709.47	3547.86	3297.3	3596.79	3308.42	3579	3380.33	3003.75	2825.09	2767.27	2814.72
GO_DNA_METHYLATION_DEPENDENT_HETEROCHROMATIN_ASSEMBLY	-0.00648506	-0.0358072	0.0174276	-0.0210649	-0.00660115	-0.0120105	-0.000781613	-0.00808698	-0.00909302	-0.00743693	-0.0111128	-0.0638137	-0.0367977	-0.0374478	-0.0230847	3891.82	4066.77	3749.5	3355.12	3318.8	3101.6	2867.35	2905.9	3064.53	3762.84	3866.62	3902.2	2748	4840.69	3020.06
GO_CHROMATIN_SILENCING_AT_TELOMERE	0.0667497	-0.00690234	0.00453389	0.0148468	-0.00946026	0.00449329	-0.0222364	0.0208559	0.00755197	0.0275552	0.0116798	0.107825	0.111371	0.0240499	0.0677106	4734.68	3227.62	2951.86	2545.62	2765.05	2470.75	3759.87	2999.3	2691.66	2186.84	2156.44	3547.12	3249.86	2524.87	3622.73
GO_REGULATION_OF_GENE_EXPRESSION_BY_GENETIC_IMPRINTING	0.124576	0.0965482	0.0280004	0.0884424	0.0904553	0.0912226	0.0163562	0.00871967	0.070642	0.0829091	0.11869	-0.00224762	0.0169519	0.0063186	-0.0202286	2450.74	2917.02	3403.31	3175.73	3261.72	2752.45	3948.16	4157.95	3458.91	3225.4	2530.06	2997.08	3793.97	3830.3	4323.26
GO_DNA_TEMPLATED_TRANSCRIPTION_INITIATION	0.00407222	-0.00804134	-0.000718333	-0.00684495	-0.00990785	-0.0148264	-0.00577743	-0.022418	-0.000685909	-0.00653816	0.00164535	-0.0102047	-0.0130298	-0.0107675	-0.0246171	3407.76	3180.18	3404.05	3427.77	3370.69	3293.6	3339.56	3248.38	3471.51	3318.06	3515.99	2625.68	2897.74	3472.25	3240.22
GO_DNA_TEMPLATED_TRANSCRIPTION_TERMINATION	-0.0632608	-0.0806026	-0.0612378	-0.0797477	-0.0824494	-0.0856624	-0.0715945	-0.089119	-0.0696976	-0.0720448	-0.0563085	-0.0804851	-0.0591451	-0.0680335	-0.0918512	3066.02	2886.62	3054.16	3624.22	3537.48	3355.87	3537.48	3846.61	3543.41	3381.81	2768.76	2395.88	3161.64	3272.84	3572.32
GO_DNA_TEMPLATED_TRANSCRIPTION_ELONGATION	-0.0514009	-0.0642159	-0.0476972	-0.0580014	-0.0582336	-0.0646495	-0.0505212	-0.0565048	-0.0459236	-0.0461292	-0.0414226	-0.0576811	-0.0479839	-0.053285	-0.0752712	2402.55	2207.59	2315.82	2535.25	2422.57	2226.12	2686.47	2386.99	2409.22	2228.35	2110.48	2567.12	2910.34	2549.33	2699.81
GO_REGULATION_OF_TRANSCRIPTION_BY_RNA_POLYMERASE_I	-0.0547404	-0.110299	-0.0398311	-0.0469274	-0.0542783	-0.0755388	-0.0304857	-0.0330413	-0.044584	-0.0611152	-0.0623883	-0.103382	-0.0677164	-0.106437	-0.0583757	2188.32	2944.44	2461.12	2720.57	2855.49	2424.05	2441.84	1976.31	2698.33	2779.88	2008.92	2258	2585.65	2653.85	2673.13
GO_REGULATION_OF_TRANSCRIPTION_BY_RNA_POLYMERASE_III	-0.00589518	-0.0494617	-0.00812318	-0.00949611	0.000855071	-0.0202929	-0.00048173	-0.0149758	-0.0115134	-0.0260616	-0.00966472	-0.0589939	-0.0259472	-0.0569827	-0.0262784	4048.98	4490.8	3554.53	3576.77	2967.42	3804.35	3457.42	3315.83	3828.81	4301.76	3662.76	3872.55	3515.24	5472.28	4005.99
GO_TRANSCRIPTION_BY_RNA_POLYMERASE_I	-0.0574316	-0.10867	-0.0461321	-0.0599821	-0.0619948	-0.0759262	-0.0426798	-0.0513826	-0.0501766	-0.0686631	-0.0543296	-0.104262	-0.0700212	-0.100133	-0.0691276	2113.45	2945.18	2668.68	2994.11	2930.36	2560.45	2693.88	2990.4	2736.88	2870.31	2256.52	2627.91	2925.91	2986.7	2899.97
GO_TRANSCRIPTION_INITIATION_FROM_RNA_POLYMERASE_I_PROMOTER	-0.04091	-0.0559093	-0.0230866	-0.0345885	-0.0272572	-0.0379775	-0.0212609	-0.0253002	-0.02182	-0.0393582	-0.0306347	-0.0656369	-0.0171588	-0.0355755	-0.0365625	2845.11	3163.87	2815.46	3337.33	3307.68	2241.69	4235.79	3928.89	2882.17	3315.09	2787.29	2432.95	2797.67	2547.11	3135.7
GO_TRANSCRIPTION_ELONGATION_FROM_RNA_POLYMERASE_I_PROMOTER	-0.103135	-0.129018	-0.0938435	-0.104793	-0.105002	-0.11336	-0.0938768	-0.101377	-0.0903769	-0.111443	-0.104443	-0.139884	-0.0748023	-0.116885	-0.105035	1762.81	2309.89	1783.57	2028.2	1937.76	1684.23	1690.16	1838.42	1862.15	2102.33	1648.65	1457.4	2120.12	2556	2192.77
GO_TERMINATION_OF_RNA_POLYMERASE_I_TRANSCRIPTION	-0.123628	-0.161191	-0.131466	-0.147755	-0.15339	-0.148413	-0.135677	-0.154647	-0.129451	-0.146029	-0.124387	-0.159588	-0.116008	-0.155802	-0.152588	1648.65	2161.63	1927.38	2244.66	2600.48	2272.83	2769.5	2631.61	2343.99	2527.83	1672.37	1524.11	2084.54	2152.74	2180.9
GO_TRANSCRIPTION_INITIATION_FROM_RNA_POLYMERASE_II_PROMOTER	0.0187126	0.0110218	0.0124058	0.00887822	0.00329879	-0.00141987	0.00575086	-0.0112855	0.0126246	0.00860728	0.0113532	0.012832	0.00851766	0.00520688	-0.00801223	3407.01	3049.71	3485.59	3224.66	3283.96	3227.62	3359.57	3034.88	3202.42	3479.66	3448.53	2880.69	2990.4	3399.6	3350.68
GO_TRANSCRIPTION_ELONGATION_FROM_RNA_POLYMERASE_II_PROMOTER	-0.0381287	-0.0416661	-0.0378777	-0.0470175	-0.0446205	-0.0487023	-0.0378759	-0.0428028	-0.0316221	-0.0277913	-0.0321167	-0.0357242	-0.0334287	-0.0285681	-0.0664431	2545.62	2263.93	2532.28	2311.37	2560.45	2456.67	2606.41	2210.56	2679.06	2480.39	2530.8	2797.67	2846.59	2146.8	2745.78
GO_TERMINATION_OF_RNA_POLYMERASE_II_TRANSCRIPTION	-0.0320852	-0.0436365	-0.0266913	-0.0460567	-0.0464908	-0.052981	-0.0355944	-0.0525143	-0.0373236	-0.0395268	-0.0263838	-0.0481875	-0.0268866	-0.0342812	-0.0460386	3513.02	3011.16	3232.07	3710.95	3401.83	3719.1	3810.28	3599.75	3358.09	3350.68	2972.61	3403.31	3217.98	3272.84	4106.06
GO_MRNA_SPLICE_SITE_SELECTION	0.0268467	0.0252066	0.0329645	0.0349474	0.0149843	0.0278967	0.0241306	0.00907474	0.0381408	0.0295759	0.0395119	0.0144202	0.0201779	0.0123072	0.0212019	2679.06	2173.49	2464.08	1793.95	2610.86	1724.26	2370.68	2687.95	2468.53	2607.89	2667.2	2201.66	2075.64	2121.6	2556
GO_MRNA_CLEAVAGE	-0.0647418	-0.0860763	-0.0599263	-0.0835501	-0.0827915	-0.0946102	-0.0747928	-0.0955516	-0.0707493	-0.081227	-0.0484869	-0.120286	-0.0956464	-0.0862389	-0.111989	2878.47	2980.77	2834.73	2810.27	2898.48	3197.97	2965.2	3141.63	2842.89	2592.33	2026.71	2203.88	2833.25	2249.1	2757.64
GO_ADENOSINE_TO_INOSINE_EDITING	-0.0872122	-0.0791116	0.0028325	-0.0426319	0.0525727	0.0253662	-0.0399437	0.0136754	0.0242296	-0.0657971	-0.0109692	-0.0146677	-0.00288663	-0.0419824	0.00245363	3085.29	2179.42	3465.58	3256.53	2791.74	3321.02	3703.53	1804.32	2175.72	2964.46	3460.39	1934.79	942.934	2653.11	1814.7
GO_TRANSCRIPTION_BY_RNA_POLYMERASE_III	-0.031149	-0.0629846	-0.030357	-0.0271731	-0.0375455	-0.0473622	-0.0329916	-0.0414926	-0.0326787	-0.0362809	-0.0376413	-0.0550744	-0.00978795	-0.0676662	-0.0200102	3538.97	3238	3262.46	3274.32	3109.75	3024.5	3263.94	3767.29	3419.62	3157.2	3040.07	2770.24	2605.67	3501.9	3616.06
GO_TRANSCRIPTION_INITIATION_FROM_RNA_POLYMERASE_III_PROMOTER	-0.149744	-0.129537	-0.0982897	-0.0956376	-0.101014	-0.122628	-0.0788771	-0.0845782	-0.0873205	-0.098434	-0.130241	-0.161146	-0.0959443	-0.102764	-0.0797792	1057.84	1720.56	1292.83	1624.93	2148.29	1515.96	2071.93	1634.57	1531.53	1389.94	1476.67	2087.5	971.844	2055.62	1155.69
GO_MITOCHONDRIAL_TRANSCRIPTION	-0.00847621	-0.155923	-0.0583108	-0.075203	-0.090062	-0.061054	-0.0883655	-0.0676713	-0.108819	-0.0831318	-0.0468447	-0.0726764	-0.0787523	-0.176605	-0.0472418	2799.15	4167.59	3129.77	4249.13	3598.27	3786.56	3352.16	2942.96	2182.39	3304.72	3298.78	2124.57	2720.57	5023.05	2661.27
GO_RNA_PROCESSING	0.0317468	0.000271113	0.0358382	0.0245406	0.0229169	0.0169261	0.0362804	0.0261813	0.0299111	0.0299958	0.0318501	0.00648422	0.0374426	0.00276705	0.0283009	3183.14	3171.28	3228.36	3303.97	3275.8	3318.8	3364.02	3322.51	3200.93	3238.74	3141.63	3145.34	3276.55	3126.06	3541.93
GO_MRNA_PROCESSING	0.0516418	0.0369995	0.0523391	0.0426495	0.0444895	0.0358196	0.0491729	0.0374617	0.0510976	0.0495823	0.0609378	0.0345686	0.0475997	0.0429704	0.0275728	3224.66	3074.17	3226.14	3238.74	3276.55	3363.28	3377.36	3300.27	3302.49	3245.41	3109.75	3201.67	3094.93	3067.5	3495.23
GO_MRNA_3_END_PROCESSING_BY_STEM_LOOP_BINDING_AND_CLEAVAGE	-0.00332792	0.000324675	-0.00289502	-0.0366883	-0.0318182	-0.048539	-0.0281385	-0.0355249	-0.0250271	-0.0147186	0.0237825	-0.0316288	-0.0104167	-0.0239989	-0.0420455	1925.9	1648.65	1928.12	2264.67	1658.29	2166.08	1989.65	2470.75	2475.2	2249.1	2026.71	1640.5	1968.15	1928.12	1877.71
GO_TRNA_METABOLIC_PROCESS	-0.0689686	-0.123555	-0.0652335	-0.070228	-0.0842101	-0.0854083	-0.0675218	-0.0758828	-0.0708343	-0.0725595	-0.0791496	-0.113639	-0.0446398	-0.129642	-0.0428941	3249.86	2822.87	3285.44	3080.84	3261.72	3199.45	3193.52	2854.01	3203.9	3033.4	2904.41	2812.49	3060.09	3595.3	2727.98
GO_TRNA_MODIFICATION	-0.114773	-0.174845	-0.110811	-0.118428	-0.126228	-0.136511	-0.11023	-0.127169	-0.11784	-0.115854	-0.12819	-0.16391	-0.0990301	-0.178896	-0.0820621	2416.64	2412.19	3025.99	2585.65	2975.58	2355.85	2619.75	2201.66	2441.84	2215	2332.13	3045.26	2210.56	2029.68	2578.24
GO_RNA_CATABOLIC_PROCESS	0.125461	0.086594	0.113765	0.104125	0.104622	0.111098	0.119424	0.117783	0.106325	0.115953	0.109297	0.103515	0.138612	0.0894974	0.133413	2858.45	2866.61	2769.5	2798.41	2782.84	2890.33	2815.46	2733.91	2844.37	2773.2	2784.32	2919.98	2800.63	2816.2	3000.04
GO_RNA_LOCALIZATION	0.0120146	-0.0270686	0.0141193	-0.00239715	-0.00142873	-0.0110854	0.00669805	-0.0037511	0.00369165	0.00442593	0.0137951	-0.0242535	0.000809061	-0.0225428	-0.0123664	2900.71	3162.39	3173.51	3048.23	3455.94	3404.79	3286.18	3191.3	3126.8	3072.69	2997.08	3020.8	2972.61	3138.66	3309.16
GO_RNA_EXPORT_FROM_NUCLEUS	0.0137785	-0.03169	0.0166366	-0.00202789	-0.00323685	-0.00965249	0.00617544	-0.00443551	0.00420233	0.00836955	0.0241928	-0.0228602	0.00441397	-0.0268317	-0.00720554	2812.49	2720.57	3034.88	2856.97	2888.1	2877.73	2951.86	3011.16	2744.29	2576.76	2799.15	2498.18	2730.95	2766.53	3183.14
GO_MRNA_EXPORT_FROM_NUCLEUS	0.0186618	-0.00671782	0.0298244	0.0137682	0.0147367	0.00902918	0.0237077	0.00853505	0.0195431	0.0235263	0.0364806	-0.00656435	0.0172038	-0.00177886	0.00480409	3019.31	2651.63	3005.97	3034.88	2883.66	3150.53	3186.11	3006.71	2888.85	2916.27	2879.95	2533.02	2701.3	2730.95	3120.87
GO_TRANSLATIONAL_INITIATION	0.143629	0.0836833	0.12512	0.111757	0.113168	0.127443	0.13996	0.157111	0.113546	0.130111	0.104511	0.139045	0.200624	0.0988178	0.189586	2467.05	2765.05	2487.8	2704.26	2532.28	2650.89	2413.67	2338.06	2756.15	2567.86	2553.04	2283.2	2191.28	2530.8	2318.79
GO_TRANSLATIONAL_ELONGATION	0.0283319	-0.031817	-0.00441039	0.00303737	-0.0158931	0.00135922	0.0102247	0.0156024	3.2879e-06	-0.00450377	-0.0176462	0.0272206	0.100703	-0.027915	0.0790603	3245.41	4182.41	3716.88	3842.9	3893.31	3989.68	3702.05	3817.7	3518.21	3743.57	3705.02	3601.24	3181.66	3734.67	3439.63
GO_TRANSLATIONAL_TERMINATION	0.00784142	-0.0531956	-0.0239444	-0.0159206	-0.0361054	-0.0197968	-0.00951499	0.001301	-0.0232373	-0.0194458	-0.0353724	0.00852952	0.0934305	-0.0444664	0.0715582	3552.31	3977.82	3728.74	3930.37	3960.02	3924.44	4066.77	3888.86	4044.53	4026.74	3860.69	3635.34	3254.31	3841.42	3556.76
GO_REGULATION_OF_TRANSLATIONAL_INITIATION	0.0766842	0.0488917	0.0740411	0.0561709	0.0581788	0.0413796	0.0678011	0.0660747	0.0637869	0.0688201	0.0757188	0.0482531	0.0538093	0.0429283	0.0598934	3017.09	3322.51	2972.61	3378.85	3491.52	3409.98	3021.54	3461.87	3275.06	3537.48	3002.26	3117.91	3239.48	3131.25	3288.41
GO_REGULATION_OF_TRANSLATIONAL_ELONGATION	0.00966746	-0.10738	-0.0503051	-0.0386428	-0.0597108	-0.052661	-0.0476784	-0.0628701	-0.0436345	-0.0712106	-0.0325769	-0.0449343	0.00222956	-0.111695	-0.000785312	979.257	1693.87	1768.74	2088.98	1870.3	1510.77	2710.19	2538.95	2133.46	2048.95	2248.36	1719.82	2671.65	2748.74	2407
GO_REGULATION_OF_TRANSLATIONAL_TERMINATION	0.25046	0.222337	0.23694	0.237982	0.226099	0.218831	0.24081	0.233164	0.218899	0.252341	0.250812	0.187554	0.211875	0.204363	0.235843	1243.16	2017.08	2029.68	1827.3	1613.81	2166.82	1294.31	1392.9	2215.75	1335.08	1604.91	2363.26	2440.36	2163.85	2196.47
GO_REGULATION_OF_TRANSLATIONAL_FIDELITY	-0.145556	-0.143793	-0.0775375	-0.121352	-0.103938	-0.109552	-0.085456	-0.0656598	-0.0951994	-0.102577	-0.11382	-0.184468	-0.0748929	-0.109799	-0.107587	1709.44	2879.21	1438.12	3847.35	2274.31	2238.73	3694.64	3291.37	2547.11	2201.66	2581.21	2198.7	2556	4197.24	3092.7
GO_TRANSLATIONAL_READTHROUGH	0.223751	0.183354	0.200212	0.193484	0.167285	0.200258	0.198186	0.211038	0.181344	0.19698	0.182921	0.17808	0.226272	0.167409	0.193639	1960	2099.36	2892.55	3028.95	2275.79	2455.19	1623.45	2447.77	3141.63	2109.74	3077.88	1598.24	2518.94	2765.05	2421.09
GO_PROTEIN_FOLDING	0.0319814	0.0122759	0.0182219	0.0198026	0.0117102	0.00730553	0.0209682	0.0173318	0.0155338	0.0262911	0.0173724	0.0330566	0.0406415	0.0273096	0.0172112	3632.37	3540.45	3513.76	3239.48	3209.83	3240.96	3239.48	3318.06	3398.12	3396.64	3364.02	3307.68	3230.59	3236.52	3721.33
GO_DE_NOVO_PROTEIN_FOLDING	0.145321	0.104977	0.104423	0.113516	0.108039	0.10789	0.116474	0.104965	0.104595	0.128995	0.113942	0.11127	0.120488	0.107589	0.116482	3066.02	2873.28	3581.96	3107.53	3162.39	2993.37	3154.97	3653.13	3509.31	3427.77	3426.29	2997.82	2732.43	3157.94	2974.1
GO_SIGNAL_PEPTIDE_PROCESSING	0.101573	0.088959	0.0665196	0.0873349	0.0551375	0.0910973	0.0571947	0.0554353	0.0813393	0.0653557	0.0653692	0.177607	0.154477	0.0621481	0.118314	3464.09	4368.48	4686.5	4005.24	4317.33	4309.18	4821.42	4043.05	4260.25	4728.75	4444.83	2206.11	2991.89	4103.84	3513.76
GO_PROTEIN_DEPHOSPHORYLATION	0.0350247	0.0377736	0.0371103	0.0299485	0.0324869	0.0262495	0.027154	0.0204552	0.0322011	0.027712	0.042599	0.0279655	0.00396277	0.0223109	0.0175065	3451.49	3401.83	3346.97	3448.53	3229.84	3630.15	3352.16	3271.36	3438.15	3407.01	3235.77	3689.45	3752.46	3316.58	3348.45
GO_PROTEIN_ADP_RIBOSYLATION	0.0403697	-0.0014145	0.0184879	0.00554501	0.0127169	0.00133315	0.0068149	-0.000343456	0.0211	0.0103941	0.0726274	0.00242679	-0.0206345	-0.0150985	0.0149313	2403.29	2221.68	2166.08	1817.67	1964.44	1899.95	1777.64	1802.1	1865.85	2105.29	2118.64	2616.79	1673.86	2238.73	2387.73
GO_PROTEIN_ACETYLATION	0.0364729	0.0161803	0.0343431	0.0214927	0.0285203	0.0276592	0.0349771	0.0204079	0.0326236	0.0282405	0.0390328	0.0147406	0.0055106	0.00890652	0.0159419	3217.24	3570.1	3533.04	3663.5	3586.41	3424.81	3292.85	3426.29	3283.96	3381.81	3057.12	3503.38	3401.08	3581.96	3300.27
GO_N_TERMINAL_PROTEIN_AMINO_ACID_ACETYLATION	-0.035126	-0.0496982	-0.013179	-0.0361007	-0.0335014	-0.056876	-0.0343481	-0.0331469	-0.0364158	-0.0470792	-0.0407875	-0.0766667	-0.101174	-0.0985152	-0.0424318	2969.65	2821.39	2513.01	2096.4	1466.29	2557.49	2054.88	2637.55	2124.57	2520.42	2558.97	2609.38	3374.4	2788.77	3203.9
GO_PROTEIN_SULFATION	-0.137385	-0.184836	-0.121063	-0.208626	-0.162041	-0.13719	-0.193928	-0.166999	-0.175744	-0.168817	-0.160418	-0.054757	-0.213843	-0.0702782	-0.196764	2217.97	2510.04	2302.48	2523.39	2487.8	3475.21	3288.41	2578.24	2579.72	1515.22	3048.23	2484.84	2028.2	3037.85	2849.56
GO_PROTEIN_METHYLATION	-0.00357482	-0.0220179	-0.00187783	-0.0145733	-0.013617	-0.0147998	-0.00941747	-0.0217704	-0.00845937	-0.0133567	-0.00376754	-0.0341499	-0.0270304	-0.0249881	-0.0247169	3295.82	3258.01	3532.29	3177.95	3334.37	3278.77	3607.17	3367.73	3298.04	3315.83	3034.88	2970.39	2893.29	3099.38	3321.02
GO_PROTEIN_DEMETHYLATION	0.095432	0.0661557	0.108512	0.084408	0.110855	0.0965919	0.0981196	0.0758689	0.10639	0.100718	0.128872	0.0652787	0.027468	0.116155	0.0310704	1939.24	2705.74	1859.18	1653.1	2002.99	1986.68	1971.86	1970.38	1319.51	2266.9	1448.5	2394.4	2490.77	2505.59	2622.72
GO_PROTEIN_N_LINKED_GLYCOSYLATION	-0.0113439	-0.0290439	-0.00885696	-0.00865338	-0.0222679	-0.0218469	-0.0114364	-0.0186543	-0.0260249	-0.0171413	-0.0395376	-0.0277045	0.00607622	-0.0125862	-0.00623353	2296.55	2765.05	2615.31	2462.6	2895.52	2581.21	2968.17	2547.11	2619.75	2382.54	2152.74	3036.36	2618.27	2489.29	2682.02
GO_DOLICHYL_DIPHOSPHATE_BIOSYNTHETIC_PROCESS	-0.171347	-0.15257	-0.10506	-0.0719156	-0.06829	-0.141883	-0.071618	-0.130871	-0.0585768	-0.121212	-0.143642	-0.177029	-0.0991883	-0.0905844	-0.104681	2051.18	1459.62	2735.4	2195.73	2103.81	2582.69	2532.28	2690.92	2128.27	2286.17	2020.04	2076.38	2329.91	2121.6	2885.88
GO_OLIGOSACCHARIDE_LIPID_INTERMEDIATE_BIOSYNTHETIC_PROCESS	-0.129407	-0.150859	-0.117521	-0.0995666	-0.116824	-0.140961	-0.113195	-0.143128	-0.1129	-0.13186	-0.151966	-0.17057	-0.102097	-0.109828	-0.105773	2593.07	3301.01	3692.42	3788.04	3848.09	3338.82	3900.72	4371.45	3514.5	3753.94	3060.09	3222.43	3428.51	3450.75	3538.97
GO_N_GLYCAN_PROCESSING	0.0910125	0.0667615	0.103665	0.0569253	0.0706803	0.0633745	0.058028	0.0541487	0.0711824	0.0675197	0.0751209	0.0145476	0.0242559	0.039606	0.0231236	1900.69	1599.73	1402.54	1110.47	2112.7	1909.59	2487.8	1961.48	1165.32	2191.28	1670.89	2277.27	2769.5	1015.58	2238.73
GO_PROTEIN_O_LINKED_GLYCOSYLATION	-0.00602843	0.00793685	-0.00289283	-0.0125726	-0.0110169	0.0010134	-0.0167349	-0.00932106	-0.0187472	-0.00714933	-0.00864949	0.0094805	-0.0228708	-0.00775084	-0.00169221	3353.64	3325.47	3454.46	3534.52	3642.75	3482.63	2997.82	3202.42	3224.66	3215.76	3589.37	2895.52	3647.2	3020.06	2723.54
GO_N_TERMINAL_PROTEIN_LIPIDATION	0.295752	0.222619	0.263772	0.24678	0.255763	0.224242	0.250379	0.252652	0.239502	0.26829	0.297186	0.218506	0.189286	0.157332	0.256034	1238.71	1878.45	1809.51	1991.87	2068.23	2074.16	2007.44	2263.19	2065.26	1942.21	1346.94	1497.43	1803.58	2429.98	1829.53
GO_C_TERMINAL_PROTEIN_LIPIDATION	-0.0705628	-0.10855	-0.127002	-0.123295	-0.126542	-0.0952652	-0.121564	-0.105492	-0.118696	-0.114637	-0.0656385	-0.00194805	-0.0542478	-0.104356	-0.0977543	1022.25	3193.52	2973.35	3058.6	3002.26	2729.47	3037.85	2590.1	3337.33	3125.32	2340.28	1125.29	1822.12	3736.15	1542.65
GO_GPI_ANCHOR_METABOLIC_PROCESS	-0.0769928	-0.0758009	-0.078517	-0.0755192	-0.100029	-0.0692563	-0.0742767	-0.0793333	-0.0814426	-0.0931665	-0.0995955	-0.0483657	-0.0390689	-0.0996316	-0.0481778	3968.92	3027.47	4080.12	4146.83	3943.72	3629.4	4032.67	3767.29	3341.78	4535.27	3576.03	3286.92	4398.87	3958.54	4169.07
GO_PROTEOLYSIS	0.0546092	0.0550427	0.0537426	0.0478735	0.0480296	0.0518317	0.0452609	0.0420832	0.0506212	0.0560419	0.0577821	0.0532829	0.0514856	0.0517108	0.036757	3561.21	3461.87	3559.72	3537.48	3553.79	3482.63	3605.68	3547.86	3561.21	3490.04	3475.21	3432.22	3583.44	3467.8	3599.75
GO_MEMBRANE_PROTEIN_ECTODOMAIN_PROTEOLYSIS	0.0448165	0.102558	0.0625904	0.0699566	0.0756282	0.0772596	0.0559653	0.0353353	0.0764823	0.0774946	0.0799123	0.0816793	0.0462852	0.0823436	0.0223066	3458.91	3603.46	3630.15	3500.42	3387.74	3424.06	3370.69	3394.41	3436.67	3488.56	3743.57	3288.41	3853.28	3972.63	2604.93
GO_PROTEIN_MONOUBIQUITINATION	0.0736867	0.0441886	0.0608487	0.0485077	0.0544969	0.0414755	0.067465	0.0419128	0.0561499	0.0644256	0.06777	0.0477484	0.0243909	0.0361006	0.0252035	3466.32	3184.62	2803.6	3276.55	2917.76	3331.4	3083.81	3076.39	2948.89	2818.42	3120.87	3819.18	3223.17	3366.98	3724.29
GO_PROTEIN_QUALITY_CONTROL_FOR_MISFOLDED_OR_INCOMPLETELY_SYNTHESIZED_PROTEINS	0.0696312	0.0729438	0.0733731	0.0696764	0.0713259	0.062378	0.0800298	0.0629564	0.0718592	0.0718547	0.0682077	0.0664226	0.0603172	0.0809156	0.0462627	2504.85	2392.18	2472.98	2802.11	2962.98	2534.5	2864.38	2846.59	2659.78	2761.34	2830.28	2759.12	3200.93	2445.55	3673.14
GO_GLYCOPROTEIN_CATABOLIC_PROCESS	0.113419	0.145001	0.119285	0.13956	0.112459	0.131017	0.103908	0.0826497	0.129036	0.135861	0.147903	0.127318	0.154535	0.134484	0.107839	3601.98	2458.89	2551.55	2557.49	2191.28	2631.61	2484.84	2548.59	2214.26	2455.93	2930.36	2604.93	1966.67	2071.93	3333.63
GO_PROTEIN_DEGLYCOSYLATION	0.06831	0.0922005	0.0801838	0.0678959	0.0619664	0.0793803	0.0537795	0.0525276	0.0638838	0.0779608	0.0802528	0.0671862	0.0524931	0.069419	0.0407425	3123.84	2738.36	3020.06	2974.84	2873.28	3318.06	3209.09	2727.24	3189.07	3043.04	2737.62	3028.95	2857.71	2753.93	3053.41
GO_PEPTIDE_METABOLIC_PROCESS	0.0754191	0.0400865	0.0694226	0.0602663	0.0616499	0.0621971	0.074377	0.0733278	0.0648255	0.0673807	0.0550652	0.0628934	0.0994212	0.0469323	0.0891316	3186.11	3445.56	3285.44	3242.45	3334.37	3381.81	3347.71	3332.88	3220.21	3248.38	3275.06	3364.02	3484.11	3352.16	3538.97
GO_CELLULAR_AMINO_ACID_METABOLIC_PROCESS	-0.0332999	-0.0344412	-0.0163889	-0.0126313	-0.0266257	-0.0308285	-0.0168573	-0.0186106	-0.0129985	-0.0104991	-0.0177736	-0.0240231	0.0078315	-0.0324615	-0.0243226	3073.43	3113.46	3025.99	2953.34	3211.31	3137.18	2910.34	3138.66	3071.95	3060.09	3074.91	3172.76	3116.43	3450.01	3008.2
GO_REGULATION_OF_CELLULAR_AMINO_ACID_METABOLIC_PROCESS	0.0989176	0.0993344	0.0793348	0.0877261	0.0694233	0.0836867	0.087717	0.0875766	0.0898285	0.0936571	0.100558	0.116826	0.132739	0.111063	0.0987567	2797.67	2496.7	2481.87	2312.86	2518.94	2652.37	2279.5	2726.5	2487.06	2779.13	2661.27	2367.71	2581.95	2138.65	2724.28
GO_ARGININE_METABOLIC_PROCESS	-0.0404375	0.048668	-0.0068551	0.0145766	-0.0170024	0.0352502	0.00516569	0.0403292	-0.020457	0.0427767	0.0145549	0.0483756	0.0985705	0.109238	-0.0310808	4435.2	3775.44	3782.85	3910.36	5322.53	3452.23	3409.24	3553.79	4176.48	3474.47	4584.94	5191.32	2943.7	2717.61	4008.21
GO_ARGININE_BIOSYNTHETIC_PROCESS	-0.347744	-0.21814	-0.318851	-0.235635	-0.223695	-0.228565	-0.272896	-0.264492	-0.299084	-0.272391	-0.335443	-0.257349	-0.176298	-0.109061	-0.291328	1132.71	69.6822	229.803	1203.87	284.659	1028.92	361.754	883.63	1036.34	271.316	742.783	594.523	879.182	201.634	1073.4
GO_ARGININE_CATABOLIC_PROCESS	0.185031	0.296775	0.233261	0.240491	0.182108	0.277097	0.217026	0.324765	0.195573	0.280236	0.308269	0.350828	0.340286	0.34442	0.164661	1608.62	1157.91	2351.4	1826.56	2013.37	1928.86	1914.04	1586.38	2438.88	1917	1833.98	683.479	1774.67	1678.3	2599
GO_ASPARAGINE_METABOLIC_PROCESS	-0.11702	-0.0246159	-0.120861	0.00681671	-0.0281324	-0.0583748	-0.0372755	-0.0317572	-0.0542631	-0.031108	-0.0592945	-0.0861826	0.155919	-0.0319736	0.0373296	392.889	367.685	80.8017	1120.1	1117.14	191.255	395.854	299.485	477.397	806.534	3.7065	956.277	927.366	392.889	215.718
GO_ASPARTATE_METABOLIC_PROCESS	0.286951	0.175774	0.331746	0.328609	0.320818	0.266447	0.359284	0.320061	0.331043	0.297609	0.29842	0.209803	0.215105	0.224897	0.309565	989.635	1467.77	1045.97	733.146	951.088	1020.03	674.583	1118.62	827.291	1200.91	1143.83	959.984	1458.14	1518.18	777.624
GO_CYSTEINE_METABOLIC_PROCESS	-0.203799	-0.0144496	-0.154205	-0.104243	-0.15572	-0.147256	-0.165765	-0.105174	-0.120435	-0.120976	-0.220987	0.0615543	-0.173363	0.00276004	-0.207198	1690.16	1353.61	1441.09	1905.14	3709.47	4086.05	2609.38	560.423	1767.26	2778.39	1779.12	1113.43	2751.71	779.848	2496.7
GO_GLUTAMATE_METABOLIC_PROCESS	0.0314038	0.0123201	0.035575	0.0284708	0.0615772	0.0296471	0.04692	0.0380591	0.0451091	0.028378	0.0433292	0.0323866	0.0357917	0.0269231	0.0139839	4063.81	5054.92	4470.78	4345.5	3818.44	4001.54	4418.15	4233.56	4773.97	4304.73	4371.45	3680.55	3258.01	4248.39	4270.63
GO_GLUTAMATE_BIOSYNTHETIC_PROCESS	0.0915927	-0.0295391	0.0731443	0.0371132	0.0388985	0.0643259	0.0195304	-0.0251028	0.0378165	0.0420905	0.0648669	0.0111448	0.0065462	-0.0354361	0.0614045	5030.46	6447.09	5373.68	5802.16	5718.39	5289.92	6051.97	6507.87	5696.15	5725.06	5364.05	5640.55	6099.42	6366.28	5242.47
GO_GLUTAMATE_CATABOLIC_PROCESS	0.255645	0.22378	0.304221	0.310975	0.319288	0.271793	0.307338	0.286081	0.309785	0.296645	0.305801	0.189425	0.272616	0.23969	0.286903	1660.51	2166.08	1273.55	1002.24	1163.84	1553.76	1349.17	1214.25	1230.56	1604.17	1020.03	1919.97	1829.53	1280.97	1154.95
GO_GLUTAMINE_METABOLIC_PROCESS	-0.0459424	-0.144589	0.0254647	-0.0366179	-0.0248631	-0.0535343	0.0100644	-0.0285929	-0.0182819	-0.0198219	-0.0278109	-0.11137	-0.0912411	-0.13654	-0.0344643	2846.59	2916.27	1897.73	2741.33	3918.51	1860.66	2585.65	3177.21	3734.67	2397.36	1150.5	1912.55	3211.31	3759.87	2013.37
GO_GLYCINE_METABOLIC_PROCESS	-0.176935	-0.136692	-0.0559476	-0.0573763	-0.0656023	-0.137104	-0.00802035	-0.0958221	-0.043219	-0.0552765	-0.12286	-0.168124	-0.0868168	-0.100433	-0.112967	3948.16	2324.72	2971.13	2848.07	3706.5	2059.33	2631.61	4129.04	2358.82	2195.73	1153.46	1427.74	2438.88	1793.95	2563.42
GO_HISTIDINE_METABOLIC_PROCESS	-0.169643	-0.218452	-0.141775	-0.0919913	-0.0943723	-0.196672	-0.131521	-0.131764	-0.0451028	-0.110714	-0.0790043	-0.302029	-0.249107	-0.272727	-0.165314	3014.87	1738.35	2693.14	3103.82	3790.27	3325.47	3503.38	3628.66	2576.02	2447.77	2487.8	1071.92	3000.78	1086.75	3148.3
GO_ISOLEUCINE_METABOLIC_PROCESS	-0.155232	-0.113534	-0.160751	-0.122624	-0.15011	-0.18849	-0.144303	-0.197616	-0.148884	-0.121073	-0.185027	-0.204036	0.0225625	-0.129008	-0.119955	2174.97	1463.33	106.747	689.409	2962.23	1611.59	1318.03	3619.03	787.261	385.476	735.37	26.6868	216.46	1647.17	2487.8
GO_LEUCINE_METABOLIC_PROCESS	-0.0958541	-0.132262	-0.148499	-0.105596	-0.193512	-0.181388	-0.18294	-0.156563	-0.107509	-0.092354	-0.0811142	-0.163672	-0.0979108	-0.153641	-0.123945	735.37	683.479	1643.46	2383.28	3245.41	3113.46	2939.25	2492.25	2278.01	1378.08	833.221	3220.95	1704.25	1120.1	2067.49
GO_LEUCINE_CATABOLIC_PROCESS	-0.119245	-0.160721	-0.127882	-0.0909514	-0.132146	-0.138446	-0.119461	-0.1431	-0.0930728	-0.100714	-0.0915792	-0.176329	-0.117015	-0.178796	-0.0949129	828.773	693.857	2790.25	2686.47	3106.05	1518.18	2452.22	2441.84	2693.88	1074.88	278.729	4265.44	2484.84	1770.22	2329.16
GO_LYSINE_METABOLIC_PROCESS	-0.0184383	0.0228765	-0.0143971	0.0123043	-0.0197914	0.0131342	-0.00248972	0.0284694	0.0273688	0.0254745	0.0142347	0.00696399	0.0347117	0.00184023	-0.00663924	4171.3	4157.95	4640.54	4286.2	4369.22	4074.18	4471.52	4093.46	3853.28	4091.23	3632.37	3570.1	3646.45	4180.19	4092.72
GO_METHIONINE_METABOLIC_PROCESS	-0.176483	-0.14526	-0.141092	-0.160933	-0.158794	-0.181735	-0.147466	-0.132132	-0.163518	-0.167794	-0.164519	-0.140469	-0.0923154	-0.161217	-0.148157	1709.44	922.918	1353.61	1668.67	1200.91	1953.33	1745.76	1911.07	2208.33	1673.11	842.117	1838.42	2027.46	1527.82	1172.74
GO_L_PHENYLALANINE_METABOLIC_PROCESS	-0.230822	-0.168579	-0.118153	-0.113805	-0.156473	-0.149275	-0.151999	-0.159306	-0.139298	-0.164141	-0.180883	-0.208884	-0.01741	-0.153803	-0.13172	2045.25	3305.46	644.19	2321.01	2100.1	1283.93	1362.51	2598.26	1948.88	1847.32	1954.81	964.431	1865.11	2014.85	2309.89
GO_PROLINE_METABOLIC_PROCESS	-0.25092	-0.167181	-0.154194	-0.12454	-0.177219	-0.158604	-0.104031	-0.202219	-0.1523	-0.221347	-0.229194	-0.14421	-0.203896	-0.233496	-0.251218	544.856	1995.58	587.11	1996.32	598.229	1928.86	434.402	1305.43	759.091	542.632	856.943	3673.88	1688.68	1449.24	398.078
GO_PROLINE_BIOSYNTHETIC_PROCESS	-0.25092	-0.167181	-0.154194	-0.12454	-0.177219	-0.158604	-0.104031	-0.202219	-0.1523	-0.221347	-0.229194	-0.14421	-0.203896	-0.233496	-0.251218	544.856	1995.58	587.11	1996.32	598.229	1928.86	434.402	1305.43	759.091	542.632	856.943	3673.88	1688.68	1449.24	398.078
GO_L_SERINE_METABOLIC_PROCESS	-0.150227	-0.159904	-0.0715407	-0.086604	-0.134163	-0.143961	-0.0798371	-0.0705933	-0.0831123	-0.073828	-0.129994	-0.0849258	-0.160554	-0.132335	-0.150566	3291.37	2195.73	3141.63	2138.65	2874.76	3650.9	2569.35	2086.02	2636.8	2321.01	2658.3	1271.33	2870.31	1415.14	3344
GO_L_SERINE_BIOSYNTHETIC_PROCESS	-0.0947536	-0.141499	-0.00407736	-0.0580573	-0.0777044	-0.0667352	-0.0128275	-0.0418922	-0.0289745	-0.047485	-0.0561088	-0.098416	-0.0850834	-0.16387	-0.0947536	1208.32	1095.64	2087.5	2232.05	1679.79	1437.38	1960.74	2028.94	1978.53	1992.61	711.648	1106.76	3272.84	2330.65	2398.85
GO_THREONINE_METABOLIC_PROCESS	-0.451039	-0.284733	-0.222409	-0.248377	-0.285382	-0.336291	-0.184105	-0.316706	-0.191409	-0.246646	-0.295228	-0.31411	-0.180318	-0.291387	-0.31108	671.618	2950.37	1485.57	720.544	1398.09	885.854	948.864	2512.27	1179.41	182.36	576.731	285.401	2053.4	2859.19	362.496
GO_THREONINE_CATABOLIC_PROCESS	-0.40198	-0.0694039	-0.330791	-0.30093	-0.183328	-0.400898	-0.253327	-0.5	-0.277453	-0.259926	-0.337282	-0.334902	-0.0304555	-0.0827112	-0.337499	0	0	0	0	0	0	0	0	0	0	0	0	0	0	0
GO_TRYPTOPHAN_METABOLIC_PROCESS	0.033171	-0.0233766	0.0127165	-0.00744048	-0.0411797	-0.0103084	-0.05625	0.0243506	-0.0349026	0.0100108	-0.000784632	-0.0420725	0.109794	-0.018263	-0.0112825	2197.21	2713.9	2042.28	1810.25	902.903	2376.61	766.504	920.695	3077.88	2037.09	1711.66	759.832	2066.74	2210.56	683.479
GO_TYROSINE_METABOLIC_PROCESS	0.0890055	0.167063	0.15112	0.140407	0.138964	0.143545	0.131028	0.18344	0.134275	0.114364	0.107835	0.0893302	0.207463	0.141092	0.106608	3666.47	1988.17	3200.93	3596.79	3530.07	2837.7	3697.6	2032.64	2609.38	4005.99	2839.18	865.838	1346.2	3605.68	3174.25
GO_TYROSINE_CATABOLIC_PROCESS	-0.0634603	0.0612422	0.0152564	0.00779052	0.000811513	0.0280783	-0.0229929	0.069195	-0.0063298	-0.0356525	-0.0296473	-0.0588076	0.100682	0.00779052	-0.0495564	2600.48	2361.04	1600.47	1853.99	2148.29	1418.85	1848.8	2662.75	1304.69	2160.15	1419.59	432.919	673.1	1873.27	1587.12
GO_VALINE_METABOLIC_PROCESS	0.100909	0.071511	0.0587418	0.0997547	-0.0315442	-0.0140858	-0.024366	0.0662086	0.0873102	0.106464	0.102821	-0.0107312	0.128576	0.0572629	0.045107	361.754	373.615	1154.95	1512.25	1921.45	1587.86	1190.53	1862.15	1504.84	1543.39	1297.28	511.497	1359.54	894.008	1875.49
GO_CELLULAR_MODIFIED_AMINO_ACID_METABOLIC_PROCESS	-0.00032673	0.0364422	0.014048	0.0218909	0.0342703	0.0238904	0.02629	0.0263789	0.0219448	0.0342285	-0.00379478	0.0278879	0.0276777	0.0423988	-0.00492655	3343.26	3195	3340.3	2797.67	3077.88	3297.3	2922.2	3058.6	3051.19	3341.78	3418.88	3476.7	3236.52	3276.55	3199.45
GO_CELLULAR_BIOGENIC_AMINE_METABOLIC_PROCESS	-0.0494879	-0.049299	-0.0685107	-0.0596985	-0.0737144	-0.0768568	-0.0769653	-0.0701944	-0.0612134	-0.0745462	-0.0635279	-0.0826713	-0.0307624	-0.0592323	-0.0719665	3315.09	3706.5	3025.99	2695.37	2805.08	3358.09	2760.6	2622.72	3125.32	3055.64	3764.32	5046.77	3531.55	4370.7	3143.11
GO_AMINO_ACID_BETAINE_METABOLIC_PROCESS	0.0287122	0.102329	0.0459101	0.0633554	0.0928486	0.0404197	0.0672528	0.0206854	0.0736092	0.078481	0.0530243	0.126982	0.048431	0.163867	-0.0515087	1629.38	2118.64	1623.45	2352.89	2400.33	2834.73	1445.54	1624.93	2011.89	2146.8	1964.44	2103.81	1796.91	2572.31	1315.07
GO_AMINO_ACID_BETAINE_BIOSYNTHETIC_PROCESS	-0.0865166	-0.0726292	-0.0722324	-0.0653789	-0.0504815	-0.11862	-0.0571908	-0.137774	-0.0524655	-0.0848934	-0.0538722	0.0173683	-0.139613	-0.000378747	-0.17839	1629.38	1414.4	1774.67	606.383	96.369	241.664	1275.04	1186.08	1414.4	1151.98	1519.66	1269.11	415.128	963.69	275.764
GO_CATECHOLAMINE_METABOLIC_PROCESS	0.0822632	0.139365	0.0784027	0.108325	0.103097	0.103171	0.0730589	0.0802855	0.106199	0.116202	0.105785	0.0871194	0.104566	0.102473	0.0805023	4229.86	3357.35	4029.71	3710.95	3869.59	3705.76	4628.68	4160.18	4214.29	3733.93	3513.76	3229.1	3060.09	3166.83	4266.18
GO_INDOLALKYLAMINE_METABOLIC_PROCESS	0.033171	-0.0233766	0.0127165	-0.00744048	-0.0411797	-0.0103084	-0.05625	0.0243506	-0.0349026	0.0100108	-0.000784632	-0.0420725	0.109794	-0.018263	-0.0112825	2197.21	2713.9	2042.28	1810.25	902.903	2376.61	766.504	920.695	3077.88	2037.09	1711.66	759.832	2066.74	2210.56	683.479
GO_ORNITHINE_METABOLIC_PROCESS	-0.202226	-0.15761	-0.154759	-0.147633	-0.191492	-0.153641	-0.176752	-0.105272	-0.165151	-0.144927	-0.0727069	-0.118027	-0.0999856	-0.13596	-0.191293	1948.88	1328.41	879.923	2068.97	2139.39	2644.96	538.925	1654.58	1618.26	2433.69	1876.23	4277.3	3236.52	4375.89	1146.79
GO_POLYAMINE_METABOLIC_PROCESS	-0.0612887	-0.0532416	-0.0693936	-0.0631957	-0.0737928	-0.0827067	-0.0460902	-0.0524037	-0.0453968	-0.091989	-0.0792971	-0.0918951	-0.0437642	-0.0676816	-0.0489363	3537.48	3337.33	2972.61	3000.78	2004.48	3358.09	2363.26	3043.78	2901.45	3638.3	3798.42	4750.25	2831.77	3891.82	3291.37
GO_POLYAMINE_BIOSYNTHETIC_PROCESS	-0.00228372	-0.0157875	-0.0293364	-0.0360341	-0.0490053	-0.068259	-0.0111207	-0.0126733	-0.00372798	-0.0566327	-0.0319631	-0.0321617	-0.0325769	-0.0522278	-0.0194162	3097.89	4040.09	3096.41	2762.08	2855.49	3318.8	3217.24	3141.63	3158.68	3133.48	4255.8	3478.18	2845.11	3871.81	3448.53
GO_PHOSPHAGEN_METABOLIC_PROCESS	-0.297933	-0.278187	-0.213536	-0.247349	-0.272073	-0.447089	-0.239018	-0.38536	-0.189732	-0.145477	-0.419011	-0.420526	-0.33483	-0.162303	-0.223058	1196.46	3040.07	1024.48	3462.61	680.513	725.733	3576.77	1571.56	1245.38	1291.34	416.611	1089.71	398.819	654.568	1040.79
GO_CREATINE_METABOLIC_PROCESS	-0.0754788	-0.0487141	-0.0293078	-0.042113	-0.0544133	-0.175973	-0.0210114	-0.102099	-0.0344299	0.0464416	-0.201295	-0.19473	-0.131606	0.0233561	-0.0592468	2392.92	6080.14	2048.95	4974.12	1361.03	1451.47	5384.8	3143.11	2490.77	2582.69	833.221	2179.42	797.639	1309.14	2081.57
GO_PROTEIN_TARGETING	0.076001	0.0559179	0.0673349	0.063453	0.0639448	0.0723102	0.0799317	0.0917122	0.0642335	0.0700879	0.0491861	0.0844813	0.121891	0.0661091	0.103562	3011.16	3006.71	3098.63	2994.85	3039.33	3168.32	3177.21	3027.47	2982.99	3236.52	3091.22	3091.22	3174.25	2997.82	3375.88
GO_NLS_BEARING_PROTEIN_IMPORT_INTO_NUCLEUS	-0.0178728	-0.0812068	-0.0179089	-0.0402755	-0.0665644	-0.0886543	-0.0525477	-0.0868736	-0.0330085	-0.0472658	-0.00738134	-0.0379534	-0.106076	-0.11907	-0.0915418	3673.88	4260.99	4607.92	4222.44	5943.74	3082.33	3770.25	5516.75	4905.92	3848.83	3547.86	2210.56	2704.26	3009.68	3565.65
GO_PROTEIN_TARGETING_TO_MEMBRANE	0.126372	0.0897592	0.11017	0.104034	0.103157	0.126137	0.132308	0.153127	0.104085	0.114614	0.0898097	0.144008	0.188134	0.0990087	0.179695	2894.04	2637.55	2773.94	2819.91	2702.78	2854.01	2682.02	2627.17	2662.75	2601.96	2796.18	2422.57	2553.04	2511.52	2456.67
GO_COTRANSLATIONAL_PROTEIN_TARGETING_TO_MEMBRANE	0.201602	0.140832	0.179572	0.172548	0.170915	0.210967	0.213615	0.239091	0.170124	0.190976	0.144165	0.234478	0.312759	0.152301	0.294504	2109.74	2149.03	1959.26	2065.26	2043.76	1928.86	1858.44	1716.85	1982.24	1919.97	2303.22	1882.9	1149.76	2246.14	1248.35
GO_SRP_DEPENDENT_COTRANSLATIONAL_PROTEIN_TARGETING_TO_MEMBRANE_TRANSLOCATION	-0.109474	-0.0847755	-0.101865	-0.0944107	-0.139524	-0.10584	-0.128575	-0.13422	-0.108438	-0.120006	-0.0750476	-0.00243586	-0.0955242	-0.138148	-0.103767	1580.45	2686.47	615.279	573.766	812.465	1481.12	799.121	1409.95	843.599	1321	1205.35	1903.66	2391.43	2093.43	1011.13
GO_SRP_DEPENDENT_COTRANSLATIONAL_PROTEIN_TARGETING_TO_MEMBRANE_SIGNAL_SEQUENCE_RECOGNITION	-0.260009	0.0739018	-0.149264	-0.156514	-0.120861	-0.0537762	-0.166198	-0.052586	-0.0497728	-0.052586	-0.104361	0.0692491	0.0840186	-0.0293768	-0.269963	3289.15	1198.68	770.952	865.838	344.704	1008.91	316.535	1422.55	524.099	248.335	2096.4	1047.46	2510.04	781.33	1140.86
GO_POSTTRANSLATIONAL_PROTEIN_TARGETING_TO_ENDOPLASMIC_RETICULUM_MEMBRANE	-0.0505488	-0.032604	-0.0854546	-0.0897332	-0.117968	-0.0730882	-0.100773	-0.0911052	-0.0921523	-0.0748754	-0.0577701	0.0482109	-0.0179448	-0.0485539	-0.0768523	2667.2	2185.35	3742.82	3258.75	2779.88	2906.64	2905.15	2220.93	2945.18	2370.68	2704.26	2425.53	3200.19	2895.52	3983.75
GO_PROTEIN_RETENTION_IN_ER_LUMEN	-0.0864545	0.00912896	-0.027008	-0.0480082	-0.0129357	-0.0189074	-0.00506964	-0.0407375	-0.0158945	-0.0273328	-0.0843256	-0.0399257	0.00396911	0.0690265	-0.0341885	2113.45	1815.44	1435.16	2186.09	1355.1	2250.59	1619.74	1824.34	1507.06	1716.85	1946.65	2908.86	2168.3	1008.91	2184.61
GO_PROTEIN_TARGETING_TO_LYSOSOME	0.137022	0.125543	0.135704	0.129405	0.13551	0.113253	0.128795	0.0973756	0.129827	0.128316	0.128692	0.0885038	0.115062	0.135784	0.0749651	2787.29	2212.04	1796.91	1616.03	1862.15	1970.38	1992.61	2332.13	1561.18	2246.14	3291.37	3503.38	2357.33	2858.45	2303.96
GO_PROTEIN_TARGETING_TO_VACUOLE	0.0805129	0.0726789	0.0839877	0.0764981	0.0805222	0.0597723	0.0729861	0.0483394	0.0705785	0.0705381	0.0718909	0.0412035	0.0597537	0.0778043	0.0388673	2960.75	2898.48	2215	2127.53	2188.32	2363.26	2465.56	2548.59	2556	2464.08	2999.3	3169.8	2502.63	2911.83	2925.17
GO_PROTEIN_TARGETING_TO_MITOCHONDRION	0.00380795	-0.0120929	-0.00428689	-0.00585929	-0.00646939	-0.00043031	0.00675234	0.0190692	-0.00202924	5.7473e-05	-0.0230673	0.0126632	0.0546362	0.00639129	0.026439	3452.98	3441.86	3173.51	3418.13	3288.41	3457.42	3536.74	3352.16	3278.77	3312.13	3281.74	2876.24	2756.15	2813.23	3085.29
GO_PROTEIN_PROCESSING_INVOLVED_IN_PROTEIN_TARGETING_TO_MITOCHONDRION	-0.196645	-0.242614	-0.164069	-0.223972	-0.233983	-0.210768	-0.214123	-0.191098	-0.191044	-0.207955	-0.162879	-0.270671	-0.22684	-0.269805	-0.266694	1871.78	2189.06	1183.86	981.481	549.303	997.048	516.686	765.763	965.173	1491.5	1727.23	2357.33	1406.99	1851.77	696.822
GO_LIPID_METABOLIC_PROCESS	0.0176082	0.033432	0.0265372	0.0298407	0.0313677	0.02692	0.0209483	0.0151484	0.0311552	0.0242759	0.02711	0.0209595	0.0211812	0.0275183	0.00957574	3479.66	3407.01	3461.13	3430	3541.93	3530.07	3458.16	3413.69	3464.09	3452.23	3345.49	3578.26	3504.13	3542.67	3558.98
GO_FATTY_ACID_METABOLIC_PROCESS	-0.00407295	0.00241456	-0.0033258	0.00370304	0.00199503	-0.00218731	-0.00889812	-0.0121416	0.0107296	-0.00165501	0.00522271	0.00911296	0.0140199	-0.000537947	-0.00773482	3212.05	3445.56	3331.4	3369.21	3387.74	3304.72	3240.96	3323.25	3177.95	3269.87	3489.3	3448.53	3223.91	3498.19	3352.16
GO_FATTY_ACID_BIOSYNTHETIC_PROCESS	-0.00274763	0.00320726	-0.00745948	0.00484898	0.00158078	-0.0022334	-0.0145888	-0.011313	0.0171054	-0.00667227	0.00879902	0.0054724	0.000831653	-0.00594473	-0.00875966	3240.22	3291.37	3309.9	3336.59	3151.27	3131.99	2890.33	2882.92	3073.43	3143.85	3303.23	3452.98	3167.57	3618.29	3407.01
GO_FATTY_ACID_BETA_OXIDATION	-0.062048	-0.0384323	-0.0573849	-0.0367802	-0.0446742	-0.0420389	-0.0326867	-0.0514975	-0.0251756	-0.0395549	-0.0622985	-0.031115	0.00798141	-0.0211837	-0.0385103	2489.29	3100.86	2781.36	3157.2	3120.13	3197.97	2768.01	2996.33	2911.83	2954.08	2899.97	2874.76	2414.41	3074.91	2949.63
GO_UNSATURATED_FATTY_ACID_BIOSYNTHETIC_PROCESS	0.0748998	0.0721192	0.0703149	0.101397	0.087212	0.0687879	0.0693827	0.0884698	0.104853	0.0706163	0.0859141	0.0818676	0.100059	0.112909	0.0744819	2570.83	3595.3	3418.88	2733.91	3279.51	2843.63	3783.6	3232.07	3423.32	2982.99	2965.2	3540.45	2811.01	3509.31	3380.33
GO_NEUTRAL_LIPID_METABOLIC_PROCESS	0.0276273	0.0900009	0.062605	0.0728882	0.0706667	0.0724081	0.0507086	0.0352226	0.0591824	0.0501256	0.0521663	0.0604107	0.0463085	0.0810102	0.029668	3344.75	3192.04	3560.46	3535.26	3587.15	3426.29	3410.72	3676.11	3643.49	3344.75	3093.44	3492.26	3464.09	3200.93	3895.53
GO_MONOACYLGLYCEROL_BIOSYNTHETIC_PROCESS	0.0298096	0.245456	0.129031	0.196602	0.184484	0.17929	0.151104	0.149048	0.177126	0.163493	0.156243	0.217431	0.125189	0.270883	0.0663817	1055.61	1312.1	1030.41	841.375	789.485	934.779	257.972	892.525	1050.42	1212.03	1283.19	1986.68	845.823	904.386	415.128
GO_TRIGLYCERIDE_METABOLIC_PROCESS	0.04121	0.100113	0.0659303	0.0699304	0.072034	0.0684323	0.0480486	0.0306662	0.0645615	0.0572495	0.062414	0.0842105	0.0616041	0.0967569	0.0225624	3325.47	2549.33	2866.61	3644.23	3417.39	3102.34	3283.96	3284.7	3297.3	2881.43	3000.04	3491.52	3030.43	3100.12	4055.65
GO_MEMBRANE_LIPID_METABOLIC_PROCESS	0.00809808	0.0399093	0.0103506	0.0162132	0.00983677	0.0238227	-0.00059261	-0.00320064	0.00684103	0.00977967	0.00614481	0.0323053	0.0304984	0.0334813	0.000415794	3199.45	2883.66	3538.97	3378.85	3479.66	3266.17	3834	3579	3713.91	3412.95	3249.86	3079.36	3565.65	3482.63	3647.2
GO_PHOSPHOLIPID_METABOLIC_PROCESS	0.0122556	0.023941	0.0244004	0.0246341	0.0273108	0.0214288	0.0192544	0.00275742	0.026633	0.0172325	0.0230707	0.0101458	0.00457573	0.0228532	0.00354186	3742.82	3634.59	3614.58	3651.64	3733.93	3700.57	3633.85	3676.85	3643.49	3671.66	3702.79	3654.61	3691.67	3507.09	3716.14
GO_PHOSPHATIDYLETHANOLAMINE_BIOSYNTHETIC_PROCESS	0.0483972	-0.00578298	0.0251679	0.0918562	0.0429608	0.0305501	0.067598	0.012259	0.0582629	0.0451484	0.0377518	-0.0606346	-0.02154	-0.0410765	0.055783	3607.91	4192.79	3963.73	2983.73	3943.72	3392.93	3215.02	4017.1	2936.29	4230.6	3665.73	3156.46	3561.95	4192.05	3356.61
GO_GLYCEROPHOSPHOLIPID_METABOLIC_PROCESS	0.0237278	0.0363168	0.031728	0.0327692	0.0331039	0.0295107	0.0247498	0.0113961	0.0327782	0.0237172	0.0307282	0.0214691	0.0114682	0.0247843	0.011823	3568.62	3527.11	3629.4	3485.59	3644.23	3485.59	3619.03	3556.76	3559.72	3613.1	3678.33	3312.13	3487.08	3364.02	3549.34
GO_DIACYLGLYCEROL_BIOSYNTHETIC_PROCESS	-0.00120143	0.138164	0.0402316	0.0834831	0.0766858	0.137147	0.0262041	0.0815781	0.0363135	0.0449075	0.0234982	0.064152	0.011419	0.0747592	0.0200996	2776.91	939.968	2487.8	2389.95	2296.55	2352.89	3298.78	2578.24	2247.62	1934.79	2256.52	274.281	2935.55	1412.92	1694.61
GO_PHOSPHATIDYLGLYCEROL_BIOSYNTHETIC_PROCESS	-0.16164	-0.0398475	-0.100179	-0.0356099	-0.0682581	-0.0355171	-0.0765477	-0.104324	-0.077352	-0.0517561	-0.105871	-0.0599839	-0.0237631	-0.0222784	-0.0666961	1417.37	2163.11	1017.06	643.448	395.854	1101.57	343.963	369.167	468.502	1349.17	1071.92	2222.42	1694.61	1159.39	418.093
GO_PHOSPHATIDYLCHOLINE_BIOSYNTHETIC_PROCESS	-0.0049391	0.0151097	-0.0239034	-0.011776	-0.016081	-0.0258884	-0.0115214	-0.0277509	-0.0175191	-0.0022892	-0.0133886	-0.012257	-0.0308676	0.023545	-0.0316739	3085.29	3543.41	2588.62	3114.94	3739.12	3802.87	2791.74	3519.69	4146.83	3309.16	2751.71	2513.01	3049.71	2717.61	2803.6
GO_CDP_CHOLINE_PATHWAY	0.0422348	0.0890422	-0.0234578	-0.00281385	0.00132576	-0.0464286	-0.0123918	0.0574946	-0.0333063	0.0551948	0.0130411	0.0806006	-0.114989	0.0811959	-0.00275974	685.702	2220.19	1174.96	880.664	1922.93	2355.11	1210.54	3408.5	2686.47	1616.78	1128.26	2458.89	2351.4	2505.59	1082.3
GO_PHOSPHATIDYLSERINE_METABOLIC_PROCESS	-0.00224293	0.0452523	-0.0033048	0.0192473	0.0151949	0.0377831	-0.0136851	0.0053563	0.00040091	0.00657709	-0.0134467	-0.0284863	0.0187705	0.0466464	-0.0112146	2403.29	1914.04	3080.84	2191.28	2352.89	1352.13	2123.08	2757.64	1961.48	2975.58	2913.31	2357.33	2415.16	2474.46	2490.77
GO_PHOSPHATIDYLINOSITOL_BIOSYNTHETIC_PROCESS	0.0832329	0.0837682	0.0887885	0.0768448	0.0812308	0.0801902	0.0818867	0.068845	0.0853613	0.0761875	0.0890842	0.0646026	0.0410309	0.0590512	0.0574696	2484.1	2705	2341.03	2323.23	2627.91	2329.91	2428.5	2493.73	2344.73	2271.34	2700.56	3119.39	2745.03	2771.72	2364.01
GO_GLYCEROL_ETHER_METABOLIC_PROCESS	0.0979022	0.073711	0.0591241	0.0788832	0.0889298	0.0601802	0.0588894	0.0901033	0.0537081	0.0898325	0.0787027	0.109772	0.15616	0.0780889	0.0869079	1888.83	1446.28	2994.85	1587.12	2627.91	1730.19	3576.77	3246.15	3659.06	2478.17	1384.75	3759.87	2338.06	1628.64	2683.51
GO_PLATELET_ACTIVATING_FACTOR_BIOSYNTHETIC_PROCESS	0.191953	0.108484	0.114941	0.0692746	0.156278	0.0660282	0.154907	0.235887	0.0528262	0.194946	0.107366	0.184378	0.12771	0.116311	0.0122822	2828.8	1368.44	2621.24	1650.13	2324.72	1325.44	1605.66	142.33	4329.19	1859.18	2112.7	1246.87	2643.48	346.928	2078.61
GO_SPHINGOLIPID_METABOLIC_PROCESS	0.0273283	0.0585517	0.0324367	0.0421806	0.0343489	0.0450558	0.0222463	0.0166064	0.0315013	0.0331972	0.0280151	0.0459797	0.0423705	0.0584827	0.0201868	3365.5	2960.75	3639.78	3347.71	3801.39	3404.05	3780.63	3816.21	3663.5	3516.73	3657.57	2929.62	3587.89	3298.78	3734.67
GO_CERAMIDE_METABOLIC_PROCESS	0.0264991	0.0757258	0.0303967	0.0584627	0.0446311	0.0522143	0.0320428	0.0207606	0.0365228	0.0478909	0.0330205	0.0607275	0.0579394	0.0706309	0.0328277	3755.43	3450.01	4185.38	3544.9	3777.66	3663.5	3940.75	4096.42	4083.08	3948.16	4022.29	2950.37	3788.04	3530.07	3856.24
GO_GLYCOSYLCERAMIDE_METABOLIC_PROCESS	0.0104024	0.0826925	0.0139569	0.0295629	0.0311875	0.0449918	-0.00419936	0.0463998	0.0153944	0.0384244	0.0428059	0.131647	0.0543259	0.0802704	-0.0243543	2738.36	2739.84	3786.56	3046.74	2788.77	3541.93	4387.01	3209.83	3175.73	2676.09	3263.2	2367.71	2951.86	1125.29	3412.95
GO_GLUCOSYLCERAMIDE_METABOLIC_PROCESS	0.0829003	0.159721	0.10105	0.100978	0.123674	0.151981	0.0762972	0.150592	0.0921736	0.12564	0.126994	0.212672	0.126416	0.193188	0.043101	1897.73	2999.3	2553.04	2794.7	3068.24	2335.09	2823.61	2072.67	3124.58	2854.75	2266.15	1183.86	1986.68	2593.81	2290.62
GO_SPHINGOMYELIN_METABOLIC_PROCESS	0.057494	0.074713	0.0600173	0.0907732	0.0868638	0.102805	0.0609378	-0.00755902	0.0707061	0.0800412	0.0801386	0.0614035	0.0367663	0.10131	0.0496101	3610.13	3369.21	4303.25	3772.48	3360.31	3576.77	4421.11	5245.44	3831.04	4152.76	3522.66	3196.49	4573.08	2616.79	4802.88
GO_SPHINGOMYELIN_CATABOLIC_PROCESS	-0.0068377	0.0517067	0.0382478	0.101285	0.0897561	0.0989392	0.0817276	-0.0470159	0.0857328	0.0749802	0.0533485	0.0420906	0.0149924	0.0902793	0.0576604	3610.13	2398.11	3516.73	3177.95	2988.18	2473.72	3538.97	5763.61	3682.78	3487.82	2342.51	2269.86	4114.96	2031.9	4053.43
GO_SPHINGOMYELIN_BIOSYNTHETIC_PROCESS	0.153896	0.109118	0.0925866	0.0748918	0.0824134	0.108469	0.0296807	0.0516234	0.048079	0.0875271	0.120211	0.0902868	0.0693723	0.117722	0.0374729	4183.16	4103.1	4676.12	5011.19	4627.19	4358.84	5427.8	5107.56	5181.69	4818.45	4506.36	3431.48	4820.67	4278.78	5084.58
GO_GLYCOSPHINGOLIPID_METABOLIC_PROCESS	0.0466998	0.0909224	0.0554161	0.0729167	0.0680221	0.0701923	0.0496034	0.0522219	0.064654	0.0679514	0.0573012	0.0817498	0.0765455	0.0834175	0.0470583	2899.22	2792.48	3022.28	2800.63	3040.81	2869.57	2862.9	3017.09	2898.48	2750.96	2960.01	2471.49	2633.84	2716.86	2698.33
GO_GLYCOSPHINGOLIPID_BIOSYNTHETIC_PROCESS	0.0494074	0.0617037	0.0219876	0.00764603	-0.00150996	0.0380377	-0.0216387	0.0291343	-0.0146724	0.0237803	0.0201468	0.113475	0.012988	0.0174397	0.00791073	3681.3	3018.57	2938.51	1844.35	2707.23	2415.16	2529.32	1534.49	3518.21	2088.98	3493.01	1896.25	2013.37	3877	1589.35
GO_GANGLIOSIDE_CATABOLIC_PROCESS	-0.0430891	0.0263773	-0.0447559	-0.0136054	-0.0143197	-0.0175235	-0.0604286	-0.0204676	-0.0310315	-0.0238446	-0.0179132	-0.0398853	0.0555147	0.018476	-0.0183678	3020.06	862.873	2802.11	2702.78	3003.75	1817.67	2840.66	2520.42	2770.98	1753.92	2502.63	1113.43	2447.77	1055.61	2424.05
GO_ICOSANOID_METABOLIC_PROCESS	0.0999778	0.0964821	0.10627	0.12097	0.119676	0.102635	0.119718	0.111979	0.126845	0.10366	0.10736	0.112205	0.111785	0.120264	0.0981046	2541.18	3346.23	2816.94	3073.43	2959.27	3183.14	2897	2732.43	3226.14	3341.78	3150.53	2959.27	2957.79	2707.23	2931.1
GO_LEUKOTRIENE_METABOLIC_PROCESS	0.0741629	0.12544	0.113114	0.148929	0.144736	0.142359	0.144892	0.104167	0.145021	0.107465	0.129904	0.146199	0.0792561	0.143883	0.118627	2230.57	2131.98	2224.64	2223.9	2834.73	1937.02	2644.96	2404.78	3006.71	2567.86	2158.67	2177.94	1808.77	2446.29	1939.98
GO_PROSTANOID_METABOLIC_PROCESS	0.117032	0.124524	0.102645	0.125619	0.113375	0.113602	0.10296	0.134086	0.128857	0.111956	0.121089	0.144866	0.164621	0.155596	0.100028	2616.05	3326.95	3244.67	2481.87	2966.68	3160.16	2981.51	2369.19	3052.67	3263.2	3057.86	2914.79	2534.5	2507.08	3437.41
GO_STEROID_BIOSYNTHETIC_PROCESS	-0.00923232	0.00615852	0.000624908	0.0152348	0.012432	0.00889964	-0.00134936	0.0126054	0.01622	0.00200189	0.00516175	0.0105078	-0.00709877	0.00882257	-0.00679049	3205.38	2997.82	3141.63	3239.48	2957.79	2854.01	3175.73	3154.97	3224.66	3190.56	3031.92	3390.71	3024.5	3340.3	3095.67
GO_BILE_ACID_BIOSYNTHETIC_PROCESS	-0.0769129	-0.03423	-0.0668403	-0.0360712	-0.0361894	-0.0656095	-0.0953743	-0.0648908	-0.0406693	-0.0652846	-0.0420379	-0.0262546	-0.011771	-0.00932918	-0.0652058	2002.99	3159.42	3273.58	3745.05	3546.38	1605.66	3590.86	2495.22	4048.98	2504.11	2871.8	4394.43	2594.55	3066.02	2166.08
GO_C21_STEROID_HORMONE_BIOSYNTHETIC_PROCESS	-0.00556797	0.0682877	0.0226313	0.052081	0.039921	0.0926962	0.0353721	0.0730926	0.0482508	0.0426779	0.0355494	0.0541585	0.00913226	0.0612083	0.0172553	3230.59	2647.92	2848.07	2791.74	2882.17	3008.2	2687.95	3383.29	2861.42	3688.71	3020.06	3722.81	3626.44	2108.26	2281.72
GO_PROGESTERONE_BIOSYNTHETIC_PROCESS	-0.049053	0.119075	0.00998377	0.0839827	0.0995942	0.0955898	0.0520292	0.0729978	0.0909632	0.0277868	0.0737284	0.00470779	0.0607684	0.194995	0.0564665	2862.16	2536.73	2018.56	1891.8	1510.03	815.43	733.146	1191.27	666.429	3074.17	1130.48	3378.85	2407.74	994.825	452.934
GO_ANDROGEN_BIOSYNTHETIC_PROCESS	0.30475	0.294525	0.327797	0.298042	0.332071	0.284895	0.31438	0.326228	0.310755	0.312541	0.294633	0.322766	0.282677	0.289115	0.303722	14.826	1244.64	597.488	800.604	839.893	915.505	544.114	765.763	854.719	641.966	237.957	1613.81	1304.69	976.292	1118.62
GO_ESTROGEN_BIOSYNTHETIC_PROCESS	-0.160254	-0.170103	-0.167695	-0.140693	-0.135958	-0.128653	-0.123052	-0.158036	-0.113988	-0.125325	-0.0932089	-0.132792	-0.140584	-0.156006	-0.0971591	2830.28	4137.94	3117.91	2653.11	2322.49	2977.06	1709.44	2781.36	1864.37	3105.31	3109.01	3978.56	2813.23	3123.84	2295.06
GO_GLUCOCORTICOID_BIOSYNTHETIC_PROCESS	-0.183626	-0.133976	-0.0983799	-0.0918489	-0.114761	-0.0800137	-0.0787869	-0.0559825	-0.133525	-0.0979649	-0.10639	-0.195425	-0.225193	-0.141697	-0.181858	2596.03	1232.04	1871.78	477.397	1501.13	1211.28	1138.64	1875.49	1156.43	2100.1	1805.07	1179.41	1577.49	1951.1	1759.85
GO_STEROID_CATABOLIC_PROCESS	-0.0278306	0.0842961	0.00692092	-0.00590018	0.0314187	0.00990581	-0.00688999	-0.0256963	0.0225104	0.0169427	0.0149167	0.0499002	0.0259593	0.0321301	-0.0295319	3436.67	2123.08	1934.79	1043.75	2062.3	1039.3	722.026	3527.11	1263.18	1089.71	1620.48	2919.24	4290.64	2831.77	2287.65
GO_CHOLESTEROL_CATABOLIC_PROCESS	0.0680736	0.222538	0.150244	0.150595	0.232927	0.150676	0.166017	0.117073	0.199946	0.175514	0.132549	0.148214	0.151163	0.164773	0.12638	3902.2	2552.3	3583.44	3407.76	2579.72	3089	3089	3506.35	2821.39	2978.54	3031.92	3646.45	3027.47	3335.85	3228.36
GO_ANDROGEN_CATABOLIC_PROCESS	0.0709185	0.103916	-0.0449529	-0.0595586	-0.0664827	-0.00676187	-0.13237	-0.0940712	-0.0249378	0.0249378	0.0419236	0.0880126	0.00124418	0.0511198	-0.0338094	0	0	0	0	0	0	0	0	0	0	0	0	0	0	0
GO_ISOPRENOID_METABOLIC_PROCESS	-0.00932172	-0.00727215	-0.00777525	0.0133094	0.00680048	0.000568851	-0.00322158	0.00987628	0.0121488	-0.0012549	-0.000543124	0.00865568	0.0301291	0.0123375	-0.0291172	2571.57	3849.57	2885.88	3108.27	3464.84	3238.74	2740.59	2730.21	3192.04	3372.17	2759.12	3819.18	2496.7	3106.79	2524.87
GO_TERPENOID_METABOLIC_PROCESS	0.00302438	0.0116634	0.0139208	0.0289415	0.0302294	0.0209138	0.0122024	0.0258881	0.0304935	0.0142066	0.0257145	0.016493	0.039288	0.0298387	-0.024271	2698.33	4065.29	2939.25	3136.44	3541.19	3302.49	2740.59	2730.21	2937.03	3656.83	2484.1	3566.39	2619.01	3657.57	2583.43
GO_ONE_CARBON_METABOLIC_PROCESS	-0.139264	-0.13927	-0.136886	-0.128481	-0.110662	-0.136595	-0.0888735	-0.05782	-0.138282	-0.0991277	-0.157185	-0.134658	-0.119975	-0.124695	-0.141566	2962.98	3219.47	2739.84	3968.18	3213.54	3493.75	2773.2	2080.09	3604.94	3273.58	2398.11	4245.43	3871.81	3493.75	2630.87
GO_NADH_METABOLIC_PROCESS	0.108951	0.125966	0.158077	0.158198	0.173035	0.148514	0.177725	0.183045	0.164315	0.158519	0.124318	0.121251	0.13812	0.171245	0.110378	1935.53	2061.56	1839.17	2005.22	1478.15	1656.81	1525.6	1793.2	1645.69	1689.42	2051.18	2006.7	2186.09	1608.62	2585.65
GO_NADP_METABOLIC_PROCESS	0.0740029	0.115209	0.0940735	0.078227	0.0887009	0.0886615	0.0825595	0.117318	0.0724996	0.105494	0.066575	0.0824954	0.125106	0.105316	0.039387	3397.38	3627.92	2930.36	3301.01	3579.74	3111.24	3100.12	3076.39	3737.63	2742.81	3019.31	3966.7	2937.03	3794.71	2750.22
GO_NADPH_REGENERATION	0.0758523	0.134667	0.11746	0.100518	0.121259	0.120318	0.100027	0.135184	0.0959268	0.125443	0.0816105	0.101443	0.130884	0.146609	0.0535278	2684.99	2963.72	2714.64	3083.81	2892.55	2822.87	2982.99	2836.21	3550.83	2601.96	3393.67	3669.43	2753.19	2596.03	2483.36
GO_UBIQUINONE_METABOLIC_PROCESS	0.0204353	-0.000790557	0.0314598	0.0351744	0.0320446	0.0246372	0.0753086	0.063472	0.0810808	0.0540502	0.0234893	0.0270305	0.0451159	0.0187351	0.0611544	2203.88	2769.5	2515.23	2401.81	2530.06	2230.57	2251.33	2400.33	2677.58	1954.81	3310.65	3313.61	2192.02	3034.88	2170.53
GO_GLUTATHIONE_METABOLIC_PROCESS	0.0152127	0.0499566	0.0180166	0.0272794	0.038086	0.0343642	0.0470442	0.0315728	0.0183546	0.0360958	-0.00475658	0.0679607	0.0556103	0.0297787	0.0174617	4411.48	3531.55	4568.63	3723.55	4199.46	3893.31	3624.96	4725.05	4417.41	4109.03	4616.08	3115.68	4446.32	4229.86	4159.43
GO_GLUTATHIONE_CATABOLIC_PROCESS	-0.419498	-0.500054	-0.295986	-0.406189	-0.299935	-0.392934	-0.299935	-0.386929	-0.359284	-0.405215	-0.426856	-0.0585912	-0.43589	-0.500054	-0.336886	318.018	0	81.543	942.192	377.322	1467.77	1680.53	1550.06	1017.06	1299.5	590.816	4619.78	879.182	0	2235.76
GO_ATP_BIOSYNTHETIC_PROCESS	-0.0272877	-0.015702	-0.0369667	-0.0221652	-0.0256898	-0.00972192	-0.0203643	0.00280995	-0.0279623	-0.0112684	-0.0679906	0.0463428	0.0862824	0.0141898	0.020976	3577.51	3416.65	3509.31	3541.19	3731.7	3507.83	3481.89	3490.04	3835.49	3711.69	3696.86	3272.84	3192.78	3447.79	2869.57
GO_FOLIC_ACID_CONTAINING_COMPOUND_METABOLIC_PROCESS	-0.145481	-0.137249	-0.105268	-0.1071	-0.0864475	-0.128719	-0.0707503	-0.0584651	-0.0805531	-0.080842	-0.11832	-0.103093	-0.112516	-0.114258	-0.116353	1704.25	2384.02	2546.37	2434.43	2722.79	2538.95	2761.34	1828.79	2073.42	2326.2	1330.63	2588.62	1733.9	2177.2	2217.23
GO_VITAMIN_METABOLIC_PROCESS	-0.0322717	-0.012814	-0.0073824	0.00445521	0.000969077	-0.00853114	0.00223033	-0.000595238	0.0121679	-0.0129501	-0.0108976	-0.0163182	-0.0214086	0.00521196	-0.0285406	3137.92	3364.02	3023.02	2645.7	2725.02	3712.43	2787.29	3053.41	2976.32	3324.73	3040.81	3752.46	3196.49	2851.78	2903.67
GO_WATER_SOLUBLE_VITAMIN_METABOLIC_PROCESS	-0.0537846	-0.0438893	-0.0394131	-0.0265808	-0.0312036	-0.0424916	-0.0186747	-0.0256557	-0.0177218	-0.0357759	-0.043538	-0.0395773	-0.0419431	-0.020406	-0.0643092	2747.26	3215.76	2981.51	2950.37	2828.8	3481.14	2662.75	2984.47	2769.5	3288.41	2581.21	3206.86	3046.74	2951.86	2643.48
GO_BIOTIN_METABOLIC_PROCESS	-0.245991	-0.221586	-0.19285	-0.179302	-0.196732	-0.256693	-0.167316	-0.216173	-0.169172	-0.191845	-0.213574	-0.333357	-0.234608	-0.233015	-0.224942	1049.68	3647.2	1488.53	1758.36	2072.67	1214.25	1418.85	1811.74	2326.2	2446.29	1820.63	0	1737.61	4126.08	1605.66
GO_FAT_SOLUBLE_VITAMIN_METABOLIC_PROCESS	0.0221568	0.0724185	0.0744395	0.0700279	0.0838556	0.090371	0.0722209	0.0652082	0.0814075	0.0483715	0.0632957	0.0351558	0.0281112	0.0730879	0.0588713	3619.03	3624.96	2794.7	3318.06	2557.49	3028.95	2729.47	3352.16	3304.72	3884.41	3005.23	4335.12	3475.21	3411.46	3217.24
GO_VITAMIN_A_METABOLIC_PROCESS	0.0280753	0.151736	0.109867	0.133993	0.144163	0.154441	0.195337	0.129882	0.262848	0.0999134	0.0656172	0.132479	0.0686465	0.115168	0.115709	0	0	0	0	0	0	0	0	0	0	0	0	0	0	0
GO_PORPHYRIN_CONTAINING_COMPOUND_METABOLIC_PROCESS	0.0897817	0.0744358	0.048491	0.0699676	0.0627906	0.0685919	0.0735367	0.102822	0.0427905	0.0809811	0.0410699	0.0644454	0.083686	0.0748272	0.0686268	3183.88	3862.17	3645.71	3897.01	3632.37	3725.03	3555.27	3515.24	3533.04	3845.86	3628.66	3819.18	3781.37	3207.61	3365.5
GO_PROTOPORPHYRINOGEN_IX_BIOSYNTHETIC_PROCESS	0.168098	0.164633	0.156668	0.1732	0.153564	0.163045	0.176593	0.195133	0.135818	0.162961	0.141461	0.143301	0.151098	0.157029	0.126963	2877.73	3515.24	2041.54	2370.68	2717.61	3493.01	3020.06	3252.82	2053.4	4077.15	2112.7	3242.45	3635.34	2397.36	3610.13
GO_SULFUR_COMPOUND_METABOLIC_PROCESS	-0.0233038	-0.0141786	-0.0158518	-0.00957194	-0.0170568	-0.016246	-0.0191182	-0.0207223	-0.00898502	-0.0137943	-0.0186369	-0.00774494	0.000830558	-0.00853005	-0.0216405	3206.12	3118.65	3339.56	3308.42	3350.68	3176.47	3077.14	3118.65	3148.3	3066.76	3458.16	3027.47	3174.25	3205.38	3212.05
GO_POLYPHOSPHATE_METABOLIC_PROCESS	0.236853	0.242426	0.181887	0.172311	0.145207	0.177126	0.128003	0.15251	0.170255	0.161707	0.233283	0.262173	0.130654	0.171932	0.156838	206.823	112.678	24.4629	121.573	438.108	28.9107	882.888	656.792	597.488	271.316	197.927	976.292	938.486	286.883	739.817
GO_POLYPHOSPHATE_CATABOLIC_PROCESS	0.236853	0.242426	0.181887	0.172311	0.145207	0.177126	0.128003	0.15251	0.170255	0.161707	0.233283	0.262173	0.130654	0.171932	0.156838	206.823	112.678	24.4629	121.573	438.108	28.9107	882.888	656.792	597.488	271.316	197.927	976.292	938.486	286.883	739.817
GO_SUPEROXIDE_METABOLIC_PROCESS	0.19256	0.232214	0.203721	0.210739	0.206018	0.236671	0.209583	0.221925	0.20843	0.229603	0.204828	0.217812	0.224125	0.239671	0.200729	2856.97	1684.23	2467.05	2388.47	2229.83	2099.36	2302.48	2308.41	2332.13	2146.8	2207.59	2733.91	2385.5	1749.47	2410.71
GO_ION_TRANSPORT	0.0294248	0.0451763	0.0354915	0.0371919	0.0373955	0.0421279	0.028901	0.0315465	0.0302217	0.0377199	0.0244003	0.0318191	0.0409869	0.0457549	0.0256706	3592.34	3495.97	3597.53	3579	3664.99	3590.86	3619.77	3685	3720.58	3581.22	3690.19	3517.47	3628.66	3423.32	3724.29
GO_CATION_TRANSPORT	0.0263357	0.041349	0.0315191	0.0331877	0.0339115	0.0394106	0.0280448	0.0287871	0.0254494	0.0344796	0.021391	0.0276615	0.0415949	0.0413922	0.0254566	3446.3	3421.1	3471.51	3475.21	3467.8	3453.72	3458.16	3544.16	3642.01	3508.57	3567.88	3380.33	3429.25	3272.1	3596.05
GO_POTASSIUM_ION_TRANSPORT	-0.0146195	0.0309461	-0.00474913	-0.0118758	-0.0100572	0.00362617	-0.0255474	-0.0272822	-0.021017	-0.00813814	-0.0115422	-0.0197935	-0.0249508	0.0202159	-0.0511041	3186.11	2849.56	3163.87	3291.37	3144.59	3183.14	3580.48	3123.84	3285.44	3288.41	3014.13	3533.04	3565.65	2769.5	3340.3
GO_SODIUM_ION_TRANSPORT	0.00531358	-0.00379628	0.0150776	0.00934608	0.0166782	0.00635539	0.0129728	0.00359034	0.00240769	0.0173142	0.00233955	-0.0160074	-0.00710496	-0.00564823	-0.0060056	3023.76	3642.75	3304.72	3310.65	3283.96	3761.36	3206.12	3544.16	3400.34	3544.16	3536	3271.36	3533.78	3672.4	2685.73
GO_PHOSPHATE_ION_TRANSPORT	0.0749807	0.0947764	0.0913713	0.0811639	0.0865733	0.0762189	0.0873394	0.0750116	0.0827039	0.0915106	0.0761569	0.0156013	0.0649977	0.0802817	0.0945364	3140.89	2788.03	3419.62	3755.43	3137.92	3834	3332.14	3554.53	3879.22	3065.28	3634.59	4500.43	4068.25	4084.56	3525.62
GO_ANION_TRANSPORT	0.00743689	0.027353	0.0183452	0.0214727	0.0209317	0.0234963	0.0107917	0.01396	0.0157549	0.0198432	0.00428836	0.0142023	0.00728391	0.0277767	0.000199603	3598.27	3749.5	3509.31	3755.43	3707.98	3678.33	3780.63	3767.29	3629.4	3736.15	3577.51	3780.63	3964.47	3743.57	3900.72
GO_CHLORIDE_TRANSPORT	-0.0441156	-0.0204778	-0.0224485	-0.013852	-0.0234025	-0.0378418	-0.0376148	-0.017359	-0.0454414	-0.0273043	-0.0604695	-0.0484911	-0.0299724	-0.0110227	-0.0579462	3493.01	4483.38	3890.34	4397.39	4496.73	4163.14	3856.24	4103.84	4212.07	4303.99	4007.47	4210.58	3461.87	3776.18	4032.67
GO_COBALT_ION_TRANSPORT	-0.0147527	-0.0887217	-0.00356099	-0.0428943	-0.0694772	0.00663492	-0.0851932	-0.00626691	-0.0234116	-0.0174153	-0.00113649	-0.0310098	0.0545838	-0.0224591	-0.0486957	3976.33	4590.13	4904.44	4680.57	4518.96	5051.22	4007.47	5190.58	4834.76	4885.17	5251.37	4704.29	4905.92	2597.52	3673.88
GO_COPPER_ION_TRANSPORT	-0.0806801	-0.0738791	-0.0946827	-0.101527	-0.101765	-0.0830518	-0.128254	-0.0958956	-0.115021	-0.111122	-0.112486	-0.0133095	-0.0523067	-0.0469461	-0.0892354	2729.47	2604.19	3458.91	3633.11	3496.71	3004.49	3079.36	4126.82	2343.25	2856.97	2716.86	2340.28	1025.22	2060.81	1698.32
GO_IRON_ION_TRANSPORT	0.0974054	0.118055	0.0997759	0.0983744	0.103938	0.109903	0.0973203	0.1068	0.0994332	0.109135	0.0922956	0.122598	0.11156	0.128317	0.0732508	3026.73	3151.27	3865.14	3253.57	3822.88	3764.32	3950.39	3609.39	3567.14	3566.39	3174.99	3137.92	3024.5	3329.92	3983.75
GO_MANGANESE_ION_TRANSPORT	0.0588331	0.0246085	0.0939958	0.0722018	0.0794905	0.0792921	0.0745652	0.0479902	0.0613228	0.0564336	0.0454463	0.0593743	-0.00218301	0.0136574	0.0455907	2412.93	3253.57	2536.73	2289.13	2138.65	1983.72	2126.79	2578.24	2680.54	2413.67	2401.07	1808.03	3268.39	3380.33	2576.02
GO_ZINC_ION_TRANSPORT	-0.108962	-0.138097	-0.121742	-0.136501	-0.13722	-0.140489	-0.156263	-0.157641	-0.14685	-0.129412	-0.1507	-0.142015	-0.185988	-0.172292	-0.143374	1027.44	2117.15	2747.26	2312.86	3107.53	1599.73	2311.37	2014.85	2412.19	1254.28	1825.08	2507.08	1531.53	1507.8	1980.75
GO_WATER_TRANSPORT	0.120427	0.117965	0.145346	0.0707522	0.102354	0.108009	0.160417	0.0988095	0.16461	0.0702922	0.00311147	0.0240801	0.0650974	0.0147186	0.10809	3606.42	2627.17	3085.29	4523.41	4109.03	3784.34	3244.67	3911.84	3438.89	4793.25	5635.36	5126.83	4150.54	5467.83	3466.32
GO_DICARBOXYLIC_ACID_TRANSPORT	-0.0486496	-0.0199572	-0.0110963	-0.01741	-0.00974047	-0.0278563	-0.0384329	-0.0261623	-0.0299164	-0.032597	-0.0394971	-0.019557	-0.0308627	0.00398213	-0.0378124	3767.29	3325.47	3611.61	4146.83	4069.74	3619.03	3942.23	3199.45	4075.67	4127.56	3709.47	3899.24	3666.47	3498.94	3750.98
GO_NEUROTRANSMITTER_TRANSPORT	0.0120567	0.0325131	0.0151353	0.0169781	0.0311081	0.0144997	0.0157409	0.0146715	0.0110228	0.0185004	0.0303688	0.0101539	-0.0025221	0.0304711	-0.00250709	3970.4	3832.52	3584.19	4123.11	3684.26	3985.23	3806.58	3821.4	4034.15	4099.39	3965.95	3818.44	3728	3423.32	4094.2
GO_SEROTONIN_TRANSPORT	0.222848	0.323465	0.231724	0.275366	0.297395	0.308941	0.275998	0.269936	0.21159	0.291658	0.264361	0.304918	0.258696	0.34322	0.243667	578.955	724.25	1149.02	908.092	544.856	693.115	674.583	769.469	1726.49	705.718	1513.73	1295.05	1395.87	971.103	1585.64
GO_MITOCHONDRIAL_TRANSPORT	-0.0014171	-0.0166993	-0.0150299	-0.00968503	-0.0159583	-0.00687475	-0.0088056	-0.00444381	-0.0124588	-0.00955061	-0.0232938	0.00840064	0.0344427	-0.00957795	0.01975	3358.83	3602.72	3480.4	3298.04	3420.36	3478.18	3379.59	3456.68	3335.85	3586.41	3327.7	3403.31	3341.04	3384.03	3109.75
GO_ACYL_CARNITINE_TRANSPORT	-0.377647	-0.355715	-0.426343	-0.257602	-0.400408	-0.305937	-0.360874	-0.45556	-0.358565	-0.42793	-0.398929	-0.388432	-0.346157	-0.316434	-0.368232	735.37	1237.97	730.922	366.202	1323.96	616.762	816.913	0	404.75	756.126	335.068	1415.88	753.161	957.76	613.796
GO_MITOCHONDRIAL_CALCIUM_ION_TRANSMEMBRANE_TRANSPORT	0.0604415	0.0540187	0.0607462	0.0596877	0.0321324	0.055041	0.0573437	0.0604467	0.0501154	0.0596361	0.0488711	0.0609114	0.106032	0.0335471	0.0860504	3030.43	3368.47	3491.52	3541.93	3662.02	3673.88	3405.53	3229.1	3836.97	3736.15	3258.75	2849.56	2940	3601.24	3252.82
GO_CARNITINE_SHUTTLE	-0.135457	-0.181127	-0.187839	-0.165569	-0.16877	-0.163295	-0.139942	-0.209306	-0.15018	-0.175281	-0.140112	-0.223766	-0.172002	-0.168987	-0.136539	1586.38	557.458	1611.59	2041.54	2019.3	2283.2	2361.78	2072.67	2217.97	1700.54	928.108	2719.09	1230.56	736.852	1491.5
GO_DRUG_TRANSMEMBRANE_TRANSPORT	-0.278559	-0.114291	-0.227122	-0.232821	-0.284078	-0.175107	-0.191664	-0.297533	-0.232965	-0.219691	-0.196209	-0.166883	-0.311925	-0.0713307	-0.281986	2637.55	1839.91	137.882	544.114	1721.3	4037.12	330.62	257.972	151.225	1426.26	2097.88	3765.8	1839.91	2157.18	1919.97
GO_OLIGOPEPTIDE_TRANSPORT	-0.113066	-0.0585264	-0.0718951	-0.0686837	-0.0710291	-0.0719853	-0.0443458	-0.0285776	-0.0939056	-0.0782817	-0.0832251	-0.0264126	-0.103251	-0.00986866	-0.0553691	2207.59	2401.07	2965.94	3416.65	3611.61	3220.95	2794.7	1738.35	3993.38	2593.81	3377.36	2024.49	2118.64	2025.23	2747.26
GO_EXTRACELLULAR_TRANSPORT	0.0455485	0.0602991	0.0504677	0.0462419	0.0428252	0.0839347	0.0370246	0.0326977	0.0502655	0.0557048	0.0829017	0.0131867	0.0492469	0.0128255	0.0256835	3215.76	2432.95	3106.05	2773.94	2935.55	2865.87	3083.81	2765.05	3312.13	2495.22	3122.36	3472.25	2957.79	3264.69	3218.72
GO_NUCLEOTIDE_TRANSPORT	-0.103246	-0.0880759	-0.0707831	-0.0562345	-0.0616317	-0.0615404	-0.0625389	-0.0916588	-0.0666068	-0.0836828	-0.12168	-0.109288	-0.0882756	-0.113716	-0.0416175	3307.68	3475.21	2763.57	2968.17	3524.14	3693.16	3561.21	4661.29	3955.58	3592.34	3439.63	2843.63	3242.45	3172.76	3525.62
GO_PURINE_NUCLEOBASE_TRANSPORT	0.0814935	0.0659632	0.108144	0.125135	0.0934253	0.0921266	0.111905	0.0790584	0.10744	0.0960768	0.094237	0.149378	0.121429	0.0698323	0.163068	3664.99	3049.71	2618.27	2868.83	3102.34	3066.76	2733.91	2801.37	2885.88	2941.48	3257.27	2984.47	2199.44	2863.64	2663.49
GO_AMINO_ACID_TRANSPORT	-0.029927	-0.00314496	-0.00321574	-0.000606127	-0.00390353	-0.00389808	-0.00473468	-0.00175849	-0.0151005	-0.00877069	-0.0209023	-0.0183381	-0.0259909	0.0122967	-0.0324477	4220.22	4043.79	3716.14	3999.31	3707.98	3837.71	3658.32	3500.42	4235.79	3936.3	4146.83	4342.54	3965.21	3447.79	4047.5
GO_GLUTAMINE_TRANSPORT	0.0521377	0.0129559	0.0292564	0.00472995	0.0348198	-0.00988202	0.0547787	0.0807555	-0.0290183	0.0387163	-0.0416604	-0.0503193	-0.156976	-0.093614	-0.0530902	2379.57	1487.05	2443.32	2401.81	1236.49	2849.56	670.135	988.894	3623.47	1312.1	2587.14	403.267	2354.37	1882.9	4283.23
GO_CELLULAR_ION_HOMEOSTASIS	0.0671383	0.0645523	0.0637494	0.0607005	0.0624493	0.0613788	0.0556033	0.0509107	0.0564004	0.0639232	0.0603575	0.0479475	0.0505713	0.0519144	0.0469269	3264.69	3383.29	3426.29	3212.79	3187.59	3325.47	3491.52	3491.52	3273.58	3439.63	3295.82	3527.11	3240.96	3498.94	3195
GO_CELLULAR_COPPER_ION_HOMEOSTASIS	-0.00333291	0.0419887	0.0141144	0.00239753	0.0118793	0.0151482	0.000703997	0.0087778	0.0251026	0.0090338	0.000359383	-0.0370854	0.0210067	0.0623012	0.0129427	1707.96	1487.05	1902.18	1417.37	2730.95	2634.58	3103.08	3469.28	1842.87	1931.83	2108.26	2416.64	1707.96	2161.63	1782.09
GO_CELLULAR_IRON_ION_HOMEOSTASIS	0.0288682	0.0169231	0.0174336	-1.39014e-05	-0.00158097	0.00951236	0.00578173	0.0096261	0.00374454	0.0144284	0.0125302	0.0114611	0.00768496	0.0171581	-0.027248	3417.39	3654.61	4068.25	3610.13	3795.46	3789.53	4314.37	3479.66	3894.79	3559.72	3541.93	3537.48	2539.69	3721.33	2902.93
GO_CELLULAR_SODIUM_ION_HOMEOSTASIS	0.0318108	-0.0313995	0.0539344	0.0628748	0.0242559	-0.0275679	0.0132374	0.0320489	0.0423964	0.0907349	0.0425695	0.0183894	-0.0298409	0.0646931	0.0258145	1632.34	1727.23	2008.92	898.456	2222.42	2404.78	684.961	1937.76	979.999	1140.12	1687.2	827.291	1587.86	2644.96	1774.67
GO_CELL_VOLUME_HOMEOSTASIS	-0.0744544	-0.0348166	-0.0549528	-0.0480034	-0.0312103	-0.0398236	-0.0449002	-0.0585977	-0.0592246	-0.0695248	-0.0861322	-0.114185	-0.0646107	-0.0308234	-0.0754759	2856.23	3690.93	3414.43	3799.16	3765.06	4051.95	3515.24	3203.9	3508.57	4264.7	3636.08	2625.68	3636.82	3676.11	3015.61
GO_REGULATION_OF_PH	0.0496089	0.0550669	0.0250099	0.0284916	0.0276996	0.0354832	0.000328461	0.0219187	0.0228534	0.0359148	0.0372249	0.0657053	0.0505999	0.0451343	-0.00685075	4334.38	4133.49	4834.76	4613.85	4527.86	4481.16	4329.93	4505.62	4134.97	4476.71	4336.6	4109.77	4034.9	4321.04	3965.21
GO_INTRACELLULAR_PROTEIN_TRANSPORT	0.0575091	0.0413422	0.0527049	0.0427943	0.0453439	0.044855	0.0485841	0.0505624	0.0475708	0.0510418	0.0509709	0.0571721	0.0689892	0.0439959	0.0528696	3223.17	3196.49	3224.66	3309.16	3178.69	3289.89	3323.99	3217.24	3190.56	3193.52	3126.8	3039.33	3364.02	3175.73	3455.94
GO_EXOCYTOSIS	0.138991	0.177508	0.147311	0.147229	0.152258	0.160627	0.14024	0.151476	0.145548	0.159599	0.15261	0.170465	0.166969	0.185098	0.109145	3089	2725.02	2942.22	2958.53	2972.61	2961.49	3009.68	2964.46	3055.64	2905.15	2925.17	2776.91	2793.22	2705.74	3322.51
GO_ENDOPLASMIC_RETICULUM_TO_GOLGI_VESICLE_MEDIATED_TRANSPORT	0.0400776	0.0591883	0.0365693	0.0343862	0.0268032	0.0278674	0.0307821	0.022416	0.0333734	0.0454581	0.0470311	0.0572241	0.0376982	0.0555685	0.00383593	2674.61	2363.26	2572.31	2701.3	2483.36	2513.01	2615.31	2760.6	2613.82	2461.12	2656.82	2585.65	2753.19	2465.56	2968.17
GO_RETROGRADE_VESICLE_MEDIATED_TRANSPORT_GOLGI_TO_ENDOPLASMIC_RETICULUM	0.0268991	0.0466102	0.0427876	0.0298417	0.0214392	0.0249817	0.0335519	0.022155	0.0417019	0.0437247	0.0315152	0.0401321	0.0297863	0.0356438	0.00404994	2981.51	2548.59	2665.71	2624.2	2677.58	2432.95	2425.53	2661.27	2539.69	2604.93	2937.03	2470.01	2726.5	2723.54	2974.1
GO_INTRA_GOLGI_VESICLE_MEDIATED_TRANSPORT	-0.0105784	0.00352928	-0.0198955	-0.0340409	-0.0290429	-0.0423584	-0.0379168	-0.0398688	-0.0314759	-0.0198059	-0.00180354	-0.00837644	-0.025879	-0.0145014	-0.0717667	2938.51	2346.96	2982.99	2753.19	2596.03	2940	2566.38	2899.97	3178.69	2862.9	3061.57	3632.37	3122.36	2154.22	3601.24
GO_POST_GOLGI_VESICLE_MEDIATED_TRANSPORT	0.00916011	0.0120233	0.00533465	-0.00223653	0.00260439	-0.00381566	-0.010763	-0.0132891	-0.00516401	-0.00107281	0.0148137	-0.00352054	-0.0131884	0.00698932	-0.0229765	3651.64	3131.25	3658.32	3090.48	3106.79	3378.1	3005.23	3359.57	3056.38	3240.22	3507.09	3397.38	2917.02	2839.18	3211.31
GO_GOLGI_TO_PLASMA_MEMBRANE_TRANSPORT	0.00375247	0.00419466	-0.00438241	-0.0101828	-0.00478014	-0.00897727	-0.0159289	-0.0217416	-0.00918972	-0.00763587	0.0085919	-0.00314229	-0.0102396	0.00569664	-0.0248172	3745.79	3497.45	3839.19	3168.32	3439.63	3768.03	3807.32	3599.01	2921.46	3387	3509.31	3168.32	3169.8	3019.31	3661.28
GO_GOLGI_TO_ENDOSOME_TRANSPORT	-0.0467396	-0.0277477	-0.0190912	-0.0350502	-0.0296072	-0.0281358	-0.0555495	-0.057761	-0.0398884	-0.0468299	-0.016302	-0.0855448	-0.0970989	-0.0399336	-0.0782423	2460.37	1525.6	2346.21	1312.84	2074.9	899.197	2208.33	1706.47	1864.37	1920.71	1944.43	2212.78	1686.46	1395.13	1745.76
GO_GOLGI_TO_VACUOLE_TRANSPORT	-0.0219006	-0.00787804	-0.0218542	-0.019935	-0.0150518	-0.0427643	-0.0108652	-0.0207708	-0.0283315	-0.0202213	-0.0182247	-0.036968	-0.036225	-0.00564928	-0.0428494	2848.07	2005.22	2343.99	1761.33	1419.59	2223.16	1519.66	1703.51	1908.85	2124.57	2342.51	3368.47	2488.54	1723.52	2308.41
GO_ENDOCYTOSIS	0.0641384	0.0665744	0.090593	0.0882815	0.0767311	0.080388	0.0978791	0.0806288	0.0922276	0.0799712	0.0865663	0.0889999	0.0308496	0.0879193	0.0440753	3317.32	3550.09	3124.58	3114.94	3383.29	3303.23	3111.24	3114.2	3176.47	3454.46	3235.77	3311.39	3857.73	3378.1	3607.17
GO_RECEPTOR_MEDIATED_ENDOCYTOSIS	0.0666475	0.0851653	0.106012	0.10374	0.0874657	0.0986298	0.11674	0.102894	0.104661	0.0918015	0.0945415	0.118356	0.0488278	0.114362	0.0483302	3727.26	3558.24	3220.21	3255.79	3642.75	3414.43	3021.54	3239.48	3301.75	3667.95	3426.29	3025.99	3802.87	3393.67	3764.32
GO_VESICLE_BUDDING_FROM_MEMBRANE	0.0740971	0.0943704	0.064057	0.0657022	0.061512	0.061693	0.0686079	0.056462	0.0677161	0.0784803	0.0896106	0.0969926	0.0669001	0.0926547	0.03662	3102.34	2776.17	3209.09	3221.69	3316.58	2972.61	3070.46	3400.34	3050.45	2879.95	2807.3	2417.38	3138.66	2651.63	3216.5
GO_VESICLE_TARGETING	0.0109253	0.030778	0.00655424	0.00351615	0.000224236	0.0068501	0.00403314	-0.00484444	0.00687813	0.0123236	0.0244215	0.0485923	0.00594537	0.0319303	-0.0239123	2971.87	2800.63	3245.41	3289.89	3068.24	3014.87	3166.83	3120.87	3283.22	3270.62	2920.72	2850.3	3289.15	3042.3	3537.48
GO_VESICLE_DOCKING_INVOLVED_IN_EXOCYTOSIS	-0.0405551	-0.0271499	-0.0687036	-0.0525418	-0.0537754	-0.0697523	-0.0745261	-0.0549166	-0.0584247	-0.0495722	-0.0229869	-0.0216287	-0.0397635	-0.0084365	-0.0898762	3798.42	2495.22	1992.61	1645.69	2220.93	2527.83	2498.18	2483.36	2444.81	2541.18	2301	2834.73	1997.06	2696.85	2471.49
GO_PINOCYTOSIS	0.11301	0.160924	0.142923	0.145747	0.150038	0.146939	0.146173	0.112035	0.154683	0.14756	0.145306	0.149446	0.146361	0.193777	0.106812	2298.03	1715.37	1986.68	2283.2	2084.54	2177.94	2020.78	2043.02	2077.12	2372.16	2062.3	2238.73	1447.02	1710.92	2237.24
GO_PHAGOCYTOSIS	0.0961961	0.0970266	0.125668	0.127569	0.103122	0.1236	0.132193	0.12343	0.13213	0.120484	0.129963	0.158274	0.0619031	0.128784	0.0883323	3269.13	3472.25	2897	3088.26	3307.68	3039.33	2812.49	3037.85	2953.34	3156.46	2876.24	2766.53	3700.57	3160.9	3212.79
GO_PHAGOCYTOSIS_RECOGNITION	-0.0712163	-0.178455	0.108577	0.0808745	-0.0667409	0.0477464	0.171372	0.140122	0.0954497	0.00293562	0.0278425	0.128709	-0.259107	-0.0160552	-0.0134095	4112.73	3070.46	2569.35	2854.01	3134.22	2532.28	2078.61	2392.92	2687.95	3260.24	2996.33	2501.15	922.177	3091.22	3152.01
GO_APOPTOTIC_PROCESS	0.0854433	0.0842364	0.0877013	0.0782896	0.0853356	0.083419	0.0830282	0.07836	0.0857537	0.0871021	0.0887671	0.081938	0.0717159	0.0832526	0.0673903	3365.5	3275.8	3267.65	3305.46	3213.54	3309.16	3190.56	3178.69	3197.97	3243.93	3365.5	3280.25	3450.75	3220.21	3362.54
GO_ACTIVATION_OF_CYSTEINE_TYPE_ENDOPEPTIDASE_ACTIVITY_INVOLVED_IN_APOPTOTIC_PROCESS	0.0978945	0.0950011	0.0832409	0.0827593	0.0975808	0.0908528	0.0800928	0.08077	0.0874021	0.0848223	0.0849091	0.102881	0.0961285	0.101399	0.0973483	3727.26	3346.23	3211.31	3506.35	2953.34	3423.32	3070.46	3490.04	3275.06	3193.52	3015.61	3524.14	3439.63	2982.99	3513.76
GO_CELLULAR_COMPONENT_DISASSEMBLY_INVOLVED_IN_EXECUTION_PHASE_OF_APOPTOSIS	0.0537127	0.0777264	0.0615404	0.057541	0.0656711	0.0643132	0.0560633	0.0500727	0.0551277	0.0486008	0.0440936	0.0773042	0.0830951	0.094831	0.0294708	3061.57	2229.83	3604.2	2819.91	2134.94	3067.5	2843.63	2888.1	3064.53	2269.86	3755.43	2705.74	2920.72	2710.19	2891.07
GO_ACTIVATION_INDUCED_CELL_DEATH_OF_T_CELLS	-0.0279698	-0.0727896	-0.0407136	-0.0535966	-0.0416879	-0.0111585	-0.0377442	-0.0359965	-0.0150868	-0.0382081	-0.0125041	0.020438	-0.06085	-0.0263614	-0.0332746	3447.05	4692.43	1584.9	2174.97	1710.92	2572.31	1445.54	1073.4	1875.49	2796.18	3650.16	2747.26	3023.02	4547.13	1687.2
GO_INFLAMMATORY_CELL_APOPTOTIC_PROCESS	0.147581	0.124113	0.147506	0.134665	0.122799	0.123002	0.133723	0.0981862	0.129524	0.14139	0.156629	0.13604	0.145007	0.143327	0.126768	2424.79	2339.54	2564.16	2888.85	2558.23	1972.6	2716.12	2892.55	3278.77	2501.15	2127.53	2812.49	2656.08	2420.34	2850.3
GO_SUBSTRATE_DEPENDENT_CELL_MIGRATION	0.224585	0.234254	0.224939	0.190084	0.198798	0.207531	0.170195	0.192073	0.197803	0.195322	0.234943	0.193432	0.106215	0.212415	0.143315	2096.4	1503.36	1875.49	1688.68	2191.28	2265.41	2235.76	2176.46	1937.76	2065.26	1798.39	1749.47	2812.49	2200.18	3079.36
GO_SUBSTRATE_DEPENDENT_CELL_MIGRATION_CELL_EXTENSION	-0.0287067	-0.0109307	-0.0279762	-0.113772	-0.0807089	-0.0622835	-0.142316	-0.0756494	-0.0946699	-0.10211	-0.00865801	-0.104843	-0.274269	-0.0435606	-0.176163	729.439	1654.58	971.844	684.22	1189.79	1670.15	2212.04	1406.25	1859.18	452.193	1425.52	1429.23	1467.03	2517.45	641.966
GO_MUSCLE_CONTRACTION	0.0615449	0.0978128	0.0828668	0.0858193	0.0924928	0.0826936	0.0619593	0.0713676	0.081824	0.0780655	0.0770028	0.0801511	0.0591217	0.0882817	0.0604795	3447.79	3150.53	3080.1	3220.95	3246.15	3139.41	3619.03	3350.68	2893.29	3184.62	3147.56	3302.49	2992.63	3025.25	3185.37
GO_REGULATION_OF_MUSCLE_CONTRACTION	0.0445393	0.101895	0.0592224	0.060933	0.0750238	0.06314	0.0408487	0.0408745	0.0644077	0.0581798	0.0560466	0.0636308	0.0392783	0.0764096	0.0368665	3587.89	3369.95	3564.17	3684.26	3390.71	3340.3	3960.02	3417.39	3857.73	3435.18	3331.4	3337.33	3616.06	3068.98	3516.73
GO_SMOOTH_MUSCLE_CONTRACTION	0.0711247	0.0743565	0.0673884	0.0772626	0.0934598	0.0629623	0.0450917	0.0393051	0.0796577	0.0692789	0.0809127	0.0599221	0.0116944	0.0661749	0.0488951	2859.94	3376.62	3435.93	3344.75	2768.76	3294.34	3672.4	3080.1	2819.91	3219.47	3219.47	3510.8	3532.29	2833.25	3053.41
GO_REGULATION_OF_SMOOTH_MUSCLE_CONTRACTION	0.0700414	0.106282	0.0608273	0.0776694	0.0876879	0.0701269	0.0494337	0.0257053	0.0711368	0.0740009	0.0738982	0.0837512	0.0308972	0.0875852	0.0534959	3220.21	3550.83	3275.06	3421.84	3337.33	2754.67	3810.28	3094.19	3998.57	3086.77	3785.08	2846.59	2438.88	2696.85	3476.7
GO_STRIATED_MUSCLE_CONTRACTION	0.065633	0.112526	0.0815322	0.0828534	0.0900446	0.092449	0.0578347	0.0760276	0.0776699	0.0834513	0.0801648	0.0910945	0.0859941	0.084647	0.0575468	3587.89	3061.57	3159.42	3223.17	2886.62	2726.5	3553.79	3205.38	3049.71	3189.07	3249.86	3279.51	2640.51	2825.84	3269.13
GO_REGULATION_OF_STRIATED_MUSCLE_CONTRACTION	0.0591429	0.100051	0.0721243	0.0652073	0.0755668	0.0763971	0.0378553	0.0507728	0.0660184	0.0679856	0.0735198	0.0846586	0.0657853	0.0638213	0.0407996	3973.37	3546.38	3590.86	3688.71	3605.68	3401.83	4019.33	3508.57	3737.63	3579.74	3528.59	3306.94	3596.79	3302.49	3587.89
GO_SYNCYTIUM_FORMATION	0.122803	0.149364	0.154951	0.160053	0.168498	0.152594	0.15083	0.147412	0.16408	0.160303	0.142263	0.143045	0.125797	0.154833	0.133026	2982.99	2836.21	3020.06	2757.64	2662.75	3251.34	2458.15	2367.71	2465.56	2711.68	2532.28	3458.91	2848.07	2588.62	2619.75
GO_DEFENSE_RESPONSE	0.108729	0.105136	0.114088	0.107147	0.111174	0.1118	0.108558	0.100237	0.115795	0.119077	0.134487	0.102999	0.0943345	0.109849	0.093495	3448.53	3362.54	3282.48	3287.67	3273.58	3117.91	3214.28	3309.16	3206.86	3244.67	3215.76	3337.33	3415.17	3214.28	3452.98
GO_ACUTE_PHASE_RESPONSE	0.110006	0.218248	0.123619	0.141247	0.158598	0.167157	0.148228	0.197199	0.149358	0.176915	0.151857	0.188663	0.186148	0.236751	0.109557	1954.81	472.208	1957.77	1633.08	1733.16	1335.08	1932.57	1833.98	1466.29	1398.83	1482.6	657.533	1229.82	841.375	1442.57
GO_INFLAMMATORY_RESPONSE	0.108764	0.129174	0.112835	0.10834	0.117179	0.117958	0.102689	0.0982567	0.112892	0.120464	0.126162	0.123923	0.101884	0.128184	0.083835	3350.68	3261.72	3141.63	3309.16	3135.7	3064.53	3157.94	3266.17	3160.9	3298.78	3134.22	3309.16	3369.95	3160.9	3282.48
GO_COMPLEMENT_ACTIVATION	-0.0676293	-0.123809	0.053662	0.0441526	-0.05329	0.0331177	0.108008	0.0848534	0.054032	0.00226457	0.0123854	0.113473	-0.164937	-0.0150585	-0.0345146	3725.77	5221.72	2667.2	2784.32	3709.47	2828.8	2369.19	2575.28	2343.99	3199.45	2725.02	2570.83	2269.86	3205.38	3506.35
GO_COMPLEMENT_ACTIVATION_ALTERNATIVE_PATHWAY	-0.125677	-0.125659	-0.0678358	-0.120535	-0.114401	-0.105073	-0.0938154	-0.0693332	-0.104243	-0.091037	-0.171159	-0.0917767	0.0128275	-0.040052	-0.071408	3491.52	3235.77	4327.71	3272.84	3973.37	3782.11	4925.94	3879.96	3897.01	3327.7	1676.08	4995.62	4220.22	5527.13	3854.02
GO_HUMORAL_IMMUNE_RESPONSE	0.0422359	0.0200814	0.10528	0.0903008	0.0483299	0.10481	0.147291	0.145067	0.103556	0.0819584	0.0796276	0.135547	0.010854	0.0697035	0.0608656	3519.69	3881.45	3068.98	2938.51	3402.57	2856.97	2588.62	2871.8	2808.04	3109.01	3275.06	2765.05	4751.73	3113.46	3307.68
GO_CELLULAR_DEFENSE_RESPONSE	0.20876	0.175216	0.224147	0.201208	0.216976	0.197341	0.213244	0.189349	0.214255	0.208339	0.231692	0.140893	0.142189	0.166447	0.206046	2260.97	2186.84	2345.47	2301.74	2263.19	1925.9	2359.56	2427.02	2243.17	1992.61	1707.96	2648.66	2615.31	2146.06	2509.3
GO_RESPONSE_TO_OSMOTIC_STRESS	0.121732	0.13655	0.141273	0.126813	0.149693	0.132634	0.143309	0.141246	0.13603	0.126776	0.111253	0.0932456	0.0812704	0.125878	0.105384	3054.16	2802.86	2596.77	2899.97	2658.3	2760.6	2653.11	2504.85	2616.79	2998.56	3355.87	3582.7	3454.46	3025.99	2906.64
GO_HYPOTONIC_RESPONSE	0.14527	0.178321	0.155012	0.121906	0.149076	0.116205	0.115447	0.149762	0.141481	0.130313	0.113426	0.142744	0.0662481	0.163347	0.0826297	672.359	1165.32	1063.77	1261.69	1074.88	1484.08	999.272	1381.78	1121.59	1349.17	952.571	1764.29	1090.45	1129.74	1526.34
GO_HYPEROSMOTIC_RESPONSE	0.213715	0.226032	0.239648	0.202782	0.260823	0.214182	0.254031	0.267439	0.221082	0.230598	0.191899	0.162983	0.136759	0.214149	0.200482	1808.77	1610.1	2062.3	2486.32	1808.77	2086.02	1497.43	1435.16	1942.21	1512.25	2842.14	1856.22	2388.47	1925.9	2280.24
GO_CELLULAR_RESPONSE_TO_DNA_DAMAGE_STIMULUS	0.00867538	-0.0135257	0.00704104	-0.000459081	-0.00151423	-0.00447304	0.00455077	-0.0045599	0.00699686	-0.000357346	0.01434	-0.0085129	-0.00649286	-0.0145866	-0.00651771	3457.42	3544.9	3364.02	3538.97	3501.9	3448.53	3534.52	3374.4	3470.77	3530.07	3418.88	3374.4	3344.75	3518.21	3448.53
GO_DNA_DAMAGE_INDUCED_PROTEIN_PHOSPHORYLATION	0.200833	0.145784	0.202197	0.180377	0.194599	0.160656	0.160418	0.153772	0.183429	0.160028	0.208843	0.106797	0.0905834	0.111949	0.150092	916.247	2020.78	1218.7	1300.24	1092.68	997.79	815.43	1983.72	1673.86	1613.07	1903.66	4613.85	3278.03	3309.16	1516.7
GO_RESPONSE_TO_OXIDATIVE_STRESS	0.0652942	0.0753116	0.0726062	0.0676284	0.0692525	0.0769699	0.064003	0.0659766	0.0680483	0.076044	0.0707462	0.0746663	0.077968	0.075769	0.0550754	3590.86	3232.07	3469.28	3509.31	3389.22	3559.72	3697.6	3506.35	3368.47	3512.28	3362.54	3464.84	3469.28	3341.78	3538.97
GO_ER_OVERLOAD_RESPONSE	-0.00520901	-0.0336257	-0.0483539	-0.0507797	-0.0620858	-0.0316114	-0.0717782	-0.0748321	-0.0460472	-0.0434373	0.00636777	0.0340589	-0.0212584	-0.0464587	-0.0602339	2398.11	1464.07	1812.48	2863.64	2917.02	1988.91	1532.27	3072.69	2614.57	2664.97	2396.62	1548.58	2407	2218.71	3564.91
GO_ER_NUCLEUS_SIGNALING_PATHWAY	-0.000828203	-0.00708279	-0.00520111	-0.00838141	-0.0249137	-0.00611015	-0.0299279	-0.0430599	-0.0130591	-0.0107772	0.0028954	0.0185769	-0.00484598	-0.0129213	-0.0329174	2604.93	2462.6	1948.14	1977.79	2630.13	1660.51	2573.79	2892.55	2143.84	2038.58	1839.91	2827.32	2207.59	2139.39	2914.79
GO_RESPONSE_TO_STEROL_DEPLETION	-0.0588299	-0.0254605	-0.0350642	-0.0348321	-0.041441	-0.0239437	-0.0542408	-0.0600139	-0.0472295	-0.0387401	-0.0618171	-0.0519734	-0.0327349	-0.0284012	-0.0760176	1655.32	2302.48	2674.61	1994.84	2339.54	1910.33	2411.45	2455.93	2731.69	2283.2	2090.47	3078.62	1131.97	2343.99	2264.67
GO_CELLULAR_RESPONSE_TO_NITROGEN_STARVATION	0.0297479	0.0645311	-0.00128136	0.0295073	-0.00276123	0.0211213	-0.0113638	0.0149612	0.0357396	0.0036636	0.0683571	0.0989894	0.0508031	0.0700896	0.0138182	1242.42	1516.7	1672.37	2037.09	3238	2625.68	3488.56	2708.71	2934.07	2827.32	2496.7	2077.12	1670.89	2375.13	1786.53
GO_NUCLEUS_ORGANIZATION	0.0851595	0.0727441	0.0851693	0.0654146	0.0708442	0.066518	0.0705042	0.0614369	0.0747667	0.0758062	0.0984622	0.0736707	0.0625476	0.0785283	0.0509987	3200.93	3103.08	3476.7	3436.67	3323.99	3046.74	3280.99	3484.11	3418.88	3279.51	2854.01	3009.68	3223.17	3157.94	3433.7
GO_NUCLEAR_ENVELOPE_ORGANIZATION	0.0747301	0.0934735	0.0891162	0.0791391	0.0840501	0.0737598	0.0860812	0.0687325	0.0791702	0.0778971	0.0922367	0.0728025	0.0597903	0.0999627	0.0599585	3616.06	3215.76	3411.46	3189.07	3118.65	3415.17	3619.77	3603.46	3503.38	3381.81	3056.38	3086.77	3639.78	3372.17	3616.06
GO_NUCLEAR_PORE_ORGANIZATION	0.0475634	-0.00602123	0.0676305	0.0164068	0.0253195	0.00836041	0.0386831	0.0039961	0.0320663	0.0450292	0.0869071	-0.0256768	-0.0521009	-0.00367122	-0.0464479	2584.17	2138.65	2284.69	2207.59	1778.38	2252.81	2361.78	2309.89	2303.96	1679.79	1889.57	3309.16	2602.7	1515.22	3364.76
GO_NUCLEOLUS_ORGANIZATION	0.270964	0.17861	0.291712	0.275926	0.274681	0.256116	0.301039	0.300029	0.279227	0.267518	0.252598	0.154741	0.219618	0.17935	0.277459	1129	1447.76	1312.84	1073.4	1349.91	838.41	1151.24	1166.06	1415.88	1358.8	1461.1	1942.21	2028.94	1281.71	1014.84
GO_MITOCHONDRION_ORGANIZATION	0.00844861	-0.000846384	-0.00110709	0.00162211	-0.0030094	0.00716944	0.00122039	0.0124201	0.00271641	0.00419233	-0.00731807	0.0268845	0.0520659	0.0102248	0.0322649	3558.98	3252.82	3495.97	3381.07	3358.83	3315.09	3505.61	3285.44	3420.36	3352.9	3507.09	3157.2	3095.67	2973.35	3282.48
GO_MITOCHONDRIAL_MEMBRANE_ORGANIZATION	0.0381891	0.0317394	0.0282589	0.0334558	0.0270959	0.0331699	0.0316246	0.0449281	0.0329739	0.0339702	0.0268414	0.0635941	0.0920019	0.0446649	0.0613373	3780.63	3097.15	3968.92	3500.42	3721.33	3414.43	3753.94	3448.53	3624.96	3286.92	3538.97	3116.43	3226.14	2858.45	3522.66
GO_INNER_MITOCHONDRIAL_MEMBRANE_ORGANIZATION	-0.00718167	-0.0339504	-0.0443332	-0.0232887	-0.0475975	-0.0147611	-0.0265177	0.00162773	-0.0324738	-0.0203385	-0.0524058	0.0364132	0.121079	-0.00845273	0.0527845	3100.12	2554.52	3235.03	3264.69	3340.3	2664.23	2947.41	2904.41	3347.71	2855.49	3361.05	2636.06	2005.96	2711.68	3135.7
GO_OUTER_MITOCHONDRIAL_MEMBRANE_ORGANIZATION	0.19353	0.159829	0.203074	0.18994	0.166901	0.176914	0.188948	0.198041	0.182669	0.201505	0.186783	0.175814	0.272516	0.153226	0.246338	2624.2	2850.3	2414.41	2616.79	2540.44	2510.04	2355.11	2469.27	2547.11	2708.71	2632.36	2604.19	1507.8	2956.3	1537.46
GO_PLASMA_MEMBRANE_ORGANIZATION	0.100248	0.114525	0.103219	0.103681	0.117887	0.0934257	0.116207	0.0982564	0.108022	0.110119	0.118167	0.079965	0.0742954	0.129812	0.0687282	3085.29	3700.57	2859.19	2945.93	2823.61	2876.99	2663.49	2616.79	2946.67	3088.26	3239.48	3685	3083.07	3180.92	2714.64
GO_CYTOSKELETON_ORGANIZATION	0.0517499	0.0507296	0.0604619	0.0545866	0.0572555	0.0501675	0.0589196	0.0500186	0.0592908	0.0568226	0.0582991	0.0377068	0.0348173	0.0507577	0.033257	3458.91	3494.49	3573.07	3584.93	3660.54	3627.92	3531.55	3524.14	3528.59	3488.56	3467.8	3667.95	3562.69	3581.96	3690.19
GO_ACTIN_FILAMENT_ORGANIZATION	0.106139	0.122582	0.119435	0.119204	0.124806	0.117856	0.124734	0.118619	0.124338	0.119117	0.119704	0.115598	0.101421	0.124765	0.0946528	3174.99	3189.81	3200.19	2965.94	2894.04	3252.08	3071.21	3166.83	2956.3	3125.32	3232.07	2978.54	3317.32	3254.31	3429.25
GO_MICROTUBULE_BASED_PROCESS	0.00795162	-0.0159405	0.00593754	-0.000529163	-0.0053629	-0.00894364	-0.00207571	-0.0106412	0.004013	0.0037492	0.00775526	-0.00806978	-0.0178503	-0.012971	-0.0129979	3249.86	3584.93	3267.65	3378.85	3491.52	3300.27	3275.06	3221.69	3313.61	3263.2	3279.51	3380.33	3389.22	3463.35	3386.26
GO_MICROTUBULE_BASED_MOVEMENT	0.000399741	-0.0265804	-0.00739349	-0.0160055	-0.0161451	-0.0176712	-0.0148386	-0.0231107	-0.0115065	-0.00469507	-0.00538309	-0.0169887	-0.0221316	-0.0302978	-0.0172054	3319.54	3652.39	3418.88	3428.51	3255.79	3620.51	3183.14	3452.23	3080.1	3323.25	3498.94	3593.08	3206.86	3607.17	3441.86
GO_MICROTUBULE_DEPOLYMERIZATION	-0.0342028	-0.0437029	0.00189227	-0.0208666	-0.0207685	-0.0279916	-0.0155021	-0.0503839	-0.00193357	-0.00788144	-0.0218424	-0.0687489	-0.0729981	-0.0260503	-0.0541374	4387.01	4075.67	3617.54	3433.7	3401.08	3506.35	3623.47	2837.7	3879.96	3393.67	3549.34	5086.8	2425.53	2837.7	4090.49
GO_MICROTUBULE_NUCLEATION	-0.012838	-0.00551675	0.0192195	-0.00284227	0.0107934	0.00188194	0.0127812	-0.0112529	0.0100706	-0.000136822	0.0190079	-0.00258928	-0.0328139	0.00118493	-0.0406566	3570.1	3854.76	3788.04	3919.99	4200.21	3786.56	3638.3	3623.47	3715.4	3817.7	3707.98	3662.02	3641.27	4117.18	3266.17
GO_TUBULIN_COMPLEX_ASSEMBLY	-0.158773	-0.177173	-0.193863	-0.170051	-0.192564	-0.186178	-0.172129	-0.179164	-0.180398	-0.12983	-0.160245	-0.100671	-0.0788938	-0.153707	-0.123184	896.973	1918.48	2680.54	3445.56	3632.37	2787.29	3040.81	2490.77	2550.07	1796.91	1719.82	1091.19	1371.4	2656.82	622.692
GO_POST_CHAPERONIN_TUBULIN_FOLDING_PATHWAY	-0.151326	-0.184632	-0.216423	-0.178409	-0.199729	-0.179356	-0.180655	-0.183009	-0.19651	-0.128003	-0.166369	-0.107386	-0.0676677	-0.166071	-0.105871	475.173	1953.33	1925.16	2249.85	2677.58	2670.9	1906.62	1705.73	2750.96	1822.12	1687.2	1447.02	1045.97	2699.07	311.346
GO_CYTOPLASM_ORGANIZATION	0.0922278	0.0790756	0.097117	0.0637945	0.0790936	0.0900087	0.0580573	0.0661399	0.0743126	0.0530237	0.0350545	-0.0163636	0.0546114	0.0410803	0.0796168	4089.01	2861.42	2218.71	2035.61	1833.23	1794.69	2127.53	2984.47	2255.78	3334.37	3908.87	4269.89	2338.8	1756.88	3046.74
GO_ENDOPLASMIC_RETICULUM_ORGANIZATION	0.0569881	0.0455859	0.0503328	0.0275139	0.0340122	0.0356234	0.0207909	0.00318271	0.027881	0.032698	0.0483253	0.0490162	0.0165489	0.0435132	-0.00182991	2971.13	2303.96	2729.47	2770.98	2492.25	2179.42	3079.36	3049.71	2871.8	2966.68	2647.92	2001.51	2385.5	2756.15	3027.47
GO_GOLGI_ORGANIZATION	0.0485337	0.0362161	0.0481138	0.0337897	0.0351832	0.0315369	0.0323854	0.00801228	0.0336586	0.0332217	0.0562838	0.0420605	0.00940694	0.0319897	0.0224079	3077.14	2833.25	2994.11	2822.13	2695.37	2674.61	3029.69	3333.63	2871.05	2842.89	2636.8	2695.37	2949.63	2848.07	3069.72
GO_PEROXISOME_ORGANIZATION	-0.0179168	0.000562639	-0.0290608	-0.015189	-0.0129607	-0.0150315	-0.0201673	0.000203083	-0.0126344	-0.00826425	-0.0237873	0.00755846	0.0340569	0.00569187	-0.0130717	2659.78	2389.95	2496.7	2854.01	2489.29	3272.1	2717.61	2653.85	2431.46	2419.6	2582.69	2842.14	2220.93	2298.03	2441.84
GO_ENDOSOME_ORGANIZATION	0.074332	0.0869461	0.0585753	0.0553713	0.0573738	0.0664835	0.0483678	0.0418649	0.0619216	0.0656702	0.0781438	0.0866141	0.0598085	0.0855267	0.0250314	2825.84	2917.02	2909.6	3159.42	3170.54	2743.55	3154.97	2995.59	3172.02	2872.54	2836.21	2923.69	3129.03	2941.48	2821.39
GO_VACUOLE_ORGANIZATION	0.037346	0.0567467	0.0300418	0.0284622	0.0300063	0.0304965	0.0133157	0.0115852	0.0339551	0.0325324	0.0507645	0.0425393	0.0277732	0.0514016	-0.00633168	3076.39	2765.05	2982.99	3031.92	3014.13	2993.37	3116.43	3202.42	2894.04	3131.25	2994.85	3030.43	2935.55	2978.54	3267.65
GO_VACUOLAR_TRANSPORT	0.0861698	0.0887622	0.0819564	0.0768041	0.0795006	0.0768499	0.0741119	0.0575046	0.076477	0.0822386	0.0863675	0.0652548	0.0696604	0.0824506	0.0494265	2765.79	3278.03	3111.98	3163.87	3226.88	3135.7	3302.49	3300.27	3325.47	3141.63	2990.4	3402.57	3381.07	3103.08	3278.03
GO_VACUOLAR_ACIDIFICATION	0.0488725	0.0595512	0.0401344	0.0346813	0.0309139	0.0477775	0.0256125	0.0246477	0.0383239	0.0425033	0.0362858	0.0617574	0.0622615	0.024588	0.0269948	4874.05	4461.14	5512.31	5152.03	5361.08	4436.68	5397.41	4422.6	5050.48	4810.3	5210.6	3716.88	4816.23	5123.12	5152.03
GO_PROTEIN_CATABOLIC_PROCESS_IN_THE_VACUOLE	0.0195787	0.045203	0.0384782	0.0391949	0.0496029	0.0217036	0.0286368	0.0193037	0.0384699	0.0296284	0.0303367	-0.00814563	0.00112081	0.0442114	0.000937477	5017.12	3848.83	4566.41	4496.73	4072.7	3856.24	4584.2	3350.68	4425.56	4609.4	4455.21	3968.92	3172.76	4502.66	3693.16
GO_LYSOSOMAL_TRANSPORT	0.0834053	0.086693	0.0802095	0.0714075	0.0786407	0.074576	0.0698474	0.0489321	0.0749024	0.0829635	0.0873583	0.0591564	0.0628202	0.0812011	0.0352911	3006.71	3540.45	3298.04	3695.38	3385.52	3479.66	3491.52	3384.78	3390.71	3274.32	2990.4	3586.41	3570.1	3275.06	3939.27
GO_LYSOSOMAL_LUMEN_ACIDIFICATION	-0.0672775	-0.0323869	-0.0821649	-0.0645436	-0.0600233	-0.0682113	-0.0854131	-0.120263	-0.0572353	-0.0771032	-0.0722851	-0.0459615	-0.0254981	-0.0840461	-0.0681707	2567.86	2715.38	1470.74	1449.24	2447.03	1646.43	1332.12	971.844	2639.77	1397.35	1932.57	1208.32	1891.06	2817.68	1567.85
GO_CELL_CELL_JUNCTION_ASSEMBLY	0.0630898	0.074744	0.0828056	0.0818305	0.0840024	0.0803093	0.0940471	0.0656785	0.0919388	0.072065	0.0540059	0.0254381	0.0291661	0.084066	0.0352919	3624.96	3624.96	3801.39	3223.17	3478.18	3586.41	3482.63	3728.74	3430.74	3627.92	3922.96	3703.53	3768.77	3599.75	3644.23
GO_CELL_CYCLE	0.0380353	0.0192353	0.0392215	0.03271	0.027341	0.0273298	0.0326023	0.0251882	0.0360982	0.0348965	0.0424719	0.0219551	0.0170383	0.0200415	0.0166203	3328.44	3506.35	3347.71	3326.95	3387.74	3393.67	3344.75	3352.16	3334.37	3377.36	3235.03	3420.36	3313.61	3426.29	3386.26
GO_CELL_CYCLE_ARREST	0.0401495	0.0324794	0.0376318	0.0341734	0.0356586	0.0377573	0.0340086	0.0324096	0.0364957	0.0370889	0.041896	0.0278967	0.0161201	0.0222069	0.018127	3447.05	3559.72	3385.52	3371.43	3343.26	3461.87	3295.08	3383.29	3279.51	3404.05	3101.6	3429.25	3509.31	3387.74	3498.19
GO_SPINDLE_ORGANIZATION	0.0363915	0.0210045	0.0475617	0.044522	0.0287765	0.0340719	0.0414509	0.0342344	0.0471004	0.043268	0.0542302	0.0350054	0.0318531	0.0323371	0.0200061	3414.43	3476.7	3699.09	3506.35	3819.18	3561.21	3761.36	3365.5	3583.44	3334.37	3467.8	3168.32	3335.85	3412.95	3445.56
GO_MITOTIC_SPINDLE_ORGANIZATION	0.0543672	0.0324968	0.0621489	0.0626755	0.0430419	0.0434704	0.0534746	0.0512574	0.0605458	0.0576038	0.075154	0.0490545	0.0414031	0.0487403	0.0267413	3457.42	3536	3829.56	3251.34	3669.43	3414.43	3761.36	3358.09	3583.44	3172.76	3024.5	3249.86	3144.59	3390.71	3610.13
GO_CHROMOSOME_SEGREGATION	0.00296037	-0.024341	0.00482334	-0.00418937	-0.0192257	-0.00802812	-0.00664409	-0.00819898	-0.000764253	0.00573503	0.0118101	0.00438002	0.00288714	-0.0128835	-0.0185832	3319.54	3598.27	3294.34	3334.37	3734.67	3533.04	3233.55	3051.19	3243.93	3214.28	3347.71	3058.6	3141.63	3316.58	3195
GO_SISTER_CHROMATID_COHESION	0.0288845	-0.00157736	0.0398473	0.0272984	-0.000575974	0.0233383	0.0115633	0.00110818	0.0251871	0.0291016	0.0426414	0.00420339	-0.0135415	-0.00746316	-0.015933	3152.01	3192.04	2536.73	3157.94	3051.19	2824.35	2567.86	3017.09	2904.41	2311.37	2735.4	2644.96	3260.24	2673.13	3939.27
GO_REGULATION_OF_SISTER_CHROMATID_COHESION	0.0297215	-0.0122404	0.0416188	0.0240366	-0.0362083	0.0239065	-0.00112327	-0.00820963	0.0179326	0.041691	0.0388377	0.0315347	-0.0336801	-0.00715498	-0.0340701	2959.27	3908.13	2682.02	2182.39	3988.19	2824.35	2326.2	2051.92	2819.91	2237.24	3242.45	2892.55	2378.09	3103.08	3103.08
GO_MITOTIC_SISTER_CHROMATID_COHESION	-0.018429	-0.0657171	-0.0287576	-0.0473762	-0.0771565	-0.0530789	-0.0671665	-0.0777999	-0.0530857	-0.0403324	-0.013837	-0.0575626	-0.0965066	-0.0861441	-0.0851281	2828.06	2769.5	2039.32	2335.09	1790.24	2061.56	2054.14	2142.36	2074.9	1965.19	3232.07	2544.14	2702.78	1918.48	3136.44
GO_MITOTIC_CHROMOSOME_CONDENSATION	-0.00673966	-0.00558766	0.0297205	0.0386017	0.0287457	0.0420872	0.0308134	0.0326152	0.0483985	0.0495998	0.0168319	0.0219322	-0.0039729	0.0292577	-0.000615382	4821.42	2520.42	4339.57	4290.64	4698.36	4026.74	4788.8	4179.45	3770.25	3773.22	4318.81	2215	2811.01	3559.72	5079.39
GO_MITOTIC_NUCLEAR_ENVELOPE_DISASSEMBLY	0.0384092	0.048199	0.0401259	0.0259438	0.0528387	0.0333983	0.0433892	0.0226341	0.0109266	0.0272275	0.038935	0.0322848	0.0345892	0.0406672	0.0295319	4299.54	3407.01	3928.89	3949.65	3688.71	3838.45	3644.23	4349.95	4357.36	4136.45	4179.45	4335.12	4212.07	3328.44	3280.99
GO_MITOTIC_METAPHASE_PLATE_CONGRESSION	0.112343	0.0767563	0.114336	0.112998	0.102409	0.112901	0.115883	0.11479	0.125547	0.126415	0.126278	0.122429	0.137887	0.0984353	0.106629	3104.56	3500.42	3672.4	2994.85	3294.34	2895.52	3261.72	3057.12	3163.87	3402.57	2670.16	3107.53	1865.11	3295.82	2790.25
GO_MITOTIC_NUCLEAR_ENVELOPE_REASSEMBLY	0.133496	0.168965	0.157667	0.154659	0.150256	0.131956	0.175365	0.144781	0.168844	0.152963	0.157643	0.156849	0.16935	0.182608	0.166246	2954.82	2544.14	2164.6	2790.25	1762.81	3169.8	1949.62	2385.5	1934.79	2392.92	2637.55	2649.41	1713.89	1736.12	2118.64
GO_MITOTIC_CELL_CYCLE_CHECKPOINT	0.00285798	-0.00932008	0.00892095	0.00146781	-0.00882091	-0.000827953	-0.000660174	-0.0040887	0.0102403	0.00358432	0.0215482	0.00410225	-0.0165106	-0.00558517	-0.0138116	3006.71	2945.93	2978.54	3429.25	3319.54	3371.43	3156.46	3335.85	2929.62	3088.26	2558.97	2636.06	3107.53	2493.73	3344.75
GO_MITOTIC_G2_DNA_DAMAGE_CHECKPOINT	0.112308	0.0666809	0.0948272	0.0961469	0.0692246	0.0903646	0.0806297	0.0803811	0.100807	0.0718129	0.122483	0.079801	0.0724632	0.050437	0.0909766	2738.36	2515.97	2385.5	2762.08	2501.15	2600.48	2579.72	2982.99	2120.12	2444.81	2197.21	2498.18	2741.33	1743.54	2613.82
GO_REGULATION_OF_EXIT_FROM_MITOSIS	-0.113487	-0.152698	-0.104464	-0.108627	-0.142158	-0.0967274	-0.117205	-0.0945257	-0.105763	-0.0966432	-0.110564	-0.0854178	-0.0753715	-0.107195	-0.0980268	3722.81	3647.2	2419.6	2464.08	2271.34	3183.14	4367.74	3807.32	3267.65	4729.49	3020.06	2919.24	1261.69	2306.93	1684.23
GO_NUCLEAR_MIGRATION	0.0639919	0.0740962	0.0796421	0.069315	0.0697907	0.0615953	0.0889816	0.064299	0.0732591	0.0830262	0.0608185	0.0171255	0.0256702	0.0763181	0.0205578	4309.92	4077.15	4089.01	4430.75	3923.7	4089.75	3513.76	3707.98	4133.49	3987.45	4679.09	4482.64	4026	3081.58	4911.85
GO_HOMOLOGOUS_CHROMOSOME_PAIRING_AT_MEIOSIS	-0.101152	-0.131418	-0.11471	-0.149327	-0.118492	-0.104185	-0.144181	-0.141807	-0.139939	-0.126896	-0.0962955	-0.132835	-0.14039	-0.148225	-0.175774	3393.67	4791.76	4297.32	3667.95	3885.15	3816.21	3799.9	4251.36	3928.89	3651.64	3276.55	4476.71	2527.83	4823.64	3511.54
GO_MALE_MEIOTIC_NUCLEAR_DIVISION	-0.0454299	-0.103249	-0.0737275	-0.0782759	-0.0887481	-0.0585337	-0.111014	-0.132554	-0.0488846	-0.0735218	0.00593459	-0.0383366	-0.0415205	-0.0954516	-0.103173	4647.95	4850.33	4687.24	4141.64	4252.84	4051.2	3713.91	3099.38	5176.5	3593.82	4255.8	4834.76	3696.12	4900.73	2741.33
GO_MALE_MEIOSIS_I	0.093679	0.0520294	0.078699	0.0999351	0.067096	0.111257	0.0435437	0.0345817	0.127557	0.0658838	0.178342	0.141173	0.164314	0.0768373	0.072313	2639.03	2768.01	2075.64	2391.43	2510.04	2252.07	2735.4	2763.57	2000.03	2403.29	2253.55	2384.02	2554.52	3782.11	3018.57
GO_FEMALE_MEIOTIC_NUCLEAR_DIVISION	0.0336283	-0.00394573	0.0381615	0.0298618	0.0384365	0.00445406	0.03527	0.0184204	0.058761	0.0446531	0.0430864	-0.0206287	-0.0156538	0.00286243	0.00121247	2609.38	2625.68	2422.57	1805.81	1626.41	1758.36	1675.34	1374.37	1343.24	1949.62	2182.39	1369.92	2166.08	2106.77	1390.68
GO_FEMALE_MEIOSIS_I	0.171824	0.115235	0.244698	0.214023	0.248647	0.198604	0.282515	0.251731	0.244915	0.204555	0.183294	0.109879	0.128165	0.127353	0.257033	4454.47	5209.12	3359.57	3827.33	3382.55	4053.43	2937.77	3390.71	3350.68	4023.78	4197.98	5193.55	4965.23	4986.73	3214.28
GO_HOMOPHILIC_CELL_ADHESION_VIA_PLASMA_MEMBRANE_ADHESION_MOLECULES	0.00689704	0.0428635	0.071912	0.0429803	0.05662	0.0510456	0.0691957	0.031093	0.0375186	0.0632458	0.0164936	-0.0470109	0.0250138	0.0676686	0.00552848	3515.24	3569.36	2876.99	3372.91	3008.2	2891.81	2876.99	3510.8	3288.41	3094.93	2634.58	3693.9	3056.38	2010.41	3366.24
GO_HETEROPHILIC_CELL_CELL_ADHESION_VIA_PLASMA_MEMBRANE_CELL_ADHESION_MOLECULES	-0.00376241	0.0144621	0.074244	-0.00204578	-0.00576236	0.107176	0.0854354	0.0640109	0.0268785	0.0713191	0.0394865	-0.0483613	0.0456864	0.0440531	-0.0460113	4705.77	5168.34	3233.55	4329.19	3961.51	3977.82	3015.61	4238.75	3386.26	4020.81	4032.67	3774.7	4553.06	3820.66	5571.61
GO_NEURON_CELL_CELL_ADHESION	0.148162	0.243065	0.199888	0.191448	0.239819	0.242921	0.188598	0.222469	0.195668	0.211359	0.244616	0.17554	0.168362	0.239747	0.170238	641.966	1.4826	806.534	670.135	262.42	421.058	154.19	855.46	535.219	220.907	327.655	1730.19	529.288	312.829	584.144
GO_LEUKOCYTE_CELL_CELL_ADHESION	0.109616	0.104632	0.122316	0.107289	0.120612	0.114035	0.118134	0.110258	0.121141	0.123113	0.12169	0.0897371	0.0892059	0.0958653	0.103934	3037.85	3298.04	2888.1	3068.24	2970.39	2866.61	2788.77	2795.44	2910.34	2869.57	3020.06	3269.87	3134.22	3384.78	2926.65
GO_CELL_MATRIX_ADHESION	0.0426463	0.0676497	0.0719086	0.048981	0.0603598	0.0669408	0.0741838	0.0531246	0.0653227	0.0593889	0.0588286	0.0330138	0.0279736	0.0720993	0.0109476	3805.09	3234.29	3333.63	3612.35	3553.05	3288.41	3388.48	3566.39	3240.96	3544.16	3409.24	3671.66	3902.94	3505.61	3846.61
GO_NEGATIVE_REGULATION_OF_CELL_ADHESION	0.102632	0.113077	0.121652	0.104822	0.111427	0.109726	0.105482	0.1069	0.114944	0.120516	0.113972	0.0896901	0.101903	0.114304	0.0899521	3424.81	3282.48	3242.45	3424.81	3329.92	3401.08	3304.72	3024.5	3275.06	3221.69	3676.85	3847.35	3727.26	3667.95	3460.39
GO_ESTABLISHMENT_OR_MAINTENANCE_OF_CELL_POLARITY	0.0898327	0.0889143	0.102546	0.0883646	0.0990716	0.0804741	0.100256	0.0856112	0.10265	0.0863448	0.0948464	0.0666572	0.0600287	0.0887221	0.0670342	3598.27	3659.8	3390.71	3278.77	3370.69	3701.31	3503.38	3427.03	3303.97	3390.71	3538.97	3937.04	3487.08	3479.66	3860.69
GO_ESTABLISHMENT_OF_TISSUE_POLARITY	0.0502439	0.0569491	0.0483375	0.0478475	0.0478009	0.0517897	0.0650794	0.0553612	0.0597804	0.0558774	0.054874	0.0631701	0.0719097	0.0670135	0.052399	3421.84	3528.59	3776.18	3605.68	3510.8	3276.55	3344.75	3455.94	3469.28	3395.15	3143.11	2919.24	3125.32	2947.41	3619.03
GO_ENZYME_LINKED_RECEPTOR_PROTEIN_SIGNALING_PATHWAY	0.0693216	0.0875064	0.0872307	0.0760478	0.0873728	0.0791719	0.078626	0.0690523	0.086319	0.0766815	0.080277	0.0675313	0.0475488	0.0869453	0.0402231	3398.12	3321.02	3309.16	3316.58	3206.12	3336.59	3275.06	3186.11	3177.95	3461.13	3323.25	3432.22	3669.43	3295.08	3633.85
GO_RECEPTOR_GUANYLYL_CYCLASE_SIGNALING_PATHWAY	-0.290467	-0.322495	-0.337481	-0.257195	-0.209533	-0.283272	-0.19011	-0.332287	-0.252597	-0.341539	-0.303776	-0.340348	-0.251136	-0.31649	-0.204663	2871.8	517.427	2227.61	2555.26	3263.2	2258.74	4246.91	2298.77	3009.68	2172.01	2318.79	2188.32	2100.1	552.269	2754.67
GO_TRANSMEMBRANE_RECEPTOR_PROTEIN_TYROSINE_KINASE_SIGNALING_PATHWAY	0.0795894	0.0969102	0.0948788	0.0881281	0.0970737	0.0881067	0.0843856	0.0765436	0.0946455	0.085273	0.0950429	0.0878114	0.0619949	0.0963243	0.0513209	3260.24	3137.18	3288.41	3184.62	3135.7	3270.62	3269.13	3104.56	3172.76	3374.4	3187.59	3252.82	3559.72	3106.05	3497.45
GO_ACTIVATION_OF_TRANSMEMBRANE_RECEPTOR_PROTEIN_TYROSINE_KINASE_ACTIVITY	-0.0737417	-0.00449183	-0.0203377	0.00938413	0.00843165	-0.133748	-0.106343	-0.0899989	-0.065191	-0.105109	-0.08134	-0.0373742	-0.104243	0.0453837	-0.0852365	1123.81	3590.86	394.372	4478.93	999.272	2641.99	3450.01	3715.4	3727.26	2664.23	2163.11	1506.32	3199.45	1912.55	3171.28
GO_SIGNAL_COMPLEX_ASSEMBLY	0.17069	0.164339	0.189182	0.150393	0.173107	0.162643	0.177979	0.128383	0.175615	0.158566	0.147092	0.137385	0.108447	0.146154	0.14729	1925.16	2664.23	2012.63	2709.45	2134.94	2638.29	1844.35	1978.53	1945.17	2352.14	2947.41	3062.31	3497.45	3093.44	2433.69
GO_EPIDERMAL_GROWTH_FACTOR_RECEPTOR_SIGNALING_PATHWAY	0.0455142	0.0823057	0.0721772	0.0656503	0.0747473	0.0648825	0.0522916	0.0450102	0.0716835	0.0569719	0.0733208	0.0631731	0.0378747	0.0725692	0.019893	3543.41	3050.45	3094.93	3174.25	2946.67	3345.49	2762.83	2919.24	3135.7	3479.66	3278.03	2961.49	3623.47	2888.85	3597.53
GO_NEGATIVE_REGULATION_OF_EPIDERMAL_GROWTH_FACTOR_ACTIVATED_RECEPTOR_ACTIVITY	0.0466212	0.0693741	0.0723738	0.0800953	0.0768681	0.0540611	0.0641326	0.0488196	0.0809942	0.0453974	0.0534113	0.0805068	0.0552307	0.0511804	0.0691575	2255.03	3220.95	1948.14	1479.63	1807.29	2619.75	1793.2	2131.98	1475.93	2778.39	2404.78	2610.12	3302.49	2990.4	2083.05
GO_REGULATION_OF_EPIDERMAL_GROWTH_FACTOR_ACTIVATED_RECEPTOR_ACTIVITY	-0.00636486	0.0257726	0.0214069	0.0255197	0.0344558	-0.00741865	0.0213407	-0.00107185	0.0402546	-0.00204133	0.00059012	0.0275309	-0.0170593	0.0422658	-0.0252005	3089	3673.14	2217.23	2649.41	1894.02	3613.1	2223.16	2392.18	2275.79	3355.87	3191.3	3006.71	3868.1	3421.84	3455.94
GO_TRANSMEMBRANE_RECEPTOR_PROTEIN_SERINE_THREONINE_KINASE_SIGNALING_PATHWAY	0.0540474	0.0733956	0.0783205	0.0568785	0.0699296	0.0718422	0.0729023	0.0639088	0.0729433	0.0669445	0.0581915	0.0325555	0.019904	0.0718818	0.0219911	3627.92	3323.99	3269.87	3524.88	3490.04	3395.15	3488.56	3246.89	3332.14	3454.46	3656.09	3851.79	3606.42	3342.52	3484.11
GO_TRANSFORMING_GROWTH_FACTOR_BETA_RECEPTOR_SIGNALING_PATHWAY	0.0431356	0.0589803	0.0616597	0.0382028	0.0516074	0.0470219	0.0546886	0.0404711	0.0573395	0.0515709	0.0351124	0.0227805	0.00851621	0.0691715	0.0014131	3708.72	3703.53	3507.83	3714.65	3822.88	3788.04	3782.11	3571.58	3742.08	3579	3516.73	4071.96	3877.74	3496.71	3809.54
GO_COMMON_PARTNER_SMAD_PROTEIN_PHOSPHORYLATION	0.22694	0.209882	0.260623	0.188927	0.250016	0.242634	0.249172	0.22523	0.241206	0.234019	0.273742	0.160093	0.209925	0.246206	0.227741	2142.36	2461.12	2455.19	2779.88	2686.47	2283.2	2404.78	2351.4	2615.31	2346.96	2449.26	2152.74	3396.64	1845.84	3269.13
GO_SMAD_PROTEIN_COMPLEX_ASSEMBLY	0.24188	0.212037	0.271817	0.248836	0.250866	0.204715	0.264075	0.22706	0.236385	0.262708	0.267202	0.167862	0.203389	0.238131	0.208342	1997.8	2132.72	1845.84	2025.23	1940.72	1978.53	1667.18	2155.7	2021.53	2089.72	1704.99	2341.77	2868.83	2504.85	1894.76
GO_TRANSMEMBRANE_RECEPTOR_PROTEIN_TYROSINE_PHOSPHATASE_SIGNALING_PATHWAY	-0.084235	-0.113449	-0.0394395	-0.13509	-0.115722	-0.150887	-0.118805	-0.142934	-0.129842	-0.129301	-0.159976	-0.134765	-0.250325	-0.277754	-0.231281	526.323	877.699	1704.99	2108.26	2029.68	1414.4	2116.41	2323.98	1834.72	1280.23	539.666	1028.92	2352.89	3046	1580.45
GO_G_PROTEIN_COUPLED_RECEPTOR_SIGNALING_PATHWAY	0.0580165	0.057535	0.0613435	0.0706347	0.0750939	0.0571989	0.064482	0.0433415	0.0667177	0.0545423	0.0657942	0.0299027	0.0272011	0.0480874	0.0495483	3273.58	3584.93	3490.78	3280.99	3358.09	3509.31	3462.61	3345.49	3546.38	3654.61	3416.65	3876.26	3714.65	3590.86	3227.62
GO_G_PROTEIN_COUPLED_RECEPTOR_SIGNALING_PATHWAY_COUPLED_TO_CYCLIC_NUCLEOTIDE_SECOND_MESSENGER	0.0879218	0.116937	0.0982819	0.120892	0.123065	0.106219	0.099487	0.0543873	0.116525	0.0943818	0.109138	0.0816488	0.0514175	0.111935	0.0784269	2972.61	3111.98	2750.22	2567.86	2926.65	2529.32	3122.36	3279.51	3114.94	3346.23	2781.36	3303.23	3455.94	3200.93	2572.31
GO_ADENYLATE_CYCLASE_ACTIVATING_G_PROTEIN_COUPLED_RECEPTOR_SIGNALING_PATHWAY	0.0972784	0.130604	0.122574	0.127429	0.14404	0.112307	0.112947	0.0782587	0.127927	0.099907	0.114091	0.0944197	0.0499857	0.111807	0.101851	2338.06	2143.84	2547.11	2306.93	2579.72	2332.13	2459.63	2999.3	2551.55	2932.58	2627.17	2637.55	3356.61	2690.92	2438.88
GO_ACTIVATION_OF_ADENYLATE_CYCLASE_ACTIVITY	0.107568	0.0429706	0.109709	0.176978	0.121308	0.137262	0.154503	0.0674908	0.151555	0.0840703	0.111707	-0.00845214	0.0830356	0.0990375	0.147332	2714.64	2438.88	3619.03	2495.22	3369.95	2381.06	2766.53	3401.08	3009.68	2683.51	3197.97	5633.88	1747.99	2096.4	2757.64
GO_ADENYLATE_CYCLASE_ACTIVATING_DOPAMINE_RECEPTOR_SIGNALING_PATHWAY	0.0736119	0.123574	0.0853014	0.103897	0.119071	0.102728	0.0833965	0.0956489	0.109482	0.0767724	0.118508	0.127471	0.0665765	0.108118	0.063416	2730.95	2971.13	2643.48	2701.3	2725.02	2944.44	3604.2	3153.49	2551.55	4152.76	2140.87	2103.81	2520.42	2908.86	2023.75
GO_ADENYLATE_CYCLASE_INHIBITING_G_PROTEIN_COUPLED_RECEPTOR_SIGNALING_PATHWAY	0.0444587	0.0807959	0.0499187	0.0751077	0.0771559	0.0621908	0.0315076	0.000858651	0.0708515	0.0575011	0.0618828	0.0234061	0.0142091	0.0818856	0.0115904	3547.86	3002.26	2690.92	2708.71	2868.83	1936.28	3037.85	2249.1	3195	3315.09	3326.95	4142.38	2714.64	2716.12	2799.15
GO_NEGATIVE_REGULATION_OF_ADENYLATE_CYCLASE_ACTIVITY	0.00759544	0.0444901	0.00571913	0.0132604	-0.0246265	0.00429386	-0.0477737	-0.0443639	-0.0130079	0.0203146	0.0384824	0.00149744	0.00292271	0.00676553	-0.0616656	2811.75	3052.67	2165.34	2839.18	3126.06	2803.6	2467.05	2010.41	2719.09	3120.13	2590.84	3991.9	2674.61	3038.59	2865.87
GO_ADENYLATE_CYCLASE_INHIBITING_DOPAMINE_RECEPTOR_SIGNALING_PATHWAY	0.0275914	0.135469	0.106038	0.101493	0.121781	0.0995456	0.0779052	0.0929994	0.0889418	0.129626	0.101006	0.0495023	0.0899697	0.238747	-0.0173664	5389.99	3839.19	4970.42	4730.24	4707.26	4659.07	5373.68	4950.4	5137.95	4352.17	4465.59	3727.26	4419.63	2851.04	6103.86
GO_ADENYLATE_CYCLASE_INHIBITING_G_PROTEIN_COUPLED_GLUTAMATE_RECEPTOR_SIGNALING_PATHWAY
GO_ADENYLATE_CYCLASE_INHIBITING_G_PROTEIN_COUPLED_ACETYLCHOLINE_RECEPTOR_SIGNALING_PATHWAY	0.184734	-0.0212593	-0.010224	0.214054	0.122742	0.0810884	0.14438	-0.5	0.18441	0.183761	0.208428	0.388023	-0.387374	-0.152061	0.135616	0	0	0	0	0	0	0	0	0	0	0	0	0	0	0
GO_ADENYLATE_CYCLASE_INHIBITING_SEROTONIN_RECEPTOR_SIGNALING_PATHWAY
GO_PHOSPHOLIPASE_C_ACTIVATING_G_PROTEIN_COUPLED_RECEPTOR_SIGNALING_PATHWAY	0.0835503	0.0638331	0.0648213	0.0916535	0.0914752	0.0711069	0.0461116	0.0550595	0.0782219	0.0537729	0.0917271	0.0462472	0.00658405	0.0182098	0.0660187	3089.74	2825.84	3742.08	3150.53	2997.08	3491.52	4080.86	2942.96	3134.22	3780.63	2615.31	2662.75	4294.35	4094.94	2919.98
GO_ACTIVATION_OF_PHOSPHOLIPASE_C_ACTIVITY	0.0530104	0.0138151	0.0772095	0.0850977	0.0895763	0.0533933	0.036584	0.0429335	0.0624589	0.0509589	0.0784809	-0.00158558	-0.00252465	0.0164662	0.0435331	2901.45	4218	1875.49	3180.18	2507.08	3226.14	3931.86	3063.05	2508.56	3538.97	2177.94	4259.51	4223.93	4206.14	2809.53
GO_PROTEIN_KINASE_C_ACTIVATING_G_PROTEIN_COUPLED_RECEPTOR_SIGNALING_PATHWAY	-0.067591	-0.0496462	0.000731153	-0.0234601	-0.0246335	-0.0280907	-0.00519931	-0.0194884	-0.0224762	-0.076771	-0.049926	-0.11842	-0.0970898	-0.0422714	-0.0426415	3860.69	3312.13	3339.56	3777.66	2570.09	3759.87	2989.66	2965.94	3200.93	3436.67	3056.38	3522.66	3097.15	4891.84	2528.57
GO_SEROTONIN_RECEPTOR_SIGNALING_PATHWAY	0.110907	0.136875	0.0465267	0.207964	0.146451	0.128327	0.144774	-0.18232	0.165278	0.200714	0.178966	0.370645	-0.0796905	0.0975438	0.0641636	1011.87	2166.82	777.624	83.7669	324.689	647.155	5.1891	4353.65	262.42	232.027	404.009	238.699	4216.51	3420.36	979.257
GO_DOPAMINE_RECEPTOR_SIGNALING_PATHWAY	0.0166378	0.103367	0.0411157	0.0391707	0.0447708	0.0446865	0.0229243	0.0273563	0.0451261	0.047047	0.0555194	0.0865007	0.0303069	0.0989715	-0.0383698	2607.89	3201.67	3510.06	3054.16	3709.47	3470.03	3796.94	4224.67	3174.25	3669.43	2229.09	2604.19	3177.95	2349.92	3808.06
GO_G_PROTEIN_COUPLED_ACETYLCHOLINE_RECEPTOR_SIGNALING_PATHWAY	0.123067	0.0533463	0.0460905	0.0394412	0.0878059	0.0388672	0.0366147	0.000314057	0.051776	0.0813732	0.0829435	0.0412497	0.0146957	0.0346979	0.0472385	2251.33	3222.43	3670.18	4024.52	3478.18	4200.21	4141.64	4422.6	3981.52	2936.29	1971.86	3700.57	1780.6	2340.28	2516.71
GO_GAMMA_AMINOBUTYRIC_ACID_SIGNALING_PATHWAY	-0.12178	-0.0836761	-0.141373	-0.128112	-0.116656	-0.105326	-0.104478	-0.114058	-0.117684	-0.122844	-0.112723	-0.0312658	-0.0425417	-0.0856066	-0.122195	2448.51	2012.63	3456.68	3218.72	3109.75	2793.96	2553.78	4093.46	3255.79	3046	3826.59	2316.56	2265.41	2693.14	3352.16
GO_GLUTAMATE_RECEPTOR_SIGNALING_PATHWAY	0.00280791	0.0207936	-0.0107431	-0.0152009	0.00195912	0.00311716	-0.016349	-0.00690709	-0.0147008	-0.00610107	-0.00788418	-0.0365489	-0.0180762	0.0338479	-0.0527943	3126.8	3476.7	3902.2	3951.13	3602.72	3822.14	3721.33	3525.62	3828.07	3942.23	4031.19	3217.24	3995.61	3057.12	4167.59
GO_G_PROTEIN_COUPLED_GLUTAMATE_RECEPTOR_SIGNALING_PATHWAY	0.0196386	0.119617	0.0394936	0.0573469	0.0800151	0.0769855	0.045066	0.0925124	0.046689	0.103765	-0.062216	0.108959	0.176747	0.217864	0.0639472	2194.25	2020.78	1192.75	1434.42	1481.12	1470.74	1113.43	1588.61	1147.53	1220.92	175.688	1364.73	2505.59	1638.27	1292.09
GO_TACHYKININ_RECEPTOR_SIGNALING_PATHWAY	0.211047	0.2157	0.221705	0.225492	0.241723	0.246592	0.250108	0.234852	0.258764	0.190705	0.221489	0.178966	0.121673	0.245077	0.20277	1401.06	2263.93	1720.56	1830.27	1739.83	1809.51	1488.53	1593.8	1441.09	2281.72	1176.44	2430.72	2937.03	2132.72	1397.35
GO_NEUROPEPTIDE_SIGNALING_PATHWAY	-0.125368	-0.0843521	-0.0815438	-0.0862853	-0.074019	-0.0821021	-0.122351	-0.0846104	-0.107801	-0.11731	-0.0758273	-0.0360866	-0.09881	-0.0358283	-0.120343	3002.26	3819.18	2124.57	3060.09	3629.4	1673.86	3323.99	4016.36	3301.75	3448.53	3169.8	3494.49	4293.61	4800.66	3541.93
GO_NOTCH_SIGNALING_PATHWAY	0.0778239	0.0888234	0.0994068	0.0740192	0.0920218	0.0816216	0.0978335	0.0708172	0.0836568	0.0851902	0.0717796	0.0261462	0.0471521	0.0760003	0.049219	3110.49	2899.97	2664.23	3132.73	2720.57	2873.28	2848.07	3143.11	2897	2827.32	3205.38	3501.9	3128.29	2702.78	3197.97
GO_NOTCH_RECEPTOR_PROCESSING	0.167332	0.221524	0.166497	0.186138	0.170116	0.191675	0.158594	0.139586	0.181297	0.191907	0.206847	0.240547	0.174802	0.21045	0.133725	2960.75	2527.83	2280.24	2229.83	2478.91	2421.09	2493.73	3089.74	2435.91	2306.93	2103.81	2501.15	3206.86	2558.97	3393.67
GO_POSITIVE_REGULATION_OF_TRANSCRIPTION_OF_NOTCH_RECEPTOR_TARGET	0.154192	0.1624	0.136401	0.11421	0.137984	0.11206	0.124043	0.10806	0.122843	0.147017	0.132684	0.0954768	0.0651692	0.128659	0.0453447	2588.62	2521.9	2630.13	1905.14	2447.77	3140.15	2736.88	2477.42	2762.08	2824.35	2917.76	3071.95	2215	2441.84	3727.26
GO_WNT_SIGNALING_PATHWAY_CALCIUM_MODULATING_PATHWAY	-0.0983595	-0.135489	-0.0899494	-0.128715	-0.0902477	-0.103227	-0.111885	-0.121163	-0.0983189	-0.1132	-0.0896873	-0.135765	-0.126039	-0.154054	-0.135114	3057.12	4047.5	2999.3	2832.51	2847.33	3454.46	3601.24	3677.59	3078.62	3470.77	3133.48	3807.32	2311.37	4752.47	2854.01
GO_SMOOTHENED_SIGNALING_PATHWAY	-0.0197775	-0.0366724	-0.00790994	-0.0213795	-0.0104061	-0.0257762	-0.0243341	-0.0385028	-0.0249471	-0.0287027	-0.0260362	-0.0577954	-0.03145	-0.0437409	-0.0236279	2896.26	3128.29	3048.97	3320.28	3544.16	3026.73	3398.12	3301.01	3432.22	3117.17	3225.4	2970.39	3147.56	3390.71	3031.18
GO_INTEGRIN_MEDIATED_SIGNALING_PATHWAY	0.117179	0.125547	0.135723	0.13705	0.141725	0.123955	0.132656	0.127021	0.141424	0.115578	0.128519	0.0904758	0.0949985	0.121644	0.0904774	3960.02	3590.12	3384.78	3670.92	3352.9	3716.88	3716.14	4092.72	3429.25	3816.95	3791.01	4754.7	4346.24	3636.82	4154.25
GO_I_KAPPAB_KINASE_NF_KAPPAB_SIGNALING	0.0961225	0.0999056	0.100536	0.0927274	0.100035	0.0996751	0.0895229	0.0797204	0.095402	0.0970318	0.0996859	0.086572	0.0836443	0.089021	0.0837949	3418.88	3355.12	3337.33	3295.82	3177.21	3371.43	3472.25	3663.5	3371.43	3353.64	3457.42	3309.16	3537.48	3371.43	3280.99
GO_ACTIVATION_OF_NF_KAPPAB_INDUCING_KINASE_ACTIVITY	0.0763107	0.0613627	0.0877293	0.0592956	0.0590789	0.0813926	0.0661467	0.0561002	0.067248	0.0748393	0.0567862	0.0556308	0.0343642	-0.00372798	0.0826383	2589.36	3249.86	2192.02	2777.65	2937.77	2828.06	2821.39	2380.31	3332.88	2432.95	3355.87	2729.47	2252.81	2593.81	2490.03
GO_I_KAPPAB_PHOSPHORYLATION	0.00881641	0.0285441	0.0261964	0.00104381	0.0220428	0.0158739	-0.00487955	-0.0379203	0.00896088	0.0201503	0.010644	-0.00597031	0.0208509	0.00700329	-0.00166504	3684.26	3719.84	3306.2	3046.74	2966.68	3657.57	2197.21	2848.07	2846.59	3023.02	3914.06	3940.75	3129.77	3409.98	2948.89
GO_CYTOPLASMIC_SEQUESTERING_OF_NF_KAPPAB	0.0243354	0.0256036	0.0308774	0.00973569	0.0121638	0.00354939	0.0182419	0.0237013	0.0214433	0.0096429	0.0196492	0.0128288	0.0229589	0.0199276	-0.0194327	2443.32	4053.43	3900.72	4139.42	4023.78	3974.85	4275.82	4090.49	4074.18	3994.12	3315.09	4650.92	4207.62	3602.72	4725.05
GO_JNK_CASCADE	0.0669339	0.0822151	0.0806778	0.0637413	0.072831	0.0821976	0.0763687	0.0648853	0.0724162	0.0775468	0.0735302	0.0740865	0.0375296	0.0696168	0.0486438	3031.92	3117.17	3100.12	3279.51	2864.38	2857.71	2982.25	3018.57	3169.06	3138.66	3467.06	3083.81	3274.32	3224.66	3056.38
GO_ACTIVATION_OF_JNKK_ACTIVITY	0.172652	0.162151	0.187808	0.188334	0.198727	0.178281	0.200382	0.171879	0.201774	0.181344	0.192	0.165909	0.126208	0.147072	0.198232	717.578	1046.72	739.817	815.43	659.757	1435.16	873.251	1301.72	736.852	1039.3	1344.72	449.228	375.098	1279.48	1581.93
GO_ACTIVATION_OF_JUN_KINASE_ACTIVITY	0.0972578	0.131565	0.113221	0.103133	0.107359	0.104434	0.101679	0.0792689	0.10866	0.112236	0.109897	0.113186	0.0597527	0.109151	0.079308	2435.91	2112.7	2707.23	2800.63	2461.12	2232.8	2686.47	2825.84	2981.51	2382.54	2447.77	2590.1	2953.34	2908.86	2883.66
GO_TYROSINE_PHOSPHORYLATION_OF_STAT_PROTEIN	0.14264	0.137935	0.150225	0.132504	0.138023	0.141052	0.117062	0.10565	0.141592	0.147138	0.164782	0.146093	0.12804	0.140082	0.111482	2765.79	2673.87	2547.85	2953.34	3115.68	2595.29	3061.57	3001.52	3170.54	2820.65	2381.06	2504.11	2264.67	3089.74	2657.56
GO_NITRIC_OXIDE_MEDIATED_SIGNAL_TRANSDUCTION	0.195804	0.226256	0.229009	0.196438	0.189216	0.210156	0.201294	0.172636	0.188597	0.192077	0.172791	0.208208	0.20878	0.257899	0.168693	959.242	1054.13	859.908	1779.12	1412.92	963.69	987.412	1369.92	1390.68	1202.39	1415.88	816.913	570.801	849.53	2710.19
GO_SMALL_GTPASE_MEDIATED_SIGNAL_TRANSDUCTION	0.0711874	0.0618765	0.0774653	0.0661915	0.0743616	0.0667006	0.0670408	0.053021	0.0679323	0.0693757	0.0723099	0.0440381	0.0339352	0.0537813	0.0408941	3272.84	3448.53	3363.28	3513.02	3570.1	3475.96	3364.76	3341.04	3446.3	3385.52	3438.89	3468.54	3657.57	3516.73	3441.86
GO_RAS_PROTEIN_SIGNAL_TRANSDUCTION	0.0779058	0.0597984	0.0837847	0.0683353	0.0793402	0.0677235	0.0717073	0.0556708	0.0740877	0.0716722	0.0790417	0.0470678	0.0328194	0.0518213	0.0487955	3223.17	3504.87	3386.26	3619.03	3584.93	3493.01	3366.98	3353.64	3408.5	3414.43	3432.22	3662.02	3814.73	3533.04	3447.05
GO_RHO_PROTEIN_SIGNAL_TRANSDUCTION	0.115307	0.0769077	0.116578	0.103718	0.11637	0.0993384	0.115535	0.0958134	0.109206	0.110567	0.109926	0.0621944	0.0444461	0.0538837	0.0874025	3187.59	3616.06	3061.57	3177.21	3054.16	3559.72	3085.29	3229.1	3214.28	3168.32	3248.38	3992.64	3888.86	4065.29	3215.76
GO_CELL_CELL_SIGNALING	0.036273	0.0467321	0.0413365	0.0344927	0.0463613	0.0435544	0.0408166	0.0325362	0.041801	0.0404028	0.0457553	0.0325002	0.0215093	0.0451053	0.0235174	3605.68	3530.07	3424.81	3589.37	3559.72	3423.32	3304.72	3421.84	3469.28	3540.45	3512.28	3722.81	3739.12	3364.02	3718.36
GO_NEUROTRANSMITTER_SECRETION	0.0127621	0.0253268	0.0044441	0.00474537	0.0216793	0.0156676	0.00599809	0.00620234	0.00120677	0.00943627	0.0182802	0.000648489	-0.00369349	0.0289879	-0.0110243	3902.94	3745.79	3664.25	3967.44	3579.74	3827.33	4104.58	3704.28	4149.06	4003.76	4057.13	3783.6	3309.9	3185.37	4422.6
GO_NEURON_NEURON_SYNAPTIC_TRANSMISSION	0.174262	0.155427	0.17529	0.154813	0.167172	0.15254	0.158169	0.134228	0.153569	0.17152	0.212041	0.16829	0.14103	0.122898	0.160587	1713.89	1684.23	1746.5	1458.14	1103.05	996.307	1406.25	1901.43	1591.57	1839.91	1524.11	2623.46	2164.6	3043.78	1625.67
GO_SYNAPTIC_TRANSMISSION_CHOLINERGIC	-0.190421	-0.17425	-0.16715	-0.186568	-0.137472	-0.0722697	-0.071945	-0.0983981	-0.139485	-0.180182	-0.161933	-0.166219	-0.197197	-0.0831367	-0.00583396	1326.93	679.031	207.564	502.601	766.504	1278	179.395	759.091	1163.84	1172.74	394.372	1168.29	2336.58	612.314	888.077
GO_ENSHEATHMENT_OF_NEURONS	0.0159135	0.025729	0.0267556	0.0220856	0.0271054	0.0162012	0.0197431	0.00819523	0.0301279	0.0241132	0.0244767	0.00407793	-0.016819	0.0149156	-0.0184211	3032.66	3488.56	3272.1	3055.64	2998.56	3530.07	3017.09	3028.21	2911.83	3581.96	3418.13	3617.54	3553.05	3500.42	3080.1
GO_NEUROMUSCULAR_SYNAPTIC_TRANSMISSION	-0.0210721	-0.0640205	-0.0599839	-0.062644	-0.0526995	-0.0361976	-0.0137413	-0.0316352	-0.0584992	-0.0609119	0.0141125	-0.100427	-0.0263304	-0.00255958	-0.0408837	2194.25	2908.86	4191.31	3888.86	4303.99	3879.96	1570.07	3071.95	4143.87	3358.09	1466.29	1983.72	3214.28	3350.68	3716.88
GO_GAMETE_GENERATION	0.0328895	0.0170671	0.0318625	0.0182225	0.0193468	0.0204663	0.00814866	0.00718554	0.0197522	0.0209479	0.0384631	0.0245873	0.00660341	0.0168699	-0.00521898	3160.9	3407.01	3005.23	3301.75	3292.85	3111.98	3531.55	3377.36	3240.96	3255.79	3240.96	3512.28	3445.56	3420.36	3307.68
GO_GERM_CELL_DEVELOPMENT	0.0515142	0.0433133	0.0487773	0.0362956	0.0412711	0.046443	0.0361459	0.0354414	0.0354292	0.0466688	0.0520763	0.0326947	0.0262588	0.0379353	0.0108733	3249.86	3447.05	3424.81	3541.93	3687.23	3442.6	3470.77	3270.62	3682.78	3378.85	3482.63	3808.8	3561.21	3134.22	3595.3
GO_SPERM_AXONEME_ASSEMBLY	0.101645	-0.00851824	0.0836995	0.106105	0.0990475	0.036768	0.0999784	0.0116138	0.0631778	0.0644334	0.0739799	-0.0470289	0.0286286	-0.0630912	0.0885052	1286.9	5346.26	1608.62	2188.32	2375.13	2160.15	1449.98	3037.85	1666.44	1918.48	1693.13	4891.1	2839.18	4274.34	1860.66
GO_SPERMATID_NUCLEUS_DIFFERENTIATION	0.0606238	0.0903834	0.0265107	0.00188434	0.00671432	0.0680528	-0.0239441	0.03577	0.0174356	0.041553	0.0591618	0.124182	0.0609487	0.0900152	-0.0430691	1991.87	787.261	1275.78	1920.71	1315.81	720.544	832.48	1335.82	1274.29	1740.57	2210.56	1860.66	2429.98	1650.13	1739.83
GO_FEMALE_GAMETE_GENERATION	0.0418164	0.0207113	0.0398086	0.0329802	0.0337698	0.0228018	0.0290624	0.0164955	0.0487535	0.0280204	0.0576615	-0.0091625	0.00963672	0.0122536	0.00323472	3230.59	3836.97	2822.13	3440.37	3255.05	2991.15	3463.35	3049.71	3043.04	3492.26	3060.09	3467.8	3610.87	3341.78	3788.78
GO_INSEMINATION	0.0549064	0.240669	0.127286	0.163962	0.252461	0.178892	0.170237	0.203451	0.161582	0.170562	0.198258	0.292383	0.245645	0.270745	0.0937466	0	0	0	0	0	0	0	0	0	0	0	0	0	0	0
GO_SINGLE_FERTILIZATION	0.0212219	0.0237888	0.0382073	0.0342711	0.0510765	0.0355575	0.0295402	0.0321129	0.0440645	0.0445247	0.0228541	0.0204072	0.0319157	0.047935	0.000437358	2792.48	2776.91	1934.79	2226.87	2401.07	2663.49	2327.68	2589.36	2635.32	2303.96	2624.2	2581.21	2991.89	2932.58	2651.63
GO_BINDING_OF_SPERM_TO_ZONA_PELLUCIDA	0.071911	0.0903331	0.106441	0.0977571	0.0953448	0.0807824	0.112221	0.107652	0.112999	0.101587	0.0843664	0.0873202	0.110212	0.120994	0.0711627	3421.84	3352.16	2673.13	3100.12	3623.47	3983.75	3322.51	3343.26	2994.85	3226.14	2530.8	3642.75	2739.84	3220.21	2899.97
GO_ACROSOME_REACTION	0.0299372	0.0153882	0.0364335	0.0567345	0.081813	0.0395463	0.0366501	0.037638	0.062879	0.0732595	0.0133716	0.0134257	0.0480457	0.00845875	0.0351613	1378.08	2859.94	1680.53	1896.99	1411.44	1991.87	826.549	1784.31	2120.12	1584.16	2950.37	2940	2277.27	3480.4	1739.09
GO_PENETRATION_OF_ZONA_PELLUCIDA	0.0211534	0.0996538	0.000595109	0.0155269	0.013958	0.0272127	-0.0262389	0.00687081	0.00784462	0.034354	0.060106	0.0695737	0.0702229	0.0933781	-0.030567	252.042	635.294	1246.87	1017.06	1493.72	984.446	1792.46	1006.69	1306.17	883.63	818.395	546.338	598.229	1023.74	683.479
GO_FUSION_OF_SPERM_TO_EGG_PLASMA_MEMBRANE_INVOLVED_IN_SINGLE_FERTILIZATION	-0.180426	0.0995456	-0.102521	-0.0158515	0.0816923	0.0156351	-0.0871024	-0.0961372	0.0609176	-0.0702229	-0.0991668	0.0767691	-0.103495	0.0676802	-0.283434	1789.5	691.633	664.205	318.759	3209.09	1747.99	558.199	2177.94	2635.32	1266.88	235.733	1967.41	3583.44	2849.56	621.209
GO_EGG_ACTIVATION	-0.0606405	-0.271395	-0.188413	-0.385643	-0.224007	-0.328952	-0.426106	-0.294331	-0.217191	-0.305474	-0.227686	-0.5	-0.0860651	-0.5	-0.319431	0	0	0	0	0	0	0	0	0	0	0	0	0	0	0
GO_REGULATION_OF_MITOTIC_CELL_CYCLE	0.0447922	0.0314282	0.0497037	0.0457128	0.037735	0.0360151	0.0449348	0.0360429	0.0500837	0.0472569	0.0524434	0.0323175	0.0320396	0.0349689	0.0294107	2974.1	3221.69	2986.7	3031.92	3179.44	3114.2	3134.96	3239.48	2965.2	3003.75	2736.14	3105.31	3163.13	3215.02	3346.97
GO_BLASTODERM_SEGMENTATION	-0.112013	-0.0439665	-0.0959686	-0.138312	-0.110363	-0.14881	-0.106629	-0.109605	-0.109361	-0.1148	-0.129275	-0.125893	-0.194021	-0.106818	-0.191531	2563.42	493.706	2271.34	2858.45	2179.42	2862.16	2099.36	1712.4	2401.07	2759.12	2429.24	1988.17	2992.63	2309.89	2679.8
GO_TRIPARTITE_REGIONAL_SUBDIVISION	-0.112013	-0.0439665	-0.0959686	-0.138312	-0.110363	-0.14881	-0.106629	-0.109605	-0.109361	-0.1148	-0.129275	-0.125893	-0.194021	-0.106818	-0.191531	2563.42	493.706	2271.34	2858.45	2179.42	2862.16	2099.36	1712.4	2401.07	2759.12	2429.24	1988.17	2992.63	2309.89	2679.8
GO_ZYGOTIC_DETERMINATION_OF_ANTERIOR_POSTERIOR_AXIS_EMBRYO	-0.12427	0.0808808	-0.0684917	-0.090673	-0.0444168	-0.129355	-0.0529647	-0.0154728	-0.0564272	-0.0695196	-0.0860744	-0.0354902	-0.145315	0.127029	-0.170634	5149.07	4289.16	4740.61	5609.42	4965.23	5079.39	4120.15	4512.29	4861.45	5899.27	5672.43	6365.54	4860.7	3972.63	4091.23
GO_THORAX_AND_ANTERIOR_ABDOMEN_DETERMINATION	0.251488	0.393866	0.277453	0.318674	0.317916	0.241318	0.247701	0.313805	0.298334	0.360976	0.32787	0.429027	0.209402	0.41691	0.127935	0	0	0	0	0	0	0	0	0	0	0	0	0	0	0
GO_GASTRULATION	-0.0281603	-0.0071797	-0.00178756	-0.0255209	-0.0111203	-0.0195438	-0.00338796	-0.0160114	-0.016592	-0.0132571	-0.0200979	-0.0461788	-0.0528014	0.00121577	-0.0809735	3615.32	3897.76	3862.17	3545.64	3650.9	3996.35	3762.1	4063.07	3742.82	3764.32	3907.39	4428.53	3528.59	4022.29	3433.7
GO_SEGMENT_SPECIFICATION	-0.0390831	-0.0980233	-0.0443495	-0.044638	-0.0403095	-0.0526097	-0.06895	-0.0655593	-0.043087	-0.0514915	-0.063395	-0.138567	-0.0336363	-0.0535476	-0.119558	1648.65	289.107	453.676	363.237	882.147	78.5778	34.0998	1704.99	289.107	403.267	2370.68	2922.2	1432.19	2456.67	3077.88
GO_COMPARTMENT_PATTERN_SPECIFICATION	0.395477	0.388877	0.395477	0.419714	0.404728	0.415765	0.418578	0.384386	0.415765	0.40646	0.37124	0.321143	0.410517	0.38298	0.40765	1289.12	1416.62	1327.67	995.566	1212.77	1088.23	1017.06	1405.5	1051.16	1172.74	1526.34	2119.38	949.605	1479.63	1100.09
GO_PATTERN_SPECIFICATION_PROCESS	0.00361063	-0.00978581	0.0103548	-0.00721913	0.00798964	-0.00390659	0.00564833	-0.00757802	0.000531962	0.00403671	0.00898128	-0.0369937	-0.0368755	-0.0221591	-0.0251051	3289.89	3445.56	3409.98	3574.55	3527.11	3386.26	3249.86	3097.15	3504.87	3323.99	3485.59	3346.23	3249.86	3553.79	3450.01
GO_ECTODERM_DEVELOPMENT	0.0839379	0.0823137	0.116616	0.106882	0.115473	0.115316	0.123341	0.0783673	0.0994586	0.111105	0.106292	0.098857	0.0752993	0.103814	0.0597546	2163.11	3174.25	2449.26	3856.24	3619.03	2616.79	3109.01	3779.15	3291.37	2510.04	2510.04	4228.38	4335.12	4179.45	3836.97
GO_NEUROBLAST_PROLIFERATION	0.157389	0.173604	0.179971	0.148915	0.154799	0.177517	0.150484	0.148988	0.164949	0.184861	0.165207	0.126835	0.132909	0.161777	0.0975551	3241.7	2445.55	2666.46	3127.54	3019.31	2630.87	3441.86	2879.95	3092.7	2719.83	3058.6	2916.27	2636.8	2968.91	3548.6
GO_NEGATIVE_REGULATION_OF_NEUROBLAST_PROLIFERATION	0.296202	0.288574	0.362367	0.324659	0.345055	0.31319	0.369238	0.353387	0.347219	0.342188	0.321792	0.22652	0.268881	0.305453	0.29393	2468.53	2645.7	1705.73	2094.91	1896.99	2219.45	1543.39	1769.48	1870.3	1960	2240.95	3168.32	2822.13	2476.68	2161.63
GO_AXONAL_FASCICULATION	-0.0308	0.00240492	0.0177933	-0.0286039	0.0671136	-0.0749238	0.0270109	0.00472479	0.0429561	-0.00913253	-0.020438	-0.134328	-0.0367544	-0.0171438	-0.0202833	2391.43	2636.06	2123.08	2391.43	1270.59	3312.13	3272.1	3761.36	1869.56	2140.87	3143.11	2216.49	5040.84	2969.65	1676.82
GO_SYNAPSE_ASSEMBLY	0.0381044	0.0493955	0.0526978	0.0407979	0.0728497	0.038933	0.0519271	0.0173968	0.0493351	0.0504536	0.0428682	-0.00541967	0.0141139	0.0544226	0.014899	2848.07	3565.65	3071.95	3226.14	3169.8	3375.88	2770.98	3515.24	2904.41	3230.59	3052.67	3623.47	3055.64	2693.88	3731.7
GO_CENTRAL_NERVOUS_SYSTEM_DEVELOPMENT	0.0416499	0.0434279	0.0526113	0.0424386	0.04946	0.0372411	0.0459949	0.0282638	0.0475341	0.0452029	0.0470765	0.0184928	0.0155088	0.0443571	0.0123422	3501.9	3497.45	3332.88	3565.65	3405.53	3430.74	3261.72	3166.83	3332.88	3448.53	3623.47	3734.67	3540.45	3432.22	3579
GO_PERIPHERAL_NERVOUS_SYSTEM_DEVELOPMENT	-0.0376201	-0.0614752	-0.0241089	-0.041985	-0.0473739	-0.0359887	-0.0380106	-0.0679271	-0.037811	-0.0758195	-0.0449832	-0.0950797	-0.138069	-0.0616835	-0.0867448	2081.57	3000.78	3667.95	4103.84	2422.57	3279.51	2355.85	3826.59	2953.34	3114.94	2425.53	2699.81	2360.3	3292.85	3464.84
GO_SENSORY_ORGAN_DEVELOPMENT	0.0122277	0.0140689	0.0151359	0.0088422	0.0176181	0.0153983	0.0109358	0.00165333	0.0121816	0.0137645	0.00793826	-0.00583179	-0.0250658	0.00789677	-0.00744042	4080.12	3912.58	3752.46	3933.34	3752.46	3814.73	3798.42	3810.28	4056.39	3977.82	4145.35	3528.59	3762.84	3657.57	3828.07
GO_SALIVARY_GLAND_DEVELOPMENT	0.129316	0.150022	0.182868	0.175254	0.182175	0.161631	0.201018	0.179023	0.175785	0.145787	0.121009	0.13655	0.13211	0.167945	0.183539	3940.75	2945.18	2953.34	3059.35	3024.5	3552.31	2768.76	3039.33	3363.28	3388.48	4452.25	3707.98	3976.33	3296.56	3481.14
GO_FOREGUT_MORPHOGENESIS	0.212311	0.21388	0.255736	0.242045	0.241991	0.231791	0.251677	0.231737	0.237419	0.226109	0.237554	0.176245	0.190206	0.207927	0.224378	2958.53	3257.27	1942.21	2247.62	2283.2	2843.63	1967.41	2188.32	2341.77	2825.84	2329.91	3855.5	2866.61	3427.77	1727.23
GO_ENDODERM_DEVELOPMENT	-0.00950004	0.050861	0.0491896	0.0175024	0.0316873	0.0329643	0.0345018	0.0349179	0.0349758	0.0306707	0.0360538	0.0312495	-0.00848708	0.0666052	-0.0609869	3875.52	2447.77	3117.91	3598.27	3215.02	3435.93	3365.5	3306.94	3424.81	3293.6	4015.62	2680.54	4203.17	2697.59	3238
GO_MIDGUT_DEVELOPMENT
GO_MESODERM_DEVELOPMENT	0.0478885	0.0403089	0.0653237	0.0404601	0.0577701	0.0275154	0.053757	0.0356883	0.0341899	0.0519276	0.0439297	-0.0068635	-0.011191	0.0440289	-0.0186194	3931.11	4112.73	3993.38	4055.65	3730.22	3979.3	3674.62	4074.18	4311.4	3892.57	4014.14	4888.87	4459.66	3949.65	4919.27
GO_MESODERMAL_CELL_FATE_SPECIFICATION	-0.120483	0.00979225	-0.115722	-0.0806644	-0.0863449	0.00243454	0.0361935	0.0476628	-0.143908	-0.00687081	-0.186648	-0.210723	-0.143638	-0.0245618	-0.125676	3633.85	3195	5266.2	3722.81	3639.04	3114.94	2303.96	3054.16	4879.98	3355.12	3905.91	3964.47	4883.68	4098.65	5129.8
GO_GONADAL_MESODERM_DEVELOPMENT
GO_HEART_DEVELOPMENT	0.0165814	0.0223835	0.0307865	0.0198777	0.0361193	0.0187687	0.0212879	0.0115406	0.0237557	0.0168307	0.0254123	-0.00203818	-0.0196698	0.0141126	-0.0140631	3404.05	3605.68	3427.77	3396.64	3473.73	3402.57	3304.72	3264.69	3273.58	3697.6	3430.74	3522.66	3531.55	3407.01	3306.2
GO_ADULT_HEART_DEVELOPMENT	-0.152671	-0.0200375	-0.0644411	-0.0399127	-0.0225264	-0.0305703	-0.0362335	-0.0196047	-0.0492191	-0.087238	-0.0497601	-0.0534394	-0.0787252	0.0489305	-0.103903	1341.75	404.75	770.952	1433.67	922.177	1206.84	892.525	1979.27	26.6868	333.585	338.033	618.244	2762.08	1285.41	2026.71
GO_MUSCLE_ORGAN_DEVELOPMENT	0.016752	0.0222875	0.0265408	0.0186044	0.0282326	0.0307681	0.0229843	0.0140761	0.0210241	0.017917	0.0237383	0.0163236	-0.00425982	0.0280835	0.00329382	3395.9	3444.08	3353.64	3401.08	3489.3	3255.79	3129.77	3486.33	3625.7	3688.71	3559.72	3564.17	3756.17	3499.68	3482.63
GO_MYOBLAST_FUSION	0.121872	0.131892	0.160079	0.154346	0.170749	0.14582	0.153907	0.138756	0.162012	0.156255	0.1391	0.12354	0.0977551	0.143279	0.131488	2533.76	2229.83	2584.17	2632.36	2085.28	2952.6	2644.22	2037.83	2234.28	2407.74	2237.98	2768.01	2381.06	2302.48	2845.11
GO_NEUROMUSCULAR_JUNCTION_DEVELOPMENT	-0.0478298	-0.124871	-0.0242792	-0.0395742	-0.0138196	-0.082671	-0.024502	-0.0483718	-0.0329624	-0.062631	-0.0353108	-0.148427	-0.16309	-0.0737228	-0.076842	2600.48	2618.27	2248.36	2228.35	1599.73	2672.39	1497.43	1952.58	1763.55	2599	2566.38	2681.28	2444.81	3398.86	2213.52
GO_SEX_DETERMINATION	0.0881684	0.098001	0.146803	0.109151	0.126398	0.0977484	0.116115	0.104586	0.110161	0.126362	0.106354	0.0760987	0.120481	0.152414	0.0930216	1478.89	2444.81	2478.91	1608.62	1722.78	2892.55	2700.56	1994.1	1526.34	2635.32	1401.06	3120.87	2745.78	2605.67	785.037
GO_SEX_DIFFERENTIATION	0.0280861	0.0174463	0.0259315	0.0190806	0.0274419	0.0221272	0.0103249	0.0171005	0.0160289	0.0259233	0.030633	0.0102826	-0.00310749	0.0180802	-0.0253369	2888.1	3423.32	3296.56	3547.12	3389.22	3143.11	3290.63	3341.78	3111.24	3429.25	3172.02	2662.01	3410.72	3376.62	3611.61
GO_DOSAGE_COMPENSATION	0.0892277	0.056841	0.0624981	0.0557963	0.0439096	0.0474462	0.0425321	0.0306222	0.0554713	0.0687974	0.092625	0.0336867	0.0257081	0.0265826	0.0215447	3224.66	3375.88	3555.27	3531.55	2862.16	3711.69	2769.5	3215.76	3544.9	3200.19	4097.91	3826.59	3126.8	3003.75	3046.74
GO_EMBRYO_IMPLANTATION	0.0507496	0.109421	0.0814899	0.0943767	0.108795	0.0940673	0.0887953	0.104957	0.0873406	0.0905794	0.0632507	0.124076	0.0876942	0.139659	0.0571589	3197.97	2704.26	2925.17	2613.82	2922.2	2895.52	2765.05	2788.77	2966.68	2757.64	3042.3	2077.12	3149.04	2240.21	2935.55
GO_PARTURITION	0.0755385	0.0875311	0.0340621	0.0473969	0.060039	-0.00559584	0.0501461	0.0515316	0.068265	0.0546921	0.0465743	0.128575	0.0907999	0.105498	-0.0178266	1350.65	2558.97	2438.88	1208.32	2710.19	1764.29	3043.78	1592.31	191.255	1577.49	590.075	3965.95	1393.64	2441.84	791.708
GO_AGING	0.0944471	0.0957968	0.103371	0.0919409	0.0915979	0.100683	0.0900008	0.0909145	0.101543	0.0986197	0.0988446	0.0873145	0.0958179	0.0958681	0.0774059	3246.89	3214.28	2898.48	2763.57	3012.64	2649.41	3040.81	2977.06	2988.92	3011.16	3160.9	3423.32	3073.43	3104.56	3040.81
GO_CELL_AGING	0.0709715	0.0581484	0.0758338	0.0570634	0.0580525	0.0627045	0.0552808	0.0507709	0.067148	0.0624757	0.0728242	0.0398024	0.0552421	0.0397544	0.0554118	3309.16	3264.69	3220.21	3146.08	3200.93	3060.09	3479.66	3329.92	3208.35	3288.41	3534.52	3301.75	2882.17	3220.21	3083.81
GO_RESPONSE_TO_NUTRIENT	0.0845128	0.100254	0.0967862	0.0884023	0.0866027	0.0921774	0.0768765	0.0821827	0.0898204	0.0996892	0.0955582	0.0979088	0.0807814	0.107698	0.0487216	2962.23	3169.8	3303.23	3098.63	3144.59	3098.63	3083.81	3235.03	3157.94	2978.54	3134.22	2750.22	2704.26	2621.24	3217.24
GO_RESPIRATORY_GASEOUS_EXCHANGE_BY_RESPIRATORY_SYSTEM	0.0304755	0.0505115	0.0372056	0.023737	0.0277926	0.0337634	0.00670511	0.0117371	0.0207203	0.0425338	0.0390665	0.0230152	0.0322988	0.0478996	-0.0179123	3986.71	3089.74	3652.39	3983.75	2993.37	3257.27	3801.39	2922.2	4155.73	3592.34	3941.49	3493.01	3241.7	2799.15	3967.44
GO_DIGESTION	-0.00445899	0.0369166	0.0118819	-0.0155303	0.0110801	0.0281422	0.00183296	-0.0102117	-0.000793059	0.00664734	0.015975	0.0160625	0.0178937	0.0435412	-0.0488073	3404.05	3448.53	3218.72	2716.12	2819.91	3015.61	2742.81	2744.29	2769.5	3178.69	2974.1	3552.31	2535.25	3236.52	2557.49
GO_EXCRETION	-0.0215987	0.0489881	0.0187473	0.0217138	0.0212126	0.0719007	0.0379416	0.00632586	0.036201	0.0108027	0.0140131	0.00832385	0.0498415	0.0990261	0.0196278	4882.94	4875.53	5546.41	4894.8	5067.53	4856.26	4934.83	5977.84	5324.76	5231.35	5061.6	4938.54	5288.43	4163.88	5426.32
GO_BODY_FLUID_SECRETION	0.0159461	0.0101087	0.0286191	0.0343552	0.0326013	0.0192515	0.0217614	0.00236413	0.029748	0.018545	0.016707	0.00742589	0.0113538	0.023913	0.00927372	4083.82	4234.31	3927.41	3682.78	3723.55	3983	3755.43	4290.64	3689.45	4136.45	4511.55	3982.26	3999.31	4499.69	3782.85
GO_LACTATION	0.0685144	0.0464216	0.0850229	0.0732732	0.0789814	0.0720719	0.0729632	0.0671813	0.06517	0.064271	0.0629689	0.0632092	0.0379038	0.0653909	0.0475067	2984.47	3995.61	3732.45	3849.57	3731.7	3567.14	3410.72	3584.19	3594.56	4067.51	3508.57	3204.64	4145.35	3770.25	3303.23
GO_BLOOD_COAGULATION_INTRINSIC_PATHWAY	0.0663924	0.10538	0.115213	0.0286137	0.0759544	0.121292	0.112109	0.0421087	0.0570289	0.0937974	0.0202786	0.0129898	0.0816014	0.0465288	0.0816916	1593.8	1868.82	1418.11	1298.02	2145.32	1220.92	1942.21	2510.78	2102.33	1326.19	3679.07	2917.02	690.892	2313.6	1762.07
GO_SENSORY_PERCEPTION	-0.0157144	-0.00868143	-0.018324	-0.00965902	-0.00419517	7.45355e-05	-0.0261361	-0.0288758	-0.0120889	-0.0114573	-0.00253342	-0.0248878	-0.0298911	-0.00742374	-0.014678	3842.9	4074.93	3917.77	3937.04	3913.32	3496.71	4203.91	4063.07	3701.31	4116.44	3720.58	3862.17	3800.65	3806.58	3544.16
GO_PHOTOTRANSDUCTION	-0.065517	-0.108033	-0.06728	-0.0375553	-0.0747825	-0.101774	-0.0593724	-0.0804365	-0.0547226	-0.0884581	-0.0780859	-0.0909	-0.0667836	-0.120282	-0.0409956	4302.51	4419.63	3071.95	3169.8	4642.02	4158.69	3168.32	3967.44	3036.36	5052.7	4945.95	3659.06	4330.67	4044.53	2047.47
GO_PHOTOTRANSDUCTION_VISIBLE_LIGHT	-0.0634776	-0.103402	-0.0723774	-0.0653109	-0.0715607	-0.110343	-0.0823438	-0.0720357	-0.0636942	-0.0894269	-0.0622776	-0.0835521	-0.0619193	-0.124718	-0.0540111	4139.42	3229.1	4053.43	3080.84	2991.89	2472.98	2366.23	1710.92	3036.36	5052.7	4056.39	3659.06	4290.64	3325.47	2047.47
GO_SENSORY_PERCEPTION_OF_CHEMICAL_STIMULUS	0.0275851	0.0294518	-0.00788231	0.0265193	0.0544536	0.0392008	-0.00750295	-0.00908664	0.0196365	0.0457764	0.0514307	-0.0148493	0.0248332	0.00364911	0.0106101	3074.91	3658.32	3771.73	3347.71	3559.72	2156.44	3115.68	3904.43	3042.3	2705	2751.71	3407.01	3019.31	3441.11	3236.52
GO_SENSORY_PERCEPTION_OF_SMELL	-0.0980148	-0.0111111	-0.169001	-0.0562414	-0.050382	-0.0767551	-0.17693	-0.159941	-0.109048	-0.0526078	-0.0749022	-0.0675871	-0.0586116	-0.0323949	-0.123558	2633.1	1491.5	2782.84	1411.44	2189.8	1337.31	2293.58	2726.5	2017.82	1458.88	1653.1	2437.39	397.337	1687.2	422.541
GO_BEHAVIOR	0.0393148	0.0548023	0.0491065	0.0406517	0.0559265	0.04736	0.044599	0.0308167	0.048798	0.0461059	0.042171	0.0234535	0.0210982	0.0470174	0.0150238	3546.38	3304.72	3092.7	3503.38	3157.94	3347.71	3134.22	3448.53	3113.46	3233.55	3269.13	3527.11	3541.93	3292.85	3776.18
GO_LEARNING	0.0670732	0.0918374	0.0837043	0.0833987	0.0847584	0.0730599	0.079146	0.0524836	0.0856731	0.0775285	0.0816686	0.0581724	0.0645143	0.104441	0.0429717	3479.66	3255.79	3326.95	2778.39	2621.24	3710.95	3273.58	3558.24	3140.15	3172.76	3159.42	3570.1	3233.55	2673.13	3854.76
GO_MEMORY	0.0847374	0.0930704	0.0993652	0.102576	0.11514	0.0910577	0.111737	0.0792176	0.123612	0.0887466	0.100961	0.0729227	0.0608489	0.0754328	0.0772303	3020.06	3260.24	2619.75	3104.56	2917.76	3673.88	2768.01	3168.32	2618.27	3101.6	2916.27	3408.5	3251.34	3549.34	3349.19
GO_SHORT_TERM_MEMORY	-0.0407945	0.00756575	-0.0764477	-0.0456218	0.0246239	-0.0382617	-0.0166576	-0.106473	0.0224591	-0.0764044	-0.0417253	-0.0994155	-0.100974	-0.123487	-0.0260743	3286.92	3046.74	4974.12	5435.21	375.098	3083.81	945.899	6489.34	1435.16	5340.33	3611.61	2960.75	2014.85	6180.96	3189.07
GO_LONG_TERM_MEMORY	0.0510029	0.0734857	0.0491029	0.0431364	0.0440864	0.0627443	0.0406365	0.0281035	0.0550695	0.0382532	0.0563611	0.0593027	0.00455405	0.0289201	0.00373741	2613.82	2947.41	2729.47	3574.55	3716.88	3245.41	3450.01	3604.2	3349.19	3101.6	3249.86	3561.21	3527.11	3905.17	3235.03
GO_MATING_BEHAVIOR	0.114739	0.140795	0.116981	0.108523	0.113656	0.122796	0.0845246	0.121442	0.104862	0.123749	0.11123	0.135283	0.122406	0.158772	0.060104	2097.14	1986.68	3153.49	2884.4	3323.99	2851.04	3072.69	2570.09	3157.2	2782.84	2031.16	1020.03	2690.18	2228.35	2797.67
GO_MATING	0.0472527	0.126049	0.0736186	0.09052	0.0921142	0.0887401	0.0664526	0.0804132	0.0771165	0.0924393	0.0729608	0.126466	0.106864	0.116058	0.0435149	2317.3	1808.03	2928.88	2253.55	2719.09	2077.12	2225.38	2098.62	3152.75	2513.75	1847.32	1289.86	1685.72	2236.5	2802.11
GO_COPULATION	-0.121456	0.088934	-0.0348755	0.0453463	0.0380952	0.0034632	0.021158	-0.0222673	0.00762987	0.0140152	-0.0228084	0.104167	0.067803	0.00909091	0.00197511	3121.61	951.088	2650.15	1218.7	1776.15	837.669	955.536	1242.42	2455.93	1917	1534.49	1151.24	335.068	2385.5	2200.18
GO_RHYTHMIC_BEHAVIOR	0.0527999	0.068615	0.0983226	0.0692826	0.1036	0.0834375	0.0772358	0.0802767	0.105591	0.0647754	0.0910198	0.00173156	0.0396719	0.0574269	0.0783312	3727.26	2974.1	2802.11	3530.07	3168.32	1823.6	3559.72	3313.61	3266.17	3584.93	2520.42	3374.4	3464.84	2763.57	3519.69
GO_CIRCADIAN_RHYTHM	0.0252161	0.0162178	0.0446147	0.0251273	0.0366415	0.0182877	0.0381085	0.021643	0.037453	0.0228674	0.048323	-0.00468291	-0.00658354	0.0160154	-0.00310439	3425.55	3430	3476.7	3398.86	3106.79	3274.32	3400.34	3260.24	3455.2	3510.06	3152.01	3753.94	3524.14	3578.26	3656.09
GO_GROOMING_BEHAVIOR	0.102597	0.136769	0.1171	0.132982	0.129167	0.11131	0.140368	0.0979167	0.129978	0.13244	0.0694535	0.121834	0.171131	0.148512	0.127543	3286.18	3326.95	2750.22	3047.48	2908.12	2773.94	2421.09	2596.03	2847.33	3045.26	4065.29	3767.29	2290.62	3271.36	2507.82
GO_LOCOMOTORY_BEHAVIOR	-0.000443191	0.0141715	0.000300069	-0.00585256	0.0119613	0.00362603	-0.0100145	-0.0120052	-0.00353984	0.00527194	0.00282585	-0.020181	-0.0227849	0.00439369	-0.0266216	3257.27	3089.74	3312.13	3995.61	3487.08	3432.22	3192.04	3232.07	3414.43	3547.86	3318.06	3051.19	3847.35	3669.43	3654.61
GO_FEEDING_BEHAVIOR	0.0332771	0.0261902	0.00728724	-0.0248087	0.0170759	0.0358704	0.00530688	-0.00103497	0.00651396	0.00759373	-0.005156	0.00922045	0.00237879	0.0393219	-0.0332063	2898.48	2963.72	3773.22	3922.96	3326.95	3242.45	3479.66	3183.14	3119.39	2668.68	3624.96	3328.44	3283.96	2914.79	3472.25
GO_VISUAL_BEHAVIOR	0.0658445	0.0891703	0.0702909	0.0831726	0.0828756	0.0857188	0.0834461	0.0625911	0.0895522	0.0844127	0.0750626	0.113274	0.0779247	0.0962524	0.0414955	3218.72	2664.23	3313.61	2643.48	2594.55	2547.11	2879.21	2759.12	2824.35	2019.3	3106.05	2258	2919.24	1580.45	3694.64
GO_CHEMOSENSORY_BEHAVIOR	-0.137416	-0.115505	-0.122484	-0.195899	-0.155702	-0.148777	-0.170418	-0.132655	-0.170796	-0.169768	-0.084235	-0.0945142	-0.263038	-0.112963	-0.283921	3754.68	3086.77	3907.39	3193.52	3283.22	3020.8	3446.3	2632.36	3212.79	3317.32	2636.06	2200.18	2581.95	2392.18	2470.75
GO_MECHANOSENSORY_BEHAVIOR	-0.174638	0.0255356	0.043443	-0.0163385	-0.0975979	-0.114099	-0.0744428	-0.0193681	-0.142556	-0.00979225	0.00129842	0.0299719	0.040792	0.0593486	-0.145153	955.536	1960.74	458.123	306.157	1470	241.664	1302.46	441.074	1369.92	772.435	943.675	4236.53	2217.23	1850.28	1424.78
GO_TRNA_PROCESSING	-0.0762999	-0.123717	-0.0751453	-0.0774157	-0.0939583	-0.0950771	-0.0754485	-0.090006	-0.0825032	-0.0814442	-0.0895504	-0.117712	-0.0516481	-0.129335	-0.0477958	3015.61	2137.91	3251.34	3045.26	3134.22	2885.14	2980.03	2744.29	3123.84	2821.39	2904.41	2742.81	3043.78	2781.36	2401.81
GO_CELL_RECOGNITION	0.0315227	-0.00458976	0.11147	0.0921986	0.059001	0.074804	0.140804	0.117566	0.118161	0.0722665	0.0766223	0.0780662	-0.0615886	0.0589996	0.0418202	3469.28	3942.23	2852.52	2856.97	3178.69	2780.62	2318.79	2483.36	2644.96	3054.16	3057.86	3172.02	4610.14	3190.56	2875.5
GO_NEURON_RECOGNITION	0.100043	0.119605	0.125767	0.106118	0.15927	0.07367	0.127096	0.109239	0.139145	0.119128	0.107932	0.020981	0.0836819	0.116593	0.0735038	2808.04	2527.83	2684.99	2266.9	1313.58	2121.6	2131.98	1994.1	2143.84	1974.82	2415.16	3509.31	1859.18	1417.37	2584.17
GO_MOTOR_NEURON_AXON_GUIDANCE	0.0784154	0.0178849	0.12659	0.104067	0.124857	0.0806533	0.0924803	0.0860675	0.135048	0.0590688	0.131523	0.0218192	0.0148409	0.0230704	0.0874632	3556.76	3700.57	3137.18	3627.92	3528.59	4822.9	3807.32	3417.39	2985.96	5086.8	3051.19	5632.4	4078.63	3481.14	2994.85
GO_MITOCHONDRIAL_FUSION	0.115273	0.118343	0.131214	0.139755	0.124818	0.124984	0.128276	0.127135	0.1288	0.129	0.106185	0.0921552	0.132674	0.125035	0.153008	2677.58	2507.08	2526.35	2308.41	2361.78	2609.38	2674.61	2526.35	2327.68	2584.17	2974.1	2321.75	2005.96	1583.42	2501.15
GO_TOLL_SIGNALING_PATHWAY	0.0865137	0.16899	0.0945016	0.0666198	0.0824656	0.127903	0.0508821	0.0692391	0.076426	0.086925	0.100996	0.117036	0.068936	0.137363	0.0212252	3269.13	2576.76	4551.58	4157.21	3430.74	3409.98	4360.33	4072.7	4351.43	4137.94	3381.81	3872.55	3501.9	2286.17	3811.76
GO_MESODERMAL_CELL_MIGRATION
GO_AXO_DENDRITIC_TRANSPORT	0.0520603	0.0383819	0.0445405	0.0313859	0.0405781	0.0366823	0.0494689	0.0281102	0.0520455	0.0354076	0.0477989	0.0465687	0.044753	0.0469664	0.0228409	2983.73	3190.56	3401.83	3536	3688.71	3015.61	3386.26	3716.14	3182.4	3154.97	3223.17	3109.75	3448.53	3062.31	3455.94
GO_ANTEROGRADE_AXONAL_TRANSPORT	-0.00776717	-0.0148651	-0.0173685	-0.0277549	-0.0215397	-0.0152268	-0.00469575	-0.031434	-0.00664568	-0.0253961	-0.0227154	0.00424354	-0.00873309	-0.0102851	-0.0215542	3633.11	3523.4	3494.49	3263.2	3109.01	3376.62	2979.28	3226.88	3013.38	3710.95	3934.08	3200.19	3679.81	2934.07	3692.42
GO_RETROGRADE_AXONAL_TRANSPORT	0.0419465	0.0153181	0.0284427	0.00768161	0.041107	0.00844887	0.0370721	0.0143974	0.0344544	0.0252022	0.0374422	0.00898144	0.0575895	0.0487345	-0.0133323	3318.06	4091.98	3263.94	3776.18	3587.89	3555.27	3793.97	3903.69	3091.96	3124.58	3344	4666.48	2762.83	3695.38	3541.93
GO_ACTIN_POLYMERIZATION_OR_DEPOLYMERIZATION	0.133809	0.135201	0.130787	0.131413	0.135483	0.134808	0.139154	0.137016	0.135275	0.137677	0.137499	0.143204	0.123379	0.141177	0.114678	2759.86	2937.77	2891.07	2838.44	2798.41	2901.45	2919.24	2659.04	2641.25	2755.41	2808.79	2739.1	3016.35	2588.62	3054.16
GO_NEGATIVE_REGULATION_OF_DNA_REPLICATION	-0.0200148	-0.0991049	-0.0261286	-0.0442977	-0.0577684	-0.0470199	-0.0299537	-0.0472303	-0.0368579	-0.0490919	-0.00542844	-0.0676818	-0.0754085	-0.081229	-0.0553523	2486.32	3347.71	2080.09	2314.34	2656.82	2450.74	2461.12	2594.55	2508.56	2570.83	2680.54	2284.69	2747.26	2861.42	2508.56
GO_STEROID_METABOLIC_PROCESS	-0.0109719	0.0119204	0.000943305	0.0112783	0.0158766	0.00477374	-0.00237069	0.00455015	0.00998639	0.00363319	0.00461941	0.00106828	-0.00881497	0.0111172	-0.0146194	3156.46	3106.79	3163.87	3173.51	3070.46	3306.2	3223.17	3246.89	3263.2	3180.18	3280.25	3409.24	3273.58	3329.92	3070.46
GO_BILE_ACID_METABOLIC_PROCESS	-0.0326832	0.0121971	-0.0245783	0.010579	0.0120959	-0.0131434	-0.0368873	-0.0242244	0.0037021	-0.0187272	0.00763174	0.0138296	0.0223535	0.0377686	-0.0192473	4395.91	3402.57	3064.53	3555.27	2919.24	3552.31	4063.81	3421.84	3297.3	3117.91	3114.94	3613.1	2821.39	2652.37	3547.86
GO_C21_STEROID_HORMONE_METABOLIC_PROCESS	0.0366971	0.0791131	0.0375716	0.0692617	0.0541402	0.0854125	0.0371305	0.0748955	0.0625677	0.0453258	0.0763117	0.110904	0.039367	0.0881443	0.0356369	2603.45	2686.47	2983.73	2928.14	2907.38	2908.12	2482.61	2894.04	2641.99	3455.94	2521.9	2817.68	3345.49	3005.97	2107.52
GO_ANDROGEN_METABOLIC_PROCESS	0.0363764	0.00888023	0.000768898	-0.00543643	0.00768898	-0.0225796	-0.0154862	-0.0276153	0.00549058	0.0142517	0.0562703	0.0788282	0.00197098	0.0239116	-0.00383366	3293.6	3905.17	3256.53	3481.89	3395.9	4275.08	2919.98	3684.26	3449.27	4048.24	2899.97	2286.17	3580.48	3542.67	3385.52
GO_ESTROGEN_METABOLIC_PROCESS	-0.0204061	-0.0406201	-0.0359826	-0.0295826	-0.0231039	-0.0432392	-0.0536859	-0.0514607	-0.0233599	-0.0200122	0.018811	0.00118646	-0.0267174	-0.0291691	-0.0605486	3157.94	3165.35	2825.84	2864.38	2341.03	4048.98	3418.88	2151.25	3122.36	3538.97	3866.62	1759.85	3954.09	3162.39	3300.27
GO_GLUCOCORTICOID_METABOLIC_PROCESS	-0.15555	-0.0991939	-0.0816158	-0.0771642	-0.0936474	-0.0703904	-0.0592492	-0.0405402	-0.104668	-0.0810624	-0.098484	-0.131114	-0.142953	-0.0808218	-0.144805	3002.26	1297.28	2419.6	1008.17	1759.85	1632.34	1405.5	2041.54	1750.95	2839.18	2077.12	1574.52	1611.59	2237.24	2102.33
GO_MINERALOCORTICOID_METABOLIC_PROCESS	-0.104735	-0.0959145	-0.0638258	-0.0715639	-0.107143	0.00392316	-0.0586039	-0.0114989	-0.0712392	-0.027381	-0.0497024	-0.059605	-0.217965	-0.153328	-0.172267	3638.3	2808.04	1917	2580.47	1877.71	801.345	1690.91	1956.29	2696.85	2197.21	2318.05	1016.32	1985.94	1988.91	3078.62
GO_SPERMINE_METABOLIC_PROCESS	-0.0249486	0.0381102	-0.0273947	-0.0338673	-0.0362918	-0.0957571	0.0212469	0.0215716	0.0111592	-0.107165	-0.059303	-0.0464444	0.0108129	0.0357506	-0.0318324	2471.49	1534.49	1798.39	1488.53	1544.87	2782.84	904.386	790.226	429.954	2361.78	2137.91	1555.25	2600.48	960.725	2023.75
GO_SPERMIDINE_METABOLIC_PROCESS	-0.175671	-0.166522	-0.146438	-0.143393	-0.150349	-0.161677	-0.0998403	-0.145112	-0.120358	-0.188177	-0.200439	-0.185659	-0.104361	-0.147318	-0.112874	2126.05	4073.44	2779.88	2527.83	2874.02	2206.11	2381.8	2448.51	2174.97	3074.91	585.627	3057.12	2639.03	4357.36	2090.47
GO_REGULATION_OF_BLOOD_PRESSURE	0.061897	0.0895125	0.0599853	0.0738574	0.0766292	0.0802859	0.0677675	0.0490716	0.0846722	0.0714043	0.0781398	0.0669404	0.0814332	0.0899912	0.0649511	3130.51	3215.76	3246.15	3165.35	3278.03	3142.37	3236.52	3496.71	3091.22	3226.14	3142.37	3250.6	3233.55	3196.49	3174.99
GO_OPSONIZATION	0.121289	0.0635393	0.134131	0.174674	0.149785	0.090268	0.119197	0.113137	0.176586	0.0760921	0.129044	0.0503733	0.0509144	0.028911	0.185568	609.349	1190.53	1461.84	2647.92	2213.52	896.973	490.741	1034.85	1992.61	369.167	779.848	1034.85	867.321	802.087	2286.17
GO_SULFATE_TRANSPORT	-0.0237167	-0.000518103	0.00113673	0.00597751	0.00412162	0.0104935	-0.0351769	-0.0177469	-0.0375276	-0.00798806	-0.00661161	0.0394145	0.0333055	0.0292071	0.0128134	2818.42	3653.13	4480.42	4502.66	3817.7	4130.52	3458.91	4714.67	4535.27	3779.15	4504.14	3288.41	4407.77	3667.95	3872.55
GO_REGULATION_OF_G_PROTEIN_COUPLED_RECEPTOR_SIGNALING_PATHWAY	0.07675	0.0667164	0.0708707	0.0776456	0.0852671	0.0698472	0.0759254	0.0784544	0.0777025	0.0661809	0.0793753	0.0418236	0.0466714	0.0481673	0.0813434	3203.9	3894.79	3614.58	3512.28	3479.66	3401.08	3380.33	3187.59	3590.86	3758.39	3469.28	3648.68	3633.85	3917.03	2788.77
GO_POSITIVE_REGULATION_OF_CELL_POPULATION_PROLIFERATION	0.0717368	0.0643741	0.0810154	0.0727622	0.0729187	0.0751694	0.071913	0.0684725	0.077747	0.0727035	0.0785234	0.0643031	0.05395	0.0645549	0.0570696	3455.94	3447.05	3435.18	3396.64	3387.74	3501.9	3349.19	3473.73	3365.5	3369.95	3491.52	3396.64	3537.48	3439.63	3543.41
GO_NEGATIVE_REGULATION_OF_CELL_POPULATION_PROLIFERATION	0.0470142	0.0480817	0.0545441	0.048357	0.0583811	0.0500541	0.0534124	0.0438343	0.05783	0.0533267	0.0563077	0.0247109	0.0249716	0.0429583	0.0297193	3636.08	3630.15	3547.12	3710.21	3615.32	3639.78	3526.36	3611.61	3510.06	3515.99	3598.27	3862.17	3994.87	3679.07	3623.47
GO_INSULIN_RECEPTOR_SIGNALING_PATHWAY	0.0872919	0.101121	0.093268	0.0829702	0.0825191	0.0908993	0.0680655	0.070538	0.0852744	0.0900392	0.0914412	0.12182	0.0689914	0.0984549	0.0451988	3049.71	3040.81	3089.74	3177.21	3190.56	3334.37	3648.68	3479.66	3334.37	2942.96	3338.82	3042.3	3205.38	3156.46	3602.72
GO_ACETYLCHOLINE_METABOLIC_PROCESS
GO_INTRACELLULAR_MRNA_LOCALIZATION	-0.00311282	-0.0375568	-0.00795799	-0.0181897	-0.0140889	-0.0194348	-0.0373809	-0.0269597	0.00182709	-0.00380305	0.00703768	-0.0329824	-0.0123701	-0.0184874	-0.0487765	1695.35	4335.12	3100.12	3039.33	3513.02	3722.07	2854.01	2407.74	2933.32	3359.57	1943.69	2555.26	2016.34	3902.94	2415.16
GO_ISOPRENOID_BIOSYNTHETIC_PROCESS	-0.0181736	-0.0664321	-0.0598027	-0.0128316	-0.0534982	-0.0714612	-0.0600674	-0.062594	-0.0153462	-0.0701017	-0.0174998	0.0450039	0.00267701	-0.0312038	-0.0152139	2357.33	2667.2	3473.73	3159.42	3157.94	2962.23	4155.73	3310.65	2778.39	3500.42	2621.24	1974.82	1856.22	2157.18	2493.73
GO_ISOPRENOID_CATABOLIC_PROCESS	0.22985	0.0717841	0.119929	0.278211	0.145353	0.00394893	-0.0753543	0.191118	0.161149	-0.0309964	0.248134	0.343774	0.197501	0.0832522	0.111706	0	0	0	0	0	0	0	0	0	0	0	0	0	0	0
GO_ASSOCIATIVE_LEARNING	0.0887022	0.125997	0.0951782	0.103764	0.113578	0.107292	0.120563	0.0871282	0.126292	0.10566	0.100131	0.113883	0.0872164	0.143692	0.0561564	3382.55	2868.09	3076.39	2815.46	2553.78	2960.75	2989.66	3090.48	2854.01	2511.52	3310.65	2922.95	2904.41	1977.05	4016.36
GO_ENDOSOME_TO_LYSOSOME_TRANSPORT	0.0928805	0.0898348	0.0807812	0.0643472	0.0762493	0.0795174	0.067178	0.0604396	0.0705952	0.0858413	0.0963962	0.0893621	0.0737066	0.0836423	0.041521	3263.2	3805.83	3749.5	4176.48	3610.13	4053.43	3685.74	3731.7	3639.78	3980.78	3217.24	2791.74	3844.38	2941.48	4312.88
GO_HISTONE_MRNA_METABOLIC_PROCESS	0.119275	0.0392729	0.0826686	0.0630231	0.0502187	0.0481121	0.0547157	0.0598013	0.0618253	0.0653413	0.100992	0.0560891	0.0841762	0.0172886	0.0799476	2243.17	3402.57	2392.92	2914.79	2327.68	3412.95	3024.5	3196.49	3174.25	3049.71	2385.5	2904.41	3313.61	3355.12	3484.11
GO_DETERMINATION_OF_ADULT_LIFESPAN	0.0387481	0.00198181	0.0403617	-0.0193524	-0.0231752	0.00559887	-0.0338207	-0.0400368	-0.00305393	0.00115876	0.0334849	-0.0035196	-0.108934	-0.0458631	-0.0766623	1220.92	1808.77	2013.37	2040.8	2605.67	1458.88	2964.46	2557.49	2309.89	2130.5	1581.93	1888.83	2368.45	2654.6	2785.06
GO_ADULT_FEEDING_BEHAVIOR	-0.127718	-0.222168	-0.166883	-0.275289	-0.16169	-0.164936	-0.0883371	-0.180731	-0.109326	-0.118089	-0.130423	-0.240452	-0.338797	-0.311858	-0.113545	0	0	0	0	0	0	0	0	0	0	0	0	0	0	0
GO_ADULT_LOCOMOTORY_BEHAVIOR	0.0478218	0.0705034	0.05578	0.0510439	0.0613341	0.0483686	0.0505649	0.0336587	0.0411244	0.0534933	0.0666079	0.0331887	0.0366414	0.0860765	0.0139416	3852.54	3719.1	3726.52	3819.92	3591.6	3988.19	3875.52	4106.06	3862.91	4023.04	3848.83	3858.47	3994.12	3114.2	4246.91
GO_GLIAL_CELL_MIGRATION	0.115274	0.107167	0.128518	0.114836	0.125689	0.112347	0.111689	0.101284	0.115621	0.122668	0.11684	0.0534368	0.0870451	0.112514	0.0879097	2342.51	3282.48	3154.97	3157.2	3143.85	3036.36	3051.93	2687.21	3174.25	3226.88	2905.15	3363.28	3329.18	3576.77	3294.34
GO_GERM_CELL_MIGRATION	-0.144774	-0.164791	-0.189948	-0.192815	-0.217377	-0.222192	-0.283759	-0.236691	-0.236475	-0.230632	-0.173664	-0.181076	-0.337427	-0.253354	-0.310972	1318.77	719.802	2081.57	1785.79	1911.81	797.639	2963.72	1894.76	2418.12	1574.52	919.953	2298.03	74.13	1393.64	928.849
GO_ASYMMETRIC_CELL_DIVISION	0.160243	0.204539	0.194443	0.172491	0.130265	0.185619	0.16977	0.136369	0.192751	0.167943	0.161609	0.147764	0.0915846	0.205527	0.0647331	2557.49	2679.06	2288.39	2258.74	3081.58	2406.26	2229.83	2865.87	2848.07	3184.62	1859.92	4169.81	3706.5	2741.33	2673.87
GO_REGULATION_OF_CELL_SHAPE	0.106335	0.116373	0.111712	0.109504	0.110076	0.105224	0.106282	0.0890658	0.104979	0.11344	0.109045	0.0886585	0.0891644	0.115106	0.0736748	3143.11	3173.51	3698.35	3770.25	3563.43	3568.62	3509.31	4090.49	3669.43	3574.55	3493.01	3593.08	3616.8	3409.98	3791.01
GO_REGULATION_OF_CELL_SIZE	0.0873631	0.11228	0.105954	0.101275	0.113471	0.0980188	0.0955017	0.0927113	0.0989292	0.0999477	0.0923137	0.0729276	0.0628904	0.097977	0.0694942	3029.69	2806.56	2847.33	2842.14	2771.72	2888.1	2849.56	2790.99	3085.29	2780.62	3475.21	3381.81	2980.03	3307.68	3069.72
GO_RNA_SPLICING	0.058392	0.0423002	0.0541771	0.049289	0.0457045	0.0405259	0.0530028	0.0438031	0.0542162	0.0552093	0.0647744	0.0471892	0.0615572	0.0468238	0.0393036	3232.07	3095.67	3261.72	3280.99	3192.04	3312.13	3181.66	3282.48	3266.17	3206.86	3168.32	3171.28	3101.6	3110.49	3279.51
GO_RESPIRATORY_CHAIN_COMPLEX_IV_ASSEMBLY	-0.141546	-0.177781	-0.180172	-0.156006	-0.198364	-0.165956	-0.169701	-0.136446	-0.176643	-0.163192	-0.173121	-0.0943663	-0.0137421	-0.142941	-0.0566821	2263.93	1900.69	1930.35	2104.55	1121.59	1886.61	1401.06	1653.84	1800.62	2170.53	1828.79	2263.93	2957.05	2136.43	2407.74
GO_FIBROBLAST_GROWTH_FACTOR_RECEPTOR_SIGNALING_PATHWAY	0.0096496	0.0364375	0.0211267	0.00515636	0.00781365	0.021733	0.00120182	-0.00484956	0.00781365	0.0120098	0.0155174	0.009896	0.00463456	0.0286227	-0.036411	3163.87	2763.57	2744.29	2892.55	3254.31	2945.93	3144.59	3116.43	3309.16	3125.32	2923.69	3039.33	2738.36	2668.68	3472.25
GO_EPIDERMIS_DEVELOPMENT	0.018826	0.0299112	0.0473207	0.0270046	0.044422	0.0366007	0.035391	0.0282709	0.0302676	0.0365052	0.0279968	0.0107456	0.00198164	0.0421203	0.000777271	3354.38	3525.62	3013.38	3387	2993.37	3091.96	3171.28	3010.42	3366.98	3246.89	3277.29	3657.57	3627.92	3129.03	3240.96
GO_REGULATION_OF_SYNAPTIC_GROWTH_AT_NEUROMUSCULAR_JUNCTION	0.215569	-0.305691	0.0247214	-0.0764362	0.130856	-0.0236395	0.0727578	0.0342421	-0.0129287	0.0771936	0.226063	-0.5	-0.137239	-0.152602	0.136373	0	0	0	0	0	0	0	0	0	0	0	0	0	0	0
GO_REGULATION_OF_SMOOTHENED_SIGNALING_PATHWAY	-0.0499478	-0.0511635	-0.0203555	-0.0381998	-0.0237777	-0.0468491	-0.0422843	-0.0576669	-0.0398453	-0.051065	-0.0429668	-0.100938	-0.0746241	-0.0504786	-0.0665031	2662.75	2813.97	3048.23	3543.41	3653.13	3415.91	3272.1	3310.65	3195	2938.51	3466.32	3111.98	2977.06	3221.69	2680.54
GO_REGULATION_OF_NOTCH_SIGNALING_PATHWAY	0.065983	0.0767429	0.0862108	0.0733792	0.0836148	0.0627282	0.0885753	0.0495227	0.0761929	0.0711216	0.0587966	0.0103394	0.0333511	0.06423	0.0412064	3355.12	2630.13	2845.11	3186.11	2720.57	2892.55	2827.32	3218.72	2999.3	2845.11	3371.43	3303.23	3174.25	2813.97	3381.81
GO_ATTACHMENT_OF_SPINDLE_MICROTUBULES_TO_KINETOCHORE	-0.0145481	-0.0529706	-0.0173047	-0.0301731	-0.0412874	-0.0402105	-0.0397364	-0.0657239	-0.0239759	-0.0277755	-0.00345416	-0.0313245	-0.0254389	-0.0609084	-0.048514	3449.27	3329.92	3922.96	3999.31	4167.59	4138.68	4075.67	4295.09	4044.53	3983	3493.01	3023.76	3495.23	3043.78	3904.43
GO_LIPID_BIOSYNTHETIC_PROCESS	0.01711	0.035999	0.0221544	0.0285169	0.0260577	0.0269835	0.0185001	0.0158006	0.0300867	0.0221523	0.0239032	0.0292571	0.0153903	0.0279315	0.0103225	3519.69	3378.1	3487.08	3358.09	3713.91	3419.62	3495.23	3579	3547.86	3507.09	3433.7	3593.82	3384.78	3490.78	3398.12
GO_EXTRINSIC_APOPTOTIC_SIGNALING_PATHWAY_VIA_DEATH_DOMAIN_RECEPTORS	0.0871885	0.0976086	0.0704042	0.0574687	0.0752735	0.0889345	0.0679309	0.0703796	0.0724243	0.0816253	0.0805327	0.100136	0.0717867	0.0917099	0.0585349	2923.69	2685.73	2740.59	2976.32	2548.59	2400.33	2759.12	2746.52	2592.33	2657.56	2708.71	2570.09	3011.16	2870.31	2725.02
GO_GRANZYME_MEDIATED_APOPTOTIC_SIGNALING_PATHWAY	0.0102284	0.0207057	0.00996861	0.0439117	0.0717718	0.00308475	0.0172854	0.000422124	0.0633294	0.00256521	0.0701699	0.0146877	-0.0159433	0.0607317	0.0414655	5383.32	5383.32	5487.1	4395.91	5779.17	6087.56	5544.92	6151.31	5294.36	5251.37	5860.72	4164.62	4435.94	5405.56	2249.1
GO_INTRINSIC_APOPTOTIC_SIGNALING_PATHWAY_IN_RESPONSE_TO_OSMOTIC_STRESS	0.16122	0.194009	0.0764167	0.130018	0.163204	0.152094	0.142066	0.204541	0.0795549	0.169192	-0.0222739	0.142571	0.148162	0.229972	0.0828734	851.012	1350.65	4111.25	2305.44	1491.5	2511.52	1623.45	246.112	2719.09	512.98	4845.14	367.685	1288.38	2252.07	3156.46
GO_HORMONE_MEDIATED_APOPTOTIC_SIGNALING_PATHWAY
GO_INTRINSIC_APOPTOTIC_SIGNALING_PATHWAY_IN_RESPONSE_TO_DNA_DAMAGE	0.0635308	0.0628933	0.0774153	0.0683108	0.0836818	0.0654988	0.0826864	0.0665283	0.0819741	0.0736876	0.0708967	0.045839	0.0524665	0.0833809	0.0509979	3951.13	3383.29	3495.97	3337.33	3371.43	3553.79	3399.6	3435.18	3319.54	3553.79	3518.21	4109.77	4272.85	3098.63	3740.6
GO_INTRINSIC_APOPTOTIC_SIGNALING_PATHWAY_IN_RESPONSE_TO_OXIDATIVE_STRESS	0.195084	0.208739	0.190525	0.171779	0.196635	0.185136	0.172987	0.183099	0.175094	0.205626	0.186764	0.195903	0.187983	0.21514	0.148869	2338.06	1992.61	2026.71	2299.51	2149.77	2550.07	2342.51	2040.06	1948.14	1992.61	1894.76	2050.44	2684.99	1888.83	2778.39
GO_ACTIVATION_OF_CYSTEINE_TYPE_ENDOPEPTIDASE_ACTIVITY_INVOLVED_IN_APOPTOTIC_PROCESS_BY_CYTOCHROME_C	-0.141476	-0.0974023	-0.12208	-0.121128	-0.128207	-0.142948	-0.138467	-0.163492	-0.129159	-0.149984	-0.144485	-0.0789155	-0.105953	-0.0620522	-0.133532	4013.4	3435.18	3614.58	2173.49	2527.83	4547.13	2627.17	3238	2327.68	3653.13	3648.68	2547.11	3282.48	853.978	1900.69
GO_APOPTOTIC_MITOCHONDRIAL_CHANGES	0.0555625	0.0739369	0.0533492	0.055014	0.0541836	0.0574392	0.0471902	0.0556652	0.0604803	0.0574496	0.0572676	0.0743905	0.0639127	0.0688228	0.0558692	3457.42	3003.01	3375.88	3265.43	3066.02	3086.03	3558.24	2831.02	3381.07	3409.24	3396.64	2786.55	3174.99	2651.63	3496.71
GO_CARBOHYDRATE_TRANSPORT	0.0286643	0.056546	0.0419612	0.0351764	0.036124	0.0558107	0.0275266	0.031784	0.0345972	0.0378629	0.0204471	0.0300068	0.0181467	0.0428763	0.0192932	3509.31	3630.89	3353.64	3541.19	3334.37	3546.38	3404.05	3433.7	3334.37	3460.39	3568.62	3679.81	4063.07	3421.84	3816.95
GO_CELLULAR_AMINO_ACID_BIOSYNTHETIC_PROCESS	-0.0960501	-0.0693728	-0.048977	-0.0447151	-0.0626541	-0.0786209	-0.0540244	-0.0540439	-0.0558267	-0.0462834	-0.0789384	-0.0532333	-0.0541303	-0.0588072	-0.0900194	3273.58	2335.09	2809.53	2553.04	3060.09	2858.45	2553.04	2765.05	2616.79	3128.29	2981.51	2610.86	3212.79	2421.09	3331.4
GO_PHOSPHOLIPID_BIOSYNTHETIC_PROCESS	0.0192754	0.0311778	0.0241315	0.0253442	0.0245517	0.0207752	0.0209036	0.00730542	0.0254016	0.0176324	0.0226905	0.0146058	0.000484731	0.0210373	0.00672509	3666.47	3398.12	3675.37	3286.92	3666.47	3478.18	3432.22	3574.55	3490.04	3509.31	3528.59	3319.54	3451.49	3189.07	3433.7
GO_PYRIMIDINE_CONTAINING_COMPOUND_SALVAGE	-0.0720956	0.0303838	-0.0380982	-0.0120859	-0.0182438	-0.0190559	-0.0305056	-0.0294229	-0.0444186	-0.0329959	-0.0530668	0.0332936	0.0558819	0.0351207	-0.037435	3464.84	3639.78	3103.82	2716.12	3132.73	2855.49	2850.3	2866.61	3068.98	3020.8	4039.34	3823.63	3413.69	2254.29	2475.94
GO_PENTOSE_PHOSPHATE_SHUNT_NON_OXIDATIVE_BRANCH	0.162419	0.143398	0.138014	0.118236	0.131981	0.171266	0.124946	0.177976	0.112419	0.169859	0.126082	0.106061	0.205222	0.118669	0.132035	2512.27	3900.72	3296.56	3449.27	3717.62	2997.08	3519.69	2797.67	4037.12	3055.64	3434.44	4103.1	2495.96	4260.25	2550.81
GO_MACROMOLECULE_CATABOLIC_PROCESS	0.0932762	0.0811484	0.0867465	0.0804398	0.0817372	0.0820477	0.0841741	0.0796828	0.0829415	0.0890263	0.0899369	0.0817777	0.0870678	0.0793452	0.076897	3071.95	3120.87	3114.94	3233.55	3226.88	3205.38	3243.93	3275.06	3193.52	3083.81	3125.32	3157.2	3415.17	3060.09	3401.83
GO_AEROBIC_RESPIRATION	-0.0120547	-0.0290515	-0.0291449	-0.0245858	-0.0351148	-0.0207718	-0.0246913	-0.0175665	-0.0291708	-0.0215741	-0.0377583	0.0167418	0.0580849	-0.00558175	0.0116087	3066.02	3045.26	3186.11	3131.25	3238	3209.83	3361.05	3040.81	3282.48	3037.85	3319.54	2628.65	2524.87	2776.91	3120.87
GO_FATTY_ACID_CATABOLIC_PROCESS	-0.0668191	-0.0402409	-0.0631513	-0.0358733	-0.0464961	-0.0433243	-0.0399313	-0.0561505	-0.0315405	-0.0476523	-0.0555866	-0.0396217	-0.00879912	-0.0337251	-0.0451345	2803.6	3162.39	2913.31	3100.12	3060.09	3313.61	2889.59	2689.44	2897	2945.93	3154.97	3160.9	2612.34	3110.49	2922.2
GO_CELLULAR_AMINO_ACID_CATABOLIC_PROCESS	-0.0413118	-0.0398448	-0.0270199	-0.0117943	-0.036944	-0.0454416	-0.0392193	-0.0237408	-0.0161492	-0.00915549	-0.0168966	-0.0382689	0.00151961	-0.0435779	-0.0287268	3162.39	3466.32	3034.88	3218.72	3619.03	3522.66	3589.37	3490.04	3338.82	3321.02	3374.4	3407.01	3703.53	4007.47	3313.61
GO_GLUTAMINE_FAMILY_AMINO_ACID_METABOLIC_PROCESS	-0.0658169	-0.057242	-0.0195709	-0.0230582	-0.0261885	-0.0321653	-0.00536234	-0.0217837	-0.0259644	-0.0231703	-0.0324419	-0.0400574	-0.0140212	-0.0399243	-0.0528163	3579	5006.74	2980.03	3779.15	3908.13	3555.27	2633.1	3802.87	3024.5	4513.03	3753.94	4594.58	4163.14	5324.02	3190.56
GO_GLUTAMINE_FAMILY_AMINO_ACID_CATABOLIC_PROCESS	0.126543	0.123534	0.158684	0.158142	0.148584	0.146867	0.149275	0.170242	0.130518	0.172883	0.184683	0.126601	0.180866	0.143159	0.130584	3343.26	3169.8	2449.26	2432.95	2693.88	2692.4	2440.36	2553.04	2505.59	2496.7	2403.29	2710.19	1931.83	2253.55	2246.14
GO_ASPARTATE_FAMILY_AMINO_ACID_METABOLIC_PROCESS	-0.0798754	-0.04298	-0.0383539	-0.0291378	-0.0450762	-0.0585364	-0.02319	-0.0247492	-0.0263188	-0.0351063	-0.0454273	-0.0553714	0.0115369	-0.0495578	-0.0347656	4053.43	1891.8	2957.79	2702.78	2253.55	2830.28	2553.04	2794.7	3246.89	2511.52	1684.23	2716.12	2851.04	2696.85	3224.66
GO_ASPARTATE_FAMILY_AMINO_ACID_BIOSYNTHETIC_PROCESS	-0.0193647	-0.051164	0.017163	0.000992601	0.00120917	-0.03284	0.0225411	0.0245624	-0.00152199	-0.0154425	-0.0302773	-0.0426818	-0.000439151	-0.0556879	0.0161403	3073.43	1845.84	2028.2	2815.46	2401.81	1962.96	2293.58	2370.68	3555.27	1799.88	1052.65	2662.75	2372.16	2938.51	2222.42
GO_ASPARTATE_FAMILY_AMINO_ACID_CATABOLIC_PROCESS	-0.00270739	0.0421919	0.0131471	0.051906	0.0393329	0.013851	0.0442279	0.030117	0.0529781	0.0516244	0.0285575	-0.00295647	0.083225	0.0317739	0.0295105	3925.92	3298.78	4193.53	2933.32	3169.06	3994.87	3463.35	3584.19	3424.06	3554.53	3802.13	3570.1	2678.32	3798.42	3667.21
GO_SERINE_FAMILY_AMINO_ACID_METABOLIC_PROCESS	-0.162136	-0.101502	-0.0930422	-0.0935458	-0.104811	-0.12808	-0.0997998	-0.102108	-0.0842126	-0.0882289	-0.13137	-0.0822172	-0.125351	-0.124268	-0.154052	3080.84	1710.92	2769.5	2848.07	2806.56	3491.52	2533.76	2483.36	2487.8	2811.01	2848.07	1295.79	2484.84	1598.24	2775.43
GO_SERINE_FAMILY_AMINO_ACID_BIOSYNTHETIC_PROCESS	-0.189874	-0.185651	-0.10862	-0.129446	-0.163569	-0.173305	-0.120869	-0.100975	-0.121518	-0.109465	-0.154332	-0.112606	-0.181471	-0.15835	-0.183853	3656.09	2386.24	2249.1	1993.36	3209.83	3770.25	2798.41	2086.02	2633.1	2273.57	3430.74	1271.33	2870.31	1415.14	3552.31
GO_SERINE_FAMILY_AMINO_ACID_CATABOLIC_PROCESS	-0.12247	-0.0327416	-0.0519212	-0.000378829	-0.0385648	-0.0848252	-0.0808637	-0.0312263	-0.0248836	0.000703539	-0.0810153	0.00137461	-0.133597	-0.0795216	-0.0812317	1819.15	681.996	2716.12	1558.21	1507.8	593.04	843.599	1831.01	2957.79	1789.5	2458.15	855.46	2756.15	1218.7	1872.52
GO_AROMATIC_AMINO_ACID_FAMILY_METABOLIC_PROCESS	-0.0902417	-0.0940141	-0.0456152	-0.0367292	-0.0637665	-0.0801907	-0.0720091	-0.0534447	-0.0419308	-0.055971	-0.0621817	-0.128353	-0.000108366	-0.0961882	-0.055761	2798.41	4058.62	2455.93	2756.89	3134.96	2681.28	2421.09	2859.94	2462.6	2756.89	2071.93	3284.7	2452.22	3960.77	2137.91
GO_AROMATIC_AMINO_ACID_FAMILY_CATABOLIC_PROCESS	-0.146989	-0.152143	-0.106234	-0.0871967	-0.123718	-0.135931	-0.143875	-0.122455	-0.0971259	-0.117427	-0.112245	-0.198196	-0.0425152	-0.160781	-0.116001	2112.7	3228.36	2032.64	2553.78	2670.16	2154.22	1519.66	1710.18	2123.82	1995.58	1779.12	1193.49	1650.13	3301.01	1939.24
GO_PYRUVATE_FAMILY_AMINO_ACID_METABOLIC_PROCESS	0.0379206	-0.0953695	0.0991561	0.0826031	0.121227	0.0228822	0.173915	0.119712	0.0846587	0.115817	0.124905	0.0613978	0.0622633	0.0500379	0.0915828	0	0	0	0	0	0	0	0	0	0	0	0	0	0	0
GO_BRANCHED_CHAIN_AMINO_ACID_METABOLIC_PROCESS	-0.0179684	-0.0444706	-0.0552801	-0.0326317	-0.0736481	-0.0735465	-0.0747047	-0.0653446	-0.0348667	-0.0285679	-0.0133425	-0.0723139	-0.00261433	-0.0907564	-0.0308775	2364.75	4005.99	3448.53	3472.25	3916.29	3309.9	3630.15	3150.53	3409.24	3249.12	3705.76	2868.83	2883.66	4377.38	3608.65
GO_BRANCHED_CHAIN_AMINO_ACID_BIOSYNTHETIC_PROCESS	-0.111117	-0.0073044	-0.136872	-0.0986365	-0.18362	-0.226004	-0.194478	-0.19354	-0.0970855	-0.0606175	-0.100043	-0.190943	0.0372074	-0.02433	-0.157613	361.754	373.615	1088.23	1675.34	4329.19	69.6822	3380.33	3786.56	1341.75	2453.7	1297.28	511.497	385.476	753.161	939.968
GO_GLUTAMINE_FAMILY_AMINO_ACID_BIOSYNTHETIC_PROCESS	-0.152718	-0.101213	-0.111263	-0.0822395	-0.0997509	-0.0854992	-0.0906324	-0.13264	-0.106779	-0.127637	-0.140394	-0.100509	-0.101386	-0.0957223	-0.155469	2404.04	3679.07	1097.87	3452.98	2355.85	2842.14	1933.31	3505.61	1681.27	2345.47	1428.49	3673.88	4375.15	4748.77	2033.39
GO_METHIONINE_BIOSYNTHETIC_PROCESS	-0.193061	-0.200458	-0.157195	-0.179476	-0.176698	-0.205438	-0.158061	-0.140561	-0.18285	-0.191311	-0.209966	-0.184293	-0.137458	-0.231237	-0.149744	1497.43	922.918	818.395	1407.73	1200.91	981.481	1146.79	1185.34	1777.64	773.176	417.352	1928.86	2027.46	1469.26	1111.21
GO_HOMOSERINE_METABOLIC_PROCESS	-0.212982	-0.00463514	-0.175576	-0.086697	-0.184233	-0.187516	-0.175829	-0.0401291	-0.10062	-0.0808895	-0.265502	0.0920355	-0.141345	0.0717635	-0.216048	1690.16	1353.61	941.451	1123.81	4175	4086.05	4246.17	971.103	1767.26	464.054	496.671	1524.11	2484.84	615.279	3015.61
GO_GLYCOPROTEIN_METABOLIC_PROCESS	-0.0101869	0.0054366	0.0011433	-0.00220911	-0.00416522	-0.000606703	-0.0110134	-0.00922125	-0.00707064	-0.00301559	-0.00950378	-0.00436077	-0.0138076	0.00197771	-0.0157911	3111.24	3049.71	3197.97	3313.61	3177.95	3127.54	3378.85	3083.81	3424.81	3140.15	3337.33	2796.92	3240.96	2879.95	2927.39
GO_GLYCOPROTEIN_BIOSYNTHETIC_PROCESS	-0.0232648	-0.0151046	-0.0143151	-0.0183839	-0.0193478	-0.0179533	-0.0276317	-0.0246228	-0.0256719	-0.0209186	-0.0305861	-0.0182756	-0.0315249	-0.0185243	-0.027465	3198.71	3371.43	3298.04	3238	3222.43	3233.55	3571.58	3097.89	3320.28	3154.23	3292.85	2941.48	3366.24	3094.19	2931.1
GO_VITAMIN_BIOSYNTHETIC_PROCESS	0.0312107	0.0622049	0.0987546	0.0779944	0.0974117	0.090979	0.0825861	0.0769331	0.084308	0.0892463	0.052036	0.0129196	0.0719407	0.0627139	0.0563786	3216.5	2424.05	2864.38	3005.97	2456.67	3002.26	2180.16	3286.18	2742.07	2599	3757.65	4166.85	3890.34	2130.5	2891.07
GO_VITAMIN_CATABOLIC_PROCESS	-0.277543	-0.165206	-0.262608	-0.17895	-0.209199	-0.137392	-0.192181	-0.202624	-0.192857	-0.282116	-0.178193	-0.122348	-0.233442	-0.0688041	-0.208225	2017.82	1373.63	547.821	2822.87	1919.23	2015.59	967.396	1745.02	1323.22	1089.71	2003.73	3224.66	1447.02	1694.61	1425.52
GO_NUCLEOBASE_METABOLIC_PROCESS	0.126142	0.0536366	0.133695	0.111938	0.120411	0.0845996	0.138745	0.127469	0.111293	0.128228	0.0967741	0.0518399	0.0665701	0.0643087	0.0933458	1553.76	2588.62	1614.55	1761.33	1556.73	1749.47	1404.02	1924.41	1979.27	1543.39	2343.99	2711.68	1841.39	2539.69	1479.63
GO_PURINE_NUCLEOBASE_BIOSYNTHETIC_PROCESS	0.0371473	-0.0769235	0.0668411	0.0350298	0.0319858	-0.0339951	0.0758407	0.0297118	0.0295193	0.0495398	-0.0027492	-0.069476	-0.0208687	-0.0632678	0.0428142	1111.95	1402.54	1795.43	1487.05	1847.32	1183.11	1567.11	1535.97	1463.33	1621.96	1306.17	1839.91	1303.21	1623.45	1162.36
GO_NUCLEOSIDE_METABOLIC_PROCESS	0.0532707	0.00473171	0.0392745	0.0335612	0.0294338	0.0246533	0.0396687	0.0491509	0.0311268	0.0381127	0.0199348	0.0382253	0.0554217	0.00923444	0.0554986	2730.21	3352.16	2812.49	2633.84	2891.07	2917.76	2538.21	2652.37	2765.79	3046	3260.24	2978.54	2782.1	3114.94	2341.03
GO_RIBONUCLEOSIDE_METABOLIC_PROCESS	0.140252	0.103216	0.125116	0.120042	0.113905	0.117066	0.120391	0.136293	0.119522	0.131507	0.112212	0.128569	0.138771	0.111192	0.133974	2807.3	2873.28	2577.5	2487.06	2813.97	2806.56	2700.56	2590.84	2544.88	2458.89	2800.63	2903.67	2212.04	2762.83	2235.02
GO_DEOXYRIBONUCLEOSIDE_METABOLIC_PROCESS	-0.134246	-0.136151	-0.109438	-0.0845654	-0.118682	-0.136497	-0.106473	-0.105866	-0.112274	-0.0886135	-0.132579	-0.0617924	-0.0461847	-0.0722264	-0.128531	1068.95	3992.64	1380.3	975.551	606.383	797.639	1409.95	2867.35	1506.32	566.353	2705.74	1928.86	770.952	982.964	1421.81
GO_NUCLEOSIDE_MONOPHOSPHATE_METABOLIC_PROCESS	-0.0193258	-0.0758257	-0.0115222	-0.0145426	-0.0149283	-0.0332518	0.00950402	0.00172479	-0.0202901	-0.0111799	-0.0451244	-0.0437907	-0.0103868	-0.0586729	0.00324316	2776.17	2692.4	2693.88	2780.62	2874.02	2458.89	2601.96	2564.16	2762.83	3057.12	2844.37	2263.93	2521.9	2601.22	2251.33
GO_NUCLEOSIDE_MONOPHOSPHATE_BIOSYNTHETIC_PROCESS	-0.0356988	-0.0812523	-0.0149391	-0.01783	-0.0201397	-0.0473478	0.0066848	-0.0137533	-0.0231972	-0.0164233	-0.0525522	-0.0601981	-0.0124705	-0.0616939	-0.00593688	2599.74	2474.46	2558.23	2278.01	1997.8	2183.87	2388.47	2345.47	2519.68	2402.55	2826.58	2245.4	2305.44	1597.5	2251.33
GO_NUCLEOSIDE_MONOPHOSPHATE_CATABOLIC_PROCESS	0.0846137	0.112584	0.0596732	0.0645964	0.0681671	0.128544	0.129301	0.132168	0.112854	0.0755248	-0.000108202	0.132655	0.217648	0.0633521	0.170526	4753.96	4748.77	5113.49	5326.24	5259.52	4673.9	4206.88	4379.6	4663.52	5299.55	6235.07	4553.81	3229.1	5155	3582.7
GO_PURINE_NUCLEOSIDE_MONOPHOSPHATE_METABOLIC_PROCESS	0.023406	-0.0486409	0.0305391	0.0104024	0.0241349	-0.00571646	0.0447923	0.0395162	0.0143942	0.0285866	0.00733051	-0.0254973	-0.000948042	-0.0509188	0.0240916	3235.03	3550.83	2968.17	3322.51	2551.55	2659.78	3238	2993.37	3070.46	3162.39	2729.47	2914.79	3068.98	3570.1	2704.26
GO_PURINE_NUCLEOSIDE_MONOPHOSPHATE_BIOSYNTHETIC_PROCESS	0.0124688	-0.046665	0.0415515	0.0163091	0.0291572	-0.0101728	0.0611116	0.0399193	0.0302408	0.0366683	0.00526252	-0.036201	0.018815	-0.0484192	0.0352595	2988.18	2311.37	2833.25	3196.49	2269.86	2521.16	2960.01	2361.04	3289.15	2684.25	2719.09	2432.21	2157.18	2326.94	2377.35
GO_PYRIMIDINE_NUCLEOSIDE_MONOPHOSPHATE_METABOLIC_PROCESS	-0.0900043	-0.123164	-0.0761858	-0.0554797	-0.0704462	-0.0863115	-0.0563245	-0.0722331	-0.0835932	-0.0807342	-0.127648	-0.0958739	-0.041423	-0.0629521	-0.0386073	1804.32	1160.88	1302.46	1315.07	1889.57	1725.75	1772.45	1579.71	1248.35	1705.73	2112.7	1584.9	2630.13	1998.54	1484.08
GO_NUCLEOSIDE_DIPHOSPHATE_METABOLIC_PROCESS	0.0557601	0.0394783	0.0744084	0.0665212	0.072173	0.0594707	0.0764162	0.0753171	0.063108	0.0716612	0.0528532	0.0453981	0.0497266	0.0737817	0.0351105	2909.6	3252.08	2965.94	2924.43	2830.28	3010.42	2815.46	2951.86	2909.6	2929.62	3129.03	3153.49	3302.49	3047.48	2884.4
GO_NUCLEOSIDE_DIPHOSPHATE_BIOSYNTHETIC_PROCESS	-0.00440524	-0.146434	-0.0789155	-0.0404481	-0.0804091	-0.0644983	-0.0426778	-0.0180864	-0.0925317	-0.0542591	-0.0686979	-0.0499513	0.000422124	-0.118877	0.0174153	3866.62	5496	3495.97	2622.72	3215.76	3258.75	2183.87	1329.89	2732.43	3046.74	2388.47	2336.58	2596.03	2200.18	2275.79
GO_NUCLEOSIDE_DIPHOSPHATE_CATABOLIC_PROCESS	0.180896	0.174662	0.189404	0.18265	0.141065	0.184879	0.175831	0.155049	0.181676	0.175419	0.181805	0.218173	0.206548	0.195551	0.197067	293.555	1172.74	300.968	864.356	441.815	590.075	381.028	1008.17	742.783	1172.74	923.66	2072.67	730.922	1936.28	299.485
GO_NUCLEOSIDE_TRIPHOSPHATE_METABOLIC_PROCESS	0.0253039	0.00749459	0.00773358	0.0196368	0.00637283	0.0210453	0.015435	0.0329814	0.011311	0.0254965	-0.0160773	0.0594018	0.0953594	0.0282554	0.0549476	3584.93	3653.13	3461.87	3411.46	3875.52	3171.28	3656.09	3126.8	3592.34	3448.53	3752.46	3236.52	3206.86	3559.72	2905.9
GO_NUCLEOSIDE_TRIPHOSPHATE_BIOSYNTHETIC_PROCESS	-0.0129774	-0.0216325	-0.0232121	-0.00761323	-0.0176972	-0.00408173	-0.0046194	0.0147746	-0.0176931	-0.0055755	-0.059979	0.0396708	0.0800759	0.0093455	0.0366937	3741.34	3546.38	3495.97	3227.62	3731.7	3478.92	3457.42	3333.63	3507.09	3310.65	3510.06	3799.9	3558.24	3504.87	2716.86
GO_NUCLEOSIDE_TRIPHOSPHATE_CATABOLIC_PROCESS	0.0214785	-0.00289628	0.0234138	0.0463539	0.00491284	0.0178243	0.011152	0.0460021	0.0357162	0.0461645	-0.013331	0.0312635	0.133296	0.0307763	0.0856567	2106.03	2131.98	2539.69	2266.9	2174.97	1679.79	2775.43	693.857	1966.67	2123.82	3122.36	3389.96	1429.97	1947.4	1421.81
GO_PURINE_NUCLEOSIDE_TRIPHOSPHATE_METABOLIC_PROCESS	0.054825	0.0423673	0.0369692	0.0497818	0.0405176	0.0536165	0.0486348	0.0668629	0.0445419	0.0588617	0.0143918	0.0941692	0.130028	0.0635447	0.0847011	3376.62	3405.53	3529.33	3358.09	3672.4	3458.91	3490.04	3561.95	3288.41	3401.08	3597.53	3037.85	2620.5	3171.28	3119.39
GO_PURINE_NUCLEOSIDE_TRIPHOSPHATE_CATABOLIC_PROCESS	0.110932	0.0986362	0.139788	0.140026	0.120933	0.102922	0.136411	0.126929	0.14862	0.138511	0.100606	0.0728109	0.210813	0.118638	0.179035	831.739	1132.71	342.481	665.687	790.226	1183.11	550.045	498.154	53.3736	622.692	1780.6	349.894	842.117	1441.09	137.882
GO_PYRIMIDINE_NUCLEOSIDE_TRIPHOSPHATE_METABOLIC_PROCESS	-0.101443	-0.170358	-0.114451	-0.0772106	-0.120509	-0.0971517	-0.0806605	-0.061036	-0.110243	-0.099985	-0.17485	-0.0920852	-0.0365949	-0.10786	-0.0263118	2776.91	3154.97	3240.96	1804.32	1608.62	2321.75	2658.3	2059.33	2643.48	2375.13	1718.33	1885.87	2220.93	1595.28	2818.42
GO_PYRIMIDINE_NUCLEOSIDE_TRIPHOSPHATE_BIOSYNTHETIC_PROCESS	-0.0551657	-0.0942928	-0.0400152	-0.0217782	-0.0520035	-0.0407407	-0.0122049	0.00100715	-0.0463938	-0.0417262	-0.136138	-0.0440438	0.00666017	-0.0365389	0.0237708	3192.78	2323.98	2643.48	2538.21	2724.28	2209.82	2345.47	1845.1	2137.91	1843.61	2096.4	2879.21	2659.78	1566.37	2326.2
GO_PURINE_DEOXYRIBONUCLEOTIDE_METABOLIC_PROCESS	0.118151	0.113155	0.10652	0.117826	0.104216	0.0946117	0.137792	0.129348	0.112954	0.131188	0.0938075	0.120161	0.184684	0.136292	0.161006	1481.12	1896.25	496.671	782.813	1323.96	1805.81	1362.51	876.217	848.047	1716.85	1816.18	730.922	842.117	1782.09	569.318
GO_PURINE_DEOXYRIBONUCLEOTIDE_BIOSYNTHETIC_PROCESS	0.0194763	0.0454988	-0.0373296	0.00324605	0.0169877	0.00319195	0.0588076	0.0769314	-0.0380329	0.0414412	-0.0227765	0.0805021	0.0704393	0.0640013	0.0324605	4509.33	3715.4	4030.45	4020.07	4243.94	4584.2	4572.34	4786.57	3395.15	4608.66	2558.97	2604.19	2816.2	3697.6	3373.66
GO_PURINE_DEOXYRIBONUCLEOTIDE_CATABOLIC_PROCESS	0.157582	0.140178	0.164033	0.163622	0.139073	0.131151	0.169337	0.150265	0.17332	0.167042	0.140416	0.135978	0.230317	0.165159	0.212371	831.739	1132.71	342.481	665.687	790.226	1183.11	550.045	498.154	53.3736	622.692	1780.6	349.894	842.117	1441.09	137.882
GO_RIBONUCLEOSIDE_MONOPHOSPHATE_BIOSYNTHETIC_PROCESS	-0.0170476	-0.0719129	0.0140723	-0.00655168	0.00235993	-0.0313533	0.0292362	0.0120401	-0.00115757	-0.00240708	-0.0343097	-0.0586822	-0.00734382	-0.0684567	0.0093619	2587.14	2677.58	2381.06	2492.25	1881.42	2133.46	1792.46	2059.33	2526.35	2714.64	2765.05	2421.09	2429.98	1869.56	2013.37
GO_DEOXYRIBONUCLEOSIDE_MONOPHOSPHATE_BIOSYNTHETIC_PROCESS	-0.121149	-0.123726	-0.148057	-0.0695205	-0.123336	-0.120543	-0.0968828	-0.132103	-0.124267	-0.0806906	-0.136043	-0.0668579	-0.0359454	-0.0303388	-0.0761446	1691.65	440.332	1458.88	2461.12	716.096	1106.02	1638.27	631.588	1371.4	2358.82	652.344	478.88	1893.28	1390.68	1601.21
GO_RIBONUCLEOSIDE_MONOPHOSPHATE_METABOLIC_PROCESS	-0.000210323	-0.0663944	0.0131893	-0.00474924	0.00596369	-0.0219313	0.0254458	0.0195635	-0.00472549	0.0022525	-0.0215887	-0.0440221	-0.0154486	-0.0648102	0.00791088	2911.09	3227.62	2606.41	2472.24	2185.35	2408.48	2121.6	2248.36	2587.88	2856.97	2729.47	2795.44	2772.46	2945.18	2172.01
GO_DEOXYRIBONUCLEOSIDE_MONOPHOSPHATE_METABOLIC_PROCESS	-0.0742279	-0.0765787	-0.113882	-0.0535966	-0.0865386	-0.0682272	-0.0385175	-0.0602468	-0.0913175	-0.0481372	-0.138813	-0.0376359	0.0111895	-0.0186749	-0.0275677	1691.65	440.332	1458.88	2665.71	716.096	1533.01	1595.28	1163.84	1371.4	2437.39	1235.01	478.88	2375.13	1696.09	1682.75
GO_NUCLEOSIDE_CATABOLIC_PROCESS	0.113009	0.125615	0.117203	0.116894	0.110881	0.122048	0.0999149	0.126939	0.113334	0.132781	0.123742	0.122086	0.155533	0.147315	0.118534	2066.74	2343.25	2223.16	1774.67	2054.88	1944.43	1981.49	1867.33	2216.49	1460.36	2196.47	2795.44	1966.67	2432.21	1749.47
GO_PYRIMIDINE_RIBONUCLEOSIDE_MONOPHOSPHATE_METABOLIC_PROCESS	-0.141643	-0.149577	-0.105716	-0.110371	-0.102499	-0.127059	-0.098803	-0.100226	-0.125853	-0.141133	-0.164687	-0.128915	-0.0801358	-0.123888	-0.0910237	2268.38	1398.09	1307.65	2166.08	1928.86	2376.61	1633.83	1375.85	1375.85	2809.53	2658.3	1366.96	1498.91	1098.61	2352.89
GO_PYRIMIDINE_DEOXYRIBONUCLEOSIDE_MONOPHOSPHATE_METABOLIC_PROCESS	0.0305703	-0.061375	-0.00719619	0.0726292	0.00441871	0.00885546	0.0428345	-0.00683548	0.0150958	0.0602568	-0.041067	-0.0186668	0.0489305	0.0792663	0.0837031	1691.65	164.569	263.903	34.0998	2441.84	2054.88	2151.25	631.588	134.917	237.216	40.0302	392.889	3896.27	640.483	1601.21
GO_PYRIMIDINE_DEOXYRIBONUCLEOSIDE_MONOPHOSPHATE_BIOSYNTHETIC_PROCESS	0.0305703	-0.061375	-0.00719619	0.0726292	0.00441871	0.00885546	0.0428345	-0.00683548	0.0150958	0.0602568	-0.041067	-0.0186668	0.0489305	0.0792663	0.0837031	1691.65	164.569	263.903	34.0998	2441.84	2054.88	2151.25	631.588	134.917	237.216	40.0302	392.889	3896.27	640.483	1601.21
GO_DEOXYRIBONUCLEOSIDE_DIPHOSPHATE_METABOLIC_PROCESS	-0.0297406	-0.0676153	-0.0401652	0.00683548	-0.0386502	-0.0075569	0.0321213	0.0581286	-0.0449627	0.0135447	-0.1188	0.0219132	0.0394438	0.0307506	0.0622768	3245.41	4604.96	2674.61	2216.49	2449.26	2547.11	2381.06	882.147	2695.37	2329.16	3799.9	3083.81	2639.03	3685.74	1755.4
GO_CYCLIC_NUCLEOTIDE_METABOLIC_PROCESS	0.00290409	-0.0889269	-0.0436197	-0.0444947	-0.019137	-0.0518779	0.00392907	-0.0966934	-0.0243452	-0.0497196	0.0011958	-0.190208	-0.139851	-0.151809	-0.0198703	1128.26	1660.51	1574.52	1374.37	1024.48	1046.72	800.604	975.551	1255.76	498.154	944.416	1522.63	816.913	2401.81	1129.74
GO_RIBONUCLEOSIDE_DIPHOSPHATE_BIOSYNTHETIC_PROCESS	0.078842	-0.0579816	-0.0270563	0.00419372	-0.0228084	-0.0123106	0.00541126	0.0169372	-0.0479708	-0.00441017	0.0159091	0.000162338	0.0443182	-0.0847403	0.0492695	2602.7	2748	1972.6	2220.93	2564.16	2409.97	2659.78	2484.84	1925.16	2724.28	1194.23	2494.47	1792.46	2891.81	1970.38
GO_CYCLIC_NUCLEOTIDE_BIOSYNTHETIC_PROCESS	-0.0711874	-0.0717718	-0.0316593	-0.0334127	-0.00960061	-0.0823141	0.0194069	-0.136995	-0.00726269	-0.0987445	-0.118357	-0.226745	-0.14849	-0.0465094	-0.0615543	879.182	1312.1	1080.82	541.149	1000.75	1546.35	796.156	1657.55	1021.51	554.492	1227.59	2071.19	469.984	1470.74	1003.72
GO_RIBONUCLEOSIDE_TRIPHOSPHATE_METABOLIC_PROCESS	0.0249583	0.0156159	0.0135526	0.026323	0.0178535	0.0298472	0.0258838	0.04185	0.0195086	0.0299887	-0.0146523	0.0659571	0.102305	0.0374383	0.0587453	3986.71	3758.39	3756.17	3439.63	3831.78	3543.41	3731.7	3361.8	3861.43	3541.19	4001.54	3869.59	3362.54	3815.47	2995.59
GO_DEOXYRIBONUCLEOSIDE_TRIPHOSPHATE_METABOLIC_PROCESS	-0.0308709	-0.0754892	-0.0584741	-0.043833	-0.0803816	-0.0512439	-0.0574271	-0.0462973	-0.0601892	-0.0301307	-0.0679069	-0.0307987	0.0239746	-0.0429394	0.00274408	3798.42	3079.36	2579.72	2470.75	1764.29	3059.35	2240.21	3045.26	2112.7	2633.1	3263.2	2392.18	3325.47	2833.99	3513.02
GO_RIBONUCLEOSIDE_TRIPHOSPHATE_BIOSYNTHETIC_PROCESS	-0.00424777	-0.000899395	-0.00811268	0.00684174	1.13274e-05	0.0129449	0.0116174	0.0299881	-0.00154279	0.0102014	-0.0520879	0.0529623	0.096242	0.0302623	0.046218	3960.77	3831.04	3779.89	3415.91	3887.38	3455.2	3652.39	3361.8	3737.63	3378.85	3696.86	3799.9	3513.02	3735.41	2839.18
GO_DEOXYRIBONUCLEOSIDE_TRIPHOSPHATE_BIOSYNTHETIC_PROCESS	-0.233175	-0.305886	-0.239559	-0.234094	-0.286951	-0.238855	-0.249243	-0.185349	-0.255518	-0.205691	-0.262119	-0.152781	-0.171067	-0.192004	-0.118481	1427	2660.53	639.742	207.564	325.431	469.984	195.703	372.874	207.564	656.051	1985.2	1336.56	55.5975	867.321	116.384
GO_DEOXYRIBONUCLEOSIDE_TRIPHOSPHATE_CATABOLIC_PROCESS	0.00590018	-0.0395691	0.00633323	0.0295782	-0.0118081	0.00167803	0.0140352	0.0231445	0.0227269	0.0274285	-0.0269491	-0.0176542	0.105159	0.00823551	0.077986	2649.41	2418.12	3129.77	2828.8	2862.9	2097.88	1912.55	889.56	1948.14	2828.8	3304.72	3135.7	1613.07	1960	1363.99
GO_PYRIMIDINE_RIBONUCLEOSIDE_TRIPHOSPHATE_METABOLIC_PROCESS	-0.0375444	-0.0923359	-0.0392047	-0.00460206	-0.0337785	-0.0312519	0.00386813	0.00563677	-0.0374241	-0.0429706	-0.117277	-0.0447753	0.0205679	-0.0534982	0.0271973	3608.65	3163.87	3696.12	2656.82	3355.12	3224.66	2940	2059.33	2800.63	2633.1	1888.83	3055.64	3921.48	1653.1	3682.78
GO_PYRIMIDINE_DEOXYRIBONUCLEOSIDE_TRIPHOSPHATE_METABOLIC_PROCESS	-0.24494	-0.345482	-0.283442	-0.240341	-0.315314	-0.245157	-0.27059	-0.21085	-0.273782	-0.228003	-0.303977	-0.198295	-0.16507	-0.229897	-0.146591	1704.99	1577.49	639.742	1052.65	325.431	1181.63	309.863	372.874	581.92	935.521	1213.51	942.934	1110.47	1507.06	639.742
GO_CYCLIC_NUCLEOTIDE_CATABOLIC_PROCESS	0.0235466	-0.107077	-0.0895854	-0.0815122	-0.0520191	-0.0426777	-0.0239487	-0.0934209	-0.0617315	-0.0357955	0.0673456	-0.172281	-0.117424	-0.199732	-0.0318517	899.938	1323.96	1079.33	1414.4	937.003	851.012	570.801	386.959	1312.1	681.996	345.446	867.321	1196.46	2056.37	422.541
[truncated: 6,258 more rows]
