# Supplementary material for: Gene expression signatures as candidate biomarkers of response to PD-1 blockade in non-small cell lung cancers
Source: PLoS One. 2021 Nov 29;16(11):e0260500. doi: 10.1371/journal.pone.0260500 (PMC8629226; doi:10.1371/journal.pone.0260500)
Supplement: S19 Table — (CSV) [file pone.0260500.s045.csv]

Genes	T_01	T_03	T_05	T_07	T_09	BP_01	BO_01	BP_02	BO_02	BP_03	BO_03	BP_04	BO_04	BP_05	BO_06	BP_07	BO_07	BP_09	BO_09	BO_05	BP_06	T_35	T_36	T_37	T_38	T_39	BP_08	BO_08	BP_10	BO_10	BP_11	BO_11	BP_12	BP_13	BP_14	BO_14	BP_15	BO_15	BP_16	BO_16	BP_17	BO_17	BP_18	BO_18	BP_19	BO_19	BP_20	BO_20	BP_21
DEFB108A	0	0	0	0	0	0	0	0	0	0	0	0	0	0	0	0	0	0	0	0	0	0	0	0	0	0	0	0	0	0	0	0	0	0	0	0	0	0	0	0	0	0	0	0	0	0	0	0	0
DEFB108D	0	0	0	0	0	0	0	0	0	0	0	0	0	0	0	0	0	0	0	0	0	0	0	0	0	0	0	0	0	0	0	0	0	0	0	0	0	0	0	0	0	0	0	0	0	0	0	0	0
CHMP1B	3486	1553	2613	2564	2645	2169	2666	1750	1683	1565	2052	1839	2122	1863	1776	1978	1847	1491	2267	2099	2145	2919	3088	1835	1065	2575	1525	1582	1564	1502	1039	906	1655	1576	1406	1735	619	1579	1534	2267	2159	1383	1785	2529	1323	1490	1738	1069	1639
LINC01635	7	3	0	2	1	0	3	0	1	0	0	1	0	1	3	4	2	2	1	0	2	1	0	0	2	1	0	0	3	0	0	0	0	0	0	0	0	0	3	2	5	0	0	1	1	2	2	1	4
IGHV7-34-1	6	7	0	0	0	0	2	0	0	0	0	0	0	0	0	0	0	0	0	0	0	1	0	1	0	2	0	0	0	0	0	0	1	0	1	0	0	0	0	0	1	0	0	0	0	1	0	0	1
LINC01634	0	6	2	0	0	0	0	0	0	0	0	0	0	0	0	0	0	0	0	0	0	0	1	2	1	0	0	0	0	0	0	0	1	0	0	0	0	0	0	0	0	0	0	0	0	0	0	0	0
SHQ1P1	0	0	0	0	0	0	0	0	0	0	0	0	0	0	0	0	0	0	0	0	0	0	0	0	0	0	0	0	0	0	0	0	0	0	0	0	0	0	0	0	0	0	0	0	0	0	0	0	0
CPHL1P	5	5	4	3	7	1	0	2	1	2	0	0	0	2	1	5	3	0	0	1	1	17	14	3	8	0	0	0	1	1	0	0	0	0	0	0	0	0	1	3	5	0	0	1	0	0	0	0	2
TCOF1	947	1559	953	3235	1815	939	454	464	543	407	401	635	495	368	341	727	542	440	796	509	522	2690	1404	1566	2104	4358	264	292	1034	935	642	582	650	924	1220	908	371	1034	509	875	1934	780	615	535	694	683	1154	959	810
NSRP1	1064	895	1310	950	1120	302	259	208	204	162	206	197	239	171	161	242	184	190	242	216	225	1247	803	375	658	801	157	193	270	228	101	86	131	195	181	174	84	206	141	220	336	115	183	153	190	219	222	138	150
SPPL3	1497	1168	2212	1534	2107	1021	893	628	807	644	814	710	815	667	780	703	684	517	889	862	916	4108	3024	3678	1578	2577	718	811	804	874	734	589	950	1004	925	771	351	986	748	1101	1293	802	829	793	654	711	885	756	757
RNU5B-1	0	0	0	0	0	0	0	1	0	0	0	0	0	0	5	1	0	0	0	0	0	0	0	0	0	0	0	0	0	0	0	0	0	0	0	0	0	0	0	0	0	0	0	0	0	0	0	0	0
OPA1	2102	1764	2396	3301	2822	990	1175	611	580	382	559	535	664	486	419	692	575	519	678	511	572	5746	2072	2193	1980	2039	202	274	510	491	228	210	231	410	462	443	183	509	198	521	658	254	333	324	379	468	466	211	321
SLC66A1	323	292	306	277	588	191	150	142	181	175	234	186	180	182	165	153	143	141	232	225	231	499	540	818	538	568	189	262	277	254	137	156	235	307	299	207	86	249	241	388	421	255	258	278	228	230	226	202	264
SLC66A2	1778	1120	1481	1875	1500	3338	4514	1273	1519	1962	2143	1661	2967	1316	1660	1457	1091	1221	2065	1673	2748	1343	2599	2053	1747	1835	2115	2710	2044	2030	1870	1819	1626	3201	2114	2021	1272	1601	2525	3149	2317	1925	2529	2098	2517	3049	1470	1445	2402
SLC66A3	1892	1471	1707	2200	1537	1152	821	721	726	652	1075	715	912	759	917	841	909	769	1115	875	906	651	784	575	1087	858	309	286	672	543	226	235	335	556	414	434	202	442	372	838	1083	388	531	425	518	559	617	233	460
RNU6-1209P	3	0	0	0	0	1	0	1	0	0	0	0	0	0	0	0	0	0	0	0	0	0	0	0	0	0	0	0	0	0	0	0	0	0	0	0	0	0	0	0	0	0	1	0	0	0	0	1	0
RNU4ATAC18P	6	1	14	1	7	2	2	0	2	2	3	4	4	1	4	3	2	3	4	3	2	4	0	0	1	3	0	0	4	0	1	0	2	8	1	0	0	1	3	3	2	0	0	2	6	8	4	3	6
ITGA8	2862	71	3807	2	1697	0	2	0	0	0	0	0	1	0	2	0	0	0	2	0	0	80	184	138	32	252	0	0	0	0	0	0	0	0	0	0	2	0	0	1	0	0	0	3	0	2	1	0	0
ITGA9	985	1255	1778	228	2329	12	44	10	9	9	15	11	18	9	4	13	6	6	13	20	10	175	407	610	1055	1194	36	21	7	8	23	38	14	16	7	11	11	31	8	24	5	17	25	70	119	98	18	17	50
ITGA1	5778	8205	11388	1066	14164	134	308	74	75	46	115	88	235	117	42	28	19	40	43	94	73	742	1450	968	580	975	98	120	102	76	15	29	80	85	100	87	23	105	73	130	180	112	74	99	57	91	85	29	68
ITGA2	1705	2325	1733	543	3766	12	17	9	11	3	8	19	9	7	3	10	5	7	10	9	8	12273	7959	275	4732	1029	2	1	4	7	8	4	0	11	7	4	6	5	8	7	10	6	3	3	9	4	3	3	17
ITGA3	5415	6328	11904	1529	12086	71	35	29	53	19	14	65	34	34	19	46	19	64	81	41	13	34019	24209	12649	13377	540	22	10	85	73	66	61	40	91	116	53	31	70	44	84	90	42	72	69	27	37	132	91	64
ITGA4	3318	4110	3057	18925	3160	4631	2451	1873	1918	981	1524	2021	1663	1172	1495	2218	1789	1876	2450	1561	2134	703	513	356	595	1068	406	373	1900	1468	740	682	654	1649	1297	1379	630	1853	517	1556	2689	990	723	719	955	1328	1918	866	1394
ITGA5	4912	2220	5088	5342	7725	6687	2935	3906	5649	3844	4462	5475	3592	4600	3334	4610	4287	2954	4558	5062	6019	4833	6839	1801	1043	4444	5261	6445	6712	7114	5801	4335	10005	6285	8794	7374	2399	6923	7513	8918	8989	7850	7501	8166	4378	4878	6242	6740	7077
ITGA6	3488	1339	6475	5347	6066	561	498	508	457	190	212	439	374	295	264	347	219	403	894	393	263	24390	9544	728	355	3675	59	67	372	273	249	197	219	486	417	368	58	377	137	264	395	202	228	299	270	375	536	347	233
ITGA7	530	62	689	42	1329	28	738	9	28	24	46	22	104	17	6	27	21	7	31	17	15	325	908	292	448	946	74	160	33	34	12	11	80	96	46	47	25	36	44	117	107	67	88	80	59	56	29	37	52
TRHR	0	0	0	0	0	0	0	0	0	0	0	0	0	0	0	0	0	0	0	0	0	0	0	2	0	0	0	0	0	0	0	0	0	0	0	0	0	0	0	0	0	0	0	0	0	0	0	0	0
CA15P1	2	3	2	11	3	15	10	7	9	3	7	20	19	17	4	16	7	9	8	20	18	3	0	20	7	16	10	23	17	13	5	5	28	20	33	14	8	11	19	23	31	27	8	7	15	14	20	14	18
CA15P2	0	0	0	0	0	0	0	0	0	0	0	1	0	0	0	0	0	0	0	0	0	0	0	1	1	0	0	0	0	0	0	0	1	0	0	0	0	0	0	1	0	0	0	0	0	0	3	1	0
UFSP1	30	28	35	68	122	18	13	18	11	14	18	17	17	13	17	19	13	14	22	16	23	52	48	38	80	173	5	11	12	12	9	8	8	24	17	11	4	21	4	17	19	18	16	20	14	9	15	8	20
UFSP2	765	961	1050	986	872	347	212	178	253	155	192	204	216	185	165	266	189	204	331	210	186	414	673	288	677	500	53	52	140	150	60	82	88	152	132	128	63	152	101	160	248	99	127	108	135	138	201	110	116
FAM198B-AS1	77	137	84	21	107	55	118	83	85	41	76	36	130	43	34	44	43	47	32	61	79	89	102	7	57	151	86	48	85	52	25	27	64	37	38	32	31	76	71	116	116	73	82	62	82	93	67	15	88
FARP1	1625	2427	2474	161	4282	57	105	45	54	16	31	37	38	37	44	43	41	33	37	40	58	1710	3751	4102	2830	1798	20	26	60	55	24	11	23	31	51	46	27	104	33	50	93	25	32	61	24	50	55	31	69
MT-CYB	0	0	0	0	0	0	0	0	0	0	0	0	0	0	0	0	0	0	0	0	0	0	0	0	0	0	0	0	0	0	0	0	0	0	0	0	0	0	0	0	0	0	0	0	0	0	0	0	0
TEX28P2	0	0	0	0	0	0	0	0	0	0	0	0	0	0	0	0	0	0	0	0	0	0	0	0	0	0	0	0	0	0	0	0	0	0	0	0	0	0	0	0	0	0	0	0	0	0	0	0	0
TEX28P1	0	0	0	0	0	0	0	0	0	0	0	0	0	0	0	0	0	0	0	0	0	0	0	0	0	0	0	0	0	0	0	0	0	0	0	0	0	0	0	0	0	0	0	0	0	0	0	0	0
CHST9	383	1	151	0	1510	0	0	0	0	0	0	0	0	0	0	0	0	0	0	0	0	177	13	127	1114	38	0	0	0	0	0	0	0	0	0	0	0	0	0	0	0	0	0	0	0	0	0	0	0
CHST8	4	5	16	0	20	4	7	7	10	11	24	16	24	7	3	5	2	5	6	3	12	8	17	0	1	0	5	1	3	5	4	10	5	10	5	6	8	10	4	3	2	4	10	3	4	6	3	3	6
CHST1	141	20	745	1	535	0	0	0	0	1	1	2	0	1	0	2	0	0	1	0	1	851	739	257	16	124	0	0	1	0	3	13	0	0	4	1	2	0	1	1	0	0	0	1	0	2	0	0	0
TTTY25P	0	0	0	0	0	0	0	0	0	0	0	0	0	0	0	0	0	0	0	0	0	0	0	0	0	0	0	0	0	0	0	0	0	0	0	0	0	0	0	0	0	0	0	0	0	0	0	0	0
CHST3	594	542	936	7	2976	0	1	0	0	0	0	0	0	1	0	0	0	0	0	2	0	2676	2370	233	121	448	0	1	1	0	0	0	1	0	0	0	0	0	0	0	0	0	0	0	0	0	0	0	0
CHST2	1419	522	952	960	598	1127	1804	647	797	676	676	655	1487	688	480	1068	958	439	1384	802	975	4081	1038	651	1604	610	609	788	1295	1582	509	440	588	1051	782	704	472	557	926	1616	2806	1075	745	377	532	692	724	589	1189
SPDYE12P	1	1	3	6	7	3	1	0	2	0	2	2	2	3	1	1	3	0	2	2	0	7	2	0	14	2	0	6	6	2	0	6	2	0	4	4	2	2	1	11	18	3	3	2	2	4	9	2	3
GOLGA6L5P	28	1	49	18	12	1	3	2	0	2	0	1	2	0	1	8	6	3	3	5	1	11	20	19	16	3	0	1	2	2	2	1	0	0	4	2	0	3	0	0	23	4	1	0	7	10	2	4	3
CHST7	179	68	271	389	268	338	92	301	381	303	402	381	93	226	387	271	245	264	401	271	428	332	673	188	73	147	300	444	549	594	463	333	559	370	552	538	113	509	510	696	529	235	349	559	311	343	477	458	348
CHST6	174	641	63	5	518	1	0	0	1	0	0	2	1	0	3	0	0	0	1	0	0	1114	8067	135	835	385	0	1	0	0	0	0	1	4	0	0	0	2	0	4	6	0	1	0	2	0	0	0	1
ITGAX	3512	2524	5030	1098	1620	14732	32060	13492	16283	10145	16667	11724	20228	16150	11126	14999	16699	6958	15074	15715	18672	1807	1486	735	1097	2838	31192	47135	22807	23144	15277	10084	45661	26976	34775	35022	7180	24476	26376	48866	43728	41387	44977	40424	20747	34209	20775	21399	26180
RPS4XP3	1	6	3	11	2	2	0	2	0	3	0	2	3	1	1	1	2	2	2	0	2	3	2	0	5	1	1	1	0	1	0	2	1	0	1	2	0	2	0	3	4	1	0	0	2	2	6	1	1
RPS4XP1	3	2	3	5	7	4	3	4	5	2	0	5	3	6	3	5	2	4	5	7	2	3	3	2	4	2	7	7	2	9	2	0	8	4	13	1	1	7	3	6	5	2	0	1	4	6	3	11	4
RPS4XP6	18	25	17	51	22	20	16	6	13	14	8	23	15	15	16	32	16	10	19	11	8	5	6	6	6	5	1	3	0	4	6	6	2	6	3	5	9	6	2	11	11	1	2	1	3	2	5	2	2
SLC25A24P1	10	1	0	0	0	15	4	0	0	0	0	0	2	0	0	0	0	0	0	0	0	0	0	12	0	41	0	0	0	0	0	0	0	0	0	0	0	0	1	2	7	4	0	0	0	2	0	0	0
RPS4XP4	1	0	0	0	0	0	0	0	0	1	0	0	1	0	0	0	0	0	0	0	0	0	0	0	0	0	0	0	0	0	0	0	0	0	0	0	0	0	0	0	0	0	0	0	0	0	0	0	0
RPS4XP5	7	3	3	13	9	6	4	3	0	3	0	7	4	8	6	0	4	1	1	7	1	0	3	0	1	1	0	0	0	0	0	0	0	0	1	0	0	1	0	0	0	1	0	0	0	0	5	1	0
RPS4XP8	14	4	11	21	14	7	10	7	9	5	4	14	11	3	6	15	9	5	12	10	5	1	0	0	2	1	0	1	0	0	0	0	0	1	0	1	0	0	0	0	2	0	0	0	1	0	2	2	1
RPS4XP9	1	0	0	2	0	1	0	0	0	1	0	1	0	0	1	1	0	0	1	0	0	0	0	0	0	0	0	0	0	0	0	0	0	0	0	0	0	0	0	0	0	0	0	0	0	0	0	0	0
RNU4-76P	0	0	0	0	0	0	0	0	0	0	0	0	0	0	0	0	0	0	0	0	0	0	0	0	0	0	0	0	0	0	0	0	0	0	0	0	0	0	0	0	0	0	0	0	0	0	0	0	0
ITGAV	5510	7053	5342	1364	11278	168	194	133	83	30	72	82	55	67	85	109	99	96	118	97	86	8415	6239	1351	3135	1476	50	31	94	82	27	22	22	66	53	49	25	64	19	80	105	30	38	67	76	69	67	22	76
SNRPCP6	0	0	0	0	0	0	0	0	0	0	0	0	0	0	0	0	0	0	0	0	0	0	0	0	0	0	0	0	0	0	0	0	0	0	0	0	0	0	0	0	0	0	0	0	0	0	0	0	0
ITGAL	4085	3833	3312	14017	711	8607	7606	4925	5787	4671	5533	6072	6878	5212	5392	8626	8750	3651	8348	5679	7331	276	849	865	725	3410	5011	6899	10736	9811	6021	5099	11181	10973	11715	9184	5290	12802	9907	17052	28831	11047	9812	8806	10036	11515	10999	9760	9459
ITGAM	2166	3922	2349	1947	956	5212	24030	5057	4904	5875	7596	4051	14542	5297	2786	4317	4039	2992	6237	5681	6817	581	1066	328	364	1739	9932	11573	6490	7241	5425	4381	10644	10606	7230	6769	3148	10727	7047	11229	12342	13337	10028	11326	6930	8024	4620	4738	7512
ITGAD	63	21	45	18	3	29	30	13	24	27	23	14	25	52	31	46	73	8	26	64	32	48	33	14	13	109	26	51	41	28	27	24	53	40	151	93	18	32	34	74	143	67	84	86	423	414	10	22	15
ITGAE	833	657	600	762	776	148	277	154	180	121	213	132	210	161	263	170	176	212	326	191	148	676	470	609	626	600	79	80	143	103	68	84	91	219	152	138	30	103	60	194	231	131	138	195	149	147	192	118	185
TEMN3-AS1	0	0	0	0	0	0	0	0	0	0	0	0	0	0	0	0	0	0	0	0	0	0	0	0	0	0	0	0	0	0	0	0	0	0	0	0	0	0	0	0	0	0	0	0	0	0	0	0	0
ATP1B3-AS1	16	0	3	5	0	3	5	2	0	2	1	2	2	1	2	1	7	1	0	1	2	16	19	4	2	11	1	1	3	2	0	0	0	0	5	1	3	3	0	0	9	1	2	3	2	1	2	1	10
IGF2R	5992	6769	9654	7099	6369	9919	7411	6614	10715	5902	9289	6955	8854	11105	4220	8944	7569	3817	4938	11023	9873	33832	12050	9340	7382	11061	11523	12728	8164	9541	15034	9270	19668	7607	11714	12090	4131	13574	9837	13232	12417	14451	9495	8653	6700	8278	10485	12195	9763
MRGPRX10P	0	0	0	0	0	0	0	0	0	0	0	0	0	0	0	0	0	0	0	0	0	0	0	1	0	0	0	0	0	0	0	0	0	0	0	0	0	0	0	0	0	0	0	0	0	0	0	0	0
SLC36A4	696	696	778	717	705	375	587	287	301	130	247	190	394	234	290	230	224	277	284	287	208	376	336	1501	327	203	112	122	187	188	74	59	100	145	102	101	34	192	80	172	169	101	94	166	170	148	166	71	199
SLC36A3	1	0	2	1	2	1	1	0	0	0	0	0	2	0	0	0	1	1	0	0	3	3	0	0	0	0	0	0	0	0	1	0	0	0	0	0	0	0	0	0	1	0	0	1	6	1	4	0	0
CKS1B	160	340	217	259	758	72	117	43	27	25	40	44	49	28	45	59	54	54	61	46	42	1187	691	810	1053	992	5	13	29	21	15	28	5	39	31	18	16	9	9	31	50	17	35	34	30	21	41	30	35
SLC36A1	1138	1305	772	729	1704	912	2982	875	930	838	1538	846	1895	592	461	596	552	610	983	647	1002	1696	1045	1780	598	1324	982	1263	1197	1235	797	557	1888	936	1256	1184	414	1431	1193	1719	1171	1282	1279	1874	1686	2068	1099	946	969
ITPK1-AS1	1	1	6	1	1	13	6	3	3	2	7	4	4	0	7	4	9	3	5	2	8	0	2	0	1	1	9	2	11	13	7	5	18	11	28	13	1	11	14	3	10	9	5	15	16	16	5	13	7
ARTN	72	12	30	10	67	0	2	0	1	1	0	3	7	1	0	1	0	0	1	1	0	1363	535	227	100	36	0	2	0	0	0	0	0	6	2	2	0	2	1	3	6	1	5	4	7	6	3	0	0
ART1	8	0	35	0	0	0	0	0	0	0	0	0	0	3	0	0	0	0	0	0	0	1	2	37	0	0	6	1	0	0	0	0	0	0	1	0	0	0	1	1	0	3	4	0	0	0	0	0	0
ART3	7	0	25	0	1	0	0	0	0	0	0	0	0	0	0	0	0	0	0	0	0	5	4	0	0	15	0	0	0	0	0	0	0	0	0	0	0	0	0	0	0	0	0	0	0	1	0	0	0
ART5	18	0	20	0	5	0	0	0	0	0	0	0	0	2	0	0	0	0	2	0	0	11	2	45	20	460	0	0	0	0	1	1	0	0	0	3	0	0	0	0	0	0	0	1	0	0	0	0	0
ART4	121	36	587	0	4	4	32	1	2	1	0	0	2	5	3	2	1	1	3	1	2	4	26	1	2	99	0	0	1	0	0	2	0	2	3	0	0	1	0	1	0	0	0	1	0	1	1	0	0
RFPL1	0	0	0	0	0	0	0	0	0	0	0	0	0	0	0	0	0	0	0	0	0	0	0	0	0	0	0	0	0	0	0	0	0	0	0	0	0	0	0	0	1	0	0	0	0	0	0	0	0
CRTAM	341	276	194	523	21	199	112	98	93	68	108	179	126	131	148	146	138	142	208	175	114	13	52	21	30	353	43	35	60	81	64	80	54	96	116	97	40	116	62	160	350	81	79	40	113	124	143	85	80
DPYD-IT1	0	1	0	0	0	0	1	0	0	2	1	0	3	1	2	0	1	1	2	2	2	0	0	0	0	0	0	0	1	1	0	0	3	0	0	0	0	1	1	5	1	3	0	0	0	0	0	5	0
CADPS2	1679	1826	2379	456	3556	0	1	0	0	0	0	0	0	2	0	1	0	0	0	0	0	176	706	1224	21419	2030	0	0	0	0	0	0	0	0	0	0	0	0	0	1	0	0	0	0	0	0	0	0	0
RLF	1711	1417	1380	2169	1283	732	589	646	614	344	606	539	636	477	434	502	482	480	567	540	617	1118	620	685	1145	751	231	248	309	270	203	163	236	238	271	252	106	387	219	420	442	195	298	282	269	417	307	173	240
USP17L30	0	0	0	0	0	0	0	0	0	0	0	0	0	0	0	0	0	0	0	0	0	0	0	0	0	0	0	0	0	0	0	0	0	0	0	0	0	0	0	0	0	0	0	0	0	0	0	0	0
CRTAP	6959	4833	9789	3240	11076	2401	1841	2182	2568	2186	3531	2285	3121	2122	2972	2190	2072	2204	2791	2871	3062	8353	6491	1818	3766	7504	2277	2168	3028	2801	1632	1517	2117	3123	2397	1939	1190	3060	2418	3950	3352	2247	2689	2495	2383	2295	2693	1964	2810
ADPGK	3949	3414	3859	4350	3458	3262	4763	2674	3173	2066	3296	2681	3562	2595	2497	2613	2795	2229	3166	2924	3155	3331	1962	1836	2183	2936	2232	2658	3395	2770	1396	1195	2467	3112	2990	3000	1065	2865	2165	4435	4496	2461	3394	3775	2855	3250	3112	1940	3468
HPYR1	4	1	0	0	3	0	0	3	1	2	3	2	1	6	0	0	0	0	1	1	1	0	0	0	0	0	3	3	0	1	0	0	12	0	3	0	2	4	7	5	3	1	4	12	2	14	0	0	2
CPEB4	3964	2920	2778	1834	5395	969	2775	935	853	280	632	587	1102	561	606	637	517	538	563	576	822	1453	1012	464	878	620	492	550	374	441	370	303	414	322	422	481	229	682	332	711	581	453	378	572	336	577	400	253	470
CPEB1	47	6	45	13	30	0	4	0	2	0	0	5	1	0	2	0	1	2	2	0	0	15	18	27	13	243	0	0	0	0	2	2	3	0	0	1	0	9	0	1	0	0	1	0	1	1	0	1	0
CPEB3	472	325	405	310	267	123	170	102	91	41	41	53	107	67	55	67	49	57	60	75	93	195	108	229	191	68	37	34	70	84	57	42	41	54	47	59	31	77	33	56	93	44	60	44	43	70	49	25	66
CPEB2	1581	849	1771	837	1448	664	531	402	412	128	231	224	242	260	213	283	215	248	207	218	232	480	579	48	164	231	177	205	263	193	127	107	166	125	183	259	43	236	140	253	234	119	136	259	132	206	196	64	144
SRBD1	693	953	862	856	662	917	568	467	569	354	454	293	664	396	418	507	379	340	602	436	589	602	340	433	733	588	209	211	384	447	182	180	183	463	197	267	86	314	142	363	408	244	231	237	192	312	257	125	261
ABAT	664	586	780	737	964	793	797	763	741	459	710	823	1116	659	362	743	589	487	708	701	713	640	697	5403	1355	656	602	776	553	552	460	379	557	572	581	610	164	531	565	933	883	796	470	770	386	442	399	348	391
C11orf98P1	7	5	1	10	2	3	5	2	9	6	4	0	4	0	4	2	7	6	7	12	5	0	0	0	0	0	0	0	0	0	0	0	0	0	0	0	0	0	0	0	0	0	0	0	0	0	0	0	0
POU5F1B	5	5	33	25	6	2	0	8	9	5	3	8	6	7	6	3	3	4	6	3	7	22	27	118	22	3	4	0	9	2	5	2	11	8	17	10	2	7	4	6	8	3	4	5	6	3	8	3	8
OFD1P4Y	0	0	0	0	0	0	0	0	0	0	0	0	0	0	0	0	0	0	0	0	0	0	0	0	0	0	0	0	0	0	0	0	0	0	0	0	0	0	0	0	0	0	0	0	0	0	0	0	0
SP6	153	95	248	10	217	1	1	0	1	1	2	1	0	0	1	3	0	0	2	0	0	647	1246	135	82	696	1	0	0	0	1	0	0	2	0	1	0	2	2	3	2	0	0	0	1	0	0	0	2
PHOX2A	0	0	0	0	0	2	0	0	0	0	1	0	0	0	0	0	0	0	0	0	0	0	0	30	0	1054	0	0	0	0	0	0	0	0	0	0	0	0	0	0	0	0	0	0	0	0	0	0	0
OR4A44P	0	0	0	0	0	0	0	0	0	0	0	0	0	0	0	0	0	0	0	0	0	0	0	0	0	0	0	0	0	0	0	0	0	0	0	0	0	0	0	0	0	0	0	0	0	0	0	0	0
PHOX2B	0	0	0	0	0	0	0	0	0	0	0	0	0	0	0	0	0	0	0	0	0	0	0	1	0	3	0	0	0	0	0	0	0	0	0	0	0	0	0	0	0	0	0	0	0	0	0	0	0
STAT5A	2235	2180	1683	4964	962	3480	3629	2555	3046	2587	3147	2475	3366	2346	2422	2420	1775	1762	2732	2778	3429	684	1177	1605	552	2257	2897	3585	4020	4357	2865	2103	3637	4134	3955	3874	1410	4563	2807	4944	5207	4357	3430	3768	2561	3101	3339	3274	3344
UPK2	3	5	2	9	7	0	2	1	5	1	0	3	2	1	4	7	4	2	1	2	2	286	44	6	37	8	0	0	3	1	0	2	0	0	3	7	2	4	0	3	16	6	1	0	1	2	8	2	4
CFH	5762	6334	3298	1131	5684	115	71	9	10	49	66	35	19	55	28	38	34	197	230	69	28	10945	2905	483	1765	2134	4	8	16	2	51	33	11	27	44	52	21	46	28	64	94	31	34	12	29	36	95	15	23
CFI	917	1124	695	207	421	0	0	0	0	2	0	0	0	0	0	0	0	0	0	0	0	487	195	48	412	181	0	0	0	0	0	0	2	0	0	0	0	0	0	0	0	0	0	0	0	0	0	0	1
ANKFY1	2917	2983	3243	4063	3515	2780	1433	1549	1798	747	1205	1040	1421	974	635	1295	1052	889	1225	1102	1531	3302	3611	2420	2885	2696	674	607	1789	1960	945	750	979	1610	1615	1375	550	1546	765	1449	2483	1257	1178	1177	860	1226	1184	1037	1301
RNU6-347P	0	0	0	0	0	0	0	0	0	0	0	0	0	0	0	0	0	0	0	0	0	0	0	0	0	0	0	0	0	0	0	0	0	0	0	0	0	0	0	0	0	0	0	0	0	0	0	0	0
CFB	207	389	68	60	110	10	5	1	2	2	2	0	5	2	1	2	3	0	5	0	6	201	46	39	89	348	1	0	6	4	0	0	0	9	0	0	0	5	0	4	12	5	1	0	0	1	1	0	4
TPT1-AS1	329	337	581	397	366	189	296	136	189	71	99	189	159	109	142	214	197	108	215	148	112	258	415	303	316	511	93	96	255	173	102	96	181	217	266	188	67	214	216	336	534	207	216	239	199	213	203	101	173
CFP	104	184	195	145	44	1222	1984	954	986	1383	1626	1054	2031	1285	1184	1213	1312	911	1329	1420	1724	22	33	36	53	46	1591	2212	1632	1437	1096	945	2426	1839	1790	1530	524	1595	1865	2428	2271	2042	2067	2449	1411	1573	1363	1396	1566
OPA3	876	839	872	1100	1557	466	475	293	325	257	286	394	405	253	203	434	330	287	446	382	411	1601	1400	822	1824	1026	294	281	598	512	300	262	338	507	523	450	243	613	361	528	983	455	397	450	401	385	502	352	446
AAAS	1143	1037	1257	1399	1596	679	525	367	423	398	387	555	525	418	447	538	517	400	813	484	453	2061	1436	2253	1655	3665	300	420	854	747	458	455	613	1039	929	696	266	800	518	1062	1600	671	698	568	875	784	1048	774	724
RNU6-767P	0	1	0	0	0	0	0	0	0	0	0	0	0	0	0	0	0	0	0	0	0	0	3	0	0	0	0	0	0	0	0	0	0	0	0	0	0	0	0	0	0	0	0	0	0	0	0	0	0
SIDT1	668	1141	329	2081	165	713	373	282	351	170	175	424	267	235	251	490	449	360	505	298	271	791	288	189	1826	116	84	72	500	383	287	246	261	423	592	454	261	436	309	550	1429	436	268	187	416	371	623	449	404
SIDT2	3370	1560	2587	1707	2081	1916	1116	1049	1359	1477	1389	1320	1444	874	692	971	769	1190	1331	1077	1810	1761	2010	1238	2187	3166	594	648	2874	2312	714	646	1470	2382	1358	997	851	1632	1544	2305	4975	2083	1817	1044	1039	1229	1782	1409	2507
PISRT1	0	0	0	0	0	0	0	0	0	0	0	0	0	0	0	0	0	0	0	0	0	0	0	0	0	0	0	0	0	0	0	0	0	0	0	0	0	0	0	0	0	0	0	0	0	0	0	0	0
FGGY	265	362	324	174	370	75	183	62	89	61	92	59	75	78	68	84	90	46	93	107	90	255	206	224	458	266	103	97	69	65	37	36	86	87	78	62	25	77	150	170	138	96	86	72	50	63	69	66	46
SAGE1	0	3	0	2	2	0	0	0	0	0	0	0	1	0	0	0	0	0	0	0	0	0	0	9	3	119	0	0	0	0	0	0	0	0	0	0	0	0	0	0	0	0	0	0	0	0	0	0	0
UFD1	1069	1316	1310	1747	1563	1141	2008	884	1020	839	1119	958	1263	913	1132	963	1123	822	1522	1087	1065	1481	2430	3002	2203	2466	681	923	900	726	460	425	1107	1144	1028	843	342	909	849	1480	1547	830	1072	1111	941	991	1078	721	1774
AAGAB	1522	2039	1644	2471	2297	1134	1040	656	756	656	908	752	1040	628	734	757	787	715	1248	836	789	1898	1560	1130	2327	2254	287	405	702	609	288	289	358	716	479	440	196	610	355	738	850	363	489	394	479	535	741	346	440
C4orf19	404	335	144	4	132	11	2	4	12	2	15	20	7	12	4	17	17	6	19	9	16	68	202	56	412	38	5	15	12	23	8	3	19	11	16	27	13	9	10	12	9	8	14	7	16	8	5	12	24
SLC7A6OS	184	301	223	625	259	273	273	193	213	121	211	209	234	181	137	214	201	188	282	188	213	310	257	190	254	674	120	107	169	147	68	64	105	218	166	175	62	140	81	167	295	114	156	132	135	136	194	122	148
C4orf17	0	0	0	0	3	0	0	0	0	0	0	0	0	0	0	0	0	0	0	0	0	3	0	1	0	2	0	0	0	0	0	0	0	0	0	0	0	0	0	0	0	0	0	0	0	0	0	0	0
CDH26	224	71	183	63	320	55	185	48	37	35	41	51	166	41	31	34	43	37	51	44	49	4051	959	348	187	52	36	75	46	60	30	25	56	39	69	66	14	33	29	53	95	112	54	78	62	53	52	25	36
EIF3EP2	0	0	0	0	0	0	0	0	0	0	0	0	0	0	0	0	1	0	0	0	0	0	0	0	0	0	0	0	0	0	0	0	0	0	0	0	0	0	0	0	0	0	0	0	0	0	0	0	0
EIF3EP1	45	50	30	63	53	27	13	10	27	2	5	8	9	8	6	12	12	17	19	14	5	89	20	58	17	41	2	0	4	5	4	1	3	1	3	11	3	6	7	11	12	0	1	1	2	1	13	2	1
RNU6-67P	0	0	0	0	0	0	0	0	0	0	0	0	0	0	0	0	0	0	0	0	0	0	0	0	0	0	0	0	0	0	0	0	0	0	0	0	0	0	0	0	0	0	0	0	0	0	0	0	0
RNU6-219P	0	0	0	0	0	0	0	0	0	0	0	0	0	0	0	0	0	0	0	0	0	0	0	0	0	0	0	0	0	0	0	0	0	0	0	0	0	0	0	0	0	0	0	0	0	0	0	0	0
IGLVI-38	0	0	0	0	0	0	0	0	0	0	0	0	0	0	0	0	0	0	0	0	0	0	0	0	0	0	0	0	0	0	0	0	0	0	0	0	0	0	0	0	0	0	0	0	0	0	0	0	0
NBEAP1	3	7	1	2	8	0	0	0	0	0	2	0	1	0	0	2	2	0	0	0	1	0	2	91	1	4	0	0	1	0	0	0	0	0	0	1	0	0	0	0	0	0	0	0	0	0	3	0	0
NBEAP3	1	0	0	0	3	0	0	0	0	0	0	0	0	0	0	0	0	0	0	0	0	0	0	0	0	0	0	0	0	0	0	0	0	0	0	0	0	0	0	0	0	0	0	0	0	0	0	0	0
RFPL4AL1	0	0	0	0	0	0	0	0	0	0	0	0	0	0	0	0	0	0	1	0	0	0	0	0	0	0	0	0	0	0	0	0	0	0	0	0	0	0	0	0	0	0	0	0	0	0	0	0	0
NBEAP5	0	0	0	0	0	0	0	0	0	0	0	0	0	0	0	0	0	0	0	0	0	0	0	0	0	0	0	0	0	0	0	0	0	0	0	0	0	0	0	0	0	0	0	0	0	0	0	0	0
RNU6ATAC39P	0	0	0	0	0	0	0	0	1	0	0	0	0	1	0	0	1	0	1	0	0	0	0	0	0	0	0	0	0	0	1	0	0	0	0	0	0	0	0	0	0	0	0	0	0	0	0	2	0
ETV3L	3	2	0	2	0	1	0	2	0	1	2	0	2	1	3	2	5	0	0	0	2	0	2	0	0	0	0	0	2	4	6	1	3	0	2	1	0	1	0	2	1	0	0	0	1	0	0	2	3
TEN1-CDK3	14	10	35	15	30	11	15	10	12	7	15	11	18	19	16	21	25	13	26	14	16	82	55	103	26	135	28	21	35	24	11	10	47	46	67	22	5	17	36	73	83	38	22	50	44	30	41	16	46
ZNF197-AS1	3	3	10	3	3	0	0	0	0	1	0	1	1	0	0	0	1	0	1	1	0	3	0	6	3	6	0	0	0	2	0	0	0	0	1	0	0	3	0	0	2	0	0	1	1	0	0	4	0
MICOS10P4	0	0	0	0	0	0	0	0	0	0	0	0	0	0	0	0	0	0	0	0	0	0	0	0	0	0	0	0	0	0	0	0	0	0	0	0	0	0	0	0	0	0	0	0	0	0	0	0	0
MICOS10P3	0	9	0	9	0	0	0	0	0	5	3	1	3	0	0	6	3	0	0	0	0	2	0	14	2	1	0	0	2	2	0	0	0	3	0	0	0	0	0	0	0	0	2	1	0	3	0	0	0
MICOS10P2	6	2	13	0	9	1	8	3	0	1	4	3	1	1	3	0	0	3	6	8	2	4	4	3	6	9	2	2	2	0	0	0	0	3	2	0	0	0	2	0	0	0	6	2	1	0	7	7	1
MKRN2OS	13	79	13	5	46	1	5	0	0	1	1	3	0	0	3	3	1	0	1	0	0	37	99	30	14	9	0	1	4	4	0	0	0	0	3	2	0	4	1	2	5	0	2	2	1	0	3	0	0
MSL3P1	1	4	1	8	11	2	0	0	0	0	0	0	0	0	0	0	1	1	0	0	0	4	0	4	4	4	0	0	0	0	0	0	0	0	0	0	0	0	0	0	1	0	0	0	0	0	0	0	0
ATP5IF1	2149	2042	2352	2506	3758	1185	1553	914	1038	860	1236	1108	1366	1135	1530	1089	1326	875	1634	1286	1095	1657	1172	2441	2811	2262	369	541	823	700	482	448	738	1051	830	820	354	712	782	1216	1421	648	738	730	811	812	968	717	840
NCBP2-AS1	1	3	0	4	2	3	0	4	5	1	2	2	0	5	0	2	1	1	3	2	2	9	1	4	4	7	1	1	4	5	0	2	2	3	6	6	0	9	0	3	10	0	0	0	2	2	6	3	4
MDC1-AS1	0	0	0	0	0	0	0	0	0	0	0	0	0	0	0	0	0	0	0	0	0	0	0	1	0	0	0	0	0	0	0	0	0	0	0	0	0	0	0	0	0	0	0	0	0	0	0	0	0
MTND4LP1	3	5	3	2	5	0	0	1	0	2	0	1	0	0	0	1	0	1	1	0	1	4	1	5	3	0	0	0	0	0	1	0	1	1	0	0	0	5	2	2	2	0	0	0	1	0	0	0	0
SPPL2C	0	0	0	0	0	0	0	0	0	0	0	0	0	0	0	0	0	0	0	0	0	0	0	19	0	0	0	0	0	0	0	0	0	0	0	0	0	0	0	0	0	0	0	0	0	0	0	0	0
SPPL2B	980	659	961	1303	1620	623	422	327	486	521	501	618	551	459	472	651	593	422	836	506	483	1391	1531	13947	2370	1919	404	544	1102	815	404	414	733	918	1675	1260	319	768	713	1324	2425	913	935	992	805	1025	1176	947	1074
RNU6-163P	0	0	0	0	0	0	0	0	0	0	0	0	0	0	0	0	0	0	0	0	0	0	0	0	0	0	0	0	0	0	0	0	0	0	0	0	0	0	0	0	0	0	0	0	0	0	0	0	0
TBC1D8-AS1	17	24	12	5	31	8	12	12	10	6	7	2	10	4	2	4	3	2	6	12	4	40	44	50	28	30	4	7	12	4	9	3	6	4	4	0	3	12	9	12	15	8	8	10	6	7	2	4	13
ZNF117	1635	826	2342	464	9930	922	956	613	723	134	391	651	445	600	802	375	410	1012	720	632	600	740	128	330	1439	174	115	124	423	222	140	119	89	132	255	312	40	260	86	190	426	186	252	628	298	483	246	96	194
ZNF114	19	45	63	34	118	2	11	0	2	0	4	6	1	3	0	2	1	2	6	1	1	99	61	8	179	94	0	0	0	1	0	0	0	1	0	0	0	0	0	0	0	2	0	1	2	2	0	0	1
ZNF112	160	177	268	13	278	6	5	2	5	2	3	0	2	3	0	2	2	2	5	1	0	258	117	191	307	264	0	0	5	3	0	0	0	0	7	6	0	3	0	1	5	1	0	2	0	2	2	0	5
SEZ6L	38	20	25	24	9	42	8	11	14	29	13	9	10	19	18	26	28	18	35	11	16	0	11	9977	4	421	13	0	27	31	15	4	2	13	33	16	7	33	30	44	59	15	16	9	21	11	35	14	16
MIR6780B	0	0	0	1	0	0	0	1	0	0	0	1	0	0	0	0	2	0	0	0	2	0	0	0	0	1	0	0	0	0	0	0	0	0	0	0	0	2	0	0	0	0	0	0	0	0	0	0	0
MIR6780A	0	0	0	0	0	0	1	0	1	0	0	0	0	0	0	0	0	1	0	0	0	0	0	0	0	0	0	0	0	0	0	3	0	0	0	0	0	0	0	0	0	0	0	1	0	0	0	0	3
PRKAR2A	2047	2064	2341	3372	2436	1092	1862	710	788	481	706	642	1258	602	412	720	614	604	807	796	718	1198	1622	1021	3108	2127	465	638	675	694	417	340	533	586	618	543	220	688	439	915	1119	658	496	496	496	623	663	339	643
PRKAR2B	1049	944	1314	198	749	1025	967	843	580	541	838	738	1353	378	832	633	445	437	295	497	1091	224	206	562	177	232	443	433	285	407	721	490	130	96	218	247	253	404	239	238	155	256	312	184	208	368	265	271	145
S1PR5	185	135	439	828	147	2322	917	739	614	684	684	1225	715	1093	1469	2834	2817	669	2605	1408	1615	671	846	158	58	47	170	248	1061	1529	681	671	824	665	1709	1270	906	1067	1273	2477	6993	2266	565	217	1615	1428	1464	956	1269
RNU7-119P	0	0	0	0	0	0	0	0	0	0	0	0	0	0	0	0	0	0	0	0	0	0	0	0	0	0	0	0	0	0	0	0	0	0	0	0	0	0	0	0	0	0	0	0	0	0	0	0	0
S1PR4	638	686	1059	6048	200	5898	13781	4202	5954	6788	8470	6132	11523	8594	7181	5459	5438	4999	9851	9953	8481	44	277	164	220	337	8524	12127	6136	5501	5214	4360	11093	7150	7863	8647	2257	8211	10244	13232	10129	8708	10720	13533	5173	5663	6666	6666	6996
RNU7-104P	0	0	0	0	0	0	0	0	0	0	0	0	0	0	0	0	0	0	0	0	0	0	0	0	0	0	0	0	0	0	0	0	0	0	0	0	0	0	0	0	0	0	0	0	0	0	0	0	0
RPL12P36	0	0	0	0	0	0	0	0	0	0	0	0	0	0	0	0	0	0	0	0	0	0	0	0	0	0	0	0	0	0	0	0	0	0	0	0	0	0	0	0	0	0	0	0	0	0	0	0	0
ITGA2B	86	176	293	8	193	1757	2178	1341	1265	3070	2276	1449	1728	834	1004	1967	662	366	395	986	3550	76	70	631	72	236	2480	3929	1324	2191	4682	2782	836	1750	1993	2150	1892	2753	2818	2747	668	2607	4508	1161	2346	4793	1436	3040	2399
AOX3P-AOX2P	0	0	0	0	0	0	0	0	0	0	0	0	0	0	0	0	0	0	0	0	0	0	0	0	0	0	0	0	0	0	0	0	0	0	0	0	0	0	0	0	0	0	0	0	0	0	0	0	0
PHACTR4	1488	1212	2094	1617	2630	548	450	335	420	209	310	344	378	253	217	434	327	235	407	308	357	1299	1257	1503	2586	1596	152	155	487	389	290	230	279	489	470	365	200	419	253	479	859	356	287	337	334	339	408	349	337
PHACTR1	1892	943	1267	480	554	369	283	187	224	183	209	200	300	226	157	321	219	301	293	237	197	161	182	591	312	797	215	239	378	338	177	115	147	148	375	278	61	158	203	278	432	253	111	136	158	154	264	183	282
OR2K2	0	0	0	0	0	0	0	0	0	0	0	0	0	0	0	0	0	0	0	0	0	0	0	0	0	0	0	0	0	0	0	0	0	1	0	0	0	0	0	0	0	0	0	0	0	0	0	0	0
PHACTR3	93	12	224	2	16	6	24	6	1	3	3	5	5	10	1	2	4	4	1	11	6	3	162	475	236	3	4	0	6	4	12	24	2	3	6	2	2	7	2	12	1	4	2	17	3	9	5	2	16
NLGN1	34	6	35	3	11	0	1	0	0	0	0	0	1	0	0	1	1	1	0	0	0	16	10	307	101	51	0	0	0	0	1	0	0	0	0	0	0	0	0	2	0	0	0	0	0	0	0	0	0
KRTAP2-3	2	0	0	0	1	0	0	0	0	0	0	0	0	0	0	0	0	0	0	0	0	1	0	0	0	21	0	0	0	0	0	0	0	0	0	0	0	0	0	0	0	0	0	0	0	0	0	0	0
KRTAP2-2	0	0	0	0	1	0	0	0	0	0	0	0	0	0	0	0	0	0	0	0	0	0	0	0	0	2	0	0	0	0	0	0	0	0	0	0	0	0	0	0	0	0	0	0	0	0	0	0	0
KRTAP2-1	0	0	0	0	0	0	0	0	0	0	0	0	0	0	0	0	0	0	0	0	0	0	0	0	0	0	0	0	0	0	0	0	0	0	0	0	0	0	0	0	0	0	0	0	0	0	0	0	0
KRTAP2-4	0	0	0	0	0	0	0	0	0	0	0	0	0	0	0	0	0	0	0	0	0	0	0	0	0	0	0	0	0	0	0	0	0	0	0	0	0	0	0	0	0	0	0	0	0	0	0	0	0
RNU6-1051P	0	0	0	0	0	0	0	0	0	0	0	0	0	0	0	0	0	0	0	0	0	0	0	0	0	0	0	0	0	0	0	0	0	0	0	0	0	0	0	0	0	0	0	0	0	0	0	0	0
MIR4708	0	0	0	0	0	0	0	0	0	0	0	0	0	0	0	0	0	0	0	0	0	0	0	0	0	0	0	0	0	0	0	0	0	0	0	0	0	0	0	0	0	0	0	0	0	0	0	0	0
MIR4709	0	0	0	0	0	0	0	0	0	0	0	0	0	0	0	0	0	0	0	0	0	0	0	0	0	0	0	0	0	0	0	0	0	0	0	0	0	0	0	0	0	0	0	0	0	0	0	0	0
MIR4704	0	0	0	0	0	0	0	0	0	0	0	0	0	0	0	0	0	0	0	0	0	0	0	0	0	0	0	0	0	0	0	0	0	0	0	0	0	0	0	0	0	0	0	0	0	0	0	0	0
MIR4705	0	0	0	0	0	0	0	0	0	0	0	0	0	0	0	0	0	0	0	0	0	0	0	0	0	0	0	0	0	0	0	0	0	0	0	0	0	0	0	0	0	0	0	0	0	0	0	0	0
MIR4706	0	0	0	0	0	0	0	0	0	0	1	0	0	0	0	0	0	0	0	0	0	0	0	0	0	0	0	0	1	1	0	0	0	0	0	0	0	0	0	1	0	0	0	0	2	0	0	0	0
MIR4707	0	0	0	0	0	0	0	0	0	0	0	0	0	0	0	0	0	0	0	0	0	0	0	0	0	0	0	0	0	0	0	0	0	0	0	0	0	0	0	0	0	0	0	0	0	0	0	0	0
MIR4700	0	0	0	0	0	0	0	0	0	0	0	0	0	0	0	0	0	0	0	0	0	0	0	0	0	0	0	0	0	0	0	0	0	0	0	0	0	0	0	0	0	0	0	0	0	0	0	0	0
MIR4701	0	0	2	0	1	0	0	0	0	0	0	0	0	0	0	0	0	0	0	0	0	4	0	0	0	1	0	0	0	0	0	0	0	0	0	0	0	0	0	0	0	0	0	0	0	0	0	0	0
MIR4703	0	0	0	0	0	0	0	0	0	0	0	0	0	0	0	0	0	0	0	0	0	0	0	0	0	0	0	0	0	0	0	0	0	0	0	0	0	0	0	0	0	0	0	0	0	0	0	0	0
ZNF736P3Y	0	0	0	0	0	0	0	0	0	0	0	0	0	0	0	0	0	0	0	0	0	0	0	0	0	0	0	0	0	0	0	0	0	0	0	0	0	0	0	0	0	0	0	0	0	0	0	0	0
OR4F14P	0	0	0	0	0	0	0	0	0	0	0	0	0	0	0	0	0	0	0	0	0	0	0	0	0	0	0	0	0	0	0	0	0	0	0	0	0	0	0	0	0	0	0	0	0	0	0	0	0
SBF1P1	0	1	0	2	1	0	2	0	0	0	0	2	0	3	2	3	2	0	0	0	0	0	0	4	0	0	0	0	0	0	0	0	0	0	0	1	0	0	1	0	2	0	0	0	0	0	0	0	0
VMP1	7796	7391	6105	4153	13142	12608	11206	12047	17132	8815	15012	12531	10703	13989	13932	11473	12034	9740	10791	15554	14748	8194	9743	3277	4608	5335	11792	12028	7924	8654	6605	5374	12699	7433	9118	11188	2838	10338	7711	14114	8144	7394	12430	13890	7242	9006	9618	7210	10326
PPIAP8	4	1	1	1	2	0	1	1	0	1	1	0	1	0	1	0	0	4	3	1	0	0	0	1	1	0	1	0	0	0	0	0	0	0	0	1	0	0	0	1	0	5	0	0	1	0	1	0	0
PPIAP9	27	18	22	21	45	10	16	13	9	6	13	6	9	13	12	10	15	11	8	13	11	29	35	17	65	22	0	0	6	7	1	1	1	3	4	0	1	2	4	2	9	2	2	5	3	1	7	2	5
PPIAP4	4	4	2	1	6	4	1	0	1	3	3	1	3	1	1	3	3	1	4	3	0	0	0	6	8	2	1	0	0	2	0	2	0	2	0	0	0	0	0	1	3	8	1	0	3	2	3	0	4
PPIAP5	0	0	0	0	0	0	0	0	0	0	0	0	0	0	0	0	0	0	0	0	0	0	0	0	0	0	0	0	0	0	0	0	0	0	0	0	0	0	0	0	0	0	0	0	0	0	0	0	0
PPIAP6	0	3	0	4	0	1	0	4	1	2	3	1	2	6	3	3	2	1	0	3	1	5	0	7	10	1	1	0	0	0	0	0	0	0	1	0	0	0	1	3	4	0	0	1	0	0	2	0	0
PPIAP7	1	0	4	0	0	0	0	0	0	0	0	1	0	0	0	0	1	2	0	0	0	0	0	1	3	0	0	0	0	0	0	0	0	0	0	1	1	0	0	2	0	2	0	0	0	2	0	0	0
EPN2-AS1	0	4	2	0	1	0	0	0	0	0	1	0	0	0	1	0	0	0	0	0	2	5	1	4	0	0	0	0	0	0	0	0	0	0	0	0	0	0	0	2	0	4	0	0	0	0	0	0	0
PPIAP2	12	28	22	26	38	14	10	2	12	10	14	7	8	17	11	14	9	12	12	9	5	2	2	19	5	2	0	0	0	0	0	0	0	0	0	0	0	0	0	0	0	1	1	1	0	0	1	0	0
PPIAP3	3	8	11	4	16	2	4	2	3	6	3	4	8	2	5	3	4	2	6	5	1	14	7	15	23	12	0	2	2	0	2	4	0	0	1	1	1	0	1	0	0	1	0	1	1	1	1	1	2
NR1D1	103	174	133	907	136	147	38	71	102	58	40	168	70	118	85	178	118	167	211	146	111	1509	644	288	242	311	37	45	276	215	188	181	184	234	339	229	75	240	158	213	472	202	101	163	140	128	306	253	164
NR1D2	1075	1380	1756	3894	2054	613	244	297	220	108	178	267	186	212	274	353	282	331	445	240	220	991	466	783	804	299	29	40	200	175	87	96	46	77	162	147	55	204	47	139	281	105	73	86	132	173	221	74	157
RNU6-471P	0	0	0	0	0	0	0	0	0	0	0	0	0	0	0	0	0	0	0	0	0	0	0	0	0	0	0	0	0	0	0	0	0	0	0	0	0	0	0	0	0	0	0	0	0	0	0	0	0
RNU6-356P	0	0	0	0	0	0	0	0	0	0	0	0	0	0	0	0	0	0	0	0	0	0	0	0	0	0	0	0	0	0	0	0	0	0	0	0	0	0	0	0	0	0	0	0	0	0	0	0	0
PLPBP	1836	2072	2125	2395	2158	1288	1538	858	991	664	1088	990	1257	778	816	839	765	867	1429	987	1067	2027	934	1063	2338	5940	595	711	1056	937	427	487	584	944	643	544	317	840	660	931	1405	702	577	599	640	786	809	554	746
BTG3P1	0	0	0	0	0	0	0	0	0	0	0	0	0	0	0	0	0	0	0	0	0	0	0	0	0	0	0	0	0	0	0	0	0	0	0	0	0	0	0	0	0	0	0	0	0	0	0	0	0
OGFR	2272	1780	1967	3677	1395	4614	3670	2756	3230	3607	3688	3131	5025	3052	3104	3336	2816	2212	3952	3724	4465	1594	1842	1259	2451	4410	3579	4301	5357	5472	2891	2569	4912	6653	4229	4086	1967	4416	3954	5438	6733	4816	4860	5160	2975	3533	3568	3567	4252
RPS26P43	0	0	0	0	0	0	0	0	0	0	0	0	0	0	0	0	0	0	0	0	0	0	0	0	0	0	0	0	0	0	0	0	0	0	0	0	0	0	0	0	0	0	0	0	0	0	0	0	0
RPS26P42	0	0	0	0	0	0	1	0	0	0	0	0	0	0	0	0	0	0	0	0	2	0	0	0	0	0	0	0	0	0	0	0	0	0	0	0	0	2	0	0	0	0	0	0	0	0	0	0	0
RPS26P41	0	0	1	0	1	0	0	0	0	0	0	0	0	0	0	0	0	0	0	0	0	0	0	0	2	0	0	0	0	0	0	0	0	0	0	0	0	0	0	0	0	0	2	0	0	0	0	0	0
RPS26P40	1	0	0	1	2	0	0	0	0	0	0	0	0	0	0	0	0	0	0	1	0	0	4	1	0	0	0	1	0	0	0	0	1	0	0	0	0	0	0	0	0	0	0	0	0	0	0	0	0
RPS26P47	3	7	6	8	2	1	2	0	1	1	0	0	0	1	3	3	1	4	6	1	0	2	6	3	0	3	1	0	1	0	0	0	0	0	6	1	0	0	2	0	6	2	0	1	0	0	3	0	0
SEPTIN14P21	0	1	0	0	0	0	3	0	1	0	0	0	1	0	0	0	0	0	0	0	0	0	2	0	0	0	0	0	0	0	0	0	0	0	0	0	0	0	0	0	0	0	0	0	0	0	0	0	0
RPS26P45	0	0	4	1	0	0	0	0	0	1	0	1	1	0	2	0	2	2	0	0	0	0	0	0	0	0	0	0	0	0	0	1	0	0	0	1	0	0	0	1	0	3	0	0	0	0	1	0	0
RPS26P49	0	0	0	0	0	0	0	0	0	0	0	0	0	0	0	0	0	0	0	0	0	0	0	6	9	1	0	0	0	0	0	0	0	0	0	3	0	0	0	0	0	0	0	0	0	0	0	0	0
RPS26P48	0	0	0	0	0	0	0	0	0	0	0	0	0	0	0	0	0	0	0	0	0	0	0	0	0	0	0	0	0	0	0	0	0	0	0	0	0	0	0	0	0	0	0	0	0	0	0	0	0
CHMP1B-AS1	0	0	0	0	0	0	0	0	0	0	0	0	0	0	0	0	0	0	0	0	0	0	0	0	0	0	0	0	0	0	0	0	0	0	0	0	0	0	0	0	0	0	0	0	0	0	0	0	0
PTCH2	106	25	223	36	98	28	23	19	18	12	22	32	14	13	14	26	16	11	20	36	14	28	50	158	52	450	3	14	44	28	10	13	23	35	47	23	4	22	9	50	63	31	37	26	22	31	29	21	30
PTCH1	1092	179	1722	703	1281	549	199	184	159	90	105	308	149	188	162	490	491	194	376	221	222	928	322	620	195	1359	40	30	223	194	199	171	135	106	395	239	164	312	203	378	1289	326	84	105	304	333	228	174	186
AOAH-IT1	2	5	7	2	3	13	43	29	24	10	25	9	37	16	8	20	17	4	2	13	24	0	0	3	0	1	30	30	4	20	15	4	31	10	13	9	5	16	9	32	23	14	27	22	13	29	11	22	16
TIMM44	535	583	575	974	944	378	315	258	269	260	337	327	340	268	259	394	445	249	425	332	304	1870	684	1126	1576	2992	164	177	444	344	183	187	254	470	443	330	192	394	268	521	899	312	400	337	336	425	436	336	402
RAD9B	26	42	30	21	20	7	16	11	7	10	15	10	11	11	4	13	12	14	10	14	12	19	5	17	21	18	8	7	3	10	5	2	3	4	3	1	8	13	0	1	10	8	6	4	5	12	5	12	7
RAD9A	523	435	598	774	616	546	329	256	344	267	355	374	339	357	355	525	501	280	561	409	524	1113	942	3952	1212	1564	265	301	673	636	311	327	413	754	800	616	249	512	466	843	1302	636	527	580	484	543	564	491	503
ERGIC2	1991	2160	1968	2081	3128	555	1652	437	490	197	400	455	1093	510	531	481	533	576	586	547	427	2654	1126	1434	759	794	113	121	155	112	45	59	132	147	92	125	26	101	52	141	155	90	184	165	163	177	189	57	113
ERGIC3	4927	4496	4867	5100	9901	2260	2428	1797	2203	2239	2677	2194	2542	2023	2513	2090	2211	1771	3066	2732	2396	13980	9011	6239	21120	12742	1660	1816	2456	2208	1514	1433	2136	3193	2733	2319	1029	2449	2027	3353	3971	2074	2701	2324	2037	1898	2916	2157	2580
VN2R10P	1	0	0	0	0	1	0	0	0	0	0	0	0	0	0	0	0	0	1	0	0	1	0	12	0	2	0	0	0	0	0	0	0	3	0	2	0	0	1	0	1	0	0	0	0	0	3	1	0
ERGIC1	6101	9369	7524	5998	8385	9599	8175	6360	10640	6459	9094	6606	7308	7858	7386	7552	8064	6498	10514	9682	9797	5099	9570	4417	8277	7091	9496	12512	6363	7559	7443	5332	12653	6947	10409	9450	2567	8233	12687	13937	8344	8712	10817	9898	5372	5691	6057	7071	7499
MIR3165	0	0	0	0	0	0	0	0	0	0	0	0	0	0	0	0	0	0	0	0	0	0	0	0	0	0	0	0	0	0	0	0	0	0	0	0	0	0	0	0	0	0	0	0	0	0	0	0	0
MIR3164	0	0	0	0	0	0	0	0	0	0	1	0	0	0	0	0	0	0	0	0	0	2	5	2	0	0	0	0	0	0	1	0	2	0	1	2	0	0	1	0	3	0	0	0	0	0	0	1	0
MIR3167	0	0	0	0	0	0	0	0	0	0	0	0	0	0	0	0	0	0	0	0	0	0	0	0	0	0	0	0	0	0	0	0	0	0	0	0	0	0	0	0	0	0	0	0	0	0	0	0	0
MIR3166	0	0	0	0	0	0	0	0	0	0	0	0	0	0	0	0	0	0	0	0	0	0	0	0	0	0	0	0	0	0	0	0	0	0	0	0	0	0	0	0	0	0	0	0	0	0	0	0	0
MIR3161	0	0	0	0	0	0	2	0	0	0	0	0	0	0	0	0	0	0	0	0	0	0	0	0	0	0	0	4	0	0	0	0	0	1	0	0	0	3	0	0	0	0	0	0	0	4	0	0	1
MIR3163	0	0	0	0	0	0	0	0	0	0	0	0	0	0	0	0	0	0	0	0	0	0	0	0	0	0	0	0	0	0	0	0	0	0	0	0	0	0	0	0	0	0	0	0	0	0	0	0	0
MIR3162	0	0	0	0	0	0	0	0	0	0	0	0	0	0	0	0	0	0	0	0	0	0	0	0	0	0	0	0	0	0	0	0	0	0	0	0	0	0	0	0	0	0	0	0	0	0	0	0	0
B3GAT3	787	1173	681	1578	1456	687	699	372	509	581	542	682	703	578	591	715	700	474	944	736	616	2148	1982	2797	1574	2165	440	595	1009	764	408	410	627	1199	990	777	307	827	704	1206	1839	714	775	691	733	708	708	730	697
B3GAT2	20	5	30	22	12	12	9	14	6	4	8	6	9	6	6	8	10	12	11	9	6	5	19	17	0	3	12	6	10	3	1	6	0	3	4	6	0	1	3	5	11	2	5	7	8	17	10	0	8
B3GAT1	221	186	171	583	685	914	662	486	455	286	326	801	463	313	628	1954	2419	153	481	425	704	19	15	62	46	143	46	92	508	601	348	329	494	104	672	475	463	414	740	1378	4871	957	246	147	1240	1318	381	293	733
MIR3169	0	0	0	0	0	0	0	0	0	0	0	0	0	0	0	0	0	0	0	0	0	0	0	0	0	0	0	0	0	0	0	0	0	0	0	0	0	0	0	0	0	0	0	0	0	0	0	0	0
MIR3168	0	0	0	0	0	0	0	0	1	0	0	0	0	0	0	0	0	0	2	0	0	0	0	0	3	0	0	0	0	0	0	0	0	0	0	0	0	0	0	0	0	0	0	0	0	1	0	0	0
RNU6-238P	0	0	0	0	0	0	1	0	0	0	0	0	0	0	0	0	1	0	0	0	0	0	0	0	0	0	0	1	0	1	0	0	0	0	0	0	0	0	0	0	0	0	0	0	0	0	0	0	0
CALM2	19143	15493	21231	13845	28430	11567	12253	8497	9454	6402	10577	7146	10388	9698	12767	7691	9178	12183	14809	10818	9278	10225	4839	6654	14313	5514	2655	3215	3483	3437	1726	1595	2605	4194	2073	2671	1250	3413	2187	4638	2951	1847	2926	2675	3331	4087	3482	1620	2538
TTC30A	320	295	293	47	693	24	16	14	8	10	13	12	10	14	15	12	15	17	20	6	8	320	152	156	220	156	1	6	9	5	2	6	7	11	4	10	0	3	2	1	10	10	4	4	2	4	6	0	3
TTC30B	247	157	245	119	519	94	28	28	34	27	42	49	28	44	34	29	45	32	56	59	43	368	172	139	221	137	18	12	35	21	15	8	7	12	14	13	9	29	9	32	34	14	32	23	8	24	38	12	28
CALM1	14084	12110	22022	26483	21928	10471	10990	6903	7295	5207	6958	7458	9192	6808	7648	9085	8553	6795	11977	8460	7605	7337	11068	16133	16184	9227	3476	4188	7097	6808	4512	4264	5579	7382	6115	5666	2691	8081	5307	8369	12649	5520	5193	4142	6030	5981	7340	5153	5182
GSDMA	61	352	20	54	91	6	1	8	5	3	3	3	4	6	24	10	16	5	8	5	22	18	86	16	10	3	2	6	12	7	10	5	9	16	9	19	3	14	2	4	7	2	9	11	10	5	16	4	0
GSDMB	702	677	728	1245	889	628	632	664	639	320	479	920	654	577	933	716	819	609	1528	686	652	1001	397	444	335	1149	214	305	1204	807	313	358	737	2123	1175	929	441	891	695	1774	2503	815	725	650	708	865	1445	955	832
GSDMC	152	218	61	66	284	6	1	0	1	2	4	3	0	3	3	0	3	0	0	0	1	473	786	23	1148	16	0	6	8	0	1	0	2	4	2	6	1	2	5	4	2	8	4	3	3	3	3	1	1
GSDMD	2134	1919	2309	4611	2821	2595	2820	1776	2148	2656	3050	2368	3660	2322	2855	2253	2331	1558	3526	2607	3436	2128	2325	2213	2776	4644	2945	3564	4167	3979	1986	1898	3590	6015	3878	3981	1453	3772	3143	5515	7415	4268	4551	4693	2980	4019	3945	3299	3856
GSDME	351	530	425	52	596	11	13	30	23	22	29	13	14	15	10	8	14	21	22	34	38	2198	812	205	518	985	26	21	34	42	4	7	14	36	28	15	0	0	22	33	43	22	15	14	4	6	35	15	33
UPK1B	12	1	9	40	293	0	0	0	0	0	0	0	0	1	1	0	0	0	0	0	0	14015	18451	17	135	9	2	0	1	0	0	0	2	0	0	0	0	0	0	0	0	0	0	2	0	0	0	0	0
DLGAP2	9	12	14	3	3	3	0	0	0	0	0	1	0	1	0	2	0	0	0	0	0	10	2	0	1	351	0	0	0	0	0	0	0	0	0	0	0	0	0	3	1	0	0	0	0	0	1	0	0
DLGAP3	40	37	19	59	27	20	9	11	16	26	20	13	12	28	29	32	29	29	37	32	22	15	20	968	12	53	27	36	46	46	23	26	16	33	52	35	21	38	38	51	81	22	27	16	11	28	46	40	57
DLGAP1	114	10	44	47	524	1	2	2	3	4	1	0	2	4	1	2	1	6	7	3	0	29	4	134	2186	26	1	0	12	1	0	0	3	5	1	7	0	5	3	3	1	2	2	1	0	2	6	0	1
DLGAP4	2027	1330	2423	1948	3436	1068	1179	664	747	749	979	817	1081	783	654	846	711	577	1049	958	1076	2832	3573	2175	2792	2980	746	984	1273	1228	723	649	1312	1341	1531	1342	523	1353	1054	1472	2195	1208	1172	1376	866	1011	1180	1013	1145
DLGAP5	122	643	74	444	724	59	195	29	9	13	23	23	56	8	5	23	6	23	22	12	22	912	301	716	1692	594	0	0	15	10	1	8	2	25	8	2	6	13	5	19	4	0	21	14	14	26	16	4	16
MIR7973-1	0	0	0	0	0	0	0	0	0	0	0	0	0	0	0	0	0	0	0	0	0	0	0	0	0	0	0	0	0	0	0	0	0	0	0	0	0	0	0	0	0	0	0	0	0	0	0	0	0
MIR7973-2	0	0	0	0	0	0	0	0	0	0	0	0	0	0	0	0	0	0	0	0	0	0	0	0	0	0	0	0	0	0	0	0	0	0	0	0	0	0	0	0	0	0	0	0	0	0	0	0	0
CYP27B1	99	73	22	45	100	4	9	6	5	3	5	3	1	4	2	7	3	6	6	3	1	97	111	140	30	271	2	1	5	2	11	8	0	7	4	2	0	1	0	3	5	1	7	1	4	1	13	11	0
OIP5	16	46	21	23	37	8	20	7	6	1	8	6	8	3	0	9	3	3	12	3	2	88	26	67	138	175	0	0	1	9	3	3	4	11	9	0	2	2	2	8	12	1	6	9	13	3	8	7	4
MIR502	0	0	0	0	0	0	0	0	0	0	0	0	0	0	0	0	0	0	0	0	0	0	0	0	0	0	0	0	0	0	0	0	0	0	0	0	0	0	0	0	0	0	0	0	0	0	0	0	0
RNU1-134P	0	2	0	0	0	0	1	0	2	0	0	2	2	0	0	1	0	0	0	0	0	0	0	4	0	0	0	0	3	0	0	0	0	0	0	0	0	0	2	0	0	3	0	0	3	0	0	0	0
FBXL19	568	605	517	1038	1195	395	491	337	303	269	374	339	412	270	255	349	283	223	444	328	374	1772	2192	1534	1783	2148	407	505	565	513	331	239	385	696	602	480	209	593	386	645	932	530	470	445	393	408	508	474	522
INO80B-WBP1	0	0	0	0	0	0	0	0	0	0	0	0	0	0	0	0	0	0	0	0	0	0	0	0	0	0	0	0	0	0	0	0	0	0	0	0	0	0	0	0	0	0	0	0	0	0	0	0	0
MIR507	0	0	0	0	0	0	0	0	0	0	0	0	0	0	0	0	0	0	0	0	0	0	0	0	0	0	0	0	0	0	0	0	0	0	0	0	0	0	0	0	0	0	0	0	0	0	0	0	0
LRRFIP1	5555	6302	7479	6586	5094	5889	5879	4219	4298	2685	3526	3385	3444	2596	2517	3752	3116	2301	4261	3190	4043	2603	5250	3205	3094	2736	2960	2808	3609	4231	2661	2260	4416	3533	4070	3869	1500	4172	2555	4224	4410	2864	2808	3674	2856	3261	3402	2291	3299
PTPN18	3355	4008	4072	6729	3245	5983	5171	4166	4590	4755	5858	4996	6256	4233	4645	5894	5758	3510	6421	5543	6407	1522	1935	4005	2761	3023	4331	4713	6468	6906	4473	3901	5180	7826	6131	5091	3444	6405	6592	9545	17577	9313	6194	4894	5549	5848	5811	5070	5840
NDUFB5P2	0	0	0	0	0	0	0	0	0	0	0	0	0	0	0	0	0	0	0	0	0	0	0	0	0	1	0	0	0	0	0	0	0	0	0	1	0	0	0	0	0	0	0	0	0	0	0	0	0
PTPN13	3165	351	4147	1582	1959	64	25	48	71	34	29	42	28	17	17	45	36	101	80	28	27	3745	8110	253	8930	211	7	3	32	32	26	26	29	21	32	37	23	41	19	36	79	20	28	10	16	24	61	57	20
PTPN12	6401	4074	7931	2590	7078	3126	3617	2069	2278	1551	2566	2097	3447	1622	1772	2338	2031	1725	2514	1899	2268	3366	4451	1705	4254	2556	1071	1327	1270	1195	975	647	952	793	809	896	453	1667	756	1471	1722	1027	754	896	994	1643	1067	580	923
PTPN11	3440	4133	5239	4015	5058	995	777	738	664	353	564	610	630	429	345	590	447	512	696	573	653	6827	3784	3877	4593	4550	375	344	723	674	394	273	409	584	538	515	254	703	242	580	991	433	398	482	499	507	660	397	489
RPL32P35	0	0	0	0	0	0	0	0	0	0	0	0	0	0	0	0	0	0	0	0	0	0	0	0	0	0	0	0	0	0	0	0	0	0	0	0	0	0	0	0	0	0	0	0	0	0	0	0	0
RPL32P33	0	1	0	1	0	0	0	0	1	0	1	0	0	0	0	0	0	0	0	0	0	1	0	37	0	0	0	0	0	0	0	0	0	0	0	0	0	0	0	0	1	0	0	0	0	0	0	0	1
RNU6-960P	0	0	0	0	0	0	0	0	0	0	0	0	0	0	0	0	0	0	0	0	0	0	0	0	0	0	0	0	0	0	0	0	0	0	0	0	0	0	0	0	0	0	0	0	0	0	0	0	0
PTPN14	1080	489	2344	144	3347	5	9	4	2	0	1	6	6	0	7	2	7	2	6	1	1	3045	2055	252	1260	1563	1	0	2	4	3	1	3	6	6	0	2	1	4	3	14	0	7	8	2	8	1	7	9
LYAR	546	712	520	2263	660	687	498	382	361	288	429	490	398	311	445	651	651	469	879	392	457	1485	357	441	461	1975	148	151	427	336	178	219	213	318	317	254	121	383	195	412	571	210	237	186	352	379	397	171	247
MIR508	0	0	0	0	0	0	0	0	0	0	0	0	0	0	0	0	0	0	0	0	0	0	0	0	0	0	0	0	0	0	0	0	0	0	0	0	0	0	0	0	0	0	0	0	0	0	0	0	0
C2orf81	57	12	24	29	82	14	6	3	5	10	8	3	2	12	7	5	9	4	12	11	7	23	27	100	69	22	3	4	23	16	4	9	19	9	6	8	4	14	11	9	24	8	5	5	18	3	20	7	5
C2orf80	2	4	0	3	1	2	0	1	0	0	0	0	1	0	0	0	0	0	0	0	1	1	0	0	0	0	0	0	0	0	0	0	0	0	1	0	0	0	0	1	0	0	0	0	0	0	0	0	0
DMRTB1	0	0	0	0	1	0	0	0	0	0	0	0	0	0	0	0	0	0	0	0	0	2	0	0	0	0	0	0	0	0	0	0	0	0	0	0	0	0	0	0	0	0	0	0	0	0	0	0	0
SNORA81	0	0	0	0	0	0	0	0	0	0	0	0	0	0	0	0	0	0	0	0	0	0	0	0	0	0	0	0	0	0	0	0	0	0	0	0	0	0	0	0	0	0	0	0	0	0	0	0	0
SNORA84	0	0	0	0	0	0	0	0	0	0	0	0	0	0	0	0	0	0	0	0	0	2	0	0	1	0	0	0	0	0	0	0	0	0	0	0	0	0	0	0	0	0	0	0	0	0	0	0	0
FAM210CP	5	9	4	4	4	8	36	17	15	19	17	17	6	10	6	18	7	7	7	11	15	3	4	1	3	2	5	5	0	2	2	6	3	4	5	2	4	2	2	0	0	5	2	1	5	3	3	0	3
C2orf88	194	228	490	22	147	500	852	452	622	477	596	526	568	234	529	543	384	323	274	283	587	57	44	99	22	40	210	219	128	222	346	369	146	137	157	136	214	192	159	140	98	143	140	219	138	155	239	163	201
THSD8	0	0	0	1	0	0	0	0	0	0	0	0	0	0	0	0	0	0	0	0	1	1	5	6	3	3	0	0	0	0	0	0	0	0	1	0	0	0	0	0	0	0	0	0	0	0	0	0	0
MSMP	0	0	0	0	0	0	0	0	0	0	0	0	0	0	0	0	0	0	0	0	0	0	0	0	0	0	0	0	0	0	0	0	0	0	0	0	0	0	0	0	0	0	0	0	0	0	0	0	0
MZB1	5648	880	175	660	110	456	1673	482	210	197	164	119	193	66	101	437	271	398	478	69	104	1586	1119	1936	413	2056	27	50	346	289	65	80	216	1365	579	315	329	501	289	1225	507	136	568	535	159	275	543	669	231
TRAPPC6B	272	234	257	349	358	83	235	75	76	43	100	75	131	82	74	74	70	64	84	83	73	167	186	241	339	220	31	34	40	50	18	20	15	50	35	65	21	29	25	44	95	25	38	57	42	31	37	34	23
RNU4-56P	0	0	0	0	0	0	0	0	0	0	0	0	0	0	0	0	0	0	0	0	0	0	0	0	0	0	0	0	0	0	0	0	0	0	0	0	0	0	0	0	0	0	0	0	0	0	0	0	0
CDK3	5	3	4	13	12	20	14	7	7	11	8	9	9	16	16	7	21	7	14	15	9	54	18	25	21	33	18	5	5	11	4	9	28	10	15	16	4	4	5	35	38	9	24	13	17	11	12	5	15
HLA-DQB1	30337	9167	9149	2727	2787	6697	2227	916	1172	1649	1852	3132	3283	2455	1099	1223	1005	1600	2069	3065	1420	4287	3651	1074	2634	10619	2115	1741	5431	4722	951	879	3694	8618	4660	3586	950	1979	5519	10036	2889	1325	2566	2400	1649	1762	3142	2287	5455
MSMB	301	3	210	0	134	1	0	0	0	0	0	0	0	0	1	0	1	0	0	1	1	335	150	61	2282	0	0	0	4	0	0	0	1	0	0	0	0	0	0	0	0	0	0	1	0	0	1	0	0
HLA-DQB3	0	1	0	0	0	0	0	0	0	0	0	0	0	0	1	0	0	0	0	0	0	0	0	0	0	0	0	0	0	0	0	0	0	0	0	0	0	0	0	0	0	0	0	0	0	0	0	0	0
HLA-DQB2	4474	1445	315	399	549	393	81	121	175	312	314	96	92	54	140	183	158	205	294	72	226	294	232	445	511	638	47	56	147	132	250	228	221	40	275	213	123	315	18	41	741	349	105	88	278	280	358	243	323
HSPE1P16	0	2	0	2	3	0	0	0	0	2	1	0	3	0	0	0	0	0	0	0	0	0	0	0	0	0	0	0	0	0	0	0	0	0	0	0	0	0	0	0	0	0	0	0	0	0	0	0	0
HSPE1P14	0	0	0	0	0	0	0	0	0	0	0	0	1	0	0	0	0	0	0	0	0	0	0	0	0	0	0	0	0	0	0	0	0	0	0	0	0	0	0	0	0	0	0	0	0	0	0	0	0
HSPE1P12	0	0	0	0	0	0	0	0	0	0	0	0	0	0	0	0	0	0	0	0	0	0	0	1	0	0	0	0	0	0	0	0	0	0	0	0	0	0	0	0	0	0	0	0	0	0	0	0	0
HSPE1P13	0	0	0	0	0	0	0	0	0	0	0	0	0	0	1	0	0	0	0	0	0	0	0	0	0	0	0	0	0	0	0	0	0	0	0	1	0	0	0	0	1	0	0	0	0	2	0	0	0
HSPE1P10	0	1	0	1	0	0	1	0	0	0	0	0	0	0	0	0	0	0	0	0	0	0	0	0	0	0	0	0	0	0	0	0	0	0	0	0	0	0	0	0	0	0	0	0	0	0	0	0	0
HSPE1P11	0	0	0	2	0	0	1	0	0	4	0	0	0	1	0	0	0	1	2	0	1	0	0	3	1	0	0	0	0	0	0	0	0	2	1	0	0	0	0	1	2	0	1	0	0	0	0	0	0
EIF4E1B	2	0	2	0	0	1	0	0	0	0	0	0	0	0	0	0	0	0	0	0	0	0	0	0	0	0	0	0	0	0	0	0	0	0	0	0	0	1	0	0	1	0	0	0	0	0	0	0	0
MIR4313	0	0	0	0	0	0	0	0	0	0	0	0	0	0	0	0	0	0	0	0	0	0	0	0	0	0	0	0	0	0	0	0	0	0	0	0	0	0	0	0	0	0	0	0	0	0	0	0	0
RN7SL393P	0	0	0	0	0	0	0	0	0	0	0	0	0	0	0	0	0	0	0	0	0	0	0	0	0	0	0	0	0	0	0	0	0	0	0	0	0	0	0	0	0	0	0	0	0	0	0	0	0
HSPE1P19	0	0	0	0	0	0	0	0	0	0	0	0	0	0	0	0	0	0	0	0	0	0	0	0	0	0	0	0	0	0	0	0	0	0	0	0	0	0	0	0	0	0	0	0	0	0	0	0	0
CDK8	488	514	580	644	590	225	271	150	138	87	124	150	138	113	110	174	136	123	238	137	184	1144	614	589	598	885	62	66	137	125	84	78	84	157	120	88	41	110	71	177	183	89	86	58	127	195	175	89	93
CDK9	2040	1611	2322	2639	2097	1182	1098	768	883	879	968	1080	1137	890	867	1212	1038	698	1369	976	966	2047	2623	1687	1834	2444	750	881	1266	1145	839	757	1129	1420	1605	1292	564	1352	1017	1795	3131	1343	1277	1109	1109	1262	1312	1172	1278
CHORDC2P	0	1	3	2	0	0	0	0	0	0	1	0	0	0	0	0	0	0	0	0	0	1	0	0	0	0	0	0	0	0	0	0	0	0	0	0	0	0	0	0	0	0	0	0	0	0	0	0	0
RN7SL569P	0	0	0	0	0	0	0	1	0	0	0	1	0	0	0	0	0	1	0	0	0	0	0	0	0	1	0	0	0	0	0	0	0	0	0	1	0	0	3	3	2	0	1	0	0	0	0	0	0
NDUFA3P3	0	0	0	0	0	0	0	0	0	0	0	1	0	0	0	0	0	0	0	0	0	0	0	0	0	0	0	0	0	0	0	0	0	0	0	0	0	0	0	0	0	0	0	0	0	0	0	0	0
RNU6-895P	0	0	0	0	0	0	0	0	0	0	0	0	0	0	0	0	0	0	0	0	0	0	0	0	0	0	0	0	0	0	0	0	0	0	0	0	0	0	0	0	0	0	0	0	0	0	0	0	0
CAMKK1	288	359	560	430	761	638	1010	406	446	566	760	446	718	760	490	490	554	705	1127	939	708	723	697	1100	310	586	849	1116	780	701	616	443	1308	652	404	439	161	553	806	1189	1087	939	977	1082	603	723	592	644	711
MYDGF	2417	3022	1868	1721	11696	746	1176	585	752	686	842	661	922	582	913	754	807	698	1283	938	894	5255	3077	4773	4331	4794	498	506	935	676	353	430	547	1218	656	545	374	745	600	1224	1240	602	863	772	798	687	838	592	663
TRAJ39	4	3	0	13	0	3	3	2	6	3	3	7	4	1	0	3	4	6	5	1	1	0	0	0	0	2	1	3	6	6	8	5	0	4	9	3	4	1	1	3	5	1	17	4	1	0	3	2	8
NDUFA3P4	0	0	2	0	4	0	0	0	0	0	0	0	0	0	0	1	0	0	0	0	0	0	0	3	2	0	0	0	0	0	0	0	0	0	1	0	0	0	0	0	0	0	0	0	0	0	0	0	0
PPP1R1AP2	0	0	0	0	0	0	0	0	0	0	0	0	0	0	0	0	0	0	0	0	0	0	0	0	0	0	0	0	0	0	0	0	0	0	0	0	0	0	0	0	0	0	0	0	0	0	0	0	0
RPL23AP20	0	0	0	0	0	0	0	0	0	0	0	0	0	0	0	0	0	0	0	0	0	0	0	2	0	2	0	0	0	0	0	0	0	0	0	0	0	0	0	0	0	0	0	0	0	0	0	0	0
PPP1R1AP1	0	0	0	0	0	0	0	0	0	0	0	0	1	0	0	0	0	0	0	0	0	0	0	0	0	0	1	0	0	0	2	0	0	0	0	0	0	0	0	0	0	0	0	0	0	0	0	0	0
CHMP3	3162	2527	6356	1787	4311	2084	2069	1318	1667	1072	1795	1516	1916	1548	1415	1425	1265	1406	1882	1786	1690	3036	2723	1583	5506	760	1091	1174	868	1044	645	618	1117	947	797	862	377	1101	701	1221	1153	821	1106	1148	800	900	941	614	877
RPL36AL	2155	2210	2481	3889	1949	1709	2011	1317	1395	1209	1555	1347	1684	1551	2100	1439	1703	1728	2270	1887	1408	2170	2817	2270	3987	2771	702	714	935	976	551	713	808	1435	1077	1000	338	783	662	1368	1435	790	1022	932	1057	827	1454	834	910
CHMP7	1793	3019	1850	8916	2680	2432	1665	1508	1674	982	1298	1973	1704	1302	1054	1571	1305	1478	2264	1709	1438	1320	1768	1578	2802	1972	800	818	2564	1953	1217	1162	1666	2388	2434	2112	578	1851	782	1534	3161	1572	1672	1446	1130	1248	2677	1804	1837
IGHVII-60-1	0	1	0	1	1	0	1	0	0	0	0	0	1	0	0	2	1	0	0	0	0	0	0	1	0	0	0	0	0	0	0	0	0	0	0	2	0	0	0	0	0	0	1	0	0	0	0	0	0
CHMP5	3129	2637	3337	1536	3342	3110	2674	1927	1830	839	1299	970	1918	1062	1468	1001	1184	1467	1810	1151	1622	1804	3042	2992	1692	2449	208	237	575	569	114	207	191	941	301	454	68	248	101	392	322	263	509	423	266	438	502	186	317
OR52N4	30	7	34	33	2	7	1	7	6	2	5	6	4	5	5	3	7	3	10	8	2	2	0	0	6	1	2	0	19	8	2	0	8	5	12	5	4	4	3	12	24	4	2	9	5	2	11	4	11
OR52N5	2	0	0	0	0	0	0	0	0	0	0	0	0	0	0	0	0	0	1	0	0	0	0	0	0	12	0	3	0	0	0	0	0	0	0	0	0	0	0	0	1	0	0	0	0	0	0	0	0
OR52N2	0	0	0	0	0	0	0	0	0	0	0	0	0	1	2	0	0	0	0	0	0	0	0	0	0	2	0	0	3	0	0	0	0	2	2	2	0	0	0	1	0	0	1	0	0	3	0	0	0
RNU7-140P	0	4	0	2	0	0	1	1	1	0	1	5	0	1	2	0	1	1	2	2	0	0	0	1	0	0	2	3	1	2	0	0	0	1	3	9	1	1	3	2	7	1	0	0	1	0	0	0	2
OR52N1	2	1	0	0	0	0	0	1	2	0	0	1	0	0	0	0	0	0	0	0	0	0	0	0	0	1	0	0	1	0	0	0	0	2	0	0	0	0	0	0	0	0	0	0	0	0	0	0	2
NCLP2	0	0	0	0	0	0	0	0	0	0	0	0	0	0	0	0	0	0	0	0	0	0	0	0	0	0	0	0	0	0	0	0	0	0	0	0	0	0	0	0	0	0	0	0	0	0	0	0	0
CHST5	0	0	1	1	0	0	0	0	1	0	0	0	0	0	0	0	2	0	0	0	0	3	9	4	1	4	0	0	0	0	0	0	2	0	0	2	0	0	0	0	0	0	0	0	0	0	0	0	0
LY6G6C	7	1	2	0	2	3	6	5	1	3	2	1	3	1	1	0	2	3	4	1	2	12	203	20	11	29	10	19	8	8	0	3	10	7	7	8	2	1	3	10	4	5	14	7	4	7	2	4	1
LY6G6D	0	0	0	0	0	0	0	0	0	0	0	0	0	0	0	0	0	0	0	1	0	0	0	0	0	3	1	0	0	0	0	0	0	0	0	0	0	0	0	0	0	0	0	0	0	0	0	0	0
LY6G6E	2	1	2	0	0	18	22	4	12	28	25	25	34	4	14	25	8	6	7	25	42	0	0	0	2	18	9	8	10	22	38	25	0	8	24	10	15	25	17	7	2	9	25	29	13	28	23	14	6
LY6G6F	2	2	4	0	1	24	34	14	21	53	58	45	55	25	28	30	36	12	10	37	38	0	0	2	1	8	29	27	18	33	42	40	11	9	12	17	20	35	30	16	13	9	24	7	11	38	17	24	13
RN7SL253P	0	0	1	0	0	3	0	0	1	0	0	0	0	0	0	0	0	0	0	0	1	0	1	0	0	0	0	0	4	0	0	0	0	0	0	0	0	0	0	0	2	0	0	0	0	0	0	0	0
RN7SL320P	0	0	0	0	0	0	0	0	0	0	0	0	0	0	0	0	0	0	0	0	0	0	0	0	0	0	0	0	0	0	0	0	0	0	0	0	0	0	0	0	0	0	0	0	0	0	0	0	0
LIPT1P1	0	0	0	0	0	0	0	0	0	0	0	0	0	0	0	0	0	0	0	0	0	0	0	0	0	0	0	0	0	0	0	0	0	0	0	0	0	0	0	0	0	0	0	0	0	0	0	0	0
COX4I1P1	1	0	0	4	0	1	0	1	1	1	2	0	0	0	0	0	0	1	1	0	1	0	0	0	0	0	0	0	0	0	0	0	0	0	0	0	1	0	0	1	0	0	0	0	0	0	1	0	0
COX4I1P2	0	0	1	0	0	0	0	0	0	0	0	0	0	0	0	0	0	0	1	0	0	0	5	1	0	0	0	0	0	0	0	0	0	0	0	0	0	0	0	0	0	0	0	0	0	0	0	0	0
GALNTL5	0	0	0	0	0	0	0	0	0	0	0	0	0	0	0	0	0	0	0	1	0	1	0	0	0	0	0	0	0	0	0	0	0	0	0	0	0	0	0	0	0	0	0	0	0	0	0	0	0
RPS4XP2	25	27	34	60	23	29	21	15	24	11	18	31	22	5	20	13	24	22	32	16	4	2	2	4	1	1	1	0	2	0	2	0	0	2	1	5	0	3	0	3	2	1	0	1	0	1	3	2	0
GALNTL6	12	4	12	0	24	2	0	2	2	2	1	1	0	3	1	0	0	2	0	3	0	5	4	3	3	0	0	0	0	0	2	3	0	0	1	0	1	0	5	3	0	0	0	1	1	2	1	0	0
RNU6-278P	0	0	0	0	0	0	0	0	0	0	0	0	0	0	0	0	0	0	0	0	0	0	0	0	0	0	0	0	0	0	0	0	0	0	0	0	0	0	0	0	0	0	0	0	0	0	0	0	0
RNU6-1092P	0	0	0	0	0	0	0	0	0	0	0	0	0	0	0	0	0	0	0	0	0	0	0	0	0	0	0	0	0	0	0	0	0	0	0	0	0	0	0	0	0	0	0	0	0	0	0	0	0
LINC02018	14	7	30	13	16	10	15	8	9	7	12	10	18	6	3	3	13	7	6	14	10	0	5	12	14	5	8	4	11	6	6	13	12	12	25	16	6	18	6	18	18	6	13	8	9	8	18	12	12
LINC02019	46	30	42	52	50	65	83	66	78	23	47	64	82	77	72	53	57	73	114	77	42	29	12	19	24	11	40	63	102	64	54	27	48	75	74	82	26	38	67	118	117	54	63	85	35	50	54	59	87
LINC02010	0	0	0	0	0	0	0	0	0	0	0	0	0	0	0	0	0	0	0	0	0	0	0	1	0	0	0	0	0	0	0	0	0	0	0	0	0	0	0	0	0	0	0	0	0	0	0	0	0
LINC02011	0	0	2	0	0	0	0	0	0	0	0	0	0	0	0	0	0	0	0	0	0	0	0	0	0	0	0	0	0	0	0	0	0	0	0	0	0	0	0	0	0	0	0	0	0	0	0	0	0
LINC02012	2	3	2	30	35	8	3	3	10	3	1	8	2	7	4	5	10	3	4	8	4	20	1	13	0	12	0	0	6	4	9	1	5	5	7	4	5	7	0	10	11	5	2	2	13	2	10	3	0
LINC02013	2	0	2	1	0	0	0	0	0	0	0	0	0	0	0	1	0	0	0	0	0	0	0	1	1	0	0	0	0	0	0	0	0	0	0	0	0	0	0	0	0	0	0	0	0	0	0	0	0
LINC02014	1	24	2	14	55	1	1	1	1	2	1	2	0	0	1	1	0	1	0	0	0	25	30	32	9	3	1	0	1	1	2	0	2	0	4	0	0	4	0	0	3	0	2	0	0	2	1	1	6
LINC02015	3	175	3	2	2	0	0	0	0	0	0	0	0	0	0	0	0	0	0	0	0	76	0	0	1	5	0	0	0	0	0	0	0	0	0	0	0	0	0	0	0	0	0	0	0	0	0	0	0
LINC02016	14	0	120	0	0	1	0	0	0	0	0	0	0	0	0	0	0	0	0	0	0	1	5	17	0	0	0	0	0	0	0	0	0	0	0	0	0	0	0	0	0	0	0	0	0	0	0	0	0
LINC02017	0	0	0	0	2	0	0	0	0	0	0	0	0	0	0	0	0	0	0	0	0	0	0	0	0	0	0	0	0	0	0	0	0	0	0	0	0	0	0	0	0	0	0	0	0	0	0	0	0
TDH	1	0	12	5	2	2	6	2	4	1	1	6	0	2	0	2	5	3	1	0	5	23	0	71	52	2	3	0	4	1	0	0	5	16	1	4	0	11	5	3	13	1	5	1	6	4	1	0	9
SLC25A24P2	1	0	0	0	0	1	0	0	0	0	0	0	0	0	0	0	0	0	0	0	0	0	0	2	0	0	0	0	0	0	0	0	0	0	0	0	0	0	0	0	0	1	0	0	0	0	0	0	0
BCL2A1	2517	1431	1253	980	191	2047	11417	2180	2838	1819	2866	1229	7666	2876	2865	1564	1813	1868	2104	2794	2737	352	180	74	204	464	273	267	336	288	211	218	251	529	110	353	30	191	94	524	162	326	395	329	319	393	532	234	274
TDG	393	335	340	616	471	135	183	116	89	57	90	97	120	71	55	115	109	98	130	100	104	892	591	549	357	565	46	29	162	143	58	47	60	87	101	83	44	133	56	129	225	72	86	80	75	131	108	78	92
SCAMP1-AS1	268	231	354	358	469	203	130	100	101	76	103	120	90	83	131	131	147	114	160	156	79	150	136	182	183	308	62	63	199	132	58	72	112	182	164	145	56	128	81	197	374	91	180	129	107	115	167	106	125
LIMS1	3385	3939	2778	4536	3945	1114	1907	847	592	380	608	700	1233	373	568	761	555	426	775	586	787	1296	1348	569	1449	1034	393	332	419	426	455	350	213	461	343	334	154	417	234	405	397	277	342	323	250	388	412	235	320
RNU6-1329P	0	0	0	0	0	0	0	0	0	0	0	0	0	0	0	0	0	0	0	0	0	0	0	0	0	0	0	0	0	0	0	0	0	0	0	0	0	0	0	0	0	0	0	0	0	0	0	0	0
ENTPD6	1500	835	1650	2533	1549	944	681	675	742	561	711	829	840	596	549	746	757	588	838	874	825	8801	9706	5891	8568	4690	590	516	1379	1088	575	585	720	1237	1258	886	361	1062	748	1437	2132	979	1047	842	703	839	1111	860	1065
TBX2	2965	29	7476	2	3236	0	1	0	0	0	0	0	0	0	0	0	0	0	0	0	0	281	1731	581	61	367	1	0	0	0	1	0	0	0	0	0	0	0	0	0	0	0	3	0	0	0	0	2	3
LRRC27	346	374	380	247	521	103	105	87	78	134	156	144	153	101	130	113	103	81	154	117	103	128	343	299	340	661	77	97	144	124	70	84	93	255	169	128	66	202	125	257	459	170	153	108	118	166	137	80	165
LRRC26	2	2	0	5	2	1	0	0	0	9	3	0	0	0	2	3	3	1	2	2	0	1	2	13	25	0	0	2	4	5	0	5	0	4	11	0	0	1	1	3	10	5	0	0	0	1	2	0	2
LRRC25	941	1652	1407	793	584	8203	10037	6702	8335	8301	9157	6276	8086	7441	7468	5773	5586	4601	6802	9432	11606	452	488	282	514	1618	9795	14613	9455	9624	7322	5420	14656	10553	9522	9384	2787	8487	12238	14644	9817	8629	10507	12229	6656	7287	7055	8109	9098
LRRC24	0	0	0	0	0	0	0	0	0	0	0	0	0	0	0	0	0	0	0	0	0	0	0	0	0	0	0	0	0	0	0	0	0	0	0	0	0	0	0	0	0	0	0	0	0	0	0	0	0
KIAA1522	2166	2320	1942	1217	8805	80	86	82	87	136	129	53	73	46	44	78	36	11	8	67	110	8042	9030	2983	11700	2537	110	95	92	81	49	65	32	145	123	67	60	96	49	71	122	104	145	54	48	43	68	68	59
MPDU1	1824	1932	1676	1385	3085	823	1252	742	788	793	1065	701	1029	711	904	731	750	743	1180	864	955	1512	4273	1664	1865	2625	768	840	1129	945	436	391	673	1489	854	689	433	923	834	1554	1553	826	1128	864	932	865	876	551	875
LRRC20	408	539	389	580	1046	119	82	52	69	39	49	84	77	41	46	74	67	54	96	58	51	1272	1155	1389	793	763	33	38	88	85	45	42	38	88	64	64	33	69	64	98	136	60	81	47	83	76	76	62	68
LRRC29	90	113	106	62	156	68	115	56	83	89	100	85	91	82	81	86	79	54	104	92	101	99	114	78	166	120	85	105	119	80	48	47	77	123	74	80	48	79	118	176	116	81	117	123	89	75	82	74	105
SNORA20B	0	0	0	0	0	0	0	0	0	0	0	0	0	0	0	0	0	0	0	0	0	0	0	0	0	0	0	0	0	0	0	0	0	0	0	0	0	0	0	0	0	0	0	0	0	0	0	0	0
GCNT4	254	214	368	1387	448	200	109	101	143	19	38	170	118	73	58	102	43	95	87	77	34	115	113	8	31	20	2	16	83	21	19	17	34	20	43	67	16	69	9	32	88	18	26	24	23	19	111	35	72
GCNT7	5	13	3	2	2	10	38	9	8	4	10	4	17	11	5	9	6	4	3	9	14	7	3	5	7	16	11	18	6	4	9	1	18	8	7	12	4	14	13	12	29	12	9	19	15	20	16	8	13
ST13P4	2	4	3	0	0	1	3	0	1	2	1	1	0	0	1	0	1	0	1	3	1	2	4	3	0	0	0	1	0	0	0	1	0	0	0	4	0	1	0	0	0	0	0	0	2	0	0	4	0
GCNT1	911	1660	549	1043	788	362	552	243	257	184	246	162	251	188	228	224	189	117	279	215	272	2141	773	1588	153	1257	136	157	326	300	122	91	123	376	162	196	45	233	118	269	426	138	150	185	231	227	184	111	225
GCNT3	262	38	16	330	830	5	4	0	3	1	4	1	3	0	1	1	4	2	1	1	0	3918	1391	77	98	660	2	0	2	3	0	0	1	0	0	1	0	2	1	2	6	2	0	2	0	0	0	1	0
GCNT2	955	1074	1318	368	1665	141	90	107	132	51	92	130	151	50	104	55	54	91	95	89	129	155	728	485	902	542	40	33	98	97	49	45	75	172	86	96	27	70	36	62	87	53	71	50	69	124	96	30	112
MBD3L2B	0	0	0	0	0	0	0	0	0	0	0	0	0	0	0	0	0	0	0	0	0	0	0	0	0	0	0	0	0	0	0	0	0	0	0	0	0	0	0	0	0	0	0	0	0	0	0	0	0
LPCAT4	873	676	859	2173	1032	800	676	423	525	442	387	561	493	573	465	642	599	480	881	652	493	3511	3161	1653	1025	1719	511	719	722	618	550	518	749	897	1087	978	305	823	717	1272	1583	743	817	841	715	796	1011	860	788
RN7SL618P	0	0	0	0	0	0	0	0	0	0	0	0	0	0	0	0	0	0	0	0	0	0	0	0	0	0	0	0	0	0	0	0	0	0	0	0	0	0	0	0	0	0	0	0	0	0	0	0	0
LPCAT3	473	437	561	603	642	214	474	217	244	150	224	187	342	174	113	207	153	134	218	241	232	1212	396	666	641	381	274	427	305	256	184	122	340	255	320	288	112	340	255	477	392	371	268	254	200	238	244	204	218
RPL35AP	0	0	1	0	0	1	0	0	0	0	0	0	0	0	0	0	0	0	0	0	0	0	0	0	0	0	0	0	0	0	0	0	0	0	0	0	0	0	0	0	0	0	0	0	0	0	0	0	0
LPCAT1	14844	17830	15944	7656	23232	6159	4369	3140	3821	2890	3737	4393	4095	4098	4397	5797	5987	3118	6657	4829	4940	5204	1831	117606	20460	5908	2515	3452	3532	3903	3139	2293	4326	3667	4972	4062	1561	4181	4243	6869	9388	4424	3204	3246	4309	4404	4400	3485	4077
NDUFB11P1	0	0	0	2	1	0	2	0	0	1	1	2	0	0	0	0	0	0	0	0	1	0	0	0	0	0	0	0	0	0	0	0	0	0	0	0	0	0	0	0	0	0	0	0	0	0	0	0	0
RNU6-1021P	0	0	0	0	0	0	0	0	0	0	0	0	0	0	0	0	0	0	0	0	0	0	0	0	0	0	0	0	0	0	0	0	0	0	0	0	0	0	0	0	0	0	0	0	0	0	0	0	0
TAS2R42	0	0	3	0	0	0	0	0	0	0	0	0	0	1	0	0	0	0	0	0	0	0	0	1	0	0	0	1	1	0	0	0	0	0	0	0	0	0	0	0	2	1	0	0	0	0	1	0	0
RETREG3	1947	1463	2447	3445	2280	1985	2062	1284	1476	1066	1394	1607	1628	1165	1457	1563	1635	1014	2266	1556	1558	3514	3918	2794	1654	1840	1019	1252	1913	1685	1171	859	1522	2390	2210	1983	686	1698	1461	2609	3513	1559	1513	1352	1435	1521	2011	1460	1689
TAGLN	4331	543	6418	216	11218	424	417	178	232	261	237	417	535	310	417	232	201	363	466	304	539	2374	6874	1416	964	2814	107	241	1093	762	124	103	666	797	354	243	166	277	649	1386	2417	557	971	633	231	270	691	542	874
CCDC178	9	3	36	0	24	0	0	0	0	0	0	0	0	0	0	0	0	0	0	0	0	0	8	68	5	1	0	0	0	0	0	0	0	0	0	0	0	0	0	0	0	0	0	0	0	0	0	0	0
CCDC179	0	0	0	0	0	0	0	0	0	0	0	0	0	0	0	0	0	0	0	0	0	0	0	0	0	0	0	0	0	0	0	0	0	0	0	0	0	0	0	0	0	0	0	0	0	0	0	0	0
ALPP	28	15	35	1	9	0	1	0	0	0	0	0	0	0	0	0	0	0	0	0	0	3	5	2	0	2	0	0	0	0	0	0	0	0	0	0	0	0	0	0	9	2	0	0	3	0	1	0	0
MIR513B	0	0	0	0	0	0	0	0	0	0	0	0	0	0	0	0	0	0	0	0	0	0	0	0	0	0	0	0	0	0	0	0	0	0	0	0	0	0	0	0	0	0	0	0	0	0	0	0	0
MIR513C	0	0	0	0	0	0	0	0	0	0	0	0	0	0	0	0	0	0	0	0	0	0	0	0	0	0	0	0	0	0	0	0	0	0	0	0	0	0	0	0	0	0	0	0	0	0	0	0	0
CCDC170	705	613	488	107	1359	128	31	112	114	121	132	96	76	100	142	134	113	103	472	108	191	19	47	29	1423	78	20	30	78	100	40	45	33	126	32	62	23	86	52	83	39	32	41	66	35	67	41	31	63
CCDC171	109	79	106	50	130	12	9	7	17	3	5	8	12	7	7	9	9	4	8	5	14	60	51	227	94	51	0	1	4	2	8	7	2	5	5	8	1	9	4	3	12	5	3	6	6	3	8	0	5
CCDC172	0	0	0	0	0	0	0	0	0	0	0	0	0	0	0	0	0	0	0	0	0	0	0	0	0	0	0	0	0	0	0	0	0	0	0	0	0	0	0	0	0	0	0	0	0	0	0	0	0
CCDC173	147	3	48	0	149	0	2	1	0	1	0	2	0	0	0	2	0	0	0	2	0	8	1	13	90	3	0	0	0	0	0	0	0	0	0	0	0	1	0	0	0	0	1	0	0	0	1	0	0
CCDC174	732	754	956	1344	1004	892	868	543	694	497	635	620	654	540	552	683	612	520	795	739	610	491	627	455	641	622	420	532	729	752	463	398	588	761	721	566	213	598	570	853	883	562	552	505	506	522	664	561	564
CCDC175	5	1	1	0	3	0	0	0	0	0	0	2	2	0	0	0	0	0	1	0	0	0	0	8	2	0	0	0	0	0	0	0	0	0	0	0	0	0	0	0	0	0	0	0	0	0	0	0	0
CCDC177	0	0	0	0	0	0	0	0	0	0	0	0	0	0	0	0	0	0	0	0	0	0	12	23	3	1	0	0	0	0	0	0	0	0	0	0	0	0	0	0	1	0	0	0	0	0	0	0	0
PDK1	1872	1224	411	1506	384	348	810	353	378	199	309	365	596	295	339	322	300	320	447	317	293	1266	1035	799	582	604	204	211	317	262	143	102	229	231	391	381	67	325	185	317	477	250	385	397	226	324	320	178	236
PDK3	1782	2577	2458	2122	783	1542	2645	1244	1535	898	1460	899	2535	1508	1102	1181	1318	1027	1352	1540	1449	958	694	289	1955	867	1069	1400	1039	1105	826	584	1557	977	896	989	358	1311	874	1546	1572	1389	1220	1302	913	1260	1018	748	1085
PDK2	391	268	469	567	528	248	225	169	169	160	218	266	226	162	159	213	197	148	259	230	201	261	367	340	437	284	198	227	260	232	188	219	191	317	353	259	113	269	216	372	483	255	247	216	274	243	301	223	302
ALPG	19	1	9	0	367	0	0	0	0	0	0	0	0	0	0	0	0	0	0	0	0	2	0	6	0	35	2	0	0	0	0	0	0	0	0	0	0	0	0	0	0	0	0	0	0	0	0	0	0
PDK4	3897	1168	8030	931	1200	625	464	187	326	550	246	97	269	186	75	480	193	295	562	302	731	92	223	200	167	154	109	102	259	161	68	113	103	139	27	50	103	128	153	410	266	71	81	104	269	121	55	19	107
LNPEP	3207	5785	4162	8286	4288	2052	1467	1341	1279	548	733	1007	964	798	750	1257	1151	965	1385	854	853	2894	1212	729	1452	1708	390	554	1367	1054	589	436	722	941	955	798	340	1216	548	1287	1879	712	673	790	878	1204	1172	563	868
ALPI	0	0	0	0	0	0	0	0	0	0	0	0	0	0	0	0	0	0	0	0	0	0	0	3	0	136	0	0	0	0	0	0	0	0	0	0	0	0	0	0	0	0	0	0	0	0	0	0	0
SEC61A1	9129	12964	7508	10061	24454	3561	3266	2319	2692	2145	2476	2270	2328	2114	1967	2743	2273	1899	3238	2522	2744	22821	20986	18249	14320	17860	2064	2199	3647	3452	2269	2130	3031	5251	3808	3133	1450	3911	2621	5258	6755	3416	3400	2943	3051	3267	3840	3312	3403
SEC61A2	182	110	301	318	212	217	248	190	226	118	232	320	183	202	211	232	295	175	343	198	231	387	239	696	140	488	167	240	220	181	125	108	233	132	467	414	75	249	259	456	500	242	297	339	157	264	273	151	233
ALPL	2224	6274	2566	14	994	4911	54018	5283	6172	10452	12701	4314	30209	7545	5230	4770	6154	2547	4870	8680	8657	476	72	246	263	987	27336	54187	5040	8055	11783	7557	32421	4844	13366	14050	2344	12758	16114	27686	11509	22761	27724	19693	5008	8966	4705	6773	4811
PECR	322	275	414	584	188	160	1123	182	173	113	193	159	896	164	116	134	158	149	199	183	174	218	283	421	105	300	141	204	142	134	81	84	140	142	136	133	61	164	94	183	213	137	190	197	125	122	129	84	128
PKP4P1	1	0	1	2	6	0	0	0	1	0	0	0	0	2	0	0	0	0	0	0	1	0	5	0	1	0	0	0	0	0	2	0	0	0	0	0	0	0	0	0	0	0	0	0	0	0	0	0	0
MIR193A	4	5	0	0	0	3	0	0	0	0	0	0	1	0	0	0	0	0	0	0	1	0	1	0	1	4	0	0	1	1	0	0	0	0	0	0	0	0	0	0	0	0	0	1	0	0	0	0	0
MIR193B	0	0	0	0	0	0	0	0	0	0	0	0	0	0	0	0	0	0	0	0	0	0	0	0	0	0	0	0	0	0	0	0	0	0	0	0	0	0	0	0	0	0	0	0	0	0	0	0	0
RN7SKP158	0	0	0	0	0	0	0	0	0	0	0	0	0	0	0	0	0	0	0	0	0	0	0	0	0	1	0	0	0	0	0	0	0	0	0	0	0	0	0	0	0	0	0	0	0	0	0	0	0
RN7SKP159	0	0	0	0	0	0	0	0	0	0	0	0	0	0	0	0	0	0	0	0	0	0	0	0	0	0	0	0	0	0	0	0	0	0	0	0	0	0	0	0	0	0	0	0	0	0	0	0	0
RN7SKP156	0	0	0	0	0	0	0	0	0	0	0	0	0	0	0	0	0	0	0	0	0	0	0	0	0	0	0	0	0	0	0	0	0	0	0	0	0	0	0	0	0	0	0	0	0	0	0	0	0
PLA2G12AP1	1	3	2	2	6	2	3	0	1	0	1	0	0	2	0	0	2	1	0	0	0	2	0	6	6	6	0	0	1	0	0	0	0	0	0	2	0	0	0	2	2	0	0	0	2	1	0	0	0
RN7SKP154	0	0	0	0	0	0	0	0	0	0	0	0	0	0	0	0	0	0	0	0	0	0	0	0	0	0	0	0	0	0	0	0	0	0	0	0	0	0	0	0	0	0	0	0	0	0	0	0	0
RN7SKP155	0	0	0	0	0	0	0	0	0	0	0	0	0	0	0	0	0	0	0	0	0	0	0	0	0	0	0	0	0	0	0	0	0	0	0	0	0	0	0	0	0	0	0	0	0	0	0	0	0
RN7SKP152	0	0	0	0	0	0	0	0	0	0	0	0	0	0	0	0	0	0	0	0	0	0	0	0	0	0	0	0	0	0	0	0	0	0	0	0	0	0	0	0	0	0	0	0	0	0	0	0	0
RN7SKP153	0	0	0	0	0	0	0	0	0	0	0	0	0	0	0	0	0	0	0	0	0	0	0	0	0	0	0	0	0	0	0	0	0	0	0	0	0	0	0	0	0	0	0	0	0	0	0	0	0
RN7SKP150	5	0	1	1	2	0	2	1	1	1	0	1	1	0	0	1	1	3	1	0	0	1	0	0	0	0	0	3	0	2	0	0	0	0	0	0	0	2	0	0	0	0	0	3	0	0	0	0	0
RN7SKP151	0	0	0	0	2	1	0	0	1	0	0	1	1	0	0	2	0	0	1	0	0	0	0	0	2	0	0	0	0	0	0	2	2	0	0	0	0	0	0	1	1	0	0	0	0	0	0	0	8
LINC01091	139	11	87	8	195	0	1	0	0	0	0	0	0	0	1	0	0	0	0	1	0	40	25	17	157	152	0	0	0	2	0	0	0	0	0	0	0	0	0	0	0	0	0	0	0	0	0	0	0
LINC01090	0	3	0	0	0	0	0	0	0	0	0	0	0	0	0	0	0	0	0	0	0	0	0	0	0	0	0	0	0	0	0	0	0	0	0	0	0	0	0	0	0	0	0	0	0	0	0	0	0
LINC01093	8	12	4	0	1	5	8	18	18	2	23	10	18	11	17	5	5	6	3	10	17	1	2	0	0	0	38	51	5	7	7	0	20	6	15	11	3	8	1	17	11	3	14	6	7	18	17	7	7
LINC01095	1	0	3	0	0	0	3	0	2	0	5	0	0	0	0	0	0	0	0	1	0	0	0	0	0	0	0	0	1	0	0	0	0	0	0	1	0	0	2	0	0	0	0	1	0	0	0	0	0
LINC01094	583	1511	297	99	293	55	126	90	90	72	152	112	193	32	67	29	17	23	20	52	68	112	194	53	65	114	108	164	32	61	46	27	84	42	38	48	23	64	47	133	43	26	70	55	37	61	54	18	31
LINC01097	0	0	0	0	0	0	0	0	0	0	0	0	0	0	0	0	0	0	0	0	0	0	0	0	0	0	0	0	0	0	0	0	0	0	0	0	0	0	0	0	0	0	0	0	0	0	0	0	0
LINC01096	1	4	0	0	8	0	0	0	0	0	0	0	0	0	0	0	0	0	0	0	0	9	7	0	0	0	0	0	0	0	0	0	0	0	0	0	0	0	0	0	0	0	0	0	0	0	0	0	0
LINC01099	1	1	4	0	4	0	0	0	0	0	0	0	0	0	0	0	0	0	0	0	0	0	0	0	0	3	0	0	0	0	0	0	0	0	0	0	0	0	0	0	0	0	0	0	0	0	0	0	0
LINC01098	1	4	0	0	0	0	1	0	0	0	0	0	0	0	0	0	0	0	0	0	0	0	2	0	0	0	0	0	0	0	0	0	0	0	0	0	0	0	0	0	0	0	0	0	0	0	0	0	0
CTAGE11P	0	0	0	1	1	0	0	0	0	0	0	1	0	0	0	0	0	0	1	0	0	1	0	1	0	0	0	0	0	0	0	0	0	0	0	0	0	1	0	0	1	0	0	0	0	0	0	0	0
HMGN2P19	0	0	0	0	1	0	0	1	0	0	1	0	0	0	0	0	0	0	0	2	0	0	0	1	0	0	0	1	1	0	0	0	0	0	0	0	0	0	0	0	0	1	1	0	0	0	0	0	1
HMGN2P18	2	1	0	1	0	2	0	1	0	0	0	0	1	1	1	0	1	0	2	1	0	0	0	5	4	2	2	1	3	1	2	0	3	1	11	1	0	2	0	3	4	0	0	1	0	2	4	0	1
HMGN2P13	0	0	0	0	0	1	3	0	0	0	0	0	0	0	0	0	2	1	0	1	1	1	0	0	1	0	0	0	0	0	0	0	0	0	1	0	0	1	0	1	0	1	0	0	0	0	0	0	2
HMGN2P11	0	0	1	0	0	0	0	0	0	1	1	0	1	0	0	0	2	0	0	0	2	0	0	3	1	2	1	0	0	0	2	0	0	0	3	0	0	0	0	0	0	1	0	0	0	0	2	0	0
HMGN2P10	0	2	0	0	1	0	2	1	0	1	0	1	0	1	0	0	1	0	2	1	0	0	0	1	1	2	0	0	0	1	0	0	0	0	0	3	0	0	0	0	1	0	0	0	0	0	0	0	0
HMGN2P17	1	2	2	2	0	3	3	1	1	2	1	4	0	2	4	1	1	0	6	1	0	0	3	6	2	2	2	2	3	4	1	5	0	0	0	0	0	0	0	0	1	5	4	0	2	3	3	6	5
HMGN2P16	0	0	0	0	0	0	0	0	0	0	0	0	0	0	0	0	0	0	0	1	0	0	0	0	0	0	0	0	0	0	0	0	0	0	0	0	0	0	0	0	0	0	0	0	0	0	0	0	0
HMGN2P15	20	1	41	0	11	0	0	0	0	0	1	1	1	0	0	0	0	0	0	0	0	5	5	64	2	31	1	0	0	1	0	0	0	2	1	0	0	0	0	0	1	0	0	0	0	0	4	0	0
DDIT3	692	452	858	447	640	464	318	268	397	274	302	289	305	377	424	257	315	289	371	464	324	2374	833	866	1102	1094	149	173	188	212	100	122	273	295	216	246	50	138	146	317	239	206	296	385	172	180	243	124	168
DDIT4	427	1095	550	2513	600	353	373	332	261	153	225	256	473	297	260	602	529	210	594	345	370	4663	5852	708	1276	828	98	111	304	289	298	198	327	339	382	378	181	631	345	407	1003	312	226	129	374	832	375	229	597
SURF6P1	0	0	0	0	0	0	0	0	0	0	0	0	0	0	0	0	0	0	0	0	0	0	0	0	0	0	0	0	0	0	0	0	0	0	0	0	0	0	0	0	0	0	0	0	0	0	0	0	0
DOCK9-AS1	0	0	0	0	0	0	0	0	0	0	0	0	1	0	0	0	0	0	1	0	0	0	0	0	0	0	0	0	0	0	0	0	0	0	0	0	0	0	0	2	0	0	1	0	0	1	0	0	0
RIIAD1	33	0	23	6	41	0	3	0	0	0	0	0	0	0	0	0	0	0	0	0	0	2	8	32	37	13	0	1	0	0	0	0	0	0	0	0	0	0	0	0	0	0	0	0	1	1	0	0	0
RNU6-816P	0	0	0	0	0	0	0	0	0	0	0	0	0	0	0	0	0	0	0	0	0	0	0	0	0	0	0	0	0	0	0	0	0	0	0	0	0	0	0	0	0	0	0	0	0	0	0	0	0
CTHRC1P1	0	0	0	0	0	0	0	0	0	0	0	0	0	1	0	1	0	0	0	0	0	0	0	0	0	0	0	0	0	0	0	0	0	0	0	0	0	0	0	0	0	0	0	0	0	1	0	0	0
GOLGA8T	0	0	0	0	0	0	0	0	0	0	0	0	0	0	0	0	0	0	0	0	0	0	0	0	0	0	0	0	0	0	0	0	0	0	0	0	0	0	1	0	0	0	0	1	0	0	0	0	0
OR5R1	0	0	0	0	0	0	0	0	0	0	0	0	0	0	0	0	0	0	0	0	0	0	0	0	0	0	0	0	0	0	0	0	0	0	0	0	0	0	0	0	0	0	0	0	0	0	0	0	0
GOLGA8Q	3	9	3	2	3	0	0	2	0	0	0	0	2	0	0	2	5	0	0	0	2	0	3	1	2	2	0	0	0	1	0	0	0	0	0	0	0	0	0	0	1	0	0	0	0	0	0	0	0
GOLGA8S	1	6	2	3	3	1	0	1	0	0	1	1	0	1	0	10	5	0	1	2	0	1	0	4	4	4	0	0	3	1	0	0	1	1	0	0	0	0	1	4	1	0	0	4	0	0	0	0	3
GOLGA8R	13	27	24	43	29	1	5	17	5	5	3	3	5	7	0	20	11	5	6	0	13	9	2	28	8	17	7	1	8	10	0	4	0	5	8	1	3	11	4	19	35	6	2	6	4	7	7	2	11
GOLGA8M	14	10	8	18	9	6	3	4	5	2	2	2	5	1	3	8	7	3	5	2	4	1	2	4	6	20	0	0	0	1	0	0	3	1	1	1	0	0	0	5	10	2	2	2	2	1	1	0	2
GOLGA8O	6	9	11	7	6	2	4	0	1	1	4	6	5	0	1	13	5	1	4	1	3	6	2	2	0	0	0	0	0	0	4	0	1	1	1	1	3	5	4	0	22	1	0	0	0	6	5	0	5
GOLGA8N	34	47	22	50	40	7	21	24	14	3	18	9	5	4	14	55	56	13	19	4	16	7	8	4	2	8	0	0	11	10	4	7	10	8	8	12	4	9	7	20	29	5	8	9	5	6	4	4	15
GOLGA8H	3	10	4	11	1	3	4	4	2	1	1	2	6	3	1	5	3	0	2	3	1	0	0	0	0	9	0	0	4	4	2	1	1	0	7	3	1	7	0	1	2	0	5	7	3	4	3	2	3
GOLGA8K	9	19	17	30	9	8	3	8	5	3	4	7	5	3	1	14	18	0	5	2	3	2	2	0	0	3	0	0	0	0	1	0	0	2	2	4	2	0	4	2	2	2	1	2	2	3	1	0	0
GOLGA8J	1	1	0	1	0	0	0	0	0	0	0	0	0	0	1	1	0	0	0	0	0	0	0	0	0	3	0	0	0	0	0	0	0	1	1	0	0	0	0	0	0	0	0	0	1	0	0	0	1
GOLGA8G	11	4	19	34	14	5	7	2	4	3	1	3	5	1	1	4	6	0	2	4	3	2	0	1	0	0	1	0	0	1	1	0	0	0	1	0	0	3	3	1	9	2	1	0	1	0	0	3	4
GOLGA8F	0	0	0	0	0	0	0	0	0	0	0	0	0	0	0	0	0	0	1	0	0	0	0	0	0	0	0	0	0	0	0	0	0	0	0	1	0	1	0	3	0	1	0	0	0	0	0	0	1
GOLGA8A	1140	406	1221	1323	787	403	407	150	205	93	183	154	107	130	91	224	271	279	341	113	48	570	369	775	186	508	20	42	177	99	61	89	110	62	247	151	100	396	81	221	865	257	124	146	167	225	473	197	159
RNU1-78P	0	0	0	0	0	0	0	0	0	0	0	0	0	1	0	0	0	0	0	0	0	0	0	0	0	0	0	0	0	0	0	0	0	0	5	0	0	0	0	0	1	0	1	0	0	0	0	0	0
GOLGA8B	504	193	1953	1690	758	189	177	197	236	29	88	380	255	259	180	358	375	386	568	227	103	342	297	517	295	606	41	78	476	250	127	136	168	243	534	441	50	225	142	346	518	175	176	223	329	473	316	107	283
CT45A9	0	0	0	0	0	0	0	0	0	0	0	0	0	0	0	0	0	0	0	0	0	0	0	0	0	0	0	0	0	0	0	0	0	0	0	0	0	0	0	0	0	0	0	0	0	0	0	0	0
CT45A8	0	0	0	0	0	0	0	0	0	0	0	0	0	0	0	0	0	0	0	0	0	0	0	0	0	0	0	0	0	0	0	0	0	0	0	0	0	0	0	0	0	0	0	0	0	0	0	0	0
ARHGAP8	9	5	12	6	38	0	0	0	1	1	0	6	7	1	0	13	14	1	2	2	0	111	61	21	19	23	1	0	0	1	0	0	2	0	0	0	0	2	6	0	3	1	0	0	3	3	0	1	0
CT45A1	0	0	4	0	0	0	0	0	0	0	0	0	0	0	0	0	0	0	0	0	0	0	0	5	0	215	0	0	0	0	0	0	0	0	0	0	0	0	0	0	0	0	0	0	0	0	0	0	0
PTPMT1	301	327	316	195	244	72	60	64	60	39	64	69	62	48	87	65	77	60	117	68	60	447	288	274	357	323	35	26	33	32	14	22	21	67	32	38	21	39	21	53	78	36	32	42	46	41	90	24	50
CT45A2	0	0	0	0	0	0	0	0	0	0	0	0	0	0	0	0	0	0	0	0	0	0	0	0	0	0	0	0	0	0	0	0	0	0	0	0	0	0	0	0	0	0	0	0	0	0	0	0	0
CT45A5	0	0	0	0	0	0	0	0	0	0	0	0	0	0	0	0	0	0	0	0	0	0	0	0	0	10	0	0	0	0	0	0	0	0	0	0	0	0	0	0	0	0	0	0	0	0	0	0	0
CT45A7	0	0	0	0	0	0	0	0	0	0	0	0	0	0	0	0	0	0	0	0	0	0	0	0	0	0	0	0	0	0	0	0	0	0	0	0	0	0	0	0	0	0	0	0	0	0	0	0	0
CT45A6	0	0	0	0	0	0	0	0	0	0	0	0	0	0	0	0	0	0	0	0	0	0	0	0	0	0	0	0	0	0	0	0	0	0	0	0	0	0	0	0	0	0	0	0	0	0	0	0	0
FTCDNL1	138	189	85	94	182	24	14	5	13	18	28	16	16	16	15	17	23	23	30	38	10	221	21	90	25	65	8	7	13	16	9	6	4	30	5	9	7	13	14	43	27	9	18	20	20	5	15	6	1
VMO1	298	53	320	67	419	49	46	15	22	92	36	11	31	9	13	10	16	4	3	2	18	199	180	78	239	154	10	18	6	21	8	9	10	82	30	51	26	2	15	37	54	6	29	3	3	12	13	11	47
PRELID2P1	10	2	4	3	1	0	10	2	4	0	3	1	2	0	1	0	1	2	1	2	3	4	0	0	0	4	2	0	0	0	0	0	0	0	0	0	0	4	0	0	0	0	0	0	0	1	0	0	0
GTF3AP1	0	0	0	0	0	1	1	0	0	0	0	0	0	0	0	0	0	1	2	0	1	0	0	1	0	0	0	0	0	0	0	0	0	0	0	0	0	0	0	0	0	0	0	0	0	0	0	0	0
GTF3AP6	0	0	1	5	1	1	0	0	0	0	1	3	0	0	1	2	0	1	3	1	0	0	0	0	0	0	0	0	0	0	0	0	0	0	0	0	0	0	0	0	0	0	0	0	0	0	0	0	0
GTF3AP5	2	0	0	2	0	0	0	2	0	0	0	0	1	0	0	0	0	0	0	0	0	0	0	0	0	0	0	0	0	0	0	0	0	0	0	0	0	0	0	0	0	0	0	0	0	0	0	0	0
MTCO3P19	0	0	0	0	0	0	0	0	0	0	0	0	0	0	0	0	0	0	0	0	0	1	0	0	0	0	0	0	0	0	0	0	0	0	0	0	0	0	0	0	0	0	0	0	0	0	0	0	0
MTCO3P18	0	0	0	0	0	0	0	0	0	0	0	0	0	0	0	0	0	0	0	0	0	0	0	0	0	0	0	0	0	0	0	0	0	0	0	0	0	0	0	0	0	0	0	0	0	0	0	0	0
MIR639	0	0	0	0	0	0	0	0	0	0	0	0	0	0	0	0	0	0	0	0	0	0	0	0	0	0	0	0	0	0	0	0	0	0	0	0	0	0	0	0	0	0	0	0	0	0	0	0	0
MIR638	0	0	0	0	0	0	0	0	0	0	0	0	0	0	0	0	0	0	0	1	0	0	0	0	0	0	0	0	0	0	0	0	0	0	0	1	0	0	0	0	0	0	0	0	0	0	0	0	1
MTCO3P13	0	1	1	0	0	0	0	0	0	0	0	0	0	0	0	0	0	0	0	1	0	0	0	0	0	1	0	0	0	0	0	0	0	0	0	0	0	0	0	1	0	0	0	0	0	0	0	0	0
MTCO3P12	464	361	268	104	756	47	25	38	50	39	45	21	28	26	43	52	46	43	55	31	45	879	745	729	666	12474	43	68	46	71	60	62	37	43	60	32	33	100	132	57	127	55	44	31	72	66	114	61	55
MTCO3P11	0	1	2	0	0	0	4	2	1	0	0	1	2	0	0	2	1	0	1	0	0	0	0	0	0	1	2	2	4	2	2	0	3	3	1	0	0	2	3	0	2	0	1	1	1	1	0	1	1
MTCO3P10	0	0	0	0	0	0	0	0	0	0	0	0	0	0	0	0	0	0	0	0	0	0	0	0	0	0	0	0	0	0	0	0	0	0	0	0	0	0	0	0	0	0	0	0	0	0	0	0	0
MTCO3P17	0	0	0	0	0	0	0	0	0	0	0	0	0	0	0	0	0	0	0	0	0	0	0	0	0	0	0	0	0	0	0	0	0	0	0	0	0	0	0	0	0	0	0	0	0	0	0	0	0
MTCO3P16	0	0	0	0	0	0	0	0	0	0	0	0	0	0	0	0	0	0	0	0	0	0	0	0	0	0	0	0	0	0	0	0	0	0	0	0	0	0	0	0	0	0	0	0	0	0	0	0	0
MTCO3P15	0	0	0	0	0	0	0	0	0	0	0	0	0	0	0	0	0	0	0	0	0	0	0	0	0	0	0	0	0	0	0	0	0	0	0	0	0	0	0	0	0	0	0	0	0	0	0	0	0
MIR632	0	0	0	0	0	0	0	0	0	0	0	0	0	0	0	0	0	0	0	0	0	0	0	0	0	0	0	0	0	0	0	0	0	0	0	0	0	0	0	0	0	0	0	0	0	0	0	0	0
LINC00320	0	0	0	0	0	0	0	0	0	0	0	0	0	0	0	0	0	0	0	0	0	0	0	0	0	0	0	0	0	0	0	0	0	0	0	0	0	0	0	0	0	0	0	0	0	0	0	0	0
NPC2	13768	25302	11225	4148	39378	4048	2855	2776	3187	3599	4956	2415	3582	2858	4670	2657	2635	2801	3438	3749	4388	5528	3782	2882	52341	7291	3159	3857	4500	4194	1675	1530	3205	4861	2527	2403	1339	3073	3331	4710	4266	2733	3618	3600	2518	2619	2608	2069	3333
NPC1	2405	2327	2158	3062	4575	886	704	399	476	318	392	517	437	460	357	865	831	364	694	526	493	4444	3192	3685	3067	6644	224	321	621	681	396	388	434	644	929	655	309	646	537	1087	2038	846	439	404	648	747	723	535	682
GATA3-AS1	5	3	9	10	6	7	4	2	8	2	3	1	2	1	3	1	2	4	9	2	0	2	4	0	0	5	1	1	1	0	1	1	5	0	5	12	1	1	0	7	9	12	4	0	1	3	3	3	5
LINC00324	256	259	306	945	268	407	433	291	354	298	387	339	414	317	411	272	309	290	486	441	362	39	111	49	75	90	161	209	325	333	225	190	283	406	247	260	123	292	263	374	393	246	325	325	259	182	345	218	347
LINC00326	7	5	1	1	28	0	0	0	0	0	0	0	2	0	0	0	0	0	0	0	0	1	4	0	25	0	0	0	0	0	0	0	0	0	0	0	0	0	0	0	0	0	0	0	0	0	0	0	0
LINC00327	18	2	46	1	37	0	3	0	1	0	0	1	0	0	1	0	0	0	2	1	1	3	4	30	16	45	0	0	2	0	0	0	1	0	0	0	0	0	0	0	0	1	0	0	0	0	0	1	0
MTCYBP12	0	0	0	0	0	0	0	0	0	0	0	0	0	0	0	0	0	0	0	0	0	0	0	0	0	0	0	0	0	0	0	0	0	0	0	0	0	0	0	0	0	0	0	0	0	0	0	0	0
MTCYBP13	2	1	4	0	5	0	0	0	0	0	0	0	0	1	0	0	2	0	0	0	0	0	0	0	0	0	0	0	0	0	0	0	0	0	0	0	0	0	0	0	0	0	0	0	0	0	0	0	0
MTCYBP10	0	0	0	0	0	0	0	0	0	0	0	0	0	0	0	0	0	0	0	0	0	0	0	0	0	0	0	0	0	0	0	0	0	0	0	0	0	0	0	0	0	0	0	0	0	0	0	0	0
MTCYBP11	0	0	0	0	1	0	2	1	1	0	0	0	1	0	0	0	1	0	0	0	0	0	0	0	0	0	0	0	0	3	0	1	1	0	2	0	0	0	0	3	0	0	0	0	0	0	0	0	0
RAB3GAP2	1847	2877	2576	3456	3905	814	966	547	544	283	441	495	685	385	329	631	439	466	612	460	513	2734	1582	1125	1929	1310	230	227	396	360	216	183	256	340	344	373	132	436	156	391	694	331	279	292	346	421	477	208	332
MTCYBP17	0	0	0	0	0	0	0	0	0	0	0	0	0	0	0	0	0	0	0	0	0	0	0	0	0	0	0	0	0	0	0	0	0	0	0	0	0	0	0	0	0	0	0	0	0	0	0	0	0
MTCYBP14	0	0	0	0	0	0	0	0	0	0	0	0	0	0	0	0	0	0	0	0	0	0	0	0	0	0	0	0	0	0	0	1	0	0	0	0	0	0	0	0	0	0	0	0	0	0	0	0	0
MTCYBP15	0	0	0	0	0	0	0	0	0	0	0	0	0	0	0	0	0	0	0	0	0	0	0	0	0	0	0	0	0	0	0	0	0	0	0	0	0	0	0	0	0	0	0	0	0	0	0	0	0
MTCYBP18	644	403	406	93	724	53	24	39	69	76	58	60	40	52	46	44	29	37	46	56	43	245	363	312	244	134	28	34	21	50	32	30	36	16	44	18	20	68	90	36	62	30	13	22	20	33	43	75	17
C3orf52	357	172	356	132	119	32	38	24	27	7	10	33	21	21	13	16	15	33	31	20	6	541	300	417	605	236	8	2	17	16	11	7	9	15	24	21	11	29	13	20	30	13	15	13	20	23	60	29	9
C3orf56	0	0	0	0	0	0	0	0	0	0	0	0	0	0	0	0	0	0	0	0	0	0	0	1	0	1	0	0	0	0	0	0	0	0	0	0	0	0	0	0	0	0	0	0	0	0	0	0	0
DAG1	2776	1992	4711	2094	4776	347	192	185	211	161	140	217	140	179	109	245	200	141	255	182	228	5931	12520	6707	6079	5979	117	118	339	355	226	197	210	262	344	287	160	351	158	317	647	269	241	147	183	214	330	301	260
ETHE1	798	642	660	1041	401	502	668	338	393	447	564	477	710	391	438	425	466	372	517	568	505	577	1995	244	757	1312	410	479	461	435	252	265	443	645	400	364	202	536	445	699	774	394	564	570	575	512	521	407	479
SGSM3	56	63	74	146	64	46	60	26	33	25	38	53	62	45	35	52	47	34	93	29	35	101	134	150	159	142	18	32	91	52	29	43	46	123	123	100	38	92	44	129	184	74	94	82	55	81	91	92	65
KDM1A	1641	1714	1963	2830	2423	913	562	602	568	397	498	614	527	423	406	635	661	514	835	591	568	2517	2728	3814	3769	8764	316	301	894	788	490	518	535	968	768	622	277	714	400	806	1518	718	549	425	668	662	951	690	744
KDM1B	1175	1691	1150	1306	1401	1310	1186	1001	962	609	859	588	1195	590	538	722	629	526	760	705	1068	900	995	859	1724	771	335	420	808	930	361	273	399	579	467	469	229	770	353	719	725	452	366	436	523	560	515	331	527
CIAO2A	2066	2105	1679	1916	1694	650	1213	595	559	475	751	540	862	523	949	541	636	670	882	688	606	891	563	751	1048	1263	173	212	387	291	112	169	185	403	224	242	79	188	138	361	275	212	261	280	324	259	407	169	285
CIAO2B	1669	1425	1620	1825	2776	929	952	607	685	741	893	877	975	739	1064	752	796	759	1292	914	915	1759	1757	2021	1497	2640	359	380	635	586	259	325	436	1004	606	585	222	515	408	808	941	444	609	600	534	445	669	474	571
MRTFA-AS1	1	0	0	1	2	0	1	1	2	0	0	3	0	0	0	1	0	0	3	0	0	0	0	0	0	0	0	0	0	1	1	1	3	0	3	0	0	1	5	0	4	3	1	0	0	1	1	6	0
SLC36A2	0	2	1	3	4	6	2	0	7	1	4	2	7	1	0	0	0	0	1	2	3	4	0	1	0	2	0	0	3	0	0	0	0	0	0	0	0	0	1	0	2	0	0	0	1	0	1	1	0
OR1S1	0	0	0	0	0	0	0	0	0	0	0	0	0	0	0	0	0	0	0	0	0	0	0	0	0	0	0	0	0	0	0	0	0	0	0	0	0	0	0	0	0	0	0	0	0	0	0	0	0
OR1S2	0	0	0	0	0	0	0	0	0	0	0	0	0	0	0	0	0	0	0	0	0	0	0	0	0	0	0	0	0	0	0	0	0	0	0	0	0	0	0	0	0	0	0	0	0	0	0	0	0
MIR2355	0	0	0	0	0	0	0	0	0	0	0	0	0	0	0	0	0	0	0	0	0	0	0	0	0	0	0	0	0	0	0	0	0	0	0	0	0	0	0	0	0	0	0	0	0	0	0	0	1
RBM14-RBM4	18	13	2	8	12	8	6	7	10	2	11	17	13	7	3	8	16	7	8	10	5	25	31	29	5	31	5	9	5	3	4	3	13	4	22	10	8	22	7	15	23	16	11	11	8	7	17	2	10
FCER1G	9796	8088	6638	3989	3303	11610	64663	8377	9713	10516	15254	8707	28952	13912	12381	12117	14236	8716	11228	17588	12748	1596	1499	1063	1576	7421	11872	20591	9247	10831	4326	4024	14857	13075	7512	7603	2816	7694	13720	21801	10730	9608	10704	8501	6062	5825	5216	4079	8425
BTG4	8	0	5	0	12	0	0	0	0	0	0	0	0	0	0	0	0	0	0	0	0	8	0	2	18	0	0	0	0	0	0	0	0	0	0	0	0	0	0	0	0	0	0	0	0	0	0	0	0
FCER1A	182	212	609	467	319	648	111	166	846	358	543	2743	808	1491	1053	867	213	870	635	1834	872	7	103	31	103	21	81	68	189	146	148	165	186	452	457	349	73	90	24	286	194	201	178	30	197	143	220	55	231
BTG2	34250	7064	4683	10145	4385	6901	5259	4404	5911	3908	5043	4724	4058	3961	3757	3406	3443	3786	6055	4665	4750	4097	3277	3191	3329	3687	4139	6005	4563	4956	3020	2182	5937	4501	5243	5326	1486	4236	4459	6659	6480	3944	4894	6361	3031	2559	4550	3524	4148
SOSTDC1	700	0	2249	1	13	0	0	0	0	0	0	2	0	0	0	2	0	0	0	0	0	441	18	10	9	167	0	0	0	0	0	0	0	0	0	0	0	0	0	0	0	0	0	0	0	0	2	0	0
NMD3P1	12	10	14	3	6	1	1	2	4	1	2	1	1	1	1	3	3	1	3	3	2	9	2	0	1	2	0	0	0	1	0	1	0	0	0	4	0	1	0	0	2	0	0	0	0	0	0	0	0
SRD5A3	942	2564	546	624	1631	110	153	75	64	72	108	79	93	72	94	102	100	68	107	84	129	2149	900	290	785	382	77	68	110	89	42	46	63	101	67	63	26	117	65	135	143	46	70	44	113	108	91	43	67
SRD5A2	174	1	28	0	473	0	0	0	0	0	0	0	0	0	1	0	0	2	1	0	0	9	10	13	338	3	0	0	0	0	1	1	0	0	0	1	0	0	0	0	0	0	2	0	0	0	2	0	0
SRD5A1	333	1212	460	467	490	226	469	245	249	204	371	249	382	182	203	228	193	193	241	214	258	2190	460	940	1674	465	194	236	317	231	92	92	216	267	153	137	75	261	202	327	320	193	345	248	214	264	205	150	250
ARMT1	1249	2557	1723	1800	1228	708	947	798	461	273	494	395	630	412	476	463	486	451	993	508	581	791	423	306	1416	854	235	252	282	246	122	87	200	452	106	169	74	201	101	237	245	124	256	207	190	257	240	96	163
ESRRB	10	4	17	4	15	2	2	2	2	0	0	6	1	4	5	5	3	3	1	1	1	5	10	224	2	11	0	0	0	1	0	0	0	0	0	0	0	3	4	0	10	4	2	3	0	0	8	4	2
EIF1AX-AS1	3	0	0	1	0	0	1	0	0	0	0	2	1	0	0	0	0	0	0	0	0	0	0	0	0	0	0	0	0	0	0	0	0	0	0	0	0	2	0	0	0	0	0	0	1	0	0	0	0
GGA1	1871	1311	1948	2267	1940	1308	1554	928	1121	1115	1221	1435	1360	1325	1277	1574	1669	922	1875	1590	1459	2204	2200	2120	2737	3410	1054	1327	2149	1795	1042	1049	1649	2294	2254	1869	873	2050	1785	2792	3849	1733	1948	1950	1791	1928	1823	1572	1677
GGA3	1973	1833	2346	3778	2110	2320	2027	1571	1820	1455	1915	1853	2104	1705	1273	1934	1683	1231	2131	1897	2017	2807	2979	3447	1844	4027	1767	1990	2655	2413	1688	1343	2623	2457	3145	2519	1015	2779	2289	3455	4831	2847	2503	2880	1900	2396	2556	2237	2638
GGA2	6889	7491	6609	8235	6104	2701	1676	1623	1682	1319	1613	1532	1481	1316	1101	1951	1600	1726	2892	1793	1571	4454	3201	5165	4358	5780	837	766	2632	2323	1081	999	1159	3063	2933	2112	676	1586	997	2200	4734	1863	1466	1241	1424	1483	2513	1731	1943
FHOD1	1464	1220	2525	1962	2480	1076	1534	995	936	980	1091	985	1334	949	968	1118	922	705	1408	1069	1458	1001	1662	938	1286	952	1155	1505	1477	1452	845	704	1750	1986	1776	1422	578	1456	1337	2097	2830	1745	1654	1894	1271	1607	1253	1209	1550
RNU6-138P	0	0	0	0	0	0	0	0	0	0	0	0	0	0	0	0	0	0	0	0	0	0	0	0	0	0	0	0	0	0	0	0	0	0	0	0	0	0	0	0	0	0	0	0	0	0	0	0	0
GJC2	86	9	228	9	117	3	17	3	3	10	14	21	15	9	8	10	7	7	11	2	13	143	245	37	55	33	7	21	10	7	9	12	3	7	3	13	11	2	13	17	8	7	14	11	9	19	18	28	11
C4orf3	6579	5484	8748	6653	6308	5367	11478	3231	3938	2231	3788	3105	7058	2613	4952	3699	4104	3028	4230	3228	4240	2353	3191	1715	3074	2396	1416	1667	1181	1450	815	762	1218	1461	1259	1358	566	1234	1310	1713	1525	1155	1539	1483	1027	1021	1321	822	1001
GJC1	435	34	1105	5	2818	0	0	0	1	0	0	0	0	0	0	0	0	0	0	3	0	928	348	259	23	529	0	0	0	0	0	0	0	0	0	0	0	0	0	0	0	0	0	1	0	0	0	0	0
PSMB9	5048	3477	2464	5472	1001	12019	8930	5792	6618	8000	9689	6027	10002	6016	8871	7020	7068	4702	8372	7447	8676	622	503	672	1714	3822	3818	4419	8320	10649	3156	3014	6378	10637	4890	5125	3138	6448	4295	6324	8037	5031	5261	5372	3789	4682	4223	3792	5837
PSMB8	4876	4460	4003	7850	3405	7439	7694	5754	7028	5393	7264	6215	10277	5541	7906	6100	6564	4543	8142	6879	7950	1323	1383	1561	3731	4073	4092	4540	6663	7495	3331	2911	5790	11186	4958	5330	2453	5612	3970	6054	8017	4675	5752	5495	3857	4597	5305	4055	5326
PSMB7	2564	3127	2619	2834	3392	1640	2296	1324	1516	1258	1577	1173	1680	1124	1753	1397	1296	1301	1955	1554	1618	6556	4536	3204	3084	5975	852	900	1095	1054	593	592	894	1548	973	858	446	1069	764	1425	1479	797	1133	1208	1029	958	1197	825	1043
PSMB6	2440	2311	2553	2341	3633	1559	2302	1157	1190	1191	1574	1315	1836	1210	1656	1353	1368	1121	1967	1614	1578	5787	5827	3661	3451	6922	737	906	1202	1003	552	616	837	1743	900	918	477	985	976	1594	1645	843	1211	1083	1030	839	1142	875	910
PSMB5	2962	1980	2204	1518	4005	557	785	482	479	442	540	518	646	509	583	497	472	508	781	688	607	3201	5331	3975	1794	5559	430	394	602	512	300	335	364	786	521	407	202	453	394	622	865	379	549	560	410	375	562	369	440
PSMB4	4504	5876	4631	6797	7158	3479	4441	2639	2894	3462	4190	3722	4804	3304	4973	3127	3487	3010	5265	4360	4097	8840	7185	4913	7376	12502	2829	3744	3832	3501	2211	2016	3485	4499	3417	3160	1485	3668	3290	5130	5145	3047	3525	3622	2985	2853	3518	2877	3242
PSMB3	2650	2671	2010	3215	2964	3546	6147	2988	3329	3583	4386	3093	5741	4007	5457	2777	2831	3410	4701	4068	4356	5285	4700	2538	3324	5164	4171	5565	3262	3796	2598	2129	4501	5098	3319	3368	1428	3821	4595	5818	4156	3466	4159	4127	2636	2839	2943	2838	3367
PSMB2	3861	3799	2530	3522	3956	1792	1710	1077	1066	1111	1336	1184	1613	1067	1333	1344	1249	1067	1859	1421	1560	3310	2876	3591	4298	5592	797	864	1691	1653	776	731	1050	1995	1237	1059	608	1628	1073	1838	2502	1145	1180	1062	1180	1139	1360	997	1358
PSMB1	3638	2859	3943	4376	4438	2748	2992	2090	2526	2295	3030	2499	3507	2539	3598	2422	2671	2251	3840	3174	2824	8901	5967	3449	6007	6972	1030	1224	1692	1524	809	774	1314	2183	1355	1403	537	1471	1104	2173	1993	1112	1541	1539	1387	1504	1932	1195	1323
LMBR1L	1182	776	1553	2111	1262	1307	1121	930	1177	828	1100	1152	1194	1028	1142	1090	1181	808	1878	1179	1131	1527	1212	1681	609	1953	875	1084	1675	1313	665	589	1240	2057	1942	1541	535	1300	1222	2220	2575	1344	1623	1770	1173	1249	1686	1343	1484
SNORD115-14	0	0	0	0	0	0	0	0	0	0	0	0	0	0	0	0	0	0	0	0	0	0	0	0	0	0	0	0	0	0	0	0	0	0	0	0	0	0	0	0	0	0	0	0	0	0	0	0	0
ITM2BP1	0	0	1	2	0	1	0	0	1	0	0	0	0	0	0	3	0	0	1	0	0	0	0	0	0	0	0	0	1	2	0	0	0	0	0	0	0	0	1	1	0	0	0	0	0	1	1	1	0
TRAV23DV6	16	21	12	198	1	56	16	13	20	9	16	30	16	21	40	16	7	19	25	28	13	0	0	0	7	11	9	13	69	48	14	27	46	61	40	39	12	33	76	121	33	16	29	31	56	44	78	46	50
MEIS1-AS3	0	0	0	0	0	0	0	0	0	0	0	0	0	0	2	1	0	0	0	0	1	1	4	3	2	1	0	0	0	0	1	0	0	0	0	0	0	0	0	0	0	0	0	0	0	0	0	2	0
MEIS1-AS2	5	0	5	0	4	6	2	1	3	1	2	2	5	2	0	2	2	4	1	2	1	1	2	1	0	0	0	2	0	4	3	1	1	0	5	1	1	10	1	6	1	2	0	4	2	3	0	3	5
PNMA3	32	11	34	238	11	104	84	26	29	12	8	72	53	88	51	103	74	74	159	95	30	5	24	1602	6	145	19	42	174	80	59	54	147	165	306	232	54	151	144	185	521	134	99	70	62	96	312	210	131
SETP5	0	4	1	3	3	0	4	1	3	0	0	1	1	0	1	0	1	0	2	2	1	0	0	0	1	0	3	6	0	0	0	0	0	0	11	1	0	0	1	2	3	3	0	1	1	4	2	0	0
SETP4	0	0	0	1	0	0	0	1	2	0	0	0	0	0	0	0	0	0	0	0	2	2	0	1	1	3	0	0	1	0	0	0	0	0	0	0	0	0	0	2	0	0	0	0	0	1	4	2	0
SETP7	1	7	6	9	6	1	1	4	2	1	0	1	2	0	1	2	0	0	5	1	2	1	1	0	2	0	0	0	0	0	0	0	0	0	3	0	0	1	0	0	0	0	0	0	0	0	0	1	0
SETP6	0	0	1	3	2	0	1	3	1	0	0	0	1	0	0	2	1	4	1	1	0	1	0	0	0	0	0	0	0	0	0	0	0	0	5	0	0	3	0	0	0	0	0	0	0	0	0	0	0
SETP1	0	1	0	0	4	1	0	0	0	1	0	0	0	0	0	0	0	1	0	0	0	0	0	1	0	0	0	0	0	0	0	0	0	0	0	0	0	0	0	0	0	0	0	0	0	0	0	0	0
SETP3	38	48	25	51	39	22	8	25	16	9	10	11	27	13	15	30	20	27	25	15	22	35	12	9	11	13	1	0	6	1	1	4	1	0	2	0	1	3	2	6	2	2	1	0	5	3	11	4	3
SETP2	0	0	3	1	4	3	5	3	0	1	0	1	0	0	0	0	1	1	1	0	2	0	0	0	1	3	0	0	0	0	0	0	0	0	0	0	0	0	0	0	0	0	0	0	0	0	2	0	0
PNMA5	2	2	4	5	2	3	0	5	9	10	10	9	4	8	5	3	1	3	4	9	4	2	4	87	1	180	0	0	11	5	2	3	3	8	12	16	1	9	4	6	21	1	4	1	1	0	2	3	2
SETP9	1	0	3	2	1	5	4	0	1	3	4	4	3	2	8	4	8	5	7	0	2	0	0	0	2	2	4	2	3	6	5	2	3	5	5	5	0	8	2	3	11	0	3	2	3	4	2	0	5
RN7SL45P	0	0	0	0	2	0	1	0	0	0	0	0	0	0	0	2	0	0	0	0	0	0	0	0	0	0	0	0	0	0	0	0	0	0	4	1	0	1	1	0	0	0	0	0	0	0	2	0	1
LTN1	1734	2147	2431	2744	2570	709	728	480	543	149	327	432	421	351	304	472	468	513	485	366	359	1022	702	1169	1155	677	156	159	261	201	107	74	111	171	168	196	50	270	91	276	448	157	176	219	245	367	308	103	202
C9orf147	3	4	9	13	14	1	3	0	1	3	0	1	1	5	0	5	4	4	8	4	0	4	0	10	8	11	3	2	15	4	0	1	7	2	5	3	0	4	7	11	3	2	6	4	4	4	2	3	2
TRIML2	2	1	2	0	0	0	0	0	1	0	1	0	0	0	0	0	1	0	0	0	0	0	0	0	0	1	0	0	0	0	0	0	0	0	0	0	0	0	0	0	0	0	0	0	0	0	0	0	0
TRIML1	0	0	13	0	0	1	0	0	0	0	0	0	0	0	0	0	0	0	0	0	0	0	0	0	0	0	0	0	0	0	0	0	0	0	0	0	0	0	0	0	0	0	0	0	0	0	0	0	0
NACC2	1404	1384	2042	1273	3045	1825	2308	1636	1790	1690	2398	2516	2696	1737	1408	1900	1747	1252	1941	2267	2275	893	2477	1643	1838	1554	2277	2524	1819	1786	1413	1149	2035	1779	2313	1993	753	2500	2282	2733	3428	2376	2045	3214	1649	1846	1726	1353	2331
VPS13D	2733	2990	4347	7109	3869	1564	1171	873	1053	572	756	999	969	743	507	1087	1029	669	918	830	826	2425	2643	1784	5027	2098	532	584	1107	870	714	583	859	908	1343	1049	393	1307	608	1138	2092	932	802	807	852	1062	1201	870	871
NACC1	1362	1833	896	2133	2063	1313	1585	890	923	907	979	1045	1525	921	743	1084	827	677	1209	1118	1492	4513	4022	2782	5540	5295	1046	1298	1215	1242	942	730	1320	1407	1299	1042	592	1328	1403	1602	2624	1637	1108	960	854	918	1079	1106	1129
VPS13A	2262	2185	3741	4881	3990	588	677	402	339	112	273	463	375	262	324	515	544	511	607	305	239	2236	839	1274	976	663	39	59	248	125	102	84	91	258	275	281	69	284	102	273	686	152	160	169	292	378	283	124	229
SH3KBP1	2899	5133	3206	8897	2989	5954	4860	3776	4073	2995	3846	3152	4946	3461	2970	3862	2926	2908	4178	4001	4416	1196	1917	1016	3580	3182	3537	4372	4286	5079	3582	2726	4689	4396	4104	4000	1783	5440	3630	5120	6200	5032	3611	3305	3128	3239	3935	3429	3540
VPS13C	5837	6590	6032	12009	4510	1767	1276	1141	1030	420	723	872	875	572	714	1219	1026	834	1138	637	790	2045	1587	1232	3205	1453	424	347	1106	940	373	430	446	918	912	801	351	1250	381	1085	2054	643	642	653	647	1000	1080	442	770
VPS13B	1822	1849	2326	4612	2837	1338	1640	897	1079	399	838	877	993	650	438	952	848	606	701	791	888	2063	1036	1512	2277	1144	488	567	860	838	471	385	689	716	896	802	294	1022	545	848	1403	722	737	861	696	863	736	455	830
BEX5	150	168	216	96	110	29	21	16	17	5	6	35	25	26	8	19	14	25	38	21	15	55	63	84	32	5335	3	5	10	9	3	12	9	17	7	13	3	3	5	8	11	0	12	12	7	10	19	8	7
BEX4	1253	728	2306	1265	1176	358	229	205	171	124	176	268	291	257	371	331	242	238	519	350	355	491	335	2242	239	1783	67	70	206	159	135	136	114	209	170	128	75	156	86	167	252	98	138	95	112	119	252	129	151
BEX3	1785	801	3596	639	3424	306	406	318	342	364	414	454	526	193	398	411	261	273	311	287	532	3065	1662	4083	1317	2610	206	263	198	225	323	296	188	233	212	230	135	193	309	240	134	198	396	144	122	161	242	168	167
SDCBP2P1	0	0	0	0	0	0	0	0	0	0	0	0	0	0	0	0	0	0	0	0	0	0	0	1	0	0	0	0	0	0	0	0	0	0	0	0	0	0	0	0	0	0	0	0	0	0	0	0	0
BEX1	43	6	54	14	9	37	87	5	4	3	4	6	11	15	3	11	19	16	25	12	6	1	4	4418	0	805	8	3	3	4	3	1	9	0	0	2	1	7	1	2	4	3	1	29	186	97	4	7	6
IGHD6-25	0	1	0	0	0	4	0	0	0	0	0	0	0	0	0	1	5	1	4	0	0	3	0	5	0	0	0	0	1	1	0	0	0	1	1	1	0	0	0	2	0	0	0	0	0	0	0	2	0
TMEM160	129	95	202	336	125	106	127	88	126	123	188	162	176	148	249	312	199	150	410	191	148	492	621	820	632	833	139	151	305	287	166	191	274	459	318	237	127	339	302	451	658	357	282	288	241	217	277	258	288
TMEM163	505	896	658	163	1387	14	11	2	5	5	9	18	21	6	12	14	23	6	8	4	14	43	386	248	63	19	3	3	12	10	12	17	1	3	8	7	9	16	17	21	3	2	9	5	4	3	11	18	7
TMEM165	4327	5744	3943	2556	6005	849	3025	896	878	447	958	579	1708	698	776	835	786	616	823	719	819	6450	3048	2297	2987	1595	860	1073	746	669	289	237	759	738	588	732	157	768	426	1162	1092	611	918	914	626	891	678	408	548
TMEM164	2418	2397	2989	2316	3041	5973	3213	4652	5964	2239	3011	5833	4162	5080	5170	5230	4362	1945	3681	6621	6456	2542	2563	1619	3444	1843	4607	5091	4165	4800	4288	2812	6265	5554	6648	6360	1402	3617	5915	5930	5707	5932	2720	3544	3513	4544	2263	2124	5591
TMEM169	48	81	136	274	66	58	215	74	109	24	36	67	120	45	42	39	55	35	70	63	49	31	205	365	15	27	60	113	51	51	49	32	61	35	57	56	28	94	66	89	87	65	74	103	62	34	64	41	48
TMEM168	1730	1151	2330	1562	2969	451	635	309	300	117	258	307	381	247	266	386	343	395	443	277	246	816	966	790	1279	2252	134	133	244	178	76	79	155	151	206	209	63	231	98	317	408	168	175	204	181	279	281	155	208
EVI2B	5101	7649	6416	9786	1168	22497	25197	16799	19160	9724	16720	11262	21154	15591	13819	14575	13303	13325	13685	16487	17920	375	461	339	696	888	9622	13400	8113	9349	5519	4522	11838	6626	6067	7278	2683	10353	7829	11666	7291	7369	9400	9626	6112	8227	8024	5107	7312
MIR541	0	0	0	0	0	0	0	0	0	0	0	0	0	0	0	0	0	0	0	0	0	0	0	0	0	0	0	0	0	0	0	0	0	0	0	0	0	0	0	0	0	0	0	0	0	0	0	0	0
FOXN2	1298	1719	1757	3282	1333	1108	2533	950	627	248	521	509	1025	700	638	697	587	897	1000	697	611	656	403	292	326	525	245	263	390	271	169	122	150	373	214	222	108	383	119	359	376	197	204	390	264	485	290	113	231
FOXN3	2979	3143	3684	4402	3086	2351	1265	1536	1681	804	1197	1372	1460	1126	889	1479	1104	909	1277	1407	1667	1018	1525	1141	2474	1872	719	793	1210	1356	1209	674	805	955	1498	1248	429	1505	1055	1171	1994	1086	678	1045	921	1055	1092	905	1079
NICN1	0	0	0	0	0	0	0	0	0	0	0	0	0	0	0	0	0	0	0	0	0	0	0	0	0	0	0	0	0	0	0	0	0	0	0	0	0	0	0	0	0	0	0	0	0	0	0	0	0
COL14A1	2148	79	2025	0	1975	0	2	0	0	0	0	0	0	0	0	0	0	0	0	0	0	363	2180	1207	58	998	0	0	3	0	0	0	0	0	0	0	0	0	0	0	1	0	0	0	1	0	0	0	2
MEMO1P4	0	0	0	0	0	0	0	0	0	0	0	0	0	0	0	0	0	0	0	0	0	0	0	0	0	0	0	0	0	0	0	0	0	0	0	0	0	0	0	0	0	0	0	0	0	0	0	0	0
MEMO1P5	0	0	0	0	0	0	0	0	0	0	0	0	0	0	0	0	0	0	0	0	0	0	0	0	0	0	0	0	0	0	0	0	0	0	0	0	0	0	0	0	0	0	0	0	0	0	0	0	0
OR4D12P	0	0	0	0	0	0	0	0	0	0	0	0	0	0	0	0	0	0	0	0	0	0	0	0	0	0	0	0	0	0	0	0	0	0	0	0	0	0	0	0	0	0	0	0	0	0	0	0	0
MEMO1P3	2	1	0	0	0	0	0	2	0	0	0	0	0	0	0	0	0	1	0	0	0	0	0	0	0	0	0	0	0	0	0	0	0	0	0	0	0	0	0	0	0	0	0	0	0	0	0	0	0
TAP1	7298	4241	3340	9612	2495	15692	11050	7807	9632	6749	8978	7267	11144	6201	6294	8318	7230	4888	8379	7381	12560	2230	1836	2260	3846	9627	6130	6618	14448	18840	5346	3925	8099	17211	9594	10046	4158	10814	5276	8891	13140	9465	8418	9725	5226	8493	7203	6215	11036
IGHV4-4	181	144	7	25	0	11	17	3	4	9	6	3	0	0	1	9	2	1	4	1	6	182	110	13	26	76	2	1	3	1	4	2	14	22	44	33	8	3	4	24	14	1	15	9	6	18	11	11	4
TAP2	3233	2269	3360	4019	1250	3361	1484	1526	1976	1262	1793	1436	1684	1504	1269	1934	1787	872	1436	1485	2132	1165	656	677	779	1536	773	836	2121	2053	956	701	1103	2640	1715	1728	828	2086	831	1587	3325	1635	1436	1518	1271	2165	1599	1233	2133
SNAP91	13	26	2	1	0	0	0	0	0	0	0	0	0	0	0	1	0	0	0	0	0	4	21	743	9	3	0	0	0	0	0	0	0	0	0	0	0	0	0	0	0	0	0	0	0	0	0	0	0
RNU6-426P	0	0	0	0	0	0	0	0	0	0	0	0	0	0	0	0	0	0	0	0	0	0	0	0	0	0	0	0	0	0	0	0	0	0	0	0	0	0	0	0	0	0	0	0	0	0	0	0	0
RNU1-16P	0	0	0	2	0	0	0	0	0	0	0	0	0	0	0	0	0	0	0	0	0	15	0	3	0	0	0	0	0	0	0	0	0	0	0	0	0	0	0	0	0	0	0	0	0	0	0	0	0
RPL15P3	6	6	14	21	22	2	4	3	5	4	2	3	10	7	5	2	3	5	9	8	1	10	12	3	11	14	0	1	5	3	1	0	3	2	3	3	1	5	5	7	13	2	3	6	1	6	3	2	3
RPL15P2	526	827	912	1122	1098	224	296	241	287	200	274	266	264	221	378	242	327	340	382	325	187	359	363	226	465	579	76	62	161	141	81	96	107	164	160	104	44	131	76	96	229	98	139	115	159	112	266	100	150
RPL15P1	28	57	45	96	71	22	19	17	22	21	29	40	18	28	17	14	26	16	42	25	20	0	0	0	0	0	0	0	0	0	0	0	0	0	0	0	0	0	0	0	0	0	0	0	0	0	0	0	0
RPL15P4	1	1	0	2	0	0	0	0	0	1	0	0	0	0	0	0	0	0	1	1	0	1	0	0	0	0	1	0	0	0	0	4	0	0	0	0	0	0	0	0	0	0	1	0	0	0	0	0	0
TREHP1	2	0	2	0	6	0	0	0	0	0	0	0	0	0	0	0	0	0	0	0	0	0	0	0	1	0	0	0	0	0	0	0	0	0	0	0	0	0	0	0	0	0	0	0	0	0	0	0	0
MACROD2	472	345	585	53	49	61	18	15	42	48	27	12	14	15	26	21	23	131	118	9	5	22	41	292	1894	36	9	6	106	84	6	12	0	16	54	55	0	3	0	5	41	9	5	3	3	5	61	18	13
MACROD1	171	137	244	139	427	37	25	30	30	12	20	41	41	22	17	53	41	24	39	25	19	681	607	1074	796	596	9	19	44	35	10	12	22	40	52	54	23	38	33	52	109	51	39	23	19	36	48	34	37
VN1R20P	2	3	9	9	7	2	0	0	1	0	1	3	1	1	0	4	3	1	1	0	0	4	13	0	6	18	0	2	2	1	1	2	0	1	2	0	0	0	0	2	1	0	0	1	0	0	0	1	1
NALT1	17	8	48	18	110	18	13	17	9	21	23	25	25	46	29	24	55	12	46	47	24	35	24	15	52	12	40	44	47	33	23	29	53	80	79	73	20	21	69	96	78	37	92	101	43	75	53	53	47
RIMS1	35	1	63	4	70	0	0	0	0	0	0	0	0	0	0	0	0	0	0	0	0	0	0	108	780	20	0	0	0	0	0	0	0	0	0	0	0	0	0	0	1	0	0	0	0	0	0	0	0
ZNF346-IT1	3	1	7	8	4	3	7	3	1	0	3	11	5	4	0	10	10	1	2	6	5	2	5	2	1	3	2	2	6	3	0	1	2	3	5	4	2	7	2	4	10	0	1	9	2	6	1	1	3
ZBTB12BP	1	1	2	3	2	3	5	0	4	4	3	4	0	1	2	3	2	1	2	2	0	3	5	7	0	2	3	0	2	3	1	1	0	4	2	0	1	7	2	1	8	6	2	3	2	3	3	2	3
RNU6-484P	0	0	0	0	0	0	0	0	0	0	0	0	0	0	0	0	0	0	0	0	0	1	0	0	0	0	0	0	0	0	0	0	0	0	0	0	0	0	0	0	0	0	0	0	0	1	0	0	0
KRR1	1022	1134	1492	1672	1356	467	390	286	261	95	212	287	247	201	257	277	309	307	393	283	209	585	450	515	723	614	34	55	157	111	50	70	60	111	106	126	34	115	41	92	207	58	86	86	103	137	153	81	95
RNU1-67P	1	1	0	1	0	1	0	0	0	0	0	0	0	0	3	2	3	0	4	0	0	0	0	4	0	0	0	1	1	0	0	2	0	8	0	1	2	0	2	1	0	1	0	1	0	2	0	0	0
NNT-AS1	458	521	665	453	561	106	107	60	39	24	41	54	59	38	74	97	90	84	91	48	33	323	153	899	390	182	17	4	47	42	16	13	28	38	41	43	21	49	13	32	92	19	22	17	31	34	58	36	43
MTCL1	114	83	206	55	444	15	10	10	2	2	10	2	4	9	13	15	11	13	18	9	2	1524	487	1584	515	1057	1	2	24	17	4	2	2	23	15	24	3	12	7	1	48	14	3	2	4	6	12	9	5
LINC01214	0	0	0	0	0	0	0	0	0	0	0	0	0	1	0	0	0	0	1	0	0	0	0	8	0	1	0	0	0	0	0	0	0	0	0	0	0	0	0	0	0	0	0	0	0	0	0	0	0
HMGN1P8	0	0	0	2	3	3	1	2	1	0	1	0	0	0	1	0	1	0	0	0	1	3	7	5	0	5	0	0	3	0	0	0	0	1	1	1	0	0	0	0	1	0	1	1	0	1	0	3	5
HMGN1P9	0	0	0	0	0	0	0	0	0	0	0	0	0	0	0	0	0	0	0	0	0	0	3	2	0	0	0	0	0	0	0	0	0	0	0	0	0	0	0	0	0	0	0	0	0	0	0	0	0
HMGN1P4	0	0	0	0	0	0	0	0	0	0	0	0	0	0	0	0	0	0	0	0	0	0	0	0	1	0	0	0	0	0	0	0	0	0	0	0	0	0	0	0	0	0	0	0	0	0	0	0	0
HMGN1P5	0	0	0	0	1	1	0	1	0	1	0	1	2	0	0	1	0	1	1	0	0	0	0	0	0	0	2	0	2	0	0	0	0	0	2	1	2	1	0	0	0	1	0	1	0	4	0	0	4
HMGN1P6	0	0	0	0	0	0	0	0	0	0	0	0	0	0	0	0	0	0	0	0	0	0	0	0	0	0	0	0	0	0	0	0	0	0	0	0	0	0	0	0	0	0	0	0	0	0	0	0	0
HMGN1P7	1	2	1	0	0	0	0	0	0	0	0	0	0	0	0	0	0	0	0	0	0	1	0	1	0	1	0	0	0	0	0	0	0	0	0	0	0	0	0	0	0	0	0	0	0	0	0	0	0
HMGN1P2	0	1	0	1	0	0	0	0	0	0	0	0	0	0	0	0	0	0	1	0	0	0	0	0	0	0	4	0	0	0	0	0	0	0	0	0	0	0	2	0	0	0	0	0	0	0	1	0	0
HMGN1P3	0	0	0	0	0	0	0	0	0	0	0	0	0	0	0	0	0	0	0	0	0	0	0	0	0	0	0	0	0	0	0	0	0	0	0	0	0	0	0	0	0	0	0	0	0	0	0	0	0
HIST2H3PS2	10	20	9	1	3	0	0	5	2	0	2	2	1	0	2	1	1	0	0	2	2	1	5	0	3	16	2	1	3	0	0	0	0	0	0	0	0	1	5	2	1	0	3	5	1	2	0	1	4
C8orf49	0	0	0	0	0	0	0	0	0	0	0	0	1	0	0	0	0	0	0	0	0	0	0	0	0	21	0	0	0	0	0	0	0	0	0	0	0	0	0	0	0	0	0	0	0	0	0	0	0
C8orf48	32	5	48	0	106	0	0	0	0	0	0	0	0	0	0	0	0	2	0	2	0	13	24	1	78	16	0	0	1	0	0	0	0	0	0	0	0	0	0	0	0	0	0	0	0	0	0	0	1
TP53I3	821	867	1159	183	1171	167	1070	236	191	210	241	161	785	167	200	155	162	118	238	238	255	1302	7110	1490	700	2372	237	244	206	165	87	87	169	373	157	159	96	252	160	279	236	184	322	274	269	218	193	154	297
COX6CP12	0	0	0	1	0	0	0	0	0	0	0	0	0	0	0	0	0	0	0	0	0	0	0	0	0	0	0	0	0	0	0	0	0	0	0	0	0	0	0	0	0	0	0	0	0	0	0	0	0
RNU6-214P	0	0	0	0	0	0	0	0	0	0	0	0	0	0	0	0	0	0	0	0	0	0	0	0	0	1	0	0	0	0	0	0	0	0	0	0	0	0	0	0	0	0	0	0	0	0	0	0	0
MB	71	258	23	31	217	1	0	0	0	0	0	0	0	0	1	0	0	0	0	0	1	16	19	58	562	391	0	0	0	0	0	0	0	1	0	0	0	0	0	0	0	0	0	0	0	0	2	0	2
LINC00847	265	208	275	422	332	187	184	75	106	100	89	172	113	114	104	124	120	154	163	140	88	91	160	218	130	246	77	98	134	98	64	59	152	171	124	94	46	136	95	154	280	105	108	110	97	99	187	78	137
DUX4L7	0	0	0	0	0	0	0	0	0	0	0	0	0	0	0	0	0	0	0	0	0	0	0	0	0	0	0	0	0	0	0	0	0	0	0	0	0	0	0	0	0	0	0	0	0	0	0	0	0
DUX4L6	0	0	0	0	0	0	0	0	0	0	0	0	0	0	0	0	0	0	0	0	0	0	0	0	0	0	0	0	0	0	0	0	0	0	0	0	0	0	0	0	0	0	0	0	0	0	0	0	0
DUX4L5	0	0	0	0	0	0	0	0	0	0	0	0	0	0	0	0	0	0	0	0	0	0	0	0	0	0	0	0	0	0	0	0	0	0	0	0	0	0	0	0	0	0	0	0	0	0	0	0	0
DUX4L4	0	0	0	0	0	0	0	0	0	0	0	0	0	0	0	0	0	0	0	0	0	0	1	0	0	0	0	0	0	0	0	0	0	0	0	0	0	0	0	0	0	0	0	0	0	0	0	0	0
DUX4L3	0	0	0	0	0	0	0	0	0	0	0	0	0	0	0	0	0	0	0	0	0	0	0	0	0	0	0	0	0	0	0	0	0	0	0	0	0	0	0	0	0	0	0	0	0	0	0	0	0
DUX4L2	0	0	0	0	0	0	0	0	0	0	0	0	0	0	0	0	0	0	0	0	0	0	0	0	0	0	0	0	0	0	0	0	0	0	0	0	0	0	0	0	0	0	0	0	0	0	0	0	0
DUX4L1	0	0	0	0	0	0	0	0	0	0	0	0	0	0	0	0	0	0	0	0	0	0	0	0	0	0	0	0	0	0	0	0	0	0	0	0	0	0	0	0	0	0	0	0	0	0	0	0	0
SLC18A3	3	0	1	0	0	0	0	0	0	0	0	0	0	0	0	0	0	1	0	0	0	11	0	75	0	1	0	0	0	0	0	0	0	0	0	0	0	0	0	0	0	0	0	0	0	0	0	0	0
SLC18A2	69	62	246	28	258	6	23	21	14	8	19	27	28	8	2	19	10	8	7	20	20	8	75	33	37	31	12	14	10	9	11	3	14	24	19	9	3	15	13	14	32	26	12	19	12	10	5	7	13
SLC18A1	7	2	2	0	0	7	2	7	4	3	4	1	7	7	5	5	11	4	4	5	9	0	0	4	1	8	0	0	16	15	1	1	3	1	6	8	2	8	1	3	9	5	13	3	12	12	14	9	0
DUX4L9	0	0	0	0	0	0	0	0	0	0	0	0	0	0	0	0	0	0	0	0	0	4	32	23	1	4	0	0	0	0	0	0	0	0	0	0	0	1	0	0	0	0	0	0	0	0	0	0	2
DUX4L8	0	0	0	0	0	0	0	0	0	0	0	0	0	0	0	0	0	0	0	0	0	0	0	0	0	0	0	0	0	0	0	0	0	0	0	0	0	0	0	0	0	0	0	0	0	0	0	0	0
RALBP1	1921	1860	2750	2636	2360	2881	2254	2039	2474	1737	2194	2409	2405	2230	1773	2099	1658	1659	2382	2796	2719	3558	2886	3015	2275	4199	1596	1642	1537	1847	1890	1509	2420	1336	1482	1907	787	1808	1523	1920	2105	1913	1528	1383	1459	1607	1985	1736	1819
CCDC91	958	1062	1181	1506	1047	389	314	217	206	105	146	201	241	158	199	260	212	230	306	215	181	1131	394	392	354	235	56	46	149	113	45	56	45	97	71	75	40	65	45	123	186	58	62	42	110	104	131	73	75
ZNF831	505	694	310	3474	61	908	488	368	414	234	272	653	360	362	285	679	598	386	664	403	431	10	46	62	113	214	76	88	556	445	329	310	248	359	835	562	226	536	313	559	1550	467	281	230	546	458	696	394	433
ZNF830	679	592	785	1481	767	557	424	345	366	269	335	394	332	325	344	413	329	317	617	412	383	756	607	378	543	549	195	183	368	299	179	193	279	547	296	381	101	315	204	396	570	231	281	300	298	336	406	179	271
ZNF835	37	21	67	79	36	17	5	8	9	12	4	15	16	12	8	22	14	8	15	17	12	2	15	3	2	35	5	4	42	18	8	8	11	20	14	29	1	12	8	14	14	10	23	15	7	11	23	21	32
UBE2L4	3	0	2	9	0	1	1	1	0	2	1	1	0	1	1	4	2	1	0	1	2	9	0	0	3	4	0	1	0	0	2	1	0	0	2	0	0	0	0	0	4	6	1	1	4	2	0	0	1
ZNF836	195	208	310	500	265	144	100	66	101	42	84	84	83	80	53	121	132	92	143	121	90	175	92	76	138	67	46	39	114	66	49	26	81	73	52	65	37	94	61	92	126	43	68	61	68	127	89	37	61
ZNF839	245	197	276	400	266	246	419	146	205	130	188	175	306	175	146	226	205	119	176	210	201	583	137	595	834	391	216	291	257	258	125	134	260	252	320	246	70	225	262	355	524	329	358	307	203	271	314	179	269
LRIF1	702	875	559	1305	691	548	328	228	295	126	190	217	184	219	249	342	318	226	321	218	206	627	238	255	365	232	72	118	120	106	44	92	68	61	71	107	49	107	78	145	128	48	80	96	122	148	98	29	62
OXCT2P1	3	1	6	0	5	0	0	0	0	0	0	0	0	1	0	1	0	0	0	0	0	1	0	2	1	1	0	0	0	0	0	0	0	0	0	0	0	0	0	0	0	0	0	0	0	0	0	0	0
PHAX	944	1303	1107	1621	1687	458	394	288	294	218	294	272	330	246	218	342	336	304	473	316	297	812	597	351	1047	800	101	67	198	137	90	102	133	226	166	162	75	178	95	198	302	147	175	124	147	152	261	113	183
CLYBL-AS2	0	0	0	0	1	4	0	0	0	0	0	0	0	0	0	1	0	0	0	0	0	0	2	0	0	1	0	0	1	0	0	1	0	0	0	0	0	0	0	0	0	0	0	0	0	0	0	0	0
CLYBL-AS1	0	0	0	0	0	0	0	1	0	0	0	0	0	0	0	0	0	0	0	0	0	0	0	0	0	0	0	0	0	0	0	0	0	0	0	0	0	0	0	0	0	0	0	0	0	0	0	0	0
ZNF573	101	125	109	247	97	26	21	11	13	11	14	19	16	20	16	22	13	19	16	16	10	46	71	78	139	91	3	0	15	5	11	8	2	6	17	3	1	9	15	12	21	3	21	15	13	15	18	4	15
UBE2L5	4	7	5	2	9	1	3	5	1	3	2	3	2	2	2	1	3	4	2	0	3	7	6	3	6	7	1	8	2	3	0	0	3	3	5	0	2	2	2	3	3	6	0	4	3	5	4	3	2
ZNF576	253	241	268	272	439	144	139	113	119	77	134	129	124	85	135	92	129	82	182	160	126	408	296	590	684	810	85	63	124	110	98	70	90	150	136	120	42	121	91	158	246	114	119	123	85	87	129	87	139
TUNAR	1	5	0	4	4	5	1	5	3	3	6	2	3	0	8	4	4	17	12	4	3	1	0	0	0	0	2	1	11	7	4	1	0	4	12	3	0	0	0	0	8	1	0	0	0	1	8	3	0
SUGCT	25	110	61	4	521	14	0	3	2	0	4	1	5	6	12	0	10	8	13	7	10	83	222	85	478	95	4	9	4	3	1	2	11	4	0	3	2	5	2	0	4	3	2	7	6	5	3	2	6
UBE2L2	15	19	20	21	11	17	10	7	6	11	10	10	16	9	14	13	5	11	23	10	10	7	2	2	4	1	1	6	2	6	1	0	0	0	0	1	0	0	1	1	2	3	0	0	0	0	1	3	0
RSF1-IT1	0	1	1	0	1	0	3	3	0	0	0	0	1	0	0	2	1	0	0	0	0	0	0	3	1	0	0	0	0	0	0	0	0	1	3	0	0	0	0	0	1	0	0	0	0	2	0	0	0
RSF1-IT2	2	3	2	2	1	3	2	2	1	0	1	1	0	1	3	0	0	0	2	0	1	1	2	0	0	4	0	0	6	1	0	0	2	0	4	1	0	0	4	2	1	1	0	1	0	0	0	2	1
ZNF579	214	156	260	317	306	69	43	66	63	60	85	97	49	53	64	86	72	61	119	69	67	629	757	1391	553	1381	47	59	127	107	74	93	97	187	126	87	45	147	101	176	238	141	113	100	94	108	153	144	133
MIR4773-2	0	0	0	0	0	0	0	0	0	0	0	0	0	0	0	0	0	0	0	0	0	0	0	0	0	0	0	0	0	0	0	0	0	0	0	0	0	0	0	0	0	0	0	0	0	0	0	0	0
MIR4773-1	0	0	0	0	0	0	0	0	0	0	0	0	0	0	0	0	0	0	0	0	0	0	0	0	0	0	0	0	0	0	0	0	0	0	0	0	0	0	0	0	0	0	0	0	0	0	0	0	0
SBSPON	429	38	1538	47	56	23	29	18	13	5	11	15	16	15	21	11	21	22	17	5	5	38	32	42	25	18	5	3	10	11	8	5	15	19	14	4	1	8	3	15	27	8	19	5	6	22	27	7	15
ZPBP	4	2	0	0	3	0	0	0	0	0	0	0	0	0	0	0	1	0	0	0	0	0	1	1	3	0	0	0	0	0	0	0	0	0	0	0	0	0	0	0	0	0	0	0	0	0	0	0	0
TSPY2	0	0	0	0	0	0	0	0	0	0	0	0	0	0	0	0	0	0	0	0	0	0	0	0	0	0	0	0	0	0	0	0	0	0	0	0	0	0	0	0	0	0	0	0	0	0	0	0	0
TSPY1	0	0	0	0	0	0	0	0	0	0	0	0	0	0	0	0	0	0	0	0	0	0	0	0	0	0	0	0	0	0	0	0	0	0	0	0	0	0	0	0	0	0	0	0	0	0	0	0	0
BEGAIN	29	9	63	5	123	9	1	71	104	53	62	127	141	45	78	1	0	67	168	43	51	35	44	183	32	12	3	5	65	77	57	42	90	204	122	133	30	59	3	23	11	5	10	24	54	83	86	62	4
SLC17A8	25	0	4	0	1	1	0	0	0	0	0	0	0	0	0	0	0	0	0	0	0	1	0	18	1	0	0	0	0	0	0	0	0	0	0	0	0	0	0	1	0	0	0	0	0	1	0	0	0
SLC17A9	991	443	273	496	735	229	245	125	129	146	144	203	167	114	129	302	344	177	285	138	145	516	503	481	240	1668	81	98	311	265	98	106	168	330	532	340	95	183	119	346	989	324	216	157	136	199	398	285	344
RAB33B	745	663	838	848	750	606	1117	342	387	119	318	250	770	283	335	249	235	312	283	279	290	259	215	247	287	229	215	195	105	172	72	56	133	106	127	178	60	189	108	178	236	135	110	232	96	136	135	63	169
SLC17A4	0	0	0	0	0	0	0	0	0	0	0	0	0	0	0	0	0	0	0	0	0	0	0	3	0	3	0	0	0	0	0	0	0	0	0	0	0	0	0	0	0	0	0	0	0	0	0	0	0
SLC17A5	1221	932	1550	908	2041	363	453	290	283	198	294	280	349	263	158	246	246	211	332	262	296	2156	1286	1673	947	962	167	180	229	273	165	162	203	245	291	204	102	332	198	346	412	240	233	276	260	242	231	166	245
SLC17A6	0	0	0	0	0	0	0	0	0	0	0	0	0	0	0	0	0	0	0	0	0	0	0	72	0	0	0	0	0	0	0	0	0	0	0	0	0	0	0	0	0	0	0	0	0	0	0	0	0
SLC17A7	22	4	26	13	26	1	0	2	1	0	0	1	3	0	2	3	4	0	3	3	2	22	22	64	24	140	0	0	7	1	0	0	0	11	0	2	0	9	0	2	0	0	2	0	0	6	2	0	8
SLC17A1	1	0	2	1	0	0	0	0	1	1	1	0	0	0	1	0	0	1	0	3	0	0	0	1	0	0	0	0	1	0	0	2	0	0	1	0	0	2	0	3	0	0	0	0	1	0	1	0	0
SLC17A2	0	0	0	0	0	0	0	0	0	0	0	0	0	0	0	0	0	0	0	0	0	0	0	0	0	8	0	0	0	0	0	0	0	0	0	0	0	0	0	0	0	0	0	0	0	0	0	0	0
SLC17A3	3	3	15	29	2	0	3	4	3	0	6	4	3	4	7	3	3	4	13	6	2	0	4	6	0	0	0	0	3	3	3	4	2	2	1	1	4	7	5	15	8	0	1	2	3	2	8	1	1
UBE2L3	2024	2331	2320	2723	2680	1834	2033	1238	1325	1108	1397	1230	1895	1171	1625	1341	1259	1201	1970	1611	1833	1787	3104	1499	3516	2899	1265	1549	1674	1718	1164	969	1468	2354	1568	1311	840	1822	1665	2224	2984	1927	1268	1118	1269	1240	1591	1313	1400
RNU2-22P	0	3	0	6	6	0	0	0	0	0	0	0	0	0	0	0	0	0	0	1	0	0	0	7	0	0	0	0	0	0	0	0	0	0	1	0	0	0	0	0	0	2	0	0	0	0	0	0	0
SETDB2	1270	1017	1169	2210	834	586	413	328	348	158	276	390	316	263	241	385	380	362	478	342	234	364	292	237	473	425	67	74	311	188	71	103	102	175	223	167	77	191	76	269	350	130	176	127	209	291	280	119	152
WASIR1	0	2	3	5	1	0	1	0	0	0	0	2	0	2	0	0	0	1	0	0	0	0	0	12	1	4	1	0	0	0	0	0	0	0	0	0	0	0	0	1	0	0	0	0	0	0	0	0	0
WASIR2	5	6	1	9	6	0	1	1	4	0	2	2	1	2	2	5	2	4	8	1	3	6	0	140	24	11	2	0	1	6	2	0	0	4	3	6	0	0	2	2	6	0	1	1	1	3	7	0	1
AP5B1	1569	1606	1481	2007	1303	7163	10570	5029	6659	4274	6386	3730	11760	4834	3300	4436	3838	2903	3446	5298	7798	1690	2262	1626	2218	2672	8182	11027	7892	7860	4376	3127	8826	6328	6786	7106	2135	7331	6922	9937	8131	9204	9670	10677	4513	6346	4887	4663	7574
CHMP4A	18	22	23	84	30	51	37	32	38	19	30	40	58	37	47	42	64	33	51	51	36	10	30	62	19	32	22	32	54	36	28	21	31	83	53	53	11	58	25	72	99	35	42	36	47	64	40	34	40
CHMP4B	3811	3751	3971	4318	4736	3084	4342	2658	2818	2769	3222	2506	4143	2413	3283	2667	2370	1960	3253	3121	3495	4871	6590	3540	14407	4580	2673	3345	3296	3419	2395	2114	3343	3538	2602	2416	1330	3369	3058	3854	4183	3070	3233	3151	2453	2534	2876	2622	2796
CHMP4C	259	398	486	147	637	3	23	2	0	0	3	0	4	2	1	3	2	0	3	3	3	930	523	693	1642	392	0	0	2	1	0	2	2	0	3	5	0	4	0	1	1	0	2	1	1	4	2	0	0
COBLL1	2183	1907	2817	654	2714	72	71	47	21	48	43	47	23	16	11	69	45	56	67	11	30	3410	691	578	1453	582	12	11	63	76	15	24	19	33	49	52	25	73	18	46	94	17	15	18	8	11	67	40	38
TMEM255B	586	103	893	45	675	21	52	30	31	19	23	28	38	32	15	19	25	25	29	39	33	440	750	4187	28	104	52	38	20	22	11	15	6	55	26	16	19	39	49	49	50	43	46	31	27	29	26	11	21
TMEM255A	356	87	166	100	181	88	33	28	12	17	17	14	18	12	13	82	89	18	24	27	20	48	33	146	360	83	1	2	28	22	4	6	1	28	21	9	17	18	0	0	12	1	6	0	2	9	0	1	2
ST5	1351	4061	1412	66	3758	35	19	8	10	17	17	12	9	14	8	25	36	9	28	18	16	4115	1943	842	3418	906	1	6	8	19	12	11	12	24	41	34	0	8	21	13	40	7	1	17	176	193	13	13	3
LINC01106	33	29	57	14	71	0	0	0	0	0	0	0	0	0	0	0	0	0	1	0	0	125	21	284	65	30	0	0	0	0	0	3	0	2	0	0	0	0	0	0	0	0	0	0	0	0	0	0	0
ST7	1023	690	1343	367	2560	149	232	106	111	113	163	120	122	98	121	149	126	119	169	134	149	609	547	1116	1886	2610	90	98	69	136	101	104	75	88	129	97	71	98	87	127	176	100	112	68	103	103	107	84	90
CYP4A22-AS1	6	3	2	0	1	3	1	2	1	5	4	2	0	0	1	2	1	3	0	1	2	33	3	11	2	10	3	0	0	0	1	0	3	2	2	0	3	1	0	0	2	2	2	1	0	2	0	0	2
WBP2P1	0	0	0	0	0	0	0	0	0	0	0	0	0	0	0	0	0	0	0	0	0	0	0	0	0	0	0	0	0	0	0	0	0	0	0	0	0	0	0	0	0	0	0	0	0	0	0	0	0
PRKAR1AP1	0	2	3	0	0	1	0	1	0	0	0	0	0	0	0	0	0	0	0	0	1	0	0	0	0	0	0	0	0	0	0	0	0	0	0	0	0	0	0	0	0	3	0	0	0	0	0	0	0
ZNF304	556	581	938	1108	545	204	109	166	173	78	129	215	141	83	91	185	200	139	218	102	126	475	562	261	1190	479	65	55	143	137	97	76	97	151	190	152	75	214	67	182	383	120	131	117	98	92	198	106	204
STH	0	0	1	0	0	0	0	0	0	0	0	0	0	0	0	0	0	0	0	0	0	0	0	0	0	0	0	0	0	0	0	0	0	0	0	0	0	0	0	0	0	1	0	0	0	0	0	0	0
ZNF302	856	777	1822	1253	1364	328	278	210	199	80	151	266	218	179	145	238	294	387	354	223	153	219	256	1533	668	594	15	14	131	57	16	34	41	44	67	56	16	81	11	46	312	57	39	53	84	108	78	21	66
ZNF300	323	347	313	193	307	43	75	40	22	32	43	57	45	37	40	35	48	52	44	53	24	64	218	324	19	754	4	7	20	10	11	14	5	13	6	12	1	43	7	30	57	5	15	24	17	14	28	2	37
MIR4534	0	0	0	0	1	0	0	0	0	0	0	0	0	0	0	1	0	0	0	0	0	0	0	0	0	0	0	0	0	0	0	0	0	0	0	0	0	0	0	0	0	0	1	0	0	0	0	0	0
STS	2490	3807	1435	1179	1275	342	226	219	301	95	156	168	295	125	177	228	212	147	146	140	231	927	435	709	601	653	162	225	206	226	119	97	164	110	178	179	70	260	167	249	163	91	166	225	115	129	147	89	178
HOXB13	24	0	2	12	0	0	0	0	0	0	0	0	0	0	0	4	1	0	0	0	0	13	0	0	3	37	0	0	0	0	0	1	0	0	0	0	0	0	0	0	0	0	0	0	0	0	0	0	0
RNU1-143P	0	0	0	0	0	0	0	0	0	0	0	0	0	0	0	0	0	0	0	0	0	0	0	0	0	0	0	0	0	0	0	0	0	0	0	0	0	0	0	0	0	0	0	0	0	0	0	0	0
MIR4531	0	0	0	0	0	0	0	0	0	0	0	0	0	0	0	0	0	0	0	0	0	0	0	0	0	0	0	0	0	0	0	0	0	0	0	0	0	0	0	0	0	0	0	0	0	0	0	0	0
CASP3P1	0	0	0	0	0	2	0	0	0	0	0	0	0	0	0	0	0	0	0	0	0	0	0	0	0	0	0	0	0	0	0	0	0	0	0	0	0	0	0	0	0	0	0	0	0	0	0	0	0
RNU2-70P	0	0	0	1	0	1	0	0	0	0	0	0	0	0	0	0	0	0	0	0	0	1	0	0	0	0	0	0	0	1	0	0	0	0	0	0	0	0	0	0	0	0	0	0	0	0	3	0	0
IFT81	440	285	496	84	779	23	13	8	18	10	10	9	11	8	13	17	10	9	23	18	12	554	212	422	537	286	4	9	6	4	4	5	8	14	5	9	1	2	5	5	13	0	4	6	13	7	10	1	18
FBXO17	203	10	289	4	239	1	2	2	0	1	0	2	1	1	2	2	2	3	0	0	0	346	237	27	24	1965	0	0	0	0	0	0	0	0	0	0	0	0	0	1	8	0	0	0	0	0	0	0	0
RNU7-200P	0	0	0	0	0	0	0	0	0	0	0	0	1	0	0	0	0	0	0	0	0	0	0	0	0	0	0	0	0	0	0	0	0	0	0	0	0	0	0	0	0	0	0	0	0	0	0	0	0
PPP3CA	2468	3502	3345	2251	3502	1610	1370	1261	1192	506	883	805	1399	1033	1265	1222	1035	933	1487	915	1193	1163	3132	855	1619	364	589	665	488	616	547	388	601	641	600	645	247	850	468	834	930	640	492	709	444	710	676	406	590
PPP3CB	2407	2259	2741	3351	2700	1229	1610	954	869	449	813	869	1269	766	840	933	904	836	1269	810	950	1146	1028	926	843	1047	384	401	788	558	366	396	525	674	648	523	210	765	321	763	1243	509	531	593	529	628	798	390	592
PPP3CC	852	740	867	2202	922	629	467	368	398	239	333	525	399	366	373	691	675	446	749	384	367	290	361	268	450	372	97	97	517	322	242	172	238	417	476	365	183	383	211	531	1081	255	294	216	442	393	588	335	283
LIF	4954	145	417	183	942	36	13	14	19	3	12	7	11	7	5	6	1	11	10	10	2	948	1842	219	1759	152	3	0	39	15	10	3	3	41	2	1	5	6	0	2	19	18	19	11	3	3	8	7	29
GPATCH8	2345	2297	3113	5009	2891	1549	1073	922	1000	602	789	1035	888	698	460	1201	911	673	1053	834	954	2992	2844	3963	2086	1921	465	524	1288	1133	792	658	849	892	1464	1234	443	1399	673	1260	2456	1064	796	776	915	993	1308	957	1000
TTC21B-AS1	0	0	0	2	1	0	2	2	0	0	0	0	0	2	0	1	1	1	2	0	0	1	0	0	1	0	0	0	2	0	0	0	2	0	1	0	0	0	0	5	5	1	0	0	3	0	0	0	0
LINC01409	14	7	14	14	27	4	18	4	4	2	5	12	11	5	16	5	9	10	11	5	4	4	2	32	19	36	5	1	10	10	7	5	4	5	15	23	3	17	6	15	22	3	11	10	7	5	33	11	12
RNU7-176P	0	0	0	0	0	0	0	0	0	0	0	0	0	0	0	0	0	0	0	0	0	0	0	0	0	0	0	0	0	0	0	0	0	0	0	0	0	0	0	0	0	0	0	0	0	0	0	0	0
RNU6-836P	0	0	0	0	0	0	0	0	0	0	0	0	0	0	0	0	0	0	0	0	0	0	0	0	0	0	0	0	0	0	0	0	0	0	0	0	0	0	0	0	0	0	0	0	0	0	0	0	0
GACAT2	0	0	0	0	0	0	0	0	0	0	0	0	0	0	0	0	0	0	0	0	0	2	0	5	0	11	0	0	0	0	0	0	0	0	0	0	0	0	0	0	0	0	0	0	0	0	0	0	0
GACAT3	0	1	0	1	0	0	0	0	0	0	0	0	0	0	0	0	0	0	0	0	0	0	0	0	0	0	0	0	0	0	0	0	1	0	0	0	0	0	0	0	0	0	0	0	0	0	0	0	0
GACAT1	0	0	0	0	0	0	0	0	0	0	0	0	0	0	0	0	0	0	0	0	0	0	0	0	0	0	0	0	0	0	0	0	0	0	0	0	0	0	0	0	0	0	0	0	0	0	0	0	0
RPL17P37	4	4	9	1	1	1	0	0	2	2	1	0	3	0	0	0	0	0	0	4	0	0	0	0	0	1	0	0	0	0	0	0	0	0	0	0	0	0	0	0	0	0	0	0	0	0	0	0	0
HK2P1	22	57	26	14	17	15	30	21	17	12	13	14	33	14	10	5	7	12	9	19	21	67	38	5	43	23	4	2	5	2	2	9	5	12	10	12	1	1	2	10	17	15	2	8	0	9	8	6	10
RPL18	12562	14563	14446	34652	13930	10994	8354	7476	9189	8280	8485	12237	10333	8732	13040	9757	9664	11813	16567	13371	8482	26916	20512	16102	31077	24673	6144	7635	14057	10659	7945	8500	12703	15245	16521	12972	4922	13879	8928	13732	22421	10634	13378	11966	11780	9573	17991	13001	12871
ADRA2A	886	49	232	21	170	8	5	16	19	29	24	5	18	7	3	8	2	6	3	10	16	21	280	1564	57	370	14	15	5	10	19	19	7	3	7	19	7	17	9	5	5	9	9	4	5	7	12	17	12
ADRA2B	43	3	62	2	27	1	1	0	0	0	0	0	0	0	0	0	0	0	0	0	1	21	44	4	17	76	0	0	0	0	0	0	0	0	1	2	0	0	1	1	3	0	0	0	0	2	0	0	3
GPATCH3	425	400	425	742	429	503	430	359	386	370	376	401	442	295	370	347	311	255	554	441	472	359	302	512	525	1181	293	287	499	470	243	233	283	520	423	314	183	515	341	508	675	427	394	343	304	304	434	421	366
TEX26	36	3	23	0	83	0	0	0	0	0	0	0	0	0	0	0	0	0	0	0	0	0	0	0	171	2	0	0	0	0	0	0	0	0	0	0	0	0	0	0	0	0	0	0	0	0	0	0	0
CCDC9B	771	314	1202	165	2021	141	89	134	148	103	131	152	171	103	80	158	137	83	128	159	147	786	784	321	57	216	85	135	180	152	120	111	98	207	201	123	49	161	174	240	381	167	157	178	155	168	126	104	174
TEX22	18	10	9	21	16	25	22	9	12	10	17	23	22	19	13	18	16	14	32	13	16	16	13	94	170	75	23	17	42	30	12	13	13	28	33	25	11	13	21	20	41	22	33	43	24	17	20	24	24
RNU7-53P	0	0	0	0	0	0	0	0	0	0	0	0	0	0	0	0	0	0	0	0	0	0	0	0	0	0	0	0	0	0	0	0	0	0	0	0	0	0	0	0	0	0	0	0	0	0	0	0	0
TEX28	0	0	0	0	0	0	0	0	0	0	0	0	0	0	0	0	0	0	0	0	0	0	0	0	0	0	0	0	0	0	0	0	0	0	0	0	0	0	0	0	0	0	0	0	0	0	0	0	0
TEX29	10	6	4	7	11	3	7	5	4	3	5	1	6	4	6	3	10	0	8	8	3	39	1	12	4	14	5	10	17	12	5	2	4	9	9	6	0	6	6	8	11	13	24	10	4	10	6	7	7
RNU6-299P	0	0	0	0	0	0	0	0	0	0	0	0	0	0	0	0	0	0	0	0	0	0	0	0	0	0	0	0	0	0	0	0	0	0	0	0	0	0	0	0	0	0	0	0	0	0	0	0	0
RNU6-1150P	0	0	0	0	0	0	0	0	0	0	0	0	0	0	0	0	0	0	0	0	0	0	0	0	0	0	0	0	0	0	0	0	0	0	0	0	0	0	0	0	0	0	0	0	0	0	0	0	0
SYT8	124	32	105	3	458	0	0	1	0	3	0	1	0	0	0	0	1	0	0	0	0	70	2264	18	111	3	0	0	1	0	0	0	2	0	0	1	0	1	0	3	2	0	2	1	0	0	0	1	0
SYT9	0	2	2	0	5	0	1	2	0	0	0	0	0	0	0	0	0	0	0	1	2	4	0	542	0	0	0	0	3	0	0	0	0	0	0	2	0	0	0	0	1	0	0	1	0	1	0	0	0
LINC01251	0	3	2	4	1	0	0	0	0	0	0	0	2	1	3	0	2	0	0	0	0	0	0	0	0	1	0	0	1	0	0	0	0	0	0	0	0	0	0	0	1	0	0	1	1	0	0	0	1
LINC01250	1	0	0	1	0	0	0	0	1	0	2	1	1	0	0	0	0	2	1	0	0	1	0	22	0	2	1	0	0	3	0	0	1	0	0	3	0	0	0	0	3	1	0	0	2	0	2	4	0
LINC01257	5	0	1	2	89	0	0	0	0	0	0	0	0	0	0	0	0	0	0	0	0	2	0	0	0	21	0	0	0	0	0	0	0	0	0	0	0	0	0	0	0	0	0	0	0	0	0	0	0
MTCH2	1829	3562	1880	1890	2685	729	856	540	635	539	822	636	730	527	732	615	680	640	985	705	704	3937	2613	1738	5420	3148	382	421	787	660	353	333	398	753	485	450	277	755	501	789	1027	457	585	424	674	569	743	462	569
MTCH1	5576	3595	6542	5357	7150	4094	3594	2820	3680	3145	4113	3972	4111	3052	3744	3443	3704	2639	4604	3777	3843	4548	5942	12799	14368	8732	2709	3166	4009	4076	2395	2148	3822	4537	4772	4090	1390	3464	3293	5222	5877	3430	4063	4215	3144	3415	3937	3208	3967
LINC01254	0	0	0	0	0	0	0	0	0	0	0	0	0	0	0	0	0	0	0	0	0	0	0	0	0	1	0	0	0	0	0	0	0	0	0	0	0	0	0	0	0	0	0	0	0	0	0	0	0
SYT1	47	36	86	64	141	4	0	1	1	3	3	0	1	0	2	2	1	1	2	0	1	1139	252	5727	23	223	0	0	4	4	0	2	0	0	0	0	0	7	0	3	0	0	2	0	2	0	0	1	3
SYT2	24	449	38	32	49	26	47	29	41	27	48	29	85	61	36	67	53	12	16	63	57	49	113	575	6	310	76	82	67	85	56	32	141	28	84	101	16	73	106	130	179	135	68	82	50	68	34	69	112
LINC01258	1	1	0	1	2	0	0	1	0	0	0	0	0	0	0	0	0	0	0	0	0	0	0	0	2	1	0	0	0	0	0	0	0	0	0	0	0	0	0	0	0	0	0	0	0	0	0	0	0
SYT4	7	0	0	7	0	0	0	0	0	1	0	0	0	0	1	0	0	0	0	0	0	0	0	6439	0	332	0	0	0	0	0	0	0	0	0	0	0	0	0	0	0	0	0	0	0	0	1	0	0
SYT5	5	2	1	2	12	0	0	4	4	1	0	0	0	0	0	0	1	0	0	0	0	11	17	386	4	43	0	0	0	0	1	0	1	0	0	0	0	0	0	3	0	0	0	1	1	0	0	0	0
SYT6	26	41	10	5	3	2	2	1	1	0	1	0	1	2	4	0	1	2	2	2	1	0	23	5	6	19	0	0	2	7	0	5	0	5	3	1	0	1	1	1	3	2	0	0	1	1	0	0	7
SYT7	175	41	229	506	622	0	0	0	0	0	0	0	0	0	0	0	0	2	1	0	0	2738	418	5784	84	1860	0	0	0	0	0	0	0	0	0	0	0	0	0	0	0	0	2	0	0	0	1	0	3
TIAL1	2895	2875	3797	4985	3862	1714	1939	1308	1294	772	1162	1255	1541	1083	1305	1410	1446	1209	1860	1217	1173	2237	3229	3319	1987	3635	632	859	1252	1101	663	558	979	1296	1144	1125	487	1234	820	1690	2297	971	1083	932	1057	1315	1433	939	1046
IGKV1-12	483	120	11	54	12	14	29	6	3	5	12	2	1	1	2	8	10	15	10	3	0	81	108	149	25	70	0	0	5	13	1	4	13	63	24	7	1	12	10	9	5	0	17	16	8	14	21	29	3
IGKV1-13	91	4	3	2	1	0	2	1	1	0	0	1	2	0	0	1	0	6	2	1	0	15	5	8	1	5	0	0	0	0	0	0	0	18	3	0	1	9	2	47	0	0	0	0	0	0	0	1	0
FUBP1	2537	4119	2832	6335	4172	1436	1162	957	959	575	722	793	983	695	622	1311	978	804	1288	848	785	3218	3573	3209	3248	3683	355	402	1289	1116	599	535	773	1353	960	807	413	1197	443	1087	2155	875	739	760	840	989	1187	745	803
IGKV1-16	392	151	11	65	16	33	55	22	7	7	9	4	6	2	3	25	16	27	25	6	3	240	95	1820	59	74	4	3	14	13	3	8	41	109	54	29	12	37	12	40	35	4	21	27	4	7	31	60	13
IGKV1-17	335	238	14	55	18	12	50	8	4	14	11	9	3	1	4	19	7	19	13	4	2	242	266	120	58	812	0	1	1	2	12	3	20	44	50	30	19	41	43	188	13	2	54	31	4	11	42	59	17
SCHIP1	41	8	84	0	51	0	0	0	3	0	0	2	0	0	0	0	0	0	0	1	0	46	44	9	4	10	0	1	0	1	0	0	2	0	0	0	0	0	0	0	1	0	0	0	0	0	0	0	1
MARCO	13103	1133	6357	1726	144	372	456	471	440	967	1110	366	518	223	314	536	575	366	419	407	700	566	345	20	19	862	705	535	1458	1213	135	126	482	1272	282	264	267	555	657	1015	553	415	321	76	303	365	271	240	692
SAP30	235	432	183	321	270	170	283	134	183	89	204	115	266	143	147	138	129	96	101	202	140	206	86	175	315	218	89	66	105	69	77	85	59	98	41	48	25	110	81	113	86	65	79	70	85	219	72	62	71
NBL1	7136	936	5397	458	4475	35	36	8	16	13	14	37	20	11	12	21	15	46	73	17	11	3775	5474	3418	447	2445	7	7	63	53	24	23	96	80	21	24	6	14	9	26	133	49	17	27	8	12	55	56	26
RNU6-410P	0	0	0	0	1	0	0	0	0	0	0	0	0	0	0	0	0	0	0	0	0	0	0	0	0	0	0	0	0	0	0	0	0	0	0	0	0	0	0	0	0	0	0	0	0	0	0	0	0
RNU6-373P	0	0	0	0	0	0	0	0	0	0	0	0	0	0	0	0	0	0	0	0	0	0	0	0	0	0	0	0	0	0	0	0	0	0	0	0	0	0	0	0	0	0	0	0	0	0	0	0	0
C3orf67-AS1	2	0	0	0	0	0	0	0	0	0	0	0	0	0	0	0	0	0	0	0	0	0	0	0	0	0	0	0	0	0	0	0	0	0	0	0	0	0	0	0	0	0	0	0	0	0	0	0	0
HSFX2	3	0	12	6	5	2	2	1	7	0	4	2	7	3	0	1	4	2	2	9	5	1	3	5	11	6	3	0	0	4	0	1	3	5	0	0	0	0	0	2	6	2	6	5	0	0	3	0	1
HSFX3	0	0	0	0	0	0	0	0	0	0	0	0	0	0	0	0	0	0	0	0	0	0	0	0	1	0	0	0	0	0	0	0	0	0	0	0	0	0	0	0	0	0	0	0	0	0	0	0	0
SYP	172	39	321	84	127	30	70	50	69	34	35	42	57	22	23	46	48	32	48	27	32	38	58	4276	321	904	105	70	56	36	32	22	89	98	68	71	23	67	52	55	47	32	65	101	55	45	41	51	40
HSFX4	0	0	0	1	0	0	0	0	0	0	0	2	0	0	0	0	0	0	0	1	0	0	0	1	0	2	0	0	0	0	0	0	0	1	0	0	0	0	0	0	0	0	0	0	0	0	0	0	0
DRC7	131	6	31	0	302	22	11	6	4	12	10	8	11	8	14	18	16	3	11	12	20	0	9	12	338	111	17	17	8	13	18	19	20	28	40	23	10	14	20	28	12	27	16	16	23	21	16	23	23
DRC3	316	85	212	97	655	76	60	44	53	27	40	78	64	44	38	80	86	59	65	51	49	93	115	390	1069	193	35	65	102	71	63	67	69	72	121	92	44	66	78	120	263	85	63	76	83	75	109	61	115
DRC1	302	3	128	11	741	31	38	7	19	18	21	0	36	26	26	4	12	6	13	30	13	8	7	268	1024	54	5	1	9	17	11	4	4	9	0	2	0	1	2	6	3	10	11	21	0	7	4	4	8
C1orf53	45	27	20	9	76	1	2	3	1	4	2	3	4	1	5	2	4	2	2	9	2	162	76	62	86	78	0	0	4	5	1	3	0	0	1	2	0	7	2	1	0	1	0	3	1	0	2	0	1
C1orf52	782	526	1182	992	856	430	549	294	280	153	300	283	379	281	415	310	422	352	496	299	284	397	331	479	469	460	83	105	212	182	84	91	103	174	163	142	61	151	64	212	250	107	148	158	160	188	202	101	149
C1orf50	94	83	94	231	98	46	55	54	52	32	54	48	44	41	45	49	42	42	51	24	46	56	36	57	106	49	12	37	44	23	12	10	22	29	53	35	12	27	26	48	73	21	28	32	48	40	46	42	38
C1orf56	126	115	137	111	586	90	129	52	52	43	68	69	73	61	90	82	94	75	106	71	85	251	194	364	188	636	28	83	82	51	27	27	54	76	83	70	21	52	66	80	119	92	51	75	43	76	58	38	46
C1orf54	811	639	858	156	734	24	36	23	21	25	28	19	31	24	44	21	23	36	41	35	46	166	360	215	94	513	8	6	22	24	17	6	13	16	11	18	6	19	6	20	29	13	14	22	12	23	24	11	14
RNU6-567P	0	0	0	0	0	0	0	0	0	0	0	0	0	0	0	0	0	0	0	0	0	0	0	0	0	0	0	0	0	0	0	0	0	0	0	0	0	0	0	0	0	0	0	0	0	0	0	0	0
MARC1	280	209	760	62	381	915	3239	965	1562	331	743	490	3088	1240	562	677	645	511	412	1191	782	526	574	512	408	354	1301	1592	741	782	564	375	1187	613	354	489	191	1129	1105	1537	909	1202	944	1458	725	780	501	367	927
MARC2	878	650	1851	63	464	5	5	2	2	4	6	11	4	1	2	17	3	2	10	11	8	621	491	274	582	84	15	7	0	6	2	2	6	3	7	9	1	6	1	8	2	0	8	4	2	1	12	5	18
ATG4B	1298	1124	1538	2467	1523	1298	1275	939	1113	1101	1339	1358	1418	1046	1233	1279	1200	842	1835	1350	1361	1906	2244	5105	2680	3133	1072	1442	1796	1627	896	953	1669	2611	1986	1807	705	1645	1597	2759	3578	1763	1922	1732	1501	1757	2093	1721	1629
MIPEPP3	15	7	18	10	24	3	2	2	2	2	3	3	1	2	4	1	1	1	5	0	3	24	34	53	51	29	3	0	4	6	1	0	0	2	9	3	0	2	1	4	16	0	2	2	1	8	1	2	1
RNU6-348P	0	0	0	0	0	0	0	0	0	0	0	0	0	0	0	0	0	0	0	0	0	0	0	0	0	0	0	0	0	0	0	0	0	0	0	0	0	0	0	0	0	0	0	0	0	0	0	0	0
OR7E96P	0	0	0	0	0	0	0	0	0	0	0	0	0	0	0	0	0	0	0	0	0	6	0	0	0	0	0	0	0	0	0	0	0	0	0	0	0	0	0	0	0	0	0	0	0	0	0	0	0
MIR181A1HG	5	7	3	0	8	0	1	0	2	0	0	1	2	0	1	0	0	0	0	0	0	1	4	0	4	1	2	0	1	2	0	1	0	0	0	0	0	1	0	7	0	4	2	1	0	1	1	0	1
SMPD5	15	2	3	1	10	9	64	2	2	7	4	2	24	1	0	7	6	2	0	4	2	22	16	19	11	37	14	31	7	3	4	8	15	9	4	9	0	24	1	20	20	22	26	26	8	17	4	16	13
SMPD4	975	861	1005	1586	1559	647	421	418	380	318	364	459	394	372	292	622	578	419	762	482	446	2531	2014	3393	1699	2261	272	341	807	642	396	343	439	953	936	674	264	690	477	714	2224	882	460	432	510	609	840	695	687
SMPD1	1235	1401	1631	1936	1490	861	784	412	615	470	559	701	649	546	489	646	570	451	790	673	647	1199	1226	2036	2934	1346	522	606	967	923	681	617	771	1198	1098	807	352	775	659	1143	1668	898	949	634	695	706	998	827	774
SMPD3	474	229	560	441	220	368	122	1035	216	783	881	476	264	814	1192	663	411	758	4569	1442	1144	193	412	6727	556	152	161	67	515	474	218	125	146	5966	734	966	405	261	640	1831	1091	472	667	578	622	1309	733	638	197
SMPD2	349	284	253	335	434	194	237	119	178	205	248	305	317	185	264	183	174	173	360	255	203	591	568	466	569	719	186	210	258	245	159	163	330	447	329	383	75	279	260	409	486	187	346	333	255	242	252	181	291
BRIP1	133	300	101	300	408	50	45	18	19	5	12	21	17	8	13	25	14	12	17	10	16	464	175	428	217	360	2	0	5	6	11	5	3	9	20	13	6	18	2	6	14	9	15	11	24	35	5	6	8
PDE11A	11	4	15	0	16	0	0	0	0	0	0	0	0	0	0	0	0	0	0	0	0	2	4	93	3	69	0	0	0	0	0	0	0	0	0	0	0	0	0	0	0	0	0	0	0	0	0	0	0
TRIM75P	0	1	0	0	0	0	0	0	0	0	0	0	0	1	0	0	1	0	0	0	0	0	0	0	0	2	0	0	0	0	0	0	0	0	0	0	0	0	0	0	2	0	0	2	0	0	0	0	0
PLEKHF1	383	375	341	1825	378	774	473	358	313	304	320	790	527	551	726	1394	1340	362	922	719	798	222	222	149	912	546	120	159	654	603	415	399	472	468	739	571	466	659	722	1161	3279	894	444	203	942	798	643	577	640
RPL37P3	1	0	0	0	1	0	0	0	0	0	0	0	0	0	0	0	0	0	0	0	1	0	0	0	0	0	0	0	0	0	0	0	0	0	0	0	0	0	0	0	0	0	0	0	0	0	0	0	0
TTC28	1316	305	2171	125	1329	30	5	12	26	13	10	14	15	15	16	31	13	7	30	14	10	444	778	494	497	725	9	9	20	17	27	18	20	19	61	23	8	30	14	19	69	15	12	10	12	14	41	32	33
TTC29	135	0	42	2	280	0	0	0	0	0	0	0	0	0	0	0	0	0	0	0	0	0	7	18	272	4	0	0	0	0	0	0	0	0	0	0	0	0	0	0	0	0	0	0	0	0	0	0	0
TTC24	50	91	27	152	0	43	27	25	30	17	18	51	33	22	26	32	33	20	26	28	33	2	10	3	37	86	13	14	50	49	29	30	11	17	105	92	18	18	27	50	117	31	16	15	10	23	85	39	33
TTC25	267	12	133	8	402	73	59	40	43	59	63	86	38	54	43	83	34	23	20	49	51	30	30	89	555	95	22	50	36	37	56	71	14	21	29	31	34	10	35	8	12	15	15	4	36	64	37	30	32
TTC26	385	293	343	168	669	181	100	128	165	94	124	12	20	56	76	83	89	66	91	56	157	245	95	488	743	370	24	20	40	70	57	47	29	29	8	5	14	47	20	54	39	58	90	34	33	57	34	20	32
TTC27	573	705	647	1090	862	300	167	123	161	94	125	160	131	142	102	166	135	173	204	126	141	1258	639	455	893	693	34	28	224	133	98	98	73	146	142	109	79	133	75	169	252	112	111	60	116	118	203	110	118
PATL2	290	239	161	1265	70	1392	671	301	354	348	424	637	420	288	553	819	1012	355	830	374	548	30	67	102	77	260	169	261	811	798	230	256	278	376	1160	856	350	755	537	1198	2007	524	458	479	635	793	797	439	493
RPL37P1	3	1	2	1	2	1	2	1	3	0	2	1	0	1	1	3	0	1	0	3	1	6	4	0	1	2	0	0	0	1	0	0	0	0	0	0	0	0	0	0	0	1	2	1	0	0	0	0	0
TTC22	227	283	326	868	606	331	280	162	168	146	187	316	290	291	223	507	494	213	567	319	205	819	1457	738	628	160	110	171	268	252	207	217	318	466	439	336	201	338	339	646	1275	425	299	264	392	333	396	278	323
PATL1	2473	3450	2332	3422	2413	3191	2354	1843	1914	1158	1684	1298	2499	1315	1205	1489	1289	1122	1600	1467	1930	4094	3651	2153	4162	5018	1012	1255	1909	2104	1003	798	1380	1974	1443	1407	634	1706	1025	1683	2139	1486	1297	1466	975	1276	1285	902	1455
RNU5A-5P	0	0	0	0	0	0	0	0	0	0	0	0	0	0	0	0	0	0	0	0	0	0	0	0	0	0	0	0	0	0	0	0	0	0	0	0	0	0	0	0	0	0	0	0	0	0	0	0	0
ENO1	14209	38813	9458	28651	27355	11669	15896	8248	9344	10241	11271	8534	14570	9349	7044	8839	6709	7755	10780	11396	11725	47312	34430	29071	169011	68092	11259	13482	18477	17894	10808	9268	14494	21956	14624	11576	6168	19696	12069	18097	22879	16605	15495	14262	11782	12910	13949	14299	13900
NPY2R	3	0	0	0	0	0	0	0	0	0	0	0	0	0	0	0	0	0	0	0	0	1	0	0	0	2	0	0	0	0	0	0	0	0	0	0	0	0	0	0	0	0	0	0	0	0	0	0	0
ENO3	159	93	167	517	133	113	146	78	80	76	62	136	119	108	125	185	211	58	249	115	79	215	229	1742	199	1391	71	90	230	162	82	69	196	218	290	224	81	180	159	346	822	201	193	173	239	272	308	198	194
ENO4	17	3	11	1	59	0	0	0	2	2	0	0	2	0	0	0	0	0	0	2	0	10	11	11	58	23	2	0	0	0	0	2	0	12	0	0	0	0	0	0	0	0	0	0	0	2	0	0	1
PCSK6-AS1	0	0	1	0	0	0	0	0	0	0	0	0	0	0	0	0	0	0	0	0	0	0	0	0	0	4	0	0	0	0	0	0	0	0	0	0	0	0	0	0	0	0	0	0	0	0	0	0	0
LHFPL1	13	10	6	14	2	1	0	0	2	0	0	0	1	5	0	0	1	0	0	0	0	3	11	1	22	12	1	0	0	1	0	0	3	0	2	1	0	0	0	1	2	1	0	0	0	0	3	4	3
OIP5-AS1	3339	3922	4071	7288	5569	1457	2135	1138	1124	469	889	982	1222	774	1035	983	1041	1018	1584	937	934	1666	1113	803	1286	1409	311	387	740	573	332	320	452	776	565	459	204	763	317	684	970	412	486	430	517	680	861	333	559
RCN1P1	4	6	6	1	1	0	1	0	0	0	0	0	0	0	0	0	0	0	0	1	0	0	0	0	1	0	0	0	0	0	0	0	0	0	0	0	0	0	0	0	0	0	0	0	0	0	0	0	0
CBX3P8	1	0	0	0	1	0	0	0	0	0	0	0	0	0	0	0	0	0	0	0	0	0	0	0	0	0	0	0	0	0	0	0	0	0	0	0	0	0	0	0	0	0	0	0	0	0	0	0	0
CBX3P9	113	157	116	213	391	69	134	60	67	36	68	52	105	49	53	75	84	58	82	81	67	159	61	61	208	109	1	4	11	12	16	19	8	4	4	14	1	7	7	3	7	2	2	5	11	21	22	1	6
CBX3P6	0	0	0	0	0	0	0	0	0	0	0	0	0	0	0	0	0	0	0	0	0	0	0	0	0	0	0	0	0	0	0	0	0	0	0	0	0	0	0	0	0	0	0	0	0	0	0	0	0
CBX3P7	0	0	0	0	0	0	0	0	0	0	0	0	0	0	0	0	0	0	0	0	0	0	0	0	0	0	0	0	0	0	0	0	0	0	0	0	0	0	0	0	0	0	0	0	0	0	0	0	0
CBX3P4	1	1	1	1	1	0	3	0	0	1	0	0	0	0	0	0	0	0	2	0	1	4	0	1	3	6	0	0	1	2	0	0	0	1	0	0	0	2	3	0	3	0	0	0	0	1	2	0	0
CBX3P5	9	18	12	24	32	1	11	4	7	4	11	5	8	2	6	7	11	4	12	9	3	2	0	1	7	0	0	0	1	0	0	0	0	1	0	0	0	0	0	0	0	0	0	0	0	0	0	1	0
CBX3P3	0	0	0	2	0	0	0	1	0	0	0	0	0	0	0	0	0	0	1	0	1	0	0	0	1	0	0	0	0	1	0	0	0	0	0	0	0	0	0	0	0	0	0	0	0	0	0	0	2
CBX3P1	2	0	1	0	0	0	0	0	0	0	0	0	1	0	0	0	1	0	0	0	0	0	0	0	0	1	0	0	0	0	0	0	0	0	0	0	0	0	0	0	0	0	0	0	0	0	0	0	0
OBSCN	1016	399	1398	3240	895	425	277	228	324	84	102	432	300	247	92	363	198	203	249	316	154	1615	1508	1213	1058	645	88	90	734	455	335	259	433	431	911	694	98	358	161	167	1034	446	476	452	285	399	650	530	363
SRRD	401	422	472	663	524	548	528	316	444	325	458	534	336	315	244	433	318	203	307	382	376	339	446	302	793	721	126	165	246	240	205	255	209	218	260	191	216	172	148	267	340	260	228	164	279	373	327	243	261
RN7SL826P	0	0	0	0	0	0	0	0	0	0	0	0	0	0	0	0	0	0	0	0	0	0	0	0	0	0	0	0	0	0	0	0	0	0	0	0	0	0	0	0	0	0	0	0	0	0	0	0	0
RABGAP1L-DT	7	13	11	45	2	20	22	11	8	11	16	26	11	11	11	17	17	9	10	12	10	12	3	6	7	2	5	8	3	5	6	3	3	6	1	5	0	5	0	7	5	2	5	11	7	1	1	0	2
MCL1	49692	26242	26526	43951	25134	53005	53197	36198	43021	20972	35734	31949	37272	28784	32562	30538	30251	25171	39706	32550	42453	13962	10828	3896	9355	8924	20451	22146	24080	28136	18252	13431	23039	22643	23589	26601	7508	26991	14601	27655	22284	17688	21328	24301	14974	23847	21507	13790	20359
SORBS1	2383	703	3485	187	1799	28	30	13	16	10	15	13	7	4	11	16	10	18	30	14	18	366	503	734	2403	468	8	6	11	8	21	15	10	29	17	12	8	17	10	10	36	11	16	9	15	12	24	4	7
SORBS3	2876	919	3814	1178	3245	438	171	203	272	251	202	455	267	293	208	292	216	404	589	369	255	1258	2363	1601	1989	3372	149	147	669	447	319	376	422	612	768	491	218	564	353	508	1143	467	450	356	287	269	702	569	448
SORBS2	1237	287	2609	80	1321	3	3	0	2	1	2	1	0	3	2	4	0	3	15	2	9	153	724	781	205	292	0	0	0	5	3	4	26	0	7	6	0	0	0	3	4	1	1	2	6	2	5	2	0
ODC1	4164	4329	3686	4359	4055	2817	2705	972	1361	1839	2170	1890	1804	1226	1118	1928	1894	1187	1353	1657	1812	5190	6980	4296	5302	10162	746	657	1123	1282	1534	1271	589	930	1169	902	971	1026	827	1219	1624	842	1034	723	1296	1427	1359	889	894
RN7SL457P	0	0	0	0	0	0	0	0	0	0	0	0	0	0	0	0	0	0	0	0	0	0	0	1	0	0	0	0	0	0	0	0	0	0	0	0	0	0	0	0	0	0	0	0	0	0	0	0	0
TCP1P1	4	1	2	8	2	2	2	1	0	0	1	1	1	0	1	0	4	0	0	1	3	2	3	0	0	1	0	1	0	0	0	0	0	3	0	1	0	0	0	0	2	0	0	0	0	0	0	1	0
TCP1P3	4	3	3	2	6	1	0	2	2	3	3	0	1	1	0	0	1	1	2	0	0	1	0	0	10	3	0	0	0	2	0	0	0	0	0	1	0	0	0	0	0	0	0	0	2	0	1	0	1
IL18RAP	303	421	446	913	58	2157	12595	507	730	1469	2420	847	8069	1951	1591	2590	2556	779	1721	1378	2117	28	24	40	32	211	2140	3565	1876	2047	431	415	1872	1268	1461	1933	279	691	2099	4564	2266	1950	3690	4008	602	1000	1522	965	1003
TMEM167AP1	0	0	0	0	0	0	0	0	0	0	0	0	0	0	0	0	0	0	1	0	0	0	0	0	0	0	0	0	0	0	0	0	0	0	0	0	0	0	0	0	0	0	0	0	0	0	0	0	0
CLEC12A-AS1	3	28	4	14	1	5	6	1	2	3	6	4	3	7	6	3	3	0	10	4	6	1	6	4	4	12	0	0	16	9	6	0	0	5	5	4	5	9	5	14	14	10	0	6	6	0	2	1	3
EOMES	439	727	515	4528	35	1075	476	446	410	248	317	753	370	461	550	1374	1194	436	1158	496	713	32	23	94	147	518	110	125	455	411	325	385	217	262	646	486	256	765	427	984	2066	653	279	146	722	760	723	410	315
BCDIN3D-AS1	21	28	33	33	23	21	28	11	10	2	16	10	11	8	3	20	11	9	12	13	8	17	10	60	30	71	8	13	19	14	11	1	8	8	14	17	7	10	10	16	35	20	10	3	14	20	14	5	8
RNU4-68P	0	0	0	0	0	0	0	0	0	0	0	0	0	0	0	0	0	0	0	0	0	0	0	0	0	0	0	0	0	0	0	0	0	0	0	0	0	0	0	0	0	0	0	0	0	0	0	0	0
MIR873	0	0	0	0	0	0	0	0	0	0	0	0	0	0	0	0	0	0	0	0	0	0	0	0	0	0	0	0	0	0	0	0	0	0	0	0	0	0	0	0	0	0	0	0	0	0	0	0	0
KCTD21-AS1	33	65	85	102	57	22	50	23	19	9	15	51	29	18	14	25	18	21	26	37	22	36	36	137	60	142	12	11	61	46	25	21	32	23	38	43	14	35	20	29	54	28	27	14	31	26	48	27	29
AMDHD1	48	61	83	77	16	34	25	25	34	28	38	37	26	29	15	31	42	29	44	23	16	54	17	14	15	140	15	16	37	42	6	16	8	29	18	12	27	23	10	51	70	16	49	22	22	28	52	9	27
MIR877	0	0	0	0	0	1	0	0	0	0	0	0	0	0	0	0	0	0	0	0	0	0	0	0	0	0	0	0	0	0	0	0	0	0	0	0	0	0	0	0	0	0	0	0	0	0	0	0	0
MIR876	0	0	0	0	0	0	0	0	0	0	0	0	0	0	0	0	0	0	0	0	0	0	0	0	0	0	0	0	0	0	0	0	0	0	0	0	0	0	0	0	0	0	0	0	0	0	0	0	0
MIR875	0	0	0	0	0	0	0	1	0	0	0	0	0	0	0	0	0	0	0	0	0	0	0	0	0	0	0	2	0	0	0	0	2	0	0	0	0	0	0	0	0	0	0	0	0	0	0	0	0
MIR874	0	0	0	0	0	0	0	0	0	0	0	0	0	0	0	0	0	0	0	0	0	0	0	0	0	0	0	0	0	0	0	0	0	0	0	0	0	0	0	0	0	0	0	0	0	0	0	0	0
CGB1	0	0	0	0	0	0	0	0	0	0	0	0	0	0	0	0	0	0	0	0	0	0	0	8	0	0	0	0	0	0	0	0	0	0	0	0	0	0	0	0	0	0	0	0	0	0	0	0	0
CGB2	0	0	0	0	0	0	0	0	0	0	0	0	0	0	0	0	0	0	0	0	0	0	0	36	2	0	0	0	0	0	0	0	0	0	0	0	0	0	0	0	0	0	0	0	0	0	0	0	0
ZSWIM5P3	0	0	0	0	0	0	0	0	0	0	0	0	1	0	0	0	0	0	0	0	0	0	0	0	0	1	0	0	0	0	0	0	0	0	0	0	0	0	0	0	0	0	0	0	0	0	0	0	0
ZSWIM5P2	0	0	0	0	0	0	0	0	0	0	0	0	0	0	0	0	0	0	0	0	0	0	0	0	0	0	0	0	0	0	0	0	0	0	0	0	0	0	0	0	0	0	0	0	0	0	0	0	0
ZSWIM5P1	0	0	0	0	0	0	0	0	0	0	0	0	0	0	0	0	0	0	0	0	0	0	0	0	0	0	0	0	0	0	0	0	0	0	0	0	0	0	0	0	0	0	0	0	0	0	0	0	0
MIR3672	3	0	0	0	0	0	0	0	0	0	0	0	0	0	0	0	0	0	0	0	0	0	0	0	0	0	0	0	0	0	0	0	0	0	0	0	0	0	0	0	0	0	0	0	0	0	0	0	0
ODCP	1	3	4	12	4	7	10	3	13	1	10	8	8	5	4	8	3	3	8	2	4	9	13	6	0	14	0	7	0	1	2	3	7	5	3	3	4	8	1	3	5	4	5	2	3	8	1	2	2
FKBP14	634	423	815	182	1672	55	69	40	38	21	32	31	41	21	39	45	39	41	66	28	38	1274	405	176	1696	457	6	7	30	25	15	4	15	52	27	21	5	36	19	58	66	9	29	25	18	36	51	16	18
FKBP15	3427	4532	3386	3359	2945	3334	4400	2499	2830	2567	3513	2547	3654	2350	1715	2236	2066	1920	2582	2808	3241	3254	2837	1750	2356	3190	2352	2335	3854	3942	2225	1732	3027	3872	3355	3099	1384	3557	2226	4407	4489	3374	3314	2992	2487	3109	3225	2696	3338
UBE2J1	8550	7046	4763	4231	6335	2590	8371	2941	2190	2086	3174	2026	4833	1493	2477	2502	2671	2347	2882	1824	2932	2498	3164	1697	2306	2948	2028	2321	1870	1769	1050	769	2392	1991	1468	1521	618	2302	1409	2527	2015	1261	2460	3308	1534	1544	1671	1229	1343
UBE2J2	1193	1097	1275	2208	1559	1328	1508	1036	1158	1044	1524	1317	1675	1196	1397	1301	1209	948	1703	1474	1497	923	1576	2571	2282	2395	1626	1852	1474	1210	892	705	1388	1682	1388	1152	497	1407	1188	1826	2304	1315	1368	1396	1074	1061	1217	996	1257
FKBP11	1627	981	443	1296	2380	574	832	358	364	337	388	428	407	433	566	793	801	428	804	427	485	972	1062	545	322	3043	205	282	601	527	319	324	553	726	844	555	322	686	549	1174	1812	537	608	544	756	732	679	588	567
FBXO10	271	203	197	320	198	67	51	46	40	32	34	52	29	28	39	67	61	68	101	37	34	132	165	393	180	551	25	23	55	49	26	44	27	47	92	92	26	50	31	92	151	27	131	96	44	32	80	85	58
FBXO11	1356	1387	1718	1883	2130	777	1022	608	648	335	577	535	633	465	297	533	434	412	592	551	552	1442	955	1078	787	858	261	322	475	388	220	158	289	256	306	293	125	433	216	392	514	300	285	343	253	372	358	226	259
FBXO16	79	184	28	22	113	1	8	0	3	1	1	0	1	1	1	1	1	0	0	0	1	51	29	82	46	149	0	0	0	0	1	0	0	1	0	0	0	0	0	3	0	0	0	0	0	2	0	1	0
TACO1	311	353	420	752	561	246	247	158	194	151	210	211	233	145	214	205	175	163	301	182	217	903	735	1014	614	1228	108	143	264	206	149	158	215	303	210	211	72	249	152	282	442	202	261	210	191	206	277	191	190
FBXO15	128	20	51	30	185	8	5	3	4	4	0	8	8	2	2	6	5	5	8	6	0	10	29	10	256	18	0	1	11	6	4	2	6	3	13	4	0	2	7	1	4	4	5	4	2	7	8	5	5
TRBJ2-4	1	4	8	48	0	15	17	5	10	2	13	16	8	8	10	24	26	12	19	9	15	0	0	0	4	6	3	1	18	12	8	9	13	17	25	18	5	18	10	28	76	21	5	8	14	25	12	10	10
TRBJ2-5	5	6	0	29	0	7	7	9	7	10	8	21	12	7	15	19	14	12	22	31	5	0	0	0	1	2	1	0	9	8	4	3	8	4	13	5	4	5	6	20	32	5	5	1	10	7	11	13	2
TRBJ2-6	4	4	1	49	0	12	7	9	5	5	2	31	8	11	9	21	8	14	24	11	5	1	0	1	4	7	6	0	25	5	6	8	10	10	40	23	0	22	4	24	58	22	18	8	24	14	31	20	11
TRBJ2-7	6	12	9	95	3	47	29	15	25	36	35	41	24	21	16	24	29	30	32	39	14	0	0	3	2	3	6	2	26	10	7	7	19	27	44	23	8	14	18	13	59	7	15	16	22	9	18	18	16
TRBJ2-1	18	16	5	89	5	49	23	14	24	16	10	46	29	13	12	40	28	15	30	35	17	0	0	1	5	3	1	3	16	21	3	6	14	10	17	10	8	19	8	27	36	21	10	12	12	13	27	16	13
AGAP1-IT1	5	3	33	17	0	1	0	0	0	0	0	1	0	0	0	3	0	0	0	0	0	0	5	412	6	17	0	0	0	0	1	0	0	0	0	0	0	0	0	0	0	0	0	0	0	0	0	0	0
TRBJ2-3	29	36	13	200	7	123	68	43	37	42	34	106	64	78	80	138	135	83	137	83	38	0	0	4	4	10	4	5	57	43	15	23	24	54	57	55	21	45	50	77	140	36	28	24	57	63	47	39	41
SFTA3	1334	636	1776	63	4081	0	0	0	0	0	0	0	0	0	0	0	0	0	0	0	0	0	0	1753	3650	0	0	0	0	0	0	0	0	0	0	0	0	0	0	0	0	0	0	0	0	0	3	0	0
SFTA2	2975	290	4911	793	15454	0	1	0	0	0	0	0	1	0	0	0	0	1	0	0	0	0	4	12	6974	2	0	0	0	0	0	0	0	4	0	0	0	0	0	0	1	0	0	0	0	0	0	0	0
MIRLET7F1	0	0	0	0	0	0	0	0	0	0	0	0	0	0	0	0	0	0	0	0	0	0	0	0	0	0	0	0	0	0	0	0	0	0	0	0	0	0	0	0	0	0	0	0	0	0	0	0	0
SNORD48	1	0	1	0	1	2	0	1	0	0	0	1	0	0	1	1	0	0	2	2	0	2	3	8	9	5	0	1	0	1	2	5	5	0	1	0	1	0	1	3	6	0	3	4	2	1	1	1	0
CNGB1	2	116	50	11	9	2	13	1	0	0	3	0	3	2	4	1	4	0	0	2	3	121	1	129	31	14	23	34	6	3	0	0	17	2	6	5	3	0	3	21	4	5	6	19	0	1	2	0	3
SNORD90	0	0	0	0	0	0	0	0	0	0	0	0	0	0	0	0	0	0	0	0	0	0	0	0	0	0	0	0	0	0	0	0	0	0	0	0	0	0	0	0	0	0	0	0	0	0	0	0	0
CNGB3	1	1	1	1	0	0	0	0	0	0	1	0	0	0	0	0	0	2	1	0	0	40	21	17	2	11	0	1	0	0	0	0	0	1	0	4	0	0	0	0	0	0	0	0	2	1	0	1	0
SNORD46	5	5	1	8	4	2	1	0	0	0	3	0	2	1	0	1	0	1	2	1	0	4	2	6	2	26	0	3	1	0	2	3	1	1	3	2	1	0	0	6	5	2	5	3	0	3	1	4	0
KIAA2012	116	1	46	1	299	0	0	0	0	0	0	1	2	0	0	2	3	0	1	1	0	2	1	14	398	3	0	0	0	0	0	0	0	0	0	0	0	0	0	2	0	0	0	0	0	0	1	0	1
CTXND1	139	14	300	1	7	1	3	1	4	3	3	2	4	2	3	1	3	4	3	2	0	1	10	2	2	17	0	1	10	1	1	1	10	0	7	0	5	2	1	2	4	1	4	2	4	6	0	3	4
PLA2G7	1389	597	158	158	1115	237	63	148	188	101	154	107	195	96	177	118	111	84	140	128	192	1002	175	263	195	1869	79	68	212	155	34	30	38	77	63	54	40	181	87	239	103	79	83	57	148	264	65	49	107
CTXND2	0	0	0	0	1	0	0	0	0	0	0	0	0	0	0	0	1	1	0	0	3	0	0	0	1	0	0	0	0	0	0	0	0	0	0	0	0	0	0	0	1	0	0	0	0	0	0	0	0
PLA2G3	46	0	43	0	118	0	0	0	0	0	0	0	0	0	0	0	0	0	0	0	0	29	12	144	34	0	0	0	0	0	0	0	0	0	0	0	0	0	0	0	0	0	2	0	0	0	2	0	0
GDPGP1	81	93	64	128	92	58	35	29	47	25	30	46	46	24	31	35	51	35	55	46	19	67	127	36	60	66	28	23	60	52	30	21	34	58	35	28	18	45	15	85	140	41	61	26	58	45	49	49	41
RN7SL717P	0	0	0	0	0	0	0	0	0	0	0	0	0	0	0	0	0	0	0	0	0	0	0	0	0	0	0	0	0	0	0	0	0	0	0	0	0	0	0	0	0	0	0	0	0	0	0	0	0
CCDC77	307	392	429	395	402	241	166	133	158	93	115	142	121	107	105	150	137	127	185	146	119	587	215	693	337	1116	58	68	134	109	55	46	89	166	79	83	72	109	60	150	175	91	90	74	103	112	174	58	126
KRTAP1-3	0	0	0	0	0	0	0	0	0	0	0	0	0	0	0	0	0	0	0	0	0	0	0	0	1	1	0	0	0	0	0	0	0	0	0	0	0	0	0	0	0	0	0	0	0	0	0	0	0
KRTAP1-4	0	0	0	0	0	0	0	0	0	0	0	0	0	0	0	0	0	0	0	0	0	0	0	0	0	0	0	0	0	0	0	0	0	0	0	0	0	0	0	0	0	0	0	0	0	0	0	0	0
CCDC73	6	7	1	6	7	2	0	1	2	0	0	3	5	3	3	3	1	1	2	3	2	4	3	4	1	0	3	2	2	4	1	1	1	1	0	3	0	3	3	0	2	0	1	4	2	1	1	0	0
CCDC70	0	0	0	0	1	0	0	0	1	1	1	0	0	0	1	1	0	0	0	1	2	0	0	0	0	0	0	3	1	0	0	0	3	0	0	0	0	4	2	8	0	0	0	0	0	3	0	0	0
CCDC71	559	625	532	1014	656	560	571	360	381	415	466	438	417	369	358	414	410	352	498	516	555	494	835	482	820	1215	329	429	495	542	320	249	393	489	443	401	149	455	535	642	927	468	430	404	323	393	545	400	414
CCDC78	402	42	126	207	1407	32	18	22	33	19	14	52	41	23	27	65	51	21	80	18	18	353	59	548	1371	322	17	12	71	61	26	33	58	46	74	60	26	56	67	135	253	81	61	49	74	91	92	63	70
HIST3H2BB	14	10	5	10	23	6	9	4	7	1	6	6	0	2	3	2	3	0	0	2	5	31	7	123	21	13	2	6	4	1	5	2	0	9	8	1	3	6	8	9	16	8	7	4	5	5	7	3	2
HIST3H2BA	1	0	0	7	0	2	0	0	0	0	0	0	2	0	1	0	2	0	0	0	0	0	0	5	0	1	0	0	0	0	0	0	1	0	1	1	0	0	0	0	3	0	0	0	1	0	0	0	0
SNORD4B	0	0	0	0	0	0	0	0	0	0	0	0	0	0	0	0	0	0	0	0	0	0	0	0	0	0	0	0	0	0	0	0	0	0	0	0	0	0	0	0	0	0	0	0	0	0	0	0	0
SNORD4A	0	0	0	0	0	0	0	0	0	0	0	0	0	0	0	0	0	0	0	0	0	0	0	0	0	0	0	0	0	0	0	0	0	0	0	0	0	0	0	0	0	0	0	0	0	0	0	0	0
GTF2F2P1	0	1	0	0	3	0	0	0	1	0	0	0	0	0	0	0	0	0	1	0	0	1	0	0	0	0	0	0	0	0	0	0	0	0	0	0	0	0	0	0	0	0	0	0	0	0	0	0	0
GHITM	5222	5993	5577	6794	8543	3989	6421	3295	3538	2889	4033	3418	5273	3357	3632	3333	3204	3000	4211	3920	3578	10150	5158	2845	3700	6726	2497	2884	2614	2574	1898	1640	2687	3345	2675	2654	1100	2928	2161	3980	4167	2609	2919	3323	2784	2699	2966	2101	2666
GTF2F2P2	0	0	0	0	0	0	0	0	0	0	0	0	0	0	0	0	0	0	0	0	0	0	0	0	0	0	0	0	0	0	0	0	0	0	0	0	0	0	0	0	0	0	0	0	0	0	0	0	0
CSHL1	0	0	0	0	0	0	0	0	0	0	0	0	0	0	0	0	0	0	0	0	0	0	0	0	0	0	0	0	0	0	0	0	0	0	0	0	0	0	0	0	0	0	0	0	0	0	0	0	0
LINC02195	27	11	7	40	12	3	5	4	4	0	3	1	5	2	1	0	7	6	3	7	0	4	0	0	1	63	0	0	0	0	0	0	0	3	1	0	0	0	1	0	1	0	0	1	1	2	10	2	0
MIR8071-2	0	0	0	0	0	0	0	0	0	0	0	0	0	0	0	0	0	0	0	0	0	0	0	0	0	0	0	0	0	0	0	0	0	0	0	0	0	0	0	0	0	0	0	0	0	0	0	0	0
LINC02197	2	0	9	0	0	0	0	0	0	0	0	0	0	0	0	0	0	0	0	0	0	0	3	6	1	0	0	0	0	0	0	0	0	0	0	0	0	0	1	0	0	0	0	0	0	0	0	0	0
LINC02196	0	1	1	0	0	0	0	0	0	0	0	0	0	0	0	0	0	0	0	0	0	1	0	5	0	2	0	0	0	0	0	0	0	0	0	0	0	0	0	0	0	0	0	0	0	0	0	0	0
FKBP1B	103	40	281	29	64	85	71	32	46	70	84	101	59	90	71	72	78	40	56	77	84	47	92	309	97	215	30	49	32	34	39	66	37	39	35	30	54	27	34	55	25	22	34	53	32	45	30	29	52
FKBP1C	31	18	39	23	31	24	47	21	19	18	22	17	55	17	29	12	11	23	32	26	39	35	23	27	53	10	24	45	30	14	5	12	28	24	14	36	15	34	26	57	26	31	31	26	23	27	15	14	25
LINC02193	2	3	3	6	0	18	35	4	5	1	4	7	18	3	10	3	4	0	6	0	7	0	9	6	0	2	35	79	3	3	0	0	3	3	1	1	0	0	6	5	12	8	6	3	19	23	5	3	22
LINC02192	0	0	0	0	0	0	0	0	0	0	0	0	0	0	0	0	0	0	0	0	0	0	0	6	0	1	0	0	0	0	0	0	0	0	0	0	0	0	0	0	0	0	0	0	0	0	0	0	0
LINC02199	0	0	1	0	0	0	0	0	0	0	0	0	0	0	0	0	0	0	0	0	0	1	0	0	0	7	0	0	0	0	0	0	0	0	0	0	0	0	0	0	0	0	0	0	0	0	0	0	0
LINC02198	14	8	7	0	43	0	0	0	0	0	0	0	0	0	0	0	0	0	1	0	0	3	0	0	10	0	0	0	0	0	0	0	0	0	0	0	0	0	0	0	0	0	0	0	0	0	0	0	0
RN7SL622P	0	0	0	0	0	0	0	0	0	0	0	0	0	0	0	0	0	2	0	0	0	0	0	0	0	0	0	0	0	2	0	0	0	3	4	0	0	0	1	0	1	0	0	0	0	0	0	3	0
OSGIN1	140	649	238	72	1610	100	58	79	116	90	67	118	164	107	67	87	52	60	83	110	103	1626	2781	99	470	4853	115	209	152	134	153	61	203	140	141	122	44	177	266	293	227	217	222	302	134	140	78	109	130
SPATA31D2P	0	0	0	0	0	0	0	0	0	0	0	0	0	0	0	0	0	0	0	0	0	0	0	0	0	0	0	0	1	0	0	0	0	0	0	0	0	0	0	0	0	0	0	0	0	0	0	0	0
RPL17P2	0	0	0	1	0	0	0	0	0	0	1	0	0	1	0	1	0	0	0	0	0	0	0	0	0	0	0	0	0	0	0	0	0	0	0	0	0	0	0	0	0	0	0	0	0	0	0	0	0
LINC02229	0	0	0	0	0	0	0	0	0	0	0	0	0	0	0	0	0	0	0	0	0	0	0	0	0	0	0	0	0	0	0	0	0	0	0	0	0	0	0	0	0	0	0	0	0	0	0	0	0
LINC02228	0	12	0	26	1	0	0	0	0	2	3	0	0	0	0	1	2	0	0	0	0	87	0	7	0	55	0	0	0	0	0	0	0	0	0	0	0	0	0	0	0	0	0	0	0	0	0	0	0
LINC02223	0	10	0	2	4	1	0	0	1	0	0	5	2	2	0	0	0	0	0	3	4	3	4	0	0	132	0	0	0	0	0	0	0	1	1	1	0	0	0	0	1	2	0	0	0	1	2	0	0
LINC02222	0	0	0	1	0	0	0	0	0	0	0	0	0	0	0	0	0	0	0	0	0	0	0	0	0	0	0	0	0	0	0	0	0	0	0	0	0	0	0	0	0	0	0	0	1	0	0	0	0
LINC02221	0	0	0	0	0	0	0	0	0	0	0	0	0	0	0	0	0	0	0	0	0	0	0	0	0	1	0	0	0	0	0	0	0	0	0	0	0	0	0	0	0	0	0	0	0	0	0	0	0
LINC02220	0	0	0	0	0	0	0	0	0	0	0	0	0	0	0	0	0	0	0	0	0	0	0	1	0	0	0	0	0	0	0	0	0	0	0	0	0	0	0	0	0	0	0	0	0	0	0	0	0
LINC02227	10	1	3	0	0	0	0	0	1	0	0	0	0	0	1	0	0	0	0	0	0	0	0	0	2	3	0	0	0	0	0	0	0	0	0	0	0	0	4	0	0	0	0	0	0	0	0	0	0
LINC02226	0	0	0	1	0	0	0	0	0	0	0	0	0	0	0	0	0	0	0	0	0	0	0	0	0	0	0	0	0	0	0	0	0	0	0	0	0	0	0	0	0	0	0	0	0	0	0	0	0
LINC02225	0	9	3	0	0	0	0	1	4	1	4	0	0	0	0	0	0	0	0	0	0	0	0	0	0	0	0	0	0	0	0	0	0	0	0	0	0	0	0	0	0	0	0	0	0	0	0	0	0
LINC02224	1	0	0	0	1	0	0	0	0	3	8	0	0	0	0	8	10	4	1	0	0	0	0	0	0	0	0	0	0	0	0	0	0	0	0	0	0	0	0	0	5	5	0	0	0	0	0	0	0
MAP10	102	214	111	273	102	42	45	29	28	14	24	25	42	31	12	28	35	28	41	20	31	15	81	143	40	118	18	24	18	15	6	14	18	33	27	24	11	18	8	21	29	20	24	23	9	22	34	12	21
MAP11	733	738	867	1406	1163	1882	2026	1410	1818	1511	1853	1833	2280	1853	1790	1775	1831	1253	2260	1993	2121	879	842	774	956	1312	2003	2740	2320	2339	1293	1249	3253	2335	2602	2708	873	2273	2417	4090	3910	2969	2616	2605	1549	1898	2086	1909	2353
ELFN1-AS1	18	0	2	1	2	1	1	0	1	0	1	0	0	0	2	1	1	1	0	0	0	21	0	95	0	5	0	1	2	1	0	0	0	2	0	1	0	3	2	2	1	0	4	4	2	3	0	0	1
LGALS9C	16	25	7	6	26	48	190	37	23	51	45	39	131	30	19	29	15	42	107	44	44	32	57	0	9	4	74	210	58	69	51	32	46	96	67	68	14	43	67	131	124	107	102	66	19	36	44	43	43
LGALS9B	202	166	118	118	127	373	263	271	248	242	229	207	315	186	238	126	90	222	471	277	268	54	159	22	87	57	103	114	263	336	134	125	96	345	123	79	83	193	161	198	305	116	135	80	80	176	100	68	151
UNC50	1276	1241	1570	1213	1949	731	928	494	482	345	554	534	689	448	568	626	596	483	842	587	603	2165	1204	1328	1463	1069	261	273	375	364	193	169	292	443	294	345	100	336	254	564	596	293	317	377	383	369	405	273	350
NKAIN4	7	15	6	1	16	0	0	0	1	1	1	1	0	2	1	0	1	1	0	0	0	3	4	35	10	25	0	0	0	0	0	0	0	3	0	0	1	0	1	0	5	3	0	0	2	1	1	0	0
NKAIN3	0	18	0	0	1	0	1	0	0	0	0	0	0	0	0	0	0	0	0	0	0	13	2	0	1	0	0	0	0	0	0	0	0	0	0	0	0	0	0	0	1	0	0	0	0	0	0	0	0
NKAIN2	2	1	7	0	0	2	2	0	0	0	0	2	5	1	1	0	0	2	0	3	3	24	8	386	16	14	0	0	0	0	0	0	0	0	0	0	4	0	0	0	0	0	0	0	1	1	0	1	0
NKAIN1	5	2	0	1	5	1	0	0	0	0	0	0	0	0	0	0	0	0	0	0	0	18	8	252	4	468	0	0	0	1	0	0	0	0	0	0	0	0	0	0	0	0	0	0	0	1	0	0	2
ATP6V1G1P4	0	0	0	0	0	0	0	0	1	0	0	0	0	0	0	0	0	0	1	1	0	0	0	0	0	1	0	0	0	0	0	0	0	0	0	0	0	0	0	0	0	0	0	0	0	0	0	0	0
MAP1A	457	72	327	183	2349	100	62	57	57	107	56	56	54	43	28	45	30	22	30	39	62	412	718	759	698	3529	76	53	102	116	171	118	32	89	98	71	51	80	85	68	65	113	116	55	79	114	83	108	72
MAP1B	1011	122	1190	43	4526	0	1	0	0	3	1	4	4	3	1	1	0	2	1	0	0	2790	1928	4440	730	2045	0	3	5	8	1	1	1	0	0	1	4	1	1	2	0	0	2	1	2	0	1	0	0
ATP6V1G1P7	0	0	0	0	0	0	0	0	0	0	0	0	0	0	0	0	0	0	0	0	0	0	0	0	0	0	0	0	0	0	0	0	0	0	0	0	0	0	0	0	0	0	0	0	0	0	0	0	0
IGSF9B	348	180	206	1904	503	459	283	287	291	86	151	404	214	127	133	223	157	256	416	194	75	33	154	976	35	289	65	100	478	217	220	225	287	336	636	436	112	387	142	221	895	337	539	419	262	281	469	267	365
LAMTOR5P1	0	1	0	1	0	0	1	0	0	0	0	0	0	0	0	0	0	0	0	0	1	0	0	0	1	0	0	0	0	0	0	0	0	0	0	0	0	0	0	0	0	0	0	0	0	0	0	0	0
ATP6V1G1P3	0	2	1	0	1	1	0	1	0	0	2	0	1	0	0	1	2	1	2	2	0	0	0	0	0	0	0	0	0	0	0	0	0	0	0	0	0	0	0	0	0	0	0	0	0	0	1	1	0
UNC5B	1363	1221	1490	46	8529	16	2	17	34	1	3	1	3	0	1	9	3	18	34	1	5	6251	4937	1577	472	1118	9	4	1	12	2	0	31	24	32	18	12	16	7	11	17	3	3	2	2	2	3	2	8
UNC5C	495	15	538	5	596	2	0	0	2	1	0	1	3	0	1	0	2	2	0	0	3	53	193	30	145	52	0	2	6	0	0	0	3	1	2	0	0	0	2	0	2	0	0	0	0	0	0	0	0
VGF	7	8	1	10	5	0	0	1	0	0	1	2	0	0	1	1	2	0	2	0	0	34	18	1108	6	491	0	0	4	0	0	0	5	1	0	0	0	0	2	5	5	0	1	0	0	0	0	0	1
UNC5A	36	17	41	4	6	19	128	23	12	19	29	16	76	13	18	11	10	4	35	11	19	20	97	919	5	20	34	47	35	38	14	12	42	83	19	22	10	15	24	57	37	45	73	81	28	37	15	20	43
UNC5D	4	0	0	0	52	0	0	0	0	0	0	0	0	0	0	0	0	0	0	0	0	0	0	106	0	18	0	0	0	0	0	0	0	0	0	0	0	0	0	0	0	0	0	0	0	0	0	0	0
GAPDHP44	2	6	4	2	4	2	10	2	2	0	3	3	6	2	0	4	3	1	1	6	4	3	4	5	3	1	2	2	0	1	1	0	0	0	2	1	0	0	1	2	0	2	0	1	1	0	0	0	0
MAP1S	776	1023	582	1328	1339	899	916	686	787	958	920	908	926	802	635	891	627	533	870	950	1220	1609	1149	1094	1458	1546	1014	1250	1331	1323	959	861	1663	1378	1105	998	525	1385	1250	1518	1750	1526	1154	1097	948	1039	976	1172	980
CCP110	1237	1659	1615	1211	1556	408	492	271	298	101	235	213	307	134	184	241	209	201	256	187	216	926	316	1394	729	935	60	102	181	138	59	49	81	96	116	127	50	146	83	162	174	88	80	116	102	166	159	43	104
PHACTR2-AS1	1	0	3	3	1	0	0	1	1	1	0	0	0	0	2	1	3	0	0	0	0	0	0	0	0	1	0	0	5	0	0	1	2	0	4	0	0	0	1	6	2	1	0	0	0	1	1	0	1
RNU6-919P	1	0	0	0	0	0	0	0	0	0	0	0	0	0	0	0	0	0	0	0	0	0	0	0	0	0	0	0	0	0	0	0	0	0	0	0	0	0	0	0	0	0	0	0	0	0	0	0	0
IQANK1	224	335	163	293	2629	0	0	0	0	1	2	3	1	0	1	6	1	1	2	0	0	3907	2313	1032	2580	310	0	0	4	0	1	1	0	0	0	1	0	2	1	1	4	2	3	0	1	0	0	0	0
RNU4-63P	0	0	0	0	0	0	0	0	0	0	0	0	0	0	0	0	0	0	0	0	0	0	0	0	0	0	0	0	0	0	0	0	0	0	0	0	0	0	0	0	0	0	0	0	0	0	0	0	0
ANKRD19P	29	13	54	39	30	30	18	8	17	10	23	15	13	19	37	25	28	26	29	20	9	17	20	44	9	13	4	6	20	16	6	3	6	19	18	12	7	18	18	13	16	1	25	18	19	18	30	3	11
ERLNC1	0	0	0	0	1	0	0	0	0	0	0	0	0	0	0	0	0	0	0	0	2	5	0	2	1	2	0	0	0	0	0	0	0	0	2	0	0	0	0	0	0	0	0	0	0	0	0	0	0
TPMTP1	15	4	7	20	9	5	0	6	11	0	1	4	13	1	3	4	7	1	3	2	5	0	0	0	0	0	0	0	0	0	0	0	0	0	0	0	0	0	0	0	0	0	0	0	0	0	0	0	0
TPMTP3	0	0	0	0	0	0	0	0	1	0	0	0	0	0	0	0	0	0	0	0	0	0	0	0	0	0	0	0	0	0	0	0	0	0	0	0	0	0	0	0	0	0	0	0	0	0	0	0	0
TPMTP2	0	0	0	0	0	0	0	2	0	0	0	0	0	0	0	0	0	0	0	0	0	0	0	0	0	0	0	0	0	0	0	1	0	0	0	0	0	0	0	0	0	0	0	0	0	0	0	0	0
TPMTP4	0	0	0	0	0	0	0	0	0	0	0	0	0	0	0	0	0	0	0	0	0	0	0	0	0	0	0	0	0	0	0	0	0	0	0	0	0	0	0	0	0	0	0	0	0	0	0	0	0
OR10U1P	0	0	0	0	0	0	0	0	0	0	0	0	0	0	0	0	0	0	0	0	0	0	0	0	0	0	0	0	0	0	0	0	0	0	0	0	0	0	0	0	0	0	0	0	0	0	0	0	0
RPL18A	4875	5144	5661	16709	4609	4458	3713	3397	4409	3476	3794	5145	4188	4057	5173	4329	4260	5104	6932	5759	3457	10227	9963	4000	13059	13642	2796	3217	5669	4122	3355	4023	5985	7303	7562	6482	2490	6420	3634	6222	10494	4534	6309	6266	6489	4703	10046	6533	6552
VDAC1P1	7	4	4	5	16	2	2	0	2	2	1	3	0	1	2	1	0	0	0	1	1	6	4	1	7	11	0	0	0	0	0	0	5	1	0	2	0	4	1	2	3	1	1	0	0	2	1	2	1
VDAC1P2	3	7	0	4	1	0	0	1	1	1	0	0	2	1	0	2	2	1	0	0	1	1	0	0	0	2	0	0	1	0	0	0	0	0	1	0	0	1	0	1	0	1	0	0	0	0	0	0	0
VDAC1P3	1	0	0	0	0	0	0	0	0	0	0	0	0	0	0	0	0	0	0	0	0	0	0	0	0	0	0	0	0	0	0	0	0	0	0	0	0	0	0	0	0	0	0	0	0	0	0	0	0
VDAC1P4	0	0	0	1	1	0	0	0	0	1	0	0	0	0	0	2	0	0	0	0	0	0	0	0	1	1	1	0	0	0	0	0	1	0	0	0	0	0	0	0	0	0	0	0	0	0	0	0	0
VDAC1P5	0	3	1	0	2	0	0	0	0	0	1	0	0	0	2	0	1	0	0	1	3	1	0	0	0	1	0	0	0	0	0	1	0	1	0	0	0	0	0	0	0	0	0	0	0	0	1	0	0
VDAC1P6	5	2	2	5	6	3	2	1	1	0	0	0	1	0	0	1	1	2	1	0	0	0	0	0	0	0	0	0	0	0	0	0	0	0	0	0	0	0	0	0	0	0	0	0	0	0	0	0	0
VDAC1P7	0	1	0	0	0	1	0	0	1	1	1	1	0	0	0	0	0	0	0	0	2	0	1	1	0	0	0	0	0	0	0	0	0	0	0	0	0	1	0	2	0	0	0	0	0	0	0	1	0
VDAC1P8	64	23	77	58	46	40	35	18	15	6	27	31	24	27	16	24	30	24	27	28	12	55	10	45	46	80	16	7	21	19	6	8	10	25	27	21	7	23	16	36	35	8	11	9	22	27	20	5	15
VDAC1P9	0	1	0	0	0	0	0	0	0	0	1	0	0	0	0	0	0	0	0	0	0	0	0	0	0	1	0	0	0	0	0	0	0	0	0	0	0	0	0	0	0	0	0	0	0	0	0	0	0
CEND1	13	9	8	24	46	12	12	10	2	2	8	14	10	2	4	18	15	5	4	3	4	6	3	39	6	27	0	0	6	1	4	1	0	6	13	5	3	11	1	4	16	0	7	6	5	4	5	7	11
CLEC18B	9	5	10	6	5	13	18	16	30	15	24	16	25	14	19	24	20	18	14	9	21	23	44	142	10	9	9	21	11	16	9	8	16	28	12	8	2	20	9	16	21	23	19	46	15	37	12	8	12
BORCS7	1126	683	1142	691	1037	257	261	237	199	83	184	136	227	122	260	163	204	220	250	146	143	174	239	146	279	223	48	53	103	89	34	17	45	76	64	57	19	68	20	88	79	45	101	61	58	85	106	47	124
BORCS6	290	254	400	834	293	573	496	374	403	466	470	580	498	437	540	523	517	345	737	556	603	255	268	182	301	351	349	354	501	429	336	260	390	620	439	387	166	425	466	574	825	413	436	353	475	408	447	449	423
BORCS5	350	317	277	666	429	241	502	127	144	121	139	192	222	123	110	182	166	121	198	186	156	579	737	470	250	890	78	93	225	161	122	116	147	182	201	176	65	156	140	211	345	176	132	181	145	150	201	128	117
OR4P1P	0	0	0	0	0	0	0	0	0	0	0	0	0	0	0	0	0	0	0	0	0	0	0	0	0	0	0	0	0	0	0	0	0	0	0	0	0	0	0	0	0	0	0	0	0	0	0	0	0
TARDBPP1	0	0	3	1	3	0	2	2	1	1	2	0	2	1	0	0	0	1	0	1	2	0	5	0	0	0	0	0	0	0	0	0	0	0	0	0	0	0	0	0	0	0	0	0	0	0	0	0	0
TARDBPP2	3	6	1	3	1	0	0	1	0	0	0	0	0	1	0	1	0	0	1	0	0	1	2	22	1	3	0	0	7	1	0	0	0	0	0	0	0	0	0	0	3	0	0	1	0	0	0	0	2
BORCS8	357	333	387	370	592	485	1178	412	467	573	852	600	1038	588	653	549	604	412	736	635	696	279	479	548	631	336	1019	1483	709	532	366	390	1100	830	1070	904	254	808	1230	1810	1617	901	1382	1593	802	1045	791	588	804
SDR42E2	12	2	7	5	13	0	1	0	1	2	1	1	1	0	0	2	1	0	2	0	0	4	2	5	13	6	0	0	2	2	0	0	1	0	5	2	0	1	2	2	4	1	0	1	3	3	4	2	5
LINC01758	0	0	0	0	0	0	0	0	0	0	0	0	0	0	0	0	0	0	0	0	0	1	0	0	0	0	0	0	0	0	0	0	0	0	0	0	0	0	0	0	0	0	0	0	0	0	0	0	0
PLCD3	428	77	926	165	699	67	110	176	112	75	103	115	113	89	89	72	81	59	269	166	116	1648	4944	154	509	752	172	176	93	76	96	73	83	248	107	85	40	99	129	172	151	107	156	148	49	58	91	52	142
LINC01752	3	0	8	0	6	2	2	0	1	0	2	0	0	0	1	0	0	0	0	1	2	27	4	0	0	3	0	0	1	0	0	0	2	1	0	0	1	0	0	1	0	0	0	1	0	1	1	0	0
LINC01753	0	0	0	0	0	0	0	0	0	0	0	0	0	0	0	0	0	0	0	0	0	0	0	0	0	0	0	0	0	0	0	0	0	0	0	0	0	0	0	0	0	0	0	0	0	0	0	0	0
LINC01750	9	8	11	0	27	8	1	4	7	5	14	9	12	15	10	15	10	4	7	14	10	1	53	178	3	5	3	0	11	19	12	3	7	0	17	13	2	3	9	4	0	7	7	1	0	4	1	1	9
LINC01751	0	0	0	0	5	0	0	0	0	0	0	0	0	0	0	0	0	0	0	0	0	0	0	0	0	0	0	0	0	0	0	0	0	0	0	0	0	0	0	0	0	0	0	0	0	0	0	0	0
LINC01756	0	0	0	0	0	0	0	0	0	0	0	0	0	0	0	0	0	0	0	0	0	0	0	0	0	0	0	0	0	0	0	0	0	0	0	0	0	0	0	0	0	0	0	0	0	0	0	0	0
LINC01757	0	0	0	0	0	0	0	0	0	0	0	0	0	0	0	0	0	0	0	0	0	0	0	0	0	0	0	0	0	0	0	0	0	0	0	0	0	0	0	0	0	0	0	0	0	0	0	0	0
LINC01754	5	15	0	2	1	2	1	1	0	1	0	0	1	3	2	1	0	1	1	0	0	0	1	11	4	2	0	1	0	0	0	0	0	0	0	0	0	2	0	0	1	0	0	1	0	1	4	1	0
LINC01755	4	0	0	0	3	0	0	0	0	0	0	0	0	0	0	0	0	0	0	0	0	0	0	0	0	0	0	0	0	0	0	0	0	0	0	0	0	0	0	0	0	0	0	0	0	0	0	1	0
EPB41L1	1686	1212	1823	600	4533	3	1	5	2	3	2	2	1	2	0	1	2	2	3	3	1	4760	4151	1209	2309	2042	3	0	1	1	1	2	0	4	4	0	1	5	1	0	6	3	0	0	2	1	1	1	3
PPCDC	630	416	423	374	519	1400	704	848	1164	1092	1352	860	633	909	1752	748	997	726	1437	1173	1528	319	446	448	469	559	875	1236	1135	1214	594	509	1523	1331	1250	1337	275	636	944	1527	1091	768	1323	1326	551	665	1026	932	944
EPB41L3	2609	2835	2183	1402	845	805	431	466	481	479	567	236	440	222	209	430	359	252	273	278	598	380	739	179	332	3774	294	288	825	840	210	200	281	695	341	250	232	670	249	499	622	277	378	244	285	319	367	272	390
EPB41L2	4868	4864	8615	1010	3484	276	91	127	101	136	189	90	87	82	55	173	94	138	214	142	136	1233	1440	456	1183	2904	62	37	253	214	117	94	132	141	182	155	83	162	110	189	313	150	148	91	164	183	282	169	123
EPB41L5	1526	833	4320	339	1219	126	111	78	87	43	49	50	94	36	26	58	70	48	99	61	52	701	646	743	909	854	35	40	61	61	34	36	62	60	80	100	20	80	28	70	102	45	58	81	28	53	69	23	39
ACSS3	701	233	1032	4	439	48	222	53	60	33	52	38	71	37	63	54	49	25	44	41	47	25	124	62	86	1338	45	49	24	19	21	10	51	31	23	26	12	60	30	51	65	69	66	125	24	25	25	16	35
ACSS2	1714	645	2375	1010	1524	816	1193	725	807	873	1150	655	958	753	689	632	594	507	1066	852	1259	1411	2238	500	3885	1329	1144	1616	1146	1423	740	579	1333	1556	1267	1113	468	1187	962	1630	1273	1214	1439	1226	763	956	999	1026	1240
ACSS1	2448	1117	2748	4202	1730	1977	1329	1289	1299	1098	1245	1542	1299	1124	1287	1720	1610	1187	2712	1542	1572	1832	742	2223	1782	767	509	526	2069	1885	1044	855	1073	2873	2247	1640	821	1830	988	2273	3990	1621	1269	1192	1458	1665	1981	1642	1660
KIDINS220	4556	3812	5550	5321	4692	1995	2394	1319	1393	815	1170	1001	1450	994	584	1204	911	692	1078	1156	1239	6391	3297	5722	3291	2724	1049	1162	1386	1270	811	622	1296	1119	1330	1335	454	1607	831	1628	2049	1298	1211	1496	991	1266	1263	850	1139
IGSF21-AS1	0	0	0	0	0	0	0	0	0	0	0	0	0	0	0	0	0	0	0	0	0	0	0	0	0	0	0	0	0	0	0	0	0	0	0	0	0	0	0	0	0	0	0	0	0	0	0	0	0
HSPA8P16	0	13	0	0	5	3	1	2	0	3	3	1	1	2	1	0	1	1	0	3	1	0	1	2	0	2	0	0	0	0	0	0	0	0	0	0	0	0	0	0	0	0	0	0	0	0	0	0	0
PROKR1	7	0	9	0	2	0	0	0	0	0	1	1	0	0	1	0	0	0	4	0	2	3	2	16	8	141	0	0	0	0	0	0	0	0	0	1	0	0	0	0	0	0	0	0	0	0	0	1	0
RUNDC3A	37	75	42	13	31	2364	1618	1367	1902	1513	1602	1728	1011	964	762	1023	672	2560	1854	1100	1520	68	22	5309	38	80	524	574	551	661	1359	1676	597	620	1299	804	821	430	1172	819	247	880	417	1116	1117	1629	1163	1386	928
RNU1-47P	1	2	0	0	0	0	0	0	0	0	0	0	0	0	0	0	0	0	0	0	0	3	0	0	0	3	0	0	0	0	0	0	0	0	0	0	0	0	0	0	0	0	0	0	0	0	0	0	0
MAGEH1	987	275	1235	1023	911	237	208	150	142	87	93	206	123	133	150	168	182	156	260	217	91	655	502	253	343	678	41	49	149	111	63	58	89	231	150	132	51	136	83	169	261	126	112	119	104	121	199	126	147
WNT3	105	211	124	36	727	12	3	5	7	0	4	7	3	5	2	7	8	3	4	6	3	124	330	356	396	404	0	0	13	13	6	2	4	12	1	8	2	7	4	9	23	6	1	3	1	1	10	9	8
WNT2	356	4	723	14	438	0	0	0	0	0	0	0	0	0	0	0	0	0	0	0	0	252	166	90	34	337	0	0	0	0	0	0	0	0	0	0	0	0	0	0	0	0	0	0	0	0	0	0	0
WNT1	15	16	9	204	4	44	22	12	10	12	12	34	25	22	15	42	58	23	45	19	21	8	4	4	0	17	5	16	39	30	32	23	25	23	47	39	18	45	29	42	160	30	8	8	43	43	40	28	45
LRRN4	572	16	1012	106	633	0	0	0	0	0	0	0	0	0	0	0	0	0	1	0	0	20	0	617	42	18	0	0	0	0	0	0	0	1	0	0	0	1	0	0	0	1	0	0	0	0	1	1	0
AGXT	3	0	0	0	0	0	0	0	0	0	0	0	0	0	0	0	0	0	0	0	0	0	0	8	0	7	0	0	0	0	0	0	0	0	0	0	0	0	0	0	0	0	0	0	0	0	0	0	0
LRRN2	162	60	60	181	102	159	199	63	153	55	115	187	181	196	36	175	172	104	87	162	121	101	152	441	22	250	176	213	195	156	59	81	194	82	287	155	41	187	174	174	429	161	143	253	168	179	156	120	250
LRRN1	256	2363	477	132	986	46	558	27	46	36	54	17	302	53	1	27	15	18	22	29	5	1079	27	13	22	5	16	37	17	28	56	12	28	16	22	22	8	80	18	61	23	59	71	61	8	19	42	21	40
WNT4	146	22	50	23	220	6	28	8	15	13	11	14	21	9	20	12	14	6	20	12	14	400	88	455	137	35	14	29	13	23	10	6	40	37	39	35	4	29	18	25	34	24	41	51	20	15	31	16	27
PROKR2	0	0	1	1	0	0	2	1	0	0	2	0	0	1	0	2	0	1	0	1	0	0	0	0	0	0	0	0	0	0	10	3	1	0	2	1	0	0	3	5	4	2	0	1	0	1	0	0	0
LAMA5-AS1	3	0	5	1	0	0	0	0	0	0	0	0	0	0	0	0	0	0	0	0	0	4	3	0	7	3	0	0	0	0	0	0	0	1	2	0	0	0	0	0	0	0	0	0	0	1	0	0	1
NMTRS-TGA3-1	0	0	0	0	0	0	0	0	0	0	0	0	0	0	0	0	0	0	0	0	0	0	0	0	0	0	0	0	0	0	0	0	0	0	0	0	0	0	0	0	0	0	0	0	0	0	0	0	0
ADGRD1-AS1	20	25	24	0	153	0	0	0	0	0	0	0	0	0	0	0	2	0	0	0	0	0	0	0	10	0	0	0	0	0	0	0	0	0	0	0	0	0	0	0	0	0	0	0	0	0	0	0	0
RNU6-1278P	1	0	0	1	0	3	0	1	0	0	0	0	0	0	0	0	0	0	0	0	0	0	0	0	0	0	0	0	0	0	0	0	0	0	0	0	0	0	0	0	0	0	0	0	2	0	0	0	0
RBMY2JP	0	0	0	0	4	0	0	0	0	0	0	0	0	0	0	0	0	0	0	0	0	0	1	0	1	0	0	0	0	0	0	0	0	0	0	0	0	0	0	0	0	0	0	0	0	0	0	0	0
HOXA11-AS	0	0	0	0	1	0	1	0	0	0	0	0	0	1	0	0	0	0	0	0	1	1	9	2	3	3	0	0	0	0	0	0	2	0	0	0	0	0	0	0	2	0	0	0	0	0	0	0	0
RNF175	123	184	159	35	129	256	435	239	258	147	208	187	245	294	329	293	242	188	197	237	230	186	46	92	28	18	287	277	300	176	172	105	349	257	199	188	52	284	252	430	201	201	329	319	232	381	267	163	202
RNF170	1015	1087	1396	912	1642	343	422	254	295	161	247	257	303	248	252	303	364	312	380	230	216	981	433	674	922	1515	83	85	168	146	72	85	78	157	144	160	53	154	74	257	345	123	134	167	173	218	209	103	161
ASAP1-IT2	3	2	11	0	5	2	10	1	9	8	5	3	8	4	15	6	2	1	12	3	4	3	2	1	0	7	6	4	1	0	1	3	5	1	2	1	0	1	1	0	1	7	5	4	1	1	0	0	7
PRELID3BP1	0	0	0	1	0	0	0	0	2	0	0	0	0	0	0	0	0	0	0	0	0	0	0	0	0	2	0	0	0	0	0	0	0	0	0	0	0	0	0	0	0	0	0	0	0	0	0	0	0
PRELID3BP7	0	0	0	0	0	0	0	1	0	0	1	0	0	0	1	0	1	0	0	0	0	0	0	0	0	0	0	0	0	0	0	0	1	0	0	0	0	0	0	0	0	0	0	0	0	0	0	0	0
CHROMR	665	417	724	528	538	243	168	125	102	38	69	129	141	59	86	106	108	86	94	111	87	279	221	665	82	390	57	40	167	103	56	53	56	96	126	89	32	77	41	96	247	75	90	69	93	89	75	39	114
PCNA	1544	2809	1729	3487	3630	1157	1676	648	629	487	586	804	877	507	550	801	759	733	1132	692	644	8513	1349	6421	6612	2508	175	234	596	447	218	271	313	622	328	390	200	546	302	665	581	271	402	413	590	491	562	281	361
ZBTB7A	1977	1974	2295	3178	2865	1974	1672	1410	1465	1400	1507	1494	1866	1321	1277	1935	1481	1117	2142	1766	2108	3588	3300	1040	2341	1485	1181	1280	2289	2105	1534	1088	1882	2313	2114	1648	937	2165	1761	2446	4237	2247	1667	1596	1493	1449	1909	1790	1740
FTH1P7	186	255	169	38	107	90	105	62	109	122	111	74	90	70	125	79	62	75	82	99	111	105	71	52	97	193	83	144	67	72	50	46	94	66	61	55	20	56	113	127	52	59	93	67	53	43	48	55	53
ZBTB7C	404	220	493	14	1186	15	7	11	10	2	8	8	11	4	2	37	24	4	9	5	3	457	896	1244	311	44	2	0	20	15	10	0	4	5	0	3	8	5	1	13	21	1	18	0	1	2	2	2	14
ZBTB7B	2465	3016	2472	5706	4462	6403	12341	5525	5763	4756	6610	5902	11332	6045	4658	5287	4796	3694	5628	6797	8530	2848	4307	2041	3442	1724	7757	9544	7241	6754	4854	3496	9756	8059	6913	6023	2483	7172	8355	10065	10428	8107	7933	9115	5657	6176	5255	5489	7504
OR4C14P	0	0	0	0	0	0	0	0	0	0	0	0	0	0	0	0	0	0	0	0	0	0	0	0	0	0	0	0	0	0	0	0	0	0	0	0	0	0	0	0	0	0	0	0	0	0	0	0	0
PRELID3BP4	2	2	0	0	1	1	0	1	0	0	0	0	1	1	0	2	3	0	2	0	0	0	4	0	0	0	0	3	3	0	0	1	1	1	0	2	0	2	0	0	2	0	0	0	4	4	0	1	0
PCNP	4053	3780	5298	5138	5294	1408	1766	919	890	359	688	804	1188	711	1078	837	1022	1059	1262	883	721	1973	948	1445	1638	1563	240	271	393	324	238	228	233	266	275	293	121	384	206	399	529	226	303	288	317	467	513	192	331
PCNT	976	1104	1408	2744	1315	820	510	392	417	320	423	575	416	427	269	704	612	301	648	436	423	1246	1046	3311	2471	2122	178	215	764	548	436	408	329	582	820	715	355	734	395	862	1572	692	505	363	846	920	752	517	621
RN7SL124P	5	0	0	0	2	3	7	2	1	0	1	0	0	3	0	0	0	0	0	2	1	0	0	0	0	0	0	2	4	5	1	1	5	2	0	3	0	2	0	1	5	0	1	3	0	0	1	0	3
STIMATE	155	85	86	175	99	70	113	60	46	39	45	63	83	40	32	45	41	23	75	40	87	85	68	75	101	115	32	34	50	45	46	26	31	67	44	32	28	58	33	75	93	58	62	55	29	47	48	23	48
UTY	6	740	1090	16	1060	7	6	576	624	319	536	2	4	496	368	4	6	394	593	516	578	54	750	0	1040	146	0	0	3	0	0	0	300	358	0	1	118	344	269	489	617	423	363	325	148	204	419	251	347
PCAT1	12	28	48	72	24	7	17	13	16	9	7	12	20	3	15	8	7	13	13	4	10	49	46	155	61	20	9	2	14	15	2	14	4	24	18	10	1	8	4	6	5	3	11	5	9	8	10	10	3
PACRG	102	4	61	0	236	3	1	0	0	0	0	0	3	2	0	1	1	0	2	0	0	9	9	8	306	2	0	0	2	0	0	1	2	0	1	0	4	2	0	0	0	0	3	4	0	0	3	0	4
PCAT4	0	0	0	0	0	0	0	0	1	0	0	0	0	0	0	0	0	0	0	0	0	0	0	0	0	0	0	0	0	0	0	0	0	0	0	0	0	0	0	0	0	0	0	0	0	0	0	0	0
PANTR1	0	0	12	0	1	0	0	0	0	0	2	0	0	0	0	2	0	0	2	0	0	0	0	1	0	0	0	0	0	0	0	0	0	0	0	0	0	0	0	0	0	0	0	0	0	0	0	0	0
PCAT6	38	49	17	3	78	4	2	1	1	0	2	7	3	0	1	1	1	0	0	2	0	93	74	112	176	200	3	1	2	2	0	3	1	11	3	0	2	0	1	0	2	1	1	0	2	0	1	3	1
DNPH1	674	723	393	897	1171	167	157	140	173	215	242	229	172	175	268	181	175	203	282	260	221	700	807	1167	2679	1714	85	111	275	152	75	93	157	287	163	178	45	133	94	161	331	111	201	173	153	112	212	167	141
RNU6-675P	0	0	0	0	0	0	0	0	0	0	0	0	0	0	0	0	0	0	0	0	0	0	0	0	0	0	0	0	0	0	0	0	0	0	0	0	0	0	0	0	0	0	0	0	0	0	0	0	0
CDR1	0	0	0	0	0	0	0	0	0	0	0	0	0	0	0	0	0	0	0	0	0	0	0	0	0	0	0	0	0	0	0	0	0	0	0	0	0	0	0	0	0	0	0	0	0	0	0	0	0
MIR409	0	1	0	0	0	0	0	0	0	0	0	0	0	0	0	0	0	0	0	0	0	0	0	0	0	0	0	0	0	0	0	0	0	0	0	0	0	0	0	0	3	0	0	0	0	0	0	0	0
TOP3B	0	4	0	11	3	5	5	6	4	0	1	5	6	2	1	4	5	2	3	1	2	5	5	8	7	7	0	3	2	4	1	1	1	2	5	11	2	5	0	4	11	4	3	3	1	8	7	5	2
ILF3	6793	6129	7542	12783	10766	4385	2845	2484	2973	1811	2237	3342	2852	2324	1990	3645	3050	2287	3744	2917	2600	15288	8483	15425	13243	16900	1444	1442	5203	4022	2448	2240	2681	4390	5761	4218	1752	4494	2134	4378	9305	3578	3260	3129	3583	3807	5079	3674	3926
ILF2	4290	7225	4052	6374	9073	2631	2525	1685	1803	1286	1760	1821	1930	1422	1695	1930	1805	1882	2715	1890	1858	7606	5131	6696	9866	11882	578	664	1753	1402	702	765	989	2299	1361	1134	604	1372	932	1991	2479	912	1409	1161	1344	1280	1977	1037	1355
GOLGA2P10	8	13	7	7	5	2	1	2	1	1	0	0	0	0	1	0	0	1	0	1	0	169	60	40	32	55	0	1	4	3	1	2	1	4	14	5	0	2	0	5	5	3	4	1	1	3	11	8	10
GOLGA2P11	3	0	0	0	0	0	0	0	0	0	0	0	0	0	0	0	0	0	0	0	0	0	2	0	0	2	0	0	0	0	0	0	0	0	0	0	0	0	0	0	0	0	0	0	0	0	0	0	0
BOK	948	713	1455	201	1599	78	29	105	84	0	3	21	19	144	87	431	516	118	519	217	137	1129	3250	2849	1645	1185	5	7	29	50	29	35	44	84	138	125	76	57	146	285	919	285	33	28	272	309	66	48	121
BOC	510	33	125	8	679	0	4	2	0	0	0	0	0	0	0	0	0	1	0	0	1	237	247	436	83	367	1	0	0	2	0	1	1	0	0	2	2	0	0	1	0	0	0	0	0	0	0	0	0
DENND2C	205	78	266	36	253	14	31	20	12	13	9	12	9	13	11	21	18	3	41	23	15	707	584	12	66	221	9	2	12	13	8	6	3	20	4	9	11	20	4	13	13	1	5	10	10	20	19	6	23
DENND2A	989	57	1363	0	1610	0	0	0	0	0	0	1	0	1	0	1	1	4	0	0	1	124	426	729	35	757	0	0	0	4	0	0	1	0	3	0	0	0	0	0	0	1	0	1	0	0	0	1	5
MIR1-1	0	0	0	0	0	0	0	0	0	0	0	0	0	0	0	0	0	0	0	0	0	0	0	0	0	0	0	0	0	0	0	0	0	0	0	0	0	0	0	0	0	0	0	0	0	0	0	0	0
DENND2D	2510	4411	2182	11298	1936	3916	3236	1993	2457	1246	1703	3412	2808	2097	2359	4095	4308	2341	3853	2376	2615	1198	1425	1522	1684	1426	734	965	3740	2900	1754	1744	2379	3483	2996	2654	1115	2803	2056	3652	8835	3037	2180	1450	3143	2922	4293	2814	3098
GAGE1	0	0	0	0	0	0	0	0	0	0	0	0	0	0	0	0	0	0	0	0	0	0	0	1	0	37	0	0	0	0	0	0	0	0	0	0	0	0	0	0	0	0	0	0	0	0	0	0	0
PPT1	11852	10462	9692	8843	7834	8822	11728	7950	10070	7936	13125	8663	12267	7033	8962	6462	6346	6533	8307	8233	13217	7959	2689	6943	7758	8236	11800	14209	7134	7291	1352	1218	4704	6220	6673	6642	1456	5777	7309	10100	8400	7851	4757	4799	6268	6951	6023	4615	5532
PPT2	193	38	256	142	285	57	56	37	46	36	38	59	50	39	34	52	48	38	53	32	44	238	285	695	65	1130	21	9	68	50	44	61	42	49	90	64	36	57	53	72	153	78	63	34	44	54	73	55	69
INPP4B	1442	1125	1221	6294	2235	914	426	403	490	116	154	512	309	279	149	321	212	563	430	299	159	997	1614	1059	577	288	74	41	332	164	133	163	97	193	283	239	59	345	56	115	383	110	176	149	164	233	504	150	202
INPP4A	2392	1872	2305	6418	1848	3268	4102	2098	2133	1100	1768	2315	2836	1797	1660	2592	2758	1544	2799	2123	2125	854	895	2068	1990	1741	1170	1398	2217	1982	1276	1079	1571	2338	2402	1941	823	2050	1421	2598	4889	2053	1809	2132	1852	2340	2264	1495	2284
DEFB125	0	0	0	0	0	0	0	0	0	0	0	0	0	0	0	0	0	0	0	0	0	0	0	0	0	0	0	0	0	0	0	0	0	0	0	0	0	0	0	0	0	0	0	0	0	0	0	0	0
RNU6-119P	0	0	0	0	0	0	0	0	0	0	0	0	0	0	0	0	0	0	0	0	0	0	0	0	0	0	0	0	0	0	0	0	0	0	0	0	0	0	0	0	0	0	0	0	0	0	0	0	0
TUSC2P1	0	0	0	0	0	0	0	0	0	0	0	0	0	0	0	0	0	0	0	0	0	0	0	0	0	0	0	0	0	0	0	0	0	0	0	0	0	0	0	0	0	0	0	0	0	0	0	0	0
TUSC2P2	0	0	0	0	0	0	0	0	0	0	0	0	0	0	0	1	0	0	0	0	0	0	0	0	0	0	0	0	0	0	0	0	0	0	0	0	0	0	0	0	0	0	0	0	0	0	0	0	0
IGBP1-AS1	2	5	7	1	5	10	8	4	6	2	4	5	6	5	4	2	4	4	8	10	3	0	0	4	0	0	7	6	9	10	4	1	8	7	15	9	4	5	7	7	16	5	5	4	9	7	2	7	7
IGBP1-AS2	0	0	0	3	0	1	1	2	2	0	0	1	0	0	0	2	0	1	1	2	0	0	0	2	0	2	0	0	0	0	0	0	0	0	0	1	0	5	0	2	0	0	2	1	1	4	1	0	2
IGSF1	4	16	7	5	12	0	0	0	0	0	0	0	0	0	0	0	1	0	0	0	0	155	89	242	30	62	0	0	0	0	0	0	0	0	0	0	0	1	0	0	0	0	0	0	0	0	0	0	0
SAFB	2072	2306	2181	3908	2438	2606	1824	1721	1931	1519	1735	1768	1848	1468	1620	2031	1553	1168	2269	1728	1971	4450	2738	3972	3996	4475	1572	2078	3079	2918	2154	1611	3186	3600	3302	2947	1236	3127	1993	3409	4194	2842	2428	2286	2089	2214	2810	2546	2394
MRPL3P1	0	0	0	0	1	0	1	1	0	0	0	0	1	0	0	0	1	0	0	0	0	2	0	0	0	0	0	0	0	0	0	0	0	0	0	0	1	3	0	0	0	0	0	0	0	0	0	0	0
TRNP1	294	18	456	502	236	32	22	23	12	38	35	19	9	7	17	22	21	20	33	14	25	586	177	256	278	1433	12	18	51	18	2	8	8	26	16	20	10	4	12	37	37	11	49	3	13	12	17	28	13
ADIRF	0	0	0	0	0	0	0	0	0	0	0	0	0	0	0	0	0	0	0	0	0	0	0	0	0	0	0	0	0	0	0	0	0	0	0	0	0	0	0	0	0	0	0	0	0	0	0	0	0
ZNF335	1243	1054	1362	3367	1291	1792	1563	1047	1122	934	1148	1515	1435	1245	985	1718	1659	996	1636	1457	1380	1364	1576	1191	2115	2126	986	1304	1659	1550	992	935	1693	1641	2057	1788	734	1724	1555	2474	4375	1997	1785	1747	1640	1775	1971	1543	1945
UBOX5-AS1	2	0	4	9	4	17	22	5	6	3	7	11	8	7	6	11	10	5	8	11	4	6	2	2	9	13	12	17	19	10	5	13	11	14	14	18	6	8	10	31	25	8	24	20	21	15	17	13	15
DEFB123	0	0	0	0	0	0	0	0	0	0	0	0	0	0	0	0	0	0	0	0	0	0	0	0	0	0	0	0	0	0	0	0	0	0	0	0	0	0	0	0	0	0	0	0	0	0	0	0	0
IGHV5-78	13	74	3	74	4	18	7	3	13	20	17	8	9	2	13	29	28	32	42	5	8	1	2	5	7	51	3	10	12	39	5	5	1	10	36	35	3	5	1	3	27	18	6	5	1	4	27	26	15
KATNBL1P3	0	0	0	0	0	0	0	0	0	0	0	0	0	0	0	0	0	0	0	0	0	0	0	0	0	0	0	0	0	0	0	1	0	0	0	0	0	0	0	0	0	0	0	0	0	0	0	0	0
OR7E157P	0	0	0	0	0	0	0	0	0	0	0	0	0	0	0	0	0	0	0	0	0	0	0	0	0	0	0	0	0	0	0	0	0	0	1	0	0	0	0	0	0	0	0	0	0	0	0	0	0
DEFB122	0	0	0	0	0	0	0	0	0	0	0	0	0	0	0	0	0	0	0	0	0	0	0	0	0	1	0	0	0	0	0	0	0	0	0	0	0	0	0	0	0	0	0	0	0	0	0	0	0
YBX3P1	1	1	0	0	0	7	6	11	7	20	19	7	6	1	5	8	1	0	2	6	8	0	1	0	0	2	0	1	1	1	0	0	1	2	1	0	1	0	0	2	1	2	3	1	3	3	1	1	5
C20orf27	1208	507	669	1130	835	1845	1690	776	900	1107	1267	1435	2182	915	1798	901	950	849	1178	1423	2357	4199	757	1812	2515	2939	723	862	1626	1294	1356	1214	1005	1277	1555	1128	430	1174	1359	1799	3024	1637	1175	1418	1287	1159	1028	986	1826
PPP1R26	869	470	1479	253	1600	84	77	205	115	104	108	92	95	75	67	92	57	86	280	126	120	1855	1930	2288	1429	1167	118	123	165	146	55	56	69	547	142	122	93	144	115	200	211	134	144	110	124	153	89	99	108
MFSD1P1	1	0	0	2	4	0	1	0	0	0	1	1	0	0	0	2	1	1	0	3	0	2	4	0	0	2	2	0	1	2	1	0	0	1	0	1	0	0	2	0	1	0	1	0	0	0	1	0	1
PPP1R21	1297	1234	1877	2138	1092	1102	1650	880	1053	610	876	662	1123	811	707	850	726	691	1000	894	863	1355	804	686	1252	838	509	721	928	776	406	349	622	814	635	662	258	737	519	1032	995	609	725	771	617	701	775	426	721
NGLY1	1552	1468	1524	2020	1410	1052	1205	702	801	507	742	742	1046	769	739	829	873	721	1111	895	756	827	786	405	936	1314	382	493	621	641	335	345	534	668	449	485	216	689	406	800	974	429	598	520	521	601	742	377	489
RNU6-547P	0	0	0	0	0	0	0	1	0	0	0	0	0	0	0	0	0	0	0	0	0	1	0	0	0	0	0	0	0	0	0	0	0	0	0	0	0	0	0	0	0	0	0	1	0	0	0	0	0
MACO1	1158	1300	1438	1624	1834	520	495	324	366	261	296	363	332	290	347	371	323	316	481	343	325	801	1176	1562	1451	953	159	172	379	264	284	246	311	399	362	319	177	402	229	359	568	315	277	248	312	328	380	267	274
RNA5SP69	0	1	0	0	0	0	0	0	0	0	0	0	0	0	0	0	0	0	0	0	0	0	0	0	0	0	0	0	0	0	0	0	0	0	1	0	0	0	0	0	0	0	0	0	0	0	0	0	0
RNA5SP68	0	0	0	0	0	0	0	0	2	0	0	0	0	0	0	0	0	0	0	0	0	0	0	0	0	0	0	0	0	0	0	0	0	0	0	0	0	0	0	0	0	0	0	0	0	0	0	0	0
RNA5SP65	0	0	0	0	0	0	0	0	0	0	0	0	0	0	0	0	0	0	0	0	0	0	0	0	0	0	0	0	0	0	0	0	0	0	0	0	0	0	0	0	0	0	0	0	0	0	0	0	0
RNA5SP64	0	0	0	0	0	0	0	0	0	0	0	0	0	0	0	0	0	0	0	0	0	0	0	0	0	0	0	0	0	0	0	0	0	0	0	0	0	0	0	0	0	0	0	0	0	0	0	0	0
RNA5SP67	2	0	0	0	0	0	0	0	0	0	0	0	1	0	0	0	0	0	0	0	0	1	0	0	0	0	1	2	0	2	0	0	3	3	0	0	0	0	0	0	0	0	1	0	0	3	0	0	0
RNA5SP66	0	0	0	0	0	0	0	0	0	0	0	0	0	0	0	0	0	0	0	0	0	0	0	0	0	0	0	0	0	0	0	0	0	0	0	0	0	0	0	0	0	0	0	0	0	0	0	0	0
RNA5SP61	0	1	0	0	1	0	0	0	0	0	0	0	0	0	0	0	0	0	0	0	0	0	0	0	0	0	0	0	0	0	0	0	0	0	0	0	0	0	0	0	0	0	0	0	0	0	0	0	0
RNA5SP60	0	0	0	0	0	0	0	0	0	0	0	0	0	0	0	0	0	0	0	0	0	0	0	1	0	0	0	0	0	0	0	0	0	0	0	0	0	0	0	0	0	0	0	0	0	0	0	0	0
RNA5SP63	0	0	0	0	0	0	0	0	0	0	0	0	0	0	0	0	0	0	0	0	0	0	0	0	0	0	0	0	0	0	0	0	0	0	0	0	0	0	0	0	0	0	0	0	0	0	0	0	0
RNA5SP62	0	0	0	0	0	0	0	0	0	0	0	0	0	0	0	0	0	0	0	0	0	0	0	0	0	0	0	0	0	0	0	0	0	0	0	0	0	0	0	0	0	0	0	0	0	0	0	0	0
CYP4F27P	0	0	0	0	0	0	0	0	0	0	0	0	0	0	0	0	0	0	0	0	0	0	0	0	0	0	0	0	0	0	0	0	0	0	0	0	0	0	0	0	0	0	0	0	0	0	0	0	0
RN7SL55P	0	0	1	0	0	0	0	0	0	0	0	0	0	0	0	0	0	0	0	0	0	0	0	0	0	0	0	0	0	0	0	0	0	0	0	0	0	0	0	2	0	0	0	1	0	0	0	0	0
AIFM1P1	0	0	0	0	0	0	2	0	0	1	0	0	0	0	0	0	0	0	0	0	0	0	0	0	0	0	0	0	0	0	0	0	0	0	0	0	0	0	0	0	0	0	0	0	0	0	0	0	0
ZCCHC23	0	1	0	0	0	0	0	0	0	0	0	0	0	0	0	0	0	0	0	0	0	0	0	0	0	0	0	0	0	0	0	0	0	0	0	0	0	0	0	0	1	0	0	0	0	0	0	0	1
LMX1A	0	0	2	0	0	0	0	0	0	0	0	0	0	0	0	0	0	0	0	0	0	0	16	2	0	0	0	0	0	0	0	0	0	0	0	0	0	0	0	0	0	0	0	0	0	0	1	0	0
ZCCHC24	1957	986	2619	272	3360	251	190	233	223	128	174	193	278	117	100	103	103	154	269	168	251	471	1536	341	1278	941	69	101	181	166	89	71	93	156	135	136	58	152	228	281	255	197	155	228	105	111	106	102	278
LMX1B	16	0	2	1	105	0	0	0	0	0	2	0	0	0	0	0	0	0	0	0	0	58	30	1023	0	167	0	0	0	0	0	0	0	0	0	0	0	0	0	0	0	0	0	0	0	0	0	0	0
OR6V1	0	0	0	0	0	0	0	0	0	0	0	0	0	0	0	0	0	0	0	0	0	0	0	0	0	0	0	0	0	0	0	0	0	0	0	0	0	0	0	0	0	0	0	0	0	0	0	0	0
MRGPRF	293	7	300	9	403	4	0	0	0	1	1	0	2	0	0	0	0	0	1	1	0	60	305	8	10	99	0	0	0	0	0	0	0	2	0	2	1	0	0	0	0	0	0	1	1	0	0	5	1
CEP83-DT	17	11	20	5	16	1	1	1	2	3	3	0	1	4	1	1	3	1	1	1	1	27	5	60	7	39	0	3	7	2	0	0	0	2	1	1	2	4	6	0	6	0	0	1	5	3	3	0	0
ABCE1	1595	2304	1356	2887	2539	631	429	351	333	148	229	322	295	254	300	383	337	356	443	299	265	2141	901	590	1346	1650	41	35	233	141	64	80	58	138	89	130	53	209	53	201	306	76	117	114	171	218	242	58	107
PPP1R2B	3	3	6	6	3	5	5	2	5	1	2	0	2	1	1	5	1	1	2	0	3	1	0	0	0	1	0	0	0	0	0	0	0	0	1	0	0	1	0	1	0	0	0	0	0	0	0	0	0
RN7SL280P	0	0	0	0	0	0	5	1	0	0	1	0	0	0	0	0	1	0	1	0	0	0	0	0	0	0	0	0	0	0	1	0	0	0	0	1	0	0	0	0	0	0	0	0	0	0	0	0	0
KCP	33	9	48	29	89	4	5	2	2	5	1	10	7	5	7	24	18	4	4	6	6	110	1221	168	61	345	6	3	10	1	0	4	2	4	18	11	6	19	6	50	56	7	13	1	15	20	16	10	13
SCAF4	1182	1355	1278	2194	1279	981	632	585	626	486	589	620	597	469	396	717	611	464	774	607	624	1378	1308	1812	1856	2296	332	325	965	904	595	544	818	1086	1060	804	472	1090	514	972	1712	788	680	613	729	666	941	958	805
RNU6-702P	0	0	0	0	0	0	0	0	0	0	0	0	0	0	0	0	0	0	0	0	0	0	0	0	0	2	0	0	0	0	0	0	0	0	0	0	0	0	0	0	0	0	0	0	0	0	0	0	0
SIGLEC27P	0	0	0	0	0	0	0	0	0	0	0	0	0	0	0	0	0	0	0	0	0	0	0	0	0	0	0	0	0	0	0	0	0	0	0	0	0	0	0	0	0	0	0	0	0	0	0	0	0
CNR1	192	518	423	126	89	35	106	4	0	10	20	10	31	2	1	9	3	19	8	2	2	16	124	558	13	37	4	0	27	37	4	2	1	5	23	18	0	5	16	31	7	5	9	20	1	0	2	1	4
GBX2	0	0	0	0	17	0	0	0	0	0	0	0	0	0	0	0	0	0	0	0	0	26	15	10	0	1	0	0	0	0	0	0	0	0	0	0	0	0	0	0	0	0	0	0	0	0	0	0	0
ITPRIP-AS1	3	0	2	2	0	8	17	3	1	2	2	3	6	5	8	2	3	5	2	1	3	1	4	8	0	1	8	1	0	4	3	5	4	6	4	8	8	3	1	3	3	8	7	16	2	12	1	0	9
CNR2	103	489	88	314	16	183	90	223	164	162	208	293	140	264	251	237	262	306	669	470	150	2	131	21	127	14	67	63	359	267	116	119	79	1060	445	369	73	149	124	429	507	187	173	156	113	183	376	221	189
GNL3L	872	1227	699	1750	1406	716	696	443	516	239	392	420	533	337	221	512	470	359	484	422	445	1600	875	864	1268	2278	319	413	656	631	465	341	408	393	606	480	343	810	366	639	990	601	432	508	472	483	655	479	521
JARID2-AS1	2	2	2	4	1	2	3	3	10	8	8	11	6	4	8	7	2	7	7	10	10	0	7	3	1	6	11	4	4	7	12	12	16	3	1	4	6	6	5	16	3	2	14	14	6	8	5	5	6
PIGCP1	61	53	77	85	62	29	47	20	22	14	32	27	16	24	12	20	27	25	26	28	23	89	82	55	151	54	18	35	30	31	18	26	35	21	34	38	17	35	25	29	44	32	39	28	29	20	38	18	38
PIGCP2	0	0	0	0	0	0	0	1	0	0	0	0	0	0	0	0	0	0	0	0	0	0	0	0	0	0	0	0	0	0	0	0	0	0	0	0	0	0	0	0	0	0	0	0	0	0	0	0	0
RNU6-783P	0	0	0	0	0	0	0	0	0	0	0	0	0	0	0	0	0	0	0	0	0	0	0	0	0	0	0	0	0	0	0	0	0	0	0	0	0	0	0	0	0	0	0	0	0	0	0	0	0
RAB9AP2	0	0	0	0	0	0	0	0	0	0	0	0	0	0	0	0	0	0	0	0	0	0	0	0	0	0	0	0	0	0	0	0	0	0	0	0	0	0	0	0	0	0	0	0	0	0	0	0	0
OTULIN	1247	1905	1051	2225	1505	799	847	656	639	350	628	537	631	488	417	532	494	387	626	657	562	2410	1088	1331	1615	1332	270	277	523	417	341	260	443	626	435	468	135	526	224	542	678	438	376	394	389	399	542	353	397
RAB9AP1	0	0	0	0	0	0	0	0	0	0	0	0	0	0	0	0	0	0	0	0	0	0	0	0	0	0	0	0	0	0	0	0	0	0	0	0	0	0	0	0	0	0	0	0	0	0	0	0	0
RAB9AP4	0	0	0	0	0	0	0	0	0	0	0	0	0	0	0	0	0	0	0	0	0	0	0	0	0	0	0	0	0	0	0	0	0	0	0	0	0	0	0	0	0	0	0	0	0	0	0	0	0
RAB9AP5	0	0	0	0	0	0	0	0	0	0	0	0	0	0	0	0	0	0	0	0	0	0	0	0	0	0	0	0	0	0	0	0	0	0	0	0	0	0	0	0	0	0	0	0	0	0	0	0	0
TGS1	843	1053	782	1965	1636	689	341	399	371	231	283	372	324	253	253	415	335	281	415	371	352	1365	597	841	1261	884	141	174	454	378	249	199	226	453	352	326	135	421	151	300	565	261	221	207	275	284	458	304	339
ANKS1B	48	53	40	23	28	1	8	5	0	2	5	0	6	2	1	0	1	1	7	2	1	1	0	234	143	55	0	0	7	2	1	3	2	0	0	1	0	1	0	5	6	0	2	8	2	2	0	0	6
ANKS1A	2151	1147	4181	1330	2127	832	1404	583	757	480	745	551	707	493	381	617	558	386	660	574	869	1667	2042	2037	4314	1534	614	673	911	944	648	437	765	814	899	785	255	846	705	1089	1252	891	707	760	685	598	686	674	705
RNA5SP325	0	0	0	0	0	0	0	0	0	0	0	0	0	0	0	0	0	0	0	0	0	0	0	0	0	0	0	0	0	0	0	0	0	0	0	0	0	0	0	0	0	0	0	0	0	0	0	0	0
RNA5SP324	0	0	0	0	0	1	3	0	1	0	0	0	0	0	0	1	0	0	0	0	1	0	0	0	0	0	0	0	0	0	0	0	0	0	1	0	0	0	0	0	0	0	0	1	0	0	0	0	0
RNA5SP327	0	0	0	0	0	0	0	0	0	0	0	0	0	0	0	0	0	0	0	0	0	0	0	0	0	0	0	0	0	0	0	0	0	0	0	0	0	0	0	0	0	0	0	0	0	0	0	0	0
RNA5SP326	0	0	0	0	0	0	0	0	0	0	0	0	0	0	0	0	0	0	0	0	0	0	0	0	0	0	0	0	0	0	0	0	0	0	0	0	0	0	0	0	0	0	0	0	0	0	0	0	0
RNA5SP321	0	0	0	0	0	0	0	0	0	0	0	0	0	0	0	0	0	0	0	0	0	0	0	0	0	0	0	0	0	0	0	0	0	0	0	0	0	0	0	0	0	0	0	0	0	0	0	0	0
RNA5SP320	0	0	0	0	0	1	0	0	0	0	0	0	0	0	0	0	0	0	0	0	0	0	0	0	0	0	0	0	0	0	0	0	0	0	0	0	0	0	0	0	0	0	0	0	0	0	0	0	0
RNA5SP323	0	0	0	0	0	0	0	0	0	0	0	0	0	0	0	0	0	0	0	0	0	3	2	1	0	0	0	0	0	0	0	0	0	0	0	0	0	0	0	0	1	0	0	0	0	0	0	0	0
RNA5SP322	0	0	0	0	0	0	0	0	0	0	0	0	0	0	0	0	0	0	0	0	0	0	0	0	0	0	0	0	0	0	0	0	0	0	0	0	0	0	0	0	0	0	0	0	0	0	0	0	0
OR2A15P	0	0	0	0	0	0	0	0	0	0	0	0	0	0	0	0	0	0	0	0	0	0	0	0	0	0	0	0	0	0	0	0	0	0	0	0	0	0	0	0	0	0	0	0	0	0	0	0	0
RNA5SP329	0	0	0	0	0	0	0	0	0	0	0	0	0	0	0	0	0	0	0	0	0	0	0	0	0	0	0	0	0	0	0	0	0	0	0	0	0	0	0	0	0	0	0	0	0	0	0	0	0
RNA5SP328	0	0	0	0	0	0	0	0	0	0	0	0	0	0	0	0	0	0	0	0	0	0	1	0	0	0	0	0	0	0	0	0	0	0	0	0	0	0	0	0	0	0	0	0	0	0	0	0	0
RNU6-313P	0	0	1	0	0	0	0	0	0	0	0	0	0	0	0	0	0	0	0	0	0	0	0	0	0	0	0	0	0	0	0	0	0	0	0	0	0	0	0	0	0	3	0	0	0	0	0	0	0
MIR1972-2	0	0	0	0	0	0	0	0	0	0	0	0	1	0	0	0	0	0	0	0	0	0	0	0	0	0	0	0	0	1	0	0	0	0	0	0	0	0	0	0	0	0	0	0	0	0	0	0	0
MIR1972-1	0	0	0	0	0	0	0	0	0	0	0	0	1	0	0	0	0	0	0	0	0	0	0	0	0	0	0	0	0	0	0	0	0	0	0	0	0	0	0	0	1	0	0	0	1	0	0	0	0
ADAM10	4996	5066	7201	7228	6480	3472	4347	2835	2742	1272	2135	2104	2570	2146	1593	2389	1880	1764	2093	2211	2217	9104	3259	2449	2503	3659	1446	1905	1743	1707	1180	855	1411	1625	1610	1723	498	1871	996	2213	2307	1244	1655	1796	1382	1983	1625	918	1514
ADAM11	18	7	47	24	15	5	8	7	7	2	10	4	5	4	5	8	2	4	8	8	3	289	17	154	20	449	2	4	14	6	2	6	9	19	13	9	6	8	4	11	20	5	8	12	2	4	7	2	3
ADAM12	473	155	193	349	5559	19	12	3	16	3	8	10	8	20	13	16	9	49	28	10	7	1136	3154	309	156	260	0	7	8	4	24	40	6	5	20	8	6	24	23	27	20	7	11	20	6	9	22	13	28
ADAM15	3522	3064	4883	3327	7462	1489	1834	1197	1163	1552	1712	1261	2021	1462	1176	1123	1254	997	2026	2058	2121	12287	5500	3553	25895	2459	1350	1479	2218	1983	988	928	1710	3163	2000	1411	918	2077	1993	2803	3455	1932	2157	2438	1837	2237	1481	1464	2161
ADAM17	1812	1531	1551	1824	1758	802	1121	582	663	393	574	693	709	424	334	597	566	395	507	526	679	4396	2912	1137	977	1146	431	419	551	516	365	229	419	465	527	522	205	721	348	485	773	377	438	491	413	529	477	341	484
ADAM18	0	0	0	0	0	0	0	0	0	0	0	0	0	0	0	0	0	0	0	0	0	0	0	0	0	6	0	0	0	0	0	0	0	0	0	0	0	0	0	0	0	0	0	0	0	0	0	0	0
ADAM19	1859	2953	1386	5508	3188	2819	5935	3353	3191	2407	3343	2321	6119	3214	1766	2598	1691	2365	4485	3475	2925	1127	5205	607	905	1054	2877	3228	2960	2909	2391	1438	3515	5430	3853	3300	881	3096	2738	3917	4890	5228	3094	3280	1788	2189	2498	2520	3081
MEPE	1	0	2	0	5	0	0	0	0	0	0	0	0	0	0	0	0	0	0	0	0	1	1	5	0	1	0	0	0	0	0	0	0	0	0	0	0	0	0	0	0	0	0	0	0	0	0	0	0
HAGH	1453	1045	1557	1464	2517	3879	5959	3136	3756	3917	4080	4163	3300	2176	1701	3018	2011	1303	1665	2882	3403	885	919	2527	1146	1458	2036	1743	1593	1504	2198	2567	2350	2094	2444	2068	2084	1397	2068	2590	1768	1978	2239	2214	3076	3337	2729	2547	2396
GET1	562	491	872	296	863	177	189	123	126	60	103	109	127	110	222	78	116	74	157	115	132	275	170	723	451	215	53	48	67	77	34	28	65	53	55	67	34	92	35	64	56	26	39	58	42	54	58	34	68
RNU6-716P	0	0	0	0	0	0	0	0	0	0	0	0	0	0	0	0	0	0	0	0	0	0	0	0	0	0	0	0	0	0	0	0	0	0	0	0	0	0	0	0	0	0	0	0	0	0	0	0	0
TRBV20-1	76	173	42	1254	17	309	134	123	144	234	169	209	143	134	161	127	75	185	227	184	121	9	16	19	29	144	64	88	286	180	174	199	258	292	254	264	69	245	111	140	436	194	168	113	146	169	452	311	160
G3BP1	4669	7122	5169	8378	7801	2326	1420	1361	1380	719	960	1203	1109	938	945	1462	1281	1155	1866	1103	1104	5153	3401	2664	3660	6036	466	558	1482	1339	798	679	776	1347	1088	1015	472	1383	638	1427	2462	965	925	756	1034	1191	1574	1012	977
OPALIN	0	0	0	0	0	0	0	0	0	0	0	0	0	0	1	0	0	0	0	0	0	0	0	0	0	0	0	0	0	0	0	0	0	0	0	0	0	0	0	0	0	0	0	0	0	0	0	0	0
NEPRO	1466	1494	1822	2843	2113	1004	781	662	757	367	564	616	654	492	685	754	719	703	969	678	574	2038	816	1210	884	1066	185	205	498	454	260	215	300	418	409	407	161	548	195	561	734	285	449	407	413	477	601	263	466
RN7SL502P	1	0	0	0	0	0	2	0	0	1	0	1	0	0	1	1	0	0	0	0	0	0	0	0	0	2	0	0	0	0	0	0	0	0	0	0	0	0	0	0	1	0	0	0	0	1	0	0	0
U2AF1L4	259	147	224	447	250	189	176	106	144	130	129	162	170	157	147	187	200	133	320	163	111	156	294	260	275	166	97	151	219	183	112	89	226	301	339	290	103	260	179	402	595	235	271	308	193	179	294	273	247
U2AF1L5	0	0	4	1	0	0	0	0	0	0	0	0	0	0	0	2	3	0	0	2	0	1	0	0	0	0	0	1	0	0	1	0	5	0	4	1	0	3	0	2	0	0	0	0	0	0	1	0	0
NDEL1	2983	1797	3014	2266	2798	3777	4665	2736	3666	2508	3435	2799	5061	3185	2732	2778	2601	2162	3102	3766	3783	3600	4042	806	1695	1479	3501	4460	2233	2875	2716	1897	4728	2089	2948	3255	955	3546	3294	4762	4067	3832	3421	3342	2193	2663	2657	2523	3088
SULT1D1P	0	0	0	0	0	0	0	0	0	0	0	0	0	0	0	0	0	0	0	0	0	0	0	0	0	1	0	0	0	0	0	0	0	0	0	0	0	0	0	0	0	0	0	0	0	0	0	0	0
MIR7850	0	0	0	0	0	0	0	0	0	0	0	0	0	0	0	0	0	0	0	0	0	0	0	0	0	0	0	0	0	0	0	0	0	0	0	0	0	0	0	0	0	0	0	0	0	0	0	2	0
MIR7853	0	0	0	0	0	0	0	0	0	0	0	0	0	0	0	0	0	0	0	0	0	0	0	0	0	0	0	0	0	0	0	0	0	0	0	0	0	0	0	0	0	0	0	0	0	0	0	0	0
MIR7852	0	0	0	0	0	0	0	0	0	0	0	0	0	0	0	0	0	0	0	0	0	0	0	0	0	0	0	0	0	0	0	0	0	0	0	0	0	0	0	0	0	0	0	0	0	0	0	0	0
MIR7855	0	0	0	0	0	0	0	0	0	0	0	0	0	0	0	0	0	0	0	0	0	0	0	0	0	0	0	0	0	0	0	0	0	0	0	0	0	0	0	0	0	0	0	0	0	0	0	0	0
SHANK2	544	298	1302	57	1060	2	1	2	0	0	4	0	0	0	0	0	2	0	0	1	0	481	1038	2616	1949	93	0	0	0	0	0	0	0	0	0	0	0	1	0	0	1	0	0	0	0	0	1	0	0
SHANK1	7	3	26	1	89	1	2	0	0	1	0	1	0	0	1	1	0	1	1	0	0	19	63	7	8	11	0	3	2	2	3	3	0	3	2	1	0	1	0	0	5	1	0	1	0	4	2	0	6
MIR7856	0	0	0	0	0	0	0	0	0	0	0	0	0	2	0	0	0	0	0	0	0	2	0	0	0	0	0	0	0	0	0	0	0	0	0	0	0	0	0	0	0	0	1	0	0	0	0	0	0
ADAM1A	0	0	0	0	0	0	0	0	0	0	0	0	0	0	0	0	0	0	0	0	0	0	0	0	0	0	0	0	0	0	0	0	0	0	0	0	0	0	0	0	0	0	0	0	0	0	0	0	0
ADAM1B	10	16	29	26	32	16	5	4	5	2	5	16	6	1	1	4	4	5	5	5	2	11	14	1	10	5	3	1	3	6	3	0	4	1	8	4	4	13	0	6	16	4	3	6	2	6	20	3	2
RNU2-6P	0	4	0	0	1	2	8	1	1	0	4	2	5	3	0	3	2	2	1	1	0	0	0	0	0	1	2	4	1	0	0	0	1	0	3	2	0	6	0	1	1	3	3	6	0	0	1	1	2
PLAC8L1	11	5	17	5	6	10	2	3	0	1	3	6	2	5	1	4	5	2	10	3	2	15	7	10	2	32	9	5	2	1	5	0	1	10	7	0	2	1	0	5	6	0	1	0	2	3	4	1	1
RNU6-226P	0	1	0	0	0	0	7	2	0	0	4	2	4	1	1	5	1	0	1	0	5	0	0	0	0	0	4	7	4	1	0	0	3	0	5	1	0	1	4	2	0	0	3	2	1	4	3	0	6
FLT3LG	6	12	19	113	2	47	27	16	17	10	14	33	28	8	14	37	25	17	31	9	11	1	2	6	6	12	3	9	59	39	18	21	23	46	108	62	24	36	10	26	126	35	51	40	44	38	62	40	44
PCSK9	347	0	395	2	159	0	111	0	0	0	2	0	0	0	0	0	0	0	0	0	0	1419	1140	9	575	159	1	3	1	1	3	2	0	2	0	0	0	0	2	0	0	0	0	23	2	0	0	0	0
LINC02210-CRHR1	0	0	0	0	0	0	0	0	0	0	0	0	0	0	0	0	0	0	0	0	0	0	0	14	0	0	0	0	0	0	0	0	0	0	0	0	0	0	0	0	0	0	0	0	0	0	0	0	0
OR1AC1P	0	0	0	0	0	0	0	0	0	0	0	0	0	0	0	0	0	0	0	0	0	0	0	0	0	0	0	0	0	0	0	0	0	0	0	0	0	0	0	0	0	0	0	1	0	0	0	0	0
RNU5F-6P	0	0	0	0	0	0	0	0	0	0	0	0	0	0	0	0	0	0	0	0	0	0	0	0	0	0	0	0	0	0	0	0	0	0	0	0	0	0	0	0	0	0	0	0	0	0	0	0	0
PCSK6	109	96	229	36	570	249	228	72	98	285	285	179	298	84	109	207	91	45	39	110	259	376	166	21	27	517	143	222	96	162	261	162	71	46	145	116	151	172	182	120	60	150	172	70	155	271	113	161	101
PCSK7	1065	1652	975	5184	1242	2130	1635	1232	1404	805	1070	2036	1544	1143	933	2094	1935	1237	1951	1398	1262	1383	1568	1170	1586	1386	593	649	1931	1415	961	752	1020	1307	2380	1804	718	1611	1103	1872	4429	1461	1081	1037	1403	1394	1617	1281	1695
UCP3	103	52	126	141	91	122	86	45	67	37	46	71	74	68	62	102	152	53	113	88	68	42	43	112	60	129	46	94	94	86	45	53	107	110	139	136	52	107	79	161	258	82	78	89	113	68	91	64	107
PCSK5	639	315	1228	287	831	206	112	137	131	74	72	111	135	105	85	139	186	98	171	118	135	1807	734	43	561	2381	112	71	152	120	74	87	109	88	156	116	57	182	65	150	189	135	113	127	115	75	134	94	126
GEMIN7-AS1	20	20	24	9	17	34	46	24	41	17	30	25	37	32	14	28	40	14	30	44	29	36	29	43	58	32	24	50	31	26	15	15	22	59	59	46	20	28	36	55	91	40	47	102	54	34	46	29	28
SRSF9P1	3	9	6	8	11	9	2	6	4	3	3	1	1	4	2	4	6	2	11	2	3	2	4	3	9	8	3	1	7	11	1	3	4	10	9	6	2	3	7	4	16	3	6	5	10	8	6	2	6
SP140L	934	1051	898	2218	668	939	713	549	618	374	455	541	503	398	463	602	607	565	693	497	462	567	1036	1455	576	864	242	295	1016	895	369	394	477	868	1178	956	271	732	422	889	1627	593	704	560	581	692	1016	584	684
OFD1P8Y	0	0	0	0	0	0	0	0	0	0	0	0	0	0	0	0	0	0	0	0	0	0	0	0	0	0	0	0	0	0	0	0	0	0	0	0	0	0	0	0	0	0	0	0	0	0	0	0	0
RNU2-38P	0	0	0	0	0	0	0	0	0	0	0	0	0	0	0	0	0	0	0	0	0	0	0	0	0	0	0	0	0	0	0	0	0	0	0	0	0	0	0	0	0	0	0	0	0	0	0	0	0
RN7SL477P	0	0	1	0	0	0	0	0	0	0	0	0	0	0	0	0	0	0	0	0	0	3	0	0	2	1	0	0	0	0	0	0	0	0	0	0	0	0	0	0	0	0	0	0	0	1	4	0	0
MIR5787	0	0	0	0	0	0	0	0	0	0	0	0	0	0	0	0	0	0	0	0	0	0	0	0	0	0	0	0	0	0	0	0	0	0	0	0	0	0	0	0	0	0	0	0	0	0	0	0	0
TC2N	2957	3720	2004	17350	1801	1967	1203	837	886	248	510	1014	686	635	661	1259	1152	1250	1156	686	498	1308	1118	262	4281	135	69	103	434	251	155	160	115	182	385	368	84	389	73	270	462	165	201	179	260	363	505	140	207
IFNAR1	4599	4558	4941	4013	4390	3056	6381	2627	3142	1372	2660	1901	4158	2106	2326	1949	1996	1727	2082	2213	3068	2522	1596	2219	2190	1669	2027	2583	1750	1875	1140	758	2103	1233	1707	1837	563	2378	1460	2679	1993	1755	1924	2193	1216	1631	1379	969	1743
PLTP	6346	9416	1394	1949	1705	54	67	24	27	38	35	53	85	34	21	36	34	21	46	53	35	4843	2074	559	2582	18787	36	49	68	62	31	49	33	102	36	34	15	62	60	60	48	55	44	35	27	44	38	36	41
FKBP9P1	176	92	287	19	473	1	18	8	6	7	8	3	11	7	5	2	2	6	6	8	7	483	175	206	247	117	7	4	5	3	2	1	0	2	0	1	3	0	2	7	8	4	0	1	1	7	9	2	2
C11orf1	342	810	352	452	447	110	85	69	69	37	78	93	75	76	85	91	103	117	133	108	52	716	311	288	324	370	4	16	26	31	13	25	28	45	35	40	10	36	7	44	36	20	40	41	50	46	68	32	35
MIR6812	0	1	0	0	1	2	1	0	0	1	2	0	1	0	0	0	1	0	0	1	2	1	4	0	0	4	0	0	5	0	0	0	0	0	3	1	1	3	2	1	6	0	0	0	3	1	0	0	1
MIR6813	0	0	0	9	0	2	9	3	5	2	3	7	4	3	2	3	8	1	0	4	10	0	4	0	0	0	4	7	12	1	2	3	11	16	5	14	0	5	3	10	10	5	5	19	5	8	3	8	7
MIR6810	0	0	0	0	0	0	0	0	0	0	0	0	0	0	0	0	0	0	0	0	0	0	1	0	0	2	0	0	0	0	0	0	0	0	0	0	0	0	0	1	0	0	0	2	0	0	1	0	0
MIR6811	0	0	0	0	0	0	0	0	0	0	0	0	0	0	0	0	0	0	0	0	0	0	0	0	0	0	0	0	0	0	0	0	0	0	0	0	0	0	0	0	0	0	0	0	0	0	0	0	0
MIR6816	0	0	0	0	1	0	0	0	0	0	0	0	1	0	0	0	0	0	0	0	0	0	0	1	0	0	0	0	0	0	0	0	0	0	1	0	0	0	0	0	2	0	0	0	0	0	0	0	0
SETBP1	880	462	1393	335	908	155	107	80	62	43	70	88	55	58	72	145	183	64	95	65	111	419	599	1011	533	265	16	12	98	85	36	39	35	58	115	100	36	103	34	89	311	53	20	55	89	116	68	42	60
MIR6814	0	0	0	0	1	0	0	0	0	0	0	0	0	0	0	0	0	0	0	0	0	1	4	0	0	0	0	0	0	0	0	0	0	0	0	0	0	0	0	0	0	0	0	0	0	0	0	0	0
RNU6-1006P	0	0	0	0	0	0	0	0	0	0	0	0	0	0	0	0	0	0	0	0	0	0	0	0	0	0	0	0	0	0	0	0	0	0	0	0	0	0	0	0	0	0	0	0	0	0	0	0	0
SAMSN1	2859	3519	970	4042	1383	1426	7638	1241	948	752	1239	778	3028	946	725	786	711	948	1789	1377	992	154	209	91	228	707	417	527	408	332	179	158	257	503	243	269	122	409	254	602	332	235	299	356	412	754	288	121	268
MIR6818	0	0	0	0	0	0	0	0	0	0	0	0	0	0	0	0	0	0	0	0	0	0	0	0	0	0	0	0	0	0	0	0	0	0	0	0	0	0	0	0	0	0	0	0	0	0	0	0	0
CBR1	1264	2647	1510	1161	9670	694	471	413	475	369	545	394	469	323	411	370	329	360	598	451	482	3141	4166	1588	1860	2723	241	242	690	653	230	221	317	993	402	337	185	436	311	530	691	342	539	414	387	332	431	318	438
FAM151B	67	83	55	32	123	20	213	58	29	25	65	26	72	26	46	33	29	29	34	53	52	6	30	21	28	36	31	47	27	20	9	4	29	36	27	27	13	33	22	53	22	29	28	41	39	50	25	10	21
FAM151A	7	8	1	3	3	1	1	1	0	0	1	0	0	0	3	1	0	0	6	6	0	11	12	13	9	350	0	1	1	0	1	0	0	8	1	2	0	0	2	4	3	2	0	0	1	1	0	1	1
CLK2P1	2	2	1	1	0	2	2	0	0	0	0	0	1	0	0	1	0	1	1	2	0	0	5	4	0	2	0	0	1	2	3	2	0	0	0	1	0	1	1	3	1	0	0	0	0	0	2	0	3
RPL7P26	1	0	1	5	2	2	0	0	0	0	1	0	0	1	1	0	0	3	0	0	0	0	5	0	1	0	0	0	1	0	0	0	0	0	0	0	0	0	0	0	0	1	0	0	0	0	1	0	0
ADGRA1-AS1	0	0	0	0	0	0	0	0	0	0	0	0	0	0	0	0	0	0	0	0	0	0	0	0	0	1	0	0	0	0	0	0	0	0	0	0	0	0	0	0	0	0	0	0	0	0	0	0	0
TAAR3P	3	0	2	0	0	0	0	0	0	0	0	1	0	0	1	0	1	0	1	1	0	0	0	0	0	10	0	0	0	0	0	0	0	0	0	0	0	0	0	0	2	0	0	0	0	0	0	0	0
SNORD91B	1	0	0	2	0	1	4	1	1	0	0	0	0	0	0	0	1	0	1	0	0	3	0	2	2	2	0	2	0	0	0	0	1	0	4	1	0	0	0	0	0	0	0	0	1	1	1	0	0
SNORD91A	0	0	0	1	0	0	0	0	0	0	0	0	0	0	0	0	0	0	0	2	0	0	0	0	0	0	0	0	1	0	0	0	0	0	0	0	1	0	0	0	0	0	0	0	0	0	0	0	0
PAXIP1	388	586	513	914	1241	229	192	138	138	89	104	145	139	112	84	196	144	119	193	167	140	413	575	929	1203	517	65	95	161	121	79	73	89	150	154	130	86	160	88	137	342	124	87	81	118	112	186	152	151
LDLRAD4-AS1	1	0	16	0	0	0	0	0	0	0	0	0	0	0	0	0	0	0	0	0	0	1	2	1	0	0	0	0	2	0	0	0	0	0	0	1	0	1	0	0	0	0	0	0	0	0	0	0	0
RPL13AP7	114	124	115	426	124	80	78	48	58	50	56	65	60	49	76	59	75	98	137	72	59	15	32	20	76	59	7	14	15	9	10	13	19	28	19	37	7	29	11	23	51	24	31	22	30	15	38	30	22
RPL13AP6	44	65	39	98	35	20	25	9	19	25	29	35	29	21	29	27	23	53	30	21	13	28	15	10	24	25	4	2	5	7	4	7	7	5	11	16	0	9	4	13	15	3	9	6	8	6	14	7	15
RPL13AP5	15	11	23	45	10	9	3	3	5	6	5	6	7	5	5	5	6	11	16	16	7	33	30	23	54	55	2	6	14	3	2	11	22	14	19	32	1	21	7	32	29	7	20	22	18	10	19	15	11
LINC02429	0	0	0	0	0	0	0	0	0	0	0	0	0	0	0	0	0	0	0	0	0	0	0	0	0	0	0	0	0	0	0	0	0	0	0	0	0	0	0	0	0	0	0	0	0	0	0	0	0
LINC02428	0	0	0	0	3	0	0	0	0	0	0	0	0	0	0	0	0	0	0	0	0	68	2	43	0	61	0	0	0	0	0	0	0	0	0	0	0	0	0	0	0	0	0	0	0	0	0	0	0
LINC02425	0	0	0	0	0	0	0	0	0	0	0	0	0	0	0	0	0	0	0	0	0	0	0	0	0	0	0	0	0	0	0	0	0	0	0	0	0	0	0	0	0	0	0	0	0	0	0	0	0
LINC02424	0	0	0	0	0	0	0	0	0	0	0	0	0	0	0	0	0	0	0	0	0	0	0	0	0	0	0	0	0	0	0	0	0	0	0	0	0	0	0	0	0	0	0	0	0	0	0	0	0
LINC02427	17	23	10	6	6	19	11	5	8	3	3	17	3	4	7	5	8	12	8	6	7	5	20	13	8	16	4	10	0	4	2	4	2	8	27	14	5	12	2	5	7	2	1	4	5	0	13	4	0
LINC02426	0	0	0	0	0	0	0	0	0	0	0	0	0	0	0	0	0	0	0	0	0	0	0	0	0	0	0	0	0	0	0	0	0	0	0	0	0	0	0	0	0	0	0	0	0	0	0	0	0
LINC02421	0	0	1	2	2	0	3	0	1	0	5	4	2	1	3	0	5	1	1	6	0	3	0	0	1	9	0	0	3	2	5	5	2	6	4	7	0	0	1	4	6	1	0	5	3	2	4	0	5
GPAT2P2	10	6	16	10	12	4	2	2	0	2	0	1	1	0	6	7	3	0	4	3	0	4	0	4	12	13	0	2	2	1	2	0	0	0	2	2	1	3	2	6	8	2	3	1	2	7	3	0	0
GPAT2P1	1	0	0	2	4	0	0	0	0	0	0	0	0	0	0	0	0	0	0	0	0	0	0	0	4	0	0	0	2	0	0	0	0	0	0	0	0	1	0	0	2	0	0	0	0	0	0	0	0
LINC02422	27	22	20	15	5	75	30	25	35	34	54	36	25	54	39	67	58	50	67	53	36	11	10	17	10	22	81	101	108	110	30	40	70	108	63	63	16	77	38	58	65	43	56	85	39	45	52	31	121
USE1	454	421	457	567	490	255	262	188	199	200	210	240	278	178	226	249	255	266	365	234	206	773	431	495	590	1293	174	215	293	205	142	160	202	306	341	237	84	269	217	311	644	204	289	252	233	209	351	239	288
CNRIP1	1080	389	1641	67	971	4	7	8	7	6	5	11	18	7	6	15	8	8	5	12	8	134	379	1077	67	191	9	10	3	1	2	2	5	2	13	4	7	15	6	13	7	6	11	1	7	4	4	3	18
MTCO2P29	0	0	0	0	0	0	0	0	0	0	0	0	0	0	0	0	0	0	0	0	0	0	0	0	0	0	0	0	0	0	0	0	0	0	0	0	0	0	0	0	0	0	0	0	0	0	0	0	0
SNORA63B	0	0	0	0	0	0	0	0	0	0	0	0	0	0	0	0	0	0	0	0	0	0	0	0	0	0	0	0	0	0	0	0	0	0	0	0	0	0	0	0	0	0	0	0	0	0	0	0	0
SNORA63C	0	0	0	0	0	0	0	0	0	0	0	0	0	0	0	0	1	0	1	0	0	1	4	0	0	0	1	0	0	0	0	0	0	1	0	0	0	1	0	0	0	0	0	0	0	0	0	0	0
SNORA63D	3	0	0	0	0	0	0	0	0	0	0	0	0	0	0	0	0	0	0	0	0	0	5	0	0	0	0	0	0	0	0	0	0	0	0	0	0	0	0	0	0	0	0	0	0	0	0	0	0
SNORA63E	0	0	0	0	0	0	0	0	0	0	0	0	0	0	0	0	0	0	0	0	0	0	0	0	0	0	0	0	0	0	0	0	0	0	0	0	0	0	0	0	0	0	0	0	0	0	0	0	0
MTCO2P21	0	0	0	0	0	0	0	1	0	0	0	0	0	0	0	0	0	0	0	0	0	0	0	0	0	0	0	0	0	0	0	0	0	0	0	0	0	0	0	0	0	0	0	0	0	0	0	0	0
MTCO2P20	0	0	0	0	0	0	0	0	0	0	0	0	0	0	0	0	0	0	0	0	0	0	0	0	0	0	0	0	0	0	0	0	0	0	0	0	0	0	0	0	0	0	0	0	0	0	0	0	0
MTCO2P23	0	0	0	0	0	0	0	0	0	0	0	0	0	0	0	0	0	0	0	0	0	0	0	0	0	0	0	0	0	0	0	0	0	0	0	0	0	0	0	0	0	0	0	0	0	0	0	0	0
MTCO2P22	376	204	246	70	392	69	52	16	38	60	49	41	48	24	41	36	30	45	35	51	30	18	99	106	119	35	4	11	6	13	5	5	9	3	8	9	6	7	29	18	19	17	5	6	3	10	5	14	6
MTCO2P25	0	0	0	0	0	0	0	0	0	0	0	0	0	0	0	0	0	0	0	0	0	0	0	0	0	0	0	0	0	0	0	0	0	0	0	0	0	0	0	0	0	0	0	0	0	0	0	0	0
MTCO2P24	0	0	0	0	0	0	0	0	0	0	0	0	0	0	0	0	0	0	0	0	0	0	0	0	0	0	0	0	0	0	0	0	0	0	0	0	0	0	0	0	0	0	0	0	0	0	0	0	0
MTCO2P27	0	1	0	0	0	0	0	0	0	0	0	0	0	0	0	1	1	0	0	0	0	0	0	0	0	0	0	0	0	0	0	0	0	0	2	0	0	0	0	0	0	0	0	0	0	0	0	0	0
MYCLP1	0	0	1	0	0	0	0	0	0	0	0	0	0	0	0	0	0	0	0	0	0	0	0	0	0	0	0	0	0	0	0	0	0	0	0	0	0	0	0	0	0	0	0	0	0	0	0	0	0
ARMCX5-GPRASP2	105	127	137	186	169	44	28	23	29	11	20	17	36	20	22	23	19	25	32	42	23	105	111	152	89	73	6	2	22	10	3	7	10	12	9	12	4	6	3	24	24	14	9	15	15	7	20	3	14
DTX1	130	794	91	237	93	239	159	130	131	90	76	203	144	98	63	126	79	191	201	93	52	152	257	1216	187	152	25	50	402	324	88	81	199	405	241	209	40	151	30	42	398	173	168	86	44	63	352	330	240
CYP1B1-AS1	42	88	42	22	160	34	227	61	57	42	100	38	232	45	26	30	28	44	63	72	58	33	36	6	15	24	169	269	53	76	32	13	103	27	42	57	22	94	60	132	46	60	132	88	19	53	57	21	79
DTX3	1183	235	1346	1158	1751	294	183	165	230	98	111	333	195	215	241	340	382	201	573	214	193	1572	1180	2921	845	2255	59	53	510	337	180	207	216	318	573	368	193	316	256	580	1534	397	270	175	423	455	475	282	379
CDC34	1050	906	1183	1374	1549	6156	7218	3095	3822	5180	4927	6087	4878	3527	3421	3971	2939	2017	2650	3931	5834	856	1236	2352	1896	3752	3888	4196	2777	2954	3620	4551	3732	3139	3771	3424	2640	1922	3519	3960	2475	3457	3266	3486	6960	6818	3150	3231	4036
CDC37	5884	4459	6858	7059	7708	4298	4748	2999	2831	2974	3207	3268	4118	2726	3070	3383	3059	2466	4400	3611	3615	8334	5173	5489	7151	8598	2447	2858	4072	3789	2427	2326	3247	4764	3897	3354	1469	3238	2650	4709	6514	3783	3848	3286	3120	3137	3932	3265	3502
OR2T34	0	0	0	0	0	0	0	0	0	0	0	0	0	0	0	0	0	0	0	0	0	0	0	0	0	0	1	0	0	0	0	0	0	0	0	0	0	0	0	0	0	0	0	0	0	0	0	0	0
OR2T35	0	0	0	0	0	0	0	0	0	0	0	0	0	0	0	0	0	0	0	0	0	0	0	0	0	0	0	0	0	0	0	0	0	0	0	0	0	0	0	0	0	0	1	0	0	0	0	0	0
OR2T33	0	0	0	0	0	0	0	0	0	0	0	2	0	0	0	0	0	0	0	0	0	0	0	0	0	0	0	0	0	0	0	0	0	0	0	0	0	0	0	0	0	0	0	0	1	2	0	1	0
RN7SL414P	0	0	0	0	0	0	0	0	0	0	0	0	0	0	0	0	0	0	0	0	0	0	0	0	0	0	0	0	0	0	0	0	0	0	0	0	0	0	0	0	0	0	0	0	0	0	0	0	0
IRAK3	1762	5930	2836	378	878	1384	13096	1841	2080	1490	3208	1104	3921	1713	901	1191	1052	1045	1126	1746	1904	213	326	585	175	396	2534	3221	1510	1432	658	458	1683	1096	1049	1267	521	3036	1037	2162	1672	1457	2204	2622	1496	2049	1245	775	1614
PROSER2-AS1	14	5	10	2	16	3	1	0	1	2	0	1	1	0	0	0	1	2	0	2	0	17	9	6	6	728	1	0	1	1	0	1	0	0	1	0	0	0	0	0	2	2	0	1	0	3	0	0	2
IRAK1	3967	4201	2653	5551	6094	2621	2506	2149	2290	2197	2602	2434	3465	2392	2238	2867	2367	1947	3359	3342	3273	5742	4302	5811	13950	6949	1944	2173	3116	2859	1621	1458	2106	3079	2834	2217	1137	2758	2642	3485	5070	2523	2205	2607	2139	2183	2360	2222	2595
RNU6-1133P	0	0	0	0	0	0	0	0	0	0	0	0	0	0	0	0	0	0	0	0	0	0	0	0	0	0	0	0	0	0	0	0	0	0	0	0	0	0	0	0	0	0	0	0	0	0	0	0	0
SPIN2A	4	6	8	2	17	2	1	0	0	0	2	2	0	0	0	0	0	3	2	1	0	5	5	8	0	24	0	1	3	0	0	0	2	0	3	5	0	1	0	0	3	0	0	1	1	1	7	6	0
SPIN2B	50	41	63	95	66	34	20	17	26	19	32	17	15	20	23	28	18	23	42	26	18	84	25	54	49	147	12	6	22	12	9	12	17	21	22	21	5	30	17	32	55	17	15	8	32	25	24	26	24
PGLS	1222	1207	1238	1494	1738	1868	2290	1579	1696	2070	2493	1811	2564	2042	2537	1931	1850	1443	2723	2882	2484	2477	2022	1461	2723	2810	2278	3237	2365	2123	1339	1342	2486	3144	2246	2013	847	2248	2883	3468	3570	2410	2924	2804	2115	1913	1973	1949	2178
LINC01198	6	2	0	8	2	4	8	0	1	0	1	1	0	1	1	7	4	0	0	2	1	2	19	3	2	21	0	0	12	5	1	0	3	2	1	3	0	2	6	3	3	1	8	5	1	2	3	0	0
LINC01194	0	0	0	17	0	0	0	0	1	0	0	0	0	0	0	0	0	0	0	0	0	0	0	122	0	34	0	0	0	0	0	0	0	0	0	0	0	0	0	0	0	0	0	0	0	0	0	0	0
LINC01195	0	0	0	0	0	0	0	0	0	0	0	0	0	0	0	0	0	0	0	0	0	0	0	0	0	0	0	0	0	0	0	0	0	0	0	0	0	0	0	0	0	0	0	0	0	0	0	0	0
LINC01197	120	33	230	0	99	0	2	0	0	0	0	0	0	1	0	0	0	0	0	0	0	8	41	7	12	56	0	0	0	0	0	0	0	0	0	3	0	0	0	0	0	0	0	0	0	0	0	0	0
RN7SL580P	0	0	0	0	0	1	0	0	1	1	0	0	0	0	0	0	0	1	0	0	1	0	0	0	0	0	0	0	0	0	0	0	0	0	0	0	0	0	0	0	0	0	0	0	0	0	0	0	0
LINC01191	6	5	8	6	2	18	9	10	5	3	5	8	4	16	24	10	12	13	16	20	16	1	9	9	0	8	27	35	28	31	12	14	38	11	24	7	5	8	30	46	42	28	2	6	19	27	12	6	13
LINC01192	0	0	0	0	0	0	0	0	0	0	0	0	0	0	0	0	0	0	0	0	0	1	0	22	0	17	0	0	0	0	0	0	0	0	0	0	0	0	0	0	0	0	0	4	0	0	0	0	0
LINC01193	0	0	0	0	0	0	0	0	0	0	0	0	0	0	0	0	0	0	0	0	0	0	0	0	0	1	0	0	0	0	0	0	0	0	0	0	0	0	0	0	0	0	0	0	0	0	0	0	0
WDR7	1014	1140	894	2061	1050	477	233	367	307	130	231	259	206	192	171	309	205	180	323	258	254	637	564	1146	1022	605	95	94	298	293	184	132	135	300	315	218	110	324	143	279	526	258	180	177	208	260	355	181	233
CDC42-IT1	0	0	2	2	1	0	3	1	0	0	0	2	0	1	0	4	2	1	2	0	0	2	0	0	0	0	0	1	0	0	2	2	0	0	6	4	0	2	1	0	2	1	0	3	0	0	2	5	0
RN7SL100P	0	0	0	0	0	0	0	1	0	0	0	0	0	0	0	0	0	0	0	0	0	0	0	0	0	0	0	0	0	0	0	0	0	0	0	0	0	0	0	0	0	0	0	0	0	0	0	0	0
CAPN10-DT	107	75	180	69	162	73	112	50	97	54	84	72	88	78	79	93	87	60	103	105	77	75	197	255	158	191	82	87	132	78	41	32	132	131	135	118	38	88	98	210	238	82	182	196	140	123	155	87	136
RNU6-866P	0	0	0	0	0	0	0	0	1	0	0	0	0	0	0	0	0	0	0	0	0	0	0	0	0	0	0	0	0	0	0	0	0	0	0	1	0	0	0	0	0	0	1	0	2	0	0	0	0
MRPL42P6	0	0	0	0	0	0	0	0	0	0	0	0	0	0	0	0	0	0	0	0	0	0	0	0	0	0	0	0	0	0	0	0	0	0	0	0	0	0	0	0	0	0	0	0	0	0	0	0	0
MRPL42P4	0	0	0	0	0	0	0	0	0	0	0	0	0	0	0	0	0	0	0	0	0	0	0	0	0	0	0	0	0	0	0	0	0	0	0	0	0	0	0	0	0	0	0	0	0	0	0	0	0
MRPL42P3	0	0	0	0	0	0	2	0	0	0	0	0	0	0	0	0	0	0	0	0	1	0	0	0	0	0	0	0	0	0	0	0	0	0	0	0	0	0	0	0	0	0	0	0	0	0	0	0	0
MRPL42P2	0	0	1	2	2	0	0	0	0	0	0	1	0	0	1	0	2	0	0	1	2	0	0	0	0	0	0	0	2	0	0	0	0	0	2	0	0	0	0	0	0	0	0	0	0	1	0	0	1
CCNA1	123	237	18	23	69	17	22	8	20	7	6	36	18	12	6	10	0	2	2	18	14	399	638	300	42	8	2	3	25	6	1	7	8	19	8	14	8	12	7	17	2	7	8	12	14	6	0	0	5
DYNC1I1	52	65	80	13	145	2	3	2	0	3	2	2	8	5	3	7	8	0	1	1	5	26	279	387	296	169	7	3	6	1	7	2	0	2	6	2	2	3	1	0	1	1	7	7	0	2	7	8	0
VPS28	2216	2154	2799	4373	3141	2721	3274	2412	2878	3246	3461	2853	3148	2839	3133	2611	2490	2115	3957	3561	3083	3909	2244	5493	3459	6489	2832	3431	3072	3034	2253	2359	3583	5032	3668	3249	1652	3260	3352	4881	5342	3542	3756	3415	3267	3271	3329	3296	3302
DYNC1I2	1455	1896	1961	1710	2152	626	559	426	423	320	393	319	439	276	216	446	305	353	491	362	417	3007	2671	1851	2055	1992	318	234	596	519	255	264	251	734	348	395	185	431	187	545	761	360	498	364	445	446	591	294	454
OR5P1P	0	0	0	0	0	0	0	0	0	0	0	0	0	0	0	0	0	0	0	0	0	0	0	0	0	0	0	0	0	0	0	0	0	0	0	0	0	0	0	0	0	0	0	0	0	0	0	0	0
TAS2R50	0	0	0	2	0	0	2	0	1	0	0	0	0	0	0	2	0	0	1	0	1	0	2	0	0	0	2	2	0	0	0	0	0	0	0	0	0	0	0	2	0	1	0	0	0	1	0	0	2
SKA3	80	274	75	154	357	17	100	18	13	8	5	6	23	8	7	8	9	3	13	12	6	666	287	362	869	506	0	3	11	10	1	4	1	6	1	12	4	5	0	16	10	0	5	4	12	6	6	6	5
SKA2	1098	1188	1539	1550	1648	391	419	248	199	110	183	217	272	136	282	248	273	185	324	180	183	1052	375	1297	907	693	25	16	58	47	24	45	41	90	43	53	38	76	40	124	112	25	67	45	91	82	83	32	46
RN7SKP58	0	0	0	0	0	0	0	0	0	0	0	0	0	0	0	0	0	0	0	0	0	0	0	0	0	0	0	0	0	0	0	0	0	0	0	0	0	0	0	0	0	0	0	0	0	0	0	0	0
RN7SKP59	0	0	0	0	0	0	0	0	0	0	0	0	0	0	0	0	0	0	0	0	0	0	0	0	0	0	0	0	0	0	0	0	0	0	0	0	0	0	0	0	0	0	0	0	0	0	0	0	0
RN7SKP54	0	0	0	0	0	0	0	0	0	0	0	0	0	0	0	0	0	0	0	0	0	0	0	0	0	0	0	0	0	0	0	0	0	0	0	0	0	0	0	0	0	0	0	0	0	0	0	0	0
RN7SKP55	0	0	0	0	0	0	0	1	0	0	1	0	0	0	3	0	1	0	0	0	0	0	0	0	0	0	0	0	0	0	0	0	0	1	0	0	0	0	0	0	1	0	0	0	0	0	0	0	0
RN7SKP56	0	0	1	0	0	0	0	0	1	0	0	0	0	0	0	1	0	0	0	0	0	0	0	0	0	0	0	0	0	0	0	0	0	0	0	0	0	0	0	0	0	0	0	0	0	0	0	0	0
RN7SKP57	0	0	0	0	1	0	0	0	0	0	0	0	0	0	0	0	0	0	0	0	0	0	0	0	0	0	0	0	0	0	0	0	0	0	0	0	0	0	0	0	0	0	0	0	0	0	0	0	0
RN7SKP50	0	0	0	1	0	0	0	0	0	0	0	0	0	0	0	0	0	0	0	0	0	0	0	0	0	0	0	0	0	0	0	0	0	0	0	0	0	0	0	0	0	0	0	0	0	0	0	0	0
RN7SKP51	2	3	11	0	1	0	0	0	0	0	0	0	0	0	0	0	0	0	0	0	0	0	0	0	0	0	0	0	0	0	0	0	0	0	0	0	0	0	0	0	0	0	0	0	0	0	0	0	0
RN7SKP52	0	0	0	0	0	0	0	0	0	0	0	0	0	0	0	0	0	0	0	0	0	0	0	0	0	0	0	0	0	0	0	0	0	0	0	0	0	0	0	0	0	0	0	0	0	0	0	0	0
RN7SKP53	0	0	0	0	0	0	0	0	0	0	0	0	0	0	0	0	0	0	0	0	0	0	0	0	0	0	0	0	0	0	0	0	0	0	0	0	0	0	0	0	0	0	0	0	0	0	0	0	0
MT1P1	8	13	5	4	4	5	2	5	7	3	4	4	6	1	0	5	2	4	3	3	2	1	4	1	5	3	0	1	3	4	0	0	0	0	1	0	0	0	0	2	2	1	0	0	0	0	0	0	3
MT1P3	5	3	0	0	2	5	4	2	0	0	2	0	1	0	4	2	2	2	1	1	1	60	25	10	14	7	10	9	15	17	3	6	3	11	0	6	3	7	5	12	3	4	5	4	5	5	3	6	2
CTBP2P7	1	0	0	1	0	0	0	0	0	0	1	0	0	0	0	0	1	0	0	0	1	0	0	3	0	0	0	0	0	0	0	0	0	0	2	0	0	0	0	0	0	0	0	0	0	0	0	0	1
C6orf89	3813	3097	4605	6440	5525	3095	2903	1731	2351	1634	2140	2125	2164	1795	1723	2074	1900	1508	2278	2225	2189	3032	4917	7496	11302	2708	1773	2222	2315	2450	1513	1239	2313	2209	2424	2262	904	2506	2021	2835	3411	2191	1968	2232	1847	1984	2311	1870	2235
IFNWP9	0	0	0	0	0	0	0	0	0	0	0	0	0	0	0	0	0	0	0	0	0	0	0	0	0	0	0	0	2	0	0	0	0	0	0	0	0	0	0	0	0	0	0	0	0	0	0	0	0
PPP1R13B	1343	449	2747	952	3112	297	133	131	150	66	83	188	134	144	124	225	197	149	319	154	110	7067	1441	1698	4062	942	61	91	219	180	181	170	193	288	369	229	94	236	162	340	598	232	155	147	183	171	312	233	146
RNU7-70P	0	0	0	0	0	0	0	0	0	0	0	0	0	0	0	0	0	0	0	0	0	0	0	0	0	0	0	0	0	0	0	0	0	0	0	0	0	0	0	0	0	0	0	0	0	0	0	0	0
PPP1R13L	571	306	1181	233	1242	56	30	23	34	28	21	33	32	39	18	46	37	12	42	31	28	2953	4021	988	2768	467	17	15	74	89	29	22	40	48	71	58	14	48	23	46	95	65	34	34	31	56	69	37	55
IFNWP4	0	0	0	0	0	0	0	0	0	0	0	0	0	0	0	0	0	0	0	0	0	0	0	0	0	0	0	0	0	0	0	0	0	0	0	0	0	0	0	0	0	0	0	0	0	0	0	0	0
IFNWP5	0	0	0	0	0	0	0	0	0	0	0	0	0	0	0	0	0	0	0	0	0	0	0	0	0	0	0	0	0	0	0	0	0	0	0	0	0	0	0	0	0	0	0	0	0	0	0	0	0
TMC5	2099	5449	1723	1163	2421	33	129	29	36	41	56	14	27	15	19	21	30	22	6	18	47	1507	815	1022	3233	58	35	33	6	5	10	23	13	19	18	12	17	15	8	18	8	29	8	33	19	26	15	21	23
TMC6	3237	3480	2182	14805	3829	4615	3523	2409	2895	2665	2800	4548	3907	2922	2856	4680	4303	2801	5501	3238	3894	5862	6212	2224	3991	2296	1898	2178	5460	3888	2833	2717	4624	5438	7159	5369	1993	4842	3771	6037	14105	5186	4569	4312	3976	4224	6296	5030	4669
RNU6-1201P	0	0	0	0	2	0	0	0	0	0	0	0	0	0	0	0	0	0	0	1	0	0	0	0	0	0	0	0	0	0	0	0	0	0	0	0	0	0	0	0	0	0	0	0	0	0	0	0	0
RNU4ATAC10P	0	0	0	0	0	0	0	0	0	0	0	0	0	0	0	0	0	0	0	0	0	0	0	0	0	0	0	0	0	0	0	0	0	0	0	0	0	0	0	0	0	0	0	0	0	0	0	0	0
RPL15P20	198	375	316	598	473	85	136	88	86	59	81	104	108	87	135	102	137	164	181	133	96	74	101	52	110	160	23	10	33	29	18	13	26	48	51	23	7	31	14	31	51	6	29	38	32	38	29	14	42
RPL15P21	2	0	0	1	1	0	0	0	0	0	2	1	0	0	1	0	0	0	1	0	0	0	0	0	0	0	0	0	0	0	0	0	0	0	0	0	1	0	0	0	0	0	0	0	0	0	0	0	1
FAM243A	0	0	0	0	0	0	0	0	1	0	0	0	0	1	0	0	1	0	0	0	0	0	1	0	1	1	0	0	0	2	0	0	0	0	0	0	3	0	0	0	3	3	0	0	0	0	2	0	0
FAM243B	0	0	0	0	0	0	0	0	0	0	0	0	0	0	0	0	0	0	0	0	0	0	0	0	0	0	0	0	0	0	0	0	0	0	0	0	0	0	0	0	0	0	0	0	0	0	0	0	0
WNT10A	166	80	66	324	201	65	22	33	27	33	25	78	23	28	23	61	39	77	120	58	18	148	178	40	308	36	28	14	100	82	17	16	34	52	110	59	15	60	15	23	130	75	28	47	19	18	107	80	40
WNT10B	70	25	46	572	48	127	76	44	47	34	36	97	68	76	114	128	168	48	142	58	55	203	45	53	9	150	18	30	150	106	71	55	85	50	225	165	43	127	71	174	465	126	89	54	196	187	141	52	146
MIR147A	0	0	0	0	0	0	0	0	0	0	0	0	0	0	0	0	0	0	0	0	0	0	0	0	0	0	0	0	0	0	0	0	0	0	0	0	0	0	0	0	0	0	0	0	0	0	0	0	0
HSP90B3P	23	30	6	11	30	1	5	1	2	2	2	0	0	0	0	3	1	1	3	1	0	20	7	12	8	8	0	0	1	0	0	0	0	0	0	1	0	1	0	0	0	0	0	0	0	0	0	3	0
MIR147B	0	0	0	0	0	0	0	0	0	0	0	0	0	0	0	0	0	0	0	0	0	0	0	0	0	0	0	0	0	0	0	0	0	0	0	0	0	0	0	0	0	0	0	0	0	0	0	0	0
DMC1	14	53	20	18	35	3	23	1	3	1	5	3	6	0	0	2	2	0	5	2	4	30	27	286	15	85	0	0	3	4	0	2	0	1	0	0	1	2	0	4	3	1	1	7	0	1	2	0	0
MIR1471	0	0	0	0	0	0	0	0	0	0	0	0	0	0	0	0	0	0	0	1	0	0	0	0	0	0	0	0	0	0	0	0	0	0	0	0	0	0	0	0	0	0	0	0	0	0	0	0	0
MIR1470	0	0	0	0	0	0	0	0	0	0	0	0	0	0	0	0	0	0	0	0	0	0	0	0	0	0	0	0	0	0	0	0	0	0	0	0	0	0	0	0	0	0	0	0	0	0	0	0	0
MYO3B-AS1	0	0	0	0	6	0	0	0	0	0	0	0	0	0	0	1	0	1	0	0	0	1	0	0	0	1	0	0	0	0	0	0	0	0	0	0	0	0	0	0	0	0	0	0	0	1	0	0	0
RNU6-95P	0	0	0	0	0	0	0	0	0	0	0	0	0	0	0	0	0	0	0	0	0	0	0	0	0	0	0	0	0	0	0	0	0	0	0	0	0	0	0	0	0	0	0	0	0	0	0	0	0
NUTF2P7	0	0	0	2	0	2	0	0	0	0	0	0	0	0	0	1	0	0	1	0	0	0	0	0	1	0	0	0	1	0	0	0	2	0	0	0	0	0	2	0	0	0	1	1	0	0	0	0	0
OR4A47	0	0	0	0	0	0	0	0	0	0	0	0	0	0	0	0	0	0	0	1	0	0	0	0	0	0	0	0	0	0	0	0	0	0	0	0	0	0	0	1	0	0	0	0	0	0	0	0	0
RPL36AP36	1	0	1	0	0	0	0	0	0	0	0	0	0	0	0	0	0	0	1	0	0	0	0	0	0	5	0	0	0	0	0	0	0	0	0	1	0	0	0	0	0	0	0	0	1	0	0	0	0
LPP-AS1	0	0	0	0	1	0	0	1	0	0	0	0	0	0	0	0	2	0	0	1	1	0	0	0	0	0	0	0	0	0	0	0	0	0	0	0	0	0	0	0	0	0	0	0	0	0	0	0	0
LPP-AS2	84	63	100	45	240	17	59	22	23	31	31	10	39	24	9	17	26	18	27	30	30	107	152	46	48	62	32	26	29	21	15	15	21	14	15	22	5	21	28	26	56	26	51	42	22	28	15	9	30
RPL36AP35	0	0	0	0	0	0	0	0	0	0	0	0	0	0	0	0	0	0	0	0	0	0	0	0	0	0	0	0	0	0	0	0	0	0	0	0	0	0	0	0	0	0	0	0	0	0	0	0	0
RPL36AP33	1	0	0	0	0	0	0	0	0	0	0	0	0	0	1	0	1	0	0	0	0	0	0	0	0	0	0	0	0	0	0	0	0	0	0	0	0	0	0	0	1	0	0	0	0	0	0	0	0
RPL36AP39	2	1	1	2	1	3	0	1	0	4	1	1	1	2	0	2	1	1	3	1	0	1	2	0	0	0	0	0	0	0	0	0	0	0	0	0	0	0	0	0	0	0	0	0	0	0	0	0	0
TM4SF18	1247	64	1745	2	3481	0	0	0	0	0	0	0	0	0	0	0	0	0	0	0	0	176	305	178	110	127	0	0	0	5	0	0	0	0	0	0	0	0	0	0	0	0	0	0	0	0	0	0	0
TM4SF19	6	1	6	5	4	11	8	4	8	4	6	18	9	18	22	57	94	3	15	22	12	45	59	10	12	25	0	0	10	20	6	15	4	6	15	4	9	3	7	26	112	25	2	2	30	26	14	11	20
SDAD1P1	87	160	121	64	202	25	38	7	11	9	18	13	8	7	9	19	13	12	22	11	13	33	59	62	87	42	5	12	7	8	13	0	10	0	10	4	5	12	13	12	15	11	7	8	6	5	15	0	18
SDAD1P2	5	1	1	0	3	0	2	2	0	1	0	0	0	1	1	0	0	0	1	0	1	13	0	1	0	1	0	0	0	0	0	0	0	0	0	0	0	0	0	0	0	0	0	0	0	0	0	0	0
SDAD1P3	0	0	0	0	0	0	0	0	0	0	0	0	0	0	0	0	0	0	0	0	0	0	0	0	0	0	0	0	0	0	0	0	0	0	0	0	0	0	0	0	0	0	0	0	0	0	0	0	0
SNORD115-6	0	0	0	0	0	0	0	0	0	0	0	0	0	0	0	0	0	0	0	0	0	0	0	0	0	0	0	0	0	0	0	0	0	0	0	0	0	0	0	0	0	0	0	0	0	0	0	0	0
FRG2EP	0	0	0	0	0	0	0	0	0	0	0	0	0	0	0	0	0	0	0	0	0	0	0	9	0	0	0	0	0	0	0	0	0	0	0	0	0	0	0	0	0	0	0	0	0	0	0	0	0
SNORD115-7	0	0	0	0	0	0	0	0	0	0	0	0	0	0	0	0	0	0	0	0	0	0	0	0	0	0	0	0	0	0	0	0	0	0	0	0	0	0	0	0	0	0	0	0	0	0	0	0	0
TMEM35B	5	0	1	0	0	2	0	0	0	0	0	0	0	0	0	0	0	0	0	0	0	0	0	1	0	1	0	0	0	0	0	0	0	0	0	0	2	0	0	0	0	0	0	0	0	0	5	0	0
TMEM35A	63	1	163	1	82	0	0	0	0	0	0	0	0	0	0	0	0	0	0	0	0	111	30	152	4	20	0	0	0	0	0	0	0	0	0	0	0	0	0	0	0	0	0	0	0	0	0	0	0
SNORD115-4	0	0	0	0	0	0	0	0	0	0	0	0	0	0	0	0	0	0	0	0	0	0	0	0	0	0	0	0	0	0	0	0	0	0	0	0	0	0	0	0	0	0	0	0	0	0	0	0	0
LAMB1	8240	278	11197	162	20473	8	17	7	3	2	7	1	12	7	5	7	15	9	13	2	9	18695	9679	2913	8248	16061	2	8	6	19	1	4	5	4	10	6	4	5	2	15	11	10	5	13	7	5	12	2	8
LAMB3	3153	7371	2587	425	8854	13	33	9	17	19	9	8	21	7	7	16	14	11	13	21	10	16159	37818	769	3698	396	24	21	27	21	3	19	27	9	21	11	5	15	11	23	42	46	9	15	33	15	13	14	16
LAMB2	3431	1703	7633	290	7745	38	8	32	49	26	38	45	29	21	17	31	21	26	47	45	47	2025	5415	1254	3024	3764	27	21	98	90	46	43	32	78	74	65	58	125	75	109	70	38	74	52	26	44	95	74	91
CYSLTR2	404	244	655	209	455	374	132	301	155	202	280	196	92	230	470	134	115	302	1047	328	260	30	59	45	39	182	26	7	217	176	85	72	15	590	135	167	68	158	74	271	180	76	81	35	68	148	210	124	99
LAMB4	86	1	27	0	26	0	0	0	0	0	0	0	0	0	0	0	0	0	0	0	0	43	1	29	1	20	0	0	0	0	0	0	0	0	0	0	0	0	0	0	1	0	0	0	0	0	1	1	0
ATP7B	248	65	417	81	410	32	55	39	73	27	59	36	94	124	23	72	40	28	35	87	53	272	1008	2444	1000	601	45	58	30	52	27	17	50	45	67	72	20	69	33	87	78	59	60	82	46	79	55	50	51
RN7SL351P	0	0	0	1	1	0	0	0	0	0	0	1	0	0	0	0	0	0	0	0	0	0	1	0	0	0	1	0	0	0	0	0	0	0	0	0	0	0	0	0	0	0	2	0	0	0	0	0	0
MPHOSPH8	1883	1879	2661	4363	2122	1703	1344	1060	1226	637	938	1122	1087	865	771	1111	1018	906	1395	1022	966	1564	1478	939	1521	1417	618	638	1475	1258	729	644	1159	1592	1438	1354	489	1273	785	1584	2394	1026	1129	1040	1093	1193	1648	993	1320
FOXG1-AS1	0	0	0	0	0	0	0	0	0	0	0	0	0	0	0	0	0	0	0	0	0	0	0	112	0	0	0	0	0	0	0	0	0	0	0	0	0	0	0	0	0	0	0	0	0	0	0	0	0
POU3F4	5	0	2	0	0	0	0	0	0	0	0	0	0	0	0	0	0	0	0	0	0	0	0	0	0	0	0	0	0	0	0	0	0	0	0	0	0	0	0	0	0	0	0	0	0	0	0	0	0
MPHOSPH6	748	1101	649	617	671	294	332	184	161	109	181	132	201	166	229	181	184	224	356	175	175	700	220	230	239	231	42	39	108	47	25	46	42	93	60	68	16	62	32	86	131	47	70	60	44	67	94	27	53
MRPS35P2	0	0	0	0	0	0	0	0	0	0	0	0	0	0	0	0	0	0	0	0	0	0	0	0	0	0	0	0	0	0	0	0	0	0	0	0	0	0	0	0	0	0	0	0	0	0	0	0	0
MRPS35P3	0	0	0	0	0	0	0	0	0	0	0	0	0	0	0	0	0	0	0	0	0	0	0	0	0	0	0	0	0	0	0	0	0	0	0	0	0	0	0	0	0	0	0	0	0	0	0	0	0
RNU6-922P	0	0	0	0	0	0	0	0	0	0	0	0	0	0	0	0	0	0	0	0	0	0	0	0	0	0	0	0	0	0	0	0	0	0	0	0	0	0	0	0	0	0	0	0	0	0	0	0	0
MIR936	0	0	0	0	0	0	0	0	0	0	0	0	0	0	0	0	0	0	0	0	0	0	0	0	0	0	0	0	0	0	0	0	0	0	0	0	0	0	0	0	0	0	0	0	0	0	0	0	0
ASTN2	119	157	71	110	277	37	24	17	10	13	18	21	19	24	17	24	20	26	36	19	17	58	109	1780	287	340	9	9	11	10	19	5	21	35	28	28	12	27	13	27	42	14	28	14	35	15	19	25	14
ASTN1	3	5	4	1	1	0	0	0	0	0	0	0	0	0	0	0	0	0	0	0	0	0	2	576	1	1	0	0	0	0	0	0	0	0	0	0	0	0	0	0	0	0	0	0	0	0	0	0	0
MLF2	3816	3201	4399	3257	6138	4085	4232	2940	3424	3639	3851	3246	4407	4183	4746	3176	2800	2430	4863	4690	4719	10478	6111	10250	5767	6616	3443	4625	3287	3684	2690	2080	4518	4211	3468	3189	1357	3818	4989	5413	5171	4151	3615	3878	2596	2511	3283	3445	3319
MIR933	0	0	0	0	0	0	0	0	0	0	1	0	0	0	0	0	0	0	0	0	0	0	0	0	0	0	0	0	0	0	0	0	0	0	0	0	0	0	0	0	0	0	1	0	0	0	0	0	0
MIR5583-2	0	0	0	0	0	0	0	0	0	0	0	0	0	0	0	0	0	0	0	0	0	0	0	0	0	0	0	0	0	0	0	0	0	0	0	0	0	0	0	0	0	0	0	0	0	0	0	0	0
MIR5583-1	0	0	0	0	0	0	0	0	0	0	0	0	0	0	0	0	0	0	0	0	0	0	0	0	0	0	0	0	0	0	0	0	0	0	0	0	0	0	0	0	0	0	0	0	0	0	0	0	0
ASS1P4	0	0	0	0	0	0	0	0	0	0	0	0	0	0	0	0	0	0	0	0	0	1	0	0	0	0	0	0	0	0	0	0	0	0	0	0	0	0	0	0	0	0	0	0	0	0	0	0	0
MIR938	0	0	0	0	0	0	0	0	0	0	0	0	0	0	0	0	0	0	0	0	0	0	0	0	0	0	0	0	0	0	0	0	0	0	0	0	0	0	0	0	0	0	0	0	0	0	0	0	0
RNU4-27P	0	0	0	0	0	0	0	0	0	0	0	0	0	0	0	0	0	0	0	0	0	0	0	0	0	0	0	0	0	0	0	0	0	0	0	0	0	0	0	0	0	0	0	0	0	0	0	0	0
MGA	1649	2078	2088	4246	1924	779	498	417	506	205	349	544	313	364	304	541	491	425	544	431	321	1339	1537	1387	1783	2523	146	160	570	457	261	234	254	312	496	373	163	618	182	450	838	315	309	260	424	461	565	316	344
MGP	21242	931	19701	16	6606	4	3	1	1	4	3	6	0	4	5	3	6	5	5	9	2	273	10163	3595	1556	6847	1	0	3	6	1	0	3	4	2	6	2	3	4	8	18	12	1	10	6	5	9	3	4
RN7SL38P	0	0	0	0	0	0	0	0	0	0	0	0	0	0	1	0	1	0	2	0	0	0	0	1	2	0	0	0	0	0	0	0	1	0	0	0	0	0	0	0	0	0	0	0	0	0	0	0	0
RN7SL191P	0	0	0	0	0	0	0	0	0	0	0	0	0	0	0	0	0	0	0	0	0	1	0	0	0	0	0	0	0	0	0	0	0	0	0	0	0	0	0	0	0	0	0	0	0	0	0	0	0
HNRNPABP1	0	1	0	0	1	0	0	0	0	0	1	0	2	0	0	2	0	0	0	0	0	0	0	0	2	0	0	0	0	0	0	0	0	0	1	0	4	1	0	0	0	0	0	0	0	0	0	0	0
HS3ST3B1	372	317	188	1338	365	297	443	179	221	70	118	298	265	136	147	275	270	154	204	206	146	127	393	53	466	1145	48	47	146	99	127	136	103	97	187	160	55	215	83	189	439	117	208	164	164	242	244	129	192
ADSS	1581	2826	1987	2881	3613	1443	1365	710	703	662	907	669	757	731	621	913	727	670	1164	996	829	2732	2304	569	1693	943	298	444	792	623	385	318	464	489	449	511	212	705	273	579	872	414	453	487	572	630	568	267	417
TSEN15P2	0	0	0	0	0	1	0	0	1	0	2	1	0	0	0	1	0	0	0	1	0	0	0	0	0	0	0	0	0	1	0	0	5	0	0	0	3	0	0	0	0	0	3	0	0	3	4	0	0
TSEN15P3	0	0	0	0	0	0	0	0	0	0	0	0	0	0	0	0	0	0	0	0	0	0	0	0	0	0	0	0	0	0	0	0	0	0	0	0	0	0	0	0	0	0	0	0	0	0	0	0	0
SIRPG-AS1	0	20	2	47	0	5	5	5	5	0	2	19	3	2	1	5	4	12	1	2	1	0	0	0	2	9	4	1	9	0	9	4	6	3	10	14	0	9	1	2	12	5	8	1	4	8	15	3	2
SAMD4A	1646	624	2070	100	1884	278	89	128	142	85	108	64	139	56	80	63	89	70	64	56	90	1499	398	202	2765	669	29	22	387	308	40	63	36	292	95	76	45	121	40	96	172	62	106	103	50	50	103	42	100
ADSL	140	187	140	329	207	138	123	59	79	55	104	74	94	67	86	71	76	80	119	68	77	195	150	121	292	424	28	45	70	50	41	45	45	101	74	82	38	71	52	89	132	63	102	71	68	70	87	49	72
SAMD4B	2687	1896	2070	2041	3612	1525	1341	978	1264	1028	1274	1378	1364	1132	922	1294	1215	860	1263	1314	1448	2956	3697	9019	5060	7040	1358	1766	1707	1677	1176	954	2140	1498	2044	1803	670	1480	1796	2481	2914	1798	1864	1973	1263	1521	1514	1432	1779
GAS2L1	828	367	895	192	1183	642	508	366	412	885	820	683	783	348	447	653	396	269	356	556	1001	1200	1400	385	813	1674	755	824	787	963	804	586	343	605	636	557	493	885	1073	778	549	674	805	366	520	745	486	593	607
PRR34-AS1	116	110	142	164	227	68	124	109	96	122	138	85	113	58	95	71	65	125	162	77	94	123	160	94	146	63	39	22	34	27	49	67	32	74	29	34	28	27	27	46	23	48	63	49	64	42	71	48	52
GAS2L3	434	281	311	109	400	8	8	4	4	6	8	1	2	2	5	1	3	3	4	4	7	280	122	876	384	208	4	2	3	7	1	2	3	6	2	2	3	4	1	8	12	0	4	3	7	3	4	1	9
GAS2L2	187	26	66	1	718	1	0	0	0	0	0	1	2	3	0	3	1	0	4	1	1	4	34	85	485	12	0	0	0	1	0	1	0	0	2	5	1	0	0	0	3	1	0	0	2	0	6	6	1
TGM7	0	0	0	0	0	0	0	0	0	0	0	0	0	0	0	0	0	0	0	3	0	0	0	1	0	0	1	0	0	0	1	0	1	0	0	0	0	3	0	0	0	0	0	1	0	0	0	0	6
RNU6-1050P	0	0	0	0	0	0	0	0	0	0	0	0	0	0	0	0	0	0	0	0	0	0	0	0	0	0	0	0	0	0	0	0	0	0	0	0	0	0	0	0	0	0	0	0	0	0	0	0	0
HPGDS	446	890	615	84	867	16	7	14	34	2	4	17	8	2	12	8	6	5	19	2	6	18	97	7	50	24	3	2	0	5	0	0	2	5	2	2	0	2	2	4	0	4	1	0	10	4	0	0	1
YWHAQP9	0	0	0	0	0	0	0	0	0	0	0	0	0	0	0	0	0	0	0	0	0	0	0	0	0	0	0	0	0	0	0	0	0	0	0	0	0	0	0	0	0	0	0	0	0	0	0	0	0
MIR4433B	0	0	0	0	0	0	0	0	0	0	0	0	0	0	0	0	0	0	0	0	0	0	0	0	0	0	0	0	1	0	0	0	0	0	0	1	0	0	0	0	0	0	0	0	0	0	0	0	0
MIR4433A	0	0	0	0	0	0	0	0	0	0	0	0	0	0	0	0	0	0	0	0	0	0	0	0	0	0	0	0	0	0	0	0	0	0	0	0	0	0	0	0	0	0	0	0	0	0	0	0	0
YWHAQP5	0	0	0	2	0	0	1	0	0	0	0	1	1	0	0	0	3	2	0	0	0	0	0	0	0	0	0	0	0	0	1	0	0	0	3	1	0	0	0	0	3	3	1	0	0	0	0	0	0
YWHAQP7	0	0	0	0	0	0	1	0	0	1	1	0	3	0	0	0	0	0	0	3	0	0	0	0	2	0	0	0	0	0	0	0	4	0	0	0	0	0	0	0	0	0	0	0	0	0	0	0	0
YWHAQP6	0	2	7	1	1	1	2	0	0	0	0	0	0	0	0	0	3	0	0	1	0	0	0	1	0	0	0	0	1	1	0	0	0	0	0	0	0	0	1	0	0	1	0	0	5	0	0	0	0
UOX	0	0	11	0	0	3	2	3	3	0	0	0	0	2	4	3	0	0	6	0	1	0	1	1	0	8	0	0	0	0	0	0	0	0	1	1	0	0	3	1	0	0	0	0	0	0	0	0	0
KRTAP26-1	0	0	0	0	0	0	0	0	0	0	0	0	0	0	0	0	0	0	0	0	0	0	0	0	0	0	0	0	0	0	0	0	0	0	0	0	0	0	0	0	0	0	0	0	0	0	0	0	0
RNU4-49P	0	0	0	0	0	0	0	0	0	0	0	0	0	0	1	0	0	0	0	0	0	0	0	0	0	0	3	0	0	0	0	0	0	0	0	0	0	0	0	0	0	0	0	0	0	0	0	0	0
TCIM	14606	3308	3371	145	5725	0	0	0	0	0	2	0	1	0	0	0	1	0	0	0	0	2985	1037	544	458	233	0	0	0	0	0	0	0	0	0	0	0	0	0	0	0	0	0	0	0	0	0	0	0
ZW10	567	1234	709	887	906	298	237	190	211	128	182	190	174	152	138	246	197	183	282	188	227	1454	878	347	1220	833	71	71	225	191	95	104	106	187	115	150	73	208	73	192	277	140	130	118	162	177	178	120	134
RNU6-1305P	0	0	0	0	0	0	0	0	0	0	0	0	0	0	0	0	0	0	0	0	0	0	0	0	0	0	0	0	0	0	0	0	0	0	0	0	0	0	0	0	0	0	0	0	2	0	0	0	0
RSRC1	622	713	624	808	962	317	241	162	171	128	162	178	242	138	159	205	161	145	207	158	164	1514	742	605	605	742	72	73	98	134	53	49	57	107	81	71	69	122	58	108	159	63	78	66	113	117	117	53	87
RSRC2	2991	2594	3538	3360	3440	1630	2024	1243	1194	750	1061	1136	1284	1030	1061	1289	1246	1144	1567	1215	1108	2504	1654	1934	1425	1907	590	760	979	798	420	429	786	817	940	870	328	893	655	1105	1504	676	763	748	824	942	931	599	703
CYCSP52	6	0	0	4	0	0	2	0	0	0	0	0	0	0	0	0	2	0	1	0	0	2	0	0	0	0	1	0	0	1	0	0	0	0	7	0	0	0	0	0	0	0	0	2	0	0	0	0	1
RPS15AP9	0	0	0	0	0	0	1	0	0	0	0	0	0	0	0	0	0	0	0	0	0	0	0	0	0	0	0	0	0	0	0	0	0	0	0	0	0	0	0	0	0	0	0	0	0	0	0	0	0
CPN2	2	0	0	0	13	0	0	0	0	0	0	0	0	0	0	0	0	0	0	0	0	0	1	25	0	34	0	0	0	0	0	0	0	0	0	0	0	0	0	0	0	0	0	0	0	0	0	0	0
RNU6-1290P	0	0	0	0	0	0	0	0	0	0	0	0	0	0	0	0	0	0	0	0	0	0	0	0	0	0	0	0	0	0	0	0	0	0	0	0	0	0	0	0	0	0	0	0	0	0	0	0	0
RNU6-54P	0	0	0	0	0	0	0	0	0	0	0	0	0	0	0	0	0	0	0	0	0	0	0	0	0	0	0	0	0	0	0	0	0	0	0	0	0	0	0	0	0	0	0	0	0	0	0	0	0
TP73-AS1	730	494	1322	987	1041	387	274	209	241	167	242	310	290	239	220	327	266	224	432	352	232	122	623	1399	1322	1672	159	141	426	288	130	174	263	431	507	394	177	354	183	431	853	353	350	280	280	290	432	329	347
PYY2	10	7	0	3	2	2	5	3	3	6	4	3	2	4	5	7	2	0	2	2	2	9	4	62	6	53	0	3	15	18	1	3	4	5	4	1	5	4	4	4	9	11	5	6	0	9	4	1	4
PYY3	0	0	0	0	0	0	0	0	0	0	0	0	0	0	0	0	0	0	0	0	0	0	0	0	0	1	0	0	0	0	0	0	0	0	0	0	0	0	0	0	0	0	0	0	0	0	0	0	0
CDADC1	373	232	628	380	351	166	566	100	133	63	129	116	246	96	143	123	131	96	187	117	94	190	169	273	373	212	44	53	97	48	41	41	66	103	63	73	46	97	51	124	119	61	69	97	79	107	105	69	70
NLGN2	947	67	855	287	1139	67	32	31	52	12	11	52	27	35	14	40	24	29	46	33	12	1693	1083	2112	1541	3246	11	22	126	44	59	34	87	66	130	99	18	63	38	60	138	65	58	67	33	58	144	87	81
NLGN3	88	35	75	83	117	260	167	119	145	85	194	186	178	179	108	166	143	107	158	163	193	70	40	80	13	118	224	362	234	189	131	105	344	246	252	212	60	272	290	265	335	259	233	327	150	221	223	175	253
ARHGAP45	3762	5455	4146	24242	2030	18956	14131	10761	13839	13249	14727	18098	19533	15614	11598	16255	13631	11283	18286	19385	19398	805	1843	1575	6570	2733	16190	19349	23089	20425	14933	11698	27088	21500	22663	20670	7372	19554	18276	23276	34112	23029	20603	22903	14828	17885	19621	19577	19978
ARHGAP44	891	1182	1496	51	581	19	10	5	10	12	12	10	9	4	12	14	19	13	26	9	6	158	319	92	1334	132	5	7	8	11	4	2	10	30	21	9	5	10	13	30	76	20	5	14	16	13	15	3	7
ZNF733P	0	0	2	0	0	0	0	0	0	0	0	0	0	0	0	0	0	0	0	0	0	0	0	0	0	0	0	0	0	0	0	0	0	0	0	0	0	0	0	0	0	0	0	0	0	0	0	0	0
CASQ1	44	11	22	9	54	3	49	6	10	14	16	1	4	10	6	8	7	9	11	8	8	8	17	21	2	58	0	7	6	12	0	0	7	2	17	11	3	10	0	1	21	15	16	15	5	10	21	23	31
FAR1-IT1	0	0	0	0	1	0	6	0	0	0	3	0	0	0	2	1	0	0	5	0	0	3	7	0	0	0	1	2	1	0	0	3	0	10	1	1	0	0	1	0	1	2	3	0	0	0	1	0	0
CASQ2	157	7	395	0	56	0	0	0	0	0	0	0	0	0	0	0	0	0	0	0	0	5	199	1	0	14	0	0	0	0	0	0	0	0	0	0	0	0	0	0	0	0	0	0	0	0	0	0	0
PHACTR2	2429	1282	4900	2763	2481	549	628	295	252	107	218	187	325	137	122	190	141	249	316	153	218	1161	756	201	982	1045	71	73	222	198	98	138	100	203	184	126	80	182	64	199	224	110	135	132	110	156	242	108	201
PCBP1-AS1	910	567	1191	918	673	1818	856	1041	1467	518	1093	876	822	983	1002	871	1046	617	769	1109	1397	329	469	564	468	915	1328	1437	1243	1401	853	520	1645	868	1544	1363	393	1278	1131	1550	1576	1022	1319	1396	780	1231	761	548	1258
WWOX-AS1	0	0	0	0	13	1	0	0	0	0	0	0	0	0	0	1	0	0	0	0	0	0	0	5	7	0	0	0	0	0	0	0	0	1	5	0	0	0	0	0	1	0	0	0	0	0	0	0	0
AGAP12P	9	6	3	4	8	3	2	3	0	0	5	3	1	0	2	1	3	0	0	3	1	16	26	72	0	23	0	0	2	7	0	3	5	3	2	3	0	2	0	0	18	5	0	0	5	1	2	2	8
SOX18	612	48	1352	0	1320	0	1	0	0	0	1	2	0	0	0	0	0	0	2	1	1	215	978	378	31	244	0	1	0	1	0	2	1	2	1	0	0	0	0	1	3	0	1	1	1	1	0	0	0
CDC42EP3	2346	3345	3399	4193	3280	3374	8818	3171	2917	2293	4050	2982	8659	3386	2869	2999	2623	2154	2617	3620	4479	1175	714	2024	2742	878	3355	3939	2661	2313	1954	1213	2706	2191	2267	2537	958	4381	1904	2941	3823	2883	3112	3168	2270	2538	2351	1923	2424
CDC42EP2	3	0	0	2	0	1	0	0	1	2	1	0	0	0	1	2	1	3	2	0	0	1	0	6	0	3	4	4	2	1	0	5	2	0	0	0	0	0	2	8	1	1	1	1	0	1	1	0	0
CDC42EP1	2720	959	1921	365	2826	66	40	60	101	137	95	61	35	102	65	70	59	127	191	91	105	2043	2022	468	7683	1790	73	106	143	104	106	135	149	202	159	126	171	230	142	166	353	320	75	82	64	85	124	110	132
REREP2Y	0	0	0	0	0	0	0	0	0	0	0	0	0	0	0	0	0	0	0	0	0	0	0	0	0	0	0	0	0	0	0	0	0	0	0	0	0	0	0	0	0	0	0	0	0	0	0	0	0
CDC42EP5	205	101	315	1	364	0	1	0	0	0	1	1	0	0	0	0	0	0	0	0	2	565	926	75	244	98	0	0	0	0	0	0	0	0	0	0	0	0	0	0	1	0	0	0	0	0	2	0	0
CDC42EP4	2174	1614	1589	345	3090	355	321	271	407	342	360	296	461	233	238	292	195	197	336	331	428	3466	3945	1455	2909	1973	233	244	387	363	194	161	323	590	241	195	163	297	263	270	355	254	266	267	201	138	211	217	236
UBE2Q2P2	35	24	19	22	32	4	0	3	2	0	3	3	4	0	2	3	2	2	0	0	0	99	48	41	32	62	0	0	0	1	1	0	3	0	1	3	0	0	1	0	7	0	0	5	2	1	8	0	1
HEIH	543	486	690	727	742	485	493	286	354	391	389	329	471	317	417	311	392	281	453	370	360	164	231	252	193	414	202	267	405	348	189	164	184	440	294	296	129	294	304	476	481	280	396	337	296	309	331	277	297
GPRC6A	0	0	0	0	1	0	0	0	0	0	0	0	0	0	0	0	0	0	0	0	0	1	0	1	0	1	0	0	0	0	0	0	0	0	0	0	0	0	0	0	0	0	0	0	0	0	0	0	0
TBKBP1	536	368	834	715	880	1450	2284	752	932	756	991	667	1186	824	738	950	1107	435	830	800	919	343	567	324	198	1722	1414	2093	1259	1430	659	529	1583	954	1230	1219	545	1704	2487	3695	3659	2344	1621	1300	1156	1365	849	804	867
RAB36	506	88	278	38	735	116	186	82	125	96	128	161	98	146	319	117	106	75	98	147	337	254	156	466	1275	184	207	273	61	67	100	120	202	46	250	198	34	146	384	281	133	144	196	284	235	251	103	118	125
ABI2	1779	1030	3557	1188	3142	290	195	213	221	79	98	193	179	133	162	212	181	165	212	157	144	1684	1026	2114	1926	1655	32	41	179	122	101	61	103	67	190	139	36	133	84	194	343	131	101	85	100	143	233	104	170
ABI3	1075	1702	916	1536	795	2501	1032	1190	1319	1767	1437	1627	1221	1302	1768	2638	2521	1174	2325	1606	2658	301	445	445	557	1128	708	798	3367	2987	1130	1068	1504	2350	1988	1398	1189	2159	2334	3662	7034	1922	2010	1047	2013	2034	1598	1589	1745
ABI1	3589	5015	3795	5533	3687	3879	4366	2581	2442	1382	2366	2103	3381	1967	2248	2647	2312	2036	3116	2287	2751	4574	3553	1468	2059	2716	1194	1399	1481	1588	950	782	1129	1331	1183	1325	455	1448	1050	1676	2007	1235	1271	1510	1029	1240	1394	784	1250
TESC	421	259	418	257	284	5254	6083	2325	3709	4197	4865	3967	3008	3096	2168	3233	2468	2398	2448	3824	2653	11	243	709	70	328	2194	2392	1804	1837	2520	2982	2620	1786	1772	1323	3646	1553	2043	2578	1514	1601	1644	2393	3042	3443	2973	3034	2800
OR2AS2P	0	0	0	0	0	0	0	0	0	0	0	0	0	0	0	0	0	0	0	0	0	0	0	0	0	0	0	0	0	0	0	0	0	0	0	0	0	0	0	0	0	0	0	0	0	0	0	0	0
MIR203B	0	0	0	0	0	0	0	0	0	0	0	0	0	0	0	0	0	0	0	0	0	0	0	0	0	0	0	0	0	0	0	0	0	0	0	0	0	0	0	0	0	0	0	0	0	0	0	0	0
OTP	0	0	0	0	0	0	0	0	0	0	0	0	0	0	0	0	0	0	0	0	0	0	0	142	0	2	0	0	0	0	0	0	0	0	0	0	0	0	0	0	0	0	0	0	0	0	0	0	0
PITPNC1	1117	1022	1479	3331	1212	1398	924	887	922	717	894	958	893	888	1003	1251	1031	848	1744	1115	937	759	3374	651	909	1771	668	734	798	749	740	604	937	1061	902	746	432	955	987	1341	1974	973	712	467	785	814	1211	814	862
LARP4P	0	0	1	2	1	0	0	0	0	0	0	0	0	0	0	0	0	0	0	0	0	0	4	0	0	0	0	0	0	0	0	0	0	1	0	0	0	1	0	0	0	0	0	0	0	0	0	0	0
KRT39	12	4	0	0	2	0	0	0	0	0	0	0	0	0	0	0	0	0	0	0	0	8	2	1	3	2	0	0	0	0	0	0	0	0	0	0	0	0	0	0	0	0	0	0	0	0	0	0	0
PARG	543	632	648	878	778	336	261	219	220	135	203	180	199	158	167	236	202	174	290	204	207	903	499	465	581	673	90	101	230	222	116	76	119	228	167	158	60	207	78	216	292	162	130	130	146	120	182	120	192
KRT31	0	0	0	0	0	0	0	0	0	0	0	0	0	0	0	0	0	0	1	0	0	631	0	0	1	0	0	0	0	0	0	0	0	0	0	0	0	0	0	0	0	0	0	0	0	0	0	0	0
IGKV2OR2-10	10	5	0	1	0	0	0	2	0	0	0	1	1	0	0	2	1	1	1	1	1	0	0	0	0	0	0	0	1	2	0	0	0	0	0	0	0	1	0	6	0	0	0	0	0	0	0	0	0
SNORD3B-1	2	0	0	0	0	0	0	0	0	0	0	0	0	1	3	0	0	0	0	0	0	4	0	3	3	2	0	0	0	0	0	0	0	0	0	0	0	0	0	0	0	0	0	1	0	0	0	0	0
KRT34	0	0	0	0	1	0	0	0	0	0	0	0	0	0	0	0	0	0	0	0	0	81	0	0	0	4	0	0	0	0	0	0	0	0	0	0	0	0	0	0	0	0	0	0	0	0	0	0	0
KRT37	0	0	0	0	0	0	0	0	0	0	0	0	0	0	0	0	0	0	0	0	0	4	0	0	1	0	0	0	0	0	0	0	0	0	0	0	0	0	0	0	0	0	0	0	0	0	0	0	0
SNORD3B-2	1	0	0	0	0	0	0	0	0	0	0	0	0	0	2	0	0	3	5	0	0	0	0	0	0	19	0	0	0	0	0	0	0	0	3	4	0	5	0	0	0	0	1	0	2	1	1	0	0
IL21	74	106	2	90	0	1	8	0	1	0	3	0	1	0	2	1	1	1	1	0	0	2	2	4	3	9	0	0	5	0	1	0	0	2	0	0	0	0	0	2	1	0	1	0	0	0	3	0	0
IL20	5	3	0	0	13	0	0	0	0	0	0	0	0	0	0	0	0	0	0	0	0	7	0	8	0	0	0	0	0	0	0	0	0	0	0	0	0	0	0	0	0	0	0	1	0	0	0	0	0
IL22	3	1	0	0	0	0	3	0	1	0	0	0	0	0	0	0	0	0	0	0	0	0	0	0	0	0	0	0	0	0	0	0	0	0	0	0	0	0	0	0	0	0	0	0	0	0	0	0	0
IL25	0	0	2	0	2	0	0	0	0	0	0	0	0	0	0	0	0	0	0	0	0	0	0	0	0	1	0	0	0	0	0	0	0	0	0	0	0	0	0	0	0	0	0	2	0	0	0	0	0
IL24	21	30	13	140	20	45	24	26	28	16	13	30	17	16	19	38	24	49	56	26	13	51	31	5	11	8	8	8	54	36	28	19	38	41	71	58	5	43	13	22	100	34	16	29	30	20	63	47	41
IL27	48	13	18	11	6	50	152	43	46	51	51	23	121	20	40	19	22	12	26	43	73	3	7	4	4	54	73	114	64	115	25	33	40	105	36	29	37	61	59	69	50	76	65	72	31	35	22	33	58
IL26	26	12	0	30	1	5	2	6	1	0	1	2	1	0	1	1	2	1	6	0	0	4	0	0	0	2	1	0	1	0	0	1	0	0	0	0	0	1	0	1	1	0	0	0	1	2	2	0	0
IGLV1-36	152	185	9	41	9	13	46	28	6	15	10	3	12	1	4	25	16	11	27	0	5	391	321	285	188	1163	0	4	23	22	4	14	6	199	25	18	31	45	29	44	51	8	75	77	17	84	65	76	23
TIMP1	10847	8033	7002	4245	21021	4039	6434	2441	2885	5809	5436	2568	3475	2457	3971	2590	2224	2258	2820	3360	4566	13029	22823	7301	6162	35259	4089	7598	4357	4068	3467	3073	5224	5519	3239	2668	1337	3107	5688	6005	5238	3922	5986	5217	2230	2496	2223	2361	3202
CLINT1	4129	6551	4519	6470	6990	1782	3236	1731	1168	815	1098	1199	1552	880	802	1472	886	1086	2469	1272	1272	5374	5786	1184	5919	2604	514	484	1213	1092	708	705	650	2093	1012	966	459	1158	521	1210	1704	876	749	910	857	1075	1108	784	950
NBDY	812	548	793	889	618	288	190	226	235	134	170	301	252	169	316	264	277	191	307	223	292	1336	530	588	776	733	111	165	282	224	121	146	126	235	305	263	127	318	259	364	493	218	233	236	258	255	265	169	247
DMAP1	868	807	1142	1853	1001	895	913	571	652	546	673	843	832	611	717	844	902	532	1101	729	657	878	1103	5426	2313	2126	448	611	1113	900	519	518	959	1399	1514	1253	430	1039	804	1626	2565	950	996	961	1000	1178	1302	1013	909
AHRR	25	12	35	21	230	7	3	9	10	9	7	8	10	8	4	20	21	9	16	3	8	162	46	394	38	68	7	20	18	5	2	13	12	10	18	13	10	5	9	13	30	19	34	20	20	12	13	11	12
RN7SL607P	0	0	0	0	0	0	0	0	0	0	0	0	0	0	0	0	0	0	0	0	0	0	0	0	0	0	0	0	0	0	0	0	0	0	0	0	0	0	0	0	0	0	0	0	0	0	0	0	0
PRDX3P4	0	1	3	0	1	0	0	0	0	0	0	0	0	0	0	0	0	0	0	0	0	0	2	0	0	1	0	0	0	0	0	0	0	0	0	0	0	0	0	0	0	0	0	0	0	0	0	0	0
PRDX3P2	0	3	1	0	3	3	1	0	2	0	0	0	2	1	1	3	4	3	0	0	0	4	2	0	0	2	0	0	0	0	0	0	3	0	1	1	0	0	0	0	2	0	0	1	0	0	0	3	0
PRDX3P3	0	0	0	0	0	0	0	0	0	0	0	0	0	0	0	0	0	0	0	0	0	0	0	0	1	0	0	0	0	0	0	0	0	0	0	0	0	0	0	0	0	0	0	0	0	0	0	0	0
EIF4HP1	174	219	170	237	326	127	183	88	125	112	135	101	147	102	104	124	102	89	140	141	155	218	176	127	220	157	48	60	52	79	39	38	37	41	72	36	31	62	66	44	82	44	45	53	30	60	64	32	43
PRDX3P1	3	7	9	4	9	12	17	8	23	4	11	3	14	2	4	13	14	8	11	6	4	9	2	10	3	14	4	9	8	3	6	4	12	6	14	2	2	9	12	7	23	9	11	14	11	7	6	1	9
ADCY4	1143	85	2014	155	829	318	337	154	209	132	206	174	358	268	167	237	240	121	288	210	243	199	834	292	43	210	260	508	473	390	134	121	394	502	390	339	100	302	343	471	456	474	480	781	319	453	273	248	397
ADCY5	410	35	277	39	137	6	16	2	7	2	7	6	13	11	7	15	6	5	17	8	3	38	245	3327	22	52	9	6	11	3	12	2	18	14	16	7	6	13	7	18	49	10	18	9	6	14	9	13	9
ADCY6	1583	507	2370	179	3352	3	7	3	8	12	9	2	10	5	4	5	7	3	5	5	13	1719	1698	1980	1903	3801	2	8	7	6	32	9	4	5	18	4	3	10	13	13	9	6	5	4	4	4	17	30	10
ADCY7	1465	1655	1035	6402	2193	2642	1973	1676	1754	966	1395	1879	1886	1407	514	2206	1772	1048	1282	1540	2295	2115	1559	1285	1062	1955	990	1017	2050	1925	1096	924	1128	1323	1948	1803	607	1648	1121	1795	4861	1897	1540	1939	1252	1439	1517	1144	2096
ADCY1	174	15	427	12	2176	0	1	1	0	0	0	1	0	0	0	3	0	0	0	0	0	264	289	2128	37	359	0	0	0	1	0	1	5	6	0	2	5	1	0	0	1	0	1	0	1	0	1	0	1
ADCY2	59	6	43	2	232	0	1	1	0	0	0	0	0	0	0	0	2	1	0	0	1	19	13	38	73	182	0	0	0	0	0	0	0	0	0	0	0	0	0	0	1	0	0	0	0	0	0	0	0
ADCY3	1414	953	925	1919	2629	228	1784	198	213	146	174	200	676	104	76	175	125	196	189	121	206	2492	1063	2214	1108	1387	64	94	245	176	132	92	117	200	277	203	80	226	61	151	309	214	175	141	135	175	227	174	258
PRICKLE2-DT	5	0	1	0	1	0	0	0	0	0	0	0	0	0	0	0	0	0	0	0	0	0	0	1	0	1	0	0	0	0	0	0	0	0	0	0	0	0	0	0	0	0	0	0	0	0	0	0	0
RPF2P1	0	1	0	0	0	2	0	0	0	0	0	0	0	0	0	1	0	0	0	0	0	0	0	0	0	5	0	0	0	0	0	0	0	0	0	0	0	0	0	0	0	0	0	0	0	0	0	0	0
ADCY8	1	0	48	0	0	0	0	0	0	0	0	0	0	0	0	0	0	0	0	0	0	24	48	0	0	2	0	0	0	0	0	0	0	0	0	0	0	0	0	0	0	0	0	0	0	0	0	0	0
ADCY9	1731	1271	2973	869	3410	301	176	186	190	159	219	252	218	216	87	558	508	162	268	248	243	1558	505	2848	1165	1282	167	164	334	298	185	191	203	270	423	293	142	299	314	408	889	302	202	137	232	185	287	154	321
CARNMT1-AS1	0	0	2	2	0	0	0	2	0	0	0	0	0	1	0	0	0	2	1	0	0	7	2	9	2	3	0	0	0	0	0	0	0	3	0	2	2	0	0	1	2	0	1	1	1	2	1	0	0
NUCKS1	8584	9519	12095	9856	13669	2551	1729	1364	1251	818	1021	1437	1292	1069	1300	1838	1532	1299	2272	1313	1218	11954	8350	7820	12425	6851	278	294	863	741	409	380	483	805	835	689	325	846	449	880	1589	576	627	474	735	854	1030	490	615
DDI2	1918	1888	2221	2973	3842	658	560	380	460	221	295	359	340	258	224	420	352	380	439	355	342	1888	1314	1092	2493	1827	139	131	422	358	211	233	188	360	367	324	167	438	182	377	664	278	253	215	298	373	518	227	309
DDI1	0	0	0	0	2	0	0	0	0	0	0	0	0	0	0	0	1	0	0	0	0	0	0	0	1	0	0	0	0	0	0	0	0	0	0	0	0	0	0	0	0	3	0	0	0	0	0	0	0
IRGQ	1040	654	956	592	1243	263	375	221	278	164	317	312	277	204	240	315	271	214	320	296	263	1598	1425	1234	1455	2599	165	173	338	306	165	134	216	345	320	233	140	340	244	485	640	249	278	296	307	259	342	277	307
PDE3A	530	51	781	1	1851	17	6	0	6	5	5	4	16	5	9	2	4	1	2	3	11	105	1041	159	19	121	3	5	2	8	7	3	3	1	2	4	4	9	2	3	0	1	5	4	1	7	7	1	5
HOXB-AS2	5	2	12	9	8	1	2	0	0	0	0	0	1	1	0	5	3	0	1	0	2	9	19	19	1	0	1	2	1	0	2	0	0	0	4	0	0	0	2	0	9	4	3	0	1	3	2	3	1
HOXB-AS3	78	1	117	2	71	0	1	0	0	0	0	0	0	0	0	1	1	0	1	0	0	11	34	116	1	2	0	0	0	0	0	0	0	0	0	0	0	0	0	0	1	0	0	0	0	0	0	0	0
XRCC3	259	211	275	351	417	503	501	223	337	284	349	484	541	392	356	430	508	262	559	500	318	2205	611	1049	1448	1200	393	502	792	583	338	396	888	719	920	670	295	588	662	1093	1792	755	756	797	655	803	772	608	715
XRCC2	65	106	51	128	476	6	33	15	6	3	5	7	7	5	2	1	8	3	3	7	3	273	199	252	531	327	0	0	4	2	1	1	5	1	11	1	1	9	0	8	13	3	3	13	7	6	2	0	3
XRCC5	7228	11147	8784	15114	10508	7849	6511	5277	6019	4046	5086	4266	5995	5084	4157	5614	4427	4627	6127	5687	5845	7902	10419	11574	11544	12210	3749	3899	4716	4779	2770	2752	3982	5274	3844	4052	1638	4787	2884	6204	6466	3665	4752	4704	4157	4473	5281	3191	3957
XRCC4	390	636	395	347	822	273	584	259	290	162	302	184	410	245	242	219	213	310	311	257	287	315	110	53	186	141	34	20	64	40	2	19	16	51	12	16	5	37	3	44	17	22	42	36	34	58	40	20	22
HOXB-AS4	3	1	0	6	0	0	2	2	0	0	0	1	0	0	0	5	8	0	0	0	1	10	0	0	0	1	0	0	0	0	0	0	5	0	0	0	0	0	2	4	3	3	0	0	1	4	0	3	1
XRCC6	3820	6154	3828	7381	5895	3442	2043	2167	2317	2022	2163	2200	2254	1875	1686	2614	1912	2083	3174	2396	2445	7824	7303	4349	14264	10543	1776	1686	4488	4125	2343	2082	2674	4408	3361	2732	1591	4010	2138	3872	6114	3206	2631	1970	2366	2474	3943	3431	2783
INAFM1	342	94	425	140	410	229	185	156	205	218	246	236	225	204	279	252	233	150	314	225	259	324	593	461	327	242	259	264	229	242	235	222	415	440	334	257	79	264	420	538	356	295	363	320	227	266	223	282	271
MEIS3	152	33	148	48	622	1	2	3	2	5	5	2	1	0	2	4	6	2	0	1	4	189	455	757	126	989	3	2	3	3	4	5	0	4	1	8	0	4	2	9	11	5	6	1	5	8	4	3	1
MEIS2	605	171	1776	59	637	8	3	13	0	7	4	7	1	4	11	3	3	9	29	23	1	323	303	394	500	261	0	0	3	0	1	0	4	8	0	0	2	3	0	4	10	5	1	2	1	2	0	0	0
MEIS1	1055	46	2481	27	897	93	33	26	36	37	46	101	59	44	93	49	59	66	81	56	105	993	585	369	338	168	41	25	29	63	54	37	17	16	56	30	71	62	29	32	60	23	25	32	27	25	43	27	18
PCDHAC2	63	252	116	65	46	0	0	0	0	0	0	0	0	0	0	0	0	0	0	0	0	200	49	180	329	0	0	0	0	0	0	0	0	0	0	0	0	0	0	0	0	0	0	0	0	0	0	0	0
PCDHAC1	64	171	48	50	21	0	0	0	0	0	0	0	0	0	0	0	0	0	0	0	0	41	67	166	301	21	0	0	0	0	0	0	0	0	0	0	0	0	0	0	0	0	0	0	0	0	0	0	0
RNU6-654P	3	0	0	0	0	0	0	0	0	0	0	0	0	0	0	0	0	0	0	0	0	0	0	0	0	0	0	0	0	0	0	0	0	0	0	0	0	0	0	0	0	0	0	0	0	0	0	0	0
CTLA4	679	375	106	1027	203	200	183	77	128	57	77	112	114	87	81	66	65	117	135	102	67	25	41	80	89	337	28	31	136	84	44	52	73	136	199	183	42	90	52	114	134	49	97	76	70	86	148	129	93
RNU6-609P	0	0	0	0	0	0	0	0	0	0	0	0	0	0	0	0	0	0	0	0	0	0	0	0	0	0	0	0	0	0	0	0	0	0	0	0	0	0	0	0	0	0	0	0	0	0	0	0	0
ESPNL	46	13	31	19	10	9	9	1	0	2	0	13	1	1	2	2	1	7	8	2	0	28	31	666	7	45	1	1	13	7	1	0	1	1	1	2	2	4	1	0	7	1	3	4	3	3	13	3	1
HLA-DPA1	57306	40644	26755	13396	8018	14236	4749	7158	7888	10989	13017	8924	9952	8090	9273	7980	7146	7444	10358	10239	13063	4832	7633	4764	5507	20194	3022	2878	9664	9321	5339	5077	5421	19136	8859	6341	4701	9260	9188	17052	19278	7620	8722	5770	8118	8249	12714	8864	9372
USP32P2	0	3	0	0	5	0	1	0	1	0	1	0	1	1	1	0	0	0	0	0	0	0	12	0	0	9	0	2	3	4	0	0	0	0	0	1	0	0	3	0	4	0	2	0	1	1	3	0	1
ESPNP	1	0	0	0	5	8	1	1	2	1	3	3	1	5	0	0	0	0	0	0	6	13	0	87	6	21	0	0	1	1	1	2	0	3	0	0	1	0	6	0	0	0	0	0	2	3	2	0	3
DDX60	3404	1840	2998	3407	1886	6664	1254	2767	2914	598	724	519	1310	496	368	992	633	916	1062	512	1404	308	310	553	592	826	192	171	2216	2079	329	403	146	1769	569	557	196	460	99	314	732	339	542	319	242	362	466	185	481
ATE1-AS1	1	3	15	1	21	3	4	1	0	0	4	0	2	1	0	1	0	0	3	2	1	0	2	50	0	78	1	1	1	1	1	0	0	0	2	0	0	1	4	1	3	2	0	0	0	1	0	5	3
LMO7DN-IT1	5	0	2	0	0	0	0	0	0	0	0	0	0	0	0	0	0	0	0	0	0	0	0	4	1	0	0	0	0	0	0	0	0	0	0	0	0	0	0	0	0	0	0	0	0	0	0	0	0
MLIP-IT1	0	1	0	0	2	0	0	0	0	0	0	0	0	0	0	0	0	0	0	0	0	2	0	0	0	0	0	0	0	0	0	0	0	0	0	0	0	0	0	0	0	0	0	0	0	0	0	0	0
H2AFY2	388	238	211	348	457	62	41	45	47	48	52	39	42	32	41	31	32	30	54	45	27	2225	1583	62	806	1480	42	51	88	78	32	39	53	58	73	47	32	71	48	67	131	40	53	44	73	52	60	59	44
GAU1	8	2	2	4	1	0	0	0	1	1	0	4	4	0	0	2	1	4	1	1	1	2	9	4	0	0	1	3	1	4	0	5	6	3	1	1	1	0	1	9	6	3	3	2	8	1	2	0	4
RNU6-101P	0	0	0	0	0	0	0	1	0	0	0	0	0	0	0	2	0	0	0	0	0	0	0	0	0	0	0	0	0	0	0	0	2	0	1	0	0	0	0	0	1	0	0	0	0	1	0	0	2
ADCY10	10	9	13	2	3	6	7	3	5	4	6	15	4	4	10	12	8	4	3	9	9	13	0	5	3	5	2	5	15	5	2	3	4	7	10	10	7	7	2	7	5	3	0	9	2	5	2	4	3
KCNA6	0	0	0	0	0	0	0	0	0	0	0	0	0	0	0	0	0	0	0	0	0	0	0	0	0	0	0	0	0	0	0	0	0	0	0	0	0	0	0	0	0	0	0	0	0	0	0	0	0
KCNA7	0	0	0	1	2	0	0	0	0	0	0	0	0	0	0	0	0	0	0	0	0	6	12	0	10	11	0	0	0	0	0	0	0	0	0	0	0	0	0	0	0	0	0	0	0	0	0	0	0
KCNA4	47	0	158	0	5	0	0	0	0	0	0	0	0	0	0	0	0	0	0	0	0	0	0	197	31	0	0	0	0	0	0	0	0	0	0	0	0	0	0	0	0	0	0	0	0	0	0	0	0
KCNA5	148	9	77	8	27	1	0	2	6	7	8	0	3	2	1	3	3	0	8	5	4	1	68	3	6	7	0	0	9	3	1	2	0	8	4	0	0	4	4	5	13	10	1	0	0	1	1	1	6
KCNA2	259	96	60	476	6	64	59	26	33	8	23	47	34	12	13	18	9	35	28	15	4	16	21	72	10	147	3	8	23	25	12	23	17	9	29	29	12	43	13	36	26	11	20	15	15	19	38	20	41
KCNA3	950	510	212	3662	128	326	177	121	118	84	83	205	114	83	51	166	109	141	134	102	96	34	47	187	698	166	27	44	154	127	109	100	105	113	224	196	67	203	62	127	311	108	116	62	94	101	227	157	122
MFSD4A	871	560	433	192	2849	29	9	11	9	7	1	27	13	12	9	18	19	8	6	10	9	142	361	111	1601	25	4	2	21	11	4	11	14	12	20	14	1	14	6	16	46	11	21	10	9	9	25	15	0
OPTN	4469	2613	4505	7313	3022	6880	5455	6232	6935	4203	4747	5484	3078	2605	2995	3219	2397	3286	3197	3163	4482	3744	2893	1948	1391	3879	2142	1524	2434	2183	3143	3744	1917	2005	2487	2346	1904	1599	1530	2193	2617	1961	1539	1201	3025	3689	4412	3080	2972
BHMT	14	6	11	0	14	0	1	1	0	0	0	1	0	0	0	0	0	0	0	0	0	1	41	9	1	13	0	0	0	0	0	0	0	0	0	0	0	3	0	0	0	0	0	0	0	0	0	0	0
TESC-AS1	1	0	0	0	2	0	0	0	1	0	0	1	0	0	0	0	0	1	2	0	0	0	0	2	5	0	0	0	0	0	0	0	0	1	0	0	1	0	0	0	5	0	0	0	0	0	0	0	0
OPTC	0	0	1	0	0	0	0	0	0	0	0	0	0	0	0	0	0	0	0	0	0	0	0	0	0	0	0	0	0	0	0	0	0	0	0	0	0	0	0	0	0	0	0	0	0	0	0	0	0
FTL	240370	156683	123414	56619	127452	121996	134206	88437	106484	123680	130774	95364	107290	93811	101725	75608	65086	79247	96042	120652	112656	105873	66129	39577	78681	231746	102692	130917	90391	101301	67687	73423	106273	119011	90142	78919	72120	80421	121881	120023	83075	87952	103876	112522	93443	91673	77166	77482	96536
GAPDHP39	4	0	0	1	0	0	0	0	3	1	0	3	1	0	0	0	0	0	1	1	3	0	0	0	0	0	2	0	1	1	0	0	0	0	3	0	0	0	0	1	0	0	0	0	0	0	0	0	0
GAPDHP38	2	5	1	4	6	2	11	1	5	9	6	5	9	6	1	2	3	4	4	8	5	1	3	6	6	3	2	2	0	0	1	0	2	3	1	1	0	1	5	5	6	6	1	0	0	1	0	3	1
FTO	1299	1743	1592	1401	2562	423	182	198	303	142	205	242	226	206	126	270	195	261	316	271	236	1399	1244	967	1889	1042	98	103	367	324	204	240	215	341	401	305	157	420	200	353	737	335	283	180	210	271	442	358	270
GAPDHP31	0	0	0	0	2	0	1	0	0	0	0	0	0	0	0	0	0	0	0	0	0	0	0	0	0	0	0	0	0	0	0	0	0	0	0	0	0	0	0	0	0	0	0	0	0	0	0	0	0
GAPDHP33	1	1	1	0	0	0	4	0	1	0	0	0	1	2	0	0	1	1	0	0	1	1	3	1	3	2	3	0	0	0	0	0	0	0	1	0	0	1	0	0	1	6	1	0	0	0	0	0	0
GAPDHP32	2	0	5	0	1	1	1	0	0	0	2	2	4	0	1	1	0	3	1	3	0	3	0	0	0	0	0	0	3	2	0	0	2	0	1	0	1	4	4	4	5	4	2	2	0	3	2	0	2
GAPDHP35	204	450	142	357	451	253	780	207	209	211	318	196	546	183	210	219	192	176	196	256	229	135	79	41	179	90	46	38	38	26	20	10	17	23	13	15	12	24	46	39	40	19	26	32	9	17	15	17	41
GAPDHP34	0	0	0	0	0	0	0	0	0	0	0	0	0	0	0	0	0	0	0	0	0	0	0	1	0	0	0	0	0	0	0	0	0	0	0	0	0	0	0	0	0	0	0	0	0	0	0	0	0
GAPDHP37	1	0	1	1	1	2	0	0	1	3	0	1	3	0	0	2	2	1	0	2	2	2	0	9	0	1	0	0	0	0	0	0	0	1	0	0	0	0	0	0	3	0	0	0	0	0	0	0	0
GAPDHP36	0	0	0	0	0	0	0	0	0	1	0	0	0	0	0	0	0	0	0	0	0	0	0	0	0	0	0	0	0	0	0	0	0	0	0	0	0	0	0	0	0	0	0	0	0	0	0	0	0
ZDHHC1	416	42	391	35	809	45	9	24	33	82	51	62	41	55	54	29	41	49	62	71	40	495	444	421	884	653	24	9	88	67	22	19	23	58	55	23	33	29	54	93	83	23	44	23	26	8	31	33	38
ACACA	1983	2111	2540	2555	6022	414	283	184	205	215	268	226	197	197	147	262	256	197	271	227	249	6661	4108	3259	5496	4116	90	84	264	266	161	160	199	311	297	256	114	331	157	294	544	265	176	163	188	264	301	194	266
RNA5SP108	4	3	5	0	2	0	0	1	0	0	0	2	2	0	0	0	1	0	0	0	1	5	0	5	0	2	0	0	0	0	0	0	0	0	0	0	0	0	0	0	0	0	1	0	0	0	0	0	1
TNK1	238	218	239	236	485	42	46	19	22	14	15	72	35	54	18	35	28	42	46	44	9	1592	863	102	609	324	15	10	131	64	45	30	101	102	104	98	9	65	38	23	145	61	82	92	49	62	146	77	56
PPIAP1	2	4	2	1	6	1	2	0	1	0	1	1	1	1	0	2	1	2	1	0	2	2	0	0	0	0	0	0	0	0	0	0	0	0	0	0	0	0	0	0	0	0	0	0	0	0	0	0	0
PLA2G2A	470	5	14	251	4	0	0	0	0	0	0	0	0	0	0	0	0	0	0	0	0	4	154	5	0	1627	0	0	0	0	0	0	0	2	0	0	0	0	0	0	0	0	0	0	0	0	0	0	0
PLA2G2C	0	48	2	9	0	2	7	2	0	3	0	2	2	8	3	2	2	5	0	10	3	0	0	0	0	1	0	4	0	0	0	1	2	0	1	0	0	2	8	1	7	0	2	6	0	0	2	0	5
PLA2G2E	0	0	0	0	0	0	0	0	0	0	0	0	0	0	0	0	0	0	0	0	0	0	0	0	0	141	0	0	0	0	0	0	0	0	0	0	0	0	0	0	0	0	0	0	0	0	0	0	0
PLA2G2D	1164	789	25	19	4	23	7	1	3	3	2	4	7	4	6	11	3	7	6	1	8	35	460	283	139	4439	1	4	9	10	4	8	0	2	19	7	1	2	3	9	11	7	0	2	0	2	14	15	15
PLA2G2F	0	2	0	8	1	0	1	0	0	0	0	0	0	2	0	0	0	0	0	0	1	14	0	0	0	3	0	0	0	0	0	0	0	0	2	2	0	0	0	0	0	2	0	0	0	0	0	0	0
VN1R65P	0	0	0	0	0	0	0	0	0	0	0	0	0	0	0	0	0	0	0	0	0	0	0	0	0	0	0	0	0	0	0	0	0	0	0	0	0	0	0	0	0	0	0	0	0	0	0	0	0
ZDHHC9	1784	3342	1744	2253	6651	75	68	36	45	55	56	48	56	44	26	39	56	34	67	44	49	3927	2864	4257	10866	2985	29	24	94	73	44	48	82	54	75	51	16	73	49	70	123	47	57	59	38	38	62	63	49
ZDHHC8	1267	584	1298	1672	1501	694	418	454	428	377	487	621	527	446	351	586	640	342	717	529	536	1600	1538	4489	2243	2180	380	419	954	768	410	423	667	1103	1327	931	406	878	695	1190	2304	835	867	733	668	873	1030	863	1035
OR8J2	0	0	0	0	0	0	0	0	0	0	0	0	0	0	0	0	0	0	0	0	0	0	0	0	0	0	0	0	0	0	0	0	0	0	0	0	0	0	0	0	0	0	0	0	0	0	0	0	0
OR8J3	0	0	0	0	0	0	0	0	0	0	0	0	0	0	0	0	0	0	0	0	0	0	0	0	0	0	0	0	0	0	0	0	0	0	0	0	0	0	0	0	0	0	0	0	0	0	0	0	0
OR8J1	0	0	0	0	0	0	0	0	0	0	0	0	0	0	0	0	0	0	0	0	0	0	0	0	0	0	0	0	0	0	0	0	0	0	0	0	0	0	0	0	0	0	0	0	0	0	0	0	0
RNU6-479P	0	0	0	0	0	1	0	0	0	0	0	0	0	0	0	0	0	0	0	0	0	0	0	0	0	0	0	0	0	0	0	0	0	0	0	0	0	0	0	0	2	0	0	0	0	0	0	0	0
CYFIP1	4567	7760	5001	2313	5976	839	640	777	809	803	926	496	796	561	380	596	376	393	472	777	1068	4723	5725	2274	5122	6372	958	741	1177	1127	567	506	647	1102	808	639	372	1314	436	769	1140	908	850	728	734	896	812	693	828
CYFIP2	2366	6930	2124	15274	1464	6600	6944	3870	3802	3347	3782	4157	8127	4168	3282	5508	4783	3359	6660	4728	4710	202	632	1721	926	987	2320	2951	5521	5640	4512	3738	5979	6554	6526	5231	2372	6340	3874	6608	11581	6444	4275	4288	4614	5721	5906	5495	5229
TOB1	2321	937	1773	3479	2414	1034	735	623	481	372	489	689	738	517	470	639	452	493	939	661	554	3549	2760	1127	1310	490	289	346	618	526	420	348	433	585	621	589	160	596	361	534	853	444	351	419	375	507	588	377	376
RN7SL388P	0	0	0	1	0	0	0	1	1	0	1	0	0	0	0	1	1	0	0	0	0	2	2	0	0	0	1	0	0	0	0	0	0	1	0	0	0	0	0	0	0	1	1	1	3	1	0	0	0
GUSBP5	15	1	20	10	7	5	5	1	0	0	0	1	2	3	0	4	0	1	6	1	0	6	4	16	1	0	0	0	0	0	0	0	2	6	0	0	0	0	0	0	2	0	0	0	0	0	3	0	1
GUSBP4	1	4	2	10	1	1	1	0	0	0	1	1	2	0	0	0	2	0	0	0	0	2	0	0	0	0	0	0	0	3	0	0	0	0	0	0	0	0	0	0	0	0	0	0	1	4	2	0	0
GUSBP6	3	0	7	0	0	0	0	0	0	0	0	0	0	0	0	0	0	0	0	0	0	1	0	2	0	0	0	0	0	0	0	0	0	0	0	0	0	0	0	0	0	0	0	1	0	0	0	0	0
GUSBP1	163	102	245	167	289	32	26	23	24	14	12	40	23	31	23	39	25	41	65	26	10	147	108	299	421	122	4	12	43	40	8	21	19	32	34	30	6	32	8	37	45	27	20	23	29	41	32	24	33
GUSBP3	1	1	0	1	0	0	0	1	0	1	0	0	0	0	0	0	0	2	3	0	1	0	0	0	0	0	0	0	2	0	0	0	0	10	0	0	0	0	0	0	0	0	0	0	1	1	0	0	2
GUSBP2	8	7	10	18	11	4	5	2	1	2	1	6	3	1	0	3	1	1	2	2	2	14	14	41	10	7	0	0	4	0	2	2	1	0	1	2	3	0	0	1	13	1	0	2	3	4	1	0	1
GUSBP9	0	0	0	0	0	0	1	0	0	0	0	0	5	0	0	0	0	0	0	0	0	0	20	13	0	2	0	0	0	0	1	1	0	0	2	4	0	1	0	0	6	0	0	3	1	0	0	0	0
GUSBP8	0	0	0	0	0	0	0	0	0	0	0	0	0	0	1	0	0	0	0	0	0	0	0	34	0	0	0	0	0	0	0	0	0	0	0	0	0	0	0	0	0	0	0	0	0	0	0	0	0
KRTAP29-1	0	1	2	6	3	0	2	1	2	1	0	2	3	2	0	2	0	4	1	0	0	4	0	0	0	0	1	3	5	0	3	0	1	0	6	0	0	0	0	7	13	0	1	4	1	0	0	0	9
LHPP	616	483	379	715	386	667	625	339	437	427	409	344	294	378	421	565	347	322	476	544	553	719	706	563	1202	512	364	417	728	570	324	418	397	592	577	383	425	522	475	528	891	674	616	476	493	522	591	515	721
RPS4XP18	1	0	0	0	0	0	0	0	0	0	0	0	0	0	0	0	1	0	0	1	0	0	0	5	0	0	0	0	0	0	0	0	0	0	0	0	0	0	0	0	0	0	0	0	0	0	0	0	0
NUP188	1500	1926	1641	2913	2428	1031	511	497	605	414	398	633	490	440	317	738	601	458	773	538	540	4905	2964	4315	2942	3584	254	176	1152	883	647	507	614	1165	1328	935	437	1030	497	992	1936	862	686	536	732	755	1078	940	802
GLT8D2	523	101	488	15	1743	3	4	6	1	2	0	2	0	0	3	3	9	2	7	0	1	289	297	254	18	165	0	2	2	0	1	0	3	1	0	0	0	0	0	0	3	0	1	0	2	2	0	0	0
GLT8D1	1802	1451	2251	1955	2516	751	624	500	570	386	538	566	516	478	505	663	612	551	874	633	562	1581	1272	1660	2087	1458	273	307	657	554	246	237	385	589	497	506	165	442	352	728	853	383	433	406	556	464	696	369	394
OR2C3	0	13	0	3	3	0	0	3	2	1	2	0	4	0	4	2	1	0	1	0	4	0	0	0	1	2	0	0	0	0	0	0	0	5	0	0	0	0	0	6	1	0	0	0	0	1	0	0	6
OR2C1	2	2	1	6	0	1	0	0	0	1	1	0	0	2	1	1	2	2	0	0	1	0	0	0	16	0	0	0	0	1	0	0	0	1	2	1	0	3	0	2	4	2	1	0	0	0	3	0	2
RNU1-43P	0	0	0	0	0	0	0	0	0	0	0	0	0	0	0	0	0	0	0	0	0	0	0	0	0	0	0	0	0	0	0	0	0	0	0	0	0	0	0	0	0	0	0	0	0	0	0	0	0
REG1A	0	0	0	0	5	0	0	0	0	0	0	0	0	0	0	0	0	0	0	0	0	0	0	7	0	163	0	0	0	1	0	0	0	0	0	0	0	0	0	0	0	0	0	0	0	0	0	0	0
REG1B	0	0	0	0	0	0	0	0	0	0	0	0	1	1	0	0	0	0	0	0	0	0	0	0	0	1	0	0	0	0	0	0	0	0	0	0	0	0	0	0	0	0	0	0	0	0	0	0	0
MRGPRD	1	0	0	7	0	0	0	0	0	0	0	0	0	0	1	0	0	1	0	0	1	3	0	1	0	14	0	0	0	0	0	0	0	0	0	1	0	0	0	2	3	0	0	0	2	1	0	0	2
MRGPRE	9	9	10	0	1	1	2	0	0	20	44	2	0	12	0	0	2	10	1	9	1	0	0	2468	3	6	22	18	0	0	9	8	1	0	0	0	1	11	10	2	42	58	7	1	0	0	0	0	22
OSR2	49	6	12	73	144	2	1	0	0	1	0	1	0	0	1	0	0	0	0	0	1	208	120	87	239	194	1	4	0	1	0	0	0	1	0	0	2	0	0	0	0	0	0	0	0	1	1	1	0
MRGPRG	0	0	0	0	0	0	0	0	0	0	1	0	0	0	0	0	0	0	0	0	0	0	0	1117	0	0	0	0	0	0	0	0	0	0	0	0	0	0	0	0	0	0	0	0	0	0	0	0	0
IGKV2-36	0	1	0	0	0	0	0	0	0	0	0	0	0	0	0	0	0	0	0	0	0	0	0	0	0	0	0	2	0	0	0	0	0	0	0	0	0	0	0	0	0	0	0	0	0	0	0	0	0
IGKV2-30	395	205	16	106	34	43	135	47	23	37	13	32	12	4	15	51	18	30	35	10	19	158	286	232	42	94	3	3	24	33	12	9	8	159	45	23	24	80	138	251	57	23	25	41	13	14	72	86	14
HES1	985	327	689	71	1372	30	14	13	19	42	46	19	17	16	48	23	14	28	108	21	38	1354	1414	966	3505	497	39	93	39	19	15	15	21	173	28	33	11	5	34	68	35	23	66	34	7	7	39	47	9
RN7SL96P	0	0	0	0	0	0	0	0	0	0	0	0	0	0	0	0	0	0	0	0	0	0	0	0	0	0	0	0	0	0	0	0	0	0	0	0	0	0	0	0	0	0	0	0	0	0	0	0	0
BPNT1	803	1614	684	1010	1489	260	380	172	180	102	186	176	234	121	145	199	170	163	300	150	154	1256	863	729	1102	573	88	79	193	141	58	95	80	198	166	110	55	134	77	183	242	91	146	153	159	145	203	73	130
ABHD14A-ACY1	1	2	0	1	3	0	0	0	0	0	1	0	0	1	2	1	1	0	0	0	0	0	0	2	2	0	0	0	0	0	0	0	0	0	0	0	0	2	0	0	2	0	0	0	0	0	0	0	0
MED28P4	7	2	5	2	1	1	2	1	3	0	0	1	4	0	4	3	1	2	1	0	1	0	0	0	0	0	0	0	0	0	0	0	0	0	0	0	0	0	0	0	0	0	0	0	0	0	0	0	0
LINC00457	13	0	7	0	0	0	0	0	0	0	0	0	0	0	0	0	0	0	0	0	0	2	0	0	17	1	0	0	0	0	0	0	0	0	0	0	0	0	0	0	0	0	0	0	0	0	0	0	0
RNU7-1	0	0	0	0	0	0	0	0	0	0	0	0	0	0	0	0	0	0	0	0	0	0	0	0	0	0	0	0	0	0	0	0	0	0	0	0	0	0	0	0	0	0	0	0	0	0	0	0	0
BCL9	790	718	794	1220	1419	258	184	175	171	86	99	182	149	155	90	186	136	144	196	179	153	1275	1577	1346	1848	2279	95	149	221	179	163	158	219	244	219	233	76	286	158	260	435	207	222	178	150	148	259	235	154
BCL6	4416	4244	4413	1830	3384	8622	87350	9933	10531	7017	14745	7804	36540	8348	7300	7755	10973	5556	7446	9943	14309	3975	2710	705	3676	1560	26957	38649	11102	11528	9204	5637	32073	7887	15779	18098	3292	16796	13696	28291	17996	20150	25612	35794	10608	19629	12037	9084	13723
BCL3	5004	3018	891	1766	1948	2811	4512	1583	2191	2912	2861	2267	5806	2169	2414	1878	1576	1351	2126	2682	2672	2379	2297	632	6376	3115	4326	7613	3059	4216	2094	1617	4848	3040	4176	4093	1203	3672	5194	6418	4093	4468	4565	5245	1803	2087	2242	2444	2950
BCL2	1484	2239	1309	7933	822	1596	769	757	905	422	455	954	581	668	511	898	664	853	1074	733	620	472	487	2057	463	342	125	108	1083	770	545	461	423	561	999	901	250	1008	214	403	1483	619	516	506	502	689	1344	716	495
FBP2P1	1	0	0	0	0	0	0	0	0	0	0	0	0	0	0	0	0	0	0	0	0	0	0	0	0	0	0	0	0	0	0	0	0	0	0	0	0	0	0	0	0	0	0	0	0	0	0	0	0
NPEPL1	334	238	522	523	554	374	588	280	376	516	575	402	695	505	334	459	428	286	637	421	378	364	628	317	421	739	498	857	756	651	329	290	883	776	890	852	233	795	762	1550	1420	843	1237	1450	534	800	781	682	699
CLMN	965	476	1182	423	1254	867	809	564	675	677	960	533	739	566	749	589	536	512	560	704	991	3205	1420	2808	2269	444	946	1061	844	862	537	454	659	577	741	646	230	829	1029	1118	832	686	1033	800	534	592	605	525	790
CLMP	914	217	849	47	1561	5	3	4	2	7	5	5	4	6	4	5	3	8	1	7	0	473	1993	57	12	253	2	8	5	8	3	2	1	8	11	16	10	1	1	3	14	3	3	15	1	2	4	3	4
OR7E105P	0	0	0	0	0	0	0	0	0	0	0	0	0	0	0	0	0	0	0	0	0	0	0	0	0	0	0	0	0	0	0	0	0	0	0	0	0	0	0	0	0	0	0	0	0	0	0	0	0
RNU6-330P	0	0	0	0	0	0	0	0	0	0	0	0	0	0	0	0	0	0	0	0	0	0	0	0	0	0	0	0	0	0	0	0	0	0	0	0	0	0	0	0	0	0	0	0	0	0	0	0	0
VN1R66P	0	0	0	0	0	0	0	0	0	0	0	0	0	0	0	0	0	0	0	0	0	0	0	0	0	0	0	0	0	0	0	0	0	0	0	0	0	0	0	0	0	0	0	0	0	0	0	0	0
ACTBP8	16	5	0	0	2	100	421	3	4	81	101	48	284	2	3	3	2	1	8	3	5	0	1	0	1	4	0	1	148	132	1	1	3	203	120	150	3	4	159	221	175	211	227	297	0	2	0	3	0
ACTBP9	10	14	7	40	10	16	37	17	21	27	38	23	40	18	24	23	21	13	34	25	44	6	6	0	4	4	3	11	6	8	9	10	6	12	11	5	7	19	5	10	20	11	1	12	9	12	12	6	8
ACTBP1	2	1	1	6	1	4	3	2	3	4	3	3	5	2	2	5	3	4	9	5	4	3	3	1	3	9	3	2	3	5	4	0	2	6	2	8	4	5	13	4	9	9	2	3	1	3	2	0	2
ACTBP2	43	45	39	58	39	42	94	43	67	57	64	38	84	56	53	55	32	29	54	70	77	11	19	8	16	16	12	14	20	15	15	8	19	20	9	22	13	31	38	18	44	36	14	12	12	6	14	13	15
ACTBP6	0	0	0	0	0	0	0	0	0	0	0	0	2	0	0	1	1	0	0	0	0	0	0	0	0	0	0	0	0	0	0	0	0	0	0	0	0	0	0	0	0	0	0	0	0	0	0	0	0
ACTBP7	1	5	2	5	4	4	9	2	6	6	4	4	7	5	5	12	5	6	2	3	4	4	2	5	3	1	4	2	2	0	0	1	0	2	1	1	1	3	2	2	4	2	1	1	3	0	0	1	1
SERPINB9	3603	2975	2255	4559	1306	2690	1546	1664	1492	1033	1437	1510	1537	803	1235	1314	1146	995	1632	1009	1944	1327	955	374	603	1177	658	782	1745	2093	841	699	850	1571	1378	1095	510	1604	617	1493	2838	1119	812	781	834	989	1301	864	1110
CSNK1G3	1101	1628	1627	1314	1764	372	393	240	255	102	203	198	342	196	172	249	243	262	263	206	207	900	566	355	790	660	118	86	179	110	76	65	79	93	123	113	47	114	52	162	204	74	88	157	100	135	160	44	112
CSNK1G1	867	1022	888	1659	1485	700	643	449	527	245	403	449	543	370	316	425	376	408	482	385	480	900	685	531	789	914	205	237	403	387	228	172	287	368	434	357	157	435	271	445	673	372	276	330	301	364	419	255	322
ALOX12-AS1	94	91	157	180	137	151	238	97	145	77	111	95	121	118	95	138	138	85	157	151	105	137	152	218	145	167	59	119	147	121	56	53	153	155	156	117	57	127	87	199	306	148	127	187	133	158	160	109	118
SERPINB1	6882	10348	6180	6886	10826	8338	37198	6950	7408	6470	9566	5749	18677	6136	7223	5568	5861	5226	8192	7307	8314	7780	9735	1207	8119	5595	6855	9515	4980	6102	3584	2795	6874	6033	4841	5196	1568	5151	4607	8753	5866	6002	7274	6809	5706	6068	5018	3499	4820
SERPINB3	75	12	39	10	1010	0	0	0	0	0	0	0	0	0	0	0	0	0	0	0	0	9410	6568	28	731	0	0	0	0	0	0	0	0	0	0	0	0	0	0	0	0	0	0	0	0	0	0	0	0
SERPINB2	76	10	25	55	439	48	245	155	72	28	75	37	161	83	49	35	23	53	117	109	66	142	545	0	5	6	96	81	61	73	11	24	29	179	31	39	9	41	16	63	25	38	60	75	76	72	30	4	109
SERPINB5	130	3	7	0	464	0	0	0	0	0	0	0	0	0	0	1	0	0	0	0	0	5477	22087	395	87	2	0	0	0	0	0	0	0	0	0	0	0	0	0	0	0	0	0	0	0	0	0	0	0
SERPINB4	25	2	3	20	237	0	0	0	0	0	0	0	0	0	0	0	0	0	0	0	0	3954	253	4	41	0	0	0	0	0	0	0	0	0	0	0	0	0	0	0	0	0	0	0	0	0	0	0	0
SERPINB7	4	0	10	28	32	0	0	0	0	0	0	0	0	0	0	0	0	0	0	0	0	792	197	0	9	0	0	0	0	0	0	0	0	0	0	0	0	0	0	0	0	0	0	0	0	0	0	0	0
SERPINB6	4751	4420	7983	2458	4682	1804	1684	1466	1612	1626	2085	1684	2154	1382	2027	2185	2385	1345	3041	1898	1982	2912	3633	1892	10268	2507	1379	1538	2089	1972	944	946	1693	3034	1565	1234	791	1621	1392	2771	3735	1656	2068	1517	1659	1752	1823	1378	1676
FAM76B	901	1155	1243	1737	984	540	567	369	338	91	252	227	304	219	242	342	292	340	347	254	223	568	402	208	312	314	55	114	168	105	63	58	64	88	156	138	34	138	66	145	268	121	99	170	116	155	207	73	132
FAM76A	395	299	587	505	423	332	179	168	159	105	144	145	151	134	197	183	175	155	285	169	129	131	185	313	393	203	54	80	157	122	81	80	95	154	143	173	86	151	86	183	297	101	135	110	107	127	196	82	114
RNU6-46P	0	0	0	0	0	0	0	0	0	0	0	0	0	0	0	1	0	0	0	1	0	0	0	0	0	0	0	0	0	0	0	0	0	0	0	0	0	0	0	0	0	0	0	0	0	0	0	0	0
DDX59-AS1	0	6	2	0	0	0	0	0	0	1	4	2	0	0	0	2	0	0	2	0	0	6	1	33	2	4	0	0	1	0	0	0	0	1	0	0	0	0	0	2	0	0	1	1	3	0	0	0	0
EXD3	386	170	529	359	532	156	107	81	112	110	103	133	128	95	162	174	161	92	213	132	124	721	580	801	370	258	80	78	206	155	86	102	124	251	299	225	91	170	129	300	437	146	180	172	200	253	192	151	140
EXD2	818	701	1186	460	836	113	71	49	74	43	60	80	66	71	45	68	72	108	101	71	57	767	2215	2151	2455	775	39	33	82	91	74	60	72	75	119	78	41	118	64	116	155	78	90	91	57	47	138	77	88
EXD1	12	0	0	0	1	0	0	0	1	0	2	0	0	0	0	0	0	0	0	0	1	3	0	0	0	8	0	0	3	0	0	0	0	0	0	0	0	0	0	0	0	0	1	2	0	1	1	0	0
ELP6	578	630	754	824	799	414	358	206	259	218	319	330	292	247	277	337	340	309	452	352	285	503	490	778	722	1093	103	131	291	226	111	126	126	333	311	267	86	209	98	344	526	176	268	219	280	219	324	208	249
ELP5	890	933	938	1145	1227	567	494	346	386	348	440	420	451	368	415	436	435	387	741	528	413	1290	1340	1217	1727	2137	194	224	500	494	254	320	300	681	470	426	180	413	280	607	855	372	410	368	417	366	548	369	429
BDH2P1	2	1	4	1	2	0	0	0	1	0	0	0	0	0	0	0	0	0	1	1	2	0	0	0	0	1	0	0	0	0	0	0	0	4	0	0	0	0	0	0	0	0	1	0	0	0	0	0	0
ELP3	1121	1030	1299	2126	1331	844	490	436	496	282	347	443	340	463	367	654	520	430	641	602	492	879	885	1075	1275	1232	182	187	667	635	261	285	414	726	650	505	242	584	305	573	1126	449	477	315	490	462	732	479	444
ELP2	1989	2066	2455	3271	2845	1111	666	544	660	402	524	695	643	561	487	806	796	612	972	647	518	1845	1822	2012	1795	1846	173	200	710	413	272	333	331	575	538	513	209	514	275	623	1008	354	467	296	536	507	731	377	463
ELP1	1711	1996	2412	3437	2117	913	624	533	573	333	451	646	479	425	374	713	616	518	754	540	470	3298	1764	2664	2000	2036	188	266	654	515	347	298	381	588	723	639	289	697	276	595	1404	550	466	395	464	511	788	520	529
IGHVIII-26-1	0	0	0	0	0	0	0	0	0	0	0	0	0	0	0	0	0	0	0	0	0	0	0	0	0	0	0	0	0	0	0	0	0	0	0	0	0	0	0	0	0	0	0	0	0	0	0	0	0
OR52E7P	0	0	0	0	0	0	0	0	0	0	0	0	0	0	0	0	0	0	0	0	0	0	0	0	0	0	0	0	0	0	0	0	0	0	0	0	0	0	0	0	0	0	0	0	0	0	0	0	0
RN7SL561P	0	0	0	0	0	0	1	0	0	0	0	1	0	0	0	0	0	0	0	0	0	0	0	0	0	0	0	0	2	0	0	1	0	0	0	0	0	0	0	0	0	0	0	1	0	2	0	0	0
SPRYD3	1857	1502	1907	2427	2572	1646	869	1130	1259	1218	1353	1232	1228	1137	1205	1441	1272	1058	2183	1335	1718	3271	2606	926	2480	1835	963	1410	1680	1725	1291	1089	1452	2067	1707	1360	551	1454	1415	2116	3083	1608	1359	1344	1143	1249	1790	1655	1394
SPRYD4	327	329	346	309	660	147	102	90	98	73	110	168	162	106	125	116	98	95	153	137	114	862	345	613	382	1026	60	47	163	129	57	61	117	124	105	118	37	119	86	170	279	81	98	116	87	115	118	94	101
KLHDC9	143	143	139	5	300	0	3	8	2	0	1	2	0	3	0	2	2	1	5	0	0	69	67	564	442	239	2	3	4	0	3	4	3	11	6	6	0	0	1	1	3	0	4	7	0	5	13	3	3
RAC2	5330	9590	4571	23534	2340	29790	46405	20323	21899	21846	23015	20773	39090	21864	26964	23922	20828	18660	34499	27362	30466	2271	2608	933	2272	3381	25042	35661	26812	29676	21275	17046	37308	35038	25278	23764	9369	27230	31389	36679	43800	32427	26895	27989	17705	18794	22706	24505	22124
KLHDC4	867	965	888	2284	981	1066	792	561	659	578	511	1128	808	702	729	1259	1341	594	1439	843	781	1241	854	3668	1122	2010	333	400	1311	1004	603	717	734	900	1668	1124	486	1024	1015	1996	3674	1112	789	581	1146	1005	1108	795	1073
KLHDC2	975	716	1352	1435	2459	476	491	336	379	261	358	460	409	385	378	420	441	366	588	442	394	536	685	800	2142	1372	162	173	330	264	175	161	239	296	314	308	88	291	174	463	533	223	270	294	315	327	431	255	257
KLHDC3	2079	2132	2888	2992	2471	1721	1839	1160	1390	1490	1919	1673	1844	1342	1797	1441	1540	1228	2578	1957	1877	1324	2505	4917	4585	4288	1198	1438	1834	1705	1048	1034	1548	2199	1970	1586	678	1779	1561	2410	3035	1682	1667	1620	1609	1423	1708	1470	1651
KLHDC1	282	89	331	234	196	51	51	36	23	11	22	34	21	21	18	26	38	28	30	21	8	13	26	53	88	27	2	2	14	11	9	9	5	6	12	18	6	16	5	10	40	8	10	6	11	22	19	2	8
ASXL1	3224	2383	4264	5788	3832	1545	1308	964	1052	702	920	1311	1039	955	740	1264	1060	927	1255	1036	976	2828	4121	12001	4995	5934	602	724	1615	1299	954	869	1070	1288	2177	1931	584	1847	882	1679	3243	1317	1257	1414	1237	1434	1909	1295	1504
TRIM51	0	0	0	1	0	0	0	1	0	0	0	1	0	0	0	0	0	0	0	0	1	0	0	0	0	4	0	0	0	0	0	0	0	0	0	0	0	0	0	0	1	0	0	0	1	0	0	0	0
ASXL3	56	4	47	17	60	0	1	0	0	5	2	3	4	1	3	3	5	0	2	4	2	1	2	4518	74	4	2	0	3	2	2	7	0	0	5	0	0	0	2	5	0	0	0	0	1	3	0	0	0
ASXL2	2626	3242	2442	5435	3862	1291	1343	865	815	364	630	651	855	581	358	738	560	569	763	586	701	3526	2166	1588	2439	1861	301	338	609	549	394	316	329	350	602	502	187	761	267	564	957	507	335	387	412	516	492	314	425
OR51H1	0	0	0	0	0	0	0	0	0	0	0	0	0	0	0	0	0	0	0	0	0	0	0	1	0	0	0	0	0	0	0	0	0	0	0	0	0	0	0	0	0	0	0	0	0	0	0	0	0
HDDC3	144	171	166	313	188	133	112	77	77	100	104	116	86	104	84	126	107	75	142	138	115	103	127	261	219	309	42	38	108	71	37	52	64	102	80	108	30	83	63	119	226	54	108	105	108	88	120	77	124
ZNF252P-AS1	20	16	55	18	19	18	14	9	10	4	13	7	9	7	8	12	18	10	27	5	2	10	13	58	24	34	5	2	7	13	7	3	7	31	11	24	2	3	19	38	38	12	11	20	14	15	25	10	14
DONSON	318	416	327	367	785	103	157	59	69	41	72	75	94	48	56	93	102	63	134	63	66	336	296	892	477	555	38	42	54	46	15	26	47	79	65	60	30	66	37	110	133	36	56	52	62	79	72	33	62
SPATA13	3021	2616	4057	8394	2497	2866	3228	1849	2018	841	1428	1613	2220	1420	943	1878	1724	1271	1545	1522	1536	1259	832	698	1206	1219	664	791	1741	1454	744	613	1080	857	1533	1480	364	1416	611	1609	2853	1170	1052	1205	980	1113	1492	792	1243
SPATA12	27	16	28	6	23	0	3	0	1	1	1	0	0	0	4	0	0	0	1	1	1	23	14	6	14	54	2	4	0	0	2	0	0	0	0	3	0	1	4	0	0	0	1	1	0	0	1	1	0
SPATA17	142	31	50	7	290	1	0	0	0	0	0	1	0	0	0	0	0	0	2	1	0	66	16	79	253	54	0	0	0	0	0	0	0	0	0	0	0	0	0	0	2	1	0	0	0	0	0	0	0
SPATA16	1	0	0	0	0	0	0	0	0	0	0	0	0	0	0	0	0	0	0	0	0	0	0	6	0	0	0	0	0	0	0	0	0	0	0	0	0	0	0	0	0	0	0	1	0	0	0	0	0
COL18A1-AS2	0	0	0	0	1	0	0	0	0	0	0	0	0	0	0	0	0	0	0	0	0	3	0	0	0	0	0	0	0	0	0	0	0	0	0	0	0	0	0	0	0	0	0	0	0	0	0	0	0
SPATA19	0	0	0	0	0	0	0	0	1	0	0	0	0	0	0	0	0	0	0	0	0	0	0	0	1	0	0	0	0	0	0	0	0	0	0	0	0	0	0	0	0	0	0	0	0	0	1	0	0
SPATA18	937	336	351	6	2079	0	0	0	0	0	0	0	0	0	0	0	0	0	0	0	0	251	439	63	1260	171	0	0	3	0	0	0	0	1	6	2	0	0	0	0	0	0	0	0	0	0	1	0	0
GNAS-AS1	2	1	1	3	4	0	1	0	1	0	1	0	0	1	1	0	2	2	0	0	0	1	6	1	1	14	0	0	4	0	0	0	0	0	1	0	0	3	0	2	4	0	0	0	1	1	0	1	1
VCP	8061	10533	7596	10552	12697	4988	3589	3209	3714	3283	3486	3227	3639	3090	2362	3614	2651	2411	4288	3644	4058	12649	19766	12622	11738	17240	2650	2787	4682	5068	4006	3249	4841	5907	5356	4515	2112	5868	3193	5630	7397	5487	3725	3093	3204	3524	4726	4914	4189
IGHV1-69-2	0	1	0	0	0	0	0	0	0	0	0	0	0	0	0	0	0	0	0	0	0	0	0	0	0	0	0	0	0	0	0	0	0	0	56	25	0	0	0	0	0	0	0	0	0	0	0	0	0
RNU6-693P	0	0	0	0	0	0	0	0	0	0	0	0	0	0	0	0	0	0	0	0	0	0	0	0	0	0	0	0	0	0	0	0	0	0	0	0	0	0	0	0	0	0	0	0	0	0	0	0	0
CEP170P1	9	4	9	5	9	0	1	0	0	1	1	1	1	2	2	0	0	1	2	0	2	1	0	2	0	3	0	0	0	0	0	1	0	0	0	0	0	1	0	2	0	1	0	0	0	0	4	0	0
HLA-K	77	20	39	473	107	63	54	52	73	49	59	59	59	48	39	433	358	46	91	51	80	297	313	71	783	54	17	26	61	62	38	27	366	23	397	403	18	24	429	492	594	406	19	14	15	33	36	26	72
TRIM53AP	0	0	0	0	0	0	0	0	0	0	0	0	0	0	0	0	0	0	0	0	0	0	0	0	0	0	0	0	0	0	0	0	0	0	0	0	0	0	0	0	0	0	0	0	0	0	0	0	0
CPLX4	2	3	2	0	0	0	0	0	0	0	0	0	0	0	0	0	0	0	0	0	0	0	0	3	0	0	0	0	0	0	1	1	0	0	0	0	0	0	0	0	0	0	0	0	0	0	0	0	0
ZNF214	85	55	126	4	196	0	0	0	0	0	0	0	0	0	0	0	0	2	1	0	0	3	8	65	42	50	0	0	0	0	0	0	0	0	0	0	0	0	0	0	0	0	0	0	0	0	0	0	0
RPS28P8	0	0	0	0	0	0	0	0	0	0	0	0	0	0	0	0	0	0	0	0	0	0	0	0	0	0	0	0	0	0	0	0	0	0	0	0	0	0	0	0	0	0	0	0	0	0	0	0	0
RINL	405	627	427	2116	201	847	1113	528	606	388	590	680	926	632	497	792	809	433	981	625	672	88	111	1110	359	687	582	633	869	747	403	477	802	824	929	851	324	773	682	1308	1789	816	889	883	786	767	862	568	764
PRMT1P1	10	22	6	15	29	11	8	4	7	4	6	3	5	6	8	11	3	5	12	6	5	4	5	3	1	0	0	0	1	3	1	0	0	0	0	1	0	0	1	0	3	0	0	2	1	3	0	2	2
HFE	591	691	671	383	1161	192	101	115	118	102	164	101	126	94	82	124	123	84	105	163	163	784	1083	167	1008	226	120	173	169	120	69	72	119	119	165	153	56	190	146	226	292	144	124	164	121	171	128	98	150
RNU6-1321P	0	0	0	0	0	0	0	0	0	0	0	0	0	0	0	0	0	0	0	0	0	0	0	0	0	0	0	0	0	0	0	0	0	0	0	0	0	0	0	0	0	0	0	0	0	0	0	0	0
GPR146	123	21	144	20	28	118	197	95	112	78	69	186	99	76	49	77	26	26	58	69	93	45	52	11	77	20	106	78	50	65	88	103	31	82	116	87	72	51	64	70	42	60	58	57	177	158	74	82	114
GPR141	110	276	119	45	42	240	1639	322	409	178	360	130	843	251	120	148	155	120	167	275	291	17	127	33	22	99	189	221	154	193	119	118	216	143	138	158	54	263	182	294	398	250	245	299	203	192	136	74	251
GPR142	2	2	0	1	3	6	3	1	1	1	1	0	0	1	0	3	4	0	1	1	1	19	0	15	0	3	0	0	3	4	1	0	0	0	1	8	0	2	0	0	0	0	1	0	0	0	0	0	0
GPR143	56	68	51	5	96	3	1	0	2	4	3	0	0	5	0	1	2	2	0	0	0	316	43	58	354	3	0	4	2	5	0	0	3	0	0	0	0	0	1	2	4	5	2	2	3	5	0	1	2
HLA-L	223	150	139	261	98	284	211	147	172	176	184	183	161	202	153	222	208	116	202	223	266	75	70	52	189	254	51	78	71	112	102	74	153	47	130	118	112	318	167	190	277	136	313	308	172	217	172	185	236
GPR148	0	0	0	0	0	0	0	0	0	0	0	0	0	0	0	0	0	0	0	0	0	0	0	14	0	0	0	0	0	0	0	0	0	0	0	0	0	0	0	0	0	0	0	0	0	0	0	0	0
GPR149	0	0	0	0	0	0	0	0	0	0	0	0	0	0	0	0	0	0	0	0	0	0	3	40	0	23	0	0	0	0	0	0	0	0	0	0	0	0	0	0	0	0	0	0	0	0	0	0	0
SMARCE1P3	3	2	5	3	4	1	0	2	0	0	2	2	0	2	1	0	1	1	0	2	2	1	0	0	0	5	1	0	0	0	0	0	0	1	0	2	0	1	1	0	0	0	0	4	0	1	0	2	0
RNU6-930P	0	0	0	0	1	0	0	0	0	0	0	2	0	0	2	1	0	0	1	0	0	0	0	2	2	0	0	0	1	0	1	0	0	0	3	0	0	0	0	1	2	0	0	4	0	0	0	0	4
KNL1	190	745	120	402	618	50	116	21	17	16	25	17	19	16	10	24	15	21	22	7	12	682	222	428	552	403	1	9	13	16	7	8	17	23	5	7	5	23	6	28	10	5	24	11	28	28	25	6	6
HLA-B	109308	68956	93260	129576	54148	211988	138448	125514	171109	145593	169478	145841	143287	145263	140390	153587	129446	95236	159670	174052	219828	38701	24978	25551	46289	75445	125594	157901	196173	223190	121552	102283	193710	243434	147827	144466	68940	191693	182341	236808	224342	161624	222195	222381	120692	145877	162551	153250	175506
CITED2	4333	1522	3379	3848	2019	1626	1390	1220	962	692	979	951	1132	772	780	1096	756	834	1616	1035	1340	1526	1530	605	4686	1042	545	601	1127	1099	762	683	809	1256	1030	913	494	1481	734	1199	1414	950	837	988	1020	1027	1062	803	1035
IGHV1-46	177	714	6	65	9	20	24	14	9	23	24	6	9	1	9	13	7	22	23	6	4	129	115	295	156	41	5	7	27	37	7	9	8	101	41	47	9	51	7	24	39	26	33	28	18	8	26	30	4
SMARCE1P1	2	0	0	1	2	2	0	0	0	0	0	1	0	0	0	1	0	2	0	0	0	0	0	1	0	1	0	0	0	3	0	2	0	3	0	0	0	0	0	0	0	1	0	0	1	0	0	2	0
CITED4	176	33	471	161	261	100	193	87	95	69	87	126	518	183	149	110	67	93	119	233	177	1353	1478	114	111	478	113	155	194	178	201	155	217	195	115	117	67	305	161	119	220	239	207	321	364	289	152	215	268
DAGLA	297	155	332	120	395	141	36	57	74	81	81	74	65	76	45	61	75	48	75	86	88	350	747	1982	1124	1541	77	30	180	107	68	69	37	111	104	69	40	97	102	165	235	62	82	44	30	43	87	79	73
DAGLB	867	698	961	811	1343	830	781	605	661	632	739	606	665	554	634	595	586	474	819	662	825	1350	822	1217	4667	887	648	641	942	929	617	436	869	1318	926	795	334	921	701	1165	1392	863	844	878	713	863	852	715	1050
MIR132	0	0	0	0	0	0	0	0	0	0	0	0	0	0	0	0	0	0	0	0	0	0	0	0	0	0	0	0	0	0	0	0	0	0	0	0	0	0	0	0	0	0	0	0	0	0	0	0	0
HLA-G	2570	1844	1493	2601	705	4901	3141	1245	1878	3867	4719	2349	2440	3325	3448	3026	2445	942	1638	3988	6167	1252	737	593	2412	2183	3287	3876	5198	6357	3433	2559	5423	1269	4451	4280	1612	4054	5399	6222	4687	3499	3264	3261	2794	3399	2841	2502	4026
SMARCE1P6	1	6	1	4	15	1	5	2	2	2	4	3	8	2	0	2	1	0	1	5	2	4	8	1	1	5	0	3	6	8	2	0	0	2	3	1	0	2	1	3	2	3	12	5	3	6	1	0	4
SMARCE1P5	2	3	7	3	1	1	3	0	3	0	2	1	2	3	1	4	2	2	3	1	0	1	1	0	2	0	0	0	0	1	1	0	0	3	0	2	0	1	0	0	0	0	0	0	0	0	1	1	1
SLC7A1	971	1846	852	2305	2751	389	430	255	268	189	178	255	175	211	97	296	215	238	237	277	200	10699	5047	6304	3832	1802	120	82	313	224	200	182	202	257	387	352	170	442	141	313	659	255	271	287	368	346	438	263	312
CCDC11P1	0	0	0	0	0	0	0	0	0	0	0	0	0	0	0	0	0	0	0	0	0	0	0	0	0	0	0	0	0	0	0	0	0	0	0	0	0	0	0	0	0	0	0	0	0	0	0	0	0
HIRA	470	405	460	755	577	558	377	265	290	298	300	291	531	301	358	366	342	225	505	383	380	328	339	1278	626	644	180	266	400	420	204	204	307	543	380	284	135	394	315	474	655	401	321	358	246	313	311	293	277
EZHIP	2	1	1	4	0	3	3	1	5	2	1	0	7	2	1	3	1	2	5	8	2	0	0	15	0	66	0	0	3	1	0	0	6	16	7	3	3	2	0	0	9	1	6	10	2	1	11	2	1
RIN1	159	241	156	129	283	277	235	299	253	340	312	113	159	154	95	193	202	76	113	223	201	1548	1003	58	383	217	308	412	498	434	79	104	251	534	272	232	107	222	197	292	567	355	425	214	217	317	229	220	342
RIN3	2049	1789	2072	2483	1504	6856	8063	5032	6149	5393	5606	4679	8272	5405	4664	5327	4054	3480	6729	6371	8632	874	1167	539	2594	1521	7306	9661	8393	9001	5950	4553	9718	9463	7748	7015	2497	7224	8967	10535	11666	9812	9011	8748	5132	6565	5734	6622	7261
RIN2	2099	1732	4089	626	3955	342	218	323	337	256	382	218	374	206	160	204	151	165	181	283	350	6069	3702	672	3221	1470	257	241	542	505	165	131	130	350	276	169	125	308	202	259	495	236	239	246	170	134	193	148	246
WWOX	283	421	242	233	330	115	54	58	71	78	67	70	70	70	70	79	80	76	95	67	56	216	292	1752	505	184	34	17	90	97	52	48	34	73	96	93	36	82	55	90	138	73	66	41	30	42	89	69	83
MIR6793	1	0	0	1	0	1	6	2	0	1	2	0	1	1	0	3	2	2	1	3	1	0	0	0	0	0	2	0	1	2	2	0	0	0	7	3	0	3	8	0	4	2	1	1	0	2	0	1	0
RN7SL750P	0	0	0	0	0	0	0	0	0	0	0	0	0	0	0	0	0	0	0	0	0	0	0	0	0	0	0	0	0	0	0	0	0	0	0	0	0	0	0	0	0	0	0	0	0	0	0	0	0
LNX1-AS1	0	0	0	0	0	0	0	0	0	0	0	0	0	0	0	0	0	0	0	0	0	0	0	0	0	0	0	0	0	0	0	0	0	0	0	0	0	0	0	0	0	0	0	0	0	0	0	0	0
LNX1-AS2	3	3	0	0	1	0	0	0	0	0	0	0	0	0	0	1	0	0	0	0	0	0	1	7	2	5	0	0	0	0	0	0	0	0	0	0	0	0	0	0	0	0	0	0	0	0	0	0	0
RIPK1	2406	1911	2295	3328	2662	2148	1519	1334	1422	1040	1348	1245	1447	1031	1019	1326	1075	975	1697	1176	1466	1399	2068	1901	3402	1813	962	1028	1879	1983	1003	910	1574	1757	1610	1647	623	1705	1037	1912	3025	1620	1317	1256	1178	1337	1572	1254	1357
RIPK3	479	632	467	1059	504	1007	1174	538	677	609	700	596	1046	616	505	666	714	489	923	704	853	234	523	198	136	322	658	942	1161	1148	476	454	1046	1396	1197	981	335	846	760	1521	1886	1046	1361	1299	766	1063	815	729	979
RIPK2	1797	821	816	849	519	851	427	606	534	461	671	465	509	502	566	438	495	507	1151	631	780	830	322	237	1175	538	214	251	478	507	162	159	221	533	279	293	160	336	199	430	444	218	267	285	240	274	297	229	320
PDCL	1176	941	1368	1283	1382	371	365	253	239	169	203	217	271	202	227	267	251	199	403	200	241	999	748	828	631	753	132	108	211	176	105	87	141	206	185	162	86	198	145	216	359	101	140	149	152	142	200	112	165
IGFBP7-AS1	7	0	9	0	10	0	0	0	0	0	0	0	0	0	0	0	0	0	0	0	1	3	0	2	0	1	0	0	0	0	0	0	0	0	0	0	0	0	0	0	0	0	0	0	0	0	0	0	1
MIR6792	0	0	0	0	0	0	0	0	0	0	0	0	0	0	0	0	0	0	0	0	0	1	0	0	0	0	0	0	0	0	0	0	0	0	0	0	0	0	0	0	0	0	0	0	0	0	0	0	0
ARID4B	2559	3716	3055	5846	4068	1929	1644	1387	1220	580	906	905	1148	753	836	1191	939	963	1169	946	1017	1763	1420	771	1092	737	473	393	728	628	376	258	467	560	562	692	220	686	248	693	833	417	515	541	423	724	647	247	500
SRCIN1	161	99	40	25	1097	2	2	0	0	2	1	3	3	2	4	6	3	2	3	2	2	92	21	2037	702	847	2	2	1	2	3	16	14	6	6	2	2	1	5	4	11	5	2	2	6	4	4	2	7
WWC2-AS2	28	10	43	1	25	2	0	1	0	0	2	3	0	1	0	1	0	3	1	3	2	11	27	1	3	28	0	0	0	2	0	0	0	7	0	0	0	0	0	1	4	1	5	0	0	3	6	1	2
HLA-P	2	0	0	1	0	0	0	1	0	0	1	0	0	1	0	0	0	0	0	1	0	0	0	0	0	0	0	0	0	1	0	0	0	0	0	0	0	0	0	0	0	0	0	0	0	0	0	0	0
RNU6-1029P	0	0	0	0	1	0	0	0	0	0	0	0	0	0	0	0	0	0	0	0	0	0	0	0	0	0	0	0	0	0	0	0	0	0	0	0	0	0	0	0	0	0	0	0	0	0	0	0	0
CRABP1	8	0	1	3	120	0	0	0	0	0	0	0	0	0	0	0	0	0	0	0	0	4	2	435	0	69	0	0	0	0	0	0	0	0	0	0	0	0	0	0	0	0	0	0	0	0	0	0	0
CRABP2	807	24	282	454	1524	37	37	13	26	13	21	25	21	22	41	27	42	17	38	33	22	4183	761	614	38671	1562	42	87	35	39	18	11	77	51	51	53	28	51	66	112	94	76	62	92	31	63	33	36	40
C2orf27B	3	4	8	2	10	0	0	0	0	0	0	0	0	0	0	0	1	1	0	1	0	6	3	5	0	2	0	1	1	1	0	0	0	0	0	0	0	0	0	0	6	0	0	0	0	1	0	0	0
RN7SL215P	0	0	0	0	0	0	0	0	0	0	0	0	0	0	0	0	0	0	0	0	0	0	0	0	0	0	0	0	0	0	0	0	4	0	0	0	0	0	0	0	0	0	0	0	0	0	0	0	0
C7orf77	0	2	0	0	0	0	0	0	0	0	0	0	0	0	0	0	0	0	0	0	0	0	0	0	0	0	0	0	0	0	0	0	0	0	0	0	0	0	0	0	0	0	0	0	0	0	0	0	0
HLA-V	553	66	575	7	49	1059	803	90	118	3	4	4	1	1	80	2	5	93	103	1	97	25	147	0	50	1	0	0	102	79	33	35	65	0	1	0	0	0	0	1	0	0	0	0	0	0	0	1	3
WWC2-AS1	1	0	0	0	0	0	0	0	0	0	0	0	0	0	0	0	0	0	0	0	0	0	0	0	0	0	0	0	0	0	0	0	0	0	0	0	0	0	0	0	0	0	0	0	0	0	0	0	0
BIN2P1	2	7	1	15	0	17	34	16	10	12	14	16	27	10	7	9	13	9	15	13	21	0	0	0	0	0	7	6	2	6	3	1	1	2	7	2	1	3	6	6	5	5	6	8	1	3	5	3	6
MMS19	1777	1834	2588	3184	2376	1370	1054	759	980	827	889	1136	1026	959	778	1219	1143	910	1493	1131	951	3444	3189	1895	1873	4045	595	734	1616	1287	892	748	1088	1572	1862	1376	441	1190	945	1894	3040	1346	1269	1202	1230	1342	1677	1306	1503
ZNF419	215	214	429	497	180	177	93	91	96	74	106	122	91	74	102	131	167	146	168	82	54	286	180	91	391	186	27	40	118	79	56	43	62	88	124	109	26	100	29	139	221	63	78	72	159	190	128	71	88
BIN2P2	1	3	2	3	0	10	16	6	9	5	7	6	9	11	5	9	5	8	13	13	11	0	0	0	0	0	0	0	4	1	1	0	1	0	1	4	0	1	1	2	3	4	4	2	0	1	1	1	0
ZNF417	290	272	355	614	259	151	187	142	180	84	162	166	163	98	114	157	180	116	160	139	136	280	223	164	513	193	66	90	129	80	83	51	83	92	142	104	45	138	87	150	245	91	74	106	104	120	144	63	110
ZNF416	167	172	281	525	191	142	64	70	107	62	87	102	79	58	70	102	91	88	107	101	67	257	134	62	414	226	41	37	91	96	62	71	62	96	97	97	48	110	55	87	197	72	71	52	86	76	134	100	76
ZNF415	260	33	451	53	269	26	8	11	15	6	4	27	18	4	20	18	12	13	14	2	14	174	56	24	613	247	0	0	0	9	0	3	0	6	4	8	0	1	0	3	6	1	7	6	8	2	4	4	5
ZNF414	216	187	236	459	328	217	156	147	134	178	151	225	251	144	179	224	196	165	315	204	177	430	307	331	428	472	131	206	304	215	158	167	274	331	347	262	102	280	211	306	600	254	338	276	216	207	264	296	233
OR13C1P	0	0	0	0	0	0	0	0	0	0	0	0	0	0	0	0	0	0	0	0	0	0	0	0	0	0	0	0	0	0	0	0	0	0	0	0	0	0	0	0	0	0	0	0	0	0	0	0	0
ZNF410	13	13	29	22	24	12	20	9	9	8	15	12	13	8	8	9	11	9	20	10	9	7	10	9	19	14	2	1	11	8	6	7	3	8	22	12	5	11	11	13	19	9	10	13	9	11	6	9	8
GLIPR2	4858	1874	3467	5008	1540	9135	15730	7523	7861	7833	10728	6805	16841	9074	9558	7031	7475	5586	11943	10647	10527	467	856	849	2981	1821	8900	11614	6908	9277	4539	3769	8495	11559	5580	5929	2538	6742	7839	10723	9081	8195	8347	9039	4848	5208	5407	4615	7180
GLIPR1	2159	1978	2005	3963	1660	3347	3646	3206	3476	2054	3521	2348	3380	3819	3221	3164	3288	3345	3225	3899	3276	903	517	251	315	662	2130	2541	2167	2029	1206	1242	2140	1940	1714	2041	644	2265	1742	3043	2623	1792	2799	3523	1978	2025	2021	1205	2742
E2F6P3	0	0	0	0	0	0	0	0	0	0	0	0	0	0	0	0	0	0	0	0	0	0	0	0	0	0	0	0	0	0	0	0	0	0	0	0	0	0	0	0	0	0	0	0	0	0	0	0	0
E2F6P2	0	0	0	0	0	0	0	0	0	0	0	0	0	0	0	0	0	0	0	0	0	0	0	0	0	0	0	0	0	0	0	0	0	0	0	0	0	0	0	0	0	0	0	0	0	0	0	0	0
E2F6P1	0	0	0	0	0	0	0	0	0	0	0	0	0	0	0	0	0	0	0	0	0	0	0	0	0	0	0	0	0	0	0	0	0	0	0	0	0	0	0	0	0	0	0	0	0	0	0	0	0
E2F6P4	1	0	5	0	1	0	0	0	2	0	1	1	1	1	0	0	0	0	0	2	5	0	0	1	0	0	0	0	0	2	0	0	1	0	0	1	0	0	0	0	0	0	0	0	1	0	0	0	1
LINC01543	5	1	0	0	1	0	1	0	0	0	0	1	0	0	0	0	0	0	2	0	0	5	3	0	0	0	0	0	0	0	0	0	0	0	2	2	0	0	0	1	0	0	0	0	0	0	0	0	0
POU4F1	12	6	9	32	0	0	3	1	2	0	0	0	0	1	1	0	1	1	1	4	0	2	0	690	160	36	0	0	2	1	0	1	0	5	0	1	1	1	3	3	1	6	0	0	3	0	3	2	1
POU4F2	2	0	0	0	0	0	0	0	0	0	0	0	0	0	0	0	0	0	1	0	0	0	0	98	0	1	0	0	0	0	0	0	0	0	0	0	0	0	0	0	0	0	0	0	0	0	0	0	0
POU4F3	4	1	3	5	7	0	4	1	1	2	0	0	1	0	1	0	1	1	2	1	1	8	5	9	2	0	2	3	0	0	3	1	2	4	0	0	0	0	3	1	5	1	2	1	1	3	0	0	2
RNU2-64P	0	0	0	0	0	0	0	0	0	0	0	0	0	0	0	0	0	0	0	0	0	0	0	0	0	0	0	0	0	0	0	0	0	0	0	0	0	0	0	0	0	0	0	0	0	0	0	0	0
LINC01546	2	8	4	0	14	0	0	0	0	0	0	0	0	0	0	0	0	0	0	0	0	10	2	0	3	0	0	0	0	0	0	0	0	0	0	0	0	0	0	0	0	0	0	0	1	0	0	0	0
LINC01545	4	5	3	7	1	5	0	0	2	1	1	1	0	0	0	0	0	1	0	0	0	2	0	0	0	5	0	2	1	0	0	0	0	0	1	1	1	1	0	2	0	0	2	2	0	1	1	0	0
FBF1	210	161	228	344	360	147	78	56	94	41	35	81	68	77	46	103	120	67	122	88	61	428	291	785	362	587	32	36	130	68	57	62	78	160	112	150	32	121	82	158	285	109	110	89	113	107	147	108	101
RN7SL328P	0	0	0	0	2	2	3	0	0	0	0	2	1	0	0	1	1	0	1	1	0	1	0	0	0	0	0	0	0	0	0	2	0	4	2	3	0	3	0	0	5	1	0	0	1	0	0	3	0
RNU6-388P	0	0	4	2	0	1	1	1	1	0	0	0	0	1	0	1	5	0	3	0	1	0	0	0	0	0	0	1	0	0	0	0	1	4	0	0	0	2	0	2	2	0	0	4	0	7	3	2	1
LINC01548	2	0	0	0	1	2	0	1	0	0	0	0	1	0	1	0	1	0	0	0	0	0	0	0	0	0	0	1	0	0	1	0	0	0	0	2	0	0	0	1	0	0	1	6	0	0	0	1	0
RASA1	1648	2345	2006	2149	3261	633	632	376	366	186	312	321	373	324	213	391	298	325	455	337	330	1278	883	539	904	1065	155	164	341	277	174	158	151	258	301	286	92	281	116	309	493	198	241	311	270	286	295	168	215
RASA2	1446	1810	1849	3489	1456	1276	2180	822	735	203	545	682	1445	625	491	903	851	708	762	646	596	676	599	515	380	500	281	451	506	423	267	205	268	241	412	380	99	507	188	509	865	363	358	383	391	517	442	185	301
RASA3	2124	1897	2197	15879	1788	5660	2674	2990	2754	2139	2322	3453	2761	2862	2016	5595	4529	2342	4845	3476	3473	22389	1549	2425	797	1251	1261	1235	4529	3761	2709	2293	3041	3927	5015	3951	1829	4008	2187	4023	9664	3523	3085	3111	3190	3831	4703	3778	2925
ACTN3	3	1	6	10	5	1	0	2	2	7	2	4	4	2	2	15	2	1	8	4	3	4	7	10	0	56	0	2	5	0	2	2	5	0	12	1	2	7	4	13	30	2	1	0	7	14	6	5	6
ACTN2	166	0	263	0	9	0	1	0	0	0	0	1	0	0	0	0	0	2	0	0	0	6	13	182	11	104	0	0	0	0	0	0	0	0	0	0	0	0	0	0	3	3	0	0	0	0	0	1	1
RNU6-1074P	0	0	0	0	0	0	0	0	0	0	0	0	0	0	0	0	0	0	0	0	0	0	0	0	0	0	0	0	0	0	0	0	0	0	0	0	0	0	0	0	0	0	0	0	0	0	0	0	0
ACTN4	8860	6414	8794	10884	16301	6377	3751	4009	3897	3777	3561	3931	4110	4380	2683	5037	3246	2606	5070	4666	5840	15999	28883	27241	22136	12915	4138	4990	6221	6997	6013	4461	7288	7642	7549	6298	3076	8249	5418	7789	11432	8172	4889	5886	4742	5536	5353	6166	5905
EZR	13068	9390	9038	15054	8274	4608	2694	2561	2533	2365	2271	2781	2086	1820	1477	2644	2014	1927	3124	2049	2383	21304	23288	6513	29816	9717	1491	1271	4592	4141	2566	2277	2997	4912	5157	4069	1649	4449	1971	3824	6951	3052	2575	1860	2349	2317	4214	3608	3355
PRR29-AS1	6	52	4	13	8	4	5	0	0	4	3	3	1	0	5	0	4	11	7	2	1	0	3	1	14	1	0	0	5	4	5	5	5	4	3	4	1	0	1	2	9	5	5	3	0	6	10	4	1
SNORD70B	0	0	0	0	0	0	0	0	0	0	0	0	0	0	0	0	0	0	0	0	0	0	0	0	0	0	0	0	0	0	0	0	0	0	0	0	0	0	0	0	0	0	0	0	0	0	0	0	0
LLPHP1	0	0	0	0	0	0	0	0	0	0	0	0	0	0	0	0	0	0	0	0	0	0	0	0	0	0	0	0	0	0	0	0	0	0	0	0	0	0	0	0	0	0	0	0	0	0	0	0	0
GPM6BP1	0	0	0	0	0	0	0	0	0	0	0	0	0	0	0	0	0	0	0	0	0	0	0	0	0	0	0	0	0	0	0	0	0	0	0	0	0	0	0	0	0	0	0	0	0	0	0	0	0
GPM6BP3	0	0	0	0	0	0	0	0	0	0	0	0	0	0	0	0	0	0	0	0	0	0	0	0	0	0	0	0	0	0	0	0	0	0	0	0	0	0	0	0	0	0	0	0	0	0	0	0	0
GPM6BP2	0	0	0	0	0	0	0	0	0	0	0	0	0	0	0	0	0	0	0	0	0	0	0	0	0	0	0	0	0	0	0	0	0	0	0	0	0	0	0	0	0	0	0	0	0	0	0	0	0
MIR4269	0	0	1	0	0	0	0	0	0	0	0	0	0	0	0	0	0	0	0	0	0	0	0	5	0	0	0	0	0	0	0	0	0	0	0	0	0	0	0	0	0	0	0	1	0	0	0	0	0
MIR4268	0	0	0	0	0	0	0	0	0	0	0	0	0	0	0	0	0	0	0	0	0	0	0	0	0	0	0	0	0	0	0	0	0	0	0	0	0	0	0	0	0	0	0	0	0	0	0	0	0
MIR4263	0	6	1	5	10	2	0	1	3	1	0	2	2	0	1	0	1	0	0	3	1	5	0	3	2	4	0	0	2	4	0	2	0	0	0	3	0	1	0	0	0	0	1	0	0	1	0	0	0
MIR4262	0	0	0	0	0	0	0	0	0	0	0	0	0	0	0	0	0	0	0	0	0	0	0	0	0	0	0	0	0	0	0	0	0	0	0	0	0	0	0	0	0	0	0	0	0	0	0	0	0
MIR4261	0	0	0	0	0	0	0	0	0	0	0	0	0	0	0	0	0	0	0	0	0	1	0	0	0	0	0	0	0	0	0	0	0	0	0	0	0	0	0	0	0	0	0	0	0	0	0	0	0
MIR4260	2	0	0	0	0	0	0	0	0	0	0	0	0	0	0	0	0	0	0	0	0	0	0	0	0	0	0	0	0	0	0	0	0	0	0	0	0	0	0	0	0	0	0	0	0	0	0	0	0
MIR4267	0	0	0	0	0	0	0	0	0	0	0	0	0	0	0	0	0	0	0	0	0	0	0	0	0	0	0	0	0	0	0	0	0	0	0	0	0	0	0	0	0	0	0	0	0	0	0	0	0
MIR4266	0	0	0	0	0	0	0	0	0	0	0	0	0	0	0	0	0	0	0	0	0	0	0	0	0	0	0	0	0	0	0	0	0	0	0	0	0	0	0	0	0	0	0	0	0	0	0	0	0
MIR4265	0	0	0	0	0	0	0	0	0	0	0	0	0	0	0	0	0	0	0	0	0	0	0	0	0	0	0	0	0	0	0	0	0	0	0	0	0	0	0	0	0	0	0	0	0	0	0	0	0
MIR4264	0	0	0	0	0	0	0	0	0	0	0	0	0	0	0	0	0	0	0	0	0	0	0	0	0	0	0	0	0	0	0	0	0	0	0	0	0	0	0	0	0	0	0	0	0	0	0	0	0
OR3A2	0	1	0	1	0	2	0	0	0	0	0	0	0	0	0	0	2	0	0	0	0	0	0	0	0	4	0	0	0	0	0	0	0	1	0	0	0	1	0	2	2	0	0	0	0	0	0	0	1
RNU1-82P	0	0	0	0	0	0	0	0	0	0	0	0	0	0	0	0	0	0	0	0	0	0	0	0	0	0	0	0	0	0	0	0	0	0	0	0	0	0	0	0	0	0	0	0	0	0	0	0	0
N6AMT1	337	240	719	355	732	114	129	48	91	48	82	98	83	90	59	88	123	112	158	99	69	318	326	286	605	393	13	18	101	60	36	41	40	95	111	53	25	81	31	71	196	69	77	79	82	78	134	56	93
NHS-AS1	0	4	1	0	1	0	0	0	0	0	0	0	0	0	0	0	0	0	0	0	0	1	2	0	0	0	0	0	0	0	0	0	0	0	0	0	0	0	0	0	0	0	0	0	0	0	0	0	0
RNU6-1116P	0	0	0	0	0	0	0	0	0	0	0	0	0	0	0	0	0	0	0	0	0	0	0	0	0	0	0	0	0	0	0	0	0	0	0	0	0	0	0	0	0	0	0	0	0	0	0	0	0
RNU6-338P	0	0	0	0	0	0	0	0	0	0	0	0	0	0	0	0	0	0	0	0	0	0	0	0	0	0	0	0	0	0	0	0	0	0	0	0	0	0	0	0	0	0	0	0	0	0	0	0	0
OR5J2	0	0	0	0	0	0	0	0	0	0	0	0	0	0	0	0	0	0	0	0	0	0	0	0	0	0	0	0	0	0	0	0	0	0	0	0	0	0	0	0	0	0	0	0	0	0	0	0	0
ARHGAP27P1-BPTFP1-KPNA2P3	66	54	102	61	92	76	126	49	59	44	59	42	109	73	49	83	76	34	74	34	77	53	75	48	59	42	60	82	75	64	27	37	115	63	67	97	16	63	71	86	135	83	87	108	54	88	61	41	74
OR3A3	1	0	1	2	0	0	0	0	0	0	0	0	1	0	0	0	1	1	3	0	0	1	0	0	0	0	0	2	0	0	2	0	0	0	0	1	0	2	0	0	1	0	0	0	0	0	0	0	0
RPS10P27	1	0	4	2	1	0	0	0	0	2	0	2	1	0	1	1	0	0	0	0	0	1	0	4	6	3	0	0	0	0	0	0	0	0	0	0	1	1	0	0	0	1	2	0	0	0	1	1	0
ABLIM1	6185	3948	15687	15471	7356	2847	1512	1506	1765	499	683	1949	1548	1047	633	1290	955	1510	1889	1385	757	4813	24327	1232	2616	3306	217	273	2083	1457	1069	836	1022	1260	1757	1410	384	1397	404	685	2046	974	906	752	543	770	2133	1320	1116
ABLIM3	1808	937	2788	67	1049	574	443	204	226	609	669	519	918	197	318	389	211	142	129	258	572	436	764	258	134	661	374	420	174	382	665	436	118	112	222	246	366	292	328	174	85	295	292	129	243	442	241	362	153
ABLIM2	96	31	155	97	136	19	9	5	6	9	9	21	13	7	16	16	15	8	27	14	9	233	80	2396	140	34	3	2	12	15	13	18	11	10	41	39	6	35	5	11	38	22	16	4	28	11	36	17	16
RPS10P20	0	0	0	0	0	0	0	0	0	0	0	0	0	0	0	0	0	0	0	0	0	0	0	0	0	0	0	0	0	0	0	0	0	0	0	0	0	0	0	0	0	0	0	0	0	0	0	0	0
UBXN6	2738	2866	3029	2784	3809	25883	20816	10511	13178	21964	21862	16968	13750	12331	8954	12024	8727	10510	9221	13356	18619	3833	3103	2619	4461	3052	11259	10741	4997	6082	11545	12767	7053	6959	12992	11109	9916	7384	8129	8458	4904	8343	9419	12369	19236	22148	10817	11052	12555
RPS10P21	0	0	0	0	0	0	0	0	0	0	0	0	0	0	0	0	0	0	0	0	0	0	0	0	0	0	0	0	0	0	0	0	0	0	0	0	0	0	0	0	0	0	0	0	0	0	0	0	0
FAM172A	1071	1299	1253	1743	1618	463	664	357	318	145	294	295	427	232	349	394	295	302	413	317	294	589	449	331	1198	300	137	169	167	119	101	102	145	102	151	125	66	219	98	178	326	174	114	133	182	236	190	93	131
LINC00630	61	47	83	61	115	6	6	12	4	3	2	11	3	4	0	2	3	3	7	9	2	113	57	176	168	71	0	0	10	1	2	2	2	4	2	8	3	4	3	4	18	4	3	9	4	12	2	5	10
LINC00636	7	0	0	0	0	0	0	0	0	0	0	0	0	0	0	0	0	0	0	0	0	1	1	13	0	0	0	0	0	0	0	0	0	0	0	0	0	0	0	0	0	0	0	0	0	0	0	0	0
RNU6-987P	0	0	0	0	0	0	0	0	0	0	0	0	0	0	0	0	0	0	0	0	0	0	0	0	0	0	0	0	0	0	0	0	0	0	0	0	0	0	0	0	0	0	0	0	0	0	0	0	0
LINC00634	0	0	1	0	1	0	1	0	0	0	0	0	0	0	0	0	0	0	0	0	0	6	4	25	7	25	0	0	0	1	0	0	0	1	0	0	0	0	0	0	0	0	0	0	0	0	0	0	0
LINC00635	0	0	0	0	0	0	0	0	0	0	0	0	0	0	0	0	0	0	0	0	0	7	0	5	1	0	0	0	0	0	0	0	0	0	0	0	0	0	0	0	0	0	0	0	0	0	0	0	0
LINC00638	44	13	17	66	87	12	10	12	10	4	1	6	5	6	2	20	11	12	10	9	5	99	24	248	537	164	3	4	8	6	9	1	7	38	24	10	2	4	8	3	40	12	4	4	7	4	14	14	12
LINC00639	57	121	197	2	38	10	25	20	13	3	2	8	35	10	7	7	11	36	67	15	4	9	53	25	7	28	9	6	2	2	0	0	2	53	4	2	1	4	5	17	5	2	9	18	1	7	5	4	1
RNU4-82P	0	0	0	0	0	1	0	0	2	0	1	1	0	1	0	0	1	0	0	1	0	0	0	0	1	0	0	0	1	1	0	0	2	0	0	2	0	0	0	0	0	0	0	1	0	0	0	3	1
BIVM-ERCC5	0	0	0	0	0	0	0	0	0	0	0	0	0	0	0	0	0	0	0	0	0	0	0	0	0	0	0	0	0	0	0	0	0	0	0	0	0	0	0	0	0	0	0	0	0	0	0	0	0
RAB6D	0	3	3	1	1	0	1	1	1	1	0	0	1	1	0	0	0	0	0	0	0	0	0	0	0	6	0	0	0	0	0	1	0	0	0	0	0	1	0	1	0	0	0	0	0	0	0	0	0
TSPOAP1-AS1	54	112	49	584	26	268	154	176	151	90	132	278	217	155	146	265	227	196	290	162	183	13	17	38	61	80	89	88	186	164	157	170	112	193	254	192	106	177	129	169	398	175	135	156	119	112	239	173	155
RAB6A	4152	4515	6367	4455	5009	2043	2281	1264	1196	772	1242	1145	1440	1093	1045	1494	1223	962	1725	1276	1329	4431	2758	2018	2825	2697	530	570	835	810	463	401	518	555	607	600	341	916	519	919	1068	437	549	470	676	763	837	511	595
RAB6B	219	103	252	189	661	127	210	97	92	217	255	142	252	83	58	81	38	78	51	96	84	255	294	2026	920	515	105	125	46	83	230	133	57	35	64	66	97	118	60	74	82	105	77	44	81	108	138	141	65
RAB6C	19	24	17	11	11	4	7	5	0	0	3	4	2	3	6	1	2	2	5	1	2	0	1	3	4	1	0	0	2	0	0	0	0	0	0	3	0	0	0	0	1	0	0	0	0	0	0	0	0
DLGAP4-AS1	9	13	15	16	9	9	7	3	5	4	2	5	6	8	11	14	9	8	17	3	6	5	0	8	5	41	0	0	3	12	4	0	10	14	28	8	0	2	6	13	27	2	4	6	3	12	11	4	4
NLGN1-AS1	0	0	0	0	0	0	0	0	0	0	0	0	0	0	0	0	0	0	0	0	0	0	0	0	0	0	0	0	0	0	0	0	0	0	0	0	0	0	0	0	0	0	0	0	0	0	0	0	0
UBE2Q2P11	0	0	0	0	0	0	0	0	0	0	0	0	0	0	0	0	0	0	0	0	0	0	0	0	0	0	0	0	0	0	0	0	0	0	0	0	0	0	0	0	0	0	0	0	0	0	0	0	0
UBE2Q2P10	0	0	1	3	1	1	2	3	0	0	0	0	0	0	0	1	0	0	1	0	0	0	0	0	0	0	0	0	0	0	0	0	0	0	0	0	0	0	0	0	0	0	1	0	0	0	0	0	0
FBXW8	494	487	455	646	698	213	144	168	146	67	84	141	107	152	92	220	194	169	286	181	123	867	580	582	858	1212	71	106	187	178	71	74	87	217	176	152	55	148	119	199	533	196	174	223	128	161	187	137	137
ERVV-1	0	0	1	0	0	0	0	0	0	0	0	0	0	0	0	0	0	0	0	0	0	5	0	0	0	4	0	0	0	0	0	0	0	0	0	0	0	0	0	0	0	0	0	0	0	0	0	0	0
ERVV-2	1	0	1	5	0	0	1	1	0	0	1	0	0	0	0	0	0	0	0	0	0	6	0	0	2	50	0	0	0	0	0	0	0	0	0	0	0	0	0	0	0	0	0	0	0	0	0	0	0
UXT	1265	1198	1472	2656	1334	975	1065	690	864	698	933	950	1057	811	1206	787	842	933	1340	1053	732	1876	1071	1317	1324	3158	414	579	800	712	511	435	733	1017	793	750	307	755	637	1061	1224	649	770	818	802	661	1122	737	680
KRTAP5-AS1	32	7	21	52	83	22	10	1	3	3	2	9	6	1	1	11	6	3	17	6	3	75	70	27	433	3	2	0	4	2	8	3	9	1	3	4	0	10	0	3	13	2	0	5	6	4	12	9	5
GDI2	7818	13414	8474	10741	12142	6045	6786	4950	5407	4261	6512	3827	6296	4282	5092	4466	4136	4316	5880	5677	5810	12108	5478	3189	5016	6899	2403	3136	4142	3562	1774	1521	2440	3478	2159	2426	1377	3900	2187	4660	4077	2132	2573	2468	2911	3167	3105	1798	2268
IQSEC1	4942	3531	5459	7200	5783	8468	10002	5538	7150	5692	7838	5870	9938	6304	4581	6026	5270	4536	6467	7360	8249	1889	3004	1912	2258	4035	8042	11109	8878	9560	5648	4255	12120	7559	10166	9152	2958	9342	8040	11413	13116	10560	8658	10887	5302	6776	7454	6719	7686
GDI1	4312	2796	4337	5800	4157	3386	3791	2374	3095	2663	3155	3020	3929	2916	3025	3258	3083	2036	4183	3321	3512	5767	4248	14219	7791	5968	3822	4802	4561	4483	3526	2894	6561	5966	6068	5284	1766	4990	4713	7487	8393	5277	5686	5929	4077	4865	5577	5086	4868
CALM3	6969	7917	7176	12976	7547	9829	8451	6168	7048	6933	8003	8079	9797	6335	7449	7863	6384	5121	8353	8119	9025	6631	8832	13701	17730	10282	6521	8034	8740	9348	7276	6298	7853	9340	8181	7444	4186	7775	8547	9546	11229	7834	7841	6202	5815	5754	7291	7252	7145
MMP25-AS1	190	248	268	474	206	1477	6677	1384	1807	709	1753	1095	2780	1419	809	1827	1903	694	1105	1431	1837	195	91	359	320	430	3555	4734	2471	2153	1274	970	4350	1500	3892	3890	713	2671	2958	4880	4962	3933	5068	5682	2864	3695	1978	1768	2362
SPG21	3597	4221	3897	2899	4037	2950	3895	2510	2858	2389	3628	2364	4506	2832	3417	2260	2223	2299	3021	3723	3023	2528	2022	1492	4112	4393	2779	3287	2555	2647	1704	1293	2631	2336	1851	1910	890	2915	2653	3245	2902	2484	2250	2350	1820	2123	2252	1879	2352
TFAP4	159	325	299	620	490	208	136	127	163	104	109	185	160	143	127	203	123	154	218	194	125	900	291	1514	451	1121	73	110	341	218	136	130	218	264	374	245	88	262	159	291	430	230	212	214	201	173	329	245	188
SPDL1	267	576	410	499	847	135	146	64	85	29	41	69	94	50	51	97	79	68	106	54	53	418	257	440	500	697	14	22	84	41	24	19	24	43	41	42	22	53	21	58	98	33	28	19	61	47	60	22	39
TRAJ38	2	0	0	9	0	3	1	1	2	1	0	4	2	1	0	1	1	3	0	1	0	0	0	0	0	2	2	0	7	6	4	2	1	0	1	5	0	4	1	1	5	2	0	5	1	0	3	3	0
PTCD2P2	0	0	0	0	0	0	0	0	0	0	0	0	0	0	0	0	0	0	0	0	0	0	0	0	0	0	0	0	0	0	0	0	0	0	0	0	0	0	0	0	0	0	0	0	0	0	0	0	0
ST13P19	3	1	2	1	1	1	0	0	2	3	0	1	0	0	0	0	1	0	0	1	0	0	1	0	2	2	0	1	0	0	0	0	0	0	0	0	0	0	1	0	0	0	0	1	0	0	0	1	0
PTCD2P1	0	0	0	0	0	0	0	0	0	0	0	0	0	0	0	0	0	1	0	0	0	0	0	0	0	0	0	0	0	0	0	0	0	0	0	0	0	0	0	0	0	0	0	0	0	0	0	0	0
ST13P16	0	2	0	2	1	0	1	1	0	0	1	0	0	1	1	2	0	1	1	4	0	0	0	0	0	0	1	0	0	0	0	0	0	0	0	1	0	0	0	0	0	0	0	0	0	0	0	0	0
ST13P15	3	4	0	1	0	0	2	0	2	1	1	2	1	2	0	2	0	2	0	0	0	8	4	0	0	1	0	2	0	0	0	1	0	0	1	1	1	1	0	1	2	1	0	0	0	0	4	1	0
ST13P14	1	2	1	2	2	0	2	1	0	0	1	0	2	1	1	2	0	1	0	0	1	0	0	0	0	0	0	0	0	0	0	0	0	0	0	0	0	0	0	0	0	0	0	0	0	0	0	0	0
ST13P13	0	0	2	1	0	0	2	0	0	1	1	0	1	1	0	0	1	2	0	0	0	0	5	2	1	2	0	0	0	0	0	0	0	0	0	1	0	0	2	0	1	0	0	0	0	0	0	0	0
ST13P12	0	0	1	0	0	0	0	0	0	1	0	1	0	0	0	0	0	0	0	0	0	0	0	0	0	0	0	0	0	0	0	0	0	0	0	0	0	0	0	0	0	0	0	0	0	0	0	0	1
ST13P11	4	8	4	5	2	3	0	0	1	1	0	0	0	0	0	0	0	1	0	2	0	1	0	0	0	1	0	0	0	0	0	0	0	0	0	0	0	0	0	0	0	0	0	0	0	0	0	0	0
ST13P10	4	5	5	10	3	1	9	6	5	3	4	1	3	1	0	2	1	1	6	2	2	0	4	0	1	1	0	0	0	0	0	1	0	0	0	1	0	1	0	0	0	1	0	0	1	0	0	0	0
MIR7109	0	0	0	0	0	0	0	0	0	0	0	0	0	0	0	0	0	0	0	0	0	0	0	0	0	0	0	0	0	0	0	0	0	0	0	0	0	0	0	0	0	0	0	0	0	0	0	0	0
MIR7108	0	0	0	0	0	0	0	0	0	0	0	0	0	0	0	0	0	0	0	0	0	0	0	0	0	0	0	0	0	0	0	0	0	0	0	0	0	0	0	0	0	0	0	0	0	0	0	0	0
ZMYM4-AS1	1	0	1	0	0	0	0	0	0	0	0	0	0	0	0	0	0	0	0	0	0	0	0	0	0	2	0	0	0	0	0	0	0	0	0	0	0	0	0	0	0	0	0	0	0	0	0	0	0
MIR7107	0	0	1	0	0	1	0	0	0	0	0	0	0	0	0	0	0	0	0	1	0	2	0	0	0	1	0	0	5	3	1	0	2	0	0	0	0	3	0	0	1	2	0	1	0	3	0	0	2
NAPEPLD	787	944	1283	1011	2247	260	228	164	175	55	82	154	131	105	126	206	171	197	249	135	112	492	360	301	818	245	57	41	119	75	50	42	58	111	88	126	38	112	65	104	210	67	55	50	70	113	122	60	79
UPK1A	1	0	5	9	4	1	1	1	0	2	0	3	4	1	1	1	2	1	6	1	4	6	0	0	0	81	4	5	6	1	1	0	5	6	0	1	0	0	3	6	11	0	5	5	3	0	5	2	4
SPTA1	7	24	9	3	15	110	288	54	58	40	45	42	30	29	13	39	13	31	21	31	61	0	2	8	3	26	37	14	29	26	70	85	20	30	27	33	50	23	10	19	6	19	16	27	48	78	54	41	53
HGSNAT	2848	5632	4231	2312	6703	1376	1029	748	886	756	1094	953	1242	937	859	1178	917	770	1266	1123	1209	3267	4861	3065	5740	2590	894	1039	1581	1507	758	687	1324	1543	1803	1392	573	1541	1323	2173	2410	1692	1523	1490	1162	1057	1524	1207	1391
ANKRD20A17P	0	0	6	0	0	0	0	0	0	0	0	0	0	0	0	0	0	0	0	0	0	3	0	0	0	0	0	0	0	0	0	0	0	0	0	0	0	0	0	0	0	0	0	0	0	0	0	0	0
CRYZL1	634	677	1092	923	738	297	376	240	251	155	245	222	253	201	236	249	281	286	337	241	235	271	351	389	447	344	70	84	197	113	56	66	81	135	136	118	37	149	84	206	286	81	161	124	173	184	184	82	97
NATP	0	0	0	0	0	0	0	0	0	0	0	0	0	0	0	0	0	0	0	0	0	0	0	0	0	1	0	0	0	0	0	0	0	0	0	0	0	0	0	0	0	0	0	0	0	0	0	0	0
NAV2-AS1	0	0	0	0	0	0	0	0	0	0	0	0	0	0	0	0	0	0	0	0	0	0	0	0	0	0	0	0	0	0	0	0	0	0	0	0	0	0	0	0	0	0	0	0	0	0	0	0	0
NAV2-AS2	13	0	58	0	0	0	0	0	0	0	0	0	0	0	0	0	0	0	0	0	0	0	0	1	1	0	0	0	0	0	0	0	0	0	0	0	0	0	0	0	0	0	0	0	0	0	0	0	0
NAV2-AS3	0	0	0	0	1	0	0	0	0	0	0	0	0	0	0	0	0	0	0	0	0	0	0	0	0	0	0	0	0	0	0	0	0	0	0	0	0	0	0	0	0	0	0	0	0	0	0	0	0
NAV2-AS4	7	0	2	0	4	0	0	0	0	0	0	0	0	0	0	0	0	0	0	0	0	0	0	0	0	1	0	0	0	0	0	0	0	0	0	0	0	0	0	0	0	0	0	0	0	0	0	0	0
NAV2-AS5	0	0	1	0	2	0	0	0	0	0	0	0	0	0	0	0	0	0	0	0	0	0	0	0	0	10	0	0	0	0	0	0	0	0	0	0	0	0	0	0	0	0	0	0	0	0	0	0	0
IGHD5OR15-5B	0	0	0	0	0	0	0	0	0	0	0	0	0	0	0	0	0	0	0	0	0	0	0	0	0	0	0	0	0	0	0	0	0	0	0	0	0	0	0	0	0	0	0	0	0	0	0	0	0
PGM5P4-AS1	5	2	15	0	1	0	0	0	0	0	0	0	0	0	0	0	0	0	0	0	1	0	0	0	0	1	0	0	0	0	0	0	0	0	0	0	0	0	0	0	1	0	0	0	0	0	0	0	0
MRPL22P1	0	0	0	0	0	0	0	0	0	0	0	0	0	0	0	0	0	0	0	0	0	0	0	0	0	0	0	0	0	0	0	0	0	0	0	0	0	0	0	0	0	0	0	0	0	0	0	0	0
NAT9	949	862	1171	1223	1724	573	367	335	413	373	424	448	417	412	363	417	430	418	578	497	428	1466	1687	2022	1833	3340	266	270	694	562	236	254	363	664	564	488	196	526	368	698	1132	410	588	489	434	488	600	474	498
NAT8	4	0	1	0	2	1	1	1	0	0	0	0	0	0	0	0	0	0	0	0	0	0	0	0	0	13	0	0	0	1	0	0	0	0	2	0	0	0	0	0	0	0	2	0	0	0	3	0	0
NAT2	9	3	10	2	6	0	0	0	0	0	0	0	2	0	0	0	0	0	0	0	0	0	3	0	2	0	0	0	0	0	0	0	0	0	0	0	0	0	0	0	0	0	1	0	0	0	0	0	0
NAT1	348	472	332	449	905	235	301	192	221	85	181	113	212	180	182	134	150	191	231	182	182	176	284	37	486	90	36	30	65	44	23	41	24	82	46	57	14	53	21	81	82	51	28	66	65	45	67	30	60
ADGRL4	1743	82	2796	3	4446	0	0	0	0	0	0	0	0	0	0	1	0	0	0	0	2	334	746	292	12	275	0	0	0	0	0	0	0	1	0	0	0	0	0	0	0	0	2	0	0	0	0	0	0
ADGRL2	4542	64	11723	7	4630	0	0	0	0	0	0	0	0	0	0	0	0	0	0	0	0	682	2491	353	1725	1693	0	0	3	0	0	0	0	0	1	0	0	0	0	0	0	0	0	2	1	0	0	0	0
ADGRL3	381	8	191	0	91	0	0	0	0	0	0	0	0	0	0	0	0	0	0	0	0	589	390	572	1710	542	0	0	0	0	0	0	0	0	0	0	0	0	0	0	0	0	0	0	0	0	0	0	0
ADGRL1	960	477	1228	963	2014	545	386	294	388	170	254	505	394	349	232	500	484	298	526	371	363	980	706	4019	1171	1314	205	180	645	510	268	215	416	411	863	549	210	438	369	582	1330	432	396	372	323	436	547	419	496
FAIM2	50	20	38	3	45	1	1	0	1	0	1	2	0	1	2	0	1	2	1	5	1	31	22	51	42	107	0	0	3	0	0	0	0	0	0	0	0	3	0	0	4	0	2	1	1	1	2	2	0
TMPRSS6	134	11	111	36	71	9	10	8	13	3	4	16	8	9	18	20	27	4	18	10	15	18	19	28	7	25	1	9	13	15	6	4	12	5	31	17	13	32	8	30	79	9	14	11	32	23	17	13	22
MTHFD1P1	12	22	9	43	39	13	0	4	4	2	2	4	3	4	3	5	6	2	7	2	8	26	4	45	20	11	1	0	0	6	2	5	0	0	3	2	3	1	0	6	4	0	0	0	0	2	0	2	8
COX5A	1646	1933	1535	2087	2482	881	982	765	774	775	1110	814	1074	810	1226	917	897	820	1483	1169	999	3148	2297	1853	2222	3896	521	685	1224	1001	473	503	657	1363	750	735	398	878	743	1243	1471	699	901	893	887	744	1003	696	890
COX5B	2253	1949	2294	2985	3200	2268	2963	1680	1977	2026	2721	2020	3022	2103	3082	1959	2043	2054	3244	2893	2565	8039	3396	5240	3867	4919	1201	1381	1633	1701	909	922	1436	2776	1561	1470	601	1476	1178	2484	2292	1214	1810	2057	1512	1262	1742	1349	1567
TMEM258	2359	3858	2323	2248	4247	1093	1504	803	941	820	1202	954	1169	967	1538	975	1049	1128	1602	1372	1012	3165	3242	3108	4873	5421	311	432	525	469	331	377	536	1043	575	552	240	579	475	990	790	476	631	712	672	439	705	457	503
TMEM256	468	479	453	450	517	122	200	94	129	136	154	96	154	147	249	135	161	121	210	159	115	823	628	375	587	1284	44	38	77	63	30	48	51	136	49	82	21	62	20	97	90	49	85	91	87	45	132	49	77
TMEM254	753	598	601	576	1391	321	270	180	167	149	229	239	260	140	190	159	197	192	283	204	207	1374	685	1190	1058	586	99	114	170	199	105	94	130	182	200	117	57	184	123	256	320	146	149	104	186	128	214	128	161
TMEM253	4	2	3	1	4	2	0	0	2	0	0	0	1	2	1	4	1	2	2	2	2	7	4	0	1	6	5	0	5	0	0	1	0	0	4	10	0	4	1	9	4	1	7	3	4	3	2	1	1
TMEM252	17	5	28	0	1	112	59	62	88	18	36	38	42	36	24	37	36	30	50	52	70	0	0	0	3	6	50	61	74	53	55	23	60	40	69	64	9	39	19	46	63	54	25	73	36	41	49	36	62
TMEM251	551	382	491	371	597	145	138	126	147	96	170	116	139	115	171	112	149	108	223	120	113	294	225	395	625	454	84	72	106	74	47	54	57	120	58	63	19	116	73	159	127	55	84	91	82	90	106	46	71
TMEM250	1190	1293	1260	2811	1707	1825	1630	1158	1237	1284	1657	1734	1735	1491	1394	1763	1630	1222	2239	1935	1824	3027	3064	2981	2402	2356	1408	1581	1970	1826	1144	1079	1473	1944	1897	1637	732	1553	1752	2247	3562	1603	1508	1581	1306	1234	1694	1482	1661
RNU6-1315P	0	0	0	0	0	0	0	0	0	0	0	0	0	0	0	0	0	0	0	0	0	0	0	0	0	0	0	0	0	0	0	0	0	0	0	0	0	0	0	0	0	0	0	0	0	0	0	0	0
SIPA1L1	1335	1910	2013	1711	2109	2370	1286	1574	2098	1490	2134	1437	1989	1514	1350	1598	1406	972	1213	1706	2612	1330	1970	1132	4271	1523	1869	2142	1992	2582	2070	1416	2821	2177	2313	2410	1214	3140	1541	2109	2260	2227	2256	2234	1208	1598	1791	1749	1915
RBPJP2	0	0	0	0	0	0	0	0	0	0	0	0	0	0	0	0	0	0	0	0	0	0	0	0	0	0	0	0	0	0	1	0	0	0	0	0	0	0	0	1	0	0	0	0	0	0	0	0	0
SIPA1L2	2386	2145	3359	599	2857	761	2913	570	905	601	883	533	1197	542	360	483	373	311	363	559	1010	5545	3516	1854	1827	890	976	1252	462	575	566	353	596	398	732	655	194	763	873	1088	500	788	613	504	286	352	335	293	318
RBPJP5	1	4	3	0	0	0	0	1	0	1	0	0	0	0	0	1	1	0	1	0	0	0	0	0	0	0	0	0	0	0	0	0	0	0	0	0	0	0	1	0	0	0	0	0	0	1	0	0	0
RBPJP6	1	0	0	0	0	0	0	0	0	0	0	0	0	0	0	0	0	0	0	0	1	0	0	0	0	0	0	0	0	0	0	0	0	0	0	0	0	0	0	0	0	0	0	0	0	0	0	0	0
RBPJP7	0	0	0	0	0	0	0	0	0	0	0	0	0	0	0	0	0	0	0	0	0	0	0	0	0	0	0	0	0	0	0	0	0	0	0	0	0	0	0	0	0	0	0	0	0	0	0	0	0
MACORIS	11	22	11	1	14	0	2	5	3	1	1	6	1	3	6	0	1	2	1	5	3	1	11	0	3	5	1	0	0	1	0	2	0	1	0	0	0	0	0	0	0	0	0	0	2	0	3	1	1
VTI1BP4	0	0	0	0	0	0	0	0	0	0	0	0	0	0	0	0	0	0	0	0	0	0	0	0	0	0	0	0	0	0	0	0	0	0	0	0	0	0	0	0	2	0	0	0	0	0	0	0	0
PPFIA4	44	278	44	29	141	34	33	11	24	16	20	103	133	39	27	32	39	31	93	78	38	307	349	598	491	343	8	13	58	56	50	56	61	32	48	31	27	67	60	95	50	21	19	56	64	53	35	14	34
PPFIA2	33	5	18	0	132	0	0	0	0	0	0	0	0	0	0	0	0	0	0	0	0	0	8	39	1	70	0	0	0	0	0	0	0	0	0	0	0	0	0	0	0	0	0	0	0	0	0	0	0
OR11K2P	0	0	0	0	0	0	0	0	0	0	0	0	0	0	0	0	0	0	0	0	0	0	0	0	0	0	0	0	0	0	0	0	0	0	0	0	0	0	0	0	0	0	0	0	0	0	0	0	0
SLC35F5	2967	2920	3227	1998	3928	641	826	474	497	199	414	434	515	339	321	468	495	299	477	367	388	3627	2239	1439	4644	1730	214	280	352	289	191	135	286	301	328	317	119	302	171	451	566	194	301	367	294	357	411	207	317
SLC35F4	1	0	2	0	0	0	0	0	0	0	0	1	0	0	0	0	1	0	0	1	0	0	0	49	1	28	0	0	0	0	0	0	0	0	0	0	0	0	0	0	1	0	0	0	0	0	0	0	0
SLC35F6	1507	1294	1075	1056	1425	766	576	442	529	448	609	458	638	468	416	476	467	303	517	483	666	3732	1683	1655	1751	2652	532	686	985	819	426	351	649	979	641	546	280	799	601	962	1351	657	691	563	610	575	569	562	687
SLC35F1	14	0	10	0	256	0	0	0	0	0	0	1	1	0	0	0	1	0	0	0	0	3	30	146	1	236	0	0	3	2	0	0	0	0	0	0	0	0	0	0	0	0	0	0	0	0	0	0	0
VTI1BP3	0	0	0	0	0	0	0	0	0	0	0	0	0	0	0	0	0	0	0	0	0	0	0	0	0	0	0	0	0	0	0	0	0	0	0	0	0	0	0	0	0	0	0	0	0	0	0	0	0
SLC35F3	43	350	11	81	208	8	11	13	9	15	19	8	9	12	13	14	6	7	17	16	8	314	7	147	5	23	8	5	16	16	10	10	11	9	9	10	0	0	3	1	10	14	6	0	3	3	23	28	8
SLC35F2	617	3111	578	941	1183	99	149	64	68	36	42	90	59	36	34	88	53	85	113	53	28	3163	3625	374	2338	363	16	19	97	66	35	33	52	114	117	85	37	84	18	97	171	32	51	53	59	44	105	69	65
FBXW2	3637	3901	5671	5172	4959	2428	5086	1659	1829	1192	1829	1662	3452	1522	1509	1849	1708	1216	2161	1883	1813	3810	2766	2459	3178	2452	957	1227	1360	1338	861	625	1153	1241	1340	1258	461	1496	971	1781	2466	1365	1380	1522	1505	1584	1212	845	1346
GNG5P1	0	0	0	0	0	1	1	0	0	0	0	0	1	0	0	0	0	0	3	0	0	0	0	0	0	0	0	1	0	0	0	0	0	0	0	0	0	0	0	0	0	0	0	0	0	0	0	1	0
SUPV3L1	669	659	717	1114	883	502	244	227	242	179	197	290	205	232	235	397	370	241	440	260	284	1729	670	745	693	1257	89	119	332	322	196	198	227	310	358	256	149	340	223	375	669	237	217	150	249	313	437	320	243
LMAN1L	0	0	0	2	0	2	1	0	0	0	0	1	0	0	0	0	1	0	0	0	0	0	11	0	0	1	0	1	2	1	0	0	0	2	2	0	0	1	0	0	3	0	0	0	0	0	3	0	2
TSPAN18	1502	121	3366	2401	1662	714	215	366	407	189	239	508	391	342	222	320	157	504	715	399	287	318	1569	269	55	487	142	122	526	430	537	457	472	934	653	610	326	715	226	287	561	450	495	461	216	268	660	652	377
TSPAN19	263	6	95	0	507	0	0	0	0	0	0	0	0	0	0	0	0	0	0	0	0	0	3	17	155	0	0	0	0	0	0	0	0	0	0	0	0	0	0	0	0	0	0	0	0	0	0	0	0
GNG5P2	0	1	0	0	0	0	0	0	0	0	0	0	0	0	0	0	0	0	0	0	0	0	0	0	0	1	0	1	0	0	0	0	1	0	0	0	0	0	0	0	1	0	0	1	0	0	0	0	0
MPC2	1328	1788	1401	1333	2257	688	1009	568	679	430	687	589	687	506	840	569	671	576	958	692	688	966	757	764	1111	832	198	213	182	216	202	194	237	351	284	286	98	236	183	340	310	193	248	264	255	247	322	213	220
MPC1	1729	1134	2107	1238	2663	660	734	441	448	373	598	514	576	483	807	384	501	505	888	549	466	687	434	581	1526	624	229	244	398	410	217	189	263	524	331	250	148	308	306	542	595	319	357	327	301	306	478	284	333
OR10Q2P	0	0	0	0	0	0	0	0	0	0	0	0	0	0	0	0	0	0	0	0	0	0	0	0	0	0	0	0	0	0	0	0	0	0	0	0	0	0	0	0	0	0	0	0	0	0	0	0	0
TSPAN11	478	344	253	5	2446	0	0	0	0	0	0	2	0	0	0	0	0	1	0	0	0	233	415	5056	65	184	0	0	0	0	0	0	0	0	0	0	0	0	0	0	0	0	0	0	0	0	0	0	0
TSPAN12	2833	213	5579	154	2248	0	0	0	0	0	0	1	0	1	0	0	0	0	0	0	0	163	466	779	2273	667	0	0	0	0	0	0	0	0	0	0	0	0	0	0	0	0	0	0	0	0	2	0	0
RN7SL18P	0	0	0	0	0	0	0	0	0	0	0	0	0	0	0	0	0	0	0	0	0	0	0	0	0	0	0	0	0	0	0	0	0	0	0	0	0	0	0	0	0	0	1	0	0	0	0	0	0
TSPAN14	4617	4200	5986	10329	5050	5730	7769	3446	4160	3192	3771	4235	4821	3246	2756	4485	3993	2859	4699	3998	5008	9357	9098	3644	2691	4873	3510	4308	6066	5197	3546	2737	5252	5469	5053	4578	2095	5392	4309	6454	9761	5268	4963	4565	4194	4664	4735	3970	5386
TSPAN15	1988	1792	2694	691	2697	19	6	11	21	17	22	30	13	26	15	18	17	41	70	34	15	2389	2296	3890	3609	560	10	17	33	15	44	65	19	19	38	42	16	33	37	56	33	17	31	17	13	11	100	51	20
TSPAN16	3	2	21	0	5	77	101	31	53	14	20	35	66	66	29	75	64	31	32	56	42	5	0	2	5	2	61	79	31	28	40	38	81	40	76	82	20	38	106	129	93	58	113	139	22	35	34	36	96
TSPAN17	1702	1701	1829	3011	3786	1117	1408	909	946	898	1209	1059	1088	807	864	1049	1120	609	1222	922	1186	1781	1876	2586	2333	2881	576	601	1119	966	514	539	701	1091	1273	992	581	993	865	1565	2391	967	1080	1029	1014	1027	1109	732	1267
SPRY4-AS1	7	51	28	1	18	0	0	0	0	0	0	0	0	0	0	0	0	0	1	0	0	9	11	2	46	24	0	0	0	0	0	0	0	0	0	0	0	0	0	0	0	0	0	0	0	0	0	0	0
MT-ND1	0	0	0	0	0	0	0	0	0	0	0	0	0	0	0	0	0	0	0	0	0	0	0	0	0	0	0	0	0	0	0	0	0	0	0	0	0	0	0	0	0	0	0	0	0	0	0	0	0
MT-ND2	0	0	0	0	0	0	0	0	0	0	0	0	0	0	0	0	0	0	0	0	0	0	0	0	0	0	0	0	0	0	0	0	0	0	0	0	0	0	0	0	0	0	0	0	0	0	0	0	0
MT-ND3	0	0	0	0	0	0	0	0	0	0	0	0	0	0	0	0	0	0	0	0	0	0	0	0	0	0	0	0	0	0	0	0	0	0	0	0	0	0	0	0	0	0	0	0	0	0	0	0	0
MT-ND4	0	0	0	0	0	0	0	0	0	0	0	0	0	0	0	0	0	0	0	0	0	0	0	0	0	0	0	0	0	0	0	0	0	0	0	0	0	0	0	0	0	0	0	0	0	0	0	0	0
MT-ND5	0	0	0	0	0	0	0	0	0	0	0	0	0	0	0	0	0	0	0	0	0	0	0	0	0	0	0	0	0	0	0	0	0	0	0	0	0	0	0	0	0	0	0	0	0	0	0	0	0
MT-ND6	0	0	0	0	0	0	0	0	0	0	0	0	0	0	0	0	0	0	0	0	0	0	0	0	0	0	0	0	0	0	0	0	0	0	0	0	0	0	0	0	0	0	0	0	0	0	0	0	0
EAF1	1253	1050	802	1295	1152	661	639	467	554	337	449	382	491	347	434	543	498	354	481	437	510	743	843	654	947	1214	333	297	464	489	287	246	359	405	392	373	153	467	290	414	748	294	338	368	254	412	434	313	395
EAF2	513	662	103	322	116	127	298	123	98	108	164	48	113	66	139	117	128	202	209	94	88	96	62	63	148	142	6	7	23	20	10	7	4	17	10	21	1	17	4	18	19	9	21	30	43	26	37	8	14
FOXF1	1034	3	2446	1	812	0	0	0	0	0	0	0	0	0	1	0	0	1	0	0	0	60	140	61	9	40	0	0	0	0	0	0	0	0	0	0	0	0	0	0	0	0	0	0	0	0	0	0	0
FOXF2	579	1	840	0	1563	0	0	0	0	0	0	0	0	0	0	1	0	0	0	0	0	589	330	116	5	77	0	0	0	0	0	0	0	0	0	0	0	0	0	0	0	0	0	0	0	0	0	0	0
RBPJL	0	0	0	0	2	0	0	0	0	0	0	0	0	0	0	0	0	0	0	0	0	1	0	17	7	6	0	0	0	0	0	0	0	0	0	0	0	0	0	0	0	0	0	0	0	0	0	0	0
TMUB1	926	744	738	1824	1545	876	936	623	638	647	714	906	897	620	986	819	807	574	1351	786	926	845	1589	3243	3181	1410	601	728	1123	923	641	698	967	1417	1231	1024	471	1029	1000	1451	2030	1020	1108	1014	778	899	995	1027	935
TMUB2	1595	1168	1632	1564	1639	1956	2886	1180	1670	1422	1941	1321	2298	1651	1371	1632	1437	1110	1993	1735	2057	2492	2181	2743	1306	1822	1864	2529	2221	2335	1348	1028	2724	2616	2358	2001	762	2010	2115	3556	3183	2361	2906	3027	1767	2129	1944	1694	2239
RNU2-8P	0	0	0	0	0	0	0	0	0	0	0	0	0	0	0	0	0	0	0	0	0	0	0	0	0	0	0	0	0	0	0	0	0	0	0	0	0	0	0	0	0	0	0	0	0	0	0	0	0
SCGB1C1	0	0	0	0	0	0	3	3	4	3	1	8	6	1	4	0	1	1	3	1	6	0	0	1	0	0	7	2	1	2	10	4	3	0	0	1	0	1	7	3	0	9	2	1	0	3	2	0	4
SCGB1C2	0	0	0	0	0	1	2	0	0	1	2	4	1	2	2	2	0	2	0	1	1	0	0	0	0	0	1	0	0	4	1	1	2	0	1	1	8	0	4	3	0	1	1	0	1	0	0	0	0
SYNCRIP	5010	5043	5139	6755	5758	1731	1110	1045	1017	582	702	864	886	689	731	1186	917	1041	1435	889	902	6952	3448	2003	3454	3475	175	265	838	613	356	364	306	566	430	417	258	854	237	644	949	370	429	392	531	721	838	374	494
RNU6-582P	0	0	0	0	0	0	0	0	0	0	0	0	0	0	0	0	0	0	0	0	0	0	0	0	0	0	0	0	0	0	0	0	0	0	0	0	0	0	0	0	0	0	0	0	0	0	0	0	0
MMAA	444	357	457	526	508	203	92	100	99	66	107	104	85	77	81	106	142	89	144	91	87	329	255	107	196	250	25	38	114	79	40	30	56	74	67	61	26	65	34	73	155	39	67	49	78	68	98	52	62
PRR23D1	0	0	0	0	0	0	0	0	0	0	0	0	0	0	0	0	0	0	0	0	0	0	5	0	0	0	0	0	0	0	0	0	0	0	0	0	0	0	0	0	0	0	0	0	0	0	0	0	0
RPL32P34	0	0	1	0	0	0	0	0	0	0	0	0	0	0	0	0	0	0	1	0	0	0	0	0	0	0	0	0	0	0	0	0	0	0	0	0	0	0	0	0	0	0	0	0	0	0	0	0	0
TYR	0	0	0	0	2	0	2	0	0	0	0	0	0	0	0	0	0	0	0	0	0	0	0	1	0	1	0	0	0	0	0	0	0	0	0	0	0	0	0	0	0	0	0	0	0	0	0	0	0
ALG8	849	1726	839	1358	2137	368	266	255	301	187	235	264	283	243	255	309	278	322	390	295	269	2241	1155	1990	2016	2256	104	108	302	217	122	109	125	284	194	140	103	295	128	304	405	174	168	125	168	194	298	186	152
ALG9	278	233	336	196	321	80	46	25	39	12	24	62	32	22	36	53	41	30	51	43	27	366	261	180	282	210	12	19	34	27	25	20	32	40	78	36	10	40	16	42	88	27	31	18	36	40	43	33	34
KCTD9P1	1	0	0	2	2	0	1	2	0	1	3	0	0	1	0	0	1	3	0	1	0	0	0	0	1	1	2	0	0	0	1	0	0	3	3	2	0	3	0	0	0	0	0	0	0	0	0	0	0
ALG2	2089	2417	1802	1823	3151	625	576	359	413	236	402	416	399	279	397	450	466	423	576	415	422	2751	1457	1273	1210	1194	171	208	411	309	210	167	254	407	304	303	155	361	242	446	688	252	251	254	311	275	401	262	316
ALG3	860	1070	696	1118	2633	558	441	302	407	316	395	392	420	358	411	481	422	396	640	533	493	5625	1976	1700	1851	4279	297	292	823	559	300	325	480	810	578	461	252	641	478	783	1194	583	609	460	440	450	582	626	528
ALG1	266	584	186	566	818	239	123	114	135	119	138	161	133	114	109	176	159	119	203	154	162	1085	622	790	1096	1138	99	74	274	244	120	146	170	293	313	182	111	213	141	274	432	228	241	147	201	201	190	192	185
ALG6	468	638	531	909	663	343	428	232	223	73	134	182	276	225	274	305	271	274	342	219	181	518	159	473	590	203	61	87	181	147	54	62	85	137	108	110	35	149	89	188	195	80	103	103	106	159	177	74	107
ALG5	1274	1321	1080	985	2020	349	441	251	282	213	276	234	283	267	341	278	357	332	486	306	255	825	820	759	1296	504	70	59	156	122	40	80	57	190	125	104	57	138	79	252	199	73	93	72	168	156	187	48	94
WIF1	681	0	3680	6	15	0	0	0	0	0	0	0	0	0	0	0	0	0	0	0	0	2	0	39	79	175	0	0	1	0	0	0	0	0	0	0	0	0	1	0	0	0	0	0	0	0	0	0	0
PDXP	9	6	4	10	7	4	8	6	1	1	4	6	2	9	6	8	5	4	8	3	6	17	19	67	25	57	1	7	9	12	13	3	8	12	10	7	1	11	6	20	30	6	9	10	9	5	11	14	14
RNGTT	992	1745	927	2071	909	635	522	397	388	172	283	324	382	239	252	422	368	399	523	293	320	1199	511	502	545	384	91	70	254	180	131	89	112	139	204	189	54	228	68	201	335	130	121	113	179	216	231	158	152
RPL32P31	0	0	2	9	2	0	1	0	0	0	1	2	0	0	0	1	1	1	3	1	0	1	1	0	1	1	0	0	0	0	0	0	1	1	0	0	0	0	1	0	0	0	0	1	0	1	1	0	0
KIAA1324L	1176	335	1770	544	941	181	69	37	24	16	16	65	38	43	13	53	34	84	101	56	6	1035	1010	1964	3128	761	8	11	39	24	32	44	20	6	49	50	28	56	21	29	29	10	9	4	35	51	60	22	51
TRIM53BP	0	0	0	0	0	0	0	0	0	0	0	0	0	0	0	0	0	0	0	0	0	0	0	0	0	0	0	0	0	0	0	0	0	0	0	0	0	0	0	0	0	0	0	0	0	0	0	0	0
ERI3-IT1	3	1	1	7	6	0	7	2	1	1	0	1	0	0	0	0	0	0	0	1	0	2	1	1	5	2	2	0	2	1	0	0	0	0	1	0	0	1	0	1	2	3	1	1	3	2	3	0	0
INSL5	1	0	4	0	0	0	0	0	0	0	0	0	0	0	0	0	0	0	0	0	0	0	0	4	0	0	0	0	0	0	0	0	0	0	0	0	0	0	0	0	0	0	0	0	0	0	0	0	0
INSL4	0	0	0	2	0	0	0	0	0	0	0	0	0	0	0	0	0	0	0	2	0	0	194	0	0	0	0	0	0	0	0	0	0	0	0	0	0	0	0	0	0	0	0	0	0	0	0	0	0
HAR1A	21	19	32	106	1	15	9	10	19	15	13	29	16	46	9	24	39	16	31	46	8	5	7	5	9	15	3	2	19	18	8	11	39	54	37	33	15	21	14	35	46	7	36	26	50	24	28	17	41
INSL6	0	3	2	2	3	6	12	3	0	0	0	1	5	0	1	1	0	0	2	0	2	0	0	0	0	0	0	3	0	0	0	0	1	5	0	0	0	0	0	0	0	0	0	2	0	1	0	0	0
GALR1	0	0	0	0	4	0	1	0	0	0	0	0	0	0	0	0	0	0	1	0	0	0	0	0	0	0	0	0	0	2	1	0	0	0	0	0	0	0	0	0	0	0	0	0	0	0	0	0	0
INSL3	29	8	19	108	12	87	196	77	88	23	38	31	69	56	57	50	57	27	52	66	59	9	28	8	6	14	131	265	104	111	32	42	163	185	123	163	28	145	80	129	141	90	101	156	55	83	97	59	104
RPS15AP38	6	4	10	12	10	3	2	4	1	0	3	1	2	0	2	2	1	1	2	4	2	4	4	6	5	1	0	0	1	0	0	0	0	2	0	3	3	0	0	5	7	1	0	1	0	1	3	0	1
RPS15AP30	0	0	0	0	1	0	0	1	0	0	0	0	0	0	1	0	0	0	0	1	0	0	7	0	1	3	0	0	0	1	0	0	1	3	2	0	0	0	0	0	0	0	2	0	0	0	2	0	0
RPS15AP32	0	0	0	0	0	0	0	0	0	0	0	0	0	0	0	0	0	1	0	0	0	0	0	0	0	0	0	0	0	0	0	0	0	0	0	0	0	0	0	0	0	0	0	0	0	0	0	0	0
RPS15AP34	1	0	0	0	0	0	0	0	0	0	0	0	0	0	0	0	1	0	1	1	0	0	0	0	0	0	0	0	0	1	0	0	0	0	0	0	0	0	0	0	0	0	0	0	0	0	0	0	0
RPS15AP36	1	3	0	0	7	0	0	0	0	0	0	0	0	0	1	0	0	0	0	3	0	7	4	0	18	0	0	0	0	0	0	0	0	1	4	0	0	2	0	5	2	0	0	0	1	4	0	0	0
RN7SL23P	0	1	7	1	4	4	6	6	3	2	3	4	5	1	4	4	8	0	4	4	3	1	2	4	1	3	0	2	8	6	2	2	2	4	19	8	0	5	4	12	14	1	6	7	3	5	3	3	9
ZBTB44-DT	11	14	18	7	18	8	10	7	5	6	10	8	5	2	6	17	8	6	12	3	4	15	1	27	10	5	1	5	14	3	2	12	10	16	13	11	5	9	5	12	32	12	9	3	4	8	4	10	7
RNU1-36P	2	0	1	0	3	0	0	0	0	0	0	0	0	0	0	0	0	0	0	0	0	0	0	0	6	2	0	0	0	0	0	0	0	0	0	0	0	0	0	0	0	0	0	0	0	0	0	0	0
HGS	1178	1381	1055	2333	2026	1555	1318	1166	1435	1243	1575	1561	1648	1374	989	1607	1305	883	1661	1572	1844	4558	4288	3962	2347	6647	1636	2117	2101	2195	1313	1256	2446	2306	2942	2496	867	2357	2028	3276	4040	2536	2249	2649	1803	2240	2203	2206	2160
OR7A18P	0	0	0	0	0	0	0	0	0	0	0	0	0	0	0	0	0	0	0	0	0	0	0	0	0	0	0	0	0	0	0	0	0	0	0	0	0	0	0	0	0	0	0	0	0	0	0	0	0
SNORD111B	0	0	0	0	0	0	0	0	0	0	0	0	0	0	0	0	0	0	0	0	0	0	0	0	0	0	0	0	0	0	0	0	0	0	0	0	0	0	0	0	0	0	0	0	0	0	0	0	0
LINC01349	0	0	0	0	0	0	0	0	0	0	0	0	0	0	0	0	0	0	0	0	0	0	0	0	0	0	0	0	0	0	0	0	0	0	0	0	0	0	0	0	0	0	0	0	0	0	0	0	0
RN7SL726P	0	0	0	1	0	0	0	0	0	0	0	0	0	0	0	0	0	1	0	0	2	0	0	0	0	0	0	0	0	0	0	0	0	0	0	0	0	0	0	0	0	0	0	0	0	0	0	0	0
RTN3	3722	7082	5063	2360	3311	6640	14857	5870	7163	5034	7700	4746	12581	7181	6124	4888	4711	4129	5855	7889	7275	6326	4139	12444	6701	5414	8118	11546	5357	6424	4802	3510	10101	5004	5127	5850	1828	8030	7846	10285	6940	8030	7423	8417	4590	5508	5099	4793	6402
RDM1	8	21	3	20	29	8	8	2	2	3	3	13	1	2	5	6	6	2	10	0	4	42	7	145	87	54	1	0	3	0	5	3	4	12	1	1	0	5	1	13	14	4	4	2	3	2	5	5	4
MIR4790	0	0	0	0	0	0	0	0	0	0	0	0	0	0	0	0	0	0	0	0	0	0	0	0	0	0	0	0	0	0	0	0	0	0	0	0	0	0	0	0	1	0	0	0	0	0	0	0	0
CLUL1	57	12	81	0	25	0	0	1	0	0	2	0	0	0	0	0	1	0	0	0	0	6	0	43	39	13	0	0	0	0	0	0	0	0	0	0	0	0	0	0	1	0	0	0	0	0	0	0	0
PDX1	2	2	0	0	0	0	0	0	0	0	0	0	0	0	0	0	0	0	0	0	0	23	63	0	0	23	0	0	0	0	0	0	0	0	0	0	0	0	0	0	0	0	0	0	0	0	0	0	0
TNFRSF14-AS1	219	103	245	360	286	125	169	138	103	130	172	123	202	186	130	126	123	97	404	190	155	58	110	150	166	125	89	92	188	179	102	125	145	643	239	209	72	138	169	385	524	255	334	290	233	353	240	235	159
RNU6-753P	0	0	0	0	0	0	0	0	0	0	0	0	0	0	0	0	0	0	0	0	0	0	0	0	0	0	0	0	0	0	0	0	0	0	0	0	0	0	0	0	0	0	0	0	0	0	0	0	0
GOLGA6L6	0	0	1	1	0	0	0	1	0	0	0	0	0	0	2	0	0	0	0	0	0	0	0	0	0	0	0	0	0	0	0	0	0	0	0	0	0	0	0	0	0	0	0	0	0	0	0	0	0
TMEM246-AS1	2	0	2	0	1	0	0	0	0	0	0	0	1	0	0	0	0	0	0	0	0	3	3	0	1	0	0	0	0	0	0	0	0	0	0	0	0	0	0	0	1	0	0	0	0	0	0	0	0
MIR4799	0	0	0	0	0	0	0	0	0	0	0	0	0	0	0	0	0	0	0	0	0	0	0	0	0	0	0	0	0	0	0	0	0	0	0	0	0	0	0	0	0	0	0	0	0	0	0	0	0
MIR4798	0	0	0	0	0	0	0	0	0	0	0	0	0	0	0	0	0	0	0	0	0	0	0	0	0	0	0	0	0	0	0	0	0	0	0	0	0	0	0	0	0	0	0	0	0	0	0	0	0
PARP4	3089	6669	3300	6428	6292	3070	3117	2006	2352	1341	1890	1460	2275	1474	759	2026	1325	1266	2036	1598	1531	5752	3617	1510	5692	2311	1418	1805	2704	3023	1830	1533	2538	2972	2280	1935	1114	2610	1108	1811	3604	2602	2029	1876	1657	1793	2122	1808	1693
FECH	606	693	902	774	1309	639	1214	601	730	688	704	1197	658	497	379	886	456	313	616	541	788	955	1730	1083	1224	1350	420	300	430	385	474	531	251	769	447	365	541	382	267	430	440	348	381	266	673	905	566	378	532
SCPEP1	6230	6511	4462	1706	6063	2040	15950	2132	2203	1707	2251	1613	3242	1970	1690	1713	1483	1559	2961	2574	2859	32885	8923	15166	2343	6348	2488	2663	3598	3430	1471	1313	2278	5385	2103	1973	937	2970	2227	3855	3339	2380	2460	2777	2001	2253	2556	2114	2781
FCSK	588	560	840	1034	1016	459	414	268	325	278	300	374	364	362	254	422	331	166	458	370	397	861	708	868	1086	878	240	243	672	509	277	305	247	591	616	543	196	556	406	670	1226	587	498	427	421	472	513	452	499
ADAP1	283	153	160	322	567	655	800	431	529	769	885	895	1513	663	1053	732	790	550	1152	847	1238	252	521	249	885	281	876	1231	1095	936	423	427	661	1234	911	759	486	1006	1217	1873	1816	1085	1049	1140	830	900	645	594	867
ADAP2	1471	2992	678	1038	1105	401	548	451	509	574	747	325	641	272	387	320	339	276	349	424	593	288	689	313	572	1608	421	436	762	606	175	151	398	692	311	252	222	448	417	696	775	375	585	543	469	411	341	253	446
KLHL10	13	1	5	2	6	4	0	1	1	0	0	0	1	1	0	1	0	1	1	0	0	2	2	0	6	4	0	0	2	0	0	0	0	0	0	0	0	0	0	3	3	3	1	0	0	0	2	0	1
KLHL11	135	225	197	421	312	60	43	43	42	14	34	42	36	15	7	33	29	39	25	19	44	309	199	226	159	183	11	10	24	27	18	15	7	18	24	25	7	37	9	33	66	33	14	14	20	25	29	20	19
KLHL12	1319	1875	1502	1962	2812	1000	1336	674	832	597	810	691	939	622	564	721	643	556	905	819	797	3002	2303	1062	2220	1831	634	770	743	704	396	354	595	697	581	562	247	631	517	973	964	545	675	640	623	701	633	370	552
[truncated: 35,852 more rows]
[truncated: 57 more columns]
